# Supplementary material for: A method for high‐throughput production of sequence‐verified DNA libraries and strain collections
Source: Mol Syst Biol. 2017 Feb 13;13(2):913. doi: 10.15252/msb.20167233 (PMC5327727; doi:10.15252/msb.20167233)
Supplement: Supplementary file 2 — Table EV1 [file MSB-13-913-s002.xlsx]

## Sheet: ReadMe
Table EV1: Strains and oligonucleotides used in this study
Tab	Description
Various Primers	A variety of primers used in this study
Various Strains	Various strains used in this study
Plasmids	Information for plasmids used in this study
MATa barcoder strains	1536 MATa barcoder strains used in this study
Oligos for probes & mCherry	Oligonucleotide sequences ordered from CustomArray (molecular probes and mCherry fragments only)
Oligos_for_CRISPRi	Oligonucleotide sequences ordered from CustomArray (gRNAs for CRISPRi only)
CRISPRi Essential Genes	List of essential ORFs to which we designed gRNAs
CRISPRi Respiratory Genes	List of ORFs required for respiratory growth to which we designed gRNAs

## Sheet: Various Primers
Primer ID	Primer Name	Primer Sequence	Description
957	fcy1-HpHMX-for	TATATTGCAAGTAGTGACCTATGGTGTGTAGATATACGTA GACATGGAGGCCCAGAATAC	used to amplify HphMX cassette and replace genomic FCY1
958	fcy1-HphMX-rev	CTAGGTTTTTTTCAAGTCTTCCCTAGTAGTGTATGCACAA CAGTATAGCGACCAGCATTC	used to amplify HphMX cassette and replace genomic FCY1
640	fcy1_conf_for	ACTCAGGCCATTGTTCATCC	used to confirm successful replacement of FCY1 with HphMX
641	fcy1_conf_rev	AGCCTCCTGCAATCAAGCTA	used to confirm successful replacement of FCY1 with HphMX
784	FCY1_int_for	ATGGACTAAAGGAGGCTTTTGTCGACGGATCCGATATCGGTACCTAGGGATAACAGGGTAATCGTACGCTGCAGGTCGAC	used to amplify SceI-FCY1-SceI cassette and integrate that product between lox71 site and the 26 bp barcode of strain #2836
785	FCY1_int_rev	TACATTATACGAAGTTATGTTGCAACACACTTCCTGCTTAGGCATTACCCTGTTATCCCTAATCGATGAATTCGAGCTCG	used to amplify SceI-FCY1-SceI cassette and integrate that product between lox71 site and the 26 bp barcode of strain #2836
1045	P45	TGCACGAAAAGCAAACAAAC	used to confirm successful integration of SceI-FCY1-SceI cassette between lox71 site and the 26 bp barcode of strain #2836
1046	P40	CAACCTGAAGTCTAGGTCCCTATT	used to confirm successful integration of SceI-FCY1-SceI cassette between lox71 site and the 26 bp barcode of strain #2836
	SAL1.80.1	GGAATAATTTGCTCTTTCAGACTGCAAAAGATATGTTTCGAGAGGGGGGGCTCAGATTATTTTACAGAGGTGTCACAGTCGGTATAGTGGGCATATTTCCCCGTACGCTGCAGGTCGAC	used to repair sal1-1 allele using Mega 50:50 method
	SAL1.80.2	GGGAAATATGCCCACTATACCGACTGTGACACCTCTGTAAAATAATCTGATAGGGATAACAGGGTAATCGATGAATTCG	used to repair sal1-1 allele using Mega 50:50 method
	CAT5.80.1	TTCGTGTTGGCTCATAGGTACCCTCACTTGAAACCTGTGCTAAAGCACATGTGGGACCAGGAGATACATCATCATAATACTTTTAACAATTTGCAATTGAACGTACGCTGCAGGTCGAC	used to convert CAT5(91I) to CAT5(91M)
	CAT5.80.2	TTCAATTGCAAATTGTTAAAAGTATTATGATGATGTATCTCCTGGTCCCATAGGGATAACAGGGTAATCGATGAATTCG	used to convert CAT5(91I) to CAT5(91M)
	128-pRPR1-FCY1-Fwd	cgaaactctgggagctgcgattggcagTAGGGATAACAGGGTAATCGTACG	used to amplify SceI-FCY1-SceI cassette and clone into pRS416gT-Mxi1 plasmid
	129-gRNA-FCY1-rev	taacttgctatttctagctctaaaacATTACCCTGTTATCCCTAATCGATG	used to amplify SceI-FCY1-SceI cassette and clone into pRS416gT-Mxi1 plasmid
	130-RPR1t-int-rev	cttcgttcttccttCTGTTCGGAGATTACCGAATCGGTCACCCGGCCAGCtgtatctctggtgtagccca	used to amplify the SceI-FCY1-SceI flanked by RPR1 promoter and sgRNA constant region and RPR1-terminator and integrate that cassette near URA marker in strain #2836 thereby replacing KanMX
	131-pRPR1-int-fwd	GGCAACATGTTCTTTGCTTTTTTTCCCCAACGACGTCGAACACATTAGTCCTAgggggatctgccaattg	used to amplify the SceI-FCY1-SceI flanked by RPR1 promoter and sgRNA constant region and RPR1-terminator and integrate that cassette near URA marker in strain #2836 thereby replacing KanMX
894	P66	TACAGTTCAAATATTCCACCGTTCT	used to confirm successful integration of SceI-FCY1-SceI flanked by RPR1 promoter and terminator in strain #2836
895	URA3_rev	aatagcttggcagcaacagg	used to confirm successful integration of SceI-FCY1-SceI flanked by RPR1 promoter and terminator in strain #2836
142	KanNatHyg_for	CTTGACAGTCTTGACGTGC	used to amplify KanMX cassette
143	KanNatHyg_rev	CGCACTTAACTTCGCATCTG	used to amplify KanMX cassette
	132-HphMX-Rev	CAGAATCAGGGGATAACGCAGGAAAGATTCCCTAGTAGTGTATGCACAAAC	used to amplify HphMX cassette and clone into pRS416gT-Mxi1 (between dCas9 and the Tet Repressor)
	133-Tef1-HphMX-Fwd	caaagggaaaagctgaatgggcagttcgaaGACATGGAGGCCCAGAATAC	used to amplify HphMX cassette and clone into pRS416gT-Mxi1 (between dCas9 and the Tet Repressor)
	134-Mid-HphMX-Fwd	CCGAAGTCCGGCACCTC	used to amplify dCas9-Mxi1 and HphMX for integration into strain #2877
	135-Mid-HphMx-Rev	CGCTCGAAGTAGCGCGTC	used to amplify TetR and HphMX for integration into strain #2877
	136-site18up-GPM1-fwd	TTAGAAGAAGATTCGAACTGTTTTCAGTAGATTTGGTAACTGTGCAACCATAACTCATGCaggaagaaaagggagaatc	used to amplify TetR and HphMX for integration into strain #2877
	137-site18dn-M13F-Rev	TCTTCCTATATGCATTTAAATGTGATGAATTTTGAGAGCCCACTTTTGTTGGGGACGATTtgtaaaacgacggccagt	used to amplify dCas9-Mxi1 and HphMX for integration into strain #2877
	138-Site18-YORWdelta17-FWD	GTTATCTATTGGCAGATGTTCA	used to confirm successful integration of dCas9-Mxi1, TetR, and HphMX into strain #2877
	139-Site18-YORWdelta17-REV	CTACTTCGCACATTATGTCG	used to confirm successful integration of dCas9-Mxi1, TetR, and HphMX into strain #2877
	SAL1.80.1	GGAATAATTTGCTCTTTCAGACTGCAAAAGATATGTTTCGAGAGGGGGGGCTCAGATTATTTTACAGAGGTGTCACAGTCGGTATAGTGGGCATATTTCCCCGTACGCTGCAGGTCGAC	50:50 forward primer for URA3 integration with SAL1 frameshift and amino acid correction
	SAL1.80.5	GGGAAATATGCCCACTATACCGACTGTGACACCTCTGTAAAATAATCTGAATCGATGAATTCGAGCTCG	50:50 reverse primer for SAL1 correction
	SAL1.80.3	CCAGAAAGTTCGATAAAGTTTGGTTC	Forward confirmation and sequencing primer forl SAL1 corrections
	URA3.34.6	GTTTTTGTTCTGTGCAGTTGGG	Reverse confirmation primer to confirm succesful URA3 integration
	SAL1.80.4	TGGGCTTGTAGTCTTGTTCTTAAAAG	Reverse confirmation primer for SAL1
	CAT5.80.1	TTCGTGTTGGCTCATAGGTACCCTCACTTGAAACCTGTGCTAAAGCACATGTGGGACCAGGAGATACATCATCATAATACTTTTAACAATTTGCAATTGAACGTACGCTGCAGGTCGAC	50:50 forward primer for URA3 integration with CAT 5 SNP correction
	CAT5.80.5	TTCAATTGCAAATTGTTAAAAGTATTATGATGATGTATCTCCTGGTCCCAATCGATGAATTCGAGCTCG	50:50 reverse primer for CAT5 correction
	CAT5.80.3	CCAGCAGAGGCTTTTCCGTCT	Forward confirmation and sequencing primer for CAT5 correction
	CAT5.80.4	CTTTGTTCCATCTGTTCTTTCTAAATTG	Reverse confirmation primer
	MP-Up3	AATGATACGGCGACCACCGAGATCTACACTCTTTCCCTACACGACGCTCTTCCGATCT AGAGGA TACTGAGGTCGGTACACTCT	Forward primer used to ampifly and then sequence successfully hybridized molecular probes
	MP-Dn1	CAAGCAGAAGACGGCATACGAGATCGGTCTCGGCATTCCTGCTGAACCGCTCTTCCGATCT GTCGGA AGTAGCCGTGACTATCGACA	Reverse primer used to ampifly and then sequence successfully hybridized molecular probes

## Sheet: Various Strains
Strain Name	Strain Genotype	Description
SHA349	MATalpha, his3Δ, leu2Δ, lys2Δ, ura3Δ, ybr209w::NatMX-GalCre, can1::MFa1pr-HIS3-MFalpha1pr-LEU2
#2797	MATalpha, his3Δ, leu2Δ, lys2Δ, ura3Δ, ybr209w::KanMX-URA3prom-5‘URA3-Barcode-lox71-GalCre, can1::MFa1pr-HIS3-MFalpha1pr-LEU2	derived from SHA349; "Barcode" sequence is TGCCTAAGCAGGAAGTGTGTTGCAAC.
#2836	MATalpha, his3Δ, leu2Δ, lys2Δ, ura3Δ, ybr209w::KanMX-URA3prom-5‘URA3-Barcode-lox71-GalCre, can1::MFa1pr-HIS3-MFalpha1pr-LEU2, fcy1::HphMX	derived from #2797, FCY1 gene replaced with HphMX
#2849	MATalpha, his3Δ, leu2Δ, lys2Δ, ura3Δ, ybr209w::KanMX-URA3prom-5‘URA3-Barcode-SceI-FCY1prom-FCY1-SceI-lox71-GalCre, can1::MFa1pr-HIS3-MFalpha1pr-LEU2, fcy1::HphMX	derived from #2836, FCY1 'landing pad' inserted between lox71 and Barcode.
JHY627	MATalpha, his3Δ, leu2Δ, lys2Δ, ura3Δ, ybr209w::KanMX-URA3prom-5‘URA3-Barcode-SceI-FCY1prom-FCY1-SceI-lox71-GalCre, can1::MFa1pr-HIS3-MFalpha1pr-LEU2, fcy1::HphMX, SAL1	derived from #2849, sal1-1 allele restored to wild-type
JHY629	MATalpha, his3Δ, leu2Δ, lys2Δ, ura3Δ, ybr209w::KanMX-URA3prom-5‘URA3-Barcode-SceI-FCY1prom-FCY1-SceI-lox71-GalCre, can1::MFa1pr-HIS3-MFalpha1pr-LEU2, fcy1::HphMX, SAL1, CAT5(91M)	derived from JHY627, CAT5(91I) converted to CAT5(91M)
JHY650	MATalpha, his3Δ, leu2Δ, lys2Δ, ura3Δ, ybr209w::KanMX-URA3prom-5‘URA3-Barcode-SceI-FCY1prom-FCY1-SceI-lox71-GalCre, can1::MFa1pr-HIS3-MFalpha1pr-LEU2, fcy1::HphMX, SAL1, CAT5(91M), MIP1 (661T)	derived from JHY629, MIP1(661A) converted to MIP1(661T)
#2869	MATalpha, his3Δ, leu2Δ, lys2Δ, ura3Δ, ybr209w::RPR1prom-SceI-FCY1prom-FCY1-SceI-sgRNA constant-RPR1term-URA3prom-5‘URA3-Barcode-lox71-GalCre, can1::MFa1pr-HIS3-MFalpha1pr-LEU2, fcy1::HphMX	derived from #2836, FCY1 'landing pad' flanked by RPR1 prometer and terminator inserted adjacent to URA3 promoter
#2877	MATalpha, his3Δ, leu2Δ, lys2Δ, ura3Δ, ybr209w::RPR1prom-SceI-FCY1prom-FCY1-SceI-sgRNA constant-RPR1term-URA3prom-5‘URA3-Barcode-lox71-GalCre, can1::MFa1pr-HIS3-MFalpha1pr-LEU2, fcy1::KanMX	derived from #2869, HphMX marker replaced with KanMX at FCY1 locus
yACJ1	MATalpha, his3Δ, leu2Δ, lys2Δ, ura3Δ, ybr209w::RPR1prom-SceI-FCY1prom-FCY1-SceI-sgRNA constant-RPR1term-URA3prom-5‘URA3-Barcode-lox71-GalCre, can1::MFa1pr-HIS3-MFalpha1pr-LEU2, fcy1::KanMX, YORWdelta17 XV::dCas9-Mxi1-HphMX-TetR	derived from #2877, dCas9-Mxi1-HphMX-TetR inserted in genome
yACJ02	MATalpha, his3Δ, leu2Δ, lys2Δ, ura3Δ, ybr209w::RPR1prom-SceI-FCY1prom-FCY1-SceI-sgRNA constant-RPR1term-URA3prom-5‘URA3-Barcode-lox71-GalCre, can1::MFa1pr-HIS3-MFalpha1pr-LEU2, fcy1::KanMX, YORWdelta17 XV::dCas9-Mxi1-HphMX-TetR, SAL1, CAT5(91M)	derived from yACJ1, sal1-1 converted to SAL1 and CAT5(91I) converted to CAT5(91M)
SHA345	MATa, his3Δ, leu2Δ, met15Δ, ura3Δ, ybr209w::GalCre-NatMX, can1::MFa1pr-HIS3-MFalpha1pr-LEU2
SHA345+BC	MATa, his3Δ, leu2Δ, met15Δ, ura3Δ, ybr209w::GalCre-lox66-Barcode-3‘URA3-URA3term-KanMX, can1::MFa1pr-HIS3-MFalpha1pr-LEU2	derived from SHA345; 1536 unique strains each containing a unique Barcode identifier, see TABLE X for more details
SHA349+BC	MATalpha, his3Δ, leu2Δ, lys2Δ, ura3Δ, ybr209w::KanMX-URA3prom-5‘URA3-Barcode-lox71-GalCre, can1::MFa1pr-HIS3-MFalpha1pr-LEU2	derived from SHA349; 768 unique strains each containing a unique Barcode identifier, see TABLE X for more details
yACJ2+gRNA	MATalpha, his3Δ, leu2Δ, lys2Δ, ura3Δ, ybr209w::RPR1prom-gRNA-sgRNA constant-RPR1term-URA3prom-5‘URA3-Barcode-lox71-GalCre, can1::MFa1pr-HIS3-MFalpha1pr-LEU2, fcy1::KanMX, YORWdelta17 XV::dCas9-Mxi1-HphMX-TetR, SAL1, CAT5(91M)	derived from yACJ2; ~9000 unique strains each containing a unique gRNA, see TABLE X for more details

## Sheet: Plasmids
Plasmid Name	Description
pJH136	https://www.addgene.org/47554/
pJH143	https://www.addgene.org/68382/
pLND44-4	http://www.genetics.org/content/suppl/2009/07/06/genetics.109.104497.DC1/FileS1.pdf
pRS416gT-Mxi1	https://benchling.com/s/QFAUjO6q/edit , https://www.addgene.org/73796/
pRS416gT-Mxi1-HphMX	https://benchling.com/s/2Gki8et5/edit
pRS416GT-Mxi1 + Fcy1	https://benchling.com/s/fCgTHlCS/edit

## Sheet: MATa barcoder strains
ID	BC.Read.1	BC.Read.2	Plate [384]	Well [384]	Row [1536]	Col [1536]	Pos [1536]
BC_0001	CGGCCAAGAACCAACCCGCTTCTAAG	CTTAGAAGCGGGTTGGTTCTTGGCCG	v4.1	A01	1	1	1
BC_0002	AATAAAACATAAAATGGTATTTTTTG	CAAAAAATACCATTTTATGTTTTATT	v4.2	A01	1	2	2
BC_0003	AAACCAATAATCAAGAATATTGTTAA	TTAACAATATTCTTGATTATTGGTTT	v4.1	A02	1	3	3
BC_0004	AAATAAATAGATAATACTTTTCCATA	TATGGAAAAGTATTATCTATTTATTT	v4.2	A02	1	4	4
BC_0005	AGAAGAAGGATAAATTATCTTACTTA	TAAGTAAGATAATTTATCCTTCTTCT	v4.1	A03	1	5	5
BC_0006	GCATAAACAAGAAATAATTTTATATT	AATATAAAATTATTTCTTGTTTATGC	v4.2	A03	1	6	6
BC_0007	TTGTCAAGGCTCAAATCTTTTAAGAT	ATCTTAAAAGATTTGAGCCTTGACAA	v4.1	A04	1	7	7
BC_0008	GACAGAATGAAGAATTGATTTTGAAA	TTTCAAAATCAATTCTTCATTCTGTC	v4.2	A04	1	8	8
BC_0009	GAAAAAAAAAATAAGTGGTTTAGTAG	CTACTAAACCACTTATTTTTTTTTTC	v4.1	A05	1	9	9
BC_0010	TCCTAAACCCTCAATCGATTTCGTCC	GGACGAAATCGATTGAGGGTTTAGGA	v4.2	A05	1	10	10
BC_0011	AACGCAAAGTCTAAAAAGATTGATTT	AAATCAATCTTTTTAGACTTTGCGTT	v4.1	A06	1	11	11
BC_0012	CCCCTAAAGCTAAAATCGATTAGCTA	TAGCTAATCGATTTTAGCTTTAGGGG	v4.2	A06	1	12	12
BC_0013	CGCAAAAGAAACAAATATGTTTTTAT	ATAAAAACATATTTGTTTCTTTTGCG	v4.1	A07	1	13	13
BC_0014	GGCCGAATATCGAAAGTGATTTAAAA	TTTTAAATCACTTTCGATATTCGGCC	v4.2	A07	1	14	14
BC_0015	AAACAAAACTACAACTCTGTTTTATG	CATAAAACAGAGTTGTAGTTTTGTTT	v4.1	A08	1	15	15
BC_0016	CTCGGAAACGTTAATGAATTTGTCGT	ACGACAAATTCATTAACGTTTCCGAG	v4.2	A08	1	16	16
BC_0017	GTGCTAATACCTAACGATATTGGATG	CATCCAATATCGTTAGGTATTAGCAC	v4.1	A09	1	17	17
BC_0018	AATATAACGTAAAAATCTATTTTCTA	TAGAAAATAGATTTTTACGTTATATT	v4.2	A09	1	18	18
BC_0019	ATGTAAAACTACAAGACAATTACGAG	CTCGTAATTGTCTTGTAGTTTTACAT	v4.1	A10	1	19	19
BC_0020	GACAAAAAACTCAATATACTTGTTCT	AGAACAAGTATATTGAGTTTTTTGTC	v4.2	A10	1	20	20
BC_0021	AAAAGAAATGAGAATCCAATTAGTTT	AAACTAATTGGATTCTCATTTCTTTT	v4.1	A11	1	21	21
BC_0022	AGTCGAAGTGCAAATGTCTTTTAACA	TGTTAAAAGACATTTGCACTTCGACT	v4.2	A11	1	22	22
BC_0023	CTGCTAACGCAAAACCACATTCTACA	TGTAGAATGTGGTTTTGCGTTAGCAG	v4.1	A12	1	23	23
BC_0024	CGTCAAATCATAAAATACTTTGTCAA	TTGACAAAGTATTTTATGATTTGACG	v4.2	A12	1	24	24
BC_0025	TCACGAATGTTAAATATAATTGGTAA	TTACCAATTATATTTAACATTCGTGA	v4.1	A13	1	25	25
BC_0026	TACGGAACAGCGAAGGCATTTATTAG	CTAATAAATGCCTTCGCTGTTCCGTA	v4.2	A13	1	26	26
BC_0027	CAAACAATTCACAAAGGCATTGCTCT	AGAGCAATGCCTTTGTGAATTGTTTG	v4.1	A14	1	27	27
BC_0028	AGCCCAACAAAAAAAAAAGTTTAAGT	ACTTAAACTTTTTTTTTTGTTGGGCT	v4.2	A14	1	28	28
BC_0029	ACGTTAATTCCAAACCTGATTGAGTG	CACTCAATCAGGTTTGGAATTAACGT	v4.1	A15	1	29	29
BC_0030	AGGAGAACCTCGAACGCTTTTTCTCA	TGAGAAAAAGCGTTCGAGGTTCTCCT	v4.2	A15	1	30	30
BC_0031	TATATAAACCGTAAGACGCTTATATT	AATATAAGCGTCTTACGGTTTATATA	v4.1	A16	1	31	31
BC_0032	TCCTAAACCCTGAAATATATTCATTA	TAATGAATATATTTCAGGGTTTAGGA	v4.2	A16	1	32	32
BC_0033	CTAAGAAAACTGAAATACTTTGCGTT	AACGCAAAGTATTTCAGTTTTCTTAG	v4.1	A17	1	33	33
BC_0034	GAAATAACCTGGAAAGCCGTTAGAAA	TTTCTAACGGCTTTCCAGGTTATTTC	v4.2	A17	1	34	34
BC_0035	ACCTGAAACCCAAAACCAATTAGAAA	TTTCTAATTGGTTTTGGGTTTCAGGT	v4.1	A18	1	35	35
BC_0036	AGCTAAAATCGAAAATACGTTATATA	TATATAACGTATTTTCGATTTTAGCT	v4.2	A18	1	36	36
BC_0037	CATACAATAGTTAAAATGTTTTGGGA	TCCCAAAACATTTTAACTATTGTATG	v4.1	A19	1	37	37
BC_0038	CACTCAACTTAGAACACGATTAGCAG	CTGCTAATCGTGTTCTAAGTTGAGTG	v4.2	A19	1	38	38
BC_0039	AAATAAAATTGCAAACCTATTTCGAA	TTCGAAATAGGTTTGCAATTTTATTT	v4.1	A20	1	39	39
BC_0040	TTTCAAATAATGAACCATTTTGCGTT	AACGCAAAATGGTTCATTATTTGAAA	v4.2	A20	1	40	40
BC_0041	TGTGAAAGGTGAAATGCGATTTGTGT	ACACAAATCGCATTTCACCTTTCACA	v4.1	A21	1	41	41
BC_0042	TGAGGAAGTATGAATATACTTATTGT	ACAATAAGTATATTCATACTTCCTCA	v4.2	A21	1	42	42
BC_0043	CCAACAATAATAAATTTCGTTGATCA	TGATCAACGAAATTTATTATTGTTGG	v4.1	A22	1	43	43
BC_0044	AAAGGAAAGTCAAACCAATTTACACA	TGTGTAAATTGGTTTGACTTTCCTTT	v4.2	A22	1	44	44
BC_0045	ACGAGAATTACGAACTCACTTAACAT	ATGTTAAGTGAGTTCGTAATTCTCGT	v4.1	A23	1	45	45
BC_0046	ACTTCAAATACCAAAAATCTTGCGGA	TCCGCAAGATTTTTGGTATTTGAAGT	v4.2	A23	1	46	46
BC_0047	CTTACAAGACTCAATTGTATTTTACG	CGTAAAATACAATTGAGTCTTGTAAG	v4.1	A24	1	47	47
BC_0048	GATCAAACGATAAAGAACATTCAGAC	GTCTGAATGTTCTTTATCGTTTGATC	v4.2	A24	1	48	48
BC_0049	GTAAGAAGTCATAATATTTTTGAAGC	GCTTCAAAAATATTATGACTTCTTAC	v4.3	A01	2	1	49
BC_0050	ATGCAAAGATTGAAACGTCTTTAAGT	ACTTAAAGACGTTTCAATCTTTGCAT	v4.4	A01	2	2	50
BC_0051	GAATAAATGATAAATGAGTTTGATAT	ATATCAAACTCATTTATCATTTATTC	v4.3	A02	2	3	51
BC_0052	CGATCAAAAATGAAACCAATTCAGAG	CTCTGAATTGGTTTCATTTTTGATCG	v4.4	A02	2	4	52
BC_0053	GGTTTAAAGGTTAATCGTCTTGTGGT	ACCACAAGACGATTAACCTTTAAACC	v4.3	A03	2	5	53
BC_0054	CCGTCAAAACTCAAACATATTAGTGA	TCACTAATATGTTTGAGTTTTGACGG	v4.4	A03	2	6	54
BC_0055	GCGGTAACCGAAAAATGGTTTTGAAT	ATTCAAAACCATTTTTCGGTTACCGC	v4.3	A04	2	7	55
BC_0056	ACCTAAAAGTACAAGGAGATTGATTC	GAATCAATCTCCTTGTACTTTTAGGT	v4.4	A04	2	8	56
BC_0057	ACTCCAACGGTAAACTACGTTGTCTC	GAGACAACGTAGTTTACCGTTGGAGT	v4.3	A05	2	9	57
BC_0058	GACTAAATCAAAATTTTGTTAACCAG	CTGGTTAACAAAATTTTGATTTAGTC	v4.4	A05	2	10	58
BC_0059	TGTTAAACCATAAACCCAATTATAAT	ATTATAATTGGGTTTATGGTTTAACA	v4.3	A06	2	11	59
BC_0060	TGCTCAACTAGAAACAATATTAATAG	CTATTAATATTGTTTCTAGTTGAGCA	v4.4	A06	2	12	60
BC_0061	TCCGAAAGATATAATCTAATTTTTAG	CTAAAAATTAGATTATATCTTTCGGA	v4.3	A07	2	13	61
BC_0062	AACCCAACCAGCAACCTGGTTGGCGA	TCGCCAACCAGGTTGCTGGTTGGGTT	v4.4	A07	2	14	62
BC_0063	AGTAAAATCTCAAACAAGTTTCGCAT	ATGCGAAACTTGTTTGAGATTTTACT	v4.3	A08	2	15	63
BC_0064	TCTTAAAACTGTAAGGAAGTTCGACA	TGTCGAACTTCCTTACAGTTTTAAGA	v4.4	A08	2	16	64
BC_0065	GCCCTAAAGTTGAAATTATTTGTATC	GATACAAATAATTTCAACTTTAGGGC	v4.3	A09	2	17	65
BC_0066	ATTGAAAGGTTTAATTGATTTACAGA	TCTGTAAATCAATTAAACCTTTCAAT	v4.4	A09	2	18	66
BC_0067	ACCCTAACGCCCAATATACTTAATCA	TGATTAAGTATATTGGGCGTTAGGGT	v4.3	A10	2	19	67
BC_0068	TGGCTCAAGGTCTAAAACATTTGTTG	CAACAAATGTTTTAGACCTTGAGCCA	v4.4	A10	2	20	68
BC_0069	AAGCCAACAGGCAATCTAATTTATAA	TTATAAATTAGATTGCCTGTTGGCTT	v4.3	A11	2	21	69
BC_0070	TTTAAAATATTTAAGACTTTTTACAA	TTGTAAAAAGTCTTAAATATTTTAAA	v4.4	A11	2	22	70
BC_0071	AAGAAAATAGCAAATAGACTTTTTAA	TTAAAAAGTCTATTTGCTATTTTCTT	v4.3	A12	2	23	71
BC_0072	TATACAAAATTAAATACTGTTTTAGC	GCTAAAACAGTATTTAATTTTGTATA	v4.4	A12	2	24	72
BC_0073	GACACAAAGCTTAACTGCGTTTTTTA	TAAAAAACGCAGTTAAGCTTTGTGTC	v4.3	A13	2	25	73
BC_0074	ACGTTAAAATTGAAACTGCTTGATGA	TCATCAAGCAGTTTCAATTTTAACGT	v4.4	A13	2	26	74
BC_0075	ATTGAAATTTTAAACATCATTACCAT	ATGGTAATGATGTTTAAAATTTCAAT	v4.3	A14	2	27	75
BC_0076	TAAAAAAAGCATAACCATATTCGGCA	TGCCGAATATGGTTATGCTTTTTTTA	v4.4	A14	2	28	76
BC_0077	AACGAAAGAAAAAACAAGATTGTAAA	TTTACAATCTTGTTTTTTCTTTCGTT	v4.3	A15	2	29	77
BC_0078	AAGCTAAGACCCAAAACCATTTCTAT	ATAGAAATGGTTTTGGGTCTTAGCTT	v4.4	A15	2	30	78
BC_0079	AACACAACAGAAAAATGCGTTATAAA	TTTATAACGCATTTTTCTGTTGTGTT	v4.3	A16	2	31	79
BC_0080	ACTCGAAGCTAGAACCCGCTTTGTGT	ACACAAAGCGGGTTCTAGCTTCGAGT	v4.4	A16	2	32	80
BC_0081	GCAACAAAATCAAATTAAATTTTCAC	GTGAAAATTTAATTTGATTTTGTTGC	v4.3	A17	2	33	81
BC_0082	TCCCAAACGAAAAATTAAATTCCAAA	TTTGGAATTTAATTTTTCGTTTGGGA	v4.4	A17	2	34	82
BC_0083	AAAACAAAGATTAAGGCAATTTATAA	TTATAAATTGCCTTAATCTTTGTTTT	v4.3	A18	2	35	83
BC_0084	CCGTAAAGTAAGAATAGTTTTTAGTC	GACTAAAAACTATTCTTACTTTACGG	v4.4	A18	2	36	84
BC_0085	CAGCAAATCCTAAACACGTTTCGAGA	TCTCGAAACGTGTTTAGGATTTGCTG	v4.3	A19	2	37	85
BC_0086	AACAGAAGCTAGAACACAGTTGTGAA	TTCACAACTGTGTTCTAGCTTCTGTT	v4.4	A19	2	38	86
BC_0087	CCCATAAATATGAAGTAACTTATGGA	TCCATAAGTTACTTCATATTTATGGG	v4.3	A20	2	39	87
BC_0088	AATTGAATTGTAAATATAATTAGCGT	ACGCTAATTATATTTACAATTCAATT	v4.4	A20	2	40	88
BC_0089	TTATTAAGGAACAAACTGATTAGGCT	AGCCTAATCAGTTTGTTCCTTAATAA	v4.3	A21	2	41	89
BC_0090	AATTAAACAGACAAATTGATTCCCGG	CCGGGAATCAATTTGTCTGTTTAATT	v4.4	A21	2	42	90
BC_0091	CACTAAAGGTTCAACTTAGTTATAGT	ACTATAACTAAGTTGAACCTTTAGTG	v4.3	A22	2	43	91
BC_0092	GCCCTAAATCTCAACTCTGTTATGAA	TTCATAACAGAGTTGAGATTTAGGGC	v4.4	A22	2	44	92
BC_0093	CTAATAATAGTTAAGTTGCTTCACCT	AGGTGAAGCAACTTAACTATTATTAG	v4.3	A23	2	45	93
BC_0094	GACATAAACTGTAACGGCTTTATCAT	ATGATAAAGCCGTTACAGTTTATGTC	v4.4	A23	2	46	94
BC_0095	CAAGTAAGCCTAAAAGCTATTGATTG	CAATCAATAGCTTTTAGGCTTACTTG	v4.3	A24	2	47	95
BC_0096	GCGAGAACTGCCAACATTATTAAGAC	GTCTTAATAATGTTGGCAGTTCTCGC	v4.4	A24	2	48	96
BC_0097	CTAGAAAATTATAAGAGAATTTAGAA	TTCTAAATTCTCTTATAATTTTCTAG	v4.1	B01	3	1	97
BC_0098	CAAGAAATACGGAAGAACATTTAAGA	TCTTAAATGTTCTTCCGTATTTCTTG	v4.2	B01	3	2	98
BC_0099	AAGAGAAAACTAAATACTATTGGTAG	CTACCAATAGTATTTAGTTTTCTCTT	v4.1	B02	3	3	99
BC_0100	GTCTTAAGACTCAAAATTTTTAGAGA	TCTCTAAAAATTTTGAGTCTTAAGAC	v4.2	B02	3	4	100
BC_0101	AATTTAATACTAAAGGCCTTTTTGTT	AACAAAAAGGCCTTTAGTATTAAATT	v4.1	B03	3	5	101
BC_0102	GGTGCAATCGTTAATGGATTTTATTC	GAATAAAATCCATTAACGATTGCACC	v4.2	B03	3	6	102
BC_0103	TACTAAAGGTGTAACGATATTTGCCT	AGGCAAATATCGTTACACCTTTAGTA	v4.1	B04	3	7	103
BC_0104	CGAACAAAGCGGAACCCCGTTCGCCA	TGGCGAACGGGGTTCCGCTTTGTTCG	v4.2	B04	3	8	104
BC_0105	AAGGGAACTAACAACACCCTTTGTTC	GAACAAAGGGTGTTGTTAGTTCCCTT	v4.1	B05	3	9	105
BC_0106	CTAACAAAAAGCAACCCCATTGTCCG	CGGACAATGGGGTTGCTTTTTGTTAG	v4.2	B05	3	10	106
BC_0107	CAGAGAATACAAAAAAAATTTTAATT	AATTAAAATTTTTTTTGTATTCTCTG	v4.1	B06	3	11	107
BC_0108	CCCAGAACGTGAAAACTCTTTGTTAA	TTAACAAAGAGTTTTCACGTTCTGGG	v4.2	B06	3	12	108
BC_0109	CAGTGAAAAATCAAGCAAATTTCGTA	TACGAAATTTGCTTGATTTTTCACTG	v4.1	B07	3	13	109
BC_0110	CCCCTAACCCGCAACCCTCTTCGCCG	CGGCGAAGAGGGTTGCGGGTTAGGGG	v4.2	B07	3	14	110
BC_0111	CCAAAAAATCTTAATCGTCTTCGATA	TATCGAAGACGATTAAGATTTTTTGG	v4.1	B08	3	15	111
BC_0112	CCTTGAAGAAGGAACGATTTTTGAAT	ATTCAAAAATCGTTCCTTCTTCAAGG	v4.2	B08	3	16	112
BC_0113	AAAGAAACCATGAAATGATTTAACGT	ACGTTAAATCATTTCATGGTTTCTTT	v4.1	B09	3	17	113
BC_0114	TCAGGAATAAACAATACCATTGCGAA	TTCGCAATGGTATTGTTTATTCCTGA	v4.2	B09	3	18	114
BC_0115	CGAATAAGGTGGAAATTGATTTTCAC	GTGAAAATCAATTTCCACCTTATTCG	v4.1	B10	3	19	115
BC_0116	CCAACAACGACAAATCCCGTTCAAGC	GCTTGAACGGGATTTGTCGTTGTTGG	v4.2	B10	3	20	116
BC_0117	TACCCAACACTCAATTATATTCAAAT	ATTTGAATATAATTGAGTGTTGGGTA	v4.1	B11	3	21	117
BC_0118	TCACCAAATATCAAACCGCTTTTTCC	GGAAAAAGCGGTTTGATATTTGGTGA	v4.2	B11	3	22	118
BC_0119	CATGGAATCATAAACACGGTTTGTAG	CTACAAACCGTGTTTATGATTCCATG	v4.1	B12	3	23	119
BC_0120	GAACGAAATTAAAGGACGTTGTAACG	CGTTACAACGTCCTTTAATTTCGTTC	v4.2	B12	3	24	120
BC_0121	GACGCAACGCGTAACGACCTTCTCCT	AGGAGAAGGTCGTTACGCGTTGCGTC	v4.1	B13	3	25	121
BC_0122	ATTGAAACGCCTAACTGTATTGTCTT	AAGACAATACAGTTAGGCGTTTCAAT	v4.2	B13	3	26	122
BC_0123	ATATTAAAGCAGAACAAATTTTTGGT	ACCAAAAATTTGTTCTGCTTTAATAT	v4.1	B14	3	27	123
BC_0124	GGCACAACCATTAATGATTTTTATCC	GGATAAAAATCATTAATGGTTGTGCC	v4.2	B14	3	28	124
BC_0125	AATAAAACTAACAATATGCTTAAGAA	TTCTTAAGCATATTGTTAGTTTTATT	v4.1	B15	3	29	125
BC_0126	TTGTCAAATGTTAACTAATTTCACCT	AGGTGAAATTAGTTAACATTTGACAA	v4.2	B15	3	30	126
BC_0127	TTGCTAAACCCTAAGCCGATTCGTAA	TTACGAATCGGCTTAGGGTTTAGCAA	v4.1	B16	3	31	127
BC_0128	AAATTAAAGTATACGGAGATTAGAAT	ATTCTAATCTCCGTATACTTTAATTT	v4.2	B16	3	32	128
BC_0129	TAAGAAAAGAGTAACTATATTCCAAT	ATTGGAATATAGTTACTCTTTTCTTA	v4.1	B17	3	33	129
BC_0130	AATACAAATAGTAAATGAATTAGTGA	TCACTAATTCATTTACTATTTGTATT	v4.2	B17	3	34	130
BC_0131	ATCTTAAACGGGAACGCTTTTTCTAG	CTAGAAAAAGCGTTCCCGTTTAAGAT	v4.1	B18	3	35	131
BC_0132	TTGCAAATCATCAAGTCTTTTGATTG	CAATCAAAAGACTTGATGATTTGCAA	v4.2	B18	3	36	132
BC_0133	GTCTTAAAGAGAAAAAGCTTTTTTAA	TTAAAAAAGCTTTTTCTCTTTAAGAC	v4.1	B19	3	37	133
BC_0134	CCTGGAAAAAACTATTTACGCAGGTA	TACCTGCGTAAATAGTTTTTTCCAGG	v4.2	B19	3	38	134
BC_0135	TAAACAATCTAAAATATTATTGTAAT	ATTACAATAATATTTTAGATTGTTTA	v4.1	B20	3	39	135
BC_0136	TAAAGAACAGAGAACGGCATTAACGC	GCGTTAATGCCGTTCTCTGTTCTTTA	v4.2	B20	3	40	136
BC_0137	ATTACAACAAGCAATTGAGTTTCCCA	TGGGAAACTCAATTGCTTGTTGTAAT	v4.1	B21	3	41	137
BC_0138	TAATTAAACTAGAACCCACTTTCTTG	CAAGAAAGTGGGTTCTAGTTTAATTA	v4.2	B21	3	42	138
BC_0139	ACTACAACTTAAAAAAATTTTCCCGA	TCGGGAAAATTTTTTTAAGTTGTAGT	v4.1	B22	3	43	139
BC_0140	ACGCGAAACCAAAAGCCGTTTCCTCC	GGAGGAAACGGCTTTTGGTTTCGCGT	v4.2	B22	3	44	140
BC_0141	TACACAAAAATTAACGTTGTTTATCC	GGATAAACAACGTTAATTTTTGTGTA	v4.1	B23	3	45	141
BC_0142	CGTACAACGCCTAACGCAATTTTTTG	CAAAAAATTGCGTTAGGCGTTGTACG	v4.2	B23	3	46	142
BC_0143	CTTTTAAAAACAAATATTCTTATGTC	GACATAAGAATATTTGTTTTTAAAAG	v4.1	B24	3	47	143
BC_0144	CACGCAAAGACCAACATTTTTTCATA	TATGAAAAAATGTTGGTCTTTGCGTG	v4.2	B24	3	48	144
BC_0145	CCCGAAAAACATAAAAATATTACATA	TATGTAATATTTTTATGTTTTTCGGG	v4.3	B01	4	1	145
BC_0146	TTCGAAAGAAACAAATGCGTTTACAG	CTGTAAACGCATTTGTTTCTTTCGAA	v4.4	B01	4	2	146
BC_0147	CGATAAAGAAACAACAGATTTCAAGA	TCTTGAAATCTGTTGTTTCTTTATCG	v4.3	B02	4	3	147
BC_0148	GCAACAAACGACAAACTGTTTTCATA	TATGAAAACAGTTTGTCGTTTGTTGC	v4.4	B02	4	4	148
BC_0149	CATCCAAACAAGAAGCTGGTTACAAA	TTTGTAACCAGCTTCTTGTTTGGATG	v4.3	B03	4	5	149
BC_0150	CCGCTAACCCTGAACACCGTTCACCC	GGGTGAACGGTGTTCAGGGTTAGCGG	v4.4	B03	4	6	150
BC_0151	ATAAGAAGGCAGAAGACTTTTGTGGT	ACCACAAAAGTCTTCTGCCTTCTTAT	v4.3	B04	4	7	151
BC_0152	GCGCCAACGCACAAGGTCATTAACTC	GAGTTAATGACCTTGTGCGTTGGCGC	v4.4	B04	4	8	152
BC_0153	GTAAAAAGAAGAAATACAGTTGCCCG	CGGGCAACTGTATTTCTTCTTTTTAC	v4.3	B05	4	9	153
BC_0154	CCTAAAAAGTGCAAATTAATTTCAAT	ATTGAAATTAATTTGCACTTTTTAGG	v4.4	B05	4	10	154
BC_0155	GATAGAAAGCCGAATAATATTATCTG	CAGATAATATTATTCGGCTTTCTATC	v4.3	B06	4	11	155
BC_0156	TTGATAATGTCCAAAAACGTTGCAAA	TTTGCAACGTTTTTGGACATTATCAA	v4.4	B06	4	12	156
BC_0157	GACATAATCCATAATTTAGTTTCATT	AATGAAACTAAATTATGGATTATGTC	v4.3	B07	4	13	157
BC_0158	ACTTGAAATTGAAATGATCTTCTAGA	TCTAGAAGATCATTTCAATTTCAAGT	v4.4	B07	4	14	158
BC_0159	ACTATAATAAAAAATATATTTCTCGA	TCGAGAAATATATTTTTTATTATAGT	v4.3	B08	4	15	159
BC_0160	CCCCTAATTTCTAAAGCATTTGCGCG	CGCGCAAATGCTTTAGAAATTAGGGG	v4.4	B08	4	16	160
BC_0161	GAAACAACCATAAAACTTCTTCTGTC	GACAGAAGAAGTTTTATGGTTGTTTC	v4.3	B09	4	17	161
BC_0162	GAGAAAAACCGAAATTGTATTCTCGC	GCGAGAATACAATTTCGGTTTTTCTC	v4.4	B09	4	18	162
BC_0163	ACGTAAACAACGAAACGCATTGTGAC	GTCACAATGCGTTTCGTTGTTTACGT	v4.3	B10	4	19	163
BC_0164	AGGCAAAACACAAACTACTTTATTCG	CGAATAAAGTAGTTTGTGTTTTGCCT	v4.4	B10	4	20	164
BC_0165	AAAATAAAAAAGAAAAACTTTAGCGA	TCGCTAAAGTTTTTCTTTTTTATTTT	v4.3	B11	4	21	165
BC_0166	AGCAAAAGGATGAACAGGGTTTGTTT	AAACAAACCCTGTTCATCCTTTTGCT	v4.4	B11	4	22	166
BC_0167	ACTACAAAATTCAATTTGATTTAGCA	TGCTAAATCAAATTGAATTTTGTAGT	v4.3	B12	4	23	167
BC_0168	CAAGCAATGTGCAAATTTATTTCCCC	GGGGAAATAAATTTGCACATTGCTTG	v4.4	B12	4	24	168
BC_0169	GCAAGAATATCTAAGCTCTTTAAATA	TATTTAAAGAGCTTAGATATTCTTGC	v4.3	B13	4	25	169
BC_0170	CAGCAAAACCACAAAAAAGTTGTTGA	TCAACAACTTTTTTGTGGTTTTGCTG	v4.4	B13	4	26	170
BC_0171	ACGAAAATCAACAACACCATTTCACA	TGTGAAATGGTGTTGTTGATTTTCGT	v4.3	B14	4	27	171
BC_0172	CAATGAAACTACAACACCCTTAGCCT	AGGCTAAGGGTGTTGTAGTTTCATTG	v4.4	B14	4	28	172
BC_0173	ATGAAAGGGCGAAATTGTTTACCTTG	CAAGGTAAACAATTTCGCCCTTTCAT	v4.3	B15	4	29	173
BC_0174	ACTTCAACCCGAAATCGTTTTTCACT	AGTGAAAAACGATTTCGGGTTGAAGT	v4.4	B15	4	30	174
BC_0175	CGTAGAACCATAAAACCGATTATAAG	CTTATAATCGGTTTTATGGTTCTACG	v4.3	B16	4	31	175
BC_0176	CCTTTAATACTTAACCCAGTTTTAGC	GCTAAAACTGGGTTAAGTATTAAAGG	v4.4	B16	4	32	176
BC_0177	TTAAAAACAAAAAAGCATATTACGGC	GCCGTAATATGCTTTTTTGTTTTTAA	v4.3	B17	4	33	177
BC_0178	TTATAAATGACCAATCAGGTTTATAT	ATATAAACCTGATTGGTCATTTATAA	v4.4	B17	4	34	178
BC_0179	ATAATAAACAAAAATCTTTTTGAAGA	TCTTCAAAAAGATTTTTGTTTATTAT	v4.3	B18	4	35	179
BC_0180	CTTTGAAATAGTAATAACTTTATTAG	CTAATAAAGTTATTACTATTTCAAAG	v4.4	B18	4	36	180
BC_0181	GCTCAAAATTCGAAGCTTTTTTACAT	ATGTAAAAAAGCTTCGAATTTTGAGC	v4.3	B19	4	37	181
BC_0182	TACGAAATTCCAAAAAACATTGATTT	AAATCAATGTTTTTTGGAATTTCGTA	v4.4	B19	4	38	182
BC_0183	CCCGTAAACTCCAACACCATTCTACA	TGTAGAATGGTGTTGGAGTTTACGGG	v4.3	B20	4	39	183
BC_0184	TAATCAATTTAAAACGAATTTAATAA	TTATTAAATTCGTTTTAAATTGATTA	v4.4	B20	4	40	184
BC_0185	TAGCGAACTAGTAAAACTTTTTGTTT	AAACAAAAAGTTTTACTAGTTCGCTA	v4.3	B21	4	41	185
BC_0186	CTAGCATGCAGAAAATGGTTGTGCAG	CTGCACAACCATTTTCTGCATGCTAG	v4.4	B21	4	42	186
BC_0187	ACATTAATGCACAACTGTATTTAGAA	TTCTAAATACAGTTGTGCATTAATGT	v4.3	B22	4	43	187
BC_0188	TCGTGAATACAGAAGCAGATTATCTA	TAGATAATCTGCTTCTGTATTCACGA	v4.4	B22	4	44	188
BC_0189	ACTGTAAGACTAAATCAGATTCATTA	TAATGAATCTGATTTAGTCTTACAGT	v4.3	B23	4	45	189
BC_0190	CCCTTAACTTCTAAATCTGTTCCTAT	ATAGGAACAGATTTAGAAGTTAAGGG	v4.4	B23	4	46	190
BC_0191	ATGCTAACAGTCAAGCCGATTTGTGG	CCACAAATCGGCTTGACTGTTAGCAT	v4.3	B24	4	47	191
BC_0192	GTATAAACTGACAACCAGGTTCTACA	TGTAGAACCTGGTTGTCAGTTTATAC	v4.4	B24	4	48	192
BC_0193	CGTCAAATTGCTAAACAATTTTGGAG	CTCCAAAATTGTTTAGCAATTTGACG	v4.1	C01	5	1	193
BC_0194	ATTGAAATATAAAACCCTTTTGTTAC	GTAACAAAAGGGTTTTATATTTCAAT	v4.2	C01	5	2	194
BC_0195	TCGATAACTTCAAACGCTCTTCAACA	TGTTGAAGAGCGTTTGAAGTTATCGA	v4.1	C02	5	3	195
BC_0196	CAATTAAGTTGAAACTGAATTGATCA	TGATCAATTCAGTTTCAACTTAATTG	v4.2	C02	5	4	196
BC_0197	ACTCAAAAACTAAAACAATTTATCAT	ATGATAAATTGTTTTAGTTTTTGAGT	v4.1	C03	5	5	197
BC_0198	CTTGTAACCCGAAAGGTGGTTTAGGT	ACCTAAACCACCTTTCGGGTTACAAG	v4.2	C03	5	6	198
BC_0199	CCAAAAATTACAAAGGACTTTGGACA	TGTCCAAAGTCCTTTGTAATTTTTGG	v4.1	C04	5	7	199
BC_0200	AACATAAGTCTAAACTAATTTACTAT	ATAGTAAATTAGTTTAGACTTATGTT	v4.2	C04	5	8	200
BC_0201	AATACAAATGGAAAATATTTTATAGA	TCTATAAAATATTTTCCATTTGTATT	v4.1	C05	5	9	201
BC_0202	CCACCAATCGTCAAACCGTTTGTAAG	CTTACAAACGGTTTGACGATTGGTGG	v4.2	C05	5	10	202
BC_0203	GCCGAAACCCCCAACTCGCTTCATCG	CGATGAAGCGAGTTGGGGGTTTCGGC	v4.1	C06	5	11	203
BC_0204	ATTAGAACAGTAAAGATTTTTTCAGA	TCTGAAAAAATCTTTACTGTTCTAAT	v4.2	C06	5	12	204
BC_0205	TTCTAAAAGGAAAAGGTTGTTGTTTT	AAAACAACAACCTTTTCCTTTTAGAA	v4.1	C07	5	13	205
BC_0206	TGAACAAAGAACAAGTGGTTTTACTG	CAGTAAAACCACTTGTTCTTTGTTCA	v4.2	C07	5	14	206
BC_0207	CCAGAAAACCAGAACAACATTTTCCA	TGGAAAATGTTGTTCTGGTTTTCTGG	v4.1	C08	5	15	207
BC_0208	AATGTAATCGTTAAAGAGTTTATTTG	CAAATAAACTCTTTAACGATTACATT	v4.2	C08	5	16	208
BC_0209	TAACAAATTAGAAAACAGTTTTTAGC	GCTAAAAACTGTTTTCTAATTTGTTA	v4.1	C09	5	17	209
BC_0210	CTTAAAAAATAAAACTTGTTTAACGG	CCGTTAAACAAGTTTTATTTTTTAAG	v4.2	C09	5	18	210
BC_0211	CTTGAAACTATAAAACCTTTTTATGG	CCATAAAAAGGTTTTATAGTTTCAAG	v4.1	C10	5	19	211
BC_0212	CGTTGAATAAATAATAAACTTTATTA	TAATAAAGTTTATTATTTATTCAACG	v4.2	C10	5	20	212
BC_0213	CAGATAATACAAAAATACATTGGCAA	TTGCCAATGTATTTTTGTATTATCTG	v4.1	C11	5	21	213
BC_0214	TGCGAAATATAAAAGAATTTTTAGAA	TTCTAAAAATTCTTTTATATTTCGCA	v4.2	C11	5	22	214
BC_0215	TGCCAAACATTCAAATTGGTTCGAAA	TTTCGAACCAATTTGAATGTTTGGCA	v4.1	C12	5	23	215
BC_0216	CATCTAATCCCTAAAAACGTTATTTC	GAAATAACGTTTTTAGGGATTAGATG	v4.2	C12	5	24	216
BC_0217	ACACCAAACATAAACTAACTTCAAAA	TTTTGAAGTTAGTTTATGTTTGGTGT	v4.1	C13	5	25	217
BC_0218	AGATTAATGTGGAACTAAATTGAATT	AATTCAATTTAGTTCCACATTAATCT	v4.2	C13	5	26	218
BC_0219	CTTCGAAAATACAAATAATTTTGACA	TGTCAAAATTATTTGTATTTTCGAAG	v4.1	C14	5	27	219
BC_0220	ACCACAATATGAAATAGTTTTATGTA	TACATAAAACTATTTCATATTGTGGT	v4.2	C14	5	28	220
BC_0221	CAAGCAAGAGCTAAGACGATTGTGTT	AACACAATCGTCTTAGCTCTTGCTTG	v4.1	C15	5	29	221
BC_0222	TGCAGAAATAACAACGGCTTTGAGAT	ATCTCAAAGCCGTTGTTATTTCTGCA	v4.2	C15	5	30	222
BC_0223	GTCTCAAATTTAAAGCCGTTTCGTGA	TCACGAAACGGCTTTAAATTTGAGAC	v4.1	C16	5	31	223
BC_0224	GCACTAATTGGAAATTAAGTTGAGAG	CTCTCAACTTAATTTCCAATTAGTGC	v4.2	C16	5	32	224
BC_0225	CATACAAACTTAAATCGGGTTCGGGC	GCCCGAACCCGATTTAAGTTTGTATG	v4.1	C17	5	33	225
BC_0226	CGCTGAAGAATCAAGCCGTTTTATGT	ACATAAAACGGCTTGATTCTTCAGCG	v4.2	C17	5	34	226
BC_0227	GCAATAATAAACAAACATATTTACAT	ATGTAAATATGTTTGTTTATTATTGC	v4.1	C18	5	35	227
BC_0228	CCACTAATGCTGAATATCATTCAACT	AGTTGAATGATATTCAGCATTAGTGG	v4.2	C18	5	36	228
BC_0229	ATTCTAAACAACAAACAAATTGAGAT	ATCTCAATTTGTTTGTTGTTTAGAAT	v4.1	C19	5	37	229
BC_0230	AAACGAACACTCAATATTATTATTCA	TGAATAATAATATTGAGTGTTCGTTT	v4.2	C19	5	38	230
BC_0231	CAGAAAAACGATAATAACTTTTTATA	TATAAAAAGTTATTATCGTTTTTCTG	v4.1	C20	5	39	231
BC_0232	GCGCAAATGTATAAAAACATTCCTGG	CCAGGAATGTTTTTATACATTTGCGC	v4.2	C20	5	40	232
BC_0233	AATGAAAAAGTGAACGTGATTAATGT	ACATTAATCACGTTCACTTTTTCATT	v4.1	C21	5	41	233
BC_0234	GGGGTAATCAAAAAGCGACTTCATCA	TGATGAAGTCGCTTTTTGATTACCCC	v4.2	C21	5	42	234
BC_0235	TTCGAAATTGCCAACTTCATTATATG	CATATAATGAAGTTGGCAATTTCGAA	v4.1	C22	5	43	235
BC_0236	AATGAAAACACCAACTGGATTTAAAC	GTTTAAATCCAGTTGGTGTTTTCATT	v4.2	C22	5	44	236
BC_0237	TAGGCAAGCGAAAAAATGTTTCAAAA	TTTTGAAACATTTTTTCGCTTGCCTA	v4.1	C23	5	45	237
BC_0238	AAGGGAAAGCTAAAACTTGTTAAACG	CGTTTAACAAGTTTTAGCTTTCCCTT	v4.2	C23	5	46	238
BC_0239	AATTGAAGATCAAAACTTATTCACGG	CCGTGAATAAGTTTTGATCTTCAATT	v4.1	C24	5	47	239
BC_0240	AATATAACACATAAAAAGCTTGCTCA	TGAGCAAGCTTTTTATGTGTTATATT	v4.2	C24	5	48	240
BC_0241	ACTAAAATACCGAAATTGTTTATCAA	TTGATAAACAATTTCGGTATTTTAGT	v4.3	C01	6	1	241
BC_0242	AACATAACAAAAAAAATCATTGCTTA	TAAGCAATGATTTTTTTTGTTATGTT	v4.4	C01	6	2	242
BC_0243	TACGCAACCAAGAATGCGATTCCACA	TGTGGAATCGCATTCTTGGTTGCGTA	v4.3	C02	6	3	243
BC_0244	TCAACAACGGCAAACTATTTTGACCA	TGGTCAAAATAGTTTGCCGTTGTTGA	v4.4	C02	6	4	244
BC_0245	GCAAAAATCTAAAAGAGGCTTCTAAT	ATTAGAAGCCTCTTTTAGATTTTTGC	v4.3	C03	6	5	245
BC_0246	CTCCCAACCTGCAACCCCCTTCCCCG	CGGGGAAGGGGGTTGCAGGTTGGGAG	v4.4	C03	6	6	246
BC_0247	ACCCCAATCCATAAATGATTTTTCAA	TTGAAAAATCATTTATGGATTGGGGT	v4.3	C04	6	7	247
BC_0248	GCATCAAGAATAAATGTAATTCATTG	CAATGAATTACATTTATTCTTGATGC	v4.4	C04	6	8	248
BC_0249	GCTACAACTATTAATGGCTTTTGAAG	CTTCAAAAGCCATTAATAGTTGTAGC	v4.3	C05	6	9	249
BC_0250	ACATAAACCGAAAATCCTATTTCCCA	TGGGAAATAGGATTTTCGGTTTATGT	v4.4	C05	6	10	250
BC_0251	GCTAAAAAACTAAATATAATTATTCG	CGAATAATTATATTTAGTTTTTTAGC	v4.3	C06	6	11	251
BC_0252	CCTATAATTTCAAACTAGATTAGACA	TGTCTAATCTAGTTTGAAATTATAGG	v4.4	C06	6	12	252
BC_0253	GCCGCAATGCTCAAAGTGGTTCTCCG	CGGAGAACCACTTTGAGCATTGCGGC	v4.3	C07	6	13	253
BC_0254	ATACGAAAATACAAAGTGGTTTCCGC	GCGGAAACCACTTTGTATTTTCGTAT	v4.4	C07	6	14	254
BC_0255	CCCCCAACCCCCAACACACTTACCCT	AGGGTAAGTGTGTTGGGGGTTGGGGG	v4.3	C08	6	15	255
BC_0256	CTAAAAAAAAGAAACCAGTTTCAACT	AGTTGAAACTGGTTTCTTTTTTTTAG	v4.4	C08	6	16	256
BC_0257	GCCTTAAGGTATAAATAAATTCTGAT	ATCAGAATTTATTTATACCTTAAGGC	v4.3	C09	6	17	257
BC_0258	GGGAAAACTTGTAATACCCTTGGACT	AGTCCAAGGGTATTACAAGTTTTCCC	v4.4	C09	6	18	258
BC_0259	CGGGGAAGAACTAAAGACCTTCATGT	ACATGAAGGTCTTTAGTTCTTCCCCG	v4.3	C10	6	19	259
BC_0260	AATCCAATATCGAAACGTGTTTATAT	ATATAAACACGTTTCGATATTGGATT	v4.4	C10	6	20	260
BC_0261	CTAATAACCGTTAAACAAATTAACAA	TTGTTAATTTGTTTAACGGTTATTAG	v4.3	C11	6	21	261
BC_0262	ACCTTAACGACGAACGATTTTGCGAT	ATCGCAAAATCGTTCGTCGTTAAGGT	v4.4	C11	6	22	262
BC_0263	GGGATAATCGAGAACACTGTTACTAT	ATAGTAACAGTGTTCTCGATTATCCC	v4.3	C12	6	23	263
BC_0264	AAACCAAAAACAAAATGTGTTTGTCT	AGACAAACACATTTTGTTTTTGGTTT	v4.4	C12	6	24	264
BC_0265	TCTGCAAGCGACAAGCATTTTTGCGT	ACGCAAAAATGCTTGTCGCTTGCAGA	v4.3	C13	6	25	265
BC_0266	CCTTAAAGGGAGAACACTTTTCAGAT	ATCTGAAAAGTGTTCTCCCTTTAAGG	v4.4	C13	6	26	266
BC_0267	TCCGTAACCTCCAACTCCGTTGACCT	AGGTCAACGGAGTTGGAGGTTACGGA	v4.3	C14	6	27	267
BC_0268	AAATAAATTTTAAAGAAGTTTTTTCA	TGAAAAAACTTCTTTAAAATTTATTT	v4.4	C14	6	28	268
BC_0269	CCTTGAAGATCGAAACATGTTGTTGC	GCAACAACATGTTTCGATCTTCAAGG	v4.3	C15	6	29	269
BC_0270	TAACGAATTACTAATACTTTTTAATT	AATTAAAAAGTATTAGTAATTCGTTA	v4.4	C15	6	30	270
BC_0271	ATACAAAATGACAAGTTGATTGTCGA	TCGACAATCAACTTGTCATTTTGTAT	v4.3	C16	6	31	271
BC_0272	TCTCCAAAATAGAAAGATTTTATGCC	GGCATAAAATCTTTCTATTTTGGAGA	v4.4	C16	6	32	272
BC_0273	ACTATAAAAACGAAAGCGTTTTCAGC	GCTGAAAACGCTTTCGTTTTTATAGT	v4.3	C17	6	33	273
BC_0274	TAAGAAAAAGCCAAAACGATTCAAGC	GCTTGAATCGTTTTGGCTTTTTCTTA	v4.4	C17	6	34	274
BC_0275	GGGCCAAAGCCTAAACCTTTACATGG	CCATGTAAAGGTTTAGGCTTTGGCCC	v4.3	C18	6	35	275
BC_0276	ACAGAAAAGGATAATTTTTTTATTTC	GAAATAAAAAAATTATCCTTTTCTGT	v4.4	C18	6	36	276
BC_0277	GGCAAACAAAGAAAACGGTTAATTGG	CCAATTAACCGTTTTCTTTGTTTGCC	v4.3	C19	6	37	277
BC_0278	AATAGAAACACTAATGCAATTTCCGC	GCGGAAATTGCATTAGTGTTTCTATT	v4.4	C19	6	38	278
BC_0279	AACCCAAGCACGAAAGCGATTGCAAT	ATTGCAATCGCTTTCGTGCTTGGGTT	v4.3	C20	6	39	279
BC_0280	GTAGTAAGGGACAACCACTTTTACAT	ATGTAAAAGTGGTTGTCCCTTACTAC	v4.4	C20	6	40	280
BC_0281	GGCGCAAGCTAAAATAGGGTTTGTTT	AAACAAACCCTATTTTAGCTTGCGCC	v4.3	C21	6	41	281
BC_0282	GTTTTAAAGATCAATAGCCTTTATAA	TTATAAAGGCTATTGATCTTTAAAAC	v4.4	C21	6	42	282
BC_0283	TAACAAACGATAAACACATTTTCCAG	CTGGAAAATGTGTTTATCGTTTGTTA	v4.3	C22	6	43	283
BC_0284	AACCAAAACTCCAATCGCTTTTCCGG	CCGGAAAAGCGATTGGAGTTTTGGTT	v4.4	C22	6	44	284
BC_0285	CAATTAATAAACAATAATGTTGCGTT	AACGCAACATTATTGTTTATTAATTG	v4.3	C23	6	45	285
BC_0286	ACGATAAGAATAAACCGTTTTTCGTA	TACGAAAAACGGTTTATTCTTATCGT	v4.4	C23	6	46	286
BC_0287	GGGAAAATAACCAATTCAATTAGCGT	ACGCTAATTGAATTGGTTATTTTCCC	v4.3	C24	6	47	287
BC_0288	ATATTAAGTAAAAAAACCATTCCTGT	ACAGGAATGGTTTTTTTACTTAATAT	v4.4	C24	6	48	288
BC_0289	TGACGAAGAACTAAGAACGTTATAAT	ATTATAACGTTCTTAGTTCTTCGTCA	v4.1	D01	7	1	289
BC_0290	CCGCCAACCTCCAACCCGCTTCCCTG	CAGGGAAGCGGGTTGGAGGTTGGCGG	v4.2	D01	7	2	290
BC_0291	ATTGCAAAAATCAAAACAGTTTTAAG	CTTAAAACTGTTTTGATTTTTGCAAT	v4.1	D02	7	3	291
BC_0292	TCATCAAGTAAAAATGGATTTCTGAG	CTCAGAAATCCATTTTTACTTGATGA	v4.2	D02	7	4	292
BC_0293	AACTAAACCAGAAATCCACTTACCTG	CAGGTAAGTGGATTTCTGGTTTAGTT	v4.1	D03	7	5	293
BC_0294	AGACCAAATGCTAAAGAAGTTACTGA	TCAGTAACTTCTTTAGCATTTGGTCT	v4.2	D03	7	6	294
BC_0295	GTTAAAAGCCTTAAGCTCATTTATGC	GCATAAATGAGCTTAAGGCTTTTAAC	v4.1	D04	7	7	295
BC_0296	AAATTAACGTGTAAGCAACTTGCCAC	GTGGCAAGTTGCTTACACGTTAATTT	v4.2	D04	7	8	296
BC_0297	CTTGCAACGTAAAACTATTTTTAATT	AATTAAAAATAGTTTTACGTTGCAAG	v4.1	D05	7	9	297
BC_0298	CCTATAAATTTCAACCACATTACCGC	GCGGTAATGTGGTTGAAATTTATAGG	v4.2	D05	7	10	298
BC_0299	GTAGTAAGAGCCAACTGTTTTGACTT	AAGTCAAAACAGTTGGCTCTTACTAC	v4.1	D06	7	11	299
BC_0300	ATAAAAAACCCTAATTAGTTTATAAT	ATTATAAACTAATTAGGGTTTTTTAT	v4.2	D06	7	12	300
BC_0301	TGTGTAAAGAAAAAATCATTTTAGAA	TTCTAAAATGATTTTTTCTTTACACA	v4.1	D07	7	13	301
BC_0302	TCATAAATTAGCAAACGCTTTTCGCA	TGCGAAAAGCGTTTGCTAATTTATGA	v4.2	D07	7	14	302
BC_0303	GCATGAATTCGAAAACCCGTTTACAT	ATGTAAACGGGTTTTCGAATTCATGC	v4.1	D08	7	15	303
BC_0304	CAAACAAATCAAAAACCGGTTAAGCC	GGCTTAACCGGTTTTTGATTTGTTTG	v4.2	D08	7	16	304
BC_0305	TACTAAAAAGGCAACCTGATTCAGAA	TTCTGAATCAGGTTGCCTTTTTAGTA	v4.1	D09	7	17	305
BC_0306	ATTCGAACCGTTAATAAAATTTATCG	CGATAAATTTTATTAACGGTTCGAAT	v4.2	D09	7	18	306
BC_0307	CCAATAAGATAAAATGGGCTTTAAGT	ACTTAAAGCCCATTTTATCTTATTGG	v4.1	D10	7	19	307
BC_0308	GGCAAAAACGCTAACGAAGTTAATTT	AAATTAACTTCGTTAGCGTTTTTGCC	v4.2	D10	7	20	308
BC_0309	CCTCTAAATGCAAAGACGGTTTATGG	CCATAAACCGTCTTTGCATTTAGAGG	v4.1	D11	7	21	309
BC_0310	TTACAAATCAATAAACCATTTCAACA	TGTTGAAATGGTTTATTGATTTGTAA	v4.2	D11	7	22	310
BC_0311	CTGAGAATAGTGAAGCATTTTTGAGA	TCTCAAAAATGCTTCACTATTCTCAG	v4.1	D12	7	23	311
BC_0312	TCATTAATAATTAACCTTATTGTACA	TGTACAATAAGGTTAATTATTAATGA	v4.2	D12	7	24	312
BC_0313	GAATCAACCCGCAAACCCATTAGTCG	CGACTAATGGGTTTGCGGGTTGATTC	v4.1	D13	7	25	313
BC_0314	ACGCTAAAACAAAAATACTTTAATGC	GCATTAAAGTATTTTTGTTTTAGCGT	v4.2	D13	7	26	314
BC_0315	CTCCCAACCCCCAACTCCGTTCCCCT	AGGGGAACGGAGTTGGGGGTTGGGAG	v4.1	D14	7	27	315
BC_0316	CTAACAAATTCAAACATAATTTACTA	TAGTAAATTATGTTTGAATTTGTTAG	v4.2	D14	7	28	316
BC_0317	ATAGTAAGAAAAAAGCAGATTGATGA	TCATCAATCTGCTTTTTTCTTACTAT	v4.1	D15	7	29	317
BC_0318	GCACAAACAATAAATAATTTTGAGAT	ATCTCAAAATTATTTATTGTTTGTGC	v4.2	D15	7	30	318
BC_0319	CTCGCAAATGGTAACCAGATTGATTC	GAATCAATCTGGTTACCATTTGCGAG	v4.1	D16	7	31	319
BC_0320	GGAAGAATAAACAAATTGTTTTTTTC	GAAAAAAACAATTTGTTTATTCTTCC	v4.2	D16	7	32	320
BC_0321	CTTGCAAATAGAAAATCGGTTACACT	AGTGTAACCGATTTTCTATTTGCAAG	v4.1	D17	7	33	321
BC_0322	AGCCAAATAACCAAATAGTTTAGCGG	CCGCTAAACTATTTGGTTATTTGGCT	v4.2	D17	7	34	322
BC_0323	CCATGAATCCCGAACACATTTATCAT	ATGATAAATGTGTTCGGGATTCATGG	v4.1	D18	7	35	323
BC_0324	CAATCAACTCCCAATCCATTTATCAT	ATGATAAATGGATTGGGAGTTGATTG	v4.2	D18	7	36	324
BC_0325	TCCTACACGAAGAAATCATTTGAGCA	TGCTCAAATGATTTCTTCGTGTAGGA	v4.1	D19	7	37	325
BC_0326	CCTGAAACAAAAAATCTAATTCGAAA	TTTCGAATTAGATTTTTTGTTTCAGG	v4.2	D19	7	38	326
BC_0327	AAGTCAATCATGAAGCGGATTTTAGC	GCTAAAATCCGCTTCATGATTGACTT	v4.1	D20	7	39	327
BC_0328	ATTCTAATAAAAAATCGCATTCACTC	GAGTGAATGCGATTTTTTATTAGAAT	v4.2	D20	7	40	328
BC_0329	TTGTGAAACAGAAACTGTGTTGAGTT	AACTCAACACAGTTTCTGTTTCACAA	v4.1	D21	7	41	329
BC_0330	ATTTAAAAATCAAAGAAATTTCATGC	GCATGAAATTTCTTTGATTTTTAAAT	v4.2	D21	7	42	330
BC_0331	GAAGTAATAAACAACACATTTAGCTT	AAGCTAAATGTGTTGTTTATTACTTC	v4.1	D22	7	43	331
BC_0332	TCCGCAACTCGTAATAGGTTTCTGGG	CCCAGAAACCTATTACGAGTTGCGGA	v4.2	D22	7	44	332
BC_0333	CAGAGAACCGAGAAACAGTTTTTTTG	CAAAAAAACTGTTTCTCGGTTCTCTG	v4.1	D23	7	45	333
BC_0334	ACGAAAAACCTAAATCTCGTTTGTGC	GCACAAACGAGATTTAGGTTTTTCGT	v4.2	D23	7	46	334
BC_0335	AATCCAAGGTTCAAGATTTTTTCCGA	TCGGAAAAAATCTTGAACCTTGGATT	v4.1	D24	7	47	335
BC_0336	ACACAAAACCTCAACGATATTCTCCA	TGGAGAATATCGTTGAGGTTTTGTGT	v4.2	D24	7	48	336
BC_0337	TCCAGAAGGAAGAATATAATTAATTC	GAATTAATTATATTCTTCCTTCTGGA	v4.3	D01	8	1	337
BC_0338	ACTATAACATGAAAACCTATTTATGT	ACATAAATAGGTTTTCATGTTATAGT	v4.4	D01	8	2	338
BC_0339	TAAGTAACATCCAACAACCTTATAAT	ATTATAAGGTTGTTGGATGTTACTTA	v4.3	D02	8	3	339
BC_0340	AAGATAACTAGTAAAAACATTCAAAC	GTTTGAATGTTTTTACTAGTTATCTT	v4.4	D02	8	4	340
BC_0341	TAAACAATACTTAAACAGCTTTTCTT	AAGAAAAGCTGTTTAAGTATTGTTTA	v4.3	D03	8	5	341
BC_0342	GTGAAAAATTGAAAAGAAATTAAGTA	TACTTAATTTCTTTTCAATTTTTCAC	v4.4	D03	8	6	342
BC_0343	CGCTTAACCCCAAAGAAGATTCGCTA	TAGCGAATCTTCTTTGGGGTTAAGCG	v4.3	D04	8	7	343
BC_0344	ATCTGAACTATGAACGAGATTTGAGG	CCTCAAATCTCGTTCATAGTTCAGAT	v4.4	D04	8	8	344
BC_0345	ATTGGAAAGCCTAAAGTTCTTTGCTT	AAGCAAAGAACTTTAGGCTTTCCAAT	v4.3	D05	8	9	345
BC_0346	TAAACAACACCGAAACGCTTTTTTAA	TTAAAAAAGCGTTTCGGTGTTGTTTA	v4.4	D05	8	10	346
BC_0347	GTTATAATAAATAATGAATTTATTGA	TCAATAAATTCATTATTTATTATAAC	v4.3	D06	8	11	347
BC_0348	ATATTAAACCGAAATTATTTTCTCTT	AAGAGAAAATAATTTCGGTTTAATAT	v4.4	D06	8	12	348
BC_0349	ATCTAAAGGCTAAACGTTCTTGTTGA	TCAACAAGAACGTTTAGCCTTTAGAT	v4.3	D07	8	13	349
BC_0350	GAGCCAAAATCTAATGTTCTTTGAAA	TTTCAAAGAACATTAGATTTTGGCTC	v4.4	D07	8	14	350
BC_0351	ATAGTAAAATTAAATACTATTCATAA	TTATGAATAGTATTTAATTTTACTAT	v4.3	D08	8	15	351
BC_0352	GTAGCAAGTGTCAAGGGAATTTTGTT	AACAAAATTCCCTTGACACTTGCTAC	v4.4	D08	8	16	352
BC_0353	TTACCAAAACCTAAAACTTTTGTGCC	GGCACAAAAGTTTTAGGTTTTGGTAA	v4.3	D09	8	17	353
BC_0354	GTATCAAATCGAAAAAAGCTTGTTAC	GTAACAAGCTTTTTTCGATTTGATAC	v4.4	D09	8	18	354
BC_0355	TTACAAAATCGCAAAATATTTAAAGT	ACTTTAAATATTTTGCGATTTTGTAA	v4.3	D10	8	19	355
BC_0356	CCCCTAACATTCAAAACGTTTATACG	CGTATAAACGTTTTGAATGTTAGGGG	v4.4	D10	8	20	356
BC_0357	TCCTGAATATTAAATAGTGTTACCAC	GTGGTAACACTATTTAATATTCAGGA	v4.3	D11	8	21	357
BC_0358	AGTCCAATGATCAACGTCTTCGGTTG	CAACCGAAGACGTTGATCATTGGACT	v4.4	D11	8	22	358
BC_0359	ATTACAATCTTTAACAAAGTTTATTC	GAATAAACTTTGTTAAAGATTGTAAT	v4.3	D12	8	23	359
BC_0360	GAGTAAAAGAATAAGGTGCTTTTTCA	TGAAAAAGCACCTTATTCTTTTACTC	v4.4	D12	8	24	360
BC_0361	GAAAAAAACATAAAATACATTCGAAA	TTTCGAATGTATTTTATGTTTTTTTC	v4.3	D13	8	25	361
BC_0362	CGCAGAACTAAAAACCTTATTAAAGA	TCTTTAATAAGGTTTTTAGTTCTGCG	v4.4	D13	8	26	362
BC_0363	GTCTCAAGGGTCAAAAAGTTTAGGCC	GGCCTAAACTTTTTGACCCTTGAGAC	v4.3	D14	8	27	363
BC_0364	CATGTAAGCGACAACTTACTTTCGAA	TTCGAAAGTAAGTTGTCGCTTACATG	v4.4	D14	8	28	364
BC_0365	CTACAAAAACCGAATATAATTTTAAA	TTTAAAATTATATTCGGTTTTTGTAG	v4.3	D15	8	29	365
BC_0366	CCCTGAAATATTAACGTTATTTTTTT	AAAAAAATAACGTTAATATTTCAGGG	v4.4	D15	8	30	366
BC_0367	AAAACAATATAAAAGGCAATTATCTC	GAGATAATTGCCTTTTATATTGTTTT	v4.3	D16	8	31	367
BC_0368	ACTATAAGCACAAAAAAGCTTTACTC	GAGTAAAGCTTTTTTGTGCTTATAGT	v4.4	D16	8	32	368
BC_0369	CAAATAAAGATTAACAGTATTATTCA	TGAATAATACTGTTAATCTTTATTTG	v4.3	D17	8	33	369
BC_0370	GACCAAAAAGTAAATAACGTTGGCAA	TTGCCAACGTTATTTACTTTTTGGTC	v4.4	D17	8	34	370
BC_0371	ACCGAAAATTCCAAATCATTTCCGAA	TTCGGAAATGATTTGGAATTTTCGGT	v4.3	D18	8	35	371
BC_0372	AATAAAACTTTTAAAATTATTAGGAT	ATCCTAATAATTTTAAAAGTTTTATT	v4.4	D18	8	36	372
BC_0373	TATCAAACTGCAAATTTCCTTATTGT	ACAATAAGGAAATTTGCAGTTTGATA	v4.3	D19	8	37	373
BC_0374	TCAGCAATCAGCAAGTGTTTTGGGAA	TTCCCAAAACACTTGCTGATTGCTGA	v4.4	D19	8	38	374
BC_0375	TGCTCAAGGCCTAAATACATTCAAGA	TCTTGAATGTATTTAGGCCTTGAGCA	v4.3	D20	8	39	375
BC_0376	CCCGAAACAAAGAACCTCATTAGTGT	ACACTAATGAGGTTCTTTGTTTCGGG	v4.4	D20	8	40	376
BC_0377	TAGTAATAGTCAACCTAATTAGATTG	CAATCTAATTAGGTTGACTATTACTA	v4.3	D21	8	41	377
BC_0378	CAAGAAACAATAAAAGAATTTTAACC	GGTTAAAATTCTTTTATTGTTTCTTG	v4.4	D21	8	42	378
BC_0379	TGCTAAACGTACAACAAACTTGATGA	TCATCAAGTTTGTTGTACGTTTAGCA	v4.3	D22	8	43	379
BC_0380	AATCCAATGGCAAAACCCTTTCACAT	ATGTGAAAGGGTTTTGCCATTGGATT	v4.4	D22	8	44	380
BC_0381	GCTAGAACTAAAAACATGCTTCGTAT	ATACGAAGCATGTTTTTAGTTCTAGC	v4.3	D23	8	45	381
BC_0382	TACCTAAAAAACAATTTATTTATATG	CATATAAATAAATTGTTTTTTAGGTA	v4.4	D23	8	46	382
BC_0383	GGCATAAATATTAATCGGATTTCTAC	GTAGAAATCCGATTAATATTTATGCC	v4.3	D24	8	47	383
BC_0384	ATTGAAACCTATACACCGCTTGCCAG	CTGGCAAGCGGTGTATAGGTTTCAAT	v4.4	D24	8	48	384
BC_0385	GAATTAAAAAAGAATTAACTTCAGGT	ACCTGAAGTTAATTCTTTTTTAATTC	v4.1	E01	9	1	385
BC_0386	CCCGGAAATATAAATAATTTTGAGAA	TTCTCAAAATTATTTATATTTCCGGG	v4.2	E01	9	2	386
BC_0387	GACCTAATCCCAAATTGAATTAAAGT	ACTTTAATTCAATTTGGGATTAGGTC	v4.1	E02	9	3	387
BC_0388	GATACAAATCGCAAAATATTTTGTTT	AAACAAAATATTTTGCGATTTGTATC	v4.2	E02	9	4	388
BC_0389	ACATGAACCAGTATTGGGTTCGAACG	CGTTCGAACCCAATACTGGTTCATGT	v4.1	E03	9	5	389
BC_0390	ATACCAAAAAGCAACAGCATTATTAA	TTAATAATGCTGTTGCTTTTTGGTAT	v4.2	E03	9	6	390
BC_0391	TTAGGAATACCAAATGTATTTTTATT	AATAAAAATACATTTGGTATTCCTAA	v4.1	E04	9	7	391
BC_0392	AATTAAATCCAGAATCCCATTATTTT	AAAATAATGGGATTCTGGATTTAATT	v4.2	E04	9	8	392
BC_0393	TCCCAAAGTAGAAAAGTGATTGATGC	GCATCAATCACTTTTCTACTTTGGGA	v4.1	E05	9	9	393
BC_0394	AAGTTAATCTTCAAACAACTTCAATA	TATTGAAGTTGTTTGAAGATTAACTT	v4.2	E05	9	10	394
BC_0395	CTCTCAATATCGAATATGATTAAAGA	TCTTTAATCATATTCGATATTGAGAG	v4.1	E06	9	11	395
BC_0396	TTGTGAAAGCTTAATGCGGTTGAGAA	TTCTCAACCGCATTAAGCTTTCACAA	v4.2	E06	9	12	396
BC_0397	AAAAGAATTTCGAATTTGATTAAATG	CATTTAATCAAATTCGAAATTCTTTT	v4.1	E07	9	13	397
BC_0398	AGCGTAAAGGCAAACTTGATTAGGCC	GGCCTAATCAAGTTTGCCTTTACGCT	v4.2	E07	9	14	398
BC_0399	AAATAAATACTAAAAGCTTTTTCCTA	TAGGAAAAAGCTTTTAGTATTTATTT	v4.1	E08	9	15	399
BC_0400	GATCTAAACTTTAACCTAATTTTCAC	GTGAAAATTAGGTTAAAGTTTAGATC	v4.2	E08	9	16	400
BC_0401	TCGGAAAATAGAAAGAGAATTCTAAA	TTTAGAATTCTCTTTCTATTTTCCGA	v4.1	E09	9	17	401
BC_0402	CCCTGAACACACAACTACATTATACG	CGTATAATGTAGTTGTGTGTTCAGGG	v4.2	E09	9	18	402
BC_0403	GTATGAAGCCCAAATGATCTTGCCAG	CTGGCAAGATCATTTGGGCTTCATAC	v4.1	E10	9	19	403
BC_0404	ATACTAAAGCTGAAGTAAATTGGTGA	TCACCAATTTACTTCAGCTTTAGTAT	v4.2	E10	9	20	404
BC_0405	GCTCCAATAAAGAATATCCTTTTCAA	TTGAAAAGGATATTCTTTATTGGAGC	v4.1	E11	9	21	405
BC_0406	CATTGAACTAGAAATACCCTTTTGTA	TACAAAAGGGTATTTCTAGTTCAATG	v4.2	E11	9	22	406
BC_0407	ATTCCAAGTGGCAATGAAATTTTAGT	ACTAAAATTTCATTGCCACTTGGAAT	v4.1	E12	9	23	407
BC_0408	CCAGTAAAAGGAAATTTCATTATTCC	GGAATAATGAAATTTCCTTTTACTGG	v4.2	E12	9	24	408
BC_0409	TATAAAAGGAGCAATTATTTTTCTTA	TAAGAAAAATAATTGCTCCTTTTATA	v4.1	E13	9	25	409
BC_0410	TAAAAAAGTGGCAAATAAATTCAAAT	ATTTGAATTTATTTGCCACTTTTTTA	v4.2	E13	9	26	410
BC_0411	GACCAAATACTGAAATTGTTTCCAAA	TTTGGAAACAATTTCAGTATTTGGTC	v4.1	E14	9	27	411
BC_0412	TACACAACAGAGAATCCTTTTCTAAG	CTTAGAAAAGGATTCTCTGTTGTGTA	v4.2	E14	9	28	412
BC_0413	GTCCCAACGTACAAGCAGTTTGGTTT	AAACCAAACTGCTTGTACGTTGGGAC	v4.1	E15	9	29	413
BC_0414	CGGTGAAGTAAAAAACTAGTTTCCTC	GAGGAAACTAGTTTTTTACTTCACCG	v4.2	E15	9	30	414
BC_0415	GCTCCAAACGTTAAGCGGTTTATCTG	CAGATAAACCGCTTAACGTTTGGAGC	v4.1	E16	9	31	415
BC_0416	GCCGGAATAAAGAACAGCTTTACTTA	TAAGTAAAGCTGTTCTTTATTCCGGC	v4.2	E16	9	32	416
BC_0417	ACTACAATAGGCAACACACTTACTGA	TCAGTAAGTGTGTTGCCTATTGTAGT	v4.1	E17	9	33	417
BC_0418	TTTGAAATGGTTAACAATTTTTGTCA	TGACAAAAATTGTTAACCATTTCAAA	v4.2	E17	9	34	418
BC_0419	TCTGCAACATAAAAAAACGTTACGGT	ACCGTAACGTTTTTTTATGTTGCAGA	v4.1	E18	9	35	419
BC_0420	CCGCTAACCCCTAACCCGTTTCGTTC	GAACGAAACGGGTTAGGGGTTAGCGG	v4.2	E18	9	36	420
BC_0421	AGAGAAAAACGTAAAAAAATTATGGG	CCCATAATTTTTTTACGTTTTTCTCT	v4.1	E19	9	37	421
BC_0422	AATTGAAGTATAAAATGAATTACTAT	ATAGTAATTCATTTTATACTTCAATT	v4.2	E19	9	38	422
BC_0423	CGTCAAAAAGTAAAATCTGTTGGACG	CGTCCAACAGATTTTACTTTTTGACG	v4.1	E20	9	39	423
BC_0424	AAAGAAACTTGCAACCCGATTTTATC	GATAAAATCGGGTTGCAAGTTTCTTT	v4.2	E20	9	40	424
BC_0425	AATACAATAGTGAACAAAATTAGCCA	TGGCTAATTTTGTTCACTATTGTATT	v4.1	E21	9	41	425
BC_0426	TATAAAACTGCAAACCCCGTTAGTAA	TTACTAACGGGGTTTGCAGTTTTATA	v4.2	E21	9	42	426
BC_0427	TGATCAAACTGTAAATAGTTTTAAAT	ATTTAAAACTATTTACAGTTTGATCA	v4.1	E22	9	43	427
BC_0428	GCCCAAACTATCAATGTACTTCCAAA	TTTGGAAGTACATTGATAGTTTGGGC	v4.2	E22	9	44	428
BC_0429	TGCTAAAATCTAAAAGACCTTATGAT	ATCATAAGGTCTTTTAGATTTTAGCA	v4.1	E23	9	45	429
BC_0430	AAATCAAAGTTCAAGAATGTTCAATA	TATTGAACATTCTTGAACTTTGATTT	v4.2	E23	9	46	430
BC_0431	ATGCAAAGTCTAAAAAAATTTCTCAA	TTGAGAAATTTTTTTAGACTTTGCAT	v4.1	E24	9	47	431
BC_0432	TGGAAAATGCCGAAGGAGTTTAAAGG	CCTTTAAACTCCTTCGGCATTTTCCA	v4.2	E24	9	48	432
BC_0433	AAAACAACATTGAAATTAATTTAGTG	CACTAAATTAATTTCAATGTTGTTTT	v4.3	E01	10	1	433
BC_0434	GAACTAAGAACAAAATTTTTTGATCA	TGATCAAAAAATTTTGTTCTTAGTTC	v4.4	E01	10	2	434
BC_0435	CAGATAAAACCGAACTGGGTTGTCCC	GGGACAACCCAGTTCGGTTTTATCTG	v4.3	E02	10	3	435
BC_0436	AACAAAACTAACAACAACATTTGTTT	AAACAAATGTTGTTGTTAGTTTTGTT	v4.4	E02	10	4	436
BC_0437	AATCCAATTTTGAATATTGTTTCTGC	GCAGAAACAATATTCAAAATTGGATT	v4.3	E03	10	5	437
BC_0438	AATATAATATGGAAGCTAATTTACCA	TGGTAAATTAGCTTCCATATTATATT	v4.4	E03	10	6	438
BC_0439	AGATTAAATGTAAAATGTCTTACATA	TATGTAAGACATTTTACATTTAATCT	v4.3	E04	10	7	439
BC_0440	CCAGAAACTGAAAAAACCTTTAATTA	TAATTAAAGGTTTTTTCAGTTTCTGG	v4.4	E04	10	8	440
BC_0441	ATGATAAACTCAAAGCAAATTACGAG	CTCGTAATTTGCTTTGAGTTTATCAT	v4.3	E05	10	9	441
BC_0442	CGACTAACCACGAATAGTCTTATCAA	TTGATAAGACTATTCGTGGTTAGTCG	v4.4	E05	10	10	442
BC_0443	TAAGTAAAGACCAAGCCCTTTGAGTT	AACTCAAAGGGCTTGGTCTTTACTTA	v4.3	E06	10	11	443
BC_0444	CATGAAAGACAAAATACTATTTCCTA	TAGGAAATAGTATTTTGTCTTTCATG	v4.4	E06	10	12	444
BC_0445	AAGCTAACTAGAAATGGTGTTTGCAA	TTGCAAACACCATTTCTAGTTAGCTT	v4.3	E07	10	13	445
BC_0446	AAGTCAAAATTAAAAGTTATTACTAC	GTAGTAATAACTTTTAATTTTGACTT	v4.4	E07	10	14	446
BC_0447	GAATTAACAAAGAAGTGAATTGGCCT	AGGCCAATTCACTTCTTTGTTAATTC	v4.3	E08	10	15	447
BC_0448	GAAGGAATTTTAAATACGATTGAAAC	GTTTCAATCGTATTTAAAATTCCTTC	v4.4	E08	10	16	448
BC_0449	CAGACAAAATCGAATCCATTTTCCTT	AAGGAAAATGGATTCGATTTTGTCTG	v4.3	E09	10	17	449
BC_0450	ACTATAAACAGGAAAACTGTTGAGAA	TTCTCAACAGTTTTCCTGTTTATAGT	v4.4	E09	10	18	450
BC_0451	GCTTAAAAGTATAATATTATTGCGCT	AGCGCAATAATATTATACTTTTAAGC	v4.3	E10	10	19	451
BC_0452	TGCAAAATCCGAAAGCCCCTTAGGCA	TGCCTAAGGGGCTTTCGGATTTTGCA	v4.4	E10	10	20	452
BC_0453	AGGAAAACTATAAATGCCTTTGTAAT	ATTACAAAGGCATTTATAGTTTTCCT	v4.3	E11	10	21	453
BC_0454	AGTTAAAGATGCAAAGCTATTCCCGC	GCGGGAATAGCTTTGCATCTTTAACT	v4.4	E11	10	22	454
BC_0455	TCCCAAATTCAAAAAAACATTGTAAT	ATTACAATGTTTTTTTGAATTTGGGA	v4.3	E12	10	23	455
BC_0456	TATTAAACAATAAAAATAATTTAGTT	AACTAAATTATTTTTATTGTTTAATA	v4.4	E12	10	24	456
BC_0457	ATATCAATGATTAAACAGATTAGAAA	TTTCTAATCTGTTTAATCATTGATAT	v4.3	E13	10	25	457
BC_0458	CCTGTAAATGCGAAACCCGTTTACCC	GGGTAAACGGGTTTCGCATTTACAGG	v4.4	E13	10	26	458
BC_0459	CCGGAAAGCTATAAAACTATTCACCG	CGGTGAATAGTTTTATAGCTTTCCGG	v4.3	E14	10	27	459
BC_0460	AATAAAACAACAAATAAATTTGATTA	TAATCAAATTTATTTGTTGTTTTATT	v4.4	E14	10	28	460
BC_0461	ACATTAAATAAAAAACATCTTTTATC	GATAAAAGATGTTTTTTATTTAATGT	v4.3	E15	10	29	461
BC_0462	TTCTTAACATCGAACAAGGTTAAATT	AATTTAACCTTGTTCGATGTTAAGAA	v4.4	E15	10	30	462
BC_0463	ATTCAAAGGATCAAGAAAATTATCAA	TTGATAATTTTCTTGATCCTTTGAAT	v4.3	E16	10	31	463
BC_0464	ATGCCAAAGTAAAAGGATATTCCCGA	TCGGGAATATCCTTTTACTTTGGCAT	v4.4	E16	10	32	464
BC_0465	TTAAAAATCGTAAAAGTGGTTTTAGT	ACTAAAACCACTTTTACGATTTTTAA	v4.3	E17	10	33	465
BC_0466	AAAAAAACCCAAAATGGATTTTGCAA	TTGCAAAATCCATTTTGGGTTTTTTT	v4.4	E17	10	34	466
BC_0467	AGCGCAACAAAAAAGAGTATTACAAT	ATTGTAATACTCTTTTTTGTTGCGCT	v4.3	E18	10	35	467
BC_0468	CAAGCAAATCGCAAAGCATTTAGGAG	CTCCTAAATGCTTTGCGATTTGCTTG	v4.4	E18	10	36	468
BC_0469	ACCAAAATCGCCAAACTTTTTCGCTG	CAGCGAAAAAGTTTGGCGATTTTGGT	v4.3	E19	10	37	469
BC_0470	CCCATAACCTTCAATTTTATTCGCCA	TGGCGAATAAAATTGAAGGTTATGGG	v4.4	E19	10	38	470
BC_0471	TGACTAAGATCCAAAGATCTTGTATT	AATACAAGATCTTTGGATCTTAGTCA	v4.3	E20	10	39	471
BC_0472	TTATAAATCATAAAGGTACTTATGCG	CGCATAAGTACCTTTATGATTTATAA	v4.4	E20	10	40	472
BC_0473	GACGAAATAAGAAATATAGTTCAATG	CATTGAACTATATTTCTTATTTCGTC	v4.3	E21	10	41	473
BC_0474	ATAAGAAATAGTAAGCCCATTGATAT	ATATCAATGGGCTTACTATTTCTTAT	v4.4	E21	10	42	474
BC_0475	TGACCAAGGTGAAATACGGTTGTTGA	TCAACAACCGTATTTCACCTTGGTCA	v4.3	E22	10	43	475
BC_0476	TTTCTAAGATCTAATGAAGTTTTGAA	TTCAAAACTTCATTAGATCTTAGAAA	v4.4	E22	10	44	476
BC_0477	ACCGTAACCACTAACAACTTTCCTCC	GGAGGAAAGTTGTTAGTGGTTACGGT	v4.3	E23	10	45	477
BC_0478	AGTTAAATAGCCAAAAACTTTGTACC	GGTACAAAGTTTTTGGCTATTTAACT	v4.4	E23	10	46	478
BC_0479	TCAACAATAGGTAATCTGATTTATCC	GGATAAATCAGATTACCTATTGTTGA	v4.3	E24	10	47	479
BC_0480	TTCATAAAACAGAATATGATTTACGT	ACGTAAATCATATTCTGTTTTATGAA	v4.4	E24	10	48	480
BC_0481	CATTTAAACGCCAAAGATATTGACCA	TGGTCAATATCTTTGGCGTTTAAATG	v4.1	F01	11	1	481
BC_0482	CCACCAACTATAAACAGTATTAGCTT	AAGCTAATACTGTTTATAGTTGGTGG	v4.2	F01	11	2	482
BC_0483	AGTAAAACATAGAAACTATTTCTATT	AATAGAAATAGTTTCTATGTTTTACT	v4.1	F02	11	3	483
BC_0484	CCGTTAACCGGTAAACGTTTTTGCAT	ATGCAAAAACGTTTACCGGTTAACGG	v4.2	F02	11	4	484
BC_0485	TGCGAAAACTAGAATTTTTTTGGCAA	TTGCCAAAAAAATTCTAGTTTTCGCA	v4.1	F03	11	5	485
BC_0486	TGACAAAATTAAAAACCAATTCCGCG	CGCGGAATTGGTTTTTAATTTTGTCA	v4.2	F03	11	6	486
BC_0487	AAATAAAGAAAAAACGAGGTTTGGAC	GTCCAAACCTCGTTTTTTCTTTATTT	v4.1	F04	11	7	487
BC_0488	TACGCAACCGAAAACGAATTTGTCTT	AAGACAAATTCGTTTTCGGTTGCGTA	v4.2	F04	11	8	488
BC_0489	CTTCTAAACTACAAGTATATTCATGT	ACATGAATATACTTGTAGTTTAGAAG	v4.1	F05	11	9	489
BC_0490	CGCCGAATGCTGAAAATCTTTCGCCC	GGGCGAAAGATTTTCAGCATTCGGCG	v4.2	F05	11	10	490
BC_0491	AATGAAAATACAAATCTTGTTCCAAA	TTTGGAACAAGATTTGTATTTTCATT	v4.1	F06	11	11	491
BC_0492	ATTAAAAGAACAAACTTTTTTTGAGC	GCTCAAAAAAAGTTTGTTCTTTTAAT	v4.2	F06	11	12	492
BC_0493	CCTCCAAGAAATAACAATTTTTTTAT	ATAAAAAAATTGTTATTTCTTGGAGG	v4.1	F07	11	13	493
BC_0494	CCCCAAACTCACAAGTCTCTTCATTT	AAATGAAGAGACTTGTGAGTTTGGGG	v4.2	F07	11	14	494
BC_0495	TTTGAAACACTCAAACTGCTTGCATT	AATGCAAGCAGTTTGAGTGTTTCAAA	v4.1	F08	11	15	495
BC_0496	TTATCAAATCCCAAAACCGTTGTAGA	TCTACAACGGTTTTGGGATTTGATAA	v4.2	F08	11	16	496
BC_0497	TGCCCAAACCCCAAATACGTTGCAAA	TTTGCAACGTATTTGGGGTTTGGGCA	v4.1	F09	11	17	497
BC_0498	GGGGAAATTTGAAAATGGCTTGTTTA	TAAACAAGCCATTTTCAAATTTCCCC	v4.2	F09	11	18	498
BC_0499	TCCCAAACATCTAAATTTCTTCTCTA	TAGAGAAGAAATTTAGATGTTTGGGA	v4.1	F10	11	19	499
BC_0500	GCACGAAACTGTAACCATATTACACT	AGTGTAATATGGTTACAGTTTCGTGC	v4.2	F10	11	20	500
BC_0501	TGTCCAAACTTTAACTATCTTTAAAT	ATTTAAAGATAGTTAAAGTTTGGACA	v4.1	F11	11	21	501
BC_0502	TCGCTAATCAGAAACTAGATTATTAC	GTAATAATCTAGTTTCTGATTAGCGA	v4.2	F11	11	22	502
BC_0503	TGCCTAACCCCCAATGGCATTAGGTT	AACCTAATGCCATTGGGGGTTAGGCA	v4.1	F12	11	23	503
BC_0504	TAAAGAAAAAAGAAACGGGTTGACAA	TTGTCAACCCGTTTCTTTTTTCTTTA	v4.2	F12	11	24	504
BC_0505	GCTAAAAACAACAAACCTTTTGCGAG	CTCGCAAAAGGTTTGTTGTTTTTAGC	v4.1	F13	11	25	505
BC_0506	AAAGCAAAAGGTAAAGATATTAGTAT	ATACTAATATCTTTACCTTTTGCTTT	v4.2	F13	11	26	506
BC_0507	AAGATAAATTTAAAATGTATTAACAT	ATGTTAATACATTTTAAATTTATCTT	v4.1	F14	11	27	507
BC_0508	ATGGAAACGCCCAAACAGATTTTGTA	TACAAAATCTGTTTGGGCGTTTCCAT	v4.2	F14	11	28	508
BC_0509	CCTTTAAGTATTAAAATGTTTCAATG	CATTGAAACATTTTAATACTTAAAGG	v4.1	F15	11	29	509
BC_0510	GGAAAAATGAAGAATCTAGTTTCTTC	GAAGAAACTAGATTCTTCATTTTTCC	v4.2	F15	11	30	510
BC_0511	GCAGTAACTCCTAATACGCTTGGTTC	GAACCAAGCGTATTAGGAGTTACTGC	v4.1	F16	11	31	511
BC_0512	TATCCAACATTGAATGAATTTTTACG	CGTAAAAATTCATTCAATGTTGGATA	v4.2	F16	11	32	512
BC_0513	GTGATAATGCAAAAATCTATTCCTTG	CAAGGAATAGATTTTTGCATTATCAC	v4.1	F17	11	33	513
BC_0514	AGTTGAAAGCGTAAGGAAATTATAGC	GCTATAATTTCCTTACGCTTTCAACT	v4.2	F17	11	34	514
BC_0515	TAACCAAAGGGCAACCGGATTTACGC	GCGTAAATCCGGTTGCCCTTTGGTTA	v4.1	F18	11	35	515
BC_0516	GAAATAACATCTAAGACATTTGAAAC	GTTTCAAATGTCTTAGATGTTATTTC	v4.2	F18	11	36	516
BC_0517	ATCCAAACCCTAAATGATGTTTATTA	TAATAAACATCATTTAGGGTTTGGAT	v4.1	F19	11	37	517
BC_0518	ATAAAAATGTCAAATTGACTTCGTTG	CAACGAAGTCAATTTGACATTTTTAT	v4.2	F19	11	38	518
BC_0519	TAGTGAACCGCCAACTATCTTCACGA	TCGTGAAGATAGTTGGCGGTTCACTA	v4.1	F20	11	39	519
BC_0520	AATGCAATAATAAAACTGTTTAATAC	GTATTAAACAGTTTTATTATTGCATT	v4.2	F20	11	40	520
BC_0521	AAAAGAAAAAAGAACACTATTATTAC	GTAATAATAGTGTTCTTTTTTCTTTT	v4.1	F21	11	41	521
BC_0522	ATCAGAAAGTCGAACTCGTTTGCTCT	AGAGCAAACGAGTTCGACTTTCTGAT	v4.2	F21	11	42	522
BC_0523	TAAACAACTCTCAAATTTGTTAGCTT	AAGCTAACAAATTTGAGAGTTGTTTA	v4.1	F22	11	43	523
BC_0524	CGTGAAACGGTCAACCCCCTTCCCCC	GGGGGAAGGGGGTTGACCGTTTCACG	v4.2	F22	11	44	524
BC_0525	TCTCTAAGTTGCAATGTGCTTCCCGG	CCGGGAAGCACATTGCAACTTAGAGA	v4.1	F23	11	45	525
BC_0526	AAACTAAAATAGAACATGATTCGCTA	TAGCGAATCATGTTCTATTTTAGTTT	v4.2	F23	11	46	526
BC_0527	AAAGCAAACCAGAACAATATTATTTA	TAAATAATATTGTTCTGGTTTGCTTT	v4.1	F24	11	47	527
BC_0528	CGGGAAATTCAAAAACATGTTGAGAT	ATCTCAACATGTTTTTGAATTTCCCG	v4.2	F24	11	48	528
BC_0529	TCCGGAAATGCAAAACCAATTAGTCA	TGACTAATTGGTTTTGCATTTCCGGA	v4.3	F01	12	1	529
BC_0530	TTTTTAAAATAAAAAGAGGTTTGCCA	TGGCAAACCTCTTTTTATTTTAAAAA	v4.4	F01	12	2	530
BC_0531	CACGAAACAGGTAAAAAAATTTCTAG	CTAGAAATTTTTTTACCTGTTTCGTG	v4.3	F02	12	3	531
BC_0532	TCCATAATAGGCAAACACATTCCCTA	TAGGGAATGTGTTTGCCTATTATGGA	v4.4	F02	12	4	532
BC_0533	GTGGCAAATTGCAACTAGTTTGTAGC	GCTACAAACTAGTTGCAATTTGCCAC	v4.3	F03	12	5	533
BC_0534	CGTATAATAAACAAGGCCCTTTAGGT	ACCTAAAGGGCCTTGTTTATTATACG	v4.4	F03	12	6	534
BC_0535	TTCCTAACTAGCAAGTCGTTTCGACT	AGTCGAAACGACTTGCTAGTTAGGAA	v4.3	F04	12	7	535
BC_0536	TTAGCAAACATGAATACTCTTAACTA	TAGTTAAGAGTATTCATGTTTGCTAA	v4.4	F04	12	8	536
BC_0537	TGAATAATCTTGAATACGATTGACAA	TTGTCAATCGTATTCAAGATTATTCA	v4.3	F05	12	9	537
BC_0538	AACATAAGTTCCAAAAATTTTCTGAT	ATCAGAAAATTTTTGGAACTTATGTT	v4.4	F05	12	10	538
BC_0539	ACGAAAATAATAAATGAGTTTCGTGG	CCACGAAACTCATTTATTATTTTCGT	v4.3	F06	12	11	539
BC_0540	ATAGAAAACGATAATCTCATTTCTCC	GGAGAAATGAGATTATCGTTTTCTAT	v4.4	F06	12	12	540
BC_0541	CCCATAAATAAAAAAAAATTTACTTA	TAAGTAAATTTTTTTTTATTTATGGG	v4.3	F07	12	13	541
BC_0542	TTATGAATGAAAAACTAAATTAGGTG	CACCTAATTTAGTTTTTCATTCATAA	v4.4	F07	12	14	542
BC_0543	CTTACAAACCCCAATTCAGTTACATA	TATGTAACTGAATTGGGGTTTGTAAG	v4.3	F08	12	15	543
BC_0544	GACCGAAATCACAAACCACTTATCAT	ATGATAAGTGGTTTGTGATTTCGGTC	v4.4	F08	12	16	544
BC_0545	CTCCTAACCCACAACCCGCTTTAGTT	AACTAAAGCGGGTTGTGGGTTAGGAG	v4.3	F09	12	17	545
BC_0546	AGATTAATAAACAAATAATTTTTCTG	CAGAAAAATTATTTGTTTATTAATCT	v4.4	F09	12	18	546
BC_0547	TGGTGAATCCCGAACCCCATTCCGAA	TTCGGAATGGGGTTCGGGATTCACCA	v4.3	F10	12	19	547
BC_0548	AAGATAAAGACGAAATATATTCATAT	ATATGAATATATTTCGTCTTTATCTT	v4.4	F10	12	20	548
BC_0549	AACCGAACCGCCAATTCCATTCCTCC	GGAGGAATGGAATTGGCGGTTCGGTT	v4.3	F11	12	21	549
BC_0550	CATAAAAATGGCAACTCTTTTAGACG	CGTCTAAAAGAGTTGCCATTTTTATG	v4.4	F11	12	22	550
BC_0551	CTTAAAATTAAGAAAAGAATTAATAA	TTATTAATTCTTTTCTTAATTTTAAG	v4.3	F12	12	23	551
BC_0552	GGAAGAATCAGGAAGTACCGATATCA	TGATATCGGTACTTCCTGATTCTTCC	v4.4	F12	12	24	552
BC_0553	GAAAGAACATGAAACTGGTTTTGAAC	GTTCAAAACCAGTTTCATGTTCTTTC	v4.3	F13	12	25	553
BC_0554	ATAACAATAACCAACCAGTTTGACTA	TAGTCAAACTGGTTGGTTATTGTTAT	v4.4	F13	12	26	554
BC_0555	TCCAGAAGTATTAATAATCTTGCTGA	TCAGCAAGATTATTAATACTTCTGGA	v4.3	F14	12	27	555
BC_0556	CATCAAAGCTGTAAGATGATTCCCTG	CAGGGAATCATCTTACAGCTTTGATG	v4.4	F14	12	28	556
BC_0557	CGGCTAACCTTAAAATCTGTTAACAA	TTGTTAACAGATTTTAAGGTTAGCCG	v4.3	F15	12	29	557
BC_0558	AACCCAATTAGAAAAAGCCTTTTATG	CATAAAAGGCTTTTTCTAATTGGGTT	v4.4	F15	12	30	558
BC_0559	CGTCCAATCTAGAATGTTCTTTATTA	TAATAAAGAACATTCTAGATTGGACG	v4.3	F16	12	31	559
BC_0560	TAAAAAACCGAAAAGCATATTTGTAA	TTACAAATATGCTTTTCGGTTTTTTA	v4.4	F16	12	32	560
BC_0561	ATAAAAAGCAACAAGAGTTTTTTTAT	ATAAAAAAACTCTTGTTGCTTTTTAT	v4.3	F17	12	33	561
BC_0562	TAGTTAAATCTAAAATTTTTTTAGCA	TGCTAAAAAAATTTTAGATTTAACTA	v4.4	F17	12	34	562
BC_0563	GTACTAATCTGGAAAAATATTAAGCA	TGCTTAATATTTTTCCAGATTAGTAC	v4.3	F18	12	35	563
BC_0564	AGGCCAATTAACAACGGTCTTGTATA	TATACAAGACCGTTGTTAATTGGCCT	v4.4	F18	12	36	564
BC_0565	TTTCGAATCTATAACCTACTTGTTTC	GAAACAAGTAGGTTATAGATTCGAAA	v4.3	F19	12	37	565
BC_0566	ATTCAAATACGAAAAACATTTTCTGA	TCAGAAAATGTTTTTCGTATTTGAAT	v4.4	F19	12	38	566
BC_0567	GAAATAATCCCGAATAACTTTAGAGA	TCTCTAAAGTTATTCGGGATTATTTC	v4.3	F20	12	39	567
BC_0568	ATACAAAATTAAAACTAGTTTAGGGT	ACCCTAAACTAGTTTTAATTTTGTAT	v4.4	F20	12	40	568
BC_0569	GTCATAACATCAAATGCTTTTCAAAA	TTTTGAAAAGCATTTGATGTTATGAC	v4.3	F21	12	41	569
BC_0570	GAACAAATATCGAACACTATTTCGAC	GTCGAAATAGTGTTCGATATTTGTTC	v4.4	F21	12	42	570
BC_0571	AAATAAATTTATAACGCAGTTCCATT	AATGGAACTGCGTTATAAATTTATTT	v4.3	F22	12	43	571
BC_0572	ACCGAAACCAAGAAGCTCTTTGAAGT	ACTTCAAAGAGCTTCTTGGTTTCGGT	v4.4	F22	12	44	572
BC_0573	TATTGAAATAATAACAGAATTACTTT	AAAGTAATTCTGTTATTATTTCAATA	v4.3	F23	12	45	573
BC_0574	TCGACAAGGAATAACCTGGTTATTAA	TTAATAACCAGGTTATTCCTTGTCGA	v4.4	F23	12	46	574
BC_0575	TACATAAACAAAAAACAAATTATAGT	ACTATAATTTGTTTTTTGTTTATGTA	v4.3	F24	12	47	575
BC_0576	GCGTAAATCATGAACTGGCTTGATAC	GTATCAAGCCAGTTCATGATTTACGC	v4.4	F24	12	48	576
BC_0577	ATGTCAACTAAAAATCACGTTATAAT	ATTATAACGTGATTTTTAGTTGACAT	v4.1	G01	13	1	577
BC_0578	GAGAAAAAAATAAATCAAGTTTACTT	AAGTAAACTTGATTTATTTTTTTCTC	v4.2	G01	13	2	578
BC_0579	ATACTGAAACTAAAACATGTTTCATA	TATGAAACATGTTTTAGTTTCAGTAT	v4.1	G02	13	3	579
BC_0580	GTACAAAAATCTAATAAATTTAGCAT	ATGCTAAATTTATTAGATTTTTGTAC	v4.2	G02	13	4	580
BC_0581	GAGGAAACCGGCAAGTAAATTTCAAG	CTTGAAATTTACTTGCCGGTTTCCTC	v4.1	G03	13	5	581
BC_0582	CCAAGAACTCCTAAATCCTTTCGTCC	GGACGAAAGGATTTAGGAGTTCTTGG	v4.2	G03	13	6	582
BC_0583	AAGTCAAACATAAACAAATTTCACGC	GCGTGAAATTTGTTTATGTTTGACTT	v4.1	G04	13	7	583
BC_0584	AAATAAACTCCAAAAATCATTAAGAT	ATCTTAATGATTTTTGGAGTTTATTT	v4.2	G04	13	8	584
BC_0585	AACAAAAAAACAAAGAGAGTTATAGA	TCTATAACTCTCTTTGTTTTTTTGTT	v4.1	G05	13	9	585
BC_0586	AAATCAATCTTGAAGGAAATTCATTA	TAATGAATTTCCTTCAAGATTGATTT	v4.2	G05	13	10	586
BC_0587	ACTTCAATACATAACAGGTTTCATAG	CTATGAAACCTGTTATGTATTGAAGT	v4.1	G06	13	11	587
BC_0588	CAAAAAACACGAAATCATTTTATATA	TATATAAAATGATTTCGTGTTTTTTG	v4.2	G06	13	12	588
BC_0589	GTACAAATAAATAAATTTGTTTTAGA	TCTAAAACAAATTTATTTATTTGTAC	v4.1	G07	13	13	589
BC_0590	CCCATAAGACAAAACTACCTTCTGCG	CGCAGAAGGTAGTTTTGTCTTATGGG	v4.2	G07	13	14	590
BC_0591	CCATGAAAACAAAAATTTATTCTGCG	CGCAGAATAAATTTTTGTTTTCATGG	v4.1	G08	13	15	591
BC_0592	AGTTAAACTCGTAAGTTCATTATAGT	ACTATAATGAACTTACGAGTTTAACT	v4.2	G08	13	16	592
BC_0593	TTACAAATTAATAAACATATTCATTC	GAATGAATATGTTTATTAATTTGTAA	v4.1	G09	13	17	593
BC_0594	TCAGCAATAGTAAATGGTGTTATGAT	ATCATAACACCATTTACTATTGCTGA	v4.2	G09	13	18	594
BC_0595	AAGCCAAAAAAGAATAAGTTTATAAG	CTTATAAACTTATTCTTTTTTGGCTT	v4.1	G10	13	19	595
BC_0596	AGTTTAACAAGAAAATTCATTATAAA	TTTATAATGAATTTTCTTGTTAAACT	v4.2	G10	13	20	596
BC_0597	GCGCCAACACCAAAGCTCCTTCCCCC	GGGGGAAGGAGCTTTGGTGTTGGCGC	v4.1	G11	13	21	597
BC_0598	GTTTCAAAGGACAATGATTTTCTGAT	ATCAGAAAATCATTGTCCTTTGAAAC	v4.2	G11	13	22	598
BC_0599	GCAGGAATATACAAGAGGATTAACCT	AGGTTAATCCTCTTGTATATTCCTGC	v4.1	G12	13	23	599
BC_0600	CGGGGAACAGGGAATAATTTTGCTAA	TTAGCAAAATTATTCCCTGTTCCCCG	v4.2	G12	13	24	600
BC_0601	GTACCAAGGTGAAAAAGGGTTGAAAA	TTTTCAACCCTTTTTCACCTTGGTAC	v4.1	G13	13	25	601
BC_0602	CTATTAATTAGTAACATTCTTGAATC	GATTCAAGAATGTTACTAATTAATAG	v4.2	G13	13	26	602
BC_0603	CAACGAAAACTGAACTAATTTGTTTG	CAAACAAATTAGTTCAGTTTTCGTTG	v4.1	G14	13	27	603
BC_0604	CCTCCAAGTTCCAAGTATTTTCTATA	TATAGAAAATACTTGGAACTTGGAGG	v4.2	G14	13	28	604
BC_0605	CTTGCAAAGTGAAATAATTTTGTAAA	TTTACAAAATTATTTCACTTTGCAAG	v4.1	G15	13	29	605
BC_0606	CCACCAACTTTCAATCGTCTTCGCCG	CGGCGAAGACGATTGAAAGTTGGTGG	v4.2	G15	13	30	606
BC_0607	GGATTAAGCAGCAACCAATTTTAGTT	AACTAAAATTGGTTGCTGCTTAATCC	v4.1	G16	13	31	607
BC_0608	ACTCCAAACTATAAGTATTTTTATAA	TTATAAAAATACTTATAGTTTGGAGT	v4.2	G16	13	32	608
BC_0609	GCAAAAATTAATAAATTATTTATGGT	ACCATAAATAATTTATTAATTTTTGC	v4.1	G17	13	33	609
BC_0610	AAAACCAAAGTTTAAACAATTTGGCT	AGCCAAATTGTTTAAACTTTGGTTTT	v4.2	G17	13	34	610
BC_0611	CAAGAAACAGCCAAAATTGTTCTACC	GGTAGAACAATTTTGGCTGTTTCTTG	v4.1	G18	13	35	611
BC_0612	GTGAAAACATGCAAGATGATTACGAC	GTCGTAATCATCTTGCATGTTTTCAC	v4.2	G18	13	36	612
BC_0613	AAGGTAAACCAGAAAGGCGTTGTCCA	TGGACAACGCCTTTCTGGTTTACCTT	v4.1	G19	13	37	613
BC_0614	TCCCCAATTTTCAACACATTTATATG	CATATAAATGTGTTGAAAATTGGGGA	v4.2	G19	13	38	614
BC_0615	ACACAAACCGTTAATAGCGTTAAATG	CATTTAACGCTATTAACGGTTTGTGT	v4.1	G20	13	39	615
BC_0616	CGGTTAATTAAAAAGAAGTTTCGTCT	AGACGAAACTTCTTTTTAATTAACCG	v4.2	G20	13	40	616
BC_0617	CAGGCAAACCGCAATAGGATTTTGCA	TGCAAAATCCTATTGCGGTTTGCCTG	v4.1	G21	13	41	617
BC_0618	AACCTAATAGCAAAAAACATTTAAGA	TCTTAAATGTTTTTTGCTATTAGGTT	v4.2	G21	13	42	618
BC_0619	CCACTAAGCCCTAACTTGGTTCAAAC	GTTTGAACCAAGTTAGGGCTTAGTGG	v4.1	G22	13	43	619
BC_0620	ACCTTAACGAGAAAGTAGTTTCAGTA	TACTGAAACTACTTTCTCGTTAAGGT	v4.2	G22	13	44	620
BC_0621	GACCGAACTAGGAACTGGGTTAAACA	TGTTTAACCCAGTTCCTAGTTCGGTC	v4.1	G23	13	45	621
BC_0622	ACGAAAATGTTAAAGGGCATTTTCAA	TTGAAAATGCCCTTTAACATTTTCGT	v4.2	G23	13	46	622
BC_0623	GTGCAAACCCGAAAGAGAATTATAAA	TTTATAATTCTCTTTCGGGTTTGCAC	v4.1	G24	13	47	623
BC_0624	GTCGGAAAAGCAAAAAATGTTTGGAA	TTCCAAACATTTTTTGCTTTTCCGAC	v4.2	G24	13	48	624
BC_0625	CTAAGAAGAAGCAAAATTCTTCGGAA	TTCCGAAGAATTTTGCTTCTTCTTAG	v4.3	G01	14	1	625
BC_0626	GGCGCAACTTGGAACCACTTTCTCAA	TTGAGAAAGTGGTTCCAAGTTGCGCC	v4.4	G01	14	2	626
BC_0627	CAATTAAACAACAAATTTTTTGCTCA	TGAGCAAAAAATTTGTTGTTTAATTG	v4.3	G02	14	3	627
BC_0628	AAGATAAAAAGCAAACCTATTATGTC	GACATAATAGGTTTGCTTTTTATCTT	v4.4	G02	14	4	628
BC_0629	TGCTCAAGTACGAAATTGGTTATCTT	AAGATAACCAATTTCGTACTTGAGCA	v4.3	G03	14	5	629
BC_0630	GCTTGAAAACCCAAAAAATTTTGATA	TATCAAAATTTTTTGGGTTTTCAAGC	v4.4	G03	14	6	630
BC_0631	ACACTAAAGGTAAAACAGGTTTAGAA	TTCTAAACCTGTTTTACCTTTAGTGT	v4.3	G04	14	7	631
BC_0632	TTGGAAATCGAAAAATAGATTACATA	TATGTAATCTATTTTTCGATTTCCAA	v4.4	G04	14	8	632
BC_0633	CTTCTAATCCAAAACTGGATTGCATT	AATGCAATCCAGTTTTGGATTAGAAG	v4.3	G05	14	9	633
BC_0634	TAACGAACCAAGAATAGGTTTGAAGT	ACTTCAAACCTATTCTTGGTTCGTTA	v4.4	G05	14	10	634
BC_0635	CCCTAAACAGTCAACAGCATTTTCAA	TTGAAAATGCTGTTGACTGTTTAGGG	v4.3	G06	14	11	635
BC_0636	ATCAAAAACGCCAATCGTGTTTGCTC	GAGCAAACACGATTGGCGTTTTTGAT	v4.4	G06	14	12	636
BC_0637	ATAATAACAAATAAAGGATTTAACAA	TTGTTAAATCCTTTATTTGTTATTAT	v4.3	G07	14	13	637
BC_0638	GACACAATCTAAAACTAACTTAAACG	CGTTTAAGTTAGTTTTAGATTGTGTC	v4.4	G07	14	14	638
BC_0639	GCAAAAAAGGAAAATTGCGTTGTCAA	TTGACAACGCAATTTTCCTTTTTTGC	v4.3	G08	14	15	639
BC_0640	GTCACAACCTTAAACGAAGTTGATTT	AAATCAACTTCGTTTAAGGTTGTGAC	v4.4	G08	14	16	640
BC_0641	AAAATAACCTTAAAGTCAGTTACCAA	TTGGTAACTGACTTTAAGGTTATTTT	v4.3	G09	14	17	641
BC_0642	TGACAAACAACTAACTAAGTTCGTGC	GCACGAACTTAGTTAGTTGTTTGTCA	v4.4	G09	14	18	642
BC_0643	AGGACAATGGAGAATACACTTGATGC	GCATCAAGTGTATTCTCCATTGTCCT	v4.3	G10	14	19	643
BC_0644	CACAGAAATCTAAATACAATTCCCAA	TTGGGAATTGTATTTAGATTTCTGTG	v4.4	G10	14	20	644
BC_0645	CGGGAAATAAACAAAACGTTTTAAAA	TTTTAAAACGTTTTGTTTATTTCCCG	v4.3	G11	14	21	645
BC_0646	CCTTAAATTACGAATACGTTTATCCC	GGGATAAACGTATTCGTAATTTAAGG	v4.4	G11	14	22	646
BC_0647	TCTCAAAAACAAAAATCTCTTGGTAT	ATACCAAGAGATTTTTGTTTTTGAGA	v4.3	G12	14	23	647
BC_0648	AAACTAATAATCAATCCTTTTCTCTA	TAGAGAAAAGGATTGATTATTAGTTT	v4.4	G12	14	24	648
BC_0649	CATTCAAAGATCAATGTCTTTAATTG	CAATTAAAGACATTGATCTTTGAATG	v4.3	G13	14	25	649
BC_0650	GGCCCAATACAAAACACCTTTTATCA	TGATAAAAGGTGTTTTGTATTGGGCC	v4.4	G13	14	26	650
BC_0651	AGCCGAAATACCAAGTCTTTTTCTAT	ATAGAAAAAGACTTGGTATTTCGGCT	v4.3	G14	14	27	651
BC_0652	CAAGCAAATCGCAAAGCATTTAGGAG	CTCCTAAATGCTTTGCGATTTGCTTG	v4.4	G14	14	28	652
BC_0653	TTCCAAAAAAAAACCAATTTTATAGG	CCTATAAAATTGGTTTTTTTTTGGAA	v4.3	G15	14	29	653
BC_0654	TTAAAAACAGAAAAGGTAGTTTTACC	GGTAAAACTACCTTTTCTGTTTTTAA	v4.4	G15	14	30	654
BC_0655	AATTCAACTCCAAACAAAATTATCAA	TTGATAATTTTGTTTGGAGTTGAATT	v4.3	G16	14	31	655
BC_0656	TCTTGAAGAACTAACACTGTTCTTGG	CCAAGAACAGTGTTAGTTCTTCAAGA	v4.4	G16	14	32	656
BC_0657	AAATAAATTCATAAAATTATTAGCCG	CGGCTAATAATTTTATGAATTTATTT	v4.3	G17	14	33	657
BC_0658	GTTATAAACGCAAATACCTTTATTTT	AAAATAAAGGTATTTGCGTTTATAAC	v4.4	G17	14	34	658
BC_0659	CACACAAAAGGAAAGTTAATTTTCAA	TTGAAAATTAACTTTCCTTTTGTGTG	v4.3	G18	14	35	659
BC_0660	TATAAAAACGAAAATAATGTTGATCG	CGATCAACATTATTTTCGTTTTTATA	v4.4	G18	14	36	660
BC_0661	GTAACAAATGGAAACAATATTAATTA	TAATTAATATTGTTTCCATTTGTTAC	v4.3	G19	14	37	661
BC_0662	CGGTCAATTTATAATTCAGTTCATCC	GGATGAACTGAATTATAAATTGACCG	v4.4	G19	14	38	662
BC_0663	GCCCCAACCGCCAACCACCTTCCCCC	GGGGGAAGGTGGTTGGCGGTTGGGGC	v4.3	G20	14	39	663
BC_0664	GCCCCAATGCCAAACTGGCTTAAAGT	ACTTTAAGCCAGTTTGGCATTGGGGC	v4.4	G20	14	40	664
BC_0665	TAACTAATTCCGAACTTTATTGTGCA	TGCACAATAAAGTTCGGAATTAGTTA	v4.3	G21	14	41	665
BC_0666	AGTAAAACCCACAAATTAATTTACCG	CGGTAAATTAATTTGTGGGTTTTACT	v4.4	G21	14	42	666
BC_0667	AAATAAATGTTGAATTTTCTTAATAT	ATATTAAGAAAATTCAACATTTATTT	v4.3	G22	14	43	667
BC_0668	ATTATAATCCTGAAGAGAATTTATGA	TCATAAATTCTCTTCAGGATTATAAT	v4.4	G22	14	44	668
BC_0669	ATTCAAAATGAAAAAATCGTTGGGAT	ATCCCAACGATTTTTTCATTTTGAAT	v4.3	G23	14	45	669
BC_0670	ATCCCAACCACCAAATAGGTTCAACC	GGTTGAACCTATTTGGTGGTTGGGAT	v4.4	G23	14	46	670
BC_0671	CACGTAAAGTAAAAGCAGATTATGTA	TACATAATCTGCTTTTACTTTACGTG	v4.3	G24	14	47	671
BC_0672	CATATAACAAATAACATTGTTTGCAG	CTGCAAACAATGTTATTTGTTATATG	v4.4	G24	14	48	672
BC_0673	CTCATAACTTGTAACGAACTTTACGA	TCGTAAAGTTCGTTACAAGTTATGAG	v4.1	H01	15	1	673
BC_0674	GCAACAATCAAAAACCCCATTGAATC	GATTCAATGGGGTTTTTGATTGTTGC	v4.2	H01	15	2	674
BC_0675	CGTAGAAACGTCAATACGGTTATTGG	CCAATAACCGTATTGACGTTTCTACG	v4.1	H02	15	3	675
BC_0676	TACTGAACTAACAAGTCGATTATAAC	GTTATAATCGACTTGTTAGTTCAGTA	v4.2	H02	15	4	676
BC_0677	GGGTCAAAAGAAAACACCATTAATTA	TAATTAATGGTGTTTTCTTTTGACCC	v4.1	H03	15	5	677
BC_0678	GTTATAAGGCCAAAAGATTTTAGTAT	ATACTAAAATCTTTTGGCCTTATAAC	v4.2	H03	15	6	678
BC_0679	AGAAGAACTGCGAAAAATCTTTAAAA	TTTTAAAGATTTTTCGCAGTTCTTCT	v4.1	H04	15	7	679
BC_0680	CAAGAAAAGAAAAATCCGATTCGCAG	CTGCGAATCGGATTTTTCTTTTCTTG	v4.2	H04	15	8	680
BC_0681	AAGCTAAACTTCAACACATTTTTTTG	CAAAAAAATGTGTTGAAGTTTAGCTT	v4.1	H05	15	9	681
BC_0682	TGGGAAAGCCCTAAGGGTGTTTACCA	TGGTAAACACCCTTAGGGCTTTCCCA	v4.2	H05	15	10	682
BC_0683	AGGGTAAACAGAAATATTATTACGGC	GCCGTAATAATATTTCTGTTTACCCT	v4.1	H06	15	11	683
BC_0684	GCCAAAAAGATAAATCTCTTTTTCGA	TCGAAAAAGAGATTTATCTTTTTGGC	v4.2	H06	15	12	684
BC_0685	GCGCCAAGCTAAAATCTTGTTATCAC	GTGATAACAAGATTTTAGCTTGGCGC	v4.1	H07	15	13	685
BC_0686	CTGTTAAAACTAAAGCCATTTTATCT	AGATAAAATGGCTTTAGTTTTAACAG	v4.2	H07	15	14	686
BC_0687	TTTATAAAGAACAATCAGTTTCAATC	GATTGAAACTGATTGTTCTTTATAAA	v4.1	H08	15	15	687
BC_0688	AACATAATAGCTAACTACCTTTTACA	TGTAAAAGGTAGTTAGCTATTATGTT	v4.2	H08	15	16	688
BC_0689	CACGTAAAACACAAACAACTTTTACA	TGTAAAAGTTGTTTGTGTTTTACGTG	v4.1	H09	15	17	689
BC_0690	TGAAAAAGAAGAAATAGCATTCAGTT	AACTGAATGCTATTTCTTCTTTTTCA	v4.2	H09	15	18	690
BC_0691	AAGTCAACCTGGAAAGATGTTTGCAA	TTGCAAACATCTTTCCAGGTTGACTT	v4.1	H10	15	19	691
BC_0692	TTGTAAAAATCTAAAATCGTTCTATA	TATAGAACGATTTTAGATTTTTACAA	v4.2	H10	15	20	692
BC_0693	CATTGAAATCCTAATAACGTTGCTAT	ATAGCAACGTTATTAGGATTTCAATG	v4.1	H11	15	21	693
BC_0694	GCAATAATGGACAAGCATGTTTAAGG	CCTTAAACATGCTTGTCCATTATTGC	v4.2	H11	15	22	694
BC_0695	AGAACAAAAATTAAGATTTTTAGATA	TATCTAAAAATCTTAATTTTTGTTCT	v4.1	H12	15	23	695
BC_0696	CTGAAAATATACAAACTTTTTCTGGA	TCCAGAAAAAGTTTGTATATTTTCAG	v4.2	H12	15	24	696
BC_0697	CGCGAAACCAGAAAATGAGTTACTCA	TGAGTAACTCATTTTCTGGTTTCGCG	v4.1	H13	15	25	697
BC_0698	CAAAGAAGAGAAAACAATGTTTCAGT	ACTGAAACATTGTTTTCTCTTCTTTG	v4.2	H13	15	26	698
BC_0699	ACAAAAACTATCAATAGAGTTTATAT	ATATAAACTCTATTGATAGTTTTTGT	v4.1	H14	15	27	699
BC_0700	TACGTAAAAACTAAGCATTTTGCAGG	CCTGCAAAATGCTTAGTTTTTACGTA	v4.2	H14	15	28	700
BC_0701	TGTGTAAATATTAATTACTTTACCCA	TGGGTAAAGTAATTAATATTTACACA	v4.1	H15	15	29	701
BC_0702	CAATAAAGATAGAAGGCTATTACCGC	GCGGTAATAGCCTTCTATCTTTATTG	v4.2	H15	15	30	702
BC_0703	CAATAAATCGCAAAGTTGTTTCCAGT	ACTGGAAACAACTTTGCGATTTATTG	v4.1	H16	15	31	703
BC_0704	GAAACAACATCCAAGCGTGTTTTCCA	TGGAAAACACGCTTGGATGTTGTTTC	v4.2	H16	15	32	704
BC_0705	CTCGTAACTTTAAACTTTGTTTAAAG	CTTTAAACAAAGTTTAAAGTTACGAG	v4.1	H17	15	33	705
BC_0706	CGGGCAATCATTAAATACGTTCGCTA	TAGCGAACGTATTTAATGATTGCCCG	v4.2	H17	15	34	706
BC_0707	GTATCAACAAACAAGACGTTTACAAG	CTTGTAAACGTCTTGTTTGTTGATAC	v4.1	H18	15	35	707
BC_0708	CTCCTAACTGTTAAACTGGTTCGCAT	ATGCGAACCAGTTTAACAGTTAGGAG	v4.2	H18	15	36	708
BC_0709	TGTTGAAAGCTCAAATCATTTACAGT	ACTGTAAATGATTTGAGCTTTCAACA	v4.1	H19	15	37	709
BC_0710	TGAGTAAGCGCAATCTGATTATATAG	CTATATAATCAGATTGCGCTTACTCA	v4.2	H19	15	38	710
BC_0711	CGAACAAAGCATAATACTTTTAAGTT	AACTTAAAAGTATTATGCTTTGTTCG	v4.1	H20	15	39	711
BC_0712	GTACTAATTGGAAAACCGATTGAACG	CGTTCAATCGGTTTTCCAATTAGTAC	v4.2	H20	15	40	712
BC_0713	CCTTCAACGCCTAACCCACTTCACCA	TGGTGAAGTGGGTTAGGCGTTGAAGG	v4.1	H21	15	41	713
BC_0714	AATTGAAACAAAAATAATTTTCATTC	GAATGAAAATTATTTTTGTTTCAATT	v4.2	H21	15	42	714
BC_0715	ATAAGAAGTACCAAATATATTGCCAT	ATGGCAATATATTTGGTACTTCTTAT	v4.1	H22	15	43	715
BC_0716	CATGCAACAGAAAACCCCCTTATCAT	ATGATAAGGGGGTTTTCTGTTGCATG	v4.2	H22	15	44	716
BC_0717	GAATAAAAAGCCAAAGTCATTACTTA	TAAGTAATGACTTTGGCTTTTTATTC	v4.1	H23	15	45	717
BC_0718	GTGCTAAGACTAAACGATGTTAACTT	AAGTTAACATCGTTTAGTCTTAGCAC	v4.2	H23	15	46	718
BC_0719	TACGCAAAGCCCAATTAGATTTGGAT	ATCCAAATCTAATTGGGCTTTGCGTA	v4.1	H24	15	47	719
BC_0720	TACCAAAATATCAACGGTATTACGAC	GTCGTAATACCGTTGATATTTTGGTA	v4.2	H24	15	48	720
BC_0721	TCCGTAACTGACAACGCGTTTACCTT	AAGGTAAACGCGTTGTCAGTTACGGA	v4.3	H01	16	1	721
BC_0722	GATAAAATGTACAAGATCCTTATGAT	ATCATAAGGATCTTGTACATTTTATC	v4.4	H01	16	2	722
BC_0723	AAGGTAAAGCTAAAGCTAATTTACAC	GTGTAAATTAGCTTTAGCTTTACCTT	v4.3	H02	16	3	723
BC_0724	GGTGCAAGTTGTAAAGGTTTTATTGG	CCAATAAAACCTTTACAACTTGCACC	v4.4	H02	16	4	724
BC_0725	TAAGCAAATGAGAAATTTATTATAAT	ATTATAATAAATTTCTCATTTGCTTA	v4.3	H03	16	5	725
BC_0726	TAGCCAATATTCAAAATAGTTCTAAT	ATTAGAACTATTTTGAATATTGGCTA	v4.4	H03	16	6	726
BC_0727	ATAACAAAACTAAACAAGATTCAGAA	TTCTGAATCTTGTTTAGTTTTGTTAT	v4.3	H04	16	7	727
BC_0728	ACGAAAACGAAGAATAATATTTTATG	CATAAAATATTATTCTTCGTTTTCGT	v4.4	H04	16	8	728
BC_0729	CATGGAAAGTTGAAAAATCTTTGACT	AGTCAAAGATTTTTCAACTTTCCATG	v4.3	H05	16	9	729
BC_0730	AGATTAACTCGAAATACTTTTTACCG	CGGTAAAAAGTATTTCGAGTTAATCT	v4.4	H05	16	10	730
BC_0731	CGAGAAATGGTTAAAAGAATTCTACA	TGTAGAATTCTTTTAACCATTTCTCG	v4.3	H06	16	11	731
BC_0732	TTCATAACCACAAACACAATTAAGAT	ATCTTAATTGTGTTTGTGGTTATGAA	v4.4	H06	16	12	732
BC_0733	CTCCGAATATTAAATTCATTTGACAC	GTGTCAAATGAATTTAATATTCGGAG	v4.3	H07	16	13	733
BC_0734	TGTATAAATCCTAACGCAGTTCGTAT	ATACGAACTGCGTTAGGATTTATACA	v4.4	H07	16	14	734
BC_0735	TTGAAAACCATAAAATCGGTTATATA	TATATAACCGATTTTATGGTTTTCAA	v4.3	H08	16	15	735
BC_0736	TACCGAAATTTGAAACGATTTAGTTA	TAACTAAATCGTTTCAAATTTCGGTA	v4.4	H08	16	16	736
BC_0737	GAAGCAAAGTGAAATCGACTTGTTGA	TCAACAAGTCGATTTCACTTTGCTTC	v4.3	H09	16	17	737
BC_0738	AACAAAACTAACAACAACATTTGTTT	AAACAAATGTTGTTGTTAGTTTTGTT	v4.4	H09	16	18	738
BC_0739	CGCTAAATGTTAAACGTAATTTGTGT	ACACAAATTACGTTTAACATTTAGCG	v4.3	H10	16	19	739
BC_0740	CATCAAATCCATAAAACCTTTATACA	TGTATAAAGGTTTTATGGATTTGATG	v4.4	H10	16	20	740
BC_0741	CTTTAAATTTTTAACAAGTTTAGTTG	CAACTAAACTTGTTAAAAATTTAAAG	v4.3	H11	16	21	741
BC_0742	ACTCGAAAACAAAACAAATTTATTAA	TTAATAAATTTGTTTTGTTTTCGAGT	v4.4	H11	16	22	742
BC_0743	ATGGAAATCTTAAACTTATTTACATT	AATGTAAATAAGTTTAAGATTTCCAT	v4.3	H12	16	23	743
BC_0744	CGACAAAAGTTTAAGGCGATTCTTAT	ATAAGAATCGCCTTAAACTTTTGTCG	v4.4	H12	16	24	744
BC_0745	GCGAGAAATAAGAAATGGGTTTTAAT	ATTAAAACCCATTTCTTATTTCTCGC	v4.3	H13	16	25	745
BC_0746	CCCTAAACCGTTAAAACAATTTCACT	AGTGAAATTGTTTTAACGGTTTAGGG	v4.4	H13	16	26	746
BC_0747	ACCCTAACACACAATGTTCTTGTTGC	GCAACAAGAACATTGTGTGTTAGGGT	v4.3	H14	16	27	747
BC_0748	AAACCAAGCCACAAAATAGTTTTTGG	CCAAAAACTATTTTGTGGCTTGGTTT	v4.4	H14	16	28	748
BC_0749	CAAATAAACGTCTAATAAATTTTAAT	ATTAAAATTTATTAGACGTTTATTTG	v4.3	H15	16	29	749
BC_0750	GCAATAACAGTTAAACAGGTTTGCTT	AAGCAAACCTGTTTAACTGTTATTGC	v4.4	H15	16	30	750
BC_0751	AAGCAAAACCGTAAGACTATTTACCT	AGGTAAATAGTCTTACGGTTTTGCTT	v4.3	H16	16	31	751
BC_0752	GGCCCAACGACAAAGGAAGTTGTTGG	CCAACAACTTCCTTTGTCGTTGGGCC	v4.4	H16	16	32	752
BC_0753	AGAACAATTAGTAACATATTTGCTTT	AAAGCAAATATGTTACTAATTGTTCT	v4.3	H17	16	33	753
BC_0754	AATCAAACTTCCAACTAAGTTGAGAT	ATCTCAACTTAGTTGGAAGTTTGATT	v4.4	H17	16	34	754
BC_0755	ATTAAAACTAGAAACTGCGTTTAAAG	CTTTAAACGCAGTTTCTAGTTTTAAT	v4.3	H18	16	35	755
BC_0756	TAGGAAAGTTAAAACCATCTTCCATT	AATGGAAGATGGTTTTAACTTTCCTA	v4.4	H18	16	36	756
BC_0757	CAAGTAACAAGTAACCTCATTCGCGA	TCGCGAATGAGGTTACTTGTTACTTG	v4.3	H19	16	37	757
BC_0758	GTAAAAATATGTAACCCGGTTGGAGA	TCTCCAACCGGGTTACATATTTTTAC	v4.4	H19	16	38	758
BC_0759	GAGTCAAAGCAAAACAATGTTGACTT	AAGTCAACATTGTTTTGCTTTGACTC	v4.3	H20	16	39	759
BC_0760	AACATAATGAAGAAATATTTTTAGAG	CTCTAAAAATATTTCTTCATTATGTT	v4.4	H20	16	40	760
BC_0761	AACAGAATGACAAAACTAATTTGATA	TATCAAATTAGTTTTGTCATTCTGTT	v4.3	H21	16	41	761
BC_0762	GTACAAATCATCAAATGCGTTTCTTG	CAAGAAACGCATTTGATGATTTGTAC	v4.4	H21	16	42	762
BC_0763	ACTCTAATCCCAAACCCCGTTCTTTG	CAAAGAACGGGGTTTGGGATTAGAGT	v4.3	H22	16	43	763
BC_0764	TGATTAATTATTAATCGGCTTAGAGG	CCTCTAAGCCGATTAATAATTAATCA	v4.4	H22	16	44	764
BC_0765	TAGACAAAACAGAATCGGTTTATGTT	AACATAAACCGATTCTGTTTTGTCTA	v4.3	H23	16	45	765
BC_0766	TACGTAATTTCGAAGACATTTTGGGG	CCCCAAAATGTCTTCGAAATTACGTA	v4.4	H23	16	46	766
BC_0767	CTCCAAAAAACAAAAGAGGTTGCTTA	TAAGCAACCTCTTTTGTTTTTTGGAG	v4.3	H24	16	47	767
BC_0768	ACATCAAGCACCAAAACGGTTCAATA	TATTGAACCGTTTTGGTGCTTGATGT	v4.4	H24	16	48	768
BC_0769	CCCTTAAAACACAAGCTCCTTCACCC	GGGTGAAGGAGCTTGTGTTTTAAGGG	v4.1	I01	17	1	769
BC_0770	CCCAGAAGTCAAAATGTTTTTAATAA	TTATTAAAAACATTTTGACTTCTGGG	v4.2	I01	17	2	770
BC_0771	CTTTAAACTAAAAAACTACTTTTTCA	TGAAAAAGTAGTTTTTTAGTTTAAAG	v4.1	I02	17	3	771
BC_0772	GCCAAAAACATTAAAAAGATTACAGT	ACTGTAATCTTTTTAATGTTTTTGGC	v4.2	I02	17	4	772
BC_0773	GAGTTAAACAGGAACTAGATTGTGAA	TTCACAATCTAGTTCCTGTTTAACTC	v4.1	I03	17	5	773
BC_0774	ACTCCAATACCGAACACTCTTCCTCT	AGAGGAAGAGTGTTCGGTATTGGAGT	v4.2	I03	17	6	774
BC_0775	GGCAAAACTTAAAACTCGCTTTGTTT	AAACAAAGCGAGTTTTAAGTTTTGCC	v4.1	I04	17	7	775
BC_0776	ACTCAAACTGACAACAGCTTTTATCC	GGATAAAAGCTGTTGTCAGTTTGAGT	v4.2	I04	17	8	776
BC_0777	AAAAAAATGACAAAATACTTGCCGAG	CTCGGCAAGTATTTTGTCATTTTTTT	v4.1	I05	17	9	777
BC_0778	TGCATAAATGGAAACATATTTCTAAG	CTTAGAAATATGTTTCCATTTATGCA	v4.2	I05	17	10	778
BC_0779	GATCAAAAGGTAAAGATAGTTTTGTA	TACAAAACTATCTTTACCTTTTGATC	v4.1	I06	17	11	779
BC_0780	GGTGAAACAGAAAAGAAAATTATCAC	GTGATAATTTTCTTTTCTGTTTCACC	v4.2	I06	17	12	780
BC_0781	ATTGCAATTTAGAAGCTTATTTTAAT	ATTAAAATAAGCTTCTAAATTGCAAT	v4.1	I07	17	13	781
BC_0782	ATTAAAAAACCAAAATCTATTTGAAA	TTTCAAATAGATTTTGGTTTTTTAAT	v4.2	I07	17	14	782
BC_0783	TATCGAATGCATAACCCCTTTGCATA	TATGCAAAGGGGTTATGCATTCGATA	v4.1	I08	17	15	783
BC_0784	CATAAAAAGATTAAAAAACTTCATTT	AAATGAAGTTTTTTAATCTTTTTATG	v4.2	I08	17	16	784
BC_0785	CAACTAATCCTGAACATTTTGCAACG	CGTTGCAAAATGTTCAGGATTAGTTG	v4.1	I09	17	17	785
BC_0786	TGAGTAACTAATAAACAAGTTTACTT	AAGTAAACTTGTTTATTAGTTACTCA	v4.2	I09	17	18	786
BC_0787	GCTAAAATACTTAAGACAATTTTTAA	TTAAAAATTGTCTTAAGTATTTTAGC	v4.1	I10	17	19	787
BC_0788	TGGTAAAACCCTAATGCGTTTATCCC	GGGATAAACGCATTAGGGTTTTACCA	v4.2	I10	17	20	788
BC_0789	TGTACAATACAGAAAACGTTTATACT	AGTATAAACGTTTTCTGTATTGTACA	v4.1	I11	17	21	789
BC_0790	GCTGAAATCACCAATTCGCTTTTCAC	GTGAAAAGCGAATTGGTGATTTCAGC	v4.2	I11	17	22	790
BC_0791	TAGAAAATCGAAACCGTTTTGATTTG	CAAATCAAAACGGTTTCGATTTTCTA	v4.1	I12	17	23	791
BC_0792	CGTTGAAAGAAAAACGCTTTTCTCAG	CTGAGAAAAGCGTTTTTCTTTCAACG	v4.2	I12	17	24	792
BC_0793	TACGTAAATAGAAAAGACTTTCAGTA	TACTGAAAGTCTTTTCTATTTACGTA	v4.1	I13	17	25	793
BC_0794	TTCGCAAAACGAAATCTGATTTTAAA	TTTAAAATCAGATTTCGTTTTGCGAA	v4.2	I13	17	26	794
BC_0795	CTGTGAACTGTCAAGTGTATTCGATA	TATCGAATACACTTGACAGTTCACAG	v4.1	I14	17	27	795
BC_0796	GACCAAAACATGAACAAAATTGATAG	CTATCAATTTTGTTCATGTTTTGGTC	v4.2	I14	17	28	796
BC_0797	TTCCGAAAAACTAATCAGATTAGACA	TGTCTAATCTGATTAGTTTTTCGGAA	v4.1	I15	17	29	797
BC_0798	ATGCAAAACTTCAAAACGATTCATAT	ATATGAATCGTTTTGAAGTTTTGCAT	v4.2	I15	17	30	798
BC_0799	TGTAAAATTTTAAACTAGATTGTTAG	CTAACAATCTAGTTTAAAATTTTACA	v4.1	I16	17	31	799
BC_0800	GTGGTAAGTGCAAAAATCATTACCGT	ACGGTAATGATTTTTGCACTTACCAC	v4.2	I16	17	32	800
BC_0801	CGGAGAAAATACAAACCTATTCTCCT	AGGAGAATAGGTTTGTATTTTCTCCG	v4.1	I17	17	33	801
BC_0802	TCCACAAACTAAAATCTAATTAAATT	AATTTAATTAGATTTTAGTTTGTGGA	v4.2	I17	17	34	802
BC_0803	ATGTCAACTAATAACAAGCTTACAAC	GTTGTAAGCTTGTTATTAGTTGACAT	v4.1	I18	17	35	803
BC_0804	TATAAAAATAACAAATAAGTTAGCAG	CTGCTAACTTATTTGTTATTTTTATA	v4.2	I18	17	36	804
BC_0805	CTCTTAATGCTAAATACCTTTTTCAA	TTGAAAAAGGTATTTAGCATTAAGAG	v4.1	I19	17	37	805
BC_0806	ATCTAAACCTTGAACAAAATTACGGG	CCCGTAATTTTGTTCAAGGTTTAGAT	v4.2	I19	17	38	806
BC_0807	CATCAAAACGGGAAATGAATTTTTGA	TCAAAAATTCATTTCCCGTTTTGATG	v4.1	I20	17	39	807
BC_0808	GGCCCAAAACGCAAATAGTTTAGTTA	TAACTAAACTATTTGCGTTTTGGGCC	v4.2	I20	17	40	808
BC_0809	TGTGAAACCTCAAATAACGTTAAGAA	TTCTTAACGTTATTTGAGGTTTCACA	v4.1	I21	17	41	809
BC_0810	CTGTGAACATGAAACACTCTTTTAAC	GTTAAAAGAGTGTTTCATGTTCACAG	v4.2	I21	17	42	810
BC_0811	GGTTGAAATATCAATTTGTTTCTTAT	ATAAGAAACAAATTGATATTTCAACC	v4.1	I22	17	43	811
BC_0812	ACCGTAAACAGTAAAATTTTTTCATC	GATGAAAAAATTTTACTGTTTACGGT	v4.2	I22	17	44	812
BC_0813	CCCGTAAAGGGAAAGTTTTTTAATAC	GTATTAAAAAACTTTCCCTTTACGGG	v4.1	I23	17	45	813
BC_0814	TTCAAAACCGTAAAAATATTTAGATA	TATCTAAATATTTTTACGGTTTTGAA	v4.2	I23	17	46	814
BC_0815	GATAAAATATGAAATATCATTTTCCA	TGGAAAATGATATTTCATATTTTATC	v4.1	I24	17	47	815
BC_0816	CCGTAAATACACAAATCTATTCTGAG	CTCAGAATAGATTTGTGTATTTACGG	v4.2	I24	17	48	816
BC_0817	GTCTGAATACCTAATTCGTTTGTTGA	TCAACAAACGAATTAGGTATTCAGAC	v4.3	I01	18	1	817
BC_0818	ACGACAAAACAAAAAAAGTTTATGAA	TTCATAAACTTTTTTTGTTTTGTCGT	v4.4	I01	18	2	818
BC_0819	GGTTGAACCTTTAAGTCAATTCGCTA	TAGCGAATTGACTTAAAGGTTCAACC	v4.3	I02	18	3	819
BC_0820	AACACAACTCCAAAGGATGTTCGGCA	TGCCGAACATCCTTTGGAGTTGTGTT	v4.4	I02	18	4	820
BC_0821	ATATAAACTACAAATCGAATTTGTTT	AAACAAATTCGATTTGTAGTTTATAT	v4.3	I03	18	5	821
BC_0822	CAACAAATCCAAAAGTATATTCATAA	TTATGAATATACTTTTGGATTTGTTG	v4.4	I03	18	6	822
BC_0823	GAAGCAAAACTCAAGAAAATTGGCTA	TAGCCAATTTTCTTGAGTTTTGCTTC	v4.3	I04	18	7	823
BC_0824	ACATGAAGTTGGAATTCATTTTTTTA	TAAAAAAATGAATTCCAACTTCATGT	v4.4	I04	18	8	824
BC_0825	GATAGAAAATGCAATATATTTCCCAG	CTGGGAAATATATTGCATTTTCTATC	v4.3	I05	18	9	825
BC_0826	TGATGAATCATAAACATAGTTTACTT	AAGTAAACTATGTTTATGATTCATCA	v4.4	I05	18	10	826
BC_0827	ATTATAAACAAGAATACTATTACTGT	ACAGTAATAGTATTCTTGTTTATAAT	v4.3	I06	18	11	827
BC_0828	AGATAAAATTGTAAATTGTTTTGCAA	TTGCAAAACAATTTACAATTTTATCT	v4.4	I06	18	12	828
BC_0829	AGGCCAATCCTGAACATAGTTCATAA	TTATGAACTATGTTCAGGATTGGCCT	v4.3	I07	18	13	829
BC_0830	TGAGCAATAAGGAATAAGATTAATCT	AGATTAATCTTATTCCTTATTGCTCA	v4.4	I07	18	14	830
BC_0831	ATCACAAAAGTGAATCAGATTGAGCA	TGCTCAATCTGATTCACTTTTGTGAT	v4.3	I08	18	15	831
BC_0832	AACTAAAGATAAAATCATGTTTTCGA	TCGAAAACATGATTTTATCTTTAGTT	v4.4	I08	18	16	832
BC_0833	ACTTCAAGACAGAAACATTTTTATGA	TCATAAAAATGTTTCTGTCTTGAAGT	v4.3	I09	18	17	833
BC_0834	AACATAAGTTCCAAAAATTTTCTGAT	ATCAGAAAATTTTTGGAACTTATGTT	v4.4	I09	18	18	834
BC_0835	TCCGTAACTGACAACGCGTTTACCTT	AAGGTAAACGCGTTGTCAGTTACGGA	v4.3	I10	18	19	835
BC_0836	ATTCAAAACTATAACGAGGTTCCTAC	GTAGGAACCTCGTTATAGTTTTGAAT	v4.4	I10	18	20	836
BC_0837	TACGTAAAGCGAAATGCCTTTCTTCG	CGAAGAAAGGCATTTCGCTTTACGTA	v4.3	I11	18	21	837
BC_0838	CCACCAAGCACAACGTGTTTCTCTAG	CTAGAGAAACACGTTGTGCTTGGTGG	v4.4	I11	18	22	838
BC_0839	CTATAAAACATAAAAAGTTTTTCCCA	TGGGAAAAACTTTTTATGTTTTATAG	v4.3	I12	18	23	839
BC_0840	TCACAAAGGAAAAACTAGTTTCAAAA	TTTTGAAACTAGTTTTTCCTTTGTGA	v4.4	I12	18	24	840
BC_0841	AAAATAAAAAGTAACACGATTCTCCC	GGGAGAATCGTGTTACTTTTTATTTT	v4.3	I13	18	25	841
BC_0842	GGCGGAAAACTAAAGCAAATTGCATA	TATGCAATTTGCTTTAGTTTTCCGCC	v4.4	I13	18	26	842
BC_0843	GCTGGAACAGAAAATTTATTTTAGGG	CCCTAAAATAAATTTTCTGTTCCAGC	v4.3	I14	18	27	843
BC_0844	TTACTAAAGTACAACACTGTTCTAGA	TCTAGAACAGTGTTGTACTTTAGTAA	v4.4	I14	18	28	844
BC_0845	GTCAGAATACTTAAAGAGCTTTATGG	CCATAAAGCTCTTTAAGTATTCTGAC	v4.3	I15	18	29	845
BC_0846	AATTGAACTCTTAAGGTATTTAACTG	CAGTTAAATACCTTAAGAGTTCAATT	v4.4	I15	18	30	846
BC_0847	ATATAATTAGACACGTACTTACTGTG	CACAGTAAGTACGTGTCTAATTATAT	v4.3	I16	18	31	847
BC_0848	CGTAGAAACAAAAACCGTTTTCTTAA	TTAAGAAAACGGTTTTTGTTTCTACG	v4.4	I16	18	32	848
BC_0849	ACTGGAAAAATAAAATCATTTCCTTG	CAAGGAAATGATTTTATTTTTCCAGT	v4.3	I17	18	33	849
BC_0850	ATTATAACACTAAATGCAATTTAGAC	GTCTAAATTGCATTTAGTGTTATAAT	v4.4	I17	18	34	850
BC_0851	TTTAAAACTCTAAAGAAATTTATATT	AATATAAATTTCTTTAGAGTTTTAAA	v4.3	I18	18	35	851
BC_0852	GTACAAACATCCAACGCGATTCACAC	GTGTGAATCGCGTTGGATGTTTGTAC	v4.4	I18	18	36	852
BC_0853	AACAGAATCCATAAAAATATTAACAT	ATGTTAATATTTTTATGGATTCTGTT	v4.3	I19	18	37	853
BC_0854	ATTGAAAATACAAATGCGATTTTTGA	TCAAAAATCGCATTTGTATTTTCAAT	v4.4	I19	18	38	854
BC_0855	TAGAAAACTAGTAATTACTTTTAGTT	AACTAAAAGTAATTACTAGTTTTCTA	v4.3	I20	18	39	855
BC_0856	TACGTAATTTCGAAGACATTTTGGGG	CCCCAAAATGTCTTCGAAATTACGTA	v4.4	I20	18	40	856
BC_0857	CCGAAAAGCCACAATTCGCTTCACGG	CCGTGAAGCGAATTGTGGCTTTTCGG	v4.3	I21	18	41	857
BC_0858	TAGTAAACCACTAACTCTATTGAATG	CATTCAATAGAGTTAGTGGTTTACTA	v4.4	I21	18	42	858
BC_0859	CGCAGAACCTGAAACAGTATTTTTTA	TAAAAAATACTGTTTCAGGTTCTGCG	v4.3	I22	18	43	859
BC_0860	TGAATAATTGTAAATATAGTTATGGA	TCCATAACTATATTTACAATTATTCA	v4.4	I22	18	44	860
BC_0861	GATGGAATGTCAAATAATATTTAACA	TGTTAAATATTATTTGACATTCCATC	v4.3	I23	18	45	861
BC_0862	TTAGAAAGGAGAAACATGATTGAAGT	ACTTCAATCATGTTTCTCCTTTCTAA	v4.4	I23	18	46	862
BC_0863	TTCTGAACTCTGAATCATATTTAGCC	GGCTAAATATGATTCAGAGTTCAGAA	v4.3	I24	18	47	863
BC_0864	GATCTAACTCCAAAGACTCTTTGCAA	TTGCAAAGAGTCTTTGGAGTTAGATC	v4.4	I24	18	48	864
BC_0865	GCTACAATGGTGAATCGAGTTACTTA	TAAGTAACTCGATTCACCATTGTAGC	v4.1	J01	19	1	865
BC_0866	TTCGAAACCCACAAAACATTTAACTA	TAGTTAAATGTTTTGTGGGTTTCGAA	v4.2	J01	19	2	866
BC_0867	TCCTGAAATAAAAAAAAGTTTTCCAA	TTGGAAAACTTTTTTTTATTTCAGGA	v4.1	J02	19	3	867
BC_0868	ATGCGAAATTATAAGGGTTTTTAACA	TGTTAAAAACCCTTATAATTTCGCAT	v4.2	J02	19	4	868
BC_0869	GCCATAACCTAAAAGATAGTTTGTAA	TTACAAACTATCTTTTAGGTTATGGC	v4.1	J03	19	5	869
BC_0870	TCGGTAAAAAAAAATTATTTTCCACA	TGTGGAAAATAATTTTTTTTTACCGA	v4.2	J03	19	6	870
BC_0871	AAAAAAATTTTAAATAAGCTTAGATT	AATCTAAGCTTATTTAAAATTTTTTT	v4.1	J04	19	7	871
BC_0872	TTGCGAACCACGAATACAATTCCCAC	GTGGGAATTGTATTCGTGGTTCGCAA	v4.2	J04	19	8	872
BC_0873	TTTTTAAGCAAAAACTCTGTTCAATT	AATTGAACAGAGTTTTTGCTTAAAAA	v4.1	J05	19	9	873
BC_0874	ACCTCAAAAATCAAATATATTGAAGT	ACTTCAATATATTTGATTTTTGAGGT	v4.2	J05	19	10	874
BC_0875	TAAGGAATCAAGAAGGCCTTTAAAAA	TTTTTAAAGGCCTTCTTGATTCCTTA	v4.1	J06	19	11	875
BC_0876	TATACAATATTCAAGTCCATTTAAGA	TCTTAAATGGACTTGAATATTGTATA	v4.2	J06	19	12	876
BC_0877	AAGTCAATTCCGAACCTATTTATGCA	TGCATAAATAGGTTCGGAATTGACTT	v4.1	J07	19	13	877
BC_0878	GCGTAAAATGGTAAAAGTATTCGCGT	ACGCGAATACTTTTACCATTTTACGC	v4.2	J07	19	14	878
BC_0879	ACACCAATTTACAAATGATTTGATTA	TAATCAAATCATTTGTAAATTGGTGT	v4.1	J08	19	15	879
BC_0880	GGACGAAACAGTAAGTTAGTTTACTG	CAGTAAACTAACTTACTGTTTCGTCC	v4.2	J08	19	16	880
BC_0881	TACCGAACGCATAACACCTTTTTGCC	GGCAAAAAGGTGTTATGCGTTCGGTA	v4.1	J09	19	17	881
BC_0882	CAACTAATAAAAAAGAAGATTAAGTA	TACTTAATCTTCTTTTTTATTAGTTG	v4.2	J09	19	18	882
BC_0883	GTAGTAACACACAAGATCTTTATTCT	AGAATAAAGATCTTGTGTGTTACTAC	v4.1	J10	19	19	883
BC_0884	ATATAAAAAGCGAACTCCATTCTTAC	GTAAGAATGGAGTTCGCTTTTTATAT	v4.2	J10	19	20	884
BC_0885	CTGTAAAAATCTAATAGCATTTCAGG	CCTGAAATGCTATTAGATTTTTACAG	v4.1	J11	19	21	885
BC_0886	TACGCAACACATAAACGGATTTTTCC	GGAAAAATCCGTTTATGTGTTGCGTA	v4.2	J11	19	22	886
BC_0887	ACGGCAAGGTCAAAGGTCTTTCGTAA	TTACGAAAGACCTTTGACCTTGCCGT	v4.1	J12	19	23	887
BC_0888	CCCCCAAGTCGCAACCCCGTTCCCGA	TCGGGAACGGGGTTGCGACTTGGGGG	v4.2	J12	19	24	888
BC_0889	CCTAGAAAGACCAAGGTGCTTGACCA	TGGTCAAGCACCTTGGTCTTTCTAGG	v4.1	J13	19	25	889
BC_0890	CAAACAATTTTAAAGGGAGTTAACAA	TTGTTAACTCCCTTTAAAATTGTTTG	v4.2	J13	19	26	890
BC_0891	TCAAAAAACTAAAACTAAATTAAATA	TATTTAATTTAGTTTTAGTTTTTTGA	v4.1	J14	19	27	891
BC_0892	ACCTAAAACGCAAACTTTTTTTGACT	AGTCAAAAAAAGTTTGCGTTTTAGGT	v4.2	J14	19	28	892
BC_0893	TTAAAAATCTCAAACCGTGTTAGAGT	ACTCTAACACGGTTTGAGATTTTTAA	v4.1	J15	19	29	893
BC_0894	AGGCCAAAGCATAAACTGATTGGCGA	TCGCCAATCAGTTTATGCTTTGGCCT	v4.2	J15	19	30	894
BC_0895	CATAGAAGTTGCAATCTTGTTAGATA	TATCTAACAAGATTGCAACTTCTATG	v4.1	J16	19	31	895
BC_0896	ATATAAACGCAGAACCGTCTTGCCTT	AAGGCAAGACGGTTCTGCGTTTATAT	v4.2	J16	19	32	896
BC_0897	TCCTTAAATGGCAACGATATTTAATA	TATTAAATATCGTTGCCATTTAAGGA	v4.1	J17	19	33	897
BC_0898	TATAAAAATTACAATTATATTATTAG	CTAATAATATAATTGTAATTTTTATA	v4.2	J17	19	34	898
BC_0899	TCGCAAATAATGAAGAAGATTCCGTG	CACGGAATCTTCTTCATTATTTGCGA	v4.1	J18	19	35	899
BC_0900	AATATAAGAGGAAACCAAATTCGTAT	ATACGAATTTGGTTTCCTCTTATATT	v4.2	J18	19	36	900
BC_0901	AATATAACATTAAAAACTGTTATTAA	TTAATAACAGTTTTTAATGTTATATT	v4.1	J19	19	37	901
BC_0902	ACAGTAAGGAACAATGTTATTTATAA	TTATAAATAACATTGTTCCTTACTGT	v4.2	J19	19	38	902
BC_0903	GCTATAAAGCAGAATCATTTTGGAGT	ACTCCAAAATGATTCTGCTTTATAGC	v4.1	J20	19	39	903
BC_0904	ACGAAAAAGATGGAATCATATTCCAA	TTGGAATATGATTCCATCTTTTTCGT	v4.2	J20	19	40	904
BC_0905	ATACGAAATAGTAAATGCGTTATCAA	TTGATAACGCATTTACTATTTCGTAT	v4.1	J21	19	41	905
BC_0906	GTCGAAAAGAAAAACTATTTTGTTAT	ATAACAAAATAGTTTTTCTTTTCGAC	v4.2	J21	19	42	906
BC_0907	AAAGAAAAGGATAATTTTTTTAAACC	GGTTTAAAAAAATTATCCTTTTCTTT	v4.1	J22	19	43	907
BC_0908	ACCTTAATCAGTAAACATCTTAGCCA	TGGCTAAGATGTTTACTGATTAAGGT	v4.2	J22	19	44	908
BC_0909	TACATAAGTATCAACTATTTTGACAA	TTGTCAAAATAGTTGATACTTATGTA	v4.1	J23	19	45	909
BC_0910	TGGTTAATCTCTAATACAATTTTACT	AGTAAAATTGTATTAGAGATTAACCA	v4.2	J23	19	46	910
BC_0911	GAGTTAAACAGGAACTAGATTGTGAA	TTCACAATCTAGTTCCTGTTTAACTC	v4.1	J24	19	47	911
BC_0912	ACAAAAACCCCCAATATTATTTTTTT	AAAAAAATAATATTGGGGGTTTTTGT	v4.2	J24	19	48	912
BC_0913	TTCACAACATCTAAGCACATTTAGTG	CACTAAATGTGCTTAGATGTTGTGAA	v4.3	J01	20	1	913
BC_0914	AACTAAACCGTGAATCTAGTTCGACT	AGTCGAACTAGATTCACGGTTTAGTT	v4.4	J01	20	2	914
BC_0915	TAGAGAAAAAACAACAGTGTTGATTG	CAATCAACACTGTTGTTTTTTCTCTA	v4.3	J02	20	3	915
BC_0916	AGCGGAAATTCTAACATGGTTCGGGG	CCCCGAACCATGTTAGAATTTCCGCT	v4.4	J02	20	4	916
BC_0917	TCAACAATACCGAAATCGTTTATTAT	ATAATAAACGATTTCGGTATTGTTGA	v4.3	J03	20	5	917
BC_0918	TCACGAACGTCCAACTTAATTGATGA	TCATCAATTAAGTTGGACGTTCGTGA	v4.4	J03	20	6	918
BC_0919	ATCGTAAAGATCAACCAAATTGTGTG	CACACAATTTGGTTGATCTTTACGAT	v4.3	J04	20	7	919
BC_0920	CCCCAAACGTCCAATCCCGTTCGACG	CGTCGAACGGGATTGGACGTTTGGGG	v4.4	J04	20	8	920
BC_0921	AAAACAAGACAGAAACACATTGCTTA	TAAGCAATGTGTTTCTGTCTTGTTTT	v4.3	J05	20	9	921
BC_0922	AGGATAAACCCGAATTTCTTTAAGTC	GACTTAAAGAAATTCGGGTTTATCCT	v4.4	J05	20	10	922
BC_0923	GTGCGAAAGGGAAATAGCATTTTAAA	TTTAAAATGCTATTTCCCTTTCGCAC	v4.3	J06	20	11	923
BC_0924	ATCACAACAAAGAAAACTATTAGATA	TATCTAATAGTTTTCTTTGTTGTGAT	v4.4	J06	20	12	924
BC_0925	TACCGAAATCCCAAATAATTTAGACG	CGTCTAAATTATTTGGGATTTCGGTA	v4.3	J07	20	13	925
BC_0926	GCGTCAAAGAATAAGTTCCTTTCCCG	CGGGAAAGGAACTTATTCTTTGACGC	v4.4	J07	20	14	926
BC_0927	AATGCAACATCTAAGCATTTTAAATA	TATTTAAAATGCTTAGATGTTGCATT	v4.3	J08	20	15	927
BC_0928	TCAGTAATCTTGAAGCCGCTTACCGA	TCGGTAAGCGGCTTCAAGATTACTGA	v4.4	J08	20	16	928
BC_0929	GACCTAAACTTGAATCGTCTTCCGAG	CTCGGAAGACGATTCAAGTTTAGGTC	v4.3	J09	20	17	929
BC_0930	AATCAAACCGGAAAACACTTTATTAT	ATAATAAAGTGTTTTCCGGTTTGATT	v4.4	J09	20	18	930
BC_0931	GCAGAAAATGGGAAACATATTAGTAA	TTACTAATATGTTTCCCATTTTCTGC	v4.3	J10	20	19	931
BC_0932	GATATAATAACGAAAACGGTTTCGAA	TTCGAAACCGTTTTCGTTATTATATC	v4.4	J10	20	20	932
BC_0933	AGAGCAATATCAAATTAGTTTCGTGA	TCACGAAACTAATTTGATATTGCTCT	v4.3	J11	20	21	933
BC_0934	AATGAAACCCGCAATTATCTTCATTA	TAATGAAGATAATTGCGGGTTTCATT	v4.4	J11	20	22	934
BC_0935	ATTTAAAGCTAAAAATGTTTTAATGA	TCATTAAAACATTTTTAGCTTTAAAT	v4.3	J12	20	23	935
BC_0936	TGCCAAACAAATAAACAAATTTAATA	TATTAAATTTGTTTATTTGTTTGGCA	v4.4	J12	20	24	936
BC_0937	ATTGGAATGAACAAGGATGTTACAGG	CCTGTAACATCCTTGTTCATTCCAAT	v4.3	J13	20	25	937
BC_0938	ACTCTAATGCATAATCGATTTATACC	GGTATAAATCGATTATGCATTAGAGT	v4.4	J13	20	26	938
BC_0939	GAGGAAACTTAGAATAATCTTAAACA	TGTTTAAGATTATTCTAAGTTTCCTC	v4.3	J14	20	27	939
BC_0940	CAAAAAAACGTCAAGGTAATTCTTTT	AAAAGAATTACCTTGACGTTTTTTTG	v4.4	J14	20	28	940
BC_0941	AAATAAATCACAAATGGGGTTGACGA	TCGTCAACCCCATTTGTGATTTATTT	v4.3	J15	20	29	941
BC_0942	TGATTAAAAATAAAAGTTGTTGATAC	GTATCAACAACTTTTATTTTTAATCA	v4.4	J15	20	30	942
BC_0943	TTCGGAAACAGGAAGAAAATTACCCA	TGGGTAATTTTCTTCCTGTTTCCGAA	v4.3	J16	20	31	943
BC_0944	CTGATAATATGAAATGTTGTTAATTT	AAATTAACAACATTTCATATTATCAG	v4.4	J16	20	32	944
BC_0945	CCCCAAACAACAAATATTATTGCAAG	CTTGCAATAATATTTGTTGTTTGGGG	v4.3	J17	20	33	945
BC_0946	CTCTTAATCCAAAAGTAGCTTATTAG	CTAATAAGCTACTTTTGGATTAAGAG	v4.4	J17	20	34	946
BC_0947	ACGATAATGTCTAAAGCTATTTGAGT	ACTCAAATAGCTTTAGACATTATCGT	v4.3	J18	20	35	947
BC_0948	CCTTCAATGCCCAACTCGATTCATCC	GGATGAATCGAGTTGGGCATTGAAGG	v4.4	J18	20	36	948
BC_0949	AGGCAAACTCCGAATACATTTCACCT	AGGTGAAATGTATTCGGAGTTTGCCT	v4.3	J19	20	37	949
BC_0950	TGCTCAATGCCGAAGTTCTTTGCAGA	TCTGCAAAGAACTTCGGCATTGAGCA	v4.4	J19	20	38	950
BC_0951	TGAAGAAGCATAAAGATACTTTTTGA	TCAAAAAGTATCTTTATGCTTCTTCA	v4.3	J20	20	39	951
BC_0952	CTCAGAAGACACAAGCCGATTAAATT	AATTTAATCGGCTTGTGTCTTCTGAG	v4.4	J20	20	40	952
BC_0953	ACTCTAACCTACAAGCCATTTCCTTA	TAAGGAAATGGCTTGTAGGTTAGAGT	v4.3	J21	20	41	953
BC_0954	CACACAAACATCAATGAAATTCGGGA	TCCCGAATTTCATTGATGTTTGTGTG	v4.4	J21	20	42	954
BC_0955	AAGACAACTCCAAACCATCTTGACCT	AGGTCAAGATGGTTTGGAGTTGTCTT	v4.3	J22	20	43	955
BC_0956	AATTCAAGGCTTAACAAGGTTTATAT	ATATAAACCTTGTTAAGCCTTGAATT	v4.4	J22	20	44	956
BC_0957	TTTGAAAAATCGAAATCATTTACTGA	TCAGTAAATGATTTCGATTTTTCAAA	v4.3	J23	20	45	957
BC_0958	CTTTCAACGCAGAACAGAATTTTGTA	TACAAAATTCTGTTCTGCGTTGAAAG	v4.4	J23	20	46	958
BC_0959	AATGGAAACTTCAATAAAGTTAATAA	TTATTAACTTTATTGAAGTTTCCATT	v4.3	J24	20	47	959
BC_0960	CTGGAAAACGTAAAGCACTTTAACAT	ATGTTAAAGTGCTTTACGTTTTCCAG	v4.4	J24	20	48	960
BC_0961	CGAACAAACGGCAACGGTTTTCTCAA	TTGAGAAAACCGTTGCCGTTTGTTCG	v4.1	K01	21	1	961
BC_0962	CTCCAAAAATCAAACCGATTTCTGTA	TACAGAAATCGGTTTGATTTTTGGAG	v4.2	K01	21	2	962
BC_0963	GCCCCAAGATTTAAGCCTTTTCGCGT	ACGCGAAAAGGCTTAAATCTTGGGGC	v4.1	K02	21	3	963
BC_0964	AATAGAAAACCCAACCACATTGTGTG	CACACAATGTGGTTGGGTTTTCTATT	v4.2	K02	21	4	964
BC_0965	CTACAAACTGTAAATCTGCTTTATGA	TCATAAAGCAGATTTACAGTTTGTAG	v4.1	K03	21	5	965
BC_0966	CCAAAAATTAAAAAGTCTGTTAAAAC	GTTTTAACAGACTTTTTAATTTTTGG	v4.2	K03	21	6	966
BC_0967	TGGAAAACAAAAAACATTCTTGCTTA	TAAGCAAGAATGTTTTTTGTTTTCCA	v4.1	K04	21	7	967
BC_0968	TATCGAATAAGGAATAAGTTTAGGTT	AACCTAAACTTATTCCTTATTCGATA	v4.2	K04	21	8	968
BC_0969	ACAATAAAGCACAAACTGATTACCCA	TGGGTAATCAGTTTGTGCTTTATTGT	v4.1	K05	21	9	969
BC_0970	ATACGAAGATTGAAACCAATTTCCCG	CGGGAAATTGGTTTCAATCTTCGTAT	v4.2	K05	21	10	970
BC_0971	AAATTAAGGTCTAATCTAGTTGTTAT	ATAACAACTAGATTAGACCTTAATTT	v4.1	K06	21	11	971
BC_0972	ATTTCAACCCGCAACGCCCTTCCCCG	CGGGGAAGGGCGTTGCGGGTTGAAAT	v4.2	K06	21	12	972
BC_0973	AGTAAAACAATAAATACGGTTCAAAC	GTTTGAACCGTATTTATTGTTTTACT	v4.1	K07	21	13	973
BC_0974	TGGCAAATTTACAACTAGTTTGTATA	TATACAAACTAGTTGTAAATTTGCCA	v4.2	K07	21	14	974
BC_0975	CTTCTAAAAGTCAAGCGGTTTGCCAT	ATGGCAAACCGCTTGACTTTTAGAAG	v4.1	K08	21	15	975
BC_0976	AAAGGAACAGAGAAAATCGTTTCTCA	TGAGAAACGATTTTCTCTGTTCCTTT	v4.2	K08	21	16	976
BC_0977	ACGCAAAATTACAATCTATTTTCGGC	GCCGAAAATAGATTGTAATTTTGCGT	v4.1	K09	21	17	977
BC_0978	CCGACAAACTCCAAGCCGATTCACAG	CTGTGAATCGGCTTGGAGTTTGTCGG	v4.2	K09	21	18	978
BC_0979	CAGTCAAAACATAAAGTTTTTGGGAC	GTCCCAAAAACTTTATGTTTTGACTG	v4.1	K10	21	19	979
BC_0980	GGCTGAACCTCCAACCCCATTGACCC	GGGTCAATGGGGTTGGAGGTTCAGCC	v4.2	K10	21	20	980
BC_0981	TCACCAACCGCCAACTAGCTTGCTCG	CGAGCAAGCTAGTTGGCGGTTGGTGA	v4.1	K11	21	21	981
BC_0982	TTAATAAGAGAAATACTTATGCTGGT	ACCAGCATAAGTATTTCTCTTATTAA	v4.2	K11	21	22	982
BC_0983	GACCTAAGACACAATTAACTTAAACT	AGTTTAAGTTAATTGTGTCTTAGGTC	v4.1	K12	21	23	983
BC_0984	TTTCGAAAAACAATAAGTTTTGTTTG	CAAACAAAACTTATTGTTTTTCGAAA	v4.2	K12	21	24	984
BC_0985	TCCGAAAGTACTAAATGTATTGTTCA	TGAACAATACATTTAGTACTTTCGGA	v4.1	K13	21	25	985
BC_0986	ATATAAAGAATGAAAGAATTTGCAGT	ACTGCAAATTCTTTCATTCTTTATAT	v4.2	K13	21	26	986
BC_0987	AAACCAACAGACAAAGACGTTCATTA	TAATGAACGTCTTTGTCTGTTGGTTT	v4.1	K14	21	27	987
BC_0988	ATTAAAATCGAGAAACAGATTTATTG	CAATAAATCTGTTTCTCGATTTTAAT	v4.2	K14	21	28	988
BC_0989	TCAAAAATTGACAATGCGTTTCATGT	ACATGAAACGCATTGTCAATTTTTGA	v4.1	K15	21	29	989
BC_0990	TTCCTAACAACAAATACTCTTAGTTT	AAACTAAGAGTATTTGTTGTTAGGAA	v4.2	K15	21	30	990
BC_0991	GCAAAAATAGGCAAGATAATTTCAAA	TTTGAAATTATCTTGCCTATTTTTGC	v4.1	K16	21	31	991
BC_0992	CCGTCAAATTGAAATTCATTTCACAA	TTGTGAAATGAATTTCAATTTGACGG	v4.2	K16	21	32	992
BC_0993	ACAAAAAATAAGAACTCCTTTTGCCT	AGGCAAAAGGAGTTCTTATTTTTTGT	v4.1	K17	21	33	993
BC_0994	GGCACAACACCGAAATTAGTTGATAT	ATATCAACTAATTTCGGTGTTGTGCC	v4.2	K17	21	34	994
BC_0995	AAATAAACTCATAAGTACATTTGCTT	AAGCAAATGTACTTATGAGTTTATTT	v4.1	K18	21	35	995
BC_0996	TACAAAAGATATATCTTGTTATAGCG	CGCTATAACAAGATATATCTTTTGTA	v4.2	K18	21	36	996
BC_0997	TACAGAAAATGGAAAACAGTTAGTGA	TCACTAACTGTTTTCCATTTTCTGTA	v4.1	K19	21	37	997
BC_0998	TAAGAAATGCCGAATAATTTTACCCT	AGGGTAAAATTATTCGGCATTTCTTA	v4.2	K19	21	38	998
BC_0999	GTAGAAAGTTGCAAATAACTTGTCCG	CGGACAAGTTATTTGCAACTTTCTAC	v4.1	K20	21	39	999
BC_1000	GGCGGAATCTACAATGCATTTTGTCA	TGACAAAATGCATTGTAGATTCCGCC	v4.2	K20	21	40	1000
BC_1001	CATAAAAATATAAATGTTATTGAAAT	ATTTCAATAACATTTATATTTTTATG	v4.1	K21	21	41	1001
BC_1002	TCGAGAAATAACAAAGAGTTTATAGA	TCTATAAACTCTTTGTTATTTCTCGA	v4.2	K21	21	42	1002
BC_1003	GTCGTAAAACCAAAAGCATTTTAATT	AATTAAAATGCTTTTGGTTTTACGAC	v4.1	K22	21	43	1003
BC_1004	TACCGAAAGCTAATTTTTTTAACCAG	CTGGTTAAAAAAATTAGCTTTCGGTA	v4.2	K22	21	44	1004
BC_1005	TACTAAAAATAAAACGATCTTACGAA	TTCGTAAGATCGTTTTATTTTTAGTA	v4.1	K23	21	45	1005
BC_1006	CTGATAATAAAAAAAAAACTTATAGT	ACTATAAGTTTTTTTTTTATTATCAG	v4.2	K23	21	46	1006
BC_1007	TAAATAACGGTAAACGAGGTTTGTAG	CTACAAACCTCGTTTACCGTTATTTA	v4.1	K24	21	47	1007
BC_1008	GAAATAAATGTGAAGGTTTTTAAACC	GGTTTAAAAACCTTCACATTTATTTC	v4.2	K24	21	48	1008
BC_1009	ATTAAAACATGCAAATAAGTTCCGAC	GTCGGAACTTATTTGCATGTTTTAAT	v4.3	K01	22	1	1009
BC_1010	CGAAAAAATTTAAATCAAGTTACCTG	CAGGTAACTTGATTTAAATTTTTTCG	v4.4	K01	22	2	1010
BC_1011	TGGTTAACCAAGAACTGTATTCTACT	AGTAGAATACAGTTCTTGGTTAACCA	v4.3	K02	22	3	1011
BC_1012	ACACTAAATCAGAATACCATTTGGTT	AACCAAATGGTATTCTGATTTAGTGT	v4.4	K02	22	4	1012
BC_1013	TGCCAAAAAATGAATAATGTTCGAAT	ATTCGAACATTATTCATTTTTTGGCA	v4.3	K03	22	5	1013
BC_1014	TCCCTAATAGGTAATGCCCTTCACCA	TGGTGAAGGGCATTACCTATTAGGGA	v4.4	K03	22	6	1014
BC_1015	TAATAAAAGCTAAAAATGTTTATCGT	ACGATAAACATTTTTAGCTTTTATTA	v4.3	K04	22	7	1015
BC_1016	TAGCAAAGATCAAAGTCGATTCAATG	CATTGAATCGACTTTGATCTTTGCTA	v4.4	K04	22	8	1016
BC_1017	TTTAAAACACGGAAGCCGTTTTAATA	TATTAAAACGGCTTCCGTGTTTTAAA	v4.3	K05	22	9	1017
BC_1018	TACCCAAGAAACAACAACATTCTAAT	ATTAGAATGTTGTTGTTTCTTGGGTA	v4.4	K05	22	10	1018
BC_1019	GCTACAAAGTCAAAACCAGTTCTAGT	ACTAGAACTGGTTTTGACTTTGTAGC	v4.3	K06	22	11	1019
BC_1020	AACATAATGGTTAAAGGCATTGTAAA	TTTACAATGCCTTTAACCATTATGTT	v4.4	K06	22	12	1020
BC_1021	TGGCTAAGTCGGAACCATATTGTCGA	TCGACAATATGGTTCCGACTTAGCCA	v4.3	K07	22	13	1021
BC_1022	AAAGCAAGACAAAAGACGTTTAATTT	AAATTAAACGTCTTTTGTCTTGCTTT	v4.4	K07	22	14	1022
BC_1023	TTAATAAGAGACAAAAGACTTCCCAG	CTGGGAAGTCTTTTGTCTCTTATTAA	v4.3	K08	22	15	1023
BC_1024	GTAAAAATATGTAACCCGGTTGGAGA	TCTCCAACCGGGTTACATATTTTTAC	v4.4	K08	22	16	1024
BC_1025	AGCAAAACTGTGAATTTATTTTTAGA	TCTAAAAATAAATTCACAGTTTTGCT	v4.3	K09	22	17	1025
BC_1026	ACGGAAAAAACGAAACCTGTTAATGC	GCATTAACAGGTTTCGTTTTTTCCGT	v4.4	K09	22	18	1026
BC_1027	CATTTAATCAACAATCAACTTCCGCT	AGCGGAAGTTGATTGTTGATTAAATG	v4.3	K10	22	19	1027
BC_1028	AATCGAACTAGGAAAATTATTTGCCG	CGGCAAATAATTTTCCTAGTTCGATT	v4.4	K10	22	20	1028
BC_1029	ACCCAAATAGTCAAGCACATTGTAGA	TCTACAATGTGCTTGACTATTTGGGT	v4.3	K11	22	21	1029
BC_1030	GAAACAAAAAAAAAGCGCATTGTTGG	CCAACAATGCGCTTTTTTTTTGTTTC	v4.4	K11	22	22	1030
BC_1031	TAAAAAATCGTCAACTACTTTTTATA	TATAAAAAGTAGTTGACGATTTTTTA	v4.3	K12	22	23	1031
BC_1032	AAGTGAAATCAAAAAATATTTGGATA	TATCCAAATATTTTTTGATTTCACTT	v4.4	K12	22	24	1032
BC_1033	TCAACAAGGTGAAATGTTATTTAAGA	TCTTAAATAACATTTCACCTTGTTGA	v4.3	K13	22	25	1033
BC_1034	ATTATAATCCTGAAGAGAATTTATGA	TCATAAATTCTCTTCAGGATTATAAT	v4.4	K13	22	26	1034
BC_1035	CCGCCAACCCTCAAACCTCTTCACTC	GAGTGAAGAGGTTTGAGGGTTGGCGG	v4.3	K14	22	27	1035
BC_1036	CCACAAAACCACAAAAAGTTTATGAC	GTCATAAACTTTTTGTGGTTTTGTGG	v4.4	K14	22	28	1036
BC_1037	CATCTAAAAACTAACCGGTTTCGCAT	ATGCGAAACCGGTTAGTTTTTAGATG	v4.3	K15	22	29	1037
BC_1038	ACCTGAATAAGAAATGCACTTTTAGC	GCTAAAAGTGCATTTCTTATTCAGGT	v4.4	K15	22	30	1038
BC_1039	ATTAGAATCAGCAACTGTATTAATTT	AAATTAATACAGTTGCTGATTCTAAT	v4.3	K16	22	31	1039
BC_1040	GCTAAAACGCACAAAATTTTTTAATG	CATTAAAAAATTTTGTGCGTTTTAGC	v4.4	K16	22	32	1040
BC_1041	CACTAAAATACAAAACGTATTATAGT	ACTATAATACGTTTTGTATTTTAGTG	v4.3	K17	22	33	1041
BC_1042	TAAACAAAAAACAAATCATTTATGCT	AGCATAAATGATTTGTTTTTTGTTTA	v4.4	K17	22	34	1042
BC_1043	GACTCAATACAAAACCAAGTTATGCG	CGCATAACTTGGTTTTGTATTGAGTC	v4.3	K18	22	35	1043
BC_1044	GATTAAATGATCAAAAAGGTTGTAAT	ATTACAACCTTTTTGATCATTTAATC	v4.4	K18	22	36	1044
BC_1045	ATCAAAAAAAACAATTGATTTCGAGT	ACTCGAAATCAATTGTTTTTTTTGAT	v4.3	K19	22	37	1045
BC_1046	CTCATAAGTAGAAATATTATTAGGTG	CACCTAATAATATTTCTACTTATGAG	v4.4	K19	22	38	1046
BC_1047	CCTGAAAGTAACAAGGCAATTTTGTT	AACAAAATTGCCTTGTTACTTTCAGG	v4.3	K20	22	39	1047
BC_1048	GGAGCAAAATGAAAAACCTTTAGTCC	GGACTAAAGGTTTTTCATTTTGCTCC	v4.4	K20	22	40	1048
BC_1049	CTGTAAACGGTAAATCCGGTTATTAA	TTAATAACCGGATTTACCGTTTACAG	v4.3	K21	22	41	1049
BC_1050	TTAATAAAATGCAAACTGTTTCAAGC	GCTTGAAACAGTTTGCATTTTATTAA	v4.4	K21	22	42	1050
BC_1051	TCAGAAAATGAGAACAGTCTTGTGAA	TTCACAAGACTGTTCTCATTTTCTGA	v4.3	K22	22	43	1051
BC_1052	ACTTCAAATACTAACATGTTTCTTTT	AAAAGAAACATGTTAGTATTTGAAGT	v4.4	K22	22	44	1052
BC_1053	CCTTCAAATCAAAATAGTGTTTTAAG	CTTAAAACACTATTTTGATTTGAAGG	v4.3	K23	22	45	1053
BC_1054	AACCAAATTTGTAACTTAGTTGTGGA	TCCACAACTAAGTTACAAATTTGGTT	v4.4	K23	22	46	1054
BC_1055	TGCGCAAACCCAAAACATGTTCCGAC	GTCGGAACATGTTTTGGGTTTGCGCA	v4.3	K24	22	47	1055
BC_1056	ATTCAAAATGCAAACCATATTGTTTA	TAAACAATATGGTTTGCATTTTGAAT	v4.4	K24	22	48	1056
BC_1057	TTTATAATTAACAAGCAAATTTTAGG	CCTAAAATTTGCTTGTTAATTATAAA	v4.1	L01	23	1	1057
BC_1058	CCATGAACACCCAACCGGATTATTGG	CCAATAATCCGGTTGGGTGTTCATGG	v4.2	L01	23	2	1058
BC_1059	AACTAAAAATGGAATTTGATTTTTTA	TAAAAAATCAAATTCCATTTTTAGTT	v4.1	L02	23	3	1059
BC_1060	GCTTAAAATGGCAAGTAATTTGAACA	TGTTCAAATTACTTGCCATTTTAAGC	v4.2	L02	23	4	1060
BC_1061	ATCAAAACAACAAATATATTTTTAGG	CCTAAAAATATATTTGTTGTTTTGAT	v4.1	L03	23	5	1061
BC_1062	CGGACAATGTATAACTGATTTATCTT	AAGATAAATCAGTTATACATTGTCCG	v4.2	L03	23	6	1062
BC_1063	TATGAAAAAGTAAAGACTCTTAGAGA	TCTCTAAGAGTCTTTACTTTTTCATA	v4.1	L04	23	7	1063
BC_1064	AGACGAACGCAAAAACTGGTTTTAAA	TTTAAAACCAGTTTTTGCGTTCGTCT	v4.2	L04	23	8	1064
BC_1065	AGGCCAAGAACAAAACCGTTTGAGTC	GACTCAAACGGTTTTGTTCTTGGCCT	v4.1	L05	23	9	1065
BC_1066	CTAAAAAATCACAAATGCTTTTAACT	AGTTAAAAGCATTTGTGATTTTTTAG	v4.2	L05	23	10	1066
BC_1067	GCAAAAAAATACAACAAATTTTGCAA	TTGCAAAATTTGTTGTATTTTTTTGC	v4.1	L06	23	11	1067
BC_1068	ACGTGAATTACTAATCAATTTGCAAT	ATTGCAAATTGATTAGTAATTCACGT	v4.2	L06	23	12	1068
BC_1069	AGTACAATTTGAAACAATTTTACCGT	ACGGTAAAATTGTTTCAAATTGTACT	v4.1	L07	23	13	1069
BC_1070	TTATAAAGACTGAAGTTAGTTTGCCA	TGGCAAACTAACTTCAGTCTTTATAA	v4.2	L07	23	14	1070
BC_1071	CCGTGAACCTCTAAGCTCGTTCTTGC	GCAAGAACGAGCTTAGAGGTTCACGG	v4.1	L08	23	15	1071
BC_1072	TCGTAAAAACTAAACGTAATTTAATA	TATTAAATTACGTTTAGTTTTTACGA	v4.2	L08	23	16	1072
BC_1073	TCATAAAATGAGAATATATTTCTTAT	ATAAGAAATATATTCTCATTTTATGA	v4.1	L09	23	17	1073
BC_1074	AGCACAAAAAGGAATCAACTTTCGAA	TTCGAAAGTTGATTCCTTTTTGTGCT	v4.2	L09	23	18	1074
BC_1075	ATACTAACCCAAAATGCGTTTTAGAT	ATCTAAAACGCATTTTGGGTTAGTAT	v4.1	L10	23	19	1075
BC_1076	AAACTAACCCCAAACTCTGTTTATCC	GGATAAACAGAGTTTGGGGTTAGTTT	v4.2	L10	23	20	1076
BC_1077	ATTGCAAGAATGAAGCCGATTCGTAC	GTACGAATCGGCTTCATTCTTGCAAT	v4.1	L11	23	21	1077
BC_1078	AGATGAAATCTTAAAAGGTTTATGAT	ATCATAAACCTTTTAAGATTTCATCT	v4.2	L11	23	22	1078
BC_1079	ACCTCAACCTAAAAGGCAATTCTAAG	CTTAGAATTGCCTTTTAGGTTGAGGT	v4.1	L12	23	23	1079
BC_1080	TGGTCAAAGACAAAATCGTTTACATT	AATGTAAACGATTTTGTCTTTGACCA	v4.2	L12	23	24	1080
BC_1081	GATATAAAGCCAAAGTGTCTTATTAG	CTAATAAGACACTTTGGCTTTATATC	v4.1	L13	23	25	1081
BC_1082	ATTATAAACGACAAAAAACTTAGCAT	ATGCTAAGTTTTTTGTCGTTTATAAT	v4.2	L13	23	26	1082
BC_1083	TCAAGAACCAATAACACACTTGGTGA	TCACCAAGTGTGTTATTGGTTCTTGA	v4.1	L14	23	27	1083
BC_1084	CATTAAATTTAAAATCTGCTTGCGGA	TCCGCAAGCAGATTTTAAATTTAATG	v4.2	L14	23	28	1084
BC_1085	TTAAAAAATTCAAATTTTCTTTACTA	TAGTAAAGAAAATTTGAATTTTTTAA	v4.1	L15	23	29	1085
BC_1086	CATATAAAACGTAAAACGATTAATGA	TCATTAATCGTTTTACGTTTTATATG	v4.2	L15	23	30	1086
BC_1087	ATCGGAAGATTAAACAACGTTAGCAA	TTGCTAACGTTGTTTAATCTTCCGAT	v4.1	L16	23	31	1087
BC_1088	TAAGCAAGCAACAATCTTGTTTAACA	TGTTAAACAAGATTGTTGCTTGCTTA	v4.2	L16	23	32	1088
BC_1089	TTGACAAGGACAAATCTCTTTAATAA	TTATTAAAGAGATTTGTCCTTGTCAA	v4.1	L17	23	33	1089
BC_1090	AAGTAAAAACATAAATTATTTGAGAT	ATCTCAAATAATTTATGTTTTTACTT	v4.2	L17	23	34	1090
BC_1091	GGAGGAAATCCAATTGTGAGGGTACC	GGTACCCTCACAATTGGATTTCCTCC	v4.1	L18	23	35	1091
BC_1092	TCATAAATTAATAACGCTCTTCGTAT	ATACGAAGAGCGTTATTAATTTATGA	v4.2	L18	23	36	1092
BC_1093	CTCGAAAAATAAAAGCTAGTTATTAA	TTAATAACTAGCTTTTATTTTTCGAG	v4.1	L19	23	37	1093
BC_1094	GTACTAAAGTATAAACAAGTTCTGTT	AACAGAACTTGTTTATACTTTAGTAC	v4.2	L19	23	38	1094
BC_1095	GATGAAAAATAAAAAGGCTTTTGTTA	TAACAAAAGCCTTTTTATTTTTCATC	v4.1	L20	23	39	1095
BC_1096	TATTAAATGTGGAAGAAACTTAACGA	TCGTTAAGTTTCTTCCACATTTAATA	v4.2	L20	23	40	1096
BC_1097	TAGCGAACCAGTAAAACGCTTTTAGT	ACTAAAAGCGTTTTACTGGTTCGCTA	v4.1	L21	23	41	1097
BC_1098	TGCCAAATCCCAAACCTTATTATAAT	ATTATAATAAGGTTTGGGATTTGGCA	v4.2	L21	23	42	1098
BC_1099	CATGAAAAACACAAACGTTTTTACCC	GGGTAAAAACGTTTGTGTTTTTCATG	v4.1	L22	23	43	1099
BC_1100	GATCCAAGGACGAATACGGTTATGCT	AGCATAACCGTATTCGTCCTTGGATC	v4.2	L22	23	44	1100
BC_1101	CAGAAAAAGGACAAAACGATTGTCGT	ACGACAATCGTTTTGTCCTTTTTCTG	v4.1	L23	23	45	1101
BC_1102	CTGTTAAGTTGGAATATATTTATAAC	GTTATAAATATATTCCAACTTAACAG	v4.2	L23	23	46	1102
BC_1103	AATTTAAGCACTAAAGACATTACCTT	AAGGTAATGTCTTTAGTGCTTAAATT	v4.1	L24	23	47	1103
BC_1104	TAGAGAACAAGTAAAGCTATTAGATA	TATCTAATAGCTTTACTTGTTCTCTA	v4.2	L24	23	48	1104
BC_1105	GACAAAACGAAAAACAAGATTCTAAG	CTTAGAATCTTGTTTTTCGTTTTGTC	v4.3	L01	24	1	1105
BC_1106	CCTACAAGCGCCAACCCTGTTGCCAC	GTGGCAACAGGGTTGGCGCTTGTAGG	v4.4	L01	24	2	1106
BC_1107	AAGGGAAATAATAAAACATTTTCTAT	ATAGAAAATGTTTTATTATTTCCCTT	v4.3	L02	24	3	1107
BC_1108	CTGAAAACCTACAAAAGAGTTTTGAT	ATCAAAACTCTTTTGTAGGTTTTCAG	v4.4	L02	24	4	1108
BC_1109	TCCTCAAACCCGAAAATATTTTTCAA	TTGAAAAATATTTTCGGGTTTGAGGA	v4.3	L03	24	5	1109
BC_1110	GATCAAAAAGTTAACCCAGTTGGTTA	TAACCAACTGGGTTAACTTTTTGATC	v4.4	L03	24	6	1110
BC_1111	AAATCAAATAAGAATCAAGTTAAGGA	TCCTTAACTTGATTCTTATTTGATTT	v4.3	L04	24	7	1111
BC_1112	CGAAGAAATGATAATTTAATTACGGA	TCCGTAATTAAATTATCATTTCTTCG	v4.4	L04	24	8	1112
BC_1113	TCAACAACAATTAAACCTGTTTGACA	TGTCAAACAGGTTTAATTGTTGTTGA	v4.3	L05	24	9	1113
BC_1114	CACCCAACAGTTAAGCATTTTTCTTA	TAAGAAAAATGCTTAACTGTTGGGTG	v4.4	L05	24	10	1114
BC_1115	TATGTAATTCAAAAAAATGTTTGAAG	CTTCAAACATTTTTTTGAATTACATA	v4.3	L06	24	11	1115
BC_1116	TAAACAAAATGAAACCGATTTATTGA	TCAATAAATCGGTTTCATTTTGTTTA	v4.4	L06	24	12	1116
BC_1117	CAAGCAAACCTCAACGAACTTCTCCA	TGGAGAAGTTCGTTGAGGTTTGCTTG	v4.3	L07	24	13	1117
BC_1118	TACGCAAACTATAACGACCTTCCCGA	TCGGGAAGGTCGTTATAGTTTGCGTA	v4.4	L07	24	14	1118
BC_1119	TACGCAAAATTCAACAATATTGCCCA	TGGGCAATATTGTTGAATTTTGCGTA	v4.3	L08	24	15	1119
BC_1120	ACTAGAACGAAGAAAACGGTTTAATG	CATTAAACCGTTTTCTTCGTTCTAGT	v4.4	L08	24	16	1120
BC_1121	AAAAGAAGTAAAAACCCTATTGGTTG	CAACCAATAGGGTTTTTACTTCTTTT	v4.3	L09	24	17	1121
BC_1122	TTACCAAATCCCAACACTATTTGTTG	CAACAAATAGTGTTGGGATTTGGTAA	v4.4	L09	24	18	1122
BC_1123	AGAGAAAAACAGAAAATAGTTGTTTA	TAAACAACTATTTTCTGTTTTTCTCT	v4.3	L10	24	19	1123
BC_1124	GAACAAATACTCAAAGTTCTTTACGA	TCGTAAAGAACTTTGAGTATTTGTTC	v4.4	L10	24	20	1124
BC_1125	GTTGGAAGCAATAAGCATATTCTCAG	CTGAGAATATGCTTATTGCTTCCAAC	v4.3	L11	24	21	1125
BC_1126	GTGACAAACTGTAAGACTATTCAAGA	TCTTGAATAGTCTTACAGTTTGTCAC	v4.4	L11	24	22	1126
BC_1127	TAAGAAATCTGAAAATACGTTATGTA	TACATAACGTATTTTCAGATTTCTTA	v4.3	L12	24	23	1127
BC_1128	ATAAGAACTTGAAAATATTTTTATAA	TTATAAAAATATTTTCAAGTTCTTAT	v4.4	L12	24	24	1128
BC_1129	GCTTTAAGACCGAAACAACTTGTATG	CATACAAGTTGTTTCGGTCTTAAAGC	v4.3	L13	24	25	1129
BC_1130	GTGCAAATATGAAACCGATTTAGTTG	CAACTAAATCGGTTTCATATTTGCAC	v4.4	L13	24	26	1130
BC_1131	ATACTAAACGCTAACTCTTTTTGCCT	AGGCAAAAAGAGTTAGCGTTTAGTAT	v4.3	L14	24	27	1131
BC_1132	ACTTCAAATCAGAAGTGATTTCCCCA	TGGGGAAATCACTTCTGATTTGAAGT	v4.4	L14	24	28	1132
BC_1133	ACAGCAATTTAAAATTATATTTTCAG	CTGAAAATATAATTTTAAATTGCTGT	v4.3	L15	24	29	1133
BC_1134	GCTAAAAATTACAAGTCTGTTAGTCA	TGACTAACAGACTTGTAATTTTTAGC	v4.4	L15	24	30	1134
BC_1135	TTTTTAACAATGAACATAATTGATGT	ACATCAATTATGTTCATTGTTAAAAA	v4.3	L16	24	31	1135
BC_1136	GTCGAAACTCACAAGAGTCTTGCCGC	GCGGCAAGACTCTTGTGAGTTTCGAC	v4.4	L16	24	32	1136
BC_1137	ATATCAAAGTTGAATTACTTTTTAAG	CTTAAAAAGTAATTCAACTTTGATAT	v4.3	L17	24	33	1137
BC_1138	TTCTGAACAGATAATAACTTTTGACG	CGTCAAAAGTTATTATCTGTTCAGAA	v4.4	L17	24	34	1138
BC_1139	AAACGAAGTGTCAAATAGATTATTAA	TTAATAATCTATTTGACACTTCGTTT	v4.3	L18	24	35	1139
BC_1140	TAGCAAAGTAACAAGACTTTTCCCTG	CAGGGAAAAGTCTTGTTACTTTGCTA	v4.4	L18	24	36	1140
BC_1141	TCAGAAACCAACAAAACAATTCATGG	CCATGAATTGTTTTGTTGGTTTCTGA	v4.3	L19	24	37	1141
BC_1142	ACATCAAGCACCAAAACGGTTCAATA	TATTGAACCGTTTTGGTGCTTGATGT	v4.4	L19	24	38	1142
BC_1143	AGGCGAAGCCAGAATTAAATTGTAAA	TTTACAATTTAATTCTGGCTTCGCCT	v4.3	L20	24	39	1143
BC_1144	AAATCAATTACAAAAATACTTTGCGA	TCGCAAAGTATTTTTGTAATTGATTT	v4.4	L20	24	40	1144
BC_1145	ATTTAAAAATAAAAGGGCATTACAAA	TTTGTAATGCCCTTTTATTTTTAAAT	v4.3	L21	24	41	1145
BC_1146	GAGCCAAAAAGGAACGTTATTCGAGT	ACTCGAATAACGTTCCTTTTTGGCTC	v4.4	L21	24	42	1146
BC_1147	GTTACAAAAGCTAAAACAATTAGGGA	TCCCTAATTGTTTTAGCTTTTGTAAC	v4.3	L22	24	43	1147
BC_1148	ACAAAAACTACAAAAATCTTTCGAAT	ATTCGAAAGATTTTTGTAGTTTTTGT	v4.4	L22	24	44	1148
BC_1149	GAAGTAATATGAAACCTATTTGTCAA	TTGACAAATAGGTTTCATATTACTTC	v4.3	L23	24	45	1149
BC_1150	GGATGAATAGGAAAAAGTATTTATAT	ATATAAATACTTTTTCCTATTCATCC	v4.4	L23	24	46	1150
BC_1151	TAAAAAAGTTTCAATGTGCTTACCGG	CCGGTAAGCACATTGAAACTTTTTTA	v4.3	L24	24	47	1151
BC_1152	CTAAGAAGAAGTAAACGGTTTTGTAT	ATACAAAACCGTTTACTTCTTCTTAG	v4.4	L24	24	48	1152
BC_1153	TATCAAAATACAAATACCTTTACAAA	TTTGTAAAGGTATTTGTATTTTGATA	v4.1	M01	25	1	1153
BC_1154	TATGCAACCTAGAATTCGATTGCGCA	TGCGCAATCGAATTCTAGGTTGCATA	v4.2	M01	25	2	1154
BC_1155	GTGTTAATAAATAAGAAGATTTTCGA	TCGAAAATCTTCTTATTTATTAACAC	v4.1	M02	25	3	1155
BC_1156	GCCCGAACCGGCAACGCCCTTGCCCT	AGGGCAAGGGCGTTGCCGGTTCGGGC	v4.2	M02	25	4	1156
BC_1157	CGCCAAAATGCGAACTATCTTCTTTA	TAAAGAAGATAGTTCGCATTTTGGCG	v4.1	M03	25	5	1157
BC_1158	TATGAAACCCAAAATGCTCTTTTTTG	CAAAAAAGAGCATTTTGGGTTTCATA	v4.2	M03	25	6	1158
BC_1159	GAAAAAAAACTAAATAGATTTTACAA	TTGTAAAATCTATTTAGTTTTTTTTC	v4.1	M04	25	7	1159
BC_1160	TCCTAAAAGACAAAGGGGTTTATTGT	ACAATAAACCCCTTTGTCTTTTAGGA	v4.2	M04	25	8	1160
BC_1161	TTCGCAACCCTCAAGCGCTTTACTGG	CCAGTAAAGCGCTTGAGGGTTGCGAA	v4.1	M05	25	9	1161
BC_1162	CCAGAAAAACTAAATAACCTTACAAT	ATTGTAAGGTTATTTAGTTTTTCTGG	v4.2	M05	25	10	1162
BC_1163	AATAAAATCCCTAAGATTCTTCGCAA	TTGCGAAGAATCTTAGGGATTTTATT	v4.1	M06	25	11	1163
BC_1164	TGAAGAATACATAATAATATTGTCCA	TGGACAATATTATTATGTATTCTTCA	v4.2	M06	25	12	1164
BC_1165	ACCGAAATAGCGAAGGCCCTTAATTA	TAATTAAGGGCCTTCGCTATTTCGGT	v4.1	M07	25	13	1165
BC_1166	TTTCTAATTTATAACTCCATTTCGTG	CACGAAATGGAGTTATAAATTAGAAA	v4.2	M07	25	14	1166
BC_1167	TATTTAAAAGCCAAAATGATTTTTAA	TTAAAAATCATTTTGGCTTTTAAATA	v4.1	M08	25	15	1167
BC_1168	GAGAAAATTATGAAGCACTTTTGTCC	GGACAAAAGTGCTTCATAATTTTCTC	v4.2	M08	25	16	1168
BC_1169	TCTTAAATGTTAAAGCATCTTCAAGT	ACTTGAAGATGCTTTAACATTTAAGA	v4.1	M09	25	17	1169
BC_1170	CCACCAAGCTCCAACCCTGTTCCCCG	CGGGGAACAGGGTTGGAGCTTGGTGG	v4.2	M09	25	18	1170
BC_1171	TTGTGAATATCAAACAGATTTTTTCA	TGAAAAAATCTGTTTGATATTCACAA	v4.1	M10	25	19	1171
BC_1172	AAATAAATGACCAATGTGTTTGTAAA	TTTACAAACACATTGGTCATTTATTT	v4.2	M10	25	20	1172
BC_1173	TATACAATGCCAAATCACATTTTTCT	AGAAAAATGTGATTTGGCATTGTATA	v4.1	M11	25	21	1173
BC_1174	AAAAAAAACTATAAACTGATTAGAGT	ACTCTAATCAGTTTATAGTTTTTTTT	v4.2	M11	25	22	1174
BC_1175	CAGGTAAACTTCAATGGCATTGTCTA	TAGACAATGCCATTGAAGTTTACCTG	v4.1	M12	25	23	1175
BC_1176	AAATAAAAACAAAACAATATTTTAGG	CCTAAAATATTGTTTTGTTTTTATTT	v4.2	M12	25	24	1176
BC_1177	AATACAAAGCACAACGAGGTTCATGC	GCATGAACCTCGTTGTGCTTTGTATT	v4.1	M13	25	25	1177
BC_1178	AAAATAAAAACGAATGAATTTTTTCG	CGAAAAAATTCATTCGTTTTTATTTT	v4.2	M13	25	26	1178
BC_1179	CAATCAACCAAAAAAAGGCTTTGCAA	TTGCAAAGCCTTTTTTTGGTTGATTG	v4.1	M14	25	27	1179
BC_1180	GAACCAAATTACAACTTGCTTAGGGA	TCCCTAAGCAAGTTGTAATTTGGTTC	v4.2	M14	25	28	1180
BC_1181	GCAATAATCGATAAACTGGTTCATGT	ACATGAACCAGTTTATCGATTATTGC	v4.1	M15	25	29	1181
BC_1182	ACCAAAACATCAAAATATTTTGATAA	TTATCAAAATATTTTGATGTTTTGGT	v4.2	M15	25	30	1182
BC_1183	TATATAAATAAAAATCGGATTTTGAC	GTCAAAATCCGATTTTTATTTATATA	v4.1	M16	25	31	1183
BC_1184	ACACCAAACAGAAAGGCTCTTAGTCA	TGACTAAGAGCCTTTCTGTTTGGTGT	v4.2	M16	25	32	1184
BC_1185	TATCAAAATGAGAAATAGATTACTTA	TAAGTAATCTATTTCTCATTTTGATA	v4.1	M17	25	33	1185
BC_1186	TCTGTAACTAGTAACCATATTCTGGT	ACCAGAATATGGTTACTAGTTACAGA	v4.2	M17	25	34	1186
BC_1187	ACCTAAATAGACAAACTATTTGTTAT	ATAACAAATAGTTTGTCTATTTAGGT	v4.1	M18	25	35	1187
BC_1188	GCTGCAACGCTGAAGGTTTTTGTAAC	GTTACAAAAACCTTCAGCGTTGCAGC	v4.2	M18	25	36	1188
BC_1189	GCTTAAAGTCACAAATAGATTTGACT	AGTCAAATCTATTTGTGACTTTAAGC	v4.1	M19	25	37	1189
BC_1190	CTTCGAAAATACAAAATTATTTATAG	CTATAAATAATTTTGTATTTTCGAAG	v4.2	M19	25	38	1190
BC_1191	CCCCCAACCCCGAACCCTTTTGTCCC	GGGACAAAAGGGTTCGGGGTTGGGGG	v4.1	M20	25	39	1191
BC_1192	TTGGAAATCCAAAACGAGTTTAAAGA	TCTTTAAACTCGTTTTGGATTTCCAA	v4.2	M20	25	40	1192
BC_1193	CTGCAAACTCTCAAGCCCGTTCCACG	CGTGGAACGGGCTTGAGAGTTTGCAG	v4.1	M21	25	41	1193
BC_1194	CGCATAAACCGCAACGGTGTTCAAAA	TTTTGAACACCGTTGCGGTTTATGCG	v4.2	M21	25	42	1194
BC_1195	CCTAAAAACACAAAACTTGTTGTGAT	ATCACAACAAGTTTTGTGTTTTTAGG	v4.1	M22	25	43	1195
BC_1196	TCATTAAGGAACAAGCTGTTTGACAG	CTGTCAAACAGCTTGTTCCTTAATGA	v4.2	M22	25	44	1196
BC_1197	CCATGAATGCCAAACAATATTACGTA	TACGTAATATTGTTTGGCATTCATGG	v4.1	M23	25	45	1197
BC_1198	CGACAAACGTAAAACAGCATTTCATC	GATGAAATGCTGTTTTACGTTTGTCG	v4.2	M23	25	46	1198
BC_1199	TCGGGAAGCTCAAACTTAATTGATTA	TAATCAATTAAGTTTGAGCTTCCCGA	v4.1	M24	25	47	1199
BC_1200	ACTATAATCTTTAATATTCTTTCTGA	TCAGAAAGAATATTAAAGATTATAGT	v4.2	M24	25	48	1200
BC_1201	TTCCTAACCGAAAAATTTATTCTACG	CGTAGAATAAATTTTTCGGTTAGGAA	v4.3	M01	26	1	1201
BC_1202	ATTCGAAATTGTAAGGGGCTTAACGG	CCGTTAAGCCCCTTACAATTTCGAAT	v4.4	M01	26	2	1202
BC_1203	GGCTTAATGATCAATCGCGTTTTAAA	TTTAAAACGCGATTGATCATTAAGCC	v4.3	M02	26	3	1203
BC_1204	AAAAAAATGTTGAAACTCGTTAAATG	CATTTAACGAGTTTCAACATTTTTTT	v4.4	M02	26	4	1204
BC_1205	CCGCCAACCTCTAACCCGATTCGCTA	TAGCGAATCGGGTTAGAGGTTGGCGG	v4.3	M03	26	5	1205
BC_1206	AATCTAAACGTAAAGCATGTTTTGTA	TACAAAACATGCTTTACGTTTAGATT	v4.4	M03	26	6	1206
BC_1207	AACCGAACTCTTAAGCTTATTTGACA	TGTCAAATAAGCTTAAGAGTTCGGTT	v4.3	M04	26	7	1207
BC_1208	CACCGAAAATCGAAATATTTTCATTA	TAATGAAAATATTTCGATTTTCGGTG	v4.4	M04	26	8	1208
BC_1209	AATACAAAACTAAATTGAATTTTTGA	TCAAAAATTCAATTTAGTTTTGTATT	v4.3	M05	26	9	1209
BC_1210	CTCAAAAGATGCAAAAATATTGCGCA	TGCGCAATATTTTTGCATCTTTTGAG	v4.4	M05	26	10	1210
BC_1211	CGTAGAATAGGCAACCGCGTTCCCGA	TCGGGAACGCGGTTGCCTATTCTACG	v4.3	M06	26	11	1211
BC_1212	CAACCAAAAGATAAGCTATTTTGAAA	TTTCAAAATAGCTTATCTTTTGGTTG	v4.4	M06	26	12	1212
BC_1213	AAACAAATTTTAAAAATTCTTTATTA	TAATAAAGAATTTTTAAAATTTGTTT	v4.3	M07	26	13	1213
BC_1214	ATAGCAATAAACAATATCCTTGGTTC	GAACCAAGGATATTGTTTATTGCTAT	v4.4	M07	26	14	1214
BC_1215	CGACAAACGAATAACGCAGTTCTTGA	TCAAGAACTGCGTTATTCGTTTGTCG	v4.3	M08	26	15	1215
BC_1216	ACTAGAAATGAAAAGATCCTTTAGAC	GTCTAAAGGATCTTTTCATTTCTAGT	v4.4	M08	26	16	1216
BC_1217	CCCAGAATCTCGAACACCCTTGACAA	TTGTCAAGGGTGTTCGAGATTCTGGG	v4.3	M09	26	17	1217
BC_1218	CTATAAAAGGATAAAGTGATTTCCTA	TAGGAAATCACTTTATCCTTTTATAG	v4.4	M09	26	18	1218
BC_1219	TCCACAAGAGTTAAACGCGTTGTTTC	GAAACAACGCGTTTAACTCTTGTGGA	v4.3	M10	26	19	1219
BC_1220	TGTAAAAGACTAAAACGCTTTTCTTC	GAAGAAAAGCGTTTTAGTCTTTTACA	v4.4	M10	26	20	1220
BC_1221	AAGCCAAAGACCAAAATTATTTTAAG	CTTAAAATAATTTTGGTCTTTGGCTT	v4.3	M11	26	21	1221
BC_1222	GCACCAATATACTTCAAACGGTACCG	CGGTACCGTTTGAAGTATATTGGTGC	v4.4	M11	26	22	1222
BC_1223	TACTTAAAATCCAAAAATCTTGCTGG	CCAGCAAGATTTTTGGATTTTAAGTA	v4.3	M12	26	23	1223
BC_1224	TAACTAAGATAAAATCAGTTTCTCTG	CAGAGAAACTGATTTTATCTTAGTTA	v4.4	M12	26	24	1224
BC_1225	GGCATAAACCAGAAAGACGTTCCTTT	AAAGGAACGTCTTTCTGGTTTATGCC	v4.3	M13	26	25	1225
BC_1226	ATAAAAATGCAAAATAAAGTTATAGT	ACTATAACTTTATTTTGCATTTTTAT	v4.4	M13	26	26	1226
BC_1227	CATGTAACCTGCAAAAGTGTTGTAAT	ATTACAACACTTTTGCAGGTTACATG	v4.3	M14	26	27	1227
BC_1228	TGATAAAGTGAAAACAATCTTCCGTT	AACGGAAGATTGTTTTCACTTTATCA	v4.4	M14	26	28	1228
BC_1229	TGAACAACACAAAATGCCGTTTCTAT	ATAGAAACGGCATTTTGTGTTGTTCA	v4.3	M15	26	29	1229
BC_1230	GCGTGAACGCCAAATACTTTTTTTGA	TCAAAAAAAGTATTTGGCGTTCACGC	v4.4	M15	26	30	1230
BC_1231	ACTTATGTGAAATATTATTGATAAGG	CCTTATCAATAATATTTCACATAAGT	v4.3	M16	26	31	1231
BC_1232	CGTTGAAAAACTAATACAATTGGTTG	CAACCAATTGTATTAGTTTTTCAACG	v4.4	M16	26	32	1232
BC_1233	ATAAGAAGACAAAAATACATTACACA	TGTGTAATGTATTTTTGTCTTCTTAT	v4.3	M17	26	33	1233
BC_1234	TCCCCAATCCACAAAACTATTAATCA	TGATTAATAGTTTTGTGGATTGGGGA	v4.4	M17	26	34	1234
BC_1235	GACCAAAACATTAAACATGTTGATCA	TGATCAACATGTTTAATGTTTTGGTC	v4.3	M18	26	35	1235
BC_1236	CAGATAAAGATCAAAATAATTAACGT	ACGTTAATTATTTTGATCTTTATCTG	v4.4	M18	26	36	1236
BC_1237	GGAACAACTATGAATCCCTTTATGAG	CTCATAAAGGGATTCATAGTTGTTCC	v4.3	M19	26	37	1237
BC_1238	GTTGGAAATTTTAAAATGTTTGATGA	TCATCAAACATTTTAAAATTTCCAAC	v4.4	M19	26	38	1238
BC_1239	AGCATAACCCTAAATCCACTTTGGCA	TGCCAAAGTGGATTTAGGGTTATGCT	v4.3	M20	26	39	1239
BC_1240	GCATCAAACGAAAAAATCATTCAACT	AGTTGAATGATTTTTTCGTTTGATGC	v4.4	M20	26	40	1240
BC_1241	CCTGAAAACCTCAACCCCTTTTCCCA	TGGGAAAAGGGGTTGAGGTTTTCAGG	v4.3	M21	26	41	1241
BC_1242	TCCGTAACATCAAACACTATTAGGAC	GTCCTAATAGTGTTTGATGTTACGGA	v4.4	M21	26	42	1242
BC_1243	ATCGCAAAGTAGAACATGATTAAGAT	ATCTTAATCATGTTCTACTTTGCGAT	v4.3	M22	26	43	1243
BC_1244	TTATTAATAACAAAAAGTATTATTGA	TCAATAATACTTTTTGTTATTAATAA	v4.4	M22	26	44	1244
BC_1245	CTTACAAACCACAAGTTACTTAATTC	GAATTAAGTAACTTGTGGTTTGTAAG	v4.3	M23	26	45	1245
BC_1246	AACTCAATAAAGAAAAAGTTTGAGAT	ATCTCAAACTTTTTCTTTATTGAGTT	v4.4	M23	26	46	1246
BC_1247	TAGACAATTCCAAAGCTTCTTTTCAC	GTGAAAAGAAGCTTTGGAATTGTCTA	v4.3	M24	26	47	1247
BC_1248	TCATGAATCGTGAAGACAGTTGATCA	TGATCAACTGTCTTCACGATTCATGA	v4.4	M24	26	48	1248
BC_1249	ACGAGAACAGGGAAAAAGATTGTGGT	ACCACAATCTTTTTCCCTGTTCTCGT	v4.1	N01	27	1	1249
BC_1250	GACTCAAAAAAGAATCGAATTTAAGA	TCTTAAATTCGATTCTTTTTTGAGTC	v4.2	N01	27	2	1250
BC_1251	ATCCGAACTGATAAAGCGATTACAAA	TTTGTAATCGCTTTATCAGTTCGGAT	v4.1	N02	27	3	1251
BC_1252	TTTAGAAATTTGAACCCGTTTCTAGC	GCTAGAAACGGGTTCAAATTTCTAAA	v4.2	N02	27	4	1252
BC_1253	TTTAGAACTGATAAATCTGTTACTAC	GTAGTAACAGATTTATCAGTTCTAAA	v4.1	N03	27	5	1253
BC_1254	GTCACAAAGAGAAAGTGAATTACATG	CATGTAATTCACTTTCTCTTTGTGAC	v4.2	N03	27	6	1254
BC_1255	TCGTAAAGAAGCAAGGAGGTTTTTGT	ACAAAAACCTCCTTGCTTCTTTACGA	v4.1	N04	27	7	1255
BC_1256	CTTACAACGTTCAAAGAAGTTTGGAA	TTCCAAACTTCTTTGAACGTTGTAAG	v4.2	N04	27	8	1256
BC_1257	ATCTAAACAATAAAACAGCTTACCTA	TAGGTAAGCTGTTTTATTGTTTAGAT	v4.1	N05	27	9	1257
BC_1258	CAGGAAACCATAAAAATTATTAGTAA	TTACTAATAATTTTTATGGTTTCCTG	v4.2	N05	27	10	1258
BC_1259	GGAATAAAATGTAATCTGTTTACGGT	ACCGTAAACAGATTACATTTTATTCC	v4.1	N06	27	11	1259
BC_1260	TATGCAATCAGAAAACTTATTGTTGT	ACAACAATAAGTTTTCTGATTGCATA	v4.2	N06	27	12	1260
BC_1261	GAAAAAATTTCAAAGAGTCTTCACCG	CGGTGAAGACTCTTTGAAATTTTTTC	v4.1	N07	27	13	1261
BC_1262	CAAAGAACACAGAATCACTTTCAACC	GGTTGAAAGTGATTCTGTGTTCTTTG	v4.2	N07	27	14	1262
BC_1263	AGGAAAAAGGAAAAAAAAATTTAAAA	TTTTAAATTTTTTTTTCCTTTTTCCT	v4.1	N08	27	15	1263
BC_1264	TAATAAACCCGGAAACCTGTTCAATT	AATTGAACAGGTTTCCGGGTTTATTA	v4.2	N08	27	16	1264
BC_1265	TGTAAAAGCCACAATCACTTTAGAAG	CTTCTAAAGTGATTGTGGCTTTTACA	v4.1	N09	27	17	1265
BC_1266	GCATCAAAGTCTAATCTGTTTTGAAT	ATTCAAAACAGATTAGACTTTGATGC	v4.2	N09	27	18	1266
BC_1267	CCCCCAAGCCCCAACCCCGTTGCCCC	GGGGCAACGGGGTTGGGGCTTGGGGG	v4.1	N10	27	19	1267
BC_1268	TGATGAAGAGTAAAGCGCATTAACAC	GTGTTAATGCGCTTTACTCTTCATCA	v4.2	N10	27	20	1268
BC_1269	CAATTAAAATACAATAGAATTAGATA	TATCTAATTCTATTGTATTTTAATTG	v4.1	N11	27	21	1269
BC_1270	AGTATAAACTCGAATTACTTTTGTCT	AGACAAAAGTAATTCGAGTTTATACT	v4.2	N11	27	22	1270
BC_1271	GTCTTAAATTGCAATTTGATTATGTA	TACATAATCAAATTGCAATTTAAGAC	v4.1	N12	27	23	1271
BC_1272	CTCGCAATCCAGAAGCTCCTTGGCAG	CTGCCAAGGAGCTTCTGGATTGCGAG	v4.2	N12	27	24	1272
BC_1273	TATACAAGCACTAAATGTCTTAGACA	TGTCTAAGACATTTAGTGCTTGTATA	v4.1	N13	27	25	1273
BC_1274	GGAGTAAGCTCAAACGTATTTTATAT	ATATAAAATACGTTTGAGCTTACTCC	v4.2	N13	27	26	1274
BC_1275	ATCACAAATAGCAAGGCGTTTATCAG	CTGATAAACGCCTTGCTATTTGTGAT	v4.1	N14	27	27	1275
BC_1276	TGTAAAACAAACAATGCCGTTGTGTA	TACACAACGGCATTGTTTGTTTTACA	v4.2	N14	27	28	1276
BC_1277	ACAAAAAGCAAAAACGTTTTAATTTG	CAAATTAAAACGTTTTTGCTTTTTGT	v4.1	N15	27	29	1277
BC_1278	TTATTAATGACTAAAGAGCTTAGTAA	TTACTAAGCTCTTTAGTCATTAATAA	v4.2	N15	27	30	1278
BC_1279	TTGCGAAGTTAGAAGACAATTGAGTC	GACTCAATTGTCTTCTAACTTCGCAA	v4.1	N16	27	31	1279
BC_1280	GCTCCAAGAGTAAACGGTTTTGTGAG	CTCACAAAACCGTTTACTCTTGGAGC	v4.2	N16	27	32	1280
BC_1281	TTATAAAGACGAAATCAGGTTATCTA	TAGATAACCTGATTTCGTCTTTATAA	v4.1	N17	27	33	1281
BC_1282	CCTCAAAAATTAAACTTAATTACCAT	ATGGTAATTAAGTTTAATTTTTGAGG	v4.2	N17	27	34	1282
BC_1283	TTTCAAAAATAAAAGGCCTTTTCATG	CATGAAAAGGCCTTTTATTTTTGAAA	v4.1	N18	27	35	1283
BC_1284	GAAATAAGCGACAACTCATTTGGAAA	TTTCCAAATGAGTTGTCGCTTATTTC	v4.2	N18	27	36	1284
BC_1285	GCATAAATATCGAATCCAATTTCAAA	TTTGAAATTGGATTCGATATTTATGC	v4.1	N19	27	37	1285
BC_1286	ATTACAAAGAGGAATCTGCTTCGTCT	AGACGAAGCAGATTCCTCTTTGTAAT	v4.2	N19	27	38	1286
BC_1287	TTACGAAACATAAAAACTTTTATCAT	ATGATAAAAGTTTTTATGTTTCGTAA	v4.1	N20	27	39	1287
BC_1288	TTGACAAAACTCAAAGAAATTAAATC	GATTTAATTTCTTTGAGTTTTGTCAA	v4.2	N20	27	40	1288
BC_1289	TATCTAATCCACAACTTTTTTCGCTT	AAGCGAAAAAAGTTGTGGATTAGATA	v4.1	N21	27	41	1289
BC_1290	AAACAAATTCATAACCTAGTTAGTAG	CTACTAACTAGGTTATGAATTTGTTT	v4.2	N21	27	42	1290
BC_1291	AACACAAATTAGAACCCTGTTGTGAA	TTCACAACAGGGTTCTAATTTGTGTT	v4.1	N22	27	43	1291
BC_1292	ATCCTAAGGAAGAAAACGGTTACAGT	ACTGTAACCGTTTTCTTCCTTAGGAT	v4.2	N22	27	44	1292
BC_1293	CAACTAAAGACTAAAAAGATTTGTGA	TCACAAATCTTTTTAGTCTTTAGTTG	v4.1	N23	27	45	1293
BC_1294	ACACAAATGTCCAAGAGCGTTACGAG	CTCGTAACGCTCTTGGACATTTGTGT	v4.2	N23	27	46	1294
BC_1295	ATTTCAAACACTAACTTAGTTAACTG	CAGTTAACTAAGTTAGTGTTTGAAAT	v4.1	N24	27	47	1295
BC_1296	TGGAAAAGTCCAAAACGTGTTACAGT	ACTGTAACACGTTTTGGACTTTTCCA	v4.2	N24	27	48	1296
BC_1297	ACCTTAACGATCAATAATATTAATAA	TTATTAATATTATTGATCGTTAAGGT	v4.3	N01	28	1	1297
BC_1298	TGATTAATCCTAAATGCATTTACTAT	ATAGTAAATGCATTTAGGATTAATCA	v4.4	N01	28	2	1298
BC_1299	ATAAAAATTACCAAAAATATTCCGGT	ACCGGAATATTTTTGGTAATTTTTAT	v4.3	N02	28	3	1299
BC_1300	GCGTCAACTCCAAACACACTTTTGCA	TGCAAAAGTGTGTTTGGAGTTGACGC	v4.4	N02	28	4	1300
BC_1301	ACATAAAACCAAAACTATGTTTAGTA	TACTAAACATAGTTTTGGTTTTATGT	v4.3	N03	28	5	1301
BC_1302	AGGTTAAGAGAAAAGAAGATTTCGAT	ATCGAAATCTTCTTTTCTCTTAACCT	v4.4	N03	28	6	1302
BC_1303	CCCACAAAACTCAAAAGGCTTAGCAA	TTGCTAAGCCTTTTGAGTTTTGTGGG	v4.3	N04	28	7	1303
BC_1304	AATGGAATCTTAAATAAAGTTTCTCA	TGAGAAACTTTATTTAAGATTCCATT	v4.4	N04	28	8	1304
BC_1305	CTTACAATCTATAAGCCGTTTACACA	TGTGTAAACGGCTTATAGATTGTAAG	v4.3	N05	28	9	1305
BC_1306	GCTACAATGTCTAAGAAAATTTTGAT	ATCAAAATTTTCTTAGACATTGTAGC	v4.4	N05	28	10	1306
BC_1307	CTTCCAAAGAAAAAACACGTTGGCAG	CTGCCAACGTGTTTTTTCTTTGGAAG	v4.3	N06	28	11	1307
BC_1308	AACCAAATCCGAAAGACATTTACTTA	TAAGTAAATGTCTTTCGGATTTGGTT	v4.4	N06	28	12	1308
BC_1309	TAGTAAAGTCCCAAAATGTTTGAGTT	AACTCAAACATTTTGGGACTTTACTA	v4.3	N07	28	13	1309
BC_1310	AATCTAAACGTAAAGCATGTTTTGTA	TACAAAACATGCTTTACGTTTAGATT	v4.4	N07	28	14	1310
BC_1311	TACAAAAACCATAACTATCTTAAATA	TATTTAAGATAGTTATGGTTTTTGTA	v4.3	N08	28	15	1311
BC_1312	GTCGTAATGTAAAACGACGTTAATTA	TAATTAACGTCGTTTTACATTACGAC	v4.4	N08	28	16	1312
BC_1313	ACATAAACCGAAAAGGTAATTGATTC	GAATCAATTACCTTTTCGGTTTATGT	v4.3	N09	28	17	1313
BC_1314	TAGCCAACAACGAATATCTTTGATCC	GGATCAAAGATATTCGTTGTTGGCTA	v4.4	N09	28	18	1314
BC_1315	ATCTAAACAAGAAAATGAATTTGGCC	GGCCAAATTCATTTTCTTGTTTAGAT	v4.3	N10	28	19	1315
BC_1316	CAAATAAAGAATAACAGTTTTCAGTT	AACTGAAAACTGTTATTCTTTATTTG	v4.4	N10	28	20	1316
BC_1317	CCGTGAAAGTCTAACTCGTTTTGTGC	GCACAAAACGAGTTAGACTTTCACGG	v4.3	N11	28	21	1317
BC_1318	CTGTGAACTGTAAATCGTATTTTTCA	TGAAAAATACGATTTACAGTTCACAG	v4.4	N11	28	22	1318
BC_1319	TCATAAACAAGCAAAGTTGTTAAAAT	ATTTTAACAACTTTGCTTGTTTATGA	v4.3	N12	28	23	1319
BC_1320	GGCGGAATTAGGAATCATGTTTTAAT	ATTAAAACATGATTCCTAATTCCGCC	v4.4	N12	28	24	1320
BC_1321	ATACTAAAAGGAAATGTAATTTTCAT	ATGAAAATTACATTTCCTTTTAGTAT	v4.3	N13	28	25	1321
BC_1322	AACAAAAGGAAAAAAGGAATTTACAG	CTGTAAATTCCTTTTTTCCTTTTGTT	v4.4	N13	28	26	1322
BC_1323	TGATAAACCAAAAAAGCTTTTCTGCC	GGCAGAAAAGCTTTTTTGGTTTATCA	v4.3	N14	28	27	1323
BC_1324	AATTAAACGATGAATATTATTGCTAA	TTAGCAATAATATTCATCGTTTAATT	v4.4	N14	28	28	1324
BC_1325	CATACAACGCTCAAACTAATTCTAAG	CTTAGAATTAGTTTGAGCGTTGTATG	v4.3	N15	28	29	1325
BC_1326	CTCTCAAACAAGAACGTATTTCATCG	CGATGAAATACGTTCTTGTTTGAGAG	v4.4	N15	28	30	1326
BC_1327	AAAATAAGAATAAAATGGATTGAATA	TATTCAATCCATTTTATTCTTATTTT	v4.3	N16	28	31	1327
BC_1328	TACTCAAAAAAGAAAGATATTACACG	CGTGTAATATCTTTCTTTTTTGAGTA	v4.4	N16	28	32	1328
BC_1329	AAATAAACCAGCAATTTAATTAGGAA	TTCCTAATTAAATTGCTGGTTTATTT	v4.3	N17	28	33	1329
BC_1330	TGTACAATGCCGAAGTCGCTTGCAAG	CTTGCAAGCGACTTCGGCATTGTACA	v4.4	N17	28	34	1330
BC_1331	ACTCTAAAGAAAAATTTGATTTAACT	AGTTAAATCAAATTTTTCTTTAGAGT	v4.3	N18	28	35	1331
BC_1332	ACTGCAATTAGAAAATCAGTTCGGTA	TACCGAACTGATTTTCTAATTGCAGT	v4.4	N18	28	36	1332
BC_1333	CTCGTAACCAACAAAATCTTTAATAT	ATATTAAAGATTTTGTTGGTTACGAG	v4.3	N19	28	37	1333
BC_1334	TTTAAAATACACAACTTCATTTAAGA	TCTTAAATGAAGTTGTGTATTTTAAA	v4.4	N19	28	38	1334
BC_1335	TACGTAACATAGAATTTAATTTTATA	TATAAAATTAAATTCTATGTTACGTA	v4.3	N20	28	39	1335
BC_1336	ATCCGAAAATTAAACATCATTTTCAC	GTGAAAATGATGTTTAATTTTCGGAT	v4.4	N20	28	40	1336
BC_1337	ACGACAAAACTCAATAAATTTTACTT	AAGTAAAATTTATTGAGTTTTGTCGT	v4.3	N21	28	41	1337
BC_1338	AACCAAACTACCAAACTAATTCTTAT	ATAAGAATTAGTTTGGTAGTTTGGTT	v4.4	N21	28	42	1338
BC_1339	TGCCAAATAGTAAACAATTTTATGCC	GGCATAAAATTGTTTACTATTTGGCA	v4.3	N22	28	43	1339
BC_1340	TCTCAAAGCAGTAATACAGTTTACTG	CAGTAAACTGTATTACTGCTTTGAGA	v4.4	N22	28	44	1340
BC_1341	TCATGAAGTAACAAATTACTTCTCCC	GGGAGAAGTAATTTGTTACTTCATGA	v4.3	N23	28	45	1341
BC_1342	CCGTAAATGGTTAAGTGAATTCGTAC	GTACGAATTCACTTAACCATTTACGG	v4.4	N23	28	46	1342
BC_1343	TTCATAACTTAGAACAATATTGTAAA	TTTACAATATTGTTCTAAGTTATGAA	v4.3	N24	28	47	1343
BC_1344	TGATCAATGTTCAAGGCCTTTTTCCC	GGGAAAAAGGCCTTGAACATTGATCA	v4.4	N24	28	48	1344
BC_1345	GGTGGAATCAAAAAAATTTTTAGTTT	AAACTAAAAATTTTTTTGATTCCACC	v4.1	O01	29	1	1345
BC_1346	AAGGAAAAATTCAAATCTTTTACACT	AGTGTAAAAGATTTGAATTTTTCCTT	v4.2	O01	29	2	1346
BC_1347	GTAACAAGCAGTAAAAAATTTCTATG	CATAGAAATTTTTTACTGCTTGTTAC	v4.1	O02	29	3	1347
BC_1348	ATATAAAGCGGAAAAATTTTTAACGG	CCGTTAAAAATTTTTCCGCTTTATAT	v4.2	O02	29	4	1348
BC_1349	TGGTCAATGACCAACAGTCTTTGAGT	ACTCAAAGACTGTTGGTCATTGACCA	v4.1	O03	29	5	1349
BC_1350	AATGCAAATGAAAAAAATTTTAAACA	TGTTTAAAATTTTTTTCATTTGCATT	v4.2	O03	29	6	1350
BC_1351	TTTCAAACACTCAATAAAGTTTTGCT	AGCAAAACTTTATTGAGTGTTTGAAA	v4.1	O04	29	7	1351
BC_1352	TTTCTAAAATCGAAATACATTCTGAT	ATCAGAATGTATTTCGATTTTAGAAA	v4.2	O04	29	8	1352
BC_1353	GGATCAATAATCAATTTAATTATGGC	GCCATAATTAAATTGATTATTGATCC	v4.1	O05	29	9	1353
BC_1354	CTGACAAAGTCTAATTACTTTACAAG	CTTGTAAAGTAATTAGACTTTGTCAG	v4.2	O05	29	10	1354
BC_1355	CGTTTAAACCGCACTATCTTCGGTTG	CAACCGAAGATAGTGCGGTTTAAACG	v4.1	O06	29	11	1355
BC_1356	TTTTTAAAACGAAACGAAGTTGTTTA	TAAACAACTTCGTTTCGTTTTAAAAA	v4.2	O06	29	12	1356
BC_1357	CATCGAAGTTTGAATGGTGTTCCCAT	ATGGGAACACCATTCAAACTTCGATG	v4.1	O07	29	13	1357
BC_1358	TCGACAAAAACCAAGCATCTTCTACA	TGTAGAAGATGCTTGGTTTTTGTCGA	v4.2	O07	29	14	1358
BC_1359	ATGGGAAAAAGCAATTATGTTATGTA	TACATAACATAATTGCTTTTTCCCAT	v4.1	O08	29	15	1359
BC_1360	ATGGCAAGACTAAAAAAAATTTAATT	AATTAAATTTTTTTTAGTCTTGCCAT	v4.2	O08	29	16	1360
BC_1361	CATAAAAAATCGAATACCCTTTTATA	TATAAAAGGGTATTCGATTTTTTATG	v4.1	O09	29	17	1361
BC_1362	TAGTTAAATATGAATTCTGTTTTTCT	AGAAAAACAGAATTCATATTTAACTA	v4.2	O09	29	18	1362
BC_1363	GCCGAAATGCTAAAGTATATTAGTTC	GAACTAATATACTTTAGCATTTCGGC	v4.1	O10	29	19	1363
BC_1364	GCCTAAATGTAAAAACGATTTGAAAA	TTTTCAAATCGTTTTTACATTTAGGC	v4.2	O10	29	20	1364
BC_1365	GCTTAAATGAACAAGAATTTTGTAAA	TTTACAAAATTCTTGTTCATTTAAGC	v4.1	O11	29	21	1365
BC_1366	CAATAAATAGTAAATACAATTTATAC	GTATAAATTGTATTTACTATTTATTG	v4.2	O11	29	22	1366
BC_1367	TTTAAAACACAAAATCCTTTTTAGTT	AACTAAAAAGGATTTTGTGTTTTAAA	v4.1	O12	29	23	1367
BC_1368	TCATGAATGCGAAAAACTTTTTCTTG	CAAGAAAAAGTTTTTCGCATTCATGA	v4.2	O12	29	24	1368
BC_1369	CCCATAACTTGTAATCCGATTACTGA	TCAGTAATCGGATTACAAGTTATGGG	v4.1	O13	29	25	1369
BC_1370	GCTTTAAAACGCAATTCCTTTGATAT	ATATCAAAGGAATTGCGTTTTAAAGC	v4.2	O13	29	26	1370
BC_1371	CTTATAAGCCTGAAGACGATTGCAAG	CTTGCAATCGTCTTCAGGCTTATAAG	v4.1	O14	29	27	1371
BC_1372	ATTGTAAATTGAAAAGATTTTACTCC	GGAGTAAAATCTTTTCAATTTACAAT	v4.2	O14	29	28	1372
BC_1373	ATGAAAATCAATAAGCGTGTTAAATA	TATTTAACACGCTTATTGATTTTCAT	v4.1	O15	29	29	1373
BC_1374	CTGTAAATTACAAATCGCATTCGAAT	ATTCGAATGCGATTTGTAATTTACAG	v4.2	O15	29	30	1374
BC_1375	AAATAAAGACATAATATATTTTTCCT	AGGAAAAATATATTATGTCTTTATTT	v4.1	O16	29	31	1375
BC_1376	ACCGGAATACCAAAAAATGTTGCCAG	CTGGCAACATTTTTTGGTATTCCGGT	v4.2	O16	29	32	1376
BC_1377	CGGAAAATAGCGAAAAGTGTTGTTGA	TCAACAACACTTTTCGCTATTTTCCG	v4.1	O17	29	33	1377
BC_1378	TGTATAACGAGCAATCGTTTTATAAC	GTTATAAAACGATTGCTCGTTATACA	v4.2	O17	29	34	1378
BC_1379	AAATCAATAGGCAAGACCCTTACCCT	AGGGTAAGGGTCTTGCCTATTGATTT	v4.1	O18	29	35	1379
BC_1380	CCCAGAATAACTAATATTTTTGCTTT	AAAGCAAAAATATTAGTTATTCTGGG	v4.2	O18	29	36	1380
BC_1381	GTACTAAGCATAAAATATTTTGCTAT	ATAGCAAAATATTTTATGCTTAGTAC	v4.1	O19	29	37	1381
BC_1382	ATCCGAATGTTTAAAATAGTTTTTGG	CCAAAAACTATTTTAAACATTCGGAT	v4.2	O19	29	38	1382
BC_1383	CGGCCAAAACATAAATAAGTTTTACA	TGTAAAACTTATTTATGTTTTGGCCG	v4.1	O20	29	39	1383
BC_1384	TTGCAAAACCTTAACCATGTTTTAGC	GCTAAAACATGGTTAAGGTTTTGCAA	v4.2	O20	29	40	1384
BC_1385	CCTTAAACTCTCAATAGAATTTGGAA	TTCCAAATTCTATTGAGAGTTTAAGG	v4.1	O21	29	41	1385
BC_1386	GTAGTAATGTAAAAGTCGATTCGGAA	TTCCGAATCGACTTTTACATTACTAC	v4.2	O21	29	42	1386
BC_1387	ATGTTAATATAAAACTTATTTTAAAT	ATTTAAAATAAGTTTTATATTAACAT	v4.1	O22	29	43	1387
BC_1388	CGCCTAAGGTAAAAAAAATTAGCACG	CGTGCTAATTTTTTTTACCTTAGGCG	v4.2	O22	29	44	1388
BC_1389	AACTAAAGACGTAATAGTATTGGCCA	TGGCCAATACTATTACGTCTTTAGTT	v4.1	O23	29	45	1389
BC_1390	TAAGAAACAAAGAATAACATTATCGT	ACGATAATGTTATTCTTTGTTTCTTA	v4.2	O23	29	46	1390
BC_1391	ATCTAAATCGACAACCGGATTAAACT	AGTTTAATCCGGTTGTCGATTTAGAT	v4.1	O24	29	47	1391
BC_1392	TCGTCAAACTAAAATCTGGTTCTTTA	TAAAGAACCAGATTTTAGTTTGACGA	v4.2	O24	29	48	1392
BC_1393	CCTTTAATCTGCAATCCTTTTTTTTT	AAAAAAAAAGGATTGCAGATTAAAGG	v4.3	O01	30	1	1393
BC_1394	GAGGGAAAGGTGAATGAGTTTGTTAT	ATAACAAACTCATTCACCTTTCCCTC	v4.4	O01	30	2	1394
BC_1395	GCTCCAAGTTCGAACTTCCTTGGTTC	GAACCAAGGAAGTTCGAACTTGGAGC	v4.3	O02	30	3	1395
BC_1396	ACTACAAAAAGCAAAGTTATTTAATA	TATTAAATAACTTTGCTTTTTGTAGT	v4.4	O02	30	4	1396
BC_1397	ATTATAACTAATAATCTTTTTCAACA	TGTTGAAAAAGATTATTAGTTATAAT	v4.3	O03	30	5	1397
BC_1398	AGTGGAAAAAATAAAGCTGTTAACAA	TTGTTAACAGCTTTATTTTTTCCACT	v4.4	O03	30	6	1398
BC_1399	CTTAGAAACTAAAAAGTGTTTGTGAA	TTCACAAACACTTTTTAGTTTCTAAG	v4.3	O04	30	7	1399
BC_1400	ATGCTAAACACAAAGTGCGTTATCTT	AAGATAACGCACTTTGTGTTTAGCAT	v4.4	O04	30	8	1400
BC_1401	ATGCCAAATGTAAACTAAGTTCGGCA	TGCCGAACTTAGTTTACATTTGGCAT	v4.3	O05	30	9	1401
BC_1402	CTCACAAACCGAAAGTTTGTTTTGAA	TTCAAAACAAACTTTCGGTTTGTGAG	v4.4	O05	30	10	1402
BC_1403	AGGTTAAAGACGAAACCACTTTAAAT	ATTTAAAGTGGTTTCGTCTTTAACCT	v4.3	O06	30	11	1403
BC_1404	GTGATAACAATTAATCAAATTACGAT	ATCGTAATTTGATTAATTGTTATCAC	v4.4	O06	30	12	1404
BC_1405	TACCTAAAAAAGAAAATGTTTTCCCA	TGGGAAAACATTTTCTTTTTTAGGTA	v4.3	O07	30	13	1405
BC_1406	TTCGAAAACCAAAACTATGTTATCTA	TAGATAACATAGTTTTGGTTTTCGAA	v4.4	O07	30	14	1406
BC_1407	GTAAGAACGCGTAAAACCTTTTGACG	CGTCAAAAGGTTTTACGCGTTCTTAC	v4.3	O08	30	15	1407
BC_1408	TTATAAATAAACAACTTGCTTGACCA	TGGTCAAGCAAGTTGTTTATTTATAA	v4.4	O08	30	16	1408
BC_1409	GCGAAAACCACTAAATGTGTTATGGC	GCCATAACACATTTAGTGGTTTTCGC	v4.3	O09	30	17	1409
BC_1410	AGAATAAAACTCAAGGACATTAGACA	TGTCTAATGTCCTTGAGTTTTATTCT	v4.4	O09	30	18	1410
BC_1411	ATGATAATCATAAACAGTATTTAAGT	ACTTAAATACTGTTTATGATTATCAT	v4.3	O10	30	19	1411
BC_1412	ATAGAAATCCCAAAGCTGTTTGTCCG	CGGACAAACAGCTTTGGGATTTCTAT	v4.4	O10	30	20	1412
BC_1413	ATAGAAAATCTAAACACACTTTTTAG	CTAAAAAGTGTGTTTAGATTTTCTAT	v4.3	O11	30	21	1413
BC_1414	AATAAAATTTGCAACAATATTGTATC	GATACAATATTGTTGCAAATTTTATT	v4.4	O11	30	22	1414
BC_1415	TATCGAAATCTTAAATCATTTGCTTA	TAAGCAAATGATTTAAGATTTCGATA	v4.3	O12	30	23	1415
BC_1416	AACGAAATTTAGAATTTGATTCCGAT	ATCGGAATCAAATTCTAAATTTCGTT	v4.4	O12	30	24	1416
BC_1417	TCCGCAATGACTAAGCCCTTTCGCTA	TAGCGAAAGGGCTTAGTCATTGCGGA	v4.3	O13	30	25	1417
BC_1418	CAGACAATCCTAAAGGTGTTTGTCGA	TCGACAAACACCTTTAGGATTGTCTG	v4.4	O13	30	26	1418
BC_1419	AGACAAATTCATAAAACTTTTGCACT	AGTGCAAAAGTTTTATGAATTTGTCT	v4.3	O14	30	27	1419
BC_1420	GATACAACAGATAATTCTCTTTTTGA	TCAAAAAGAGAATTATCTGTTGTATC	v4.4	O14	30	28	1420
BC_1421	GTAGCAACACAAAAAAAAATTCTCCA	TGGAGAATTTTTTTTTGTGTTGCTAC	v4.3	O15	30	29	1421
BC_1422	GTATAAATTAAAAATACAATTTTGTA	TACAAAATTGTATTTTTAATTTATAC	v4.4	O15	30	30	1422
BC_1423	AAAAAAACGCATAATTTGCTTTAGAG	CTCTAAAGCAAATTATGCGTTTTTTT	v4.3	O16	30	31	1423
BC_1424	GTAGCAAAGAAAAAATTCGTTTTAGA	TCTAAAACGAATTTTTTCTTTGCTAC	v4.4	O16	30	32	1424
BC_1425	AAGTTAAAAACAAATATCTTTGAGCA	TGCTCAAAGATATTTGTTTTTAACTT	v4.3	O17	30	33	1425
BC_1426	CCATGAAATATGAACCTGATTCATAA	TTATGAATCAGGTTCATATTTCATGG	v4.4	O17	30	34	1426
BC_1427	TCGAAAAAGCATAATCCTATTTATAG	CTATAAATAGGATTATGCTTTTTCGA	v4.3	O18	30	35	1427
BC_1428	TACTGAACCCGTAACTAATTTATTTC	GAAATAAATTAGTTACGGGTTCAGTA	v4.4	O18	30	36	1428
BC_1429	TTTACAAAACTGAAATTACTTTATTG	CAATAAAGTAATTTCAGTTTTGTAAA	v4.3	O19	30	37	1429
BC_1430	ATCCTAATTCTTAACGTAGTTCGATT	AATCGAACTACGTTAAGAATTAGGAT	v4.4	O19	30	38	1430
BC_1431	TGGCTAACTCACAATCCATTTGCTAT	ATAGCAAATGGATTGTGAGTTAGCCA	v4.3	O20	30	39	1431
BC_1432	CGGAAAAACTATAATAGGCTTTGCAA	TTGCAAAGCCTATTATAGTTTTTCCG	v4.4	O20	30	40	1432
BC_1433	ACGAGAACATGAAACGGGGTTATGAT	ATCATAACCCCGTTTCATGTTCTCGT	v4.3	O21	30	41	1433
BC_1434	ATTAGAAGCCTCAATCCTATTTTCAG	CTGAAAATAGGATTGAGGCTTCTAAT	v4.4	O21	30	42	1434
BC_1435	AATTCAAGGTAGAAGTGACTTGTAGA	TCTACAAGTCACTTCTACCTTGAATT	v4.3	O22	30	43	1435
BC_1436	ACGGTAATCACTAATATATTTTGGCG	CGCCAAAATATATTAGTGATTACCGT	v4.4	O22	30	44	1436
BC_1437	AACAAAACGCCTAAGACTATTTCCTA	TAGGAAATAGTCTTAGGCGTTTTGTT	v4.3	O23	30	45	1437
BC_1438	ACGCTAACAAAAAAGACAATTGTCCA	TGGACAATTGTCTTTTTTGTTAGCGT	v4.4	O23	30	46	1438
BC_1439	CCACTAATAACAAAACATATTTGCGC	GCGCAAATATGTTTTGTTATTAGTGG	v4.3	O24	30	47	1439
BC_1440	TCTACAAAGCTAAAAGCATTTAAGTT	AACTTAAATGCTTTTAGCTTTGTAGA	v4.4	O24	30	48	1440
BC_1441	TTCTCAACCTGAAAACAAATTGAGAA	TTCTCAATTTGTTTTCAGGTTGAGAA	v4.1	P01	31	1	1441
BC_1442	AGAATAAATCATAAACTTGTTTCACA	TGTGAAACAAGTTTATGATTTATTCT	v4.2	P01	31	2	1442
BC_1443	CAATTAAACCCGAAAAAGGTTAGTCC	GGACTAACCTTTTTCGGGTTTAATTG	v4.1	P02	31	3	1443
BC_1444	GCAACAAAATTAAAAAGCATTCCTAA	TTAGGAATGCTTTTTAATTTTGTTGC	v4.2	P02	31	4	1444
BC_1445	TTTACAACTGATAAACATTTTAAGAG	CTCTTAAAATGTTTATCAGTTGTAAA	v4.1	P03	31	5	1445
BC_1446	AAGGCAATCGATAATATGATTATTGG	CCAATAATCATATTATCGATTGCCTT	v4.2	P03	31	6	1446
BC_1447	CCTCCAACCTCCAACTCTTTTCTCCA	TGGAGAAAAGAGTTGGAGGTTGGAGG	v4.1	P04	31	7	1447
BC_1448	AAGAAAATACATAAACTTGTTCTTTC	GAAAGAACAAGTTTATGTATTTTCTT	v4.2	P04	31	8	1448
BC_1449	GGGCCAATCGACAAAACGCTTCCCCC	GGGGGAAGCGTTTTGTCGATTGGCCC	v4.1	P05	31	9	1449
BC_1450	ACGATAACGATCAAGCCTCTTCACGT	ACGTGAAGAGGCTTGATCGTTATCGT	v4.2	P05	31	10	1450
BC_1451	ATGGAAAAACGAAAAAGAATTGCTGC	GCAGCAATTCTTTTTCGTTTTTCCAT	v4.1	P06	31	11	1451
BC_1452	AGAACAAGCCATAAGGAATTTTTACG	CGTAAAAATTCCTTATGGCTTGTTCT	v4.2	P06	31	12	1452
BC_1453	ATTAGAATGACTAAATGAATTTTAAA	TTTAAAATTCATTTAGTCATTCTAAT	v4.1	P07	31	13	1453
BC_1454	CGGACAAATGACAACCTTATTCATGG	CCATGAATAAGGTTGTCATTTGTCCG	v4.2	P07	31	14	1454
BC_1455	CTAGAAACCCCCAATTGGATTTAAGA	TCTTAAATCCAATTGGGGGTTTCTAG	v4.1	P08	31	15	1455
BC_1456	AGGTAAACTTTAAAAACAATTATATT	AATATAATTGTTTTTAAAGTTTACCT	v4.2	P08	31	16	1456
BC_1457	GAAATAAAAAAAAAAGATGTTAGGAA	TTCCTAACATCTTTTTTTTTTATTTC	v4.1	P09	31	17	1457
BC_1458	CCTCCAACCCTCAACGCGGTTCTCCG	CGGAGAACCGCGTTGAGGGTTGGAGG	v4.2	P09	31	18	1458
BC_1459	TACCTAAACATCAACCAATTTCACGT	ACGTGAAATTGGTTGATGTTTAGGTA	v4.1	P10	31	19	1459
BC_1460	CTATTAAACGCAAATATTATTTACAC	GTGTAAATAATATTTGCGTTTAATAG	v4.2	P10	31	20	1460
BC_1461	ACATGAAAAAGAAAGGAGGTTCTTAG	CTAAGAACCTCCTTTCTTTTTCATGT	v4.1	P11	31	21	1461
BC_1462	AAGTGAAGTTCAAAACCGATTATATT	AATATAATCGGTTTTGAACTTCACTT	v4.2	P11	31	22	1462
BC_1463	TTGCAAACTGCTAACACCATTCACCG	CGGTGAATGGTGTTAGCAGTTTGCAA	v4.1	P12	31	23	1463
BC_1464	CTGCCAACCGTGAAGACCCTTCCCCC	GGGGGAAGGGTCTTCACGGTTGGCAG	v4.2	P12	31	24	1464
BC_1465	GACATAAACAGTAACTGAATTGGAAA	TTTCCAATTCAGTTACTGTTTATGTC	v4.1	P13	31	25	1465
BC_1466	AAACTAATAAATAAACTACTTTCATA	TATGAAAGTAGTTTATTTATTAGTTT	v4.2	P13	31	26	1466
BC_1467	GGGAAAACAAATAATAACATTACGAT	ATCGTAATGTTATTATTTGTTTTCCC	v4.1	P14	31	27	1467
BC_1468	TCGTGAAAGACGAATTATGTTTCCCT	AGGGAAACATAATTCGTCTTTCACGA	v4.2	P14	31	28	1468
BC_1469	CTGCCAATCTAAAAGTCATTTACCTA	TAGGTAAATGACTTTTAGATTGGCAG	v4.1	P15	31	29	1469
BC_1470	TCGCTAATATTGAATCCCATTATCGA	TCGATAATGGGATTCAATATTAGCGA	v4.2	P15	31	30	1470
BC_1471	CAACAAACAACGAAAGAATTTTCCGT	ACGGAAAATTCTTTCGTTGTTTGTTG	v4.1	P16	31	31	1471
BC_1472	ACACTAAATAAGAATTATATTGAAAG	CTTTCAATATAATTCTTATTTAGTGT	v4.2	P16	31	32	1472
BC_1473	TATCTAAAATCAAACTAAATTCACCA	TGGTGAATTTAGTTTGATTTTAGATA	v4.1	P17	31	33	1473
BC_1474	TTGAAAAAATACAAATATATTCAACG	CGTTGAATATATTTGTATTTTTTCAA	v4.2	P17	31	34	1474
BC_1475	GTTCGAAATTTTAATAAGATTCAGGT	ACCTGAATCTTATTAAAATTTCGAAC	v4.1	P18	31	35	1475
BC_1476	CATCTAAATCAGAAAGAGGTTGGAAG	CTTCCAACCTCTTTCTGATTTAGATG	v4.2	P18	31	36	1476
BC_1477	TAAAAAAATTCAAAACAATTTTTGCC	GGCAAAAATTGTTTTGAATTTTTTTA	v4.1	P19	31	37	1477
BC_1478	ACAATAAAGCTTAAACATATTTCTCG	CGAGAAATATGTTTAAGCTTTATTGT	v4.2	P19	31	38	1478
BC_1479	ATACCAAGCCAGAAGACTCTTATGAT	ATCATAAGAGTCTTCTGGCTTGGTAT	v4.1	P20	31	39	1479
BC_1480	CCCACAAACTAAAACATTATTTAATC	GATTAAATAATGTTTTAGTTTGTGGG	v4.2	P20	31	40	1480
BC_1481	TGAGAAACAGCCAACATGGTTACGAT	ATCGTAACCATGTTGGCTGTTTCTCA	v4.1	P21	31	41	1481
BC_1482	CTCACAACCTGCAACCTGATTGGCGA	TCGCCAATCAGGTTGCAGGTTGTGAG	v4.2	P21	31	42	1482
BC_1483	ACATAAAAACTTAAAATTGTTCATAC	GTATGAACAATTTTAAGTTTTTATGT	v4.1	P22	31	43	1483
BC_1484	CGCTCAATCCAAAATAAGATTTCGGT	ACCGAAATCTTATTTTGGATTGAGCG	v4.2	P22	31	44	1484
BC_1485	AATGTAAAAGCAAAATTGATTTTATG	CATAAAATCAATTTTGCTTTTACATT	v4.1	P23	31	45	1485
BC_1486	TAGAAAAAATGAAACGCTATTGGTGG	CCACCAATAGCGTTTCATTTTTTCTA	v4.2	P23	31	46	1486
BC_1487	TACGTAATATTAAACCAATTTGTAAC	GTTACAAATTGGTTTAATATTACGTA	v4.1	P24	31	47	1487
BC_1488	GTATAAATCGTAAATAAGATTTAGTT	AACTAAATCTTATTTACGATTTATAC	v4.2	P24	31	48	1488
BC_1489	AACGAAACACGAAATCCAGTTAATAA	TTATTAACTGGATTTCGTGTTTCGTT	v4.3	P01	32	1	1489
BC_1490	CCTTAAAATAGTAACCAGTTTACTTC	GAAGTAAACTGGTTACTATTTTAAGG	v4.4	P01	32	2	1490
BC_1491	ACTGAAAGGGAAAACAGTATTATCCC	GGGATAATACTGTTTTCCCTTTCAGT	v4.3	P02	32	3	1491
BC_1492	TGACCAATAGAAAGAACTTTGACATG	CATGTCAAAGTTCTTTCTATTGGTCA	v4.4	P02	32	4	1492
BC_1493	ACAATAAACAGAAACTCAGTTGATCT	AGATCAACTGAGTTTCTGTTTATTGT	v4.3	P03	32	5	1493
BC_1494	AGGCTAAAATCTAACACGTTTCATAT	ATATGAAACGTGTTAGATTTTAGCCT	v4.4	P03	32	6	1494
BC_1495	CCATGAAGCCCAAAAACCATTCTCCC	GGGAGAATGGTTTTTGGGCTTCATGG	v4.3	P04	32	7	1495
BC_1496	CAACGAAAAAGAAACGATCTTGAAAC	GTTTCAAGATCGTTTCTTTTTCGTTG	v4.4	P04	32	8	1496
BC_1497	GCGCTAACTAAAAACAAACTTCTTGT	ACAAGAAGTTTGTTTTTAGTTAGCGC	v4.3	P05	32	9	1497
BC_1498	GGTGCAAATTTTAAATCAGTTACAGT	ACTGTAACTGATTTAAAATTTGCACC	v4.4	P05	32	10	1498
BC_1499	CACCGAAGTTCCAACGAGATTCCCCA	TGGGGAATCTCGTTGGAACTTCGGTG	v4.3	P06	32	11	1499
BC_1500	CAAAAAAGCTTAAAAGGGCTTAGGGC	GCCCTAAGCCCTTTTAAGCTTTTTTG	v4.4	P06	32	12	1500
BC_1501	TAAACAACCCTGAACTTTTTTGGTAA	TTACCAAAAAAGTTCAGGGTTGTTTA	v4.3	P07	32	13	1501
BC_1502	GCATGAACATCAAACTCGTTTACACG	CGTGTAAACGAGTTTGATGTTCATGC	v4.4	P07	32	14	1502
BC_1503	CCACGAAAGGAAAAGATCTTTGGAAG	CTTCCAAAGATCTTTTCCTTTCGTGG	v4.3	P08	32	15	1503
BC_1504	CAGCAAAGACATAAATGCATTCCATC	GATGGAATGCATTTATGTCTTTGCTG	v4.4	P08	32	16	1504
BC_1505	CAATCAACTAAAAACCTTTTTTTCAA	TTGAAAAAAAGGTTTTTAGTTGATTG	v4.3	P09	32	17	1505
BC_1506	AAAATAATGAACAATAGCCTTCATGG	CCATGAAGGCTATTGTTCATTATTTT	v4.4	P09	32	18	1506
BC_1507	CCCCTAACAATGAAGGTTATTCATGT	ACATGAATAACCTTCATTGTTAGGGG	v4.3	P10	32	19	1507
BC_1508	ACCTCAATGATCAAATGAGTTTACAG	CTGTAAACTCATTTGATCATTGAGGT	v4.4	P10	32	20	1508
BC_1509	GACAAAAATATAAATATTAACCAGGT	ACCTGGTTAATATTTATATTTTTGTC	v4.3	P11	32	21	1509
BC_1510	TTCATAAATATAAATCGTGTTGACTT	AAGTCAACACGATTTATATTTATGAA	v4.4	P11	32	22	1510
BC_1511	CCCTCAACCTTTAACACCTTTCCTGC	GCAGGAAAGGTGTTAAAGGTTGAGGG	v4.3	P12	32	23	1511
BC_1512	GGACAAAGAATTAACAAAATTGTCTT	AAGACAATTTTGTTAATTCTTTGTCC	v4.4	P12	32	24	1512
BC_1513	GGAAAAATCTTCAATAAAATTAAAGG	CCTTTAATTTTATTGAAGATTTTTCC	v4.3	P13	32	25	1513
BC_1514	TACTGAAGATTGAACAGTTTTCTCAT	ATGAGAAAACTGTTCAATCTTCAGTA	v4.4	P13	32	26	1514
BC_1515	GTAGTAAATACAAATATACTTATGAA	TTCATAAGTATATTTGTATTTACTAC	v4.3	P14	32	27	1515
BC_1516	TGATAAACCTAAAAACTAATTCCGAC	GTCGGAATTAGTTTTTAGGTTTATCA	v4.4	P14	32	28	1516
BC_1517	CGAATAAACCGAAAGCTCTTTGAACA	TGTTCAAAGAGCTTTCGGTTTATTCG	v4.3	P15	32	29	1517
BC_1518	CCTCTAAACGCAAACGGATTTGTAGT	ACTACAAATCCGTTTGCGTTTAGAGG	v4.4	P15	32	30	1518
BC_1519	GTTAAAATACTAAAATCGATTAAATG	CATTTAATCGATTTTAGTATTTTAAC	v4.3	P16	32	31	1519
BC_1520	CATTAAACTGTTAACACCATTAACCG	CGGTTAATGGTGTTAACAGTTTAATG	v4.4	P16	32	32	1520
BC_1521	TCGCAAAAGAGCAATAATTTTGGAAA	TTTCCAAAATTATTGCTCTTTTGCGA	v4.3	P17	32	33	1521
BC_1522	TTCCAAACTATTAAGCCAGTTGGACC	GGTCCAACTGGCTTAATAGTTTGGAA	v4.4	P17	32	34	1522
BC_1523	TGCATAATGCCCAAGCAGCTTAATAT	ATATTAAGCTGCTTGGGCATTATGCA	v4.3	P18	32	35	1523
BC_1524	AAAGCAACATACAATTAAATTTTGTA	TACAAAATTTAATTGTATGTTGCTTT	v4.4	P18	32	36	1524
BC_1525	GAATAAACGTTTAAGATCATTGCAAA	TTTGCAATGATCTTAAACGTTTATTC	v4.3	P19	32	37	1525
BC_1526	CGATCAAGCCCCAAATTAATTTAAGA	TCTTAAATTAATTTGGGGCTTGATCG	v4.4	P19	32	38	1526
BC_1527	AAAGTACTTTAAAGCTTCTTCATTAG	CTAATGAAGAAGCTTTAAAGTACTTT	v4.3	P20	32	39	1527
BC_1528	TCCTCAAAGATGAAACCTATTTTGTG	CACAAAATAGGTTTCATCTTTGAGGA	v4.4	P20	32	40	1528
BC_1529	GTCCCAAAATCCAAAACATTTGGGTT	AACCCAAATGTTTTGGATTTTGGGAC	v4.3	P21	32	41	1529
BC_1530	TGTCAAAATATCAAATGTATTGTTCA	TGAACAATACATTTGATATTTTGACA	v4.4	P21	32	42	1530
BC_1531	AGAACAAATACAAATTGCCTTGATAG	CTATCAAGGCAATTTGTATTTGTTCT	v4.3	P22	32	43	1531
BC_1532	GCAATAAGCTAGAATATGATTGCAAT	ATTGCAATCATATTCTAGCTTATTGC	v4.4	P22	32	44	1532
BC_1533	TCTGGAAACGAAAAAATAATTTTATA	TATAAAATTATTTTTTCGTTTCCAGA	v4.3	P23	32	45	1533
BC_1534	TACCCAACTTCCAAGACATTTTGGCC	GGCCAAAATGTCTTGGAAGTTGGGTA	v4.4	P23	32	46	1534
BC_1535	ACGCGAAATCTGAAGAGAATTTAGTC	GACTAAATTCTCTTCAGATTTCGCGT	v4.3	P24	32	47	1535
BC_1536	GCTTCAAAACCCAAACGTGTTGGCCC	GGGCCAACACGTTTGGGTTTTGAAGC	v4.4	P24	32	48	1536

## Sheet: Oligos for probes & mCherry
Project	PROBE_ID	Sequence
Sewage	NC_017223_86070	TAGACGTAAGCCTGGTCTCAcgatgccatgaaatcctggctacaccactaAGAGTGTACCGACCTCAGTAGCCGTGACTATCGACAGNNNNNNNNtcacacctaccagaactcccaacaccgagcAGGTAGACTCGATTCCCGAT
Sewage	NC_017223_65327	TAGACGTAAGCCTGGTCTCAcatcggctcggtgttgggagttctggtaggAGAGTGTACCGACCTCAGTAGCCGTGACTATCGACAGNNNNNNNNagttgtagtggtgtagccaggatttcatggAGGTAGACTCGATTCCCGAT
Sewage	NC_017223_21327	TAGACGTAAGCCTGGTCTCAgctcggtgttgggagttctggtaggtgtgaAGAGTGTACCGACCTCAGTAGCCGTGACTATCGACAGNNNNNNNNtagtggtgtagccaggatttcatggcatcgAGGTAGACTCGATTCCCGAT
Sewage	NC_017223_42258	TAGACGTAAGCCTGGTCTCAcatgaaatcctggctacaccactacaactgAGAGTGTACCGACCTCAGTAGCCGTGACTATCGACAGNNNNNNNNctaccagaactcccaacaccgagccgatgcAGGTAGACTCGATTCCCGAT
Sewage	NC_008261_65477	TAGACGTAAGCCTGGTCTCActggcattactatacctgtaggcattgcagAGAGTGTACCGACCTCAGTAGCCGTGACTATCGACAGNNNNNNNNtatgagcttgtcctgcaattatgccagccgAGGTAGACTCGATTCCCGAT
Sewage	NC_015185_10894	TAGACGTAAGCCTGGTCTCAgcgcttcccgccactataattagccggcagAGAGTGTACCGACCTCAGTAGCCGTGACTATCGACAGNNNNNNNNgcttcggaactattcccatactccaatacgAGGTAGACTCGATTCCCGAT
Sewage	NC_017223_37151	TAGACGTAAGCCTGGTCTCAgcatcggctcggtgttgggagttctggtagAGAGTGTACCGACCTCAGTAGCCGTGACTATCGACAGNNNNNNNNcagttgtagtggtgtagccaggatttcatgAGGTAGACTCGATTCCCGAT
Sewage	NC_004557_231	TAGACGTAAGCCTGGTCTCAccaatcaagcacgcctaagtgcttagacacAGAGTGTACCGACCTCAGTAGCCGTGACTATCGACAGNNNNNNNNataacacctcagcttagcttgacggatttgAGGTAGACTCGATTCCCGAT
Sewage	NC_008618_2033	TAGACGTAAGCCTGGTCTCAgtcgttcctctggcaacgttcgatcgcttcAGAGTGTACCGACCTCAGTAGCCGTGACTATCGACAGNNNNNNNNcatgtccaatacaagcaggttgagattgtcAGGTAGACTCGATTCCCGAT
Sewage	NC_008618_7781	TAGACGTAAGCCTGGTCTCAgtaagcgtcggctgttcggtggattctttgAGAGTGTACCGACCTCAGTAGCCGTGACTATCGACAGNNNNNNNNctcggttatacggttcacgcactcacgttgAGGTAGACTCGATTCCCGAT
Sewage	NC_008618_17570	TAGACGTAAGCCTGGTCTCAgcgctatggacaatggagcacaatattcggAGAGTGTACCGACCTCAGTAGCCGTGACTATCGACAGNNNNNNNNaggcagcgcggcgacatttcctctactttgAGGTAGACTCGATTCCCGAT
Sewage	NC_008618_22622	TAGACGTAAGCCTGGTCTCActggtggagaaggcctgtgggagaggcaagAGAGTGTACCGACCTCAGTAGCCGTGACTATCGACAGNNNNNNNNtgtgattcccttacaggttggataactacgAGGTAGACTCGATTCCCGAT
Sewage	NC_008618_27565	TAGACGTAAGCCTGGTCTCAccaggtaaagaccagcgatgctggactgccAGAGTGTACCGACCTCAGTAGCCGTGACTATCGACAGNNNNNNNNgggattcaactatgtcgaatgcgatcacagAGGTAGACTCGATTCCCGAT
Sewage	NC_008618_30567	TAGACGTAAGCCTGGTCTCAgagaatggtgtcaaagaacttgacagccagAGAGTGTACCGACCTCAGTAGCCGTGACTATCGACAGNNNNNNNNggcttcagactgcgtgatcgaaccatgttcAGGTAGACTCGATTCCCGAT
Sewage	NC_008618_33509	TAGACGTAAGCCTGGTCTCAccatcactttattcggcttcggcacgctggAGAGTGTACCGACCTCAGTAGCCGTGACTATCGACAGNNNNNNNNtctacacttcgttgaatgtgtcccaggacgAGGTAGACTCGATTCCCGAT
Sewage	NC_008618_37222	TAGACGTAAGCCTGGTCTCAgtcatcatgcggaatcatgctcatgtacctAGAGTGTACCGACCTCAGTAGCCGTGACTATCGACAGNNNNNNNNtgcgcacaagggtttcatggttgcggacacAGGTAGACTCGATTCCCGAT
Sewage	NC_008618_41593	TAGACGTAAGCCTGGTCTCActcgtcatcggtgaagctgacgattctgtgAGAGTGTACCGACCTCAGTAGCCGTGACTATCGACAGNNNNNNNNaagttccgtacatgccggctgcaatattcgAGGTAGACTCGATTCCCGAT
Sewage	NC_008618_47275	TAGACGTAAGCCTGGTCTCAgtggttctacactgtatcagtgagctcagtAGAGTGTACCGACCTCAGTAGCCGTGACTATCGACAGNNNNNNNNccgctgagatgagcgagaagttccgcaaagAGGTAGACTCGATTCCCGAT
Sewage	NC_008618_51357	TAGACGTAAGCCTGGTCTCAcggcaagatagtttgtgtccgattccgaaaAGAGTGTACCGACCTCAGTAGCCGTGACTATCGACAGNNNNNNNNtactggaagcattcgcacccttcgtgcatgAGGTAGACTCGATTCCCGAT
Sewage	NC_008618_52762	TAGACGTAAGCCTGGTCTCAggacgccaaggtaaatgctgtcgggcaataAGAGTGTACCGACCTCAGTAGCCGTGACTATCGACAGNNNNNNNNtttccaagagaacgttcgaaacctcttatcAGGTAGACTCGATTCCCGAT
Sewage	NC_008618_53282	TAGACGTAAGCCTGGTCTCAgcgctttcaagaaggtgcttatttacctttAGAGTGTACCGACCTCAGTAGCCGTGACTATCGACAGNNNNNNNNaagcgttgcgcagcgaggctggtattcgagAGGTAGACTCGATTCCCGAT
Sewage	NC_008618_55429	TAGACGTAAGCCTGGTCTCAgaaaggcggaaccgaccggtattggtcggtAGAGTGTACCGACCTCAGTAGCCGTGACTATCGACAGNNNNNNNNcctcgcaatcccacgacatatagatatagcAGGTAGACTCGATTCCCGAT
Sewage	NC_008618_58041	TAGACGTAAGCCTGGTCTCActtcttggcaagtcgccgcgcataggcataAGAGTGTACCGACCTCAGTAGCCGTGACTATCGACAGNNNNNNNNagtaccgatggtatagactttcacgcctagAGGTAGACTCGATTCCCGAT
Sewage	NC_008618_58431	TAGACGTAAGCCTGGTCTCAgtgatatggaattcgaagtatcgtcgaacaAGAGTGTACCGACCTCAGTAGCCGTGACTATCGACAGNNNNNNNNccacaccaagccattcgcgcatcaatcgccAGGTAGACTCGATTCCCGAT
Sewage	NC_008618_60548	TAGACGTAAGCCTGGTCTCAcacgtatcgtccgatcaccagacacatgatAGAGTGTACCGACCTCAGTAGCCGTGACTATCGACAGNNNNNNNNcatcttcatttgcatacccaagcatccacgAGGTAGACTCGATTCCCGAT
Sewage	NC_008618_63198	TAGACGTAAGCCTGGTCTCAgtgtcgtgagctggtttgatcttgctcaaaAGAGTGTACCGACCTCAGTAGCCGTGACTATCGACAGNNNNNNNNacggcacctataacatgacaggctcgggacAGGTAGACTCGATTCCCGAT
Sewage	NC_008618_66996	TAGACGTAAGCCTGGTCTCAcatgaagtatgatatattatcggcagttagAGAGTGTACCGACCTCAGTAGCCGTGACTATCGACAGNNNNNNNNgatgcatggcacgcgacgggtgcacgatacAGGTAGACTCGATTCCCGAT
Sewage	NC_008618_69544	TAGACGTAAGCCTGGTCTCAcatttcgtcaacgcactcatgaagccattcAGAGTGTACCGACCTCAGTAGCCGTGACTATCGACAGNNNNNNNNggagcgcactatcgagacattgtccaatccAGGTAGACTCGATTCCCGAT
Sewage	NC_010655_27	TAGACGTAAGCCTGGTCTCAcatgccattgccgcagcaggacaggaaataAGAGTGTACCGACCTCAGTAGCCGTGACTATCGACAGNNNNNNNNcggcacaggacattatgatgccttctgtccAGGTAGACTCGATTCCCGAT
Sewage	NC_010655_5342	TAGACGTAAGCCTGGTCTCAgtggctgttgccaatgaaacattgtatattAGAGTGTACCGACCTCAGTAGCCGTGACTATCGACAGNNNNNNNNtcctccttcggctccgtaaaccgcgcgcagAGGTAGACTCGATTCCCGAT
Sewage	NC_010655_10441	TAGACGTAAGCCTGGTCTCAgtatcataagaatgtatgggcatatctcccAGAGTGTACCGACCTCAGTAGCCGTGACTATCGACAGNNNNNNNNttctttgcggattgcacggcctgttccaccAGGTAGACTCGATTCCCGAT
Sewage	NC_010655_14428	TAGACGTAAGCCTGGTCTCAcaattgccgatcaattcgcccggattagtcAGAGTGTACCGACCTCAGTAGCCGTGACTATCGACAGNNNNNNNNatctgttcatacacctggagcatagtgctgAGGTAGACTCGATTCCCGAT
Sewage	NC_010655_21206	TAGACGTAAGCCTGGTCTCAgaatatccacttcacccgtggaatgtggagAGAGTGTACCGACCTCAGTAGCCGTGACTATCGACAGNNNNNNNNaccacggtttcacgttggaaagcacaagagAGGTAGACTCGATTCCCGAT
Sewage	NC_010655_24462	TAGACGTAAGCCTGGTCTCAcataacgctccgctacggaggaaagcattcAGAGTGTACCGACCTCAGTAGCCGTGACTATCGACAGNNNNNNNNtcaagtaataaggcctgatctgccttcttcAGGTAGACTCGATTCCCGAT
Sewage	NC_010655_28966	TAGACGTAAGCCTGGTCTCAcaaggcgtatttctcaatgcgcgtgttattAGAGTGTACCGACCTCAGTAGCCGTGACTATCGACAGNNNNNNNNatccgtcagcgtccaggttccatccgtcagAGGTAGACTCGATTCCCGAT
Sewage	NC_010655_32296	TAGACGTAAGCCTGGTCTCAggcaatacttctccggagaacagcattcgcAGAGTGTACCGACCTCAGTAGCCGTGACTATCGACAGNNNNNNNNggcatgtccttccgcttcggctataatctgAGGTAGACTCGATTCCCGAT
Sewage	NC_010655_38925	TAGACGTAAGCCTGGTCTCAgaacctggccctgaaatagctaaggccggaAGAGTGTACCGACCTCAGTAGCCGTGACTATCGACAGNNNNNNNNaaaggaggaatattacgtctgcacagatccAGGTAGACTCGATTCCCGAT
Sewage	NC_010655_43235	TAGACGTAAGCCTGGTCTCAcaatactttgcagggaagcgcgcttgcctcAGAGTGTACCGACCTCAGTAGCCGTGACTATCGACAGNNNNNNNNgaaggaatattccctgaagtggcgctgatgAGGTAGACTCGATTCCCGAT
Sewage	NC_010655_46632	TAGACGTAAGCCTGGTCTCAcctgccgttaaagacagtttcacggcgttcAGAGTGTACCGACCTCAGTAGCCGTGACTATCGACAGNNNNNNNNgatttccacatatccggtttcttccgggagAGGTAGACTCGATTCCCGAT
Sewage	NC_010655_50597	TAGACGTAAGCCTGGTCTCAgttgccaacatcggaaggtgggtttgtatgAGAGTGTACCGACCTCAGTAGCCGTGACTATCGACAGNNNNNNNNaccgtaaatttccgcaataaaggttgcggcAGGTAGACTCGATTCCCGAT
Sewage	NC_010655_54602	TAGACGTAAGCCTGGTCTCAccgcattgaccgcctggttgcgatcatggaAGAGTGTACCGACCTCAGTAGCCGTGACTATCGACAGNNNNNNNNtgatcaacgtttgatagaagggttgtttgcAGGTAGACTCGATTCCCGAT
Sewage	NC_010655_58869	TAGACGTAAGCCTGGTCTCAgtccgtatgtagctttccgtattccggaagAGAGTGTACCGACCTCAGTAGCCGTGACTATCGACAGNNNNNNNNttacgcgcgtggtgatggatttgagcaaccAGGTAGACTCGATTCCCGAT
Sewage	NC_010655_63574	TAGACGTAAGCCTGGTCTCAcaatcatctgccagatatcatccttgctgcAGAGTGTACCGACCTCAGTAGCCGTGACTATCGACAGNNNNNNNNgtgtaatgaattccgtacccaggtcgctggAGGTAGACTCGATTCCCGAT
Sewage	NC_010655_68618	TAGACGTAAGCCTGGTCTCAggatatggagttctttaccgtccacatgacAGAGTGTACCGACCTCAGTAGCCGTGACTATCGACAGNNNNNNNNcttccagatggctgggattggaggaaaggcAGGTAGACTCGATTCCCGAT
Sewage	NC_010655_72260	TAGACGTAAGCCTGGTCTCAcggtgggcatccgcttctatatcattgatgAGAGTGTACCGACCTCAGTAGCCGTGACTATCGACAGNNNNNNNNttgacgacaaggtccgtttcttccttcgtcAGGTAGACTCGATTCCCGAT
Sewage	NC_010655_78200	TAGACGTAAGCCTGGTCTCAgttcttgcgcgttacattcgtcacgttccaAGAGTGTACCGACCTCAGTAGCCGTGACTATCGACAGNNNNNNNNccattcgggcgtcatgtagatgttcggacgAGGTAGACTCGATTCCCGAT
Sewage	NC_010655_83209	TAGACGTAAGCCTGGTCTCAggaatacgcagttctggcaagcatcaatcaAGAGTGTACCGACCTCAGTAGCCGTGACTATCGACAGNNNNNNNNaccgcatacaaactccatgtcccggcatccAGGTAGACTCGATTCCCGAT
Sewage	NC_010655_88729	TAGACGTAAGCCTGGTCTCAccacgcgcgcccatgaattcctggacccggAGAGTGTACCGACCTCAGTAGCCGTGACTATCGACAGNNNNNNNNtgatttacgatattctggaagaagtaatcgAGGTAGACTCGATTCCCGAT
Sewage	NC_009085_40492	TAGACGTAAGCCTGGTCTCAgcttggttgaccttgagccatgctcactaaAGAGTGTACCGACCTCAGTAGCCGTGACTATCGACAGNNNNNNNNggcagagttcaccaattgccagtattgctgAGGTAGACTCGATTCCCGAT
Sewage	NC_009085_45280	TAGACGTAAGCCTGGTCTCAcgtattgcagcacaagcagctccatcccttAGAGTGTACCGACCTCAGTAGCCGTGACTATCGACAGNNNNNNNNgtccaaacaacacttcaaggtgtattaaccAGGTAGACTCGATTCCCGAT
Sewage	NC_009085_23959	TAGACGTAAGCCTGGTCTCAcgaatggatggatgaccggtggtggtaattAGAGTGTACCGACCTCAGTAGCCGTGACTATCGACAGNNNNNNNNtgtacgcaattgcggatggtgtcgttattgAGGTAGACTCGATTCCCGAT
Sewage	NC_008261_46249	TAGACGTAAGCCTGGTCTCAgaggcggttatagatagacagagatcgatgAGAGTGTACCGACCTCAGTAGCCGTGACTATCGACAGNNNNNNNNgatattcctcagagtagaccagaatggaccAGGTAGACTCGATTCCCGAT
Sewage	NC_008261_7472	TAGACGTAAGCCTGGTCTCAccttcccagcagaggttggaggagttatggAGAGTGTACCGACCTCAGTAGCCGTGACTATCGACAGNNNNNNNNacatggttacttcagttcaattaggactagAGGTAGACTCGATTCCCGAT
Sewage	NC_008261_85799	TAGACGTAAGCCTGGTCTCAggcttctagcacatcttctactttagcgttAGAGTGTACCGACCTCAGTAGCCGTGACTATCGACAGNNNNNNNNcattgaagggctgcctaaagctactgcatcAGGTAGACTCGATTCCCGAT
Sewage	NC_008261_38961	TAGACGTAAGCCTGGTCTCAcatcagcagactgggaggttctttgggcgaAGAGTGTACCGACCTCAGTAGCCGTGACTATCGACAGNNNNNNNNttggtggattccaccttggattaagtaaagAGGTAGACTCGATTCCCGAT
Sewage	NC_008261_54728	TAGACGTAAGCCTGGTCTCActaactattccaactgctgtagctcttacaAGAGTGTACCGACCTCAGTAGCCGTGACTATCGACAGNNNNNNNNtcaaaggtgccaagtcctccaggaaccatgAGGTAGACTCGATTCCCGAT
Sewage	NC_008261_106636	TAGACGTAAGCCTGGTCTCAccatagaagctgcattaacaggtgcacctgAGAGTGTACCGACCTCAGTAGCCGTGACTATCGACAGNNNNNNNNctccaagtaaagatgttagtcctagcatgcAGGTAGACTCGATTCCCGAT
Sewage	NC_008261_36578	TAGACGTAAGCCTGGTCTCAcatgcctttactcctaaagatacaattgagAGAGTGTACCGACCTCAGTAGCCGTGACTATCGACAGNNNNNNNNggaaaggctaggccgagagtttgtagaggcAGGTAGACTCGATTCCCGAT
Sewage	NC_013204_103285	TAGACGTAAGCCTGGTCTCAcaaaggcaagatcaagttgaatatcgaggtAGAGTGTACCGACCTCAGTAGCCGTGACTATCGACAGNNNNNNNNatgcacgctggaagaggcgcttgcgttgtgAGGTAGACTCGATTCCCGAT
Sewage	NC_013192_2162	TAGACGTAAGCCTGGTCTCAgctggtactatatccaggacttgctatcttAGAGTGTACCGACCTCAGTAGCCGTGACTATCGACAGNNNNNNNNcgcaaagccttacttcagacgaattccaggAGGTAGACTCGATTCCCGAT
Sewage	NC_013192_74629	TAGACGTAAGCCTGGTCTCAggcttatcggctctctgcttgtaggcttgaAGAGTGTACCGACCTCAGTAGCCGTGACTATCGACAGNNNNNNNNttgactacatcgctgtaacaaatactcccgAGGTAGACTCGATTCCCGAT
Sewage	NC_013192_42969	TAGACGTAAGCCTGGTCTCAgttcgagcctttcacaaggacagcggcaatAGAGTGTACCGACCTCAGTAGCCGTGACTATCGACAGNNNNNNNNaaggctataacacttatttaagcggtgacgAGGTAGACTCGATTCCCGAT
Sewage	NC_013192_66319	TAGACGTAAGCCTGGTCTCAggaagtccgtgtggtgaacagtatctgagtAGAGTGTACCGACCTCAGTAGCCGTGACTATCGACAGNNNNNNNNtgatccatgcatgaacctgtatagctaggcAGGTAGACTCGATTCCCGAT
Sewage	NC_013192_82042	TAGACGTAAGCCTGGTCTCAgtctgccacaccaatttcttccacgggcgaAGAGTGTACCGACCTCAGTAGCCGTGACTATCGACAGNNNNNNNNaaatctgactacagtcccatgtgcactatcAGGTAGACTCGATTCCCGAT
Sewage	NC_013192_16480	TAGACGTAAGCCTGGTCTCAgtgatgtgggacgtgtgttaaatgtttcgcAGAGTGTACCGACCTCAGTAGCCGTGACTATCGACAGNNNNNNNNttggaacgctaaaggctaggcttgcgattcAGGTAGACTCGATTCCCGAT
Sewage	NC_013192_80248	TAGACGTAAGCCTGGTCTCAcgcctatcttgtcggaatggcaatcggtggAGAGTGTACCGACCTCAGTAGCCGTGACTATCGACAGNNNNNNNNatttatgctaatctgggcgtgtgatatttcAGGTAGACTCGATTCCCGAT
Sewage	NC_013192_79370	TAGACGTAAGCCTGGTCTCActgagcctagataccatgacacagctctagAGAGTGTACCGACCTCAGTAGCCGTGACTATCGACAGNNNNNNNNctgctacattacagtcacgtccaggaaatcAGGTAGACTCGATTCCCGAT
Sewage	NC_013192_15334	TAGACGTAAGCCTGGTCTCAcgtccgcttcagcaagcctagatttgacagAGAGTGTACCGACCTCAGTAGCCGTGACTATCGACAGNNNNNNNNcttccatagcagatgaagttgttatggtacAGGTAGACTCGATTCCCGAT
Sewage	NC_013192_42841	TAGACGTAAGCCTGGTCTCAgtgtagcatgggaggagctcatgcgggaatAGAGTGTACCGACCTCAGTAGCCGTGACTATCGACAGNNNNNNNNttcctggagaagtgacattattgttacaggAGGTAGACTCGATTCCCGAT
Sewage	NC_013192_24241	TAGACGTAAGCCTGGTCTCAcctggacgtcctgtcttagctttgggaaacAGAGTGTACCGACCTCAGTAGCCGTGACTATCGACAGNNNNNNNNacagcattaaacatcaggcgtaaatccttgAGGTAGACTCGATTCCCGAT
Sewage	NC_013192_74793	TAGACGTAAGCCTGGTCTCAcaggattctaaagctgcagaaactagtgctAGAGTGTACCGACCTCAGTAGCCGTGACTATCGACAGNNNNNNNNtcccagtttgcatcttcagttgtcaaggcgAGGTAGACTCGATTCCCGAT
Sewage	NC_013192_39001	TAGACGTAAGCCTGGTCTCAggcttccgtccttgagcctatgtagtcctcAGAGTGTACCGACCTCAGTAGCCGTGACTATCGACAGNNNNNNNNtagaaatcttgagcattcgtgggatactagAGGTAGACTCGATTCCCGAT
Sewage	NC_013192_903	TAGACGTAAGCCTGGTCTCActtacagaatgcggacatcttccaacacctAGAGTGTACCGACCTCAGTAGCCGTGACTATCGACAGNNNNNNNNatttcgccaggagatcctgctcaagttatgAGGTAGACTCGATTCCCGAT
Sewage	NC_013192_41368	TAGACGTAAGCCTGGTCTCAgctagcccagcgcagaatggatcttgacaaAGAGTGTACCGACCTCAGTAGCCGTGACTATCGACAGNNNNNNNNcaaagtacgtttgtgtttgagtgggaacggAGGTAGACTCGATTCCCGAT
Sewage	NC_013192_77227	TAGACGTAAGCCTGGTCTCAgtcaactgaacgtccagggtggaactgactAGAGTGTACCGACCTCAGTAGCCGTGACTATCGACAGNNNNNNNNacttccaattaattcacgtcccacaaacacAGGTAGACTCGATTCCCGAT
Sewage	NC_013192_67370	TAGACGTAAGCCTGGTCTCAcaatgttgctcaaggtgccgctgctttagcAGAGTGTACCGACCTCAGTAGCCGTGACTATCGACAGNNNNNNNNttcacctacgtttgcagttgtatcagcttcAGGTAGACTCGATTCCCGAT
Sewage	NC_004350_7540	TAGACGTAAGCCTGGTCTCAgactgtgcaggattgccttgagcttgagcaAGAGTGTACCGACCTCAGTAGCCGTGACTATCGACAGNNNNNNNNgcttgtgcctgtattccgctattaattccgAGGTAGACTCGATTCCCGAT
Sewage	NC_004350_2024	TAGACGTAAGCCTGGTCTCAgagaaggactttgttaaagaatctaaggcgAGAGTGTACCGACCTCAGTAGCCGTGACTATCGACAGNNNNNNNNggtctttccactccgcttcgccgtcagttgAGGTAGACTCGATTCCCGAT
Sewage	NC_004350_45125	TAGACGTAAGCCTGGTCTCActctaacagctttgatgccttccatgctggAGAGTGTACCGACCTCAGTAGCCGTGACTATCGACAGNNNNNNNNcaacaggatcctgtgcctgacgacaaatagAGGTAGACTCGATTCCCGAT
Sewage	NC_008531_26122	TAGACGTAAGCCTGGTCTCAcgtttctcgggcgtcgttgcgggtaacttgAGAGTGTACCGACCTCAGTAGCCGTGACTATCGACAGNNNNNNNNgctccagttactttacttcgtgaatcagagAGGTAGACTCGATTCCCGAT
Sewage	NC_008531_58015	TAGACGTAAGCCTGGTCTCAcaatccagcggctgtatcttggctcaaacgAGAGTGTACCGACCTCAGTAGCCGTGACTATCGACAGNNNNNNNNatccttagcaactggaaccaaatacgtagcAGGTAGACTCGATTCCCGAT
Sewage	NC_008531_41316	TAGACGTAAGCCTGGTCTCAcaggtagtagtcgactacgccgctttcttcAGAGTGTACCGACCTCAGTAGCCGTGACTATCGACAGNNNNNNNNatcaattaggtggtgccattcaccttctggAGGTAGACTCGATTCCCGAT
Sewage	NC_015501_11833	TAGACGTAAGCCTGGTCTCAgggagaggcgtatccgacgatagagagttgAGAGTGTACCGACCTCAGTAGCCGTGACTATCGACAGNNNNNNNNaagtgccttattgtggttgaagctaccctcAGGTAGACTCGATTCCCGAT
Sewage	CP_002007_240	TAGACGTAAGCCTGGTCTCAgagaagtcttagctgatatgcagacggagtAGAGTGTACCGACCTCAGTAGCCGTGACTATCGACAGNNNNNNNNcgaccctagaggagcaacagtcttacctacAGGTAGACTCGATTCCCGAT
Sewage	CP_002007_3995	TAGACGTAAGCCTGGTCTCAgtcgcaatattcatcctctgctagatagccAGAGTGTACCGACCTCAGTAGCCGTGACTATCGACAGNNNNNNNNatgagcaaccgaatccttcctgccaagtagAGGTAGACTCGATTCCCGAT
Sewage	CP_002007_6420	TAGACGTAAGCCTGGTCTCAcgtgacaggagcaaaccaattggccaccggAGAGTGTACCGACCTCAGTAGCCGTGACTATCGACAGNNNNNNNNgactactttaacgacttcgggtcaatcaccAGGTAGACTCGATTCCCGAT
Sewage	CP_002007_9057	TAGACGTAAGCCTGGTCTCAcggtatcgcctacacaaccagtattaccaaAGAGTGTACCGACCTCAGTAGCCGTGACTATCGACAGNNNNNNNNtaacaccaatcggcacggttacaacgcaacAGGTAGACTCGATTCCCGAT
Sewage	CP_002007_14366	TAGACGTAAGCCTGGTCTCAcgtcttacaacggtgaaggtaaattgacagAGAGTGTACCGACCTCAGTAGCCGTGACTATCGACAGNNNNNNNNgtcgttccttcaacccaatcttgcttgcagAGGTAGACTCGATTCCCGAT
Sewage	CP_002007_17125	TAGACGTAAGCCTGGTCTCActtatcgcgctgtctatcttgggaacaaggAGAGTGTACCGACCTCAGTAGCCGTGACTATCGACAGNNNNNNNNcggaaatataaggtgggtgtctgctccgccAGGTAGACTCGATTCCCGAT
Sewage	CP_002007_20063	TAGACGTAAGCCTGGTCTCAcaagatgaccaagattccgttagaccgtatAGAGTGTACCGACCTCAGTAGCCGTGACTATCGACAGNNNNNNNNtggtaaggtgaccaatctgaagacaggctcAGGTAGACTCGATTCCCGAT
Sewage	CP_002007_23979	TAGACGTAAGCCTGGTCTCAccaagaccatgccatctttgagcaggaggaAGAGTGTACCGACCTCAGTAGCCGTGACTATCGACAGNNNNNNNNgtgtcaggatatcttctttgggtccctgtgAGGTAGACTCGATTCCCGAT
Sewage	CP_002007_27963	TAGACGTAAGCCTGGTCTCAgacagaagtgacgctttcaaatgatggcttAGAGTGTACCGACCTCAGTAGCCGTGACTATCGACAGNNNNNNNNgtcaactattgactggtcagcccttccaacAGGTAGACTCGATTCCCGAT
Sewage	CP_002007_32407	TAGACGTAAGCCTGGTCTCActgcaattaggcgctcagcactcttactagAGAGTGTACCGACCTCAGTAGCCGTGACTATCGACAGNNNNNNNNtataggttggtccgccagctgcttgaatggAGGTAGACTCGATTCCCGAT
Sewage	CP_002007_34330	TAGACGTAAGCCTGGTCTCActtacggacttacctcttggtcgacgacctAGAGTGTACCGACCTCAGTAGCCGTGACTATCGACAGNNNNNNNNaaaggcaatcgtagaagatttggtgcctcgAGGTAGACTCGATTCCCGAT
Sewage	CP_002007_42834	TAGACGTAAGCCTGGTCTCActcaggtgatcggtgcaactgcaacggttaAGAGTGTACCGACCTCAGTAGCCGTGACTATCGACAGNNNNNNNNgaatctattcagaagacaagggctcacctgAGGTAGACTCGATTCCCGAT
Sewage	CP_002007_46628	TAGACGTAAGCCTGGTCTCAcaaatacagaggagataccacctactactaAGAGTGTACCGACCTCAGTAGCCGTGACTATCGACAGNNNNNNNNctacatctctcgctcagggaacggtcttcgAGGTAGACTCGATTCCCGAT
Sewage	CP_002007_49019	TAGACGTAAGCCTGGTCTCAcggaccaaccagctgctatcctcaacgtccAGAGTGTACCGACCTCAGTAGCCGTGACTATCGACAGNNNNNNNNaagaacgggttgccagagattatttgatagAGGTAGACTCGATTCCCGAT
Sewage	CP_002007_56490	TAGACGTAAGCCTGGTCTCAcatctttgacgaatccatgattacaggcgaAGAGTGTACCGACCTCAGTAGCCGTGACTATCGACAGNNNNNNNNactggatgctaccctcatcagtccgcaatcAGGTAGACTCGATTCCCGAT
Sewage	CP_002007_58766	TAGACGTAAGCCTGGTCTCAcaatcaaatccttaccagccgccaccaactAGAGTGTACCGACCTCAGTAGCCGTGACTATCGACAGNNNNNNNNgagacggttcaagctccatgtcttcaatagAGGTAGACTCGATTCCCGAT
Sewage	CP_002007_63273	TAGACGTAAGCCTGGTCTCAgttcgcatattcgtccgtatcagggtccttAGAGTGTACCGACCTCAGTAGCCGTGACTATCGACAGNNNNNNNNcttctgagcttgtgcttgctttccagtttgAGGTAGACTCGATTCCCGAT
Sewage	CP_002007_66652	TAGACGTAAGCCTGGTCTCAccaactccttggccttatcagccagatagtAGAGTGTACCGACCTCAGTAGCCGTGACTATCGACAGNNNNNNNNgaccatctttctgcgacttggtcagaccagAGGTAGACTCGATTCCCGAT
Sewage	CP_002007_69304	TAGACGTAAGCCTGGTCTCAgaagccctttgcttcaccaccgtacatgatAGAGTGTACCGACCTCAGTAGCCGTGACTATCGACAGNNNNNNNNttctttggctgcttgaatcgcctggctagcAGGTAGACTCGATTCCCGAT
Sewage	CP_002007_72875	TAGACGTAAGCCTGGTCTCAgttcaacaagcaaattctgccatcactagtAGAGTGTACCGACCTCAGTAGCCGTGACTATCGACAGNNNNNNNNgccttatcagcctctttcttccagccacggAGGTAGACTCGATTCCCGAT
Sewage	CP_002379_610	TAGACGTAAGCCTGGTCTCAcaccggttatccacaggtcttccacattgtAGAGTGTACCGACCTCAGTAGCCGTGACTATCGACAGNNNNNNNNtagtcacgccggaaacggtagtcacagagcAGGTAGACTCGATTCCCGAT
Sewage	CP_002379_3939	TAGACGTAAGCCTGGTCTCAgcgatgtcctcgcgatcaatggactgaagcAGAGTGTACCGACCTCAGTAGCCGTGACTATCGACAGNNNNNNNNggaggcaaccaggatagaacgaaggtattgAGGTAGACTCGATTCCCGAT
Sewage	CP_002379_27669	TAGACGTAAGCCTGGTCTCAcatcacacttcattagccggttccgtgcatAGAGTGTACCGACCTCAGTAGCCGTGACTATCGACAGNNNNNNNNaacaaaggccgcgtaagttgccaggcatggAGGTAGACTCGATTCCCGAT
Sewage	CP_002379_34841	TAGACGTAAGCCTGGTCTCAgtaagtcagcacgctagctgacccatgtggAGAGTGTACCGACCTCAGTAGCCGTGACTATCGACAGNNNNNNNNcgatgccagttcttgggaattcatcaacggAGGTAGACTCGATTCCCGAT
Sewage	CP_002379_35402	TAGACGTAAGCCTGGTCTCActatcgacgcttgtgataactttctgagggAGAGTGTACCGACCTCAGTAGCCGTGACTATCGACAGNNNNNNNNccgacgaggctgataacacttacgtattgcAGGTAGACTCGATTCCCGAT
Sewage	CP_002379_43937	TAGACGTAAGCCTGGTCTCAccctgtttcgttgtctctaccggagggtacAGAGTGTACCGACCTCAGTAGCCGTGACTATCGACAGNNNNNNNNctagcaacatagaaactttaaggccttaggAGGTAGACTCGATTCCCGAT
Sewage	CP_002379_61790	TAGACGTAAGCCTGGTCTCAgtagaacgcttggcccaaagcattcgatcaAGAGTGTACCGACCTCAGTAGCCGTGACTATCGACAGNNNNNNNNctggaccgttacctttcaatgggagttgacAGGTAGACTCGATTCCCGAT
Sewage	CP_002379_78563	TAGACGTAAGCCTGGTCTCAgctgatgccgttgagctcgtggtttcatctAGAGTGTACCGACCTCAGTAGCCGTGACTATCGACAGNNNNNNNNgctcgacttacctattccgatgagttcaagAGGTAGACTCGATTCCCGAT
Sewage	CP_002379_90576	TAGACGTAAGCCTGGTCTCAgtccgagtttgccttattcagtgacgtataAGAGTGTACCGACCTCAGTAGCCGTGACTATCGACAGNNNNNNNNgaggcgctcaacaattgggcagacagatggAGGTAGACTCGATTCCCGAT
Sewage	CP_002379_98606	TAGACGTAAGCCTGGTCTCAcaattgaagtgaaatcacgcctactgggagAGAGTGTACCGACCTCAGTAGCCGTGACTATCGACAGNNNNNNNNtacgtctcgcttgccacgtcaataaaggagAGGTAGACTCGATTCCCGAT
Sewage	CP_002379_108014	TAGACGTAAGCCTGGTCTCAcctgattctgcctacactgggagacgaattAGAGTGTACCGACCTCAGTAGCCGTGACTATCGACAGNNNNNNNNccagcatctagaggaatcgtggagaagctgAGGTAGACTCGATTCCCGAT
Sewage	CP_002379_108263	TAGACGTAAGCCTGGTCTCAgaactcggatggtttacgatgcggaagcgaAGAGTGTACCGACCTCAGTAGCCGTGACTATCGACAGNNNNNNNNatttaggtgccaagctgactgccatctttgAGGTAGACTCGATTCCCGAT
Sewage	CP_002379_108398	TAGACGTAAGCCTGGTCTCAgctagagctggcaccaaggcgactgtggcgAGAGTGTACCGACCTCAGTAGCCGTGACTATCGACAGNNNNNNNNaagatggaaactgcctcaatattgtcaaagAGGTAGACTCGATTCCCGAT
Sewage	CP_002379_109711	TAGACGTAAGCCTGGTCTCAgtcagaggccgcttcaggcggccctcaggcAGAGTGTACCGACCTCAGTAGCCGTGACTATCGACAGNNNNNNNNggttatagatcgatggatgtcaatatttagAGGTAGACTCGATTCCCGAT
Sewage	CP_002379_119921	TAGACGTAAGCCTGGTCTCActctggcgaggcctgaagtgccagcgtagtAGAGTGTACCGACCTCAGTAGCCGTGACTATCGACAGNNNNNNNNaaagaagtgaccaaatcatgacctcccatcAGGTAGACTCGATTCCCGAT
Sewage	CP_002379_122338	TAGACGTAAGCCTGGTCTCAgacgaaacgaggaatcaaccatccagatgaAGAGTGTACCGACCTCAGTAGCCGTGACTATCGACAGNNNNNNNNagggcaggttccctccgatctcagaattagAGGTAGACTCGATTCCCGAT
Sewage	CP_002379_122854	TAGACGTAAGCCTGGTCTCAcgaaacgaagcgatcgcccttatcttagacAGAGTGTACCGACCTCAGTAGCCGTGACTATCGACAGNNNNNNNNaaggctcatcaggccactttggcccgtatgAGGTAGACTCGATTCCCGAT
Sewage	CP_002379_132509	TAGACGTAAGCCTGGTCTCAgcgacgtcaagtgatagagcgtccgcgtttAGAGTGTACCGACCTCAGTAGCCGTGACTATCGACAGNNNNNNNNaatggaaggtgatagagcgttcctggttggAGGTAGACTCGATTCCCGAT
Sewage	CP_002379_139906	TAGACGTAAGCCTGGTCTCAcgctctgatcccagccagattccttatccgAGAGTGTACCGACCTCAGTAGCCGTGACTATCGACAGNNNNNNNNttacgcgttactcaactggcgggatatctcAGGTAGACTCGATTCCCGAT
Sewage	CP_002379_141459	TAGACGTAAGCCTGGTCTCAggcccatctacatcaggacacctgacgatcAGAGTGTACCGACCTCAGTAGCCGTGACTATCGACAGNNNNNNNNttcacgtgaaacagaatggaggcgtacacgAGGTAGACTCGATTCCCGAT
Sewage	CP_0047441_1678	TAGACGTAAGCCTGGTCTCAgtacggaatgttatacatcaagcccgttcgAGAGTGTACCGACCTCAGTAGCCGTGACTATCGACAGNNNNNNNNaggcttgtgctagagccgttaataaatcccAGGTAGACTCGATTCCCGAT
Sewage	CP_0047441_14899	TAGACGTAAGCCTGGTCTCActgctgtttacgccgtagccagcggtagccAGAGTGTACCGACCTCAGTAGCCGTGACTATCGACAGNNNNNNNNagtagcttgatcatacggtcatccaaacagAGGTAGACTCGATTCCCGAT
Sewage	CP_0047441_37612	TAGACGTAAGCCTGGTCTCAcatgcgcgtgattcgtttatttgctgctgcAGAGTGTACCGACCTCAGTAGCCGTGACTATCGACAGNNNNNNNNcttccctcgatcgaagtcgccaggagattcAGGTAGACTCGATTCCCGAT
Sewage	CP_0047441_40436	TAGACGTAAGCCTGGTCTCAgccattaaaggtactccatgcgcaacgatgAGAGTGTACCGACCTCAGTAGCCGTGACTATCGACAGNNNNNNNNcgttatactgcgcgttgtttctcgcttcgcAGGTAGACTCGATTCCCGAT
Sewage	CP_0047441_48724	TAGACGTAAGCCTGGTCTCAcggagttaccgacgttgagctgcttcaacgAGAGTGTACCGACCTCAGTAGCCGTGACTATCGACAGNNNNNNNNgttctttccagacacctatcgctttacccgAGGTAGACTCGATTCCCGAT
Sewage	CP_0047441_50990	TAGACGTAAGCCTGGTCTCAcgatttccagagcgggaatgtcgactatgcAGAGTGTACCGACCTCAGTAGCCGTGACTATCGACAGNNNNNNNNctacgatgatttcgatgacctgagcctggcAGGTAGACTCGATTCCCGAT
Sewage	CP_0047441_55065	TAGACGTAAGCCTGGTCTCAgtgatatgcatattctgctgcatacttcgcAGAGTGTACCGACCTCAGTAGCCGTGACTATCGACAGNNNNNNNNccaccgaggtgcgccaagatccgtcaatgcAGGTAGACTCGATTCCCGAT
Sewage	CP_0047441_57168	TAGACGTAAGCCTGGTCTCAgttcgcgttgcatgctacggcaaaccaagaAGAGTGTACCGACCTCAGTAGCCGTGACTATCGACAGNNNNNNNNgtataggtaaatgcaaattctcggaacgcgAGGTAGACTCGATTCCCGAT
Sewage	CP_0047441_64376	TAGACGTAAGCCTGGTCTCAgcgatgatgttggatgcagcaccactagagAGAGTGTACCGACCTCAGTAGCCGTGACTATCGACAGNNNNNNNNacgtttgctgagccagtctcaagattcgccAGGTAGACTCGATTCCCGAT
Sewage	CP_0047441_80569	TAGACGTAAGCCTGGTCTCActccattggaaatctgttgtgccagaactgAGAGTGTACCGACCTCAGTAGCCGTGACTATCGACAGNNNNNNNNgttacgaccggtcgatcaatcattaggaacAGGTAGACTCGATTCCCGAT
Sewage	CP_0047441_86697	TAGACGTAAGCCTGGTCTCAgatgggtcatggttcagatagcccttcatgAGAGTGTACCGACCTCAGTAGCCGTGACTATCGACAGNNNNNNNNcgcttcgaccagtacgtcatgtcttcgagcAGGTAGACTCGATTCCCGAT
Sewage	CP_0047441_91521	TAGACGTAAGCCTGGTCTCAcatgatccaactgcaagcatccgcaaagccAGAGTGTACCGACCTCAGTAGCCGTGACTATCGACAGNNNNNNNNaggttcgctgtggatcgggacatgattgacAGGTAGACTCGATTCCCGAT
Sewage	CP_0047441_99685	TAGACGTAAGCCTGGTCTCAcctaacctgagggtaatcatcctgctccacAGAGTGTACCGACCTCAGTAGCCGTGACTATCGACAGNNNNNNNNataaccactcaccacttcccgcagcaacacAGGTAGACTCGATTCCCGAT
Sewage	CP_0047441_106404	TAGACGTAAGCCTGGTCTCAgacggtaatggcaagaagctcggccgggtaAGAGTGTACCGACCTCAGTAGCCGTGACTATCGACAGNNNNNNNNaacacactgatcatggacatgatgttccgcAGGTAGACTCGATTCCCGAT
Sewage	CP_0047441_118380	TAGACGTAAGCCTGGTCTCAcgaagagttcctgaacgatgctcagtgcctAGAGTGTACCGACCTCAGTAGCCGTGACTATCGACAGNNNNNNNNttcatgatttgtccgtactgtcctgcaaggAGGTAGACTCGATTCCCGAT
Sewage	CP_0047441_125396	TAGACGTAAGCCTGGTCTCAcgaacgctgtcgatctggctatcttcaatcAGAGTGTACCGACCTCAGTAGCCGTGACTATCGACAGNNNNNNNNaacatggcctggtgggtagtgaagatgtcgAGGTAGACTCGATTCCCGAT
Sewage	CP_0047441_137505	TAGACGTAAGCCTGGTCTCAgaaaggaatcatggtttacaagtggttgaaAGAGTGTACCGACCTCAGTAGCCGTGACTATCGACAGNNNNNNNNgttagccaagccaaaggcgctgtcaacctgAGGTAGACTCGATTCCCGAT
Sewage	CP_0047441_142589	TAGACGTAAGCCTGGTCTCAccttactcatgccctcgcggttgtagacgtAGAGTGTACCGACCTCAGTAGCCGTGACTATCGACAGNNNNNNNNtgtaatagagcagggtattgtccagctgcgAGGTAGACTCGATTCCCGAT
Sewage	CP_0047441_152815	TAGACGTAAGCCTGGTCTCActcggtgcgctcgatgttgcaattgcagtaAGAGTGTACCGACCTCAGTAGCCGTGACTATCGACAGNNNNNNNNcgccttcaatgaagaggcgacaattcgcacAGGTAGACTCGATTCCCGAT
Sewage	CP_0047441_156860	TAGACGTAAGCCTGGTCTCAgcaaacccagtagtccttgaggctattagaAGAGTGTACCGACCTCAGTAGCCGTGACTATCGACAGNNNNNNNNcgtgaaacgtcgactgcgatcggcaatatcAGGTAGACTCGATTCCCGAT
Sewage	CP_006659_13074	TAGACGTAAGCCTGGTCTCAgcctttaaacgttcctgatagctcctcatcAGAGTGTACCGACCTCAGTAGCCGTGACTATCGACAGNNNNNNNNttacgcgacatactctgcgtcatcccatgcAGGTAGACTCGATTCCCGAT
Sewage	CP_006659_22930	TAGACGTAAGCCTGGTCTCAcgcgctaaatcggcgttaaacgctaacgatAGAGTGTACCGACCTCAGTAGCCGTGACTATCGACAGNNNNNNNNcgcaatataatgaccttatccgaccatcagAGGTAGACTCGATTCCCGAT
Sewage	CP_006659_30883	TAGACGTAAGCCTGGTCTCAcgcgcactaaagcgttaaagtcattgctgaAGAGTGTACCGACCTCAGTAGCCGTGACTATCGACAGNNNNNNNNtctcgcgcacgctattatattgtgacgccgAGGTAGACTCGATTCCCGAT
Sewage	CP_006659_59269	TAGACGTAAGCCTGGTCTCAggcctcatggaatgcaaccgggccgacattAGAGTGTACCGACCTCAGTAGCCGTGACTATCGACAGNNNNNNNNgtggttattgtgagttcggaagttgaactgAGGTAGACTCGATTCCCGAT
Sewage	CP_006659_70919	TAGACGTAAGCCTGGTCTCAgcaacgttcaacaaagctatatacctcatgAGAGTGTACCGACCTCAGTAGCCGTGACTATCGACAGNNNNNNNNagcattaggcgatggcgaatgtcccgcagcAGGTAGACTCGATTCCCGAT
Sewage	CP_006659_76376	TAGACGTAAGCCTGGTCTCActgcctgatagctcagttaaattcgtgcgcAGAGTGTACCGACCTCAGTAGCCGTGACTATCGACAGNNNNNNNNttggttgtaagaatcccggcaccgtaatggAGGTAGACTCGATTCCCGAT
Sewage	CP_006659_78117	TAGACGTAAGCCTGGTCTCAgcactattcgtttgacgacactcgagattgAGAGTGTACCGACCTCAGTAGCCGTGACTATCGACAGNNNNNNNNtgaccagtaagatccttgatcccattcacgAGGTAGACTCGATTCCCGAT
Sewage	CP_006659_86759	TAGACGTAAGCCTGGTCTCAgaagaatgactgacgagatcgatagcgacgAGAGTGTACCGACCTCAGTAGCCGTGACTATCGACAGNNNNNNNNtctgctatttctttcaatttcggcgaggagAGGTAGACTCGATTCCCGAT
Sewage	CP_006659_90724	TAGACGTAAGCCTGGTCTCAgacagcgaaacccgtagctggtcttcgcaaAGAGTGTACCGACCTCAGTAGCCGTGACTATCGACAGNNNNNNNNtatagcgaagcgtcgtgctatttcctgatgAGGTAGACTCGATTCCCGAT
Sewage	CP_006659_91141	TAGACGTAAGCCTGGTCTCAcggaagcaccgaatgaattctccttaaggaAGAGTGTACCGACCTCAGTAGCCGTGACTATCGACAGNNNNNNNNagatccgtccatctttgtgtaccgccaggcAGGTAGACTCGATTCCCGAT
Sewage	CP_006659_95142	TAGACGTAAGCCTGGTCTCAgacgcccagcccaaatgtttgcgccctcggAGAGTGTACCGACCTCAGTAGCCGTGACTATCGACAGNNNNNNNNcgaagatattaatacgttgatcgaggtaacAGGTAGACTCGATTCCCGAT
Sewage	CP_006659_96777	TAGACGTAAGCCTGGTCTCAgatgagattatcagtaacgtcatttccagcAGAGTGTACCGACCTCAGTAGCCGTGACTATCGACAGNNNNNNNNgtgttgggcggtgagcatgggctacagcccAGGTAGACTCGATTCCCGAT
Sewage	CP_006659_104382	TAGACGTAAGCCTGGTCTCAgtattactggcgggaaatattgcatggcccAGAGTGTACCGACCTCAGTAGCCGTGACTATCGACAGNNNNNNNNactatcccgatacagctgaccgggttgttgAGGTAGACTCGATTCCCGAT
Sewage	CP_006659_107750	TAGACGTAAGCCTGGTCTCAccgcaaacgacttggctctggatcttgtcgAGAGTGTACCGACCTCAGTAGCCGTGACTATCGACAGNNNNNNNNaatgctatctgacggttaattcctgtcgcgAGGTAGACTCGATTCCCGAT
Sewage	CP_006659_110615	TAGACGTAAGCCTGGTCTCAcaacccaaagcgctctctaacccacaattgAGAGTGTACCGACCTCAGTAGCCGTGACTATCGACAGNNNNNNNNgatgatttccgcatcagcataaatcatgggAGGTAGACTCGATTCCCGAT
Sewage	CP_006659_116352	TAGACGTAAGCCTGGTCTCAgtgccggaccatacctgggtgtaaggcaatAGAGTGTACCGACCTCAGTAGCCGTGACTATCGACAGNNNNNNNNcgcaaaggcttaaataaaggcggtttaaccAGGTAGACTCGATTCCCGAT
Sewage	CP_006659_135240	TAGACGTAAGCCTGGTCTCAgtttagtcataaacgaacgtggcggagcgcAGAGTGTACCGACCTCAGTAGCCGTGACTATCGACAGNNNNNNNNctgtacgttgaggagcaattgcagacgctgAGGTAGACTCGATTCCCGAT
Sewage	CP_006659_149657	TAGACGTAAGCCTGGTCTCAcgcctgacagcaactttacgacaggcgagcAGAGTGTACCGACCTCAGTAGCCGTGACTATCGACAGNNNNNNNNcatcgttataccattgtagtaaacgtaaacAGGTAGACTCGATTCCCGAT
Sewage	CP_006659_155803	TAGACGTAAGCCTGGTCTCAccagaaacggtttctttaaagtatgacctcAGAGTGTACCGACCTCAGTAGCCGTGACTATCGACAGNNNNNNNNacatcagccgccagcgtcatctacaggcggAGGTAGACTCGATTCCCGAT
Sewage	CP_006659_180827	TAGACGTAAGCCTGGTCTCAcacagcgggaagaaccaggataaatattcgAGAGTGTACCGACCTCAGTAGCCGTGACTATCGACAGNNNNNNNNaagccgcagcggcagacgtttatcagcaccAGGTAGACTCGATTCCCGAT
Sewage	CP_006713_384	TAGACGTAAGCCTGGTCTCAgtaaccgagttcttcacagacctgcagaatAGAGTGTACCGACCTCAGTAGCCGTGACTATCGACAGNNNNNNNNcggagccaccagtcgcctttcctgtgtttcAGGTAGACTCGATTCCCGAT
Sewage	CP_006713_3387	TAGACGTAAGCCTGGTCTCAgttgtcgttccagccgtatgtgctcgcggcAGAGTGTACCGACCTCAGTAGCCGTGACTATCGACAGNNNNNNNNatagttcacaaatggtgcatagtcgttgacAGGTAGACTCGATTCCCGAT
Sewage	CP_006713_6063	TAGACGTAAGCCTGGTCTCAggtcgcatgagtatgactacttggtggtggAGAGTGTACCGACCTCAGTAGCCGTGACTATCGACAGNNNNNNNNtcgaggattcattgcatcaggctcgtgaacAGGTAGACTCGATTCCCGAT
Sewage	CP_006713_10208	TAGACGTAAGCCTGGTCTCAgcaaactctgacagttccctgtctttgcttAGAGTGTACCGACCTCAGTAGCCGTGACTATCGACAGNNNNNNNNgacagcccacctccttatcgctttaggaggAGGTAGACTCGATTCCCGAT
Sewage	CP_006713_11050	TAGACGTAAGCCTGGTCTCAgttcgcgagaacatcagagacgtagcgaacAGAGTGTACCGACCTCAGTAGCCGTGACTATCGACAGNNNNNNNNtggtcgtgctcgcgttgtagagtgaacaacAGGTAGACTCGATTCCCGAT
Sewage	CP_006713_11467	TAGACGTAAGCCTGGTCTCAcgccatgagacttgccgccgccttgatcagAGAGTGTACCGACCTCAGTAGCCGTGACTATCGACAGNNNNNNNNataaccattgaccacattgaacggaaacgcAGGTAGACTCGATTCCCGAT
Sewage	CP_006713_14277	TAGACGTAAGCCTGGTCTCActgtccgttagcctttgtattcccaaggatAGAGTGTACCGACCTCAGTAGCCGTGACTATCGACAGNNNNNNNNtaccgaaccgccctccgttgattctatgagAGGTAGACTCGATTCCCGAT
Sewage	CP_006713_18423	TAGACGTAAGCCTGGTCTCActtatgctgcaggtcatgccgatatctgccAGAGTGTACCGACCTCAGTAGCCGTGACTATCGACAGNNNNNNNNatggtgattacagtgcaattggcgcatcgcAGGTAGACTCGATTCCCGAT
Sewage	CP_006713_18875	TAGACGTAAGCCTGGTCTCAcgaggatttgggcacattcaccagtcttgcAGAGTGTACCGACCTCAGTAGCCGTGACTATCGACAGNNNNNNNNcatcgatgagcatatggatcaggctctgagAGGTAGACTCGATTCCCGAT
Sewage	CP_006713_21230	TAGACGTAAGCCTGGTCTCAgatttgaatccatgggacaatatggaggagAGAGTGTACCGACCTCAGTAGCCGTGACTATCGACAGNNNNNNNNcaggtgacgttcgacccactgtccgggttcAGGTAGACTCGATTCCCGAT
Sewage	CP_006713_24898	TAGACGTAAGCCTGGTCTCAgttactgctgtatatcgtcaagtttgtcttAGAGTGTACCGACCTCAGTAGCCGTGACTATCGACAGNNNNNNNNggcgggaaatcagctgatacagccgattcgAGGTAGACTCGATTCCCGAT
Sewage	CP_006713_25632	TAGACGTAAGCCTGGTCTCAgaagaactgaaattgaacgatatgccggctAGAGTGTACCGACCTCAGTAGCCGTGACTATCGACAGNNNNNNNNgaacccaagatgccgagtttgggcacgccgAGGTAGACTCGATTCCCGAT
Sewage	CP_006713_28577	TAGACGTAAGCCTGGTCTCAggcgtcacgatatgagcattgccgatatcgAGAGTGTACCGACCTCAGTAGCCGTGACTATCGACAGNNNNNNNNattcctgtacggaattggtggcactatgccAGGTAGACTCGATTCCCGAT
Sewage	CP_006713_30079	TAGACGTAAGCCTGGTCTCActgctgaaccggaacagcaaattgaatctcAGAGTGTACCGACCTCAGTAGCCGTGACTATCGACAGNNNNNNNNaagccatcgaaggtggactggaacagcccgAGGTAGACTCGATTCCCGAT
Sewage	CP_006713_32465	TAGACGTAAGCCTGGTCTCAcgaacagtggaagacttgcttggatgacttAGAGTGTACCGACCTCAGTAGCCGTGACTATCGACAGNNNNNNNNaaagacgtaacgtcaagacgaacgccctccAGGTAGACTCGATTCCCGAT
Sewage	CP_006713_35610	TAGACGTAAGCCTGGTCTCAgttcgtatgagccgaagaccgtcaacgtcaAGAGTGTACCGACCTCAGTAGCCGTGACTATCGACAGNNNNNNNNatgccgcagtaaagtcggtgcagtctcttgAGGTAGACTCGATTCCCGAT
Sewage	CP_006713_39970	TAGACGTAAGCCTGGTCTCAccaagggtgaacactccgtgaacgcggctgAGAGTGTACCGACCTCAGTAGCCGTGACTATCGACAGNNNNNNNNtcaccacgcaaattcagtaattcattgttcAGGTAGACTCGATTCCCGAT
Sewage	CP_006713_44211	TAGACGTAAGCCTGGTCTCActggcgaaggtaggttgtatgtggtacttgAGAGTGTACCGACCTCAGTAGCCGTGACTATCGACAGNNNNNNNNatcgtatggcattcccgcgcactcatgctgAGGTAGACTCGATTCCCGAT
Sewage	CP_006713_77314	TAGACGTAAGCCTGGTCTCAgtaagggtatcggcaacgtgcacctcataaAGAGTGTACCGACCTCAGTAGCCGTGACTATCGACAGNNNNNNNNgctccagtgttggtcgctgtaagcgtcatgAGGTAGACTCGATTCCCGAT
Sewage	CP_006713_78404	TAGACGTAAGCCTGGTCTCAccattattgtggccaccggctcgaatttccAGAGTGTACCGACCTCAGTAGCCGTGACTATCGACAGNNNNNNNNtatctgacggctcggtgttggaatctcgtgAGGTAGACTCGATTCCCGAT
Sewage	FN_650140_372	TAGACGTAAGCCTGGTCTCAggacaaggcccggttatcgattgatgagttAGAGTGTACCGACCTCAGTAGCCGTGACTATCGACAGNNNNNNNNaagtagtcggtccttattcctacgtctagcAGGTAGACTCGATTCCCGAT
Sewage	FN_650140_7158	TAGACGTAAGCCTGGTCTCAcgctgttaaagacagccaagcagcaacagaAGAGTGTACCGACCTCAGTAGCCGTGACTATCGACAGNNNNNNNNcaagaataatgtaaggccaacaccggcagcAGGTAGACTCGATTCCCGAT
Sewage	FN_650140_12637	TAGACGTAAGCCTGGTCTCAgctctagttgccttgatacatgctctggctAGAGTGTACCGACCTCAGTAGCCGTGACTATCGACAGNNNNNNNNgatggtacggcgacacttgcagaaacattgAGGTAGACTCGATTCCCGAT
Sewage	FN_650140_20915	TAGACGTAAGCCTGGTCTCAccagggcgcaagattacgtgttgaggcacgAGAGTGTACCGACCTCAGTAGCCGTGACTATCGACAGNNNNNNNNatatttatcgtccagaccttgtttgagctgAGGTAGACTCGATTCCCGAT
Sewage	FN_650140_27672	TAGACGTAAGCCTGGTCTCAggatgcgctacgttcccaaggtgcttcggtAGAGTGTACCGACCTCAGTAGCCGTGACTATCGACAGNNNNNNNNtatagaggatgatgcactcactcatcaagcAGGTAGACTCGATTCCCGAT
Sewage	FN_650140_34854	TAGACGTAAGCCTGGTCTCAcaaacggatgggtcctgttggcaattgaacAGAGTGTACCGACCTCAGTAGCCGTGACTATCGACAGNNNNNNNNactgcaaatagattaagacgtcatcccgggAGGTAGACTCGATTCCCGAT
Sewage	FN_650140_40036	TAGACGTAAGCCTGGTCTCActacaggttgggtgctccattcttgcaacaAGAGTGTACCGACCTCAGTAGCCGTGACTATCGACAGNNNNNNNNtttcatgaactgacattcccagggaatggcAGGTAGACTCGATTCCCGAT
Sewage	FN_650140_45568	TAGACGTAAGCCTGGTCTCAgtttgcaacttcttccgctactttatccaaAGAGTGTACCGACCTCAGTAGCCGTGACTATCGACAGNNNNNNNNatccacgggctcaagatgagtaggtgcccgAGGTAGACTCGATTCCCGAT
Sewage	FN_650140_53602	TAGACGTAAGCCTGGTCTCAgaacaagagtgtttgcctgtacaaagtcatAGAGTGTACCGACCTCAGTAGCCGTGACTATCGACAGNNNNNNNNggttacgagcctcatcgtccataacttgccAGGTAGACTCGATTCCCGAT
Sewage	FN_650140_68312	TAGACGTAAGCCTGGTCTCAcatatcctcgttggtaggcttcggatatacAGAGTGTACCGACCTCAGTAGCCGTGACTATCGACAGNNNNNNNNtggagccaccactaccacttggatataaggAGGTAGACTCGATTCCCGAT
Sewage	FN_650140_75684	TAGACGTAAGCCTGGTCTCActaaggtaacaaattgtcctgggtgattagAGAGTGTACCGACCTCAGTAGCCGTGACTATCGACAGNNNNNNNNgagctaacaaccgagcatctgcacgttgggAGGTAGACTCGATTCCCGAT
Sewage	FN_650140_82560	TAGACGTAAGCCTGGTCTCAcacaaagatttgaagtggccatagcgcaagAGAGTGTACCGACCTCAGTAGCCGTGACTATCGACAGNNNNNNNNtcgcctgcaatcccttacaagggcttgaagAGGTAGACTCGATTCCCGAT
Sewage	FN_650140_90162	TAGACGTAAGCCTGGTCTCAcgcatgctcaaacaagttggcggtgacgttAGAGTGTACCGACCTCAGTAGCCGTGACTATCGACAGNNNNNNNNgccgcaataagtgaagaaggcgttctttcgAGGTAGACTCGATTCCCGAT
Sewage	FN_650140_100530	TAGACGTAAGCCTGGTCTCAcaatccagagctcgctaaagctgcatgataAGAGTGTACCGACCTCAGTAGCCGTGACTATCGACAGNNNNNNNNctcagccaatgtagacaactcaacaaaccgAGGTAGACTCGATTCCCGAT
Sewage	FN_650140_108236	TAGACGTAAGCCTGGTCTCAgtacttctcacaggatacaaagctataaccAGAGTGTACCGACCTCAGTAGCCGTGACTATCGACAGNNNNNNNNcctatagacacattggtgtcgcttggcgagAGGTAGACTCGATTCCCGAT
Sewage	FN_650140_116272	TAGACGTAAGCCTGGTCTCAcaagtagagttaagcgcgcccgttgtaagaAGAGTGTACCGACCTCAGTAGCCGTGACTATCGACAGNNNNNNNNgatctcacgatatcattcgcgttgacactcAGGTAGACTCGATTCCCGAT
Sewage	FN_650140_119842	TAGACGTAAGCCTGGTCTCAcctctaggagccgaggttgttctcagaactAGAGTGTACCGACCTCAGTAGCCGTGACTATCGACAGNNNNNNNNgcctataatacgcttacaagttcggtaggcAGGTAGACTCGATTCCCGAT
Sewage	FN_650140_124089	TAGACGTAAGCCTGGTCTCAccataacgctttatcgcatcttgcgctgcgAGAGTGTACCGACCTCAGTAGCCGTGACTATCGACAGNNNNNNNNgaaaccaatcggctggctgatgcagaagtgAGGTAGACTCGATTCCCGAT
Sewage	FN_650140_129804	TAGACGTAAGCCTGGTCTCAgctcattagatccatatctgtctcaatgggAGAGTGTACCGACCTCAGTAGCCGTGACTATCGACAGNNNNNNNNtccattggcacaggtgccaattgggatgccAGGTAGACTCGATTCCCGAT
Sewage	FN_650140_135786	TAGACGTAAGCCTGGTCTCAcgtaatatcacaccttgattcgcttgggaaAGAGTGTACCGACCTCAGTAGCCGTGACTATCGACAGNNNNNNNNcttcccgcgataactacagaaagaccctcgAGGTAGACTCGATTCCCGAT
Sewage	NC_000916_61	TAGACGTAAGCCTGGTCTCAcctgatggtggctttgtaagatacgggttaAGAGTGTACCGACCTCAGTAGCCGTGACTATCGACAGNNNNNNNNggtgacgccagcgaggctgaccttgtaaacAGGTAGACTCGATTCCCGAT
Sewage	NC_000916_4691	TAGACGTAAGCCTGGTCTCAgggtctggtcctctaaagaacattcactcaAGAGTGTACCGACCTCAGTAGCCGTGACTATCGACAGNNNNNNNNtttgcagttaggtgctgtaatagggatgccAGGTAGACTCGATTCCCGAT
Sewage	NC_000916_7534	TAGACGTAAGCCTGGTCTCActttactctcgatgacctcatcgacagctgAGAGTGTACCGACCTCAGTAGCCGTGACTATCGACAGNNNNNNNNagacagtgtagttgaggacctctacctgggAGGTAGACTCGATTCCCGAT
Sewage	NC_000916_9445	TAGACGTAAGCCTGGTCTCAgaggacctcaatgtgatccaccatgttctcAGAGTGTACCGACCTCAGTAGCCGTGACTATCGACAGNNNNNNNNgtacttctcaagtcccagcctgtgtatcccAGGTAGACTCGATTCCCGAT
Sewage	NC_000916_10387	TAGACGTAAGCCTGGTCTCAccaaggaacgataaactcttcagatcagatAGAGTGTACCGACCTCAGTAGCCGTGACTATCGACAGNNNNNNNNgacgcccgcaggatacacataacaggtcagAGGTAGACTCGATTCCCGAT
Sewage	NC_000916_13043	TAGACGTAAGCCTGGTCTCAcacgctactgtctacattcatatcagacctAGAGTGTACCGACCTCAGTAGCCGTGACTATCGACAGNNNNNNNNcctctcaaagctcactgtggtggtatccgcAGGTAGACTCGATTCCCGAT
Sewage	NC_000916_14720	TAGACGTAAGCCTGGTCTCAggagagggtctgttcataacagcggatagaAGAGTGTACCGACCTCAGTAGCCGTGACTATCGACAGNNNNNNNNtcatggtggtatcctgcgtttgagagtatgAGGTAGACTCGATTCCCGAT
Sewage	NC_000916_18446	TAGACGTAAGCCTGGTCTCActcgtggcctctgcatctgccgcctgggtcAGAGTGTACCGACCTCAGTAGCCGTGACTATCGACAGNNNNNNNNcttagatcaatcatagacctgctgataatcAGGTAGACTCGATTCCCGAT
Sewage	NC_000916_21371	TAGACGTAAGCCTGGTCTCAgtgcctaataccttgcctcaagtaaggcaaAGAGTGTACCGACCTCAGTAGCCGTGACTATCGACAGNNNNNNNNgtgtccatagctctggttctctactgaccgAGGTAGACTCGATTCCCGAT
Sewage	NC_000916_24861	TAGACGTAAGCCTGGTCTCActccctaaccatatctgcagctatcataagAGAGTGTACCGACCTCAGTAGCCGTGACTATCGACAGNNNNNNNNgatgtaggttatcctgtcaccggcttcagcAGGTAGACTCGATTCCCGAT
Sewage	NC_000916_28189	TAGACGTAAGCCTGGTCTCActggagctgcatggtactggtctatgagcgAGAGTGTACCGACCTCAGTAGCCGTGACTATCGACAGNNNNNNNNttatgagccttatctcctctgacctgttgcAGGTAGACTCGATTCCCGAT
Sewage	NC_000916_33087	TAGACGTAAGCCTGGTCTCAgttccggatcctaaggagatccagtatctcAGAGTGTACCGACCTCAGTAGCCGTGACTATCGACAGNNNNNNNNggattcaaatccatgggccagtattgaatgAGGTAGACTCGATTCCCGAT
Sewage	NC_000916_36110	TAGACGTAAGCCTGGTCTCAcgggtgttagtcttcctccggtgtgtcttcAGAGTGTACCGACCTCAGTAGCCGTGACTATCGACAGNNNNNNNNgatctgcatcggaatttaccacaatctctgAGGTAGACTCGATTCCCGAT
Sewage	NC_000916_40284	TAGACGTAAGCCTGGTCTCAcctcctctggaggtttctctgaaacatcccAGAGTGTACCGACCTCAGTAGCCGTGACTATCGACAGNNNNNNNNctgcgcatatgatggacccatatatccttgAGGTAGACTCGATTCCCGAT
Sewage	NC_000916_44041	TAGACGTAAGCCTGGTCTCAcagtctctaaactccatcatcttctgtcggAGAGTGTACCGACCTCAGTAGCCGTGACTATCGACAGNNNNNNNNaagggcaaggtaccttatcaggtgctgatgAGGTAGACTCGATTCCCGAT
Sewage	NC_000916_46493	TAGACGTAAGCCTGGTCTCAgagatagatgtgggtgatgaggtaattgtgAGAGTGTACCGACCTCAGTAGCCGTGACTATCGACAGNNNNNNNNgacggcagggaggttgaggtgaggatccacAGGTAGACTCGATTCCCGAT
Sewage	NC_000916_49387	TAGACGTAAGCCTGGTCTCAgaatgatctgccttcgggtgttataaccctAGAGTGTACCGACCTCAGTAGCCGTGACTATCGACAGNNNNNNNNtttctttacctctgcagcggccttgtcaagAGGTAGACTCGATTCCCGAT
Sewage	NC_000916_51662	TAGACGTAAGCCTGGTCTCActtggaaggcagatgttcctccttctacagAGAGTGTACCGACCTCAGTAGCCGTGACTATCGACAGNNNNNNNNgagggcaatgcatccagctttaaccttgacAGGTAGACTCGATTCCCGAT
Sewage	NC_000916_55054	TAGACGTAAGCCTGGTCTCAgtggttgattccttcgtggagctttcagagAGAGTGTACCGACCTCAGTAGCCGTGACTATCGACAGNNNNNNNNgcatactccggtgaaatcacaggtgacgtgAGGTAGACTCGATTCCCGAT
Sewage	NC_000916_57707	TAGACGTAAGCCTGGTCTCAgactgaatagggagagtgccatggacgtccAGAGTGTACCGACCTCAGTAGCCGTGACTATCGACAGNNNNNNNNaggcatacaggataatgaatgagatccttgAGGTAGACTCGATTCCCGAT
Sewage	NC_000922_63	TAGACGTAAGCCTGGTCTCAcataccatcagccaactctacgatctctcaAGAGTGTACCGACCTCAGTAGCCGTGACTATCGACAGNNNNNNNNgtgcgttatggatatcgttctcctcaagcgAGGTAGACTCGATTCCCGAT
Sewage	NC_000922_978	TAGACGTAAGCCTGGTCTCAcgagccaggcaaatttagaatgggtgcggaAGAGTGTACCGACCTCAGTAGCCGTGACTATCGACAGNNNNNNNNtgcaagtcatcccaggaacgggaactcaacAGGTAGACTCGATTCCCGAT
Sewage	NC_000922_3765	TAGACGTAAGCCTGGTCTCAggaatcaagagattgtgagtaggcgtcaccAGAGTGTACCGACCTCAGTAGCCGTGACTATCGACAGNNNNNNNNttatctcctatcgcgttgcgttatgtagcgAGGTAGACTCGATTCCCGAT
Sewage	NC_000922_5302	TAGACGTAAGCCTGGTCTCAccgaaggaaatcagtcagctagagagctacAGAGTGTACCGACCTCAGTAGCCGTGACTATCGACAGNNNNNNNNgtaaaggctagccgttctttagcaagcctcAGGTAGACTCGATTCCCGAT
Sewage	NC_000922_7175	TAGACGTAAGCCTGGTCTCAcgaagttaaggaagctctgaaacgatgatgAGAGTGTACCGACCTCAGTAGCCGTGACTATCGACAGNNNNNNNNaactgattctatgagcccggagcttctcagAGGTAGACTCGATTCCCGAT
Sewage	NC_000922_10172	TAGACGTAAGCCTGGTCTCActggaggcacttcctgatgataaactttccAGAGTGTACCGACCTCAGTAGCCGTGACTATCGACAGNNNNNNNNcaggaagggtaaatccatgcagcagtatagAGGTAGACTCGATTCCCGAT
Sewage	NC_000922_13533	TAGACGTAAGCCTGGTCTCAgccgtaggcctgacccaaccctttacggcgAGAGTGTACCGACCTCAGTAGCCGTGACTATCGACAGNNNNNNNNctgagcattcgttaataaaggataggtaagAGGTAGACTCGATTCCCGAT
Sewage	NC_000922_15793	TAGACGTAAGCCTGGTCTCAggcctcagcttatttgcaggagtgctgttaAGAGTGTACCGACCTCAGTAGCCGTGACTATCGACAGNNNNNNNNcaaacctggtacatcgtttcctttatcctgAGGTAGACTCGATTCCCGAT
Sewage	NC_000922_16808	TAGACGTAAGCCTGGTCTCAgtccaactgcaaattacgacaacctgcagcAGAGTGTACCGACCTCAGTAGCCGTGACTATCGACAGNNNNNNNNtatatccaagaggcgacaccaagcacaatcAGGTAGACTCGATTCCCGAT
Sewage	NC_000922_17237	TAGACGTAAGCCTGGTCTCAgaaccagggtgccttgctcctagatagcaaAGAGTGTACCGACCTCAGTAGCCGTGACTATCGACAGNNNNNNNNgatctacgccgaaacctgcaacatcgtaggAGGTAGACTCGATTCCCGAT
Sewage	NC_000922_19056	TAGACGTAAGCCTGGTCTCAcgtacaggatctccgctcctacgctttgggAGAGTGTACCGACCTCAGTAGCCGTGACTATCGACAGNNNNNNNNtatctcaacaggatgtttacgcacacagacAGGTAGACTCGATTCCCGAT
Sewage	NC_000922_20763	TAGACGTAAGCCTGGTCTCAgtagatgccacccttactgtcgattctagcAGAGTGTACCGACCTCAGTAGCCGTGACTATCGACAGNNNNNNNNgatctgaccttcaagtctaactctgcatcgAGGTAGACTCGATTCCCGAT
Sewage	NC_000922_25565	TAGACGTAAGCCTGGTCTCAcattaaggaatcccaagggagaggtctgctAGAGTGTACCGACCTCAGTAGCCGTGACTATCGACAGNNNNNNNNgattcgtcctctacgctattcttaagctacAGGTAGACTCGATTCCCGAT
Sewage	NC_000922_27134	TAGACGTAAGCCTGGTCTCActcggtttgacaactctaacagctgaacaaAGAGTGTACCGACCTCAGTAGCCGTGACTATCGACAGNNNNNNNNtccacagttcgtcagttaatggcgagctacAGGTAGACTCGATTCCCGAT
Sewage	NC_000922_29895	TAGACGTAAGCCTGGTCTCActtgtcatccttgagaaggaacgtctttccAGAGTGTACCGACCTCAGTAGCCGTGACTATCGACAGNNNNNNNNcatgggtattacggcgctctattcttaaggAGGTAGACTCGATTCCCGAT
Sewage	NC_000922_30992	TAGACGTAAGCCTGGTCTCActcaaactatagaacgtggagagaacttctAGAGTGTACCGACCTCAGTAGCCGTGACTATCGACAGNNNNNNNNctgcgaatgctcgtaaacgttgtgcctgtgAGGTAGACTCGATTCCCGAT
Sewage	NC_000922_34181	TAGACGTAAGCCTGGTCTCAgtcctacagtcattgtcttgtcgcgacaagAGAGTGTACCGACCTCAGTAGCCGTGACTATCGACAGNNNNNNNNgagcgtggattgcaggattaaagcacacagAGGTAGACTCGATTCCCGAT
Sewage	NC_000922_37086	TAGACGTAAGCCTGGTCTCActgtagaagctctcaagcaggcccatcgttAGAGTGTACCGACCTCAGTAGCCGTGACTATCGACAGNNNNNNNNtttcccaggctaagataggtggatatactgAGGTAGACTCGATTCCCGAT
Sewage	NC_000922_39238	TAGACGTAAGCCTGGTCTCAcgctatagattgttggcaaaggccgcgatcAGAGTGTACCGACCTCAGTAGCCGTGACTATCGACAGNNNNNNNNaaggaaggaagagatgtcttggcggtaagcAGGTAGACTCGATTCCCGAT
Sewage	NC_000922_40940	TAGACGTAAGCCTGGTCTCAgatggcaggaaaccagacgtcggcagttatAGAGTGTACCGACCTCAGTAGCCGTGACTATCGACAGNNNNNNNNttctccagcatcggtatttaggtagtccagAGGTAGACTCGATTCCCGAT
Sewage	NC_002696_982	TAGACGTAAGCCTGGTCTCAcaacgtagcaatgttcggcgaacgcgatagAGAGTGTACCGACCTCAGTAGCCGTGACTATCGACAGNNNNNNNNtggcgtgcaaccgtaaacttatggttcgcgAGGTAGACTCGATTCCCGAT
Sewage	NC_002696_9651	TAGACGTAAGCCTGGTCTCActggctactactctgacgtcaggattctagAGAGTGTACCGACCTCAGTAGCCGTGACTATCGACAGNNNNNNNNaccctcaacgaagcggctcaaatccacctcAGGTAGACTCGATTCCCGAT
Sewage	NC_002696_19575	TAGACGTAAGCCTGGTCTCAcgcgccaaagtgaaatagcaacgttctttgAGAGTGTACCGACCTCAGTAGCCGTGACTATCGACAGNNNNNNNNgaataatcggcttgatttcatagccgctggAGGTAGACTCGATTCCCGAT
Sewage	NC_002696_21889	TAGACGTAAGCCTGGTCTCAcgcgaatttctacccttccaatgtgttgttAGAGTGTACCGACCTCAGTAGCCGTGACTATCGACAGNNNNNNNNcgggttctcgccgacttgcacggaacagtgAGGTAGACTCGATTCCCGAT
Sewage	NC_002696_25515	TAGACGTAAGCCTGGTCTCAcggagggctcgtgaaggctgttctgatcgcAGAGTGTACCGACCTCAGTAGCCGTGACTATCGACAGNNNNNNNNgtgctctgaagttataatctcaggttgaagAGGTAGACTCGATTCCCGAT
Sewage	NC_002696_38775	TAGACGTAAGCCTGGTCTCActgatactgaggccgagaagggtacgtattAGAGTGTACCGACCTCAGTAGCCGTGACTATCGACAGNNNNNNNNaagggcaacccgacgagaaagtctctgctgAGGTAGACTCGATTCCCGAT
Sewage	NC_002696_48881	TAGACGTAAGCCTGGTCTCAccgcgctgtgatgcatttccagtctcgagtAGAGTGTACCGACCTCAGTAGCCGTGACTATCGACAGNNNNNNNNctagaatcgacctctacgtgtcttcgcttcAGGTAGACTCGATTCCCGAT
Sewage	NC_002696_53943	TAGACGTAAGCCTGGTCTCActagacatcattctagggttgtgtttcgctAGAGTGTACCGACCTCAGTAGCCGTGACTATCGACAGNNNNNNNNccgccgttctcgtatctgcgggaatattccAGGTAGACTCGATTCCCGAT
Sewage	NC_002696_59461	TAGACGTAAGCCTGGTCTCAcggaccgtagttgtaggcctcgttcagaaaAGAGTGTACCGACCTCAGTAGCCGTGACTATCGACAGNNNNNNNNgcggaactcatagggaaactcggtcgaaagAGGTAGACTCGATTCCCGAT
Sewage	NC_002696_65676	TAGACGTAAGCCTGGTCTCAgtcaccaaccagtcatggatcaacagtgggAGAGTGTACCGACCTCAGTAGCCGTGACTATCGACAGNNNNNNNNcagactattactgaggcctactttgaggcgAGGTAGACTCGATTCCCGAT
Sewage	NC_002696_73198	TAGACGTAAGCCTGGTCTCAgatgcgtcgacgaatagtctcgatgctctgAGAGTGTACCGACCTCAGTAGCCGTGACTATCGACAGNNNNNNNNaatgttgggctctttggtgcccaaggtgtcAGGTAGACTCGATTCCCGAT
Sewage	NC_002696_82774	TAGACGTAAGCCTGGTCTCAcgatgcgctttgactgacccagtgatccgaAGAGTGTACCGACCTCAGTAGCCGTGACTATCGACAGNNNNNNNNaaatgcatgattgcttgagcaatttcggcgAGGTAGACTCGATTCCCGAT
Sewage	NC_002696_87281	TAGACGTAAGCCTGGTCTCAcgtcgcaaacgccggtaacctgggtatgatAGAGTGTACCGACCTCAGTAGCCGTGACTATCGACAGNNNNNNNNtcaaaccgacttcatgaagccaagatcgggAGGTAGACTCGATTCCCGAT
Sewage	NC_002696_96700	TAGACGTAAGCCTGGTCTCAgatcattcgccagaaactgttcaagcatcgAGAGTGTACCGACCTCAGTAGCCGTGACTATCGACAGNNNNNNNNgcatgagcttccgagcggcaatgaactcgcAGGTAGACTCGATTCCCGAT
Sewage	NC_002696_98460	TAGACGTAAGCCTGGTCTCAgatcttcttcattccaagcccacaccctccAGAGTGTACCGACCTCAGTAGCCGTGACTATCGACAGNNNNNNNNcatctctacgccaaatttactcccgtacggAGGTAGACTCGATTCCCGAT
Sewage	NC_002696_111096	TAGACGTAAGCCTGGTCTCAcgttgctgttctcaacgaggtgttcgaaggAGAGTGTACCGACCTCAGTAGCCGTGACTATCGACAGNNNNNNNNctcgaagcagaaattcacggaatacacgcgAGGTAGACTCGATTCCCGAT
Sewage	NC_002696_114883	TAGACGTAAGCCTGGTCTCActgtttcgatgatgcggtatgttctgccgtAGAGTGTACCGACCTCAGTAGCCGTGACTATCGACAGNNNNNNNNgccaagccctcgacaaacaatgtcgaacacAGGTAGACTCGATTCCCGAT
Sewage	NC_002696_116914	TAGACGTAAGCCTGGTCTCAcctgtaggtaattctcgaagttcaagaactAGAGTGTACCGACCTCAGTAGCCGTGACTATCGACAGNNNNNNNNcgtgaggccctctgccgataaacgcgctggAGGTAGACTCGATTCCCGAT
Sewage	NC_002696_125339	TAGACGTAAGCCTGGTCTCAcattcttgaatttcaatagcgctttgcgccAGAGTGTACCGACCTCAGTAGCCGTGACTATCGACAGNNNNNNNNgcgtgggctcataagagaaatcgggaaaccAGGTAGACTCGATTCCCGAT
Sewage	NC_002696_131504	TAGACGTAAGCCTGGTCTCAggccttaatcttgatacggagggcgtcgtgAGAGTGTACCGACCTCAGTAGCCGTGACTATCGACAGNNNNNNNNctcaggcgttcaagcgtaagcgaaatagtcAGGTAGACTCGATTCCCGAT
Sewage	NC_002745_5498	TAGACGTAAGCCTGGTCTCAcagaagttgtattagaagcggcaatgaaggAGAGTGTACCGACCTCAGTAGCCGTGACTATCGACAGNNNNNNNNcaagtgcacaagaatcgtcgaagcgtgcagAGGTAGACTCGATTCCCGAT
Sewage	NC_002745_6102	TAGACGTAAGCCTGGTCTCActaaacttgatagcatcattaatgaggaacAGAGTGTACCGACCTCAGTAGCCGTGACTATCGACAGNNNNNNNNcgttagcggaccttacggcgaatgcgcttgAGGTAGACTCGATTCCCGAT
Sewage	NC_002745_6663	TAGACGTAAGCCTGGTCTCAgatacggatgcctatgtagcaccgagtacaAGAGTGTACCGACCTCAGTAGCCGTGACTATCGACAGNNNNNNNNaagaaggcattgcctatcatggactatgtcAGGTAGACTCGATTCCCGAT
Sewage	NC_002745_10527	TAGACGTAAGCCTGGTCTCAgcgcgcaaagtatcgacaaatccagcgacaAGAGTGTACCGACCTCAGTAGCCGTGACTATCGACAGNNNNNNNNtggacgatttgtggttctggcaattgattcAGGTAGACTCGATTCCCGAT
Sewage	NC_002745_16009	TAGACGTAAGCCTGGTCTCAcaatgttatgccgttgagccagaagggtccAGAGTGTACCGACCTCAGTAGCCGTGACTATCGACAGNNNNNNNNaccgcacgttatttaaagcaacatcacgtgAGGTAGACTCGATTCCCGAT
Sewage	NC_002745_16166	TAGACGTAAGCCTGGTCTCAcgattagcgctgttgcggcaactcaagcaaAGAGTGTACCGACCTCAGTAGCCGTGACTATCGACAGNNNNNNNNaagtaattgcagctattattgggacaagcgAGGTAGACTCGATTCCCGAT
Sewage	NC_002745_20967	TAGACGTAAGCCTGGTCTCAcatgatccaagccggagctggcaaggtataAGAGTGTACCGACCTCAGTAGCCGTGACTATCGACAGNNNNNNNNtggacttgaaagtgttcaatatgcatgtcgAGGTAGACTCGATTCCCGAT
Sewage	NC_002745_39567	TAGACGTAAGCCTGGTCTCActtggttcgacgcatattgtagtcggtagaAGAGTGTACCGACCTCAGTAGCCGTGACTATCGACAGNNNNNNNNcgtattacgacaccggaagaagcaagacagAGGTAGACTCGATTCCCGAT
Sewage	NC_002745_48762	TAGACGTAAGCCTGGTCTCActcgtcactgattgtttcgccactaccttgAGAGTGTACCGACCTCAGTAGCCGTGACTATCGACAGNNNNNNNNtgcgacaactgtgaaatcatcactacgttgAGGTAGACTCGATTCCCGAT
Sewage	NC_002745_60495	TAGACGTAAGCCTGGTCTCAgcgctgtaattgctactggtgcaccaccgtAGAGTGTACCGACCTCAGTAGCCGTGACTATCGACAGNNNNNNNNtggcattaggatcagttgtcggcgtgtatgAGGTAGACTCGATTCCCGAT
Sewage	NC_002745_62057	TAGACGTAAGCCTGGTCTCAcattgttgtgccgacgccagtcactgatgtAGAGTGTACCGACCTCAGTAGCCGTGACTATCGACAGNNNNNNNNggctttggctgtttgttgaataccttcaacAGGTAGACTCGATTCCCGAT
Sewage	NC_002745_69972	TAGACGTAAGCCTGGTCTCAcgagaatctttaacaccgtttaaagcgaaaAGAGTGTACCGACCTCAGTAGCCGTGACTATCGACAGNNNNNNNNaaccagcctgaagatgttctagcgcgtcgcAGGTAGACTCGATTCCCGAT
Sewage	NC_002745_71518	TAGACGTAAGCCTGGTCTCAggtgttatggtgttatagaccggtttggcgAGAGTGTACCGACCTCAGTAGCCGTGACTATCGACAGNNNNNNNNtcttgatgtagtgctatgatgtggcattgcAGGTAGACTCGATTCCCGAT
Sewage	NC_002745_77653	TAGACGTAAGCCTGGTCTCAcatgtgcaatcgctacaaccgcacctgattAGAGTGTACCGACCTCAGTAGCCGTGACTATCGACAGNNNNNNNNaccctcctggtaacatgaccatacagttagAGGTAGACTCGATTCCCGAT
Sewage	NC_002745_82039	TAGACGTAAGCCTGGTCTCAccatgtgcaacaatgatattcccattcacaAGAGTGTACCGACCTCAGTAGCCGTGACTATCGACAGNNNNNNNNaacgcttgattctgtcgtccgtgcctcatgAGGTAGACTCGATTCCCGAT
Sewage	NC_002745_85188	TAGACGTAAGCCTGGTCTCAcatctgagcttgcaagtcgttatatcgaagAGAGTGTACCGACCTCAGTAGCCGTGACTATCGACAGNNNNNNNNgttctgatggcgcgcaattatcgactgatgAGGTAGACTCGATTCCCGAT
Sewage	NC_002745_87000	TAGACGTAAGCCTGGTCTCAcaagtgcttctacgtgaactggttcatctgAGAGTGTACCGACCTCAGTAGCCGTGACTATCGACAGNNNNNNNNcgacacctggtgcatagatgtctgttgttcAGGTAGACTCGATTCCCGAT
Sewage	NC_002745_89723	TAGACGTAAGCCTGGTCTCActgtttgcgctttcgccgtacgttctggctAGAGTGTACCGACCTCAGTAGCCGTGACTATCGACAGNNNNNNNNgagctaagtcaccagtgatgtagtatttacAGGTAGACTCGATTCCCGAT
Sewage	NC_002745_91721	TAGACGTAAGCCTGGTCTCAgccttaacagttacacttatataagcatcaAGAGTGTACCGACCTCAGTAGCCGTGACTATCGACAGNNNNNNNNggtcctaaatgtaccgtcccgttcccacgcAGGTAGACTCGATTCCCGAT
Sewage	NC_002745_92669	TAGACGTAAGCCTGGTCTCActgatcatcagttgcagttagcgctatgccAGAGTGTACCGACCTCAGTAGCCGTGACTATCGACAGNNNNNNNNttcaatcacacctttcgatgacggcacacgAGGTAGACTCGATTCCCGAT
Sewage	NC_002936_1930	TAGACGTAAGCCTGGTCTCAgtagcggcagggtatatttcaagctcacatAGAGTGTACCGACCTCAGTAGCCGTGACTATCGACAGNNNNNNNNgtagaacttcccttcttctgttagttcccgAGGTAGACTCGATTCCCGAT
Sewage	NC_002936_2593	TAGACGTAAGCCTGGTCTCAcctgcaatgaattgctgaatgcgtgcctcaAGAGTGTACCGACCTCAGTAGCCGTGACTATCGACAGNNNNNNNNactccaccacccatcgagttatagccaaggAGGTAGACTCGATTCCCGAT
Sewage	NC_002936_3078	TAGACGTAAGCCTGGTCTCAggacttgaccagaccaagcggcaatctttcAGAGTGTACCGACCTCAGTAGCCGTGACTATCGACAGNNNNNNNNgtggatatccctgatgacagccgtcaaaccAGGTAGACTCGATTCCCGAT
Sewage	NC_002936_5134	TAGACGTAAGCCTGGTCTCAcgtcaccttggacggtgcagaacgtaaataAGAGTGTACCGACCTCAGTAGCCGTGACTATCGACAGNNNNNNNNgatccagattgccttcaaacgtgtaaacggAGGTAGACTCGATTCCCGAT
Sewage	NC_002936_5634	TAGACGTAAGCCTGGTCTCAgttcagaaccgacctgggatttcccggccaAGAGTGTACCGACCTCAGTAGCCGTGACTATCGACAGNNNNNNNNatgaatgccctgccaaatgtattgaccaggAGGTAGACTCGATTCCCGAT
Sewage	NC_002936_8117	TAGACGTAAGCCTGGTCTCAcggctggcgtcatattaacgggcaagatatAGAGTGTACCGACCTCAGTAGCCGTGACTATCGACAGNNNNNNNNcgcccaatcccgtcatatatatacccatacAGGTAGACTCGATTCCCGAT
Sewage	NC_002936_8407	TAGACGTAAGCCTGGTCTCAccagtttctttgaggtataaagctcaggtgAGAGTGTACCGACCTCAGTAGCCGTGACTATCGACAGNNNNNNNNcccgatcatctttggcgtcacggtttgccgAGGTAGACTCGATTCCCGAT
Sewage	NC_002936_8691	TAGACGTAAGCCTGGTCTCAgcggtggaactggtataagggtcactgataAGAGTGTACCGACCTCAGTAGCCGTGACTATCGACAGNNNNNNNNataatagaagaatagataccctccctcgccAGGTAGACTCGATTCCCGAT
Sewage	NC_002936_9153	TAGACGTAAGCCTGGTCTCActcaggtgcaatccgctgtgatagcgccatAGAGTGTACCGACCTCAGTAGCCGTGACTATCGACAGNNNNNNNNgtttgccgccagtttctttgaggtataaagAGGTAGACTCGATTCCCGAT
Sewage	NC_002936_9841	TAGACGTAAGCCTGGTCTCAcggctttgccgctttatcaggcttgggtgaAGAGTGTACCGACCTCAGTAGCCGTGACTATCGACAGNNNNNNNNtaccggtataggttgtatcggacctactggAGGTAGACTCGATTCCCGAT
Sewage	NC_002936_22508	TAGACGTAAGCCTGGTCTCAcggcatcaggtaagtctaaacggacagcttAGAGTGTACCGACCTCAGTAGCCGTGACTATCGACAGNNNNNNNNatattaaatggtgaggcggtattcaacggcAGGTAGACTCGATTCCCGAT
Sewage	NC_002936_27282	TAGACGTAAGCCTGGTCTCAccaaagcggcagacaagaaccctgtccagaAGAGTGTACCGACCTCAGTAGCCGTGACTATCGACAGNNNNNNNNcaaatggcaggactgtccataaatcagctcAGGTAGACTCGATTCCCGAT
Sewage	NC_002936_27677	TAGACGTAAGCCTGGTCTCAcgggacatggccgtcagacgtggctatacgAGAGTGTACCGACCTCAGTAGCCGTGACTATCGACAGNNNNNNNNtatgctcgtgctatggaagaattcaggatgAGGTAGACTCGATTCCCGAT
Sewage	NC_002936_32186	TAGACGTAAGCCTGGTCTCAcagatgccgctgctcaaagatagcccgttcAGAGTGTACCGACCTCAGTAGCCGTGACTATCGACAGNNNNNNNNttcaacaggtacaaatgtaccgtcacggcgAGGTAGACTCGATTCCCGAT
Sewage	NC_002936_32616	TAGACGTAAGCCTGGTCTCAgaacaatgtccgtgccactgtcatttccgaAGAGTGTACCGACCTCAGTAGCCGTGACTATCGACAGNNNNNNNNcggaattgtaggtaaaccagctgacaccggAGGTAGACTCGATTCCCGAT
Sewage	NC_002936_33309	TAGACGTAAGCCTGGTCTCAgagaaatattcatcaccggcaagagacttcAGAGTGTACCGACCTCAGTAGCCGTGACTATCGACAGNNNNNNNNtcgtccatgtcagtaagcgaaagggcgtcgAGGTAGACTCGATTCCCGAT
Sewage	NC_002936_34084	TAGACGTAAGCCTGGTCTCAcactcactaccatcaatgtgaaatacggcgAGAGTGTACCGACCTCAGTAGCCGTGACTATCGACAGNNNNNNNNtcggtgacacataccttgaggtgaagacacAGGTAGACTCGATTCCCGAT
Sewage	NC_002936_37138	TAGACGTAAGCCTGGTCTCAcagaaagtccggatatgaggtatctgccatAGAGTGTACCGACCTCAGTAGCCGTGACTATCGACAGNNNNNNNNgtatctgccctttcaggcaggtagccgaacAGGTAGACTCGATTCCCGAT
Sewage	NC_002936_44245	TAGACGTAAGCCTGGTCTCAgtggaagttatcgctgggatttaagtattaAGAGTGTACCGACCTCAGTAGCCGTGACTATCGACAGNNNNNNNNccgcggtacaatacctgaccagtgcagatgAGGTAGACTCGATTCCCGAT
Sewage	NC_002936_48392	TAGACGTAAGCCTGGTCTCActgtaactgctaaactcagaccggtatagaAGAGTGTACCGACCTCAGTAGCCGTGACTATCGACAGNNNNNNNNagcggttattcctggagctaacgcaaagacAGGTAGACTCGATTCCCGAT
Sewage	NC_002937_671	TAGACGTAAGCCTGGTCTCAcagtcatgcgccggtctatcattattcagcAGAGTGTACCGACCTCAGTAGCCGTGACTATCGACAGNNNNNNNNcaggttccatcacgtgaacggtgaaggaggAGGTAGACTCGATTCCCGAT
Sewage	NC_002937_11680	TAGACGTAAGCCTGGTCTCAcgctaccgtgaaagctattcttcctgccatAGAGTGTACCGACCTCAGTAGCCGTGACTATCGACAGNNNNNNNNcccggcctcttggtgttctttctcgtaaacAGGTAGACTCGATTCCCGAT
Sewage	NC_002937_19881	TAGACGTAAGCCTGGTCTCAcagaacgaaatagagattcagacgcgtatcAGAGTGTACCGACCTCAGTAGCCGTGACTATCGACAGNNNNNNNNccttctggcggcgacgaagatatggcacggAGGTAGACTCGATTCCCGAT
Sewage	NC_002937_25712	TAGACGTAAGCCTGGTCTCAcggctgcgagaaaccttgtcaaggtgaaatAGAGTGTACCGACCTCAGTAGCCGTGACTATCGACAGNNNNNNNNagcccacacttgccaagcaaccttaataggAGGTAGACTCGATTCCCGAT
Sewage	NC_002937_36686	TAGACGTAAGCCTGGTCTCAcgtcccggtaagaagccgcagaagaaaggcAGAGTGTACCGACCTCAGTAGCCGTGACTATCGACAGNNNNNNNNgagaaagacatcatcgaaatgccttccaacAGGTAGACTCGATTCCCGAT
Sewage	NC_002937_41355	TAGACGTAAGCCTGGTCTCActcgattccgacgaatcgtctgcctgtattAGAGTGTACCGACCTCAGTAGCCGTGACTATCGACAGNNNNNNNNtgatgtcctctcatggtacccggtggagagAGGTAGACTCGATTCCCGAT
Sewage	NC_002937_44869	TAGACGTAAGCCTGGTCTCAgaaatgtcgatatgatattccggttcgcccAGAGTGTACCGACCTCAGTAGCCGTGACTATCGACAGNNNNNNNNgcaaagagcgggccaatagtgtaacctagcAGGTAGACTCGATTCCCGAT
Sewage	NC_002937_51869	TAGACGTAAGCCTGGTCTCAgtcgccttcatgaaagagaatcctgaagccAGAGTGTACCGACCTCAGTAGCCGTGACTATCGACAGNNNNNNNNttcggtctgtatgaactctccacggctgtcAGGTAGACTCGATTCCCGAT
Sewage	NC_002937_54149	TAGACGTAAGCCTGGTCTCAcgattcatgtacgacaccactatttctcctAGAGTGTACCGACCTCAGTAGCCGTGACTATCGACAGNNNNNNNNgtggcattcggccttgatgcgacctacctgAGGTAGACTCGATTCCCGAT
Sewage	NC_002937_58314	TAGACGTAAGCCTGGTCTCAcagcaccctgtaatatttgggaagatgccaAGAGTGTACCGACCTCAGTAGCCGTGACTATCGACAGNNNNNNNNcaacgctgcgggtgggatgtcttcacgaacAGGTAGACTCGATTCCCGAT
Sewage	NC_002937_60495	TAGACGTAAGCCTGGTCTCAgtgaattcgaacgacttgtcatcaatctgtAGAGTGTACCGACCTCAGTAGCCGTGACTATCGACAGNNNNNNNNgtgaaggactggttgtcaacaaagcccgccAGGTAGACTCGATTCCCGAT
Sewage	NC_002937_64004	TAGACGTAAGCCTGGTCTCAcccaatagcctgcttgtgatagcaatgaaaAGAGTGTACCGACCTCAGTAGCCGTGACTATCGACAGNNNNNNNNacaatgtcatcgacaggctcgagcccaaagAGGTAGACTCGATTCCCGAT
Sewage	NC_002937_68437	TAGACGTAAGCCTGGTCTCAcgcaaacaaactaatgccctattcggccttAGAGTGTACCGACCTCAGTAGCCGTGACTATCGACAGNNNNNNNNcttccggcatccggtcttggtcaccttcagAGGTAGACTCGATTCCCGAT
Sewage	NC_002937_75073	TAGACGTAAGCCTGGTCTCAgatgcctgtgggaacacagccatgttaaccAGAGTGTACCGACCTCAGTAGCCGTGACTATCGACAGNNNNNNNNgtccagttcgggtccacgttgaacaataccAGGTAGACTCGATTCCCGAT
Sewage	NC_002937_81351	TAGACGTAAGCCTGGTCTCActaacggcgtgcgaggatgtcttcgagggtAGAGTGTACCGACCTCAGTAGCCGTGACTATCGACAGNNNNNNNNcggtttgactataccacgatatgatgtcgcAGGTAGACTCGATTCCCGAT
Sewage	NC_002937_87115	TAGACGTAAGCCTGGTCTCAccagttgaagcagttcaaaggcctcatcacAGAGTGTACCGACCTCAGTAGCCGTGACTATCGACAGNNNNNNNNtcccatgacgtcgtttgacaatctcttgtgAGGTAGACTCGATTCCCGAT
Sewage	NC_002937_93194	TAGACGTAAGCCTGGTCTCAgtgaagcagcaggtctatcagatgcgtcagAGAGTGTACCGACCTCAGTAGCCGTGACTATCGACAGNNNNNNNNtccgaccagttgaaacaggtacttgtcgacAGGTAGACTCGATTCCCGAT
Sewage	NC_002937_100773	TAGACGTAAGCCTGGTCTCActgccgagattcagctttggctcggcatttAGAGTGTACCGACCTCAGTAGCCGTGACTATCGACAGNNNNNNNNaaagcaggtggccgcaaggtcttaaacatcAGGTAGACTCGATTCCCGAT
Sewage	NC_002937_109249	TAGACGTAAGCCTGGTCTCAgcctactatgtgaacgggatgacacagtccAGAGTGTACCGACCTCAGTAGCCGTGACTATCGACAGNNNNNNNNgaccatgcacttctgtcacgtatcgcatggAGGTAGACTCGATTCCCGAT
Sewage	NC_002937_119011	TAGACGTAAGCCTGGTCTCAgtattcgaaacgttcgatactgccgttggtAGAGTGTACCGACCTCAGTAGCCGTGACTATCGACAGNNNNNNNNcacgaccagcttgcggtcgtcgtcaatctcAGGTAGACTCGATTCCCGAT
Sewage	NC_002977_217	TAGACGTAAGCCTGGTCTCAcgagaatttcattcgtctcctggcgagcaaAGAGTGTACCGACCTCAGTAGCCGTGACTATCGACAGNNNNNNNNtctctgcaaaggtcacgtcatcccggaaggAGGTAGACTCGATTCCCGAT
Sewage	NC_002977_6721	TAGACGTAAGCCTGGTCTCAggaaccactccggcccacgagcaggattaaAGAGTGTACCGACCTCAGTAGCCGTGACTATCGACAGNNNNNNNNgacatgaaacttgggatttcatatgaaccgAGGTAGACTCGATTCCCGAT
Sewage	NC_002977_13577	TAGACGTAAGCCTGGTCTCAgtacggtatgctgtgcgtgttcgatctgacAGAGTGTACCGACCTCAGTAGCCGTGACTATCGACAGNNNNNNNNgttcggacgagtgtgaaccttgcgaatgacAGGTAGACTCGATTCCCGAT
Sewage	NC_002977_21867	TAGACGTAAGCCTGGTCTCActttgatcaagtaatcgtgatcgctgtagaAGAGTGTACCGACCTCAGTAGCCGTGACTATCGACAGNNNNNNNNgtttgaactcggcgaaacagcggtgcttccAGGTAGACTCGATTCCCGAT
Sewage	NC_002977_25742	TAGACGTAAGCCTGGTCTCAcaagccgttgtccgtgatgtcaaatacgacAGAGTGTACCGACCTCAGTAGCCGTGACTATCGACAGNNNNNNNNataggtgaactggccgctgttgcgcacaagAGGTAGACTCGATTCCCGAT
Sewage	NC_002977_30437	TAGACGTAAGCCTGGTCTCAcgtccttgttcctgcatttcgaggtgattcAGAGTGTACCGACCTCAGTAGCCGTGACTATCGACAGNNNNNNNNtcctcgaattcttcctggacaaggcagaccAGGTAGACTCGATTCCCGAT
Sewage	NC_002977_33865	TAGACGTAAGCCTGGTCTCAcgaatcctgacgaccgaaattccacatcatAGAGTGTACCGACCTCAGTAGCCGTGACTATCGACAGNNNNNNNNttcctcctcacctttaccgtgacccgaagcAGGTAGACTCGATTCCCGAT
Sewage	NC_002977_38044	TAGACGTAAGCCTGGTCTCAcgtcatgaaaccgtcacagcaacctgatagAGAGTGTACCGACCTCAGTAGCCGTGACTATCGACAGNNNNNNNNcaggcaaggtatcgacaaatctcgctgcggAGGTAGACTCGATTCCCGAT
Sewage	NC_002977_40712	TAGACGTAAGCCTGGTCTCAcgctgtattacgacctgatcgaggcctttcAGAGTGTACCGACCTCAGTAGCCGTGACTATCGACAGNNNNNNNNgcctgcagagcgtcgatagaattagcaaccAGGTAGACTCGATTCCCGAT
Sewage	NC_002977_45659	TAGACGTAAGCCTGGTCTCAggcgctcatggagcctaagttcgtccatctAGAGTGTACCGACCTCAGTAGCCGTGACTATCGACAGNNNNNNNNgcggcctttgactatgaattggcattaacgAGGTAGACTCGATTCCCGAT
Sewage	NC_002977_52226	TAGACGTAAGCCTGGTCTCAgaccgggagggatgcggtttgacggacagcAGAGTGTACCGACCTCAGTAGCCGTGACTATCGACAGNNNNNNNNgtactatcagaaatccagcaaagtgaatccAGGTAGACTCGATTCCCGAT
Sewage	NC_002977_57499	TAGACGTAAGCCTGGTCTCAcgggtgctcgaaatgcacgagaagatgcagAGAGTGTACCGACCTCAGTAGCCGTGACTATCGACAGNNNNNNNNgagatcatgggcatttcttacgatcaattcAGGTAGACTCGATTCCCGAT
Sewage	NC_002977_65124	TAGACGTAAGCCTGGTCTCAgtcagggcatgctgggaaagttcgagcaggAGAGTGTACCGACCTCAGTAGCCGTGACTATCGACAGNNNNNNNNtcgagttcgaacaccttcgaatagaaggtgAGGTAGACTCGATTCCCGAT
Sewage	NC_002977_73157	TAGACGTAAGCCTGGTCTCActaaatttagcgcagatcgaaggcagggtcAGAGTGTACCGACCTCAGTAGCCGTGACTATCGACAGNNNNNNNNtggttgtctctcgaagccgttgcattccagAGGTAGACTCGATTCCCGAT
Sewage	NC_002977_77168	TAGACGTAAGCCTGGTCTCAgaaagcgcatcggtctggacagtttcgtaaAGAGTGTACCGACCTCAGTAGCCGTGACTATCGACAGNNNNNNNNgtgtactcattgccagacgtataggctatcAGGTAGACTCGATTCCCGAT
Sewage	NC_002977_82545	TAGACGTAAGCCTGGTCTCAcaaagacgacgaaactgggcactggtccgaAGAGTGTACCGACCTCAGTAGCCGTGACTATCGACAGNNNNNNNNtccaataccgtcttatcccatttgccgtacAGGTAGACTCGATTCCCGAT
Sewage	NC_002977_87784	TAGACGTAAGCCTGGTCTCAgtgataggacaacacataacgcacgaagaaAGAGTGTACCGACCTCAGTAGCCGTGACTATCGACAGNNNNNNNNcagggcgagcaggaatacgtccatgacaccAGGTAGACTCGATTCCCGAT
Sewage	NC_002977_93936	TAGACGTAAGCCTGGTCTCAgaagacgaacagaaggaaatgctggagcgtAGAGTGTACCGACCTCAGTAGCCGTGACTATCGACAGNNNNNNNNaagatggctctcgactatctgagccggcacAGGTAGACTCGATTCCCGAT
Sewage	NC_002977_102227	TAGACGTAAGCCTGGTCTCAcgtgtcatgatgtccttcggctccggcacaAGAGTGTACCGACCTCAGTAGCCGTGACTATCGACAGNNNNNNNNccaattcaatcgaactcatctgcgataaccAGGTAGACTCGATTCCCGAT
Sewage	NC_002977_110018	TAGACGTAAGCCTGGTCTCAcctcatccgatccatattcaaacgccagatAGAGTGTACCGACCTCAGTAGCCGTGACTATCGACAGNNNNNNNNtcgatttacccagcctgaacacttgtcctgAGGTAGACTCGATTCCCGAT
Sewage	NC_003143_13441	TAGACGTAAGCCTGGTCTCAcagcctcaggcagggcggtatgtcccagttAGAGTGTACCGACCTCAGTAGCCGTGACTATCGACAGNNNNNNNNgatttggtacgaacgtagcaatggtatctcAGGTAGACTCGATTCCCGAT
Sewage	NC_003143_13526	TAGACGTAAGCCTGGTCTCAgtgcactttgacgacattacgcctgtcggtAGAGTGTACCGACCTCAGTAGCCGTGACTATCGACAGNNNNNNNNcagctactactacaagttaactctttgcagAGGTAGACTCGATTCCCGAT
Sewage	NC_003143_13534	TAGACGTAAGCCTGGTCTCAcatgtgaaggcacaggtggattcacacaccAGAGTGTACCGACCTCAGTAGCCGTGACTATCGACAGNNNNNNNNtggatgcgtcatcgttataacgataactggAGGTAGACTCGATTCCCGAT
Sewage	NC_003143_13778	TAGACGTAAGCCTGGTCTCActctcatgttgtcgccgggcggattatcgcAGAGTGTACCGACCTCAGTAGCCGTGACTATCGACAGNNNNNNNNtattattctggatgaggcattctcgcgtagAGGTAGACTCGATTCCCGAT
Sewage	NC_003143_13792	TAGACGTAAGCCTGGTCTCAgttagctaccgtgccagcctcacgcctgttAGAGTGTACCGACCTCAGTAGCCGTGACTATCGACAGNNNNNNNNgtcagtatcggtcttgttgaatgggaatccAGGTAGACTCGATTCCCGAT
Sewage	NC_003143_17251	TAGACGTAAGCCTGGTCTCAgccacatcaccgatgtgattcagttcattgAGAGTGTACCGACCTCAGTAGCCGTGACTATCGACAGNNNNNNNNttctgacttgacgccacagtacagcgagcgAGGTAGACTCGATTCCCGAT
Sewage	NC_003143_26595	TAGACGTAAGCCTGGTCTCAccagaggtggtaattaatagtggtaccgctAGAGTGTACCGACCTCAGTAGCCGTGACTATCGACAGNNNNNNNNgaatataaggatgcgctgggtaagaccgtcAGGTAGACTCGATTCCCGAT
Sewage	NC_003143_26597	TAGACGTAAGCCTGGTCTCAgatgcggttgctgccctgaaagcaacacatAGAGTGTACCGACCTCAGTAGCCGTGACTATCGACAGNNNNNNNNatcactccagccaatagcacccagatgaagAGGTAGACTCGATTCCCGAT
Sewage	NC_003143_78887	TAGACGTAAGCCTGGTCTCAcaaggctcatgcttgcccggtcagaatggcAGAGTGTACCGACCTCAGTAGCCGTGACTATCGACAGNNNNNNNNacccgatgaacaatcacatttaaccacatcAGGTAGACTCGATTCCCGAT
Sewage	NC_003143_78903	TAGACGTAAGCCTGGTCTCAgatgagataacgcgggtgtcatggacgtatAGAGTGTACCGACCTCAGTAGCCGTGACTATCGACAGNNNNNNNNtcattgtccatttcatggcggtaatatcggAGGTAGACTCGATTCCCGAT
Sewage	NC_003143_79046	TAGACGTAAGCCTGGTCTCAggcaacgtaagaactagcgaacgaggacttAGAGTGTACCGACCTCAGTAGCCGTGACTATCGACAGNNNNNNNNgcagtcatcatcgcgattgttatttcggcgAGGTAGACTCGATTCCCGAT
Sewage	NC_003143_79055	TAGACGTAAGCCTGGTCTCAgccggttgctcattgatgcagaaatccacaAGAGTGTACCGACCTCAGTAGCCGTGACTATCGACAGNNNNNNNNtttgatgccgctacgtcaatcagctttaacAGGTAGACTCGATTCCCGAT
Sewage	NC_003143_79163	TAGACGTAAGCCTGGTCTCActatcgcctacgggctttggatcgcatggcAGAGTGTACCGACCTCAGTAGCCGTGACTATCGACAGNNNNNNNNaatagcaagcattccaatagcaaataaggcAGGTAGACTCGATTCCCGAT
Sewage	NC_003143_79468	TAGACGTAAGCCTGGTCTCAcgaacggcaatataacaatagccgtcggtaAGAGTGTACCGACCTCAGTAGCCGTGACTATCGACAGNNNNNNNNagcaagagggtgaaaccggcaggaaagaccAGGTAGACTCGATTCCCGAT
Sewage	NC_003143_79566	TAGACGTAAGCCTGGTCTCAgcggtttgaaagatgctatcaagcaacttgAGAGTGTACCGACCTCAGTAGCCGTGACTATCGACAGNNNNNNNNaacagaagcggttagcagcaatttccgctcAGGTAGACTCGATTCCCGAT
Sewage	NC_003143_79946	TAGACGTAAGCCTGGTCTCActtggtcatcggattgaggtcagccaggtaAGAGTGTACCGACCTCAGTAGCCGTGACTATCGACAGNNNNNNNNtacaacattgtattagcagatcgctttggcAGGTAGACTCGATTCCCGAT
Sewage	NC_003143_128042	TAGACGTAAGCCTGGTCTCAgtcaacaaccagtagatgaaatgtggcagcAGAGTGTACCGACCTCAGTAGCCGTGACTATCGACAGNNNNNNNNtccgtggcaatctcgatcaaacctaccctcAGGTAGACTCGATTCCCGAT
Sewage	NC_003143_146396	TAGACGTAAGCCTGGTCTCAcactgatcatgccattcgttaactggaaggAGAGTGTACCGACCTCAGTAGCCGTGACTATCGACAGNNNNNNNNcggttctttgctcttgccaatccgcacccgAGGTAGACTCGATTCCCGAT
Sewage	NC_003143_146402	TAGACGTAAGCCTGGTCTCAccgtgtcataggtacggctggagagtttacAGAGTGTACCGACCTCAGTAGCCGTGACTATCGACAGNNNNNNNNaagcataaatgccattcttgtagcgtagtcAGGTAGACTCGATTCCCGAT
Sewage	NC_003143_146403	TAGACGTAAGCCTGGTCTCAgggtatcgattaacgccaatggattgctatAGAGTGTACCGACCTCAGTAGCCGTGACTATCGACAGNNNNNNNNccgtgtcataggtacggctggagagtttacAGGTAGACTCGATTCCCGAT
Sewage	NC_003198_1115	TAGACGTAAGCCTGGTCTCAcagggctgcgaggaaactggatgtcacgccAGAGTGTACCGACCTCAGTAGCCGTGACTATCGACAGNNNNNNNNcgatacggttattactgaaggaaatgcaacAGGTAGACTCGATTCCCGAT
Sewage	NC_003198_10272	TAGACGTAAGCCTGGTCTCAgtgctatccgcttcatggccggtgtaagagAGAGTGTACCGACCTCAGTAGCCGTGACTATCGACAGNNNNNNNNtgctgatattcctggtaaagctggtgtagcAGGTAGACTCGATTCCCGAT
Sewage	NC_003198_12768	TAGACGTAAGCCTGGTCTCAgtcattggaatcgtcagcaacaggcgaagcAGAGTGTACCGACCTCAGTAGCCGTGACTATCGACAGNNNNNNNNatataaccgcgcggtttgtgcgtaagttcgAGGTAGACTCGATTCCCGAT
Sewage	NC_003198_23558	TAGACGTAAGCCTGGTCTCAggtagggagtgtgcagcctcttgattatatAGAGTGTACCGACCTCAGTAGCCGTGACTATCGACAGNNNNNNNNtgctgtgttgtggtgcaacctggttgcgccAGGTAGACTCGATTCCCGAT
Sewage	NC_003198_36956	TAGACGTAAGCCTGGTCTCAcgttgcgggaagtatgtcagaggcattctgAGAGTGTACCGACCTCAGTAGCCGTGACTATCGACAGNNNNNNNNcttgtgcgcggtgaaaggctatatttcttcAGGTAGACTCGATTCCCGAT
Sewage	NC_003198_44005	TAGACGTAAGCCTGGTCTCAgaatactccggcatgaggtgttgcgtcttaAGAGTGTACCGACCTCAGTAGCCGTGACTATCGACAGNNNNNNNNtctttgggaggttcacaataagacagatcgAGGTAGACTCGATTCCCGAT
Sewage	NC_003198_48856	TAGACGTAAGCCTGGTCTCAcgccgggacaattcttgcccagggaaggtgAGAGTGTACCGACCTCAGTAGCCGTGACTATCGACAGNNNNNNNNacaatccatccataataaataggttccctgAGGTAGACTCGATTCCCGAT
Sewage	NC_003198_54717	TAGACGTAAGCCTGGTCTCAcgggtacggcatcaagcagttgcttcaacgAGAGTGTACCGACCTCAGTAGCCGTGACTATCGACAGNNNNNNNNagtcaggcaatgatggacgcttatgatttcAGGTAGACTCGATTCCCGAT
Sewage	NC_003198_66530	TAGACGTAAGCCTGGTCTCAgtttacgagccattaatgcaggcagcactgAGAGTGTACCGACCTCAGTAGCCGTGACTATCGACAGNNNNNNNNtccaggctcgataatcatcacgctatggccAGGTAGACTCGATTCCCGAT
Sewage	NC_003198_78415	TAGACGTAAGCCTGGTCTCAgtagagaacggtgatcagaattgtattgatAGAGTGTACCGACCTCAGTAGCCGTGACTATCGACAGNNNNNNNNgatgaggcgcttgcgttgttgtttagcgccAGGTAGACTCGATTCCCGAT
Sewage	NC_003198_89509	TAGACGTAAGCCTGGTCTCActcgaccatgctgtttgaagatgaaattatAGAGTGTACCGACCTCAGTAGCCGTGACTATCGACAGNNNNNNNNttatcgaacagcgctccctgcccagctaagAGGTAGACTCGATTCCCGAT
Sewage	NC_003198_97790	TAGACGTAAGCCTGGTCTCAcattatcaagatcaccgggcattatttccgAGAGTGTACCGACCTCAGTAGCCGTGACTATCGACAGNNNNNNNNctccgaatgccgccgttatctcagcacagcAGGTAGACTCGATTCCCGAT
Sewage	NC_003198_106372	TAGACGTAAGCCTGGTCTCAgctaatcaaactggtacaaatatctcgcgcAGAGTGTACCGACCTCAGTAGCCGTGACTATCGACAGNNNNNNNNcagttcgtccgtcaataattccggcacgacAGGTAGACTCGATTCCCGAT
Sewage	NC_003198_122317	TAGACGTAAGCCTGGTCTCActagcttggccatataagccatgtcaggcgAGAGTGTACCGACCTCAGTAGCCGTGACTATCGACAGNNNNNNNNtcataagaatataggtgccataggcccacgAGGTAGACTCGATTCCCGAT
Sewage	NC_003198_133161	TAGACGTAAGCCTGGTCTCActctattctcaacctttctgaacatcgttcAGAGTGTACCGACCTCAGTAGCCGTGACTATCGACAGNNNNNNNNgttgacgcaacacacgtgcagcgccagcgcAGGTAGACTCGATTCCCGAT
Sewage	NC_003198_142719	TAGACGTAAGCCTGGTCTCAggctgtcgttgttgattcgctctgtacgacAGAGTGTACCGACCTCAGTAGCCGTGACTATCGACAGNNNNNNNNtgtacctctggtgttggtgcattaattaacAGGTAGACTCGATTCCCGAT
Sewage	NC_003198_147598	TAGACGTAAGCCTGGTCTCActgggcagatatgcctgtggccagacacttAGAGTGTACCGACCTCAGTAGCCGTGACTATCGACAGNNNNNNNNaacacctgaacctgtttaccttccacatccAGGTAGACTCGATTCCCGAT
Sewage	NC_003198_148400	TAGACGTAAGCCTGGTCTCAcaaatggcgagcctatgcggaatcagtcccAGAGTGTACCGACCTCAGTAGCCGTGACTATCGACAGNNNNNNNNggaatatctcacgtgataattccattggtgAGGTAGACTCGATTCCCGAT
Sewage	NC_003198_153735	TAGACGTAAGCCTGGTCTCActataatggcggctcgcgctggataatacgAGAGTGTACCGACCTCAGTAGCCGTGACTATCGACAGNNNNNNNNgctgacggtaagtgccgccttgatgaattcAGGTAGACTCGATTCCCGAT
Sewage	NC_003198_159261	TAGACGTAAGCCTGGTCTCAcggtgacggcgggataatttgattcagatcAGAGTGTACCGACCTCAGTAGCCGTGACTATCGACAGNNNNNNNNtcctgatgcgcttaacgctcgaagaacaggAGGTAGACTCGATTCCCGAT
Sewage	NC_003450_3	TAGACGTAAGCCTGGTCTCAgacccattgacgccaactcaacgtgcatatAGAGTGTACCGACCTCAGTAGCCGTGACTATCGACAGNNNNNNNNactttgagccagcaagcggacagtggattcAGGTAGACTCGATTCCCGAT
Sewage	NC_003450_4714	TAGACGTAAGCCTGGTCTCAcaagagcttggcatcattcctgctgtgcgtAGAGTGTACCGACCTCAGTAGCCGTGACTATCGACAGNNNNNNNNgtgtatatgcgcaggccaaagtggttagtcAGGTAGACTCGATTCCCGAT
Sewage	NC_003450_9733	TAGACGTAAGCCTGGTCTCAgttggccgcgatcattggtgacaacctgtgAGAGTGTACCGACCTCAGTAGCCGTGACTATCGACAGNNNNNNNNaaacttgtggttggttatttcagtagcaacAGGTAGACTCGATTCCCGAT
Sewage	NC_003450_16753	TAGACGTAAGCCTGGTCTCAgaccttaagacccgcgcgcaagaaatcgagAGAGTGTACCGACCTCAGTAGCCGTGACTATCGACAGNNNNNNNNcttgcagccattgaagtgatggaacaagccAGGTAGACTCGATTCCCGAT
Sewage	NC_003450_23141	TAGACGTAAGCCTGGTCTCAcgaagctttaggtgtttccctttctgcccgAGAGTGTACCGACCTCAGTAGCCGTGACTATCGACAGNNNNNNNNcgcatttgaccttgatcgaagtgaatcctcAGGTAGACTCGATTCCCGAT
Sewage	NC_003450_31113	TAGACGTAAGCCTGGTCTCAgtgcccacgaatcgaggctttgtggctattAGAGTGTACCGACCTCAGTAGCCGTGACTATCGACAGNNNNNNNNacgtttgtcgcaatggagtttatcaattcgAGGTAGACTCGATTCCCGAT
Sewage	NC_003450_37733	TAGACGTAAGCCTGGTCTCAcaaatgccggtgcgaagttgaatcgacgagAGAGTGTACCGACCTCAGTAGCCGTGACTATCGACAGNNNNNNNNacagaagtgttgcgatgagtagcacccagcAGGTAGACTCGATTCCCGAT
Sewage	NC_003450_44416	TAGACGTAAGCCTGGTCTCAccacaaattgttgaagatgcccgccgaggtAGAGTGTACCGACCTCAGTAGCCGTGACTATCGACAGNNNNNNNNgcagtagctccaccaatgattgcggaacagAGGTAGACTCGATTCCCGAT
Sewage	NC_003450_50311	TAGACGTAAGCCTGGTCTCAcgccgtggtgatgtacagcattaatccgtgAGAGTGTACCGACCTCAGTAGCCGTGACTATCGACAGNNNNNNNNggtggcggaattggcgtcgattatttatggAGGTAGACTCGATTCCCGAT
Sewage	NC_003450_55795	TAGACGTAAGCCTGGTCTCAgaagttgtggaagagttcgcgtccggaaatAGAGTGTACCGACCTCAGTAGCCGTGACTATCGACAGNNNNNNNNttcgtcttccttgccggtgcttaagacaccAGGTAGACTCGATTCCCGAT
Sewage	NC_003450_61714	TAGACGTAAGCCTGGTCTCActgactttgagccaccctgaaatcatctacAGAGTGTACCGACCTCAGTAGCCGTGACTATCGACAGNNNNNNNNcttcacccaatcgaattcgactacacctccAGGTAGACTCGATTCCCGAT
Sewage	NC_003450_63610	TAGACGTAAGCCTGGTCTCAgatgacccagctaaagaggaacccatcagtAGAGTGTACCGACCTCAGTAGCCGTGACTATCGACAGNNNNNNNNtgccagcacaatcatgagaaacagcaccggAGGTAGACTCGATTCCCGAT
Sewage	NC_003450_67337	TAGACGTAAGCCTGGTCTCAcatcgtcgcaggacttaacccacatggactAGAGTGTACCGACCTCAGTAGCCGTGACTATCGACAGNNNNNNNNgtcccatgatgttgatgagcatgtggcttcAGGTAGACTCGATTCCCGAT
Sewage	NC_003450_74603	TAGACGTAAGCCTGGTCTCAgtggccaactccattacctctgtggtgcagAGAGTGTACCGACCTCAGTAGCCGTGACTATCGACAGNNNNNNNNacaaactaccgcttcctcgaagacatcctgAGGTAGACTCGATTCCCGAT
Sewage	NC_003450_80317	TAGACGTAAGCCTGGTCTCAggaaagtgttcatttaaggccaaacgcgggAGAGTGTACCGACCTCAGTAGCCGTGACTATCGACAGNNNNNNNNatcttggtttgatattgcagtatcggcgccAGGTAGACTCGATTCCCGAT
Sewage	NC_003450_85680	TAGACGTAAGCCTGGTCTCAcctgccggtagatcgatgcgtgcttcggcgAGAGTGTACCGACCTCAGTAGCCGTGACTATCGACAGNNNNNNNNaggaatacccacaactgatgatcgtttaacAGGTAGACTCGATTCCCGAT
Sewage	NC_003450_91586	TAGACGTAAGCCTGGTCTCAggtatttaccattgaaccagggagcgtgtgAGAGTGTACCGACCTCAGTAGCCGTGACTATCGACAGNNNNNNNNgtttacctgggtcattccggtggaatgctcAGGTAGACTCGATTCCCGAT
Sewage	NC_003450_96463	TAGACGTAAGCCTGGTCTCAggcaatcgcctcagacttggccaatcttgtAGAGTGTACCGACCTCAGTAGCCGTGACTATCGACAGNNNNNNNNgacatattgatgatcctgcgccgactatccAGGTAGACTCGATTCCCGAT
Sewage	NC_003450_102945	TAGACGTAAGCCTGGTCTCAccgatcgggccaagtttctccagttagcagAGAGTGTACCGACCTCAGTAGCCGTGACTATCGACAGNNNNNNNNtacattcggcgttgccgaaatttcagacacAGGTAGACTCGATTCCCGAT
Sewage	NC_003450_110256	TAGACGTAAGCCTGGTCTCAcaggacttctatgtcaccgtttcggtggacAGAGTGTACCGACCTCAGTAGCCGTGACTATCGACAGNNNNNNNNtgggattaatagggactatgtacttgttggAGGTAGACTCGATTCCCGAT
Sewage	NC_003901_139	TAGACGTAAGCCTGGTCTCAgcggtggatgaaaccgtagatatgggaaccAGAGTGTACCGACCTCAGTAGCCGTGACTATCGACAGNNNNNNNNctgtggcttgtaacaatggactatctctacAGGTAGACTCGATTCCCGAT
Sewage	NC_003901_6423	TAGACGTAAGCCTGGTCTCAcagcatcccgcagggtaaggacatctccagAGAGTGTACCGACCTCAGTAGCCGTGACTATCGACAGNNNNNNNNtaactaaagccctatctctctgattgttcgAGGTAGACTCGATTCCCGAT
Sewage	NC_003901_15166	TAGACGTAAGCCTGGTCTCAcccacgcaaaggtgaccagcgacccaacaaAGAGTGTACCGACCTCAGTAGCCGTGACTATCGACAGNNNNNNNNcctttatcatgcgcctcaaataaacctgcgAGGTAGACTCGATTCCCGAT
Sewage	NC_003901_24051	TAGACGTAAGCCTGGTCTCAcagtcagtgagtaacccgcttgccgggaatAGAGTGTACCGACCTCAGTAGCCGTGACTATCGACAGNNNNNNNNattgagtatataaacccggcttaaaccatcAGGTAGACTCGATTCCCGAT
Sewage	NC_003901_35644	TAGACGTAAGCCTGGTCTCAccgaaagtccattatgtctgcatggcacagAGAGTGTACCGACCTCAGTAGCCGTGACTATCGACAGNNNNNNNNgactttgaaggctttacaagggagaaacgcAGGTAGACTCGATTCCCGAT
Sewage	NC_003901_46738	TAGACGTAAGCCTGGTCTCAcctgcgctaatgacggaataatagttgcggAGAGTGTACCGACCTCAGTAGCCGTGACTATCGACAGNNNNNNNNtcagcaagatccacaaggccggattcagtgAGGTAGACTCGATTCCCGAT
Sewage	NC_003901_57779	TAGACGTAAGCCTGGTCTCAcatatacctcagcgccggtacaccttgcaaAGAGTGTACCGACCTCAGTAGCCGTGACTATCGACAGNNNNNNNNaacagcaggaaattccggcgatatatacggAGGTAGACTCGATTCCCGAT
Sewage	NC_003901_64782	TAGACGTAAGCCTGGTCTCAgagcatttcccgtgcttctcttaatgcgatAGAGTGTACCGACCTCAGTAGCCGTGACTATCGACAGNNNNNNNNagagctcaactgtacatcagaaacagctccAGGTAGACTCGATTCCCGAT
Sewage	NC_003901_72072	TAGACGTAAGCCTGGTCTCAccgtttcagccgtgaacctgagaaacatttAGAGTGTACCGACCTCAGTAGCCGTGACTATCGACAGNNNNNNNNctgctctaccaattcctgccgctcagcttcAGGTAGACTCGATTCCCGAT
Sewage	NC_003901_77076	TAGACGTAAGCCTGGTCTCAgcaattcaacgaatacactgataggatctcAGAGTGTACCGACCTCAGTAGCCGTGACTATCGACAGNNNNNNNNgggcagaaacgagtggtggatctacggctgAGGTAGACTCGATTCCCGAT
Sewage	NC_003901_83469	TAGACGTAAGCCTGGTCTCAgcgatcgtgtaaactccagtctgccctacaAGAGTGTACCGACCTCAGTAGCCGTGACTATCGACAGNNNNNNNNtctgtgaggtacccatcacttaccttaaagAGGTAGACTCGATTCCCGAT
Sewage	NC_003901_91005	TAGACGTAAGCCTGGTCTCAggcgggtaataggattggtcctattcgataAGAGTGTACCGACCTCAGTAGCCGTGACTATCGACAGNNNNNNNNatacggagaggtaacatcgcatcttgacacAGGTAGACTCGATTCCCGAT
Sewage	NC_003901_99331	TAGACGTAAGCCTGGTCTCAgagcagaagggtaactacctgggcgaatgaAGAGTGTACCGACCTCAGTAGCCGTGACTATCGACAGNNNNNNNNgtttaccgcatcgtacagcgaaagacctgcAGGTAGACTCGATTCCCGAT
Sewage	NC_003901_105695	TAGACGTAAGCCTGGTCTCAcatggaagagggaatgccttaactccaattAGAGTGTACCGACCTCAGTAGCCGTGACTATCGACAGNNNNNNNNcattatgagttccgggcctggactgttatgAGGTAGACTCGATTCCCGAT
Sewage	NC_003901_110774	TAGACGTAAGCCTGGTCTCActatctttccggtgagctttaacgggaagtAGAGTGTACCGACCTCAGTAGCCGTGACTATCGACAGNNNNNNNNctgttgcgcctcctgataataaggatgcagAGGTAGACTCGATTCCCGAT
Sewage	NC_003901_115823	TAGACGTAAGCCTGGTCTCAcagacgccgggatcaacaccattaacccagAGAGTGTACCGACCTCAGTAGCCGTGACTATCGACAGNNNNNNNNtctcctatcttcttctttgtaatgtgaggcAGGTAGACTCGATTCCCGAT
Sewage	NC_003901_121783	TAGACGTAAGCCTGGTCTCAggacctccttctttgaccagaagcccgtcaAGAGTGTACCGACCTCAGTAGCCGTGACTATCGACAGNNNNNNNNtttgaacccttatcgagcgttataatttccAGGTAGACTCGATTCCCGAT
Sewage	NC_003901_123736	TAGACGTAAGCCTGGTCTCAgagccaggtatccagtcttcttcgccgggcAGAGTGTACCGACCTCAGTAGCCGTGACTATCGACAGNNNNNNNNgaaattaccttaccgttacctagggttaccAGGTAGACTCGATTCCCGAT
Sewage	NC_003901_129322	TAGACGTAAGCCTGGTCTCAgtgaaacttcagggttggctttatctatctAGAGTGTACCGACCTCAGTAGCCGTGACTATCGACAGNNNNNNNNacgctgtggagcagaactggagatacgctcAGGTAGACTCGATTCCCGAT
Sewage	NC_003901_135296	TAGACGTAAGCCTGGTCTCAgttatatttgccggtcttatagaggaccgtAGAGTGTACCGACCTCAGTAGCCGTGACTATCGACAGNNNNNNNNcagagcaccgtcaaaggcatctattgcgccAGGTAGACTCGATTCCCGAT
Sewage	NC_003911_109	TAGACGTAAGCCTGGTCTCAgcctgaccgcggtagagaggagcgacacatAGAGTGTACCGACCTCAGTAGCCGTGACTATCGACAGNNNNNNNNgaactgatgaagaaacataacaagatcgccAGGTAGACTCGATTCCCGAT
Sewage	NC_003911_7445	TAGACGTAAGCCTGGTCTCAgtttgaccgattgggtcgaacagaagatccAGAGTGTACCGACCTCAGTAGCCGTGACTATCGACAGNNNNNNNNggatcgatggctctcgatcatcaaacgatgAGGTAGACTCGATTCCCGAT
Sewage	NC_003911_12483	TAGACGTAAGCCTGGTCTCAggtacagagatgaatctgatgaccgatgccAGAGTGTACCGACCTCAGTAGCCGTGACTATCGACAGNNNNNNNNacccgctattcggacacgggtcagaagatcAGGTAGACTCGATTCCCGAT
Sewage	NC_003911_20328	TAGACGTAAGCCTGGTCTCAggccctgatctgtccaaatgggaggaaataAGAGTGTACCGACCTCAGTAGCCGTGACTATCGACAGNNNNNNNNaagccgcagcgaagagaaagacaaaccagcAGGTAGACTCGATTCCCGAT
Sewage	NC_003911_28649	TAGACGTAAGCCTGGTCTCAcgatcttgcggatcttggtcatctcagcccAGAGTGTACCGACCTCAGTAGCCGTGACTATCGACAGNNNNNNNNcttcgatccgggtttcctcaatgaatacagAGGTAGACTCGATTCCCGAT
Sewage	NC_003911_36311	TAGACGTAAGCCTGGTCTCAgagaaacaaggagccgcataccgagtacctAGAGTGTACCGACCTCAGTAGCCGTGACTATCGACAGNNNNNNNNctgaacaaagcgattgagaagggcaccgtcAGGTAGACTCGATTCCCGAT
Sewage	NC_003911_42454	TAGACGTAAGCCTGGTCTCAcagagttcgacaagctcagacaatgcgagcAGAGTGTACCGACCTCAGTAGCCGTGACTATCGACAGNNNNNNNNccgcagcaccaggaaattcaagcagaagacAGGTAGACTCGATTCCCGAT
Sewage	NC_003911_42978	TAGACGTAAGCCTGGTCTCAgtagaaagttcgcaggcggaatccgaggacAGAGTGTACCGACCTCAGTAGCCGTGACTATCGACAGNNNNNNNNaatggaaggccaacgtcattggcagatttcAGGTAGACTCGATTCCCGAT
Sewage	NC_003911_46602	TAGACGTAAGCCTGGTCTCAcctctcactggttacagatgacgaccctaaAGAGTGTACCGACCTCAGTAGCCGTGACTATCGACAGNNNNNNNNtttcgggcaggcaaatcatatgggtttgggAGGTAGACTCGATTCCCGAT
Sewage	NC_003911_58415	TAGACGTAAGCCTGGTCTCAcgccgacgaatgacccaaatttccgcaaggAGAGTGTACCGACCTCAGTAGCCGTGACTATCGACAGNNNNNNNNttaccaacatggtcatgatggttgatcgcgAGGTAGACTCGATTCCCGAT
Sewage	NC_003911_61935	TAGACGTAAGCCTGGTCTCAcgacgcggaacggcgatctgtagatgttctAGAGTGTACCGACCTCAGTAGCCGTGACTATCGACAGNNNNNNNNtgaacgtttccatttcggtatcttccagccAGGTAGACTCGATTCCCGAT
Sewage	NC_003911_74663	TAGACGTAAGCCTGGTCTCAgctcgcccggcaaatacaattccaaggagaAGAGTGTACCGACCTCAGTAGCCGTGACTATCGACAGNNNNNNNNccgttgaagccggtttggattcacactaacAGGTAGACTCGATTCCCGAT
Sewage	NC_003911_83295	TAGACGTAAGCCTGGTCTCAgatgtcgctcatgatagtggtcattatgccAGAGTGTACCGACCTCAGTAGCCGTGACTATCGACAGNNNNNNNNgtttgacaggacagcgcggaatatctcggcAGGTAGACTCGATTCCCGAT
Sewage	NC_003911_85294	TAGACGTAAGCCTGGTCTCAgaacaaccttaaatcaccgagaagtttggtAGAGTGTACCGACCTCAGTAGCCGTGACTATCGACAGNNNNNNNNggcgcactgtttgactacaaggtttgggcgAGGTAGACTCGATTCCCGAT
Sewage	NC_003911_90338	TAGACGTAAGCCTGGTCTCAcgattgtcattacagtcgttgcggttctggAGAGTGTACCGACCTCAGTAGCCGTGACTATCGACAGNNNNNNNNtgacattggatgttctcggcatcgccaccgAGGTAGACTCGATTCCCGAT
Sewage	NC_003911_97627	TAGACGTAAGCCTGGTCTCAcaatcagctacgtcgggttcgggaagctttAGAGTGTACCGACCTCAGTAGCCGTGACTATCGACAGNNNNNNNNgtcaactatccaagccattgcctttcgacgAGGTAGACTCGATTCCCGAT
Sewage	NC_003911_115313	TAGACGTAAGCCTGGTCTCActgtatgacacctatcagggtattcccgagAGAGTGTACCGACCTCAGTAGCCGTGACTATCGACAGNNNNNNNNgacttcgccaaatcggacaagacgctatacAGGTAGACTCGATTCCCGAT
Sewage	NC_003911_127275	TAGACGTAAGCCTGGTCTCAgcaagagtttgcgcatgacttacgatctgcAGAGTGTACCGACCTCAGTAGCCGTGACTATCGACAGNNNNNNNNaagaacgcaatttcatttgcccgggcgcgcAGGTAGACTCGATTCCCGAT
Sewage	NC_003911_131616	TAGACGTAAGCCTGGTCTCActtgtgaacctcgttgttggatttgcggaaAGAGTGTACCGACCTCAGTAGCCGTGACTATCGACAGNNNNNNNNtccggcagcgtatctccgactgaaatcatcAGGTAGACTCGATTCCCGAT
Sewage	NC_003911_136570	TAGACGTAAGCCTGGTCTCAcctcacgcatagctgaaagcacgtgtcctgAGAGTGTACCGACCTCAGTAGCCGTGACTATCGACAGNNNNNNNNtaagcttgcaggagcctttcggaaaggttgAGGTAGACTCGATTCCCGAT
Sewage	NC_004116_965	TAGACGTAAGCCTGGTCTCAgaactgctgccgtaacagtaaacgctgatgAGAGTGTACCGACCTCAGTAGCCGTGACTATCGACAGNNNNNNNNcagcagtccttgtgagtggagtaactcttgAGGTAGACTCGATTCCCGAT
Sewage	NC_004116_4770	TAGACGTAAGCCTGGTCTCAgcatacccacgagagtagacaaatccggcaAGAGTGTACCGACCTCAGTAGCCGTGACTATCGACAGNNNNNNNNtcgcgtgaaggatagcttgattcagaaggcAGGTAGACTCGATTCCCGAT
Sewage	NC_004116_9629	TAGACGTAAGCCTGGTCTCAgcccacttgcggtcctcctagcaatcataaAGAGTGTACCGACCTCAGTAGCCGTGACTATCGACAGNNNNNNNNtgattgtggcttattggcgtataataggtgAGGTAGACTCGATTCCCGAT
Sewage	NC_004116_14751	TAGACGTAAGCCTGGTCTCActagcaatttgggtagctgtatcaacagacAGAGTGTACCGACCTCAGTAGCCGTGACTATCGACAGNNNNNNNNataccaacacgtcctatgacagcaccaggcAGGTAGACTCGATTCCCGAT
Sewage	NC_004116_19170	TAGACGTAAGCCTGGTCTCAgaacgagcggagggattagacaatcacaagAGAGTGTACCGACCTCAGTAGCCGTGACTATCGACAGNNNNNNNNtgctgtcaagtcctcagtggtcagacatgcAGGTAGACTCGATTCCCGAT
Sewage	NC_004116_19742	TAGACGTAAGCCTGGTCTCAcaaggtagtttcagctctggtgggtttatgAGAGTGTACCGACCTCAGTAGCCGTGACTATCGACAGNNNNNNNNagaccaaggttcgcgatggtgtcatcggagAGGTAGACTCGATTCCCGAT
Sewage	NC_004116_27409	TAGACGTAAGCCTGGTCTCAcctgggctgctttgacagtatatgaacgtgAGAGTGTACCGACCTCAGTAGCCGTGACTATCGACAGNNNNNNNNctatgaaagcgggtcgtgaggctttaccagAGGTAGACTCGATTCCCGAT
Sewage	NC_004116_29238	TAGACGTAAGCCTGGTCTCAcagagcgctttataaattacctgctaaggaAGAGTGTACCGACCTCAGTAGCCGTGACTATCGACAGNNNNNNNNattcgaggcggataggcatatggcacgtgcAGGTAGACTCGATTCCCGAT
Sewage	NC_004116_34470	TAGACGTAAGCCTGGTCTCAgtttaccagaaccgctagcatccgtgaagtAGAGTGTACCGACCTCAGTAGCCGTGACTATCGACAGNNNNNNNNtgtcaatgctctccataatggccgcacgacAGGTAGACTCGATTCCCGAT
Sewage	NC_004116_38410	TAGACGTAAGCCTGGTCTCAgattagtggcatccagtcgtcagacagtgaAGAGTGTACCGACCTCAGTAGCCGTGACTATCGACAGNNNNNNNNttcagataaagaggaactacaggctgcatgAGGTAGACTCGATTCCCGAT
Sewage	NC_004116_40256	TAGACGTAAGCCTGGTCTCAcagcatatgcaccctccatacaagggacagAGAGTGTACCGACCTCAGTAGCCGTGACTATCGACAGNNNNNNNNctgttaagccagttgatcctaatccacttgAGGTAGACTCGATTCCCGAT
Sewage	NC_004116_47992	TAGACGTAAGCCTGGTCTCAgcgttcaccatcattagttgtcattaaataAGAGTGTACCGACCTCAGTAGCCGTGACTATCGACAGNNNNNNNNcactccgcgctcggcaaggtattgtctagcAGGTAGACTCGATTCCCGAT
Sewage	NC_004116_49244	TAGACGTAAGCCTGGTCTCAgactaactcctctctatcttcactccaacaAGAGTGTACCGACCTCAGTAGCCGTGACTATCGACAGNNNNNNNNcgaggcattcatcctcgaataacgacgctcAGGTAGACTCGATTCCCGAT
Sewage	NC_004116_52550	TAGACGTAAGCCTGGTCTCAcatcccatcttcaataccaacccaagcataAGAGTGTACCGACCTCAGTAGCCGTGACTATCGACAGNNNNNNNNaccatcaatgacagccgcataagtcgctagAGGTAGACTCGATTCCCGAT
Sewage	NC_004116_56815	TAGACGTAAGCCTGGTCTCAggctaggtcctgctccgccttgcttaatttAGAGTGTACCGACCTCAGTAGCCGTGACTATCGACAGNNNNNNNNatggaactctcgttcgcctgaaccatatagAGGTAGACTCGATTCCCGAT
Sewage	NC_004116_61291	TAGACGTAAGCCTGGTCTCAcaacggtaccacgttccagcttaactttcgAGAGTGTACCGACCTCAGTAGCCGTGACTATCGACAGNNNNNNNNaggtttcatcgcgattattccagtctgtagAGGTAGACTCGATTCCCGAT
Sewage	NC_004116_62051	TAGACGTAAGCCTGGTCTCAcacgatcagcaaggctcaccatggccttaaAGAGTGTACCGACCTCAGTAGCCGTGACTATCGACAGNNNNNNNNacttgattgtgacaatatcgatggcctcgcAGGTAGACTCGATTCCCGAT
Sewage	NC_004116_62345	TAGACGTAAGCCTGGTCTCAcctacttcgaggtactccttatgcaccgaaAGAGTGTACCGACCTCAGTAGCCGTGACTATCGACAGNNNNNNNNgattatcggaggtaatctctctacgtttggAGGTAGACTCGATTCCCGAT
Sewage	NC_004116_65343	TAGACGTAAGCCTGGTCTCAgatgataagatcgctggcgtcttggactttAGAGTGTACCGACCTCAGTAGCCGTGACTATCGACAGNNNNNNNNaatggcatgtccttctttgtcgctgaggtcAGGTAGACTCGATTCCCGAT
Sewage	NC_004116_69742	TAGACGTAAGCCTGGTCTCAgttgtgataaagcggagagccttgtcgattAGAGTGTACCGACCTCAGTAGCCGTGACTATCGACAGNNNNNNNNagagccacctctcaggaattgtgagagttcAGGTAGACTCGATTCCCGAT
Sewage	NC_004193_1349	TAGACGTAAGCCTGGTCTCActtctacaaggcgaacgaggaacagggaagAGAGTGTACCGACCTCAGTAGCCGTGACTATCGACAGNNNNNNNNataaataaaggcagggtatcccacgcttacAGGTAGACTCGATTCCCGAT
Sewage	NC_004193_5954	TAGACGTAAGCCTGGTCTCAgatacgctgctagctctgcacgatattagcAGAGTGTACCGACCTCAGTAGCCGTGACTATCGACAGNNNNNNNNcgaaacattcaaacgacggaacgagaggagAGGTAGACTCGATTCCCGAT
Sewage	NC_004193_11245	TAGACGTAAGCCTGGTCTCAccttcggattatccaggcatgccaagtgggAGAGTGTACCGACCTCAGTAGCCGTGACTATCGACAGNNNNNNNNactgtttctggacgtgaagttgacttactgAGGTAGACTCGATTCCCGAT
Sewage	NC_004193_20800	TAGACGTAAGCCTGGTCTCAccgaacgtacttggtgaggctaagtcgcacAGAGTGTACCGACCTCAGTAGCCGTGACTATCGACAGNNNNNNNNccggaagcctccttatgatacagaagactgAGGTAGACTCGATTCCCGAT
Sewage	NC_004193_28492	TAGACGTAAGCCTGGTCTCAgatctaacagcagagcctacggagattattAGAGTGTACCGACCTCAGTAGCCGTGACTATCGACAGNNNNNNNNacaagcaacacattcgctgcgggcacactgAGGTAGACTCGATTCCCGAT
Sewage	NC_004193_33580	TAGACGTAAGCCTGGTCTCAcaccgatagacgagacagccgtatacgttcAGAGTGTACCGACCTCAGTAGCCGTGACTATCGACAGNNNNNNNNacaaggaagaaccaaagggtttgataggagAGGTAGACTCGATTCCCGAT
Sewage	NC_004193_39924	TAGACGTAAGCCTGGTCTCAcctgacgatactgctcttgttgatgtgacaAGAGTGTACCGACCTCAGTAGCCGTGACTATCGACAGNNNNNNNNatggtggaagatatgtcagaagccaatggcAGGTAGACTCGATTCCCGAT
Sewage	NC_004193_51733	TAGACGTAAGCCTGGTCTCActcctgggtggtcggaagaaggattgcaatAGAGTGTACCGACCTCAGTAGCCGTGACTATCGACAGNNNNNNNNgcgatgaattacctgtagaaatacaagaggAGGTAGACTCGATTCCCGAT
Sewage	NC_004193_60421	TAGACGTAAGCCTGGTCTCAgttgacgtggacgtctacctggtcctgtatAGAGTGTACCGACCTCAGTAGCCGTGACTATCGACAGNNNNNNNNcaactagcatcatacctactgcaataggtcAGGTAGACTCGATTCCCGAT
Sewage	NC_004193_72820	TAGACGTAAGCCTGGTCTCAgaccgtgtagattccaaatatgcgttggatAGAGTGTACCGACCTCAGTAGCCGTGACTATCGACAGNNNNNNNNccgttgcccaactctcttcttgagcatccgAGGTAGACTCGATTCCCGAT
Sewage	NC_004193_85572	TAGACGTAAGCCTGGTCTCAgtcttctaagtcaccattcatttgcggcatAGAGTGTACCGACCTCAGTAGCCGTGACTATCGACAGNNNNNNNNctctccgttccgttgcataccacccacaccAGGTAGACTCGATTCCCGAT
Sewage	NC_004193_92859	TAGACGTAAGCCTGGTCTCActttcggactttcgtccgtggaagcttccaAGAGTGTACCGACCTCAGTAGCCGTGACTATCGACAGNNNNNNNNtttgtggtcaggaacacccaagctaatcagAGGTAGACTCGATTCCCGAT
Sewage	NC_004193_97711	TAGACGTAAGCCTGGTCTCAcagcgaaccttgctgcgacaccttctaatgAGAGTGTACCGACCTCAGTAGCCGTGACTATCGACAGNNNNNNNNgcaccaaatcctcatctgtccgctttatagAGGTAGACTCGATTCCCGAT
Sewage	NC_004193_100684	TAGACGTAAGCCTGGTCTCAgacggttcaccatcggataaggataatacaAGAGTGTACCGACCTCAGTAGCCGTGACTATCGACAGNNNNNNNNttggccacattggttccggaactgggtaggAGGTAGACTCGATTCCCGAT
Sewage	NC_004193_105090	TAGACGTAAGCCTGGTCTCAgacattacgacgatggctggtaatcgaaagAGAGTGTACCGACCTCAGTAGCCGTGACTATCGACAGNNNNNNNNaagacaggaccgattgctaaccctgtaaccAGGTAGACTCGATTCCCGAT
Sewage	NC_004193_111184	TAGACGTAAGCCTGGTCTCActaaatccggtttccttagaatttctgccgAGAGTGTACCGACCTCAGTAGCCGTGACTATCGACAGNNNNNNNNagtccgctatcgaacccggttgtaagctgcAGGTAGACTCGATTCCCGAT
Sewage	NC_004193_113482	TAGACGTAAGCCTGGTCTCAggtgaacggccacttgcattaagtccatgcAGAGTGTACCGACCTCAGTAGCCGTGACTATCGACAGNNNNNNNNtctttcactttgtcaatggagatggattgcAGGTAGACTCGATTCCCGAT
Sewage	NC_004193_116303	TAGACGTAAGCCTGGTCTCAcaccagctgccttcgcacatagaatcgccgAGAGTGTACCGACCTCAGTAGCCGTGACTATCGACAGNNNNNNNNtggaaacatcaatcgcataaatacgagacgAGGTAGACTCGATTCCCGAT
Sewage	NC_004193_117895	TAGACGTAAGCCTGGTCTCAgtcgcctgtgctgccatcccttctgaacgtAGAGTGTACCGACCTCAGTAGCCGTGACTATCGACAGNNNNNNNNgaaatcttacacgatcaggcaattcaaatgAGGTAGACTCGATTCCCGAT
Sewage	NC_004193_119958	TAGACGTAAGCCTGGTCTCAcactcatcgcattctcctcctaataacaatAGAGTGTACCGACCTCAGTAGCCGTGACTATCGACAGNNNNNNNNtatgtggcggcgtacgatcattccacgatgAGGTAGACTCGATTCCCGAT
Sewage	NC_004463_1	TAGACGTAAGCCTGGTCTCAgcgatatgatccggaagcgccgatagcggcAGAGTGTACCGACCTCAGTAGCCGTGACTATCGACAGNNNNNNNNttaattaatagtctttgactgcaatactggAGGTAGACTCGATTCCCGAT
Sewage	NC_004463_22322	TAGACGTAAGCCTGGTCTCAgacgctgaagacctcgcacgtactcaatcgAGAGTGTACCGACCTCAGTAGCCGTGACTATCGACAGNNNNNNNNattgaaccaaggcttcgaccgtccaataggAGGTAGACTCGATTCCCGAT
Sewage	NC_004463_47570	TAGACGTAAGCCTGGTCTCAcctaagccctattcatccatcgaccgcttcAGAGTGTACCGACCTCAGTAGCCGTGACTATCGACAGNNNNNNNNattccctctgaagtcgctgtaagcccgtacAGGTAGACTCGATTCCCGAT
Sewage	NC_004463_58573	TAGACGTAAGCCTGGTCTCAccaatcgacctcagcttactgccgggacatAGAGTGTACCGACCTCAGTAGCCGTGACTATCGACAGNNNNNNNNtttcctgccgaaaggctgaagatcaacgagAGGTAGACTCGATTCCCGAT
Sewage	NC_004463_65081	TAGACGTAAGCCTGGTCTCAcgtgaagcatgctgctcgatctgatctgacAGAGTGTACCGACCTCAGTAGCCGTGACTATCGACAGNNNNNNNNgatcacaaccacctgcaggtcgttctgaagAGGTAGACTCGATTCCCGAT
Sewage	NC_004463_70498	TAGACGTAAGCCTGGTCTCAcgtcagatcagccatcacatgcttccgcaaAGAGTGTACCGACCTCAGTAGCCGTGACTATCGACAGNNNNNNNNcatagttcggttcggatgaacctgataaccAGGTAGACTCGATTCCCGAT
Sewage	NC_004463_74902	TAGACGTAAGCCTGGTCTCActttgaagattctgcatgaggagagcattgAGAGTGTACCGACCTCAGTAGCCGTGACTATCGACAGNNNNNNNNccacccacatcgttcaggcaacgacaatggAGGTAGACTCGATTCCCGAT
Sewage	NC_004463_78433	TAGACGTAAGCCTGGTCTCAgacgtcgtcttgagcggcaatccggaactgAGAGTGTACCGACCTCAGTAGCCGTGACTATCGACAGNNNNNNNNgcagcagaacatcataaggaattcgacagcAGGTAGACTCGATTCCCGAT
Sewage	NC_004463_97488	TAGACGTAAGCCTGGTCTCAgaatctgacgaagtcgttaccttggaacgaAGAGTGTACCGACCTCAGTAGCCGTGACTATCGACAGNNNNNNNNctgagtgcctttagcgcaacatgttgagccAGGTAGACTCGATTCCCGAT
Sewage	NC_004463_127493	TAGACGTAAGCCTGGTCTCAgccgactacgctgcctttggactagatctgAGAGTGTACCGACCTCAGTAGCCGTGACTATCGACAGNNNNNNNNtgatccagatcaagatcgcaacgctaaagcAGGTAGACTCGATTCCCGAT
Sewage	NC_004463_142771	TAGACGTAAGCCTGGTCTCAgacagatatgtcgaacttgatcccttgctcAGAGTGTACCGACCTCAGTAGCCGTGACTATCGACAGNNNNNNNNacagacactcggttccgtcagctctatcgcAGGTAGACTCGATTCCCGAT
Sewage	NC_004463_168957	TAGACGTAAGCCTGGTCTCAcgccgatccgatagagcgggaaatccgagtAGAGTGTACCGACCTCAGTAGCCGTGACTATCGACAGNNNNNNNNtcgtttgcttccaggtcaattcgaagtctgAGGTAGACTCGATTCCCGAT
Sewage	NC_004463_185153	TAGACGTAAGCCTGGTCTCActgggcgcacatcttcatgaccggagcaacAGAGTGTACCGACCTCAGTAGCCGTGACTATCGACAGNNNNNNNNgtcgctacggatcagagtgaattcaatatcAGGTAGACTCGATTCCCGAT
Sewage	NC_004463_201007	TAGACGTAAGCCTGGTCTCActacctgaaattgtgcgttcattatctgccAGAGTGTACCGACCTCAGTAGCCGTGACTATCGACAGNNNNNNNNtggtaggaatagccgtgccggtagcctgcgAGGTAGACTCGATTCCCGAT
Sewage	NC_004463_224071	TAGACGTAAGCCTGGTCTCActtctcttcaaccttcccattgcaaacctcAGAGTGTACCGACCTCAGTAGCCGTGACTATCGACAGNNNNNNNNtgctgggcgacagggagatacaattcagtcAGGTAGACTCGATTCCCGAT
Sewage	NC_004463_234523	TAGACGTAAGCCTGGTCTCActgtcgtcaagccgatgaccgttcaccacgAGAGTGTACCGACCTCAGTAGCCGTGACTATCGACAGNNNNNNNNtcctgacgtacgacatcgatagctttgatgAGGTAGACTCGATTCCCGAT
Sewage	NC_004463_257701	TAGACGTAAGCCTGGTCTCActgcgagcattggatgcctccttcaaagcaAGAGTGTACCGACCTCAGTAGCCGTGACTATCGACAGNNNNNNNNgcgcgttgtatcgggagttccatttgattgAGGTAGACTCGATTCCCGAT
Sewage	NC_004463_280485	TAGACGTAAGCCTGGTCTCAgagcaatgagttcagcggtagactttgaggAGAGTGTACCGACCTCAGTAGCCGTGACTATCGACAGNNNNNNNNtcgtctcgatattctctttcgacctgtatcAGGTAGACTCGATTCCCGAT
Sewage	NC_004463_293286	TAGACGTAAGCCTGGTCTCAgatcacgcgtcgatggcaccgtaggaatccAGAGTGTACCGACCTCAGTAGCCGTGACTATCGACAGNNNNNNNNcgcgcggaaatataatcgcagatcgtaaacAGGTAGACTCGATTCCCGAT
Sewage	NC_004463_303458	TAGACGTAAGCCTGGTCTCAgagttcgactaggcagctctccggcaattcAGAGTGTACCGACCTCAGTAGCCGTGACTATCGACAGNNNNNNNNtacttaaactcgtgaacatcagcggcgaagAGGTAGACTCGATTCCCGAT
Sewage	NC_004547_2356	TAGACGTAAGCCTGGTCTCAcccgttaacgttgtactaaatgcgtttcccAGAGTGTACCGACCTCAGTAGCCGTGACTATCGACAGNNNNNNNNtcaataagccctgtgcgttacctgagaaggAGGTAGACTCGATTCCCGAT
Sewage	NC_004547_19938	TAGACGTAAGCCTGGTCTCAcgacagaacaacttcaggcactgaccagtgAGAGTGTACCGACCTCAGTAGCCGTGACTATCGACAGNNNNNNNNaattgctgtcacttgatgaccgtagcatggAGGTAGACTCGATTCCCGAT
Sewage	NC_004547_21983	TAGACGTAAGCCTGGTCTCAcattcaactgtcagcctgtcctggacacaaAGAGTGTACCGACCTCAGTAGCCGTGACTATCGACAGNNNNNNNNttgattaacatattccagtgccgttgagcgAGGTAGACTCGATTCCCGAT
Sewage	NC_004547_22815	TAGACGTAAGCCTGGTCTCAgctatcggcttgctggataaatatttcccgAGAGTGTACCGACCTCAGTAGCCGTGACTATCGACAGNNNNNNNNaaggcaaccggcgatgttgaaatgaaccagAGGTAGACTCGATTCCCGAT
Sewage	NC_004547_32715	TAGACGTAAGCCTGGTCTCAcgtttgcaggtggatcagctttctttcaccAGAGTGTACCGACCTCAGTAGCCGTGACTATCGACAGNNNNNNNNtcagaacaggaagtggctcccgttggtgagAGGTAGACTCGATTCCCGAT
Sewage	NC_004547_39819	TAGACGTAAGCCTGGTCTCAgcaatcagttcctttgagtaagcacctgtcAGAGTGTACCGACCTCAGTAGCCGTGACTATCGACAGNNNNNNNNgttcgtagctcactggcaatgtcgaactccAGGTAGACTCGATTCCCGAT
Sewage	NC_004547_55905	TAGACGTAAGCCTGGTCTCAgacaacgtgaaggaaacctctcatatgatgAGAGTGTACCGACCTCAGTAGCCGTGACTATCGACAGNNNNNNNNtgccgttctgccattggcttatatccactcAGGTAGACTCGATTCCCGAT
Sewage	NC_004547_57429	TAGACGTAAGCCTGGTCTCAgtggtgcgtcggctttcagccaacagcgtcAGAGTGTACCGACCTCAGTAGCCGTGACTATCGACAGNNNNNNNNtgatcgtccacagagaaattaaatggatagAGGTAGACTCGATTCCCGAT
Sewage	NC_004547_63136	TAGACGTAAGCCTGGTCTCActttggatggttcagcggcattccttcttaAGAGTGTACCGACCTCAGTAGCCGTGACTATCGACAGNNNNNNNNccgcttccttgttggaaccgctatcaggcgAGGTAGACTCGATTCCCGAT
Sewage	NC_004547_78580	TAGACGTAAGCCTGGTCTCAcgaatacattcttcgagattctcttggctaAGAGTGTACCGACCTCAGTAGCCGTGACTATCGACAGNNNNNNNNaggattcctgccgcaattctttccgcgtagAGGTAGACTCGATTCCCGAT
Sewage	NC_004547_84465	TAGACGTAAGCCTGGTCTCAcgggctgtcaaatagtaatcagcggcttccAGAGTGTACCGACCTCAGTAGCCGTGACTATCGACAGNNNNNNNNatctgattggttgatgtcgggtatctaccgAGGTAGACTCGATTCCCGAT
Sewage	NC_004547_94034	TAGACGTAAGCCTGGTCTCAcagatagtgtctaacacgtgatagaggctgAGAGTGTACCGACCTCAGTAGCCGTGACTATCGACAGNNNNNNNNtatcttcttcatagcctgcgttccagacgcAGGTAGACTCGATTCCCGAT
Sewage	NC_004547_98343	TAGACGTAAGCCTGGTCTCAcaggttcggaaattgaaccagcacgacaccAGAGTGTACCGACCTCAGTAGCCGTGACTATCGACAGNNNNNNNNcgaaccaatgccacatatagctgtgagcggAGGTAGACTCGATTCCCGAT
Sewage	NC_004547_101026	TAGACGTAAGCCTGGTCTCAgataagggataggagggatctagtggaacaAGAGTGTACCGACCTCAGTAGCCGTGACTATCGACAGNNNNNNNNctggcgacttcaacgtactgctgcaatcggAGGTAGACTCGATTCCCGAT
Sewage	NC_004547_106632	TAGACGTAAGCCTGGTCTCAcccttctctgtcggtgataatttgcggttcAGAGTGTACCGACCTCAGTAGCCGTGACTATCGACAGNNNNNNNNgtcgggtccacagagatggcaaaccatatgAGGTAGACTCGATTCCCGAT
Sewage	NC_004547_109584	TAGACGTAAGCCTGGTCTCAcacaagatctggcgtcactgtcgataggctAGAGTGTACCGACCTCAGTAGCCGTGACTATCGACAGNNNNNNNNatcaggttccagctcctgtgttactgcctgAGGTAGACTCGATTCCCGAT
Sewage	NC_004547_124008	TAGACGTAAGCCTGGTCTCAcgggttgtgttagcgcctcaaaccactgtgAGAGTGTACCGACCTCAGTAGCCGTGACTATCGACAGNNNNNNNNggaacagaagctgctgcatattattcaaggAGGTAGACTCGATTCCCGAT
Sewage	NC_004547_138175	TAGACGTAAGCCTGGTCTCAgcactcagcacattatctaactgcgggactAGAGTGTACCGACCTCAGTAGCCGTGACTATCGACAGNNNNNNNNgctttgatcttaaacccgcgtttcttcatgAGGTAGACTCGATTCCCGAT
Sewage	NC_004547_144037	TAGACGTAAGCCTGGTCTCAcacctcatcgccagccgtactattgtcataAGAGTGTACCGACCTCAGTAGCCGTGACTATCGACAGNNNNNNNNtgacccagtgaatagatgcacggatacatcAGGTAGACTCGATTCCCGAT
Sewage	NC_004547_167752	TAGACGTAAGCCTGGTCTCAccagagagcaaatgtgggtactctcaatccAGAGTGTACCGACCTCAGTAGCCGTGACTATCGACAGNNNNNNNNactgactacgactgaggccgagtatctttgAGGTAGACTCGATTCCCGAT
Sewage	NC_004552_843	TAGACGTAAGCCTGGTCTCAgctgtgacaatctcagaggtgtattctttgAGAGTGTACCGACCTCAGTAGCCGTGACTATCGACAGNNNNNNNNctattcaaccctgcgctagcttccattgccAGGTAGACTCGATTCCCGAT
Sewage	NC_004552_6167	TAGACGTAAGCCTGGTCTCAgatgctactttagcaatttgttgctgcaagAGAGTGTACCGACCTCAGTAGCCGTGACTATCGACAGNNNNNNNNagctccctcatcccatgtctctgggtttccAGGTAGACTCGATTCCCGAT
Sewage	NC_004552_11349	TAGACGTAAGCCTGGTCTCAggataaacgattgaccgtgcgcatcccattAGAGTGTACCGACCTCAGTAGCCGTGACTATCGACAGNNNNNNNNcatcgtcataaggatcagtatcatctcctgAGGTAGACTCGATTCCCGAT
Sewage	NC_004552_14506	TAGACGTAAGCCTGGTCTCAgtttgtcaatacaattcaaggacaagacccAGAGTGTACCGACCTCAGTAGCCGTGACTATCGACAGNNNNNNNNcatgccttcccaggcacaaggtgcgcaaggAGGTAGACTCGATTCCCGAT
Sewage	NC_004552_15722	TAGACGTAAGCCTGGTCTCAcgttgttgggtaatgtccgaaaggattccaAGAGTGTACCGACCTCAGTAGCCGTGACTATCGACAGNNNNNNNNatggcgtgtctgtgctcgttgttgattagcAGGTAGACTCGATTCCCGAT
Sewage	NC_004552_29948	TAGACGTAAGCCTGGTCTCAgttgctgcgatcacgcttccctactgtggaAGAGTGTACCGACCTCAGTAGCCGTGACTATCGACAGNNNNNNNNtacgtactactgattccagtgaaattcgtgAGGTAGACTCGATTCCCGAT
Sewage	NC_004552_37859	TAGACGTAAGCCTGGTCTCAcagtcgccctgttctctcaacttgtcacagAGAGTGTACCGACCTCAGTAGCCGTGACTATCGACAGNNNNNNNNtagcttccggcctcaataactgtgtagacgAGGTAGACTCGATTCCCGAT
Sewage	NC_004557_36164	TAGACGTAAGCCTGGTCTCAgtattcaagagggtgtagaacccggacaaaAGAGTGTACCGACCTCAGTAGCCGTGACTATCGACAGNNNNNNNNctgcatgtgctcttggaaactgttgttcagAGGTAGACTCGATTCCCGAT
Sewage	NC_004557_63011	TAGACGTAAGCCTGGTCTCAggcaggccgtctctatagttggagcaatagAGAGTGTACCGACCTCAGTAGCCGTGACTATCGACAGNNNNNNNNaagctggacttagactgcctaagtcaatagAGGTAGACTCGATTCCCGAT
Sewage	NC_004557_68365	TAGACGTAAGCCTGGTCTCActacaaagtcgaggattgaacgtcgcccatAGAGTGTACCGACCTCAGTAGCCGTGACTATCGACAGNNNNNNNNaagagatctcacctacccagtcattcctccAGGTAGACTCGATTCCCGAT
Sewage	NC_004557_92869	TAGACGTAAGCCTGGTCTCActcatccaataggtcactttgaattgttagAGAGTGTACCGACCTCAGTAGCCGTGACTATCGACAGNNNNNNNNaagccgctcctgatatttgcccagcctgtgAGGTAGACTCGATTCCCGAT
Sewage	NC_004603_483	TAGACGTAAGCCTGGTCTCAccgccaacaccgcatctggtgtgtagctgtAGAGTGTACCGACCTCAGTAGCCGTGACTATCGACAGNNNNNNNNgtgattaccgaaatcattcatcaatcacagAGGTAGACTCGATTCCCGAT
Sewage	NC_004603_7215	TAGACGTAAGCCTGGTCTCAgacttagccttccgaactctattctcgcaaAGAGTGTACCGACCTCAGTAGCCGTGACTATCGACAGNNNNNNNNtatatgacttacggtcctgatggtcaggcgAGGTAGACTCGATTCCCGAT
Sewage	NC_004603_13345	TAGACGTAAGCCTGGTCTCAcgactgccttgcgtaacgccactcaatagaAGAGTGTACCGACCTCAGTAGCCGTGACTATCGACAGNNNNNNNNtaggctatatcgcccaatatttgagcacagAGGTAGACTCGATTCCCGAT
Sewage	NC_004603_21789	TAGACGTAAGCCTGGTCTCAcctttaagtggctagttcctaaactcgaaaAGAGTGTACCGACCTCAGTAGCCGTGACTATCGACAGNNNNNNNNaggttcgcttgaagctcactccctcattcgAGGTAGACTCGATTCCCGAT
Sewage	NC_004603_23801	TAGACGTAAGCCTGGTCTCAcataacagaccggattcacagaacatcgttAGAGTGTACCGACCTCAGTAGCCGTGACTATCGACAGNNNNNNNNgtaagcgctcagccacgttgcgataattgcAGGTAGACTCGATTCCCGAT
Sewage	NC_004603_33332	TAGACGTAAGCCTGGTCTCActcaagcgggtgttgatactgttgaaagctAGAGTGTACCGACCTCAGTAGCCGTGACTATCGACAGNNNNNNNNgcgcgccaactaaaccgacgctaaatattgAGGTAGACTCGATTCCCGAT
Sewage	NC_004603_37879	TAGACGTAAGCCTGGTCTCAgaagcggtagcttctatgtggataggtaccAGAGTGTACCGACCTCAGTAGCCGTGACTATCGACAGNNNNNNNNatggcagagcgattagcttccaagaataagAGGTAGACTCGATTCCCGAT
Sewage	NC_004603_45435	TAGACGTAAGCCTGGTCTCAgtcaataatgccgtagagtgcggagatctaAGAGTGTACCGACCTCAGTAGCCGTGACTATCGACAGNNNNNNNNgaagaagtgatttccggtgcagatgcgttgAGGTAGACTCGATTCCCGAT
Sewage	NC_004603_47350	TAGACGTAAGCCTGGTCTCAcaaatcatcggtaaccaagccgaacttgcaAGAGTGTACCGACCTCAGTAGCCGTGACTATCGACAGNNNNNNNNttcggcggtcagtggaatgaccaatatttgAGGTAGACTCGATTCCCGAT
Sewage	NC_004603_50176	TAGACGTAAGCCTGGTCTCAgcttcacagcctgtagcagtagaaactccgAGAGTGTACCGACCTCAGTAGCCGTGACTATCGACAGNNNNNNNNgctaccatcgaacaaacagctccgctaacgAGGTAGACTCGATTCCCGAT
Sewage	NC_004603_53296	TAGACGTAAGCCTGGTCTCAgtcagcatgatggttcttgtcgcggcgtgtAGAGTGTACCGACCTCAGTAGCCGTGACTATCGACAGNNNNNNNNgaagccatggtcaataacaccataggcaacAGGTAGACTCGATTCCCGAT
Sewage	NC_004603_57983	TAGACGTAAGCCTGGTCTCAgcactttcgatcagagtattcagcactgttAGAGTGTACCGACCTCAGTAGCCGTGACTATCGACAGNNNNNNNNacgttcactttgcccgaatgaggtccactcAGGTAGACTCGATTCCCGAT
Sewage	NC_004603_61794	TAGACGTAAGCCTGGTCTCAgcgctcactccaatcagcatggtgaaaggtAGAGTGTACCGACCTCAGTAGCCGTGACTATCGACAGNNNNNNNNagcgtcaaacttacgctcaaacaaagtgacAGGTAGACTCGATTCCCGAT
Sewage	NC_004603_64416	TAGACGTAAGCCTGGTCTCAgggctttactttcagggattgagcgatagtAGAGTGTACCGACCTCAGTAGCCGTGACTATCGACAGNNNNNNNNctttaacgttcccttctacgccgactttgcAGGTAGACTCGATTCCCGAT
Sewage	NC_004603_70100	TAGACGTAAGCCTGGTCTCAcaagctgatgaccgttgacatggtcaccctAGAGTGTACCGACCTCAGTAGCCGTGACTATCGACAGNNNNNNNNggaattggatgatgcagggtttgtagcgcgAGGTAGACTCGATTCCCGAT
Sewage	NC_004603_76779	TAGACGTAAGCCTGGTCTCAgttgaagaatcaaactcgtcaaatccaacgAGAGTGTACCGACCTCAGTAGCCGTGACTATCGACAGNNNNNNNNttctcgtcgccattgacttgaatgccgctcAGGTAGACTCGATTCCCGAT
Sewage	NC_004603_85752	TAGACGTAAGCCTGGTCTCAgtaagagttatctggtgcaagttcgagtgtAGAGTGTACCGACCTCAGTAGCCGTGACTATCGACAGNNNNNNNNgtatagcgctatcgcccgattacgctctgcAGGTAGACTCGATTCCCGAT
Sewage	NC_004603_94050	TAGACGTAAGCCTGGTCTCAcggtcagtcgctatcgctcgatcaagctatAGAGTGTACCGACCTCAGTAGCCGTGACTATCGACAGNNNNNNNNaactcgtcgcatccacccgctatcattaggAGGTAGACTCGATTCCCGAT
Sewage	NC_004603_101407	TAGACGTAAGCCTGGTCTCAgcttgtaaactttcgatgagatccgtcgcaAGAGTGTACCGACCTCAGTAGCCGTGACTATCGACAGNNNNNNNNatgacgtctggcacccaatcgccttcgagcAGGTAGACTCGATTCCCGAT
Sewage	NC_004603_108752	TAGACGTAAGCCTGGTCTCAgtcaaacaacggatgaaggtggtaacgcctAGAGTGTACCGACCTCAGTAGCCGTGACTATCGACAGNNNNNNNNggcgtaatccttatcaagtaggtacggctcAGGTAGACTCGATTCCCGAT
Sewage	NC_004663_233	TAGACGTAAGCCTGGTCTCAcggaaatcggaagtgcccaagttcagttatAGAGTGTACCGACCTCAGTAGCCGTGACTATCGACAGNNNNNNNNaacttgtggatagcggtagggcatgtgaacAGGTAGACTCGATTCCCGAT
Sewage	NC_004663_2249	TAGACGTAAGCCTGGTCTCAcatggcatgaatcgaaggttgaaggtcttcAGAGTGTACCGACCTCAGTAGCCGTGACTATCGACAGNNNNNNNNttgggatacttctacctgaaggtcttcctgAGGTAGACTCGATTCCCGAT
Sewage	NC_004663_56511	TAGACGTAAGCCTGGTCTCAgagtgtagacggtagcaacagtcggactttAGAGTGTACCGACCTCAGTAGCCGTGACTATCGACAGNNNNNNNNactccgtccatcccatcattcctgccagacAGGTAGACTCGATTCCCGAT
Sewage	NC_004663_63556	TAGACGTAAGCCTGGTCTCAgtcatgctggcaggtatgtatctgactgccAGAGTGTACCGACCTCAGTAGCCGTGACTATCGACAGNNNNNNNNctattggttgtactctcaatctgtcttccgAGGTAGACTCGATTCCCGAT
Sewage	NC_004663_69181	TAGACGTAAGCCTGGTCTCAgcagacatctggcctgtgccacacattcatAGAGTGTACCGACCTCAGTAGCCGTGACTATCGACAGNNNNNNNNgctccaccagattcatataatagtaagcacAGGTAGACTCGATTCCCGAT
Sewage	NC_004663_73232	TAGACGTAAGCCTGGTCTCAgttgttctatcgttcaagaagcaaacgtcaAGAGTGTACCGACCTCAGTAGCCGTGACTATCGACAGNNNNNNNNtgtcctggcaatactaggttgcggtgcctgAGGTAGACTCGATTCCCGAT
Sewage	NC_004663_75013	TAGACGTAAGCCTGGTCTCAgatgaaactggacttgaatgtaacgatgccAGAGTGTACCGACCTCAGTAGCCGTGACTATCGACAGNNNNNNNNgaaatacgccggctccattactccgaagacAGGTAGACTCGATTCCCGAT
Sewage	NC_004663_78262	TAGACGTAAGCCTGGTCTCAgtaaacttcatcgggctcttgctgatgagaAGAGTGTACCGACCTCAGTAGCCGTGACTATCGACAGNNNNNNNNaagaactatcgctattgcgtgctgagaaccAGGTAGACTCGATTCCCGAT
Sewage	NC_004663_85000	TAGACGTAAGCCTGGTCTCAggaaacgcattcgtgaaattcacgaccaaaAGAGTGTACCGACCTCAGTAGCCGTGACTATCGACAGNNNNNNNNctgttcaccgaacgctcgcaacgtttcttcAGGTAGACTCGATTCCCGAT
Sewage	NC_004663_89669	TAGACGTAAGCCTGGTCTCActgcttggaaacgcctccgcacacccagctAGAGTGTACCGACCTCAGTAGCCGTGACTATCGACAGNNNNNNNNggaaccgatctttgtatattccagctttgcAGGTAGACTCGATTCCCGAT
Sewage	NC_004663_92488	TAGACGTAAGCCTGGTCTCAgcctcgatatcatattcgaggaatgtattgAGAGTGTACCGACCTCAGTAGCCGTGACTATCGACAGNNNNNNNNccggaataagagagggtgtcccaacggtcgAGGTAGACTCGATTCCCGAT
Sewage	NC_004663_100776	TAGACGTAAGCCTGGTCTCAcgtcaccagttcacgaatcagccggcgaagAGAGTGTACCGACCTCAGTAGCCGTGACTATCGACAGNNNNNNNNtatctttaacggctctttctgatctcccggAGGTAGACTCGATTCCCGAT
Sewage	NC_004663_105452	TAGACGTAAGCCTGGTCTCAccagagcagtacggaacgaaacacctttgtAGAGTGTACCGACCTCAGTAGCCGTGACTATCGACAGNNNNNNNNcttatgagtatgcgcagttagcaaacgaagAGGTAGACTCGATTCCCGAT
Sewage	NC_004663_108658	TAGACGTAAGCCTGGTCTCActgccgagagtgtagacacatgaccggttgAGAGTGTACCGACCTCAGTAGCCGTGACTATCGACAGNNNNNNNNcgaacttcttaacctgaagttccttacgggAGGTAGACTCGATTCCCGAT
Sewage	NC_004663_135363	TAGACGTAAGCCTGGTCTCAggttctccgtggaagtccaacagtcagttgAGAGTGTACCGACCTCAGTAGCCGTGACTATCGACAGNNNNNNNNggtacagcagctttctatggttgtggaacgAGGTAGACTCGATTCCCGAT
Sewage	NC_004663_155318	TAGACGTAAGCCTGGTCTCAgaatatcctttggtcagtgatttgcgcaggAGAGTGTACCGACCTCAGTAGCCGTGACTATCGACAGNNNNNNNNtaaagcggtttgcgcggacacatgatagtcAGGTAGACTCGATTCCCGAT
Sewage	NC_004663_160161	TAGACGTAAGCCTGGTCTCAcggttgtgttaccgaacaaatacacttcagAGAGTGTACCGACCTCAGTAGCCGTGACTATCGACAGNNNNNNNNtccattcgtcgttgaatgcccatgaaccgcAGGTAGACTCGATTCCCGAT
Sewage	NC_004663_164466	TAGACGTAAGCCTGGTCTCAgtaatcttcccgtttgacgaaactttctacAGAGTGTACCGACCTCAGTAGCCGTGACTATCGACAGNNNNNNNNtgcggatttgccggtgctttcccgtaacagAGGTAGACTCGATTCCCGAT
Sewage	NC_004663_204060	TAGACGTAAGCCTGGTCTCAgatagccctgttcctcctctgagttgtgctAGAGTGTACCGACCTCAGTAGCCGTGACTATCGACAGNNNNNNNNtgatttacaagttccaatgcttcggctcgcAGGTAGACTCGATTCCCGAT
Sewage	NC_004663_207551	TAGACGTAAGCCTGGTCTCActgaaggcaggtgaattgcgaatgatttatAGAGTGTACCGACCTCAGTAGCCGTGACTATCGACAGNNNNNNNNcgtcgcgaaacaaaggaaaggaaccgacacAGGTAGACTCGATTCCCGAT
Sewage	NC_005042_1358	TAGACGTAAGCCTGGTCTCAgatttaccaactttgccacccttggctggtAGAGTGTACCGACCTCAGTAGCCGTGACTATCGACAGNNNNNNNNgaatctggtactggtagaagtttgcggtggAGGTAGACTCGATTCCCGAT
Sewage	NC_005042_4760	TAGACGTAAGCCTGGTCTCActtaaggcttgggaccaaaggaggaaccaaAGAGTGTACCGACCTCAGTAGCCGTGACTATCGACAGNNNNNNNNgttacagagcctttgttatcaacaggctggAGGTAGACTCGATTCCCGAT
Sewage	NC_005042_6808	TAGACGTAAGCCTGGTCTCAgcaatgccttgagattacggcgtggctaaaAGAGTGTACCGACCTCAGTAGCCGTGACTATCGACAGNNNNNNNNcagccttattgctgatagagaatccctcccAGGTAGACTCGATTCCCGAT
Sewage	NC_005042_8520	TAGACGTAAGCCTGGTCTCAcagagacggttgggcaatcatttgctttgcAGAGTGTACCGACCTCAGTAGCCGTGACTATCGACAGNNNNNNNNcatcaatactgagtgatccttgagatccagAGGTAGACTCGATTCCCGAT
Sewage	NC_005042_9549	TAGACGTAAGCCTGGTCTCAgcgctcaagctgcgagcttcttggcagataAGAGTGTACCGACCTCAGTAGCCGTGACTATCGACAGNNNNNNNNgtgcaggcgtaggactatctgatttatcagAGGTAGACTCGATTCCCGAT
Sewage	NC_005042_11749	TAGACGTAAGCCTGGTCTCAcaggatgttcaagagcagcaacgctcccagAGAGTGTACCGACCTCAGTAGCCGTGACTATCGACAGNNNNNNNNtctctccataattgagggcatcattattcgAGGTAGACTCGATTCCCGAT
Sewage	NC_005042_19484	TAGACGTAAGCCTGGTCTCActacggcaatgggtcattcttacgaaacccAGAGTGTACCGACCTCAGTAGCCGTGACTATCGACAGNNNNNNNNtacagtcttctcttgatggaggttctatggAGGTAGACTCGATTCCCGAT
Sewage	NC_005042_20370	TAGACGTAAGCCTGGTCTCAcctaatgcccagcctttggtaggagttgtaAGAGTGTACCGACCTCAGTAGCCGTGACTATCGACAGNNNNNNNNagttcatattctcgaactatgctcccacggAGGTAGACTCGATTCCCGAT
Sewage	NC_005042_23622	TAGACGTAAGCCTGGTCTCActttcttggtccctggctggtattggctggAGAGTGTACCGACCTCAGTAGCCGTGACTATCGACAGNNNNNNNNggttcaggtttgctttcagcagaagctatcAGGTAGACTCGATTCCCGAT
Sewage	NC_005042_32509	TAGACGTAAGCCTGGTCTCAccatagcaggcatagggatcttgtgctctaAGAGTGTACCGACCTCAGTAGCCGTGACTATCGACAGNNNNNNNNgccaaagagtagctttaggaaatgcacgtgAGGTAGACTCGATTCCCGAT
Sewage	NC_005042_36409	TAGACGTAAGCCTGGTCTCActacatgagaggcgataaatcggccagagcAGAGTGTACCGACCTCAGTAGCCGTGACTATCGACAGNNNNNNNNcagccgcaaagcaaatcaatcctgtatggcAGGTAGACTCGATTCCCGAT
Sewage	NC_005042_37891	TAGACGTAAGCCTGGTCTCAcaagtgcgcatacttactggtgatagagacAGAGTGTACCGACCTCAGTAGCCGTGACTATCGACAGNNNNNNNNttagcgaacaaagcttccgacaatggttggAGGTAGACTCGATTCCCGAT
Sewage	NC_005042_41714	TAGACGTAAGCCTGGTCTCAcaaccatcaatcctcatgctccatcagcaaAGAGTGTACCGACCTCAGTAGCCGTGACTATCGACAGNNNNNNNNgccctgcaattatgaatttgggaccgcaacAGGTAGACTCGATTCCCGAT
Sewage	NC_005042_43772	TAGACGTAAGCCTGGTCTCAgcattgatcctgcaggagcaactggctttgAGAGTGTACCGACCTCAGTAGCCGTGACTATCGACAGNNNNNNNNcagggacatgttggactgataaagatagagAGGTAGACTCGATTCCCGAT
Sewage	NC_005042_47233	TAGACGTAAGCCTGGTCTCActgagacagatcggtgataagtaccaatagAGAGTGTACCGACCTCAGTAGCCGTGACTATCGACAGNNNNNNNNcctgattcaatacaatactgccttccggccAGGTAGACTCGATTCCCGAT
Sewage	NC_005042_48492	TAGACGTAAGCCTGGTCTCAcacaagcgcagaccctccaaccataggtcaAGAGTGTACCGACCTCAGTAGCCGTGACTATCGACAGNNNNNNNNtaattcatatagctctattgctctgctaggAGGTAGACTCGATTCCCGAT
Sewage	NC_005042_51261	TAGACGTAAGCCTGGTCTCAccgatcctacaaacgtaaagcctggagcacAGAGTGTACCGACCTCAGTAGCCGTGACTATCGACAGNNNNNNNNcgcgcttctctaattacacaggctggttagAGGTAGACTCGATTCCCGAT
Sewage	NC_005042_53082	TAGACGTAAGCCTGGTCTCAcgctccttcaattccttgagaatcagcatgAGAGTGTACCGACCTCAGTAGCCGTGACTATCGACAGNNNNNNNNatttatacctactgcctctccgaccgtaccAGGTAGACTCGATTCCCGAT
Sewage	NC_005042_56133	TAGACGTAAGCCTGGTCTCAcaaaggttgttggtgtaccagccatgccctAGAGTGTACCGACCTCAGTAGCCGTGACTATCGACAGNNNNNNNNcagaaggttgcccagaagaatatatgggtgAGGTAGACTCGATTCCCGAT
Sewage	NC_005042_57980	TAGACGTAAGCCTGGTCTCActctaactcgctatgggagacaggagcaagAGAGTGTACCGACCTCAGTAGCCGTGACTATCGACAGNNNNNNNNtgatgagcactctcgatacaatcaatccggAGGTAGACTCGATTCCCGAT
Sewage	NC_005085_285	TAGACGTAAGCCTGGTCTCAgtctggaactatcggcacttcgatgttgagAGAGTGTACCGACCTCAGTAGCCGTGACTATCGACAGNNNNNNNNcttggtaagcctaagctggtcgaaatcgccAGGTAGACTCGATTCCCGAT
Sewage	NC_005085_7620	TAGACGTAAGCCTGGTCTCActaaacattcgctgccgttataggtagactAGAGTGTACCGACCTCAGTAGCCGTGACTATCGACAGNNNNNNNNccggcagcaatcgatatcgacagtccgatgAGGTAGACTCGATTCCCGAT
Sewage	NC_005085_19220	TAGACGTAAGCCTGGTCTCAgatccaagaatagagattgtaagaaggagaAGAGTGTACCGACCTCAGTAGCCGTGACTATCGACAGNNNNNNNNaggtgtggctgacggcaagcaggaaagtacAGGTAGACTCGATTCCCGAT
Sewage	NC_005085_25564	TAGACGTAAGCCTGGTCTCAccgacacttaatgagctacgtgcagatgggAGAGTGTACCGACCTCAGTAGCCGTGACTATCGACAGNNNNNNNNgttcttgtcgccggcgataaggactatgtcAGGTAGACTCGATTCCCGAT
Sewage	NC_005085_33183	TAGACGTAAGCCTGGTCTCAcggtcttggtctgaaagcggcctattctacAGAGTGTACCGACCTCAGTAGCCGTGACTATCGACAGNNNNNNNNgcaattggactagcttggacataagctgagAGGTAGACTCGATTCCCGAT
Sewage	NC_005085_43348	TAGACGTAAGCCTGGTCTCAcccaagttgaacccggaagcggacaaactgAGAGTGTACCGACCTCAGTAGCCGTGACTATCGACAGNNNNNNNNttcagctgcgtgcatgaagccgatcatttgAGGTAGACTCGATTCCCGAT
Sewage	NC_005085_47859	TAGACGTAAGCCTGGTCTCActgagtatgccaagtggcaatatataagaaAGAGTGTACCGACCTCAGTAGCCGTGACTATCGACAGNNNNNNNNtggttctggcgcggatgttccattacctggAGGTAGACTCGATTCCCGAT
Sewage	NC_005085_55213	TAGACGTAAGCCTGGTCTCAccagcctctggccgcattggaataatgcggAGAGTGTACCGACCTCAGTAGCCGTGACTATCGACAGNNNNNNNNcctgatgagcatgaccgaatgatcaacttgAGGTAGACTCGATTCCCGAT
Sewage	NC_005085_66076	TAGACGTAAGCCTGGTCTCAcatgtctgaacgtgaagttaggttgtggccAGAGTGTACCGACCTCAGTAGCCGTGACTATCGACAGNNNNNNNNtatcaatttgttctgtgtcggcggagtgagAGGTAGACTCGATTCCCGAT
Sewage	NC_005085_76429	TAGACGTAAGCCTGGTCTCAcctggccaaatcggcttggcgaatggcgatAGAGTGTACCGACCTCAGTAGCCGTGACTATCGACAGNNNNNNNNtgatgtttgtcaagtccgctcgattcgatgAGGTAGACTCGATTCCCGAT
Sewage	NC_005085_82016	TAGACGTAAGCCTGGTCTCAccaacttatggcatcgacaacggcgtacgcAGAGTGTACCGACCTCAGTAGCCGTGACTATCGACAGNNNNNNNNatggaaatgagtacagtaaccgcaacagcgAGGTAGACTCGATTCCCGAT
Sewage	NC_005085_87482	TAGACGTAAGCCTGGTCTCAgcattccacatgattgctggtttggaaatcAGAGTGTACCGACCTCAGTAGCCGTGACTATCGACAGNNNNNNNNggaatcggcctagggcagttcttcccttccAGGTAGACTCGATTCCCGAT
Sewage	NC_005085_93227	TAGACGTAAGCCTGGTCTCAgattatccatgtaagtcttcagtaaggcgtAGAGTGTACCGACCTCAGTAGCCGTGACTATCGACAGNNNNNNNNtcttggtgacatctcgacaccgatcagctgAGGTAGACTCGATTCCCGAT
Sewage	NC_005085_97533	TAGACGTAAGCCTGGTCTCAcgcattatccgcctgcgttacatcttgctcAGAGTGTACCGACCTCAGTAGCCGTGACTATCGACAGNNNNNNNNgctcaatagattggcgcgttgctccaatgcAGGTAGACTCGATTCCCGAT
Sewage	NC_005085_104443	TAGACGTAAGCCTGGTCTCAgccggtgcctgaatatagaggcggttattgAGAGTGTACCGACCTCAGTAGCCGTGACTATCGACAGNNNNNNNNttcaccgagcctttattggtgttgtaaatgAGGTAGACTCGATTCCCGAT
Sewage	NC_005085_110456	TAGACGTAAGCCTGGTCTCAcatgccttctaaagagtggcttgcattgaaAGAGTGTACCGACCTCAGTAGCCGTGACTATCGACAGNNNNNNNNctcaagggactttgccgcatcacttgctgcAGGTAGACTCGATTCCCGAT
Sewage	NC_005085_125608	TAGACGTAAGCCTGGTCTCAgcaacttcggcatacctggagccatcgacgAGAGTGTACCGACCTCAGTAGCCGTGACTATCGACAGNNNNNNNNtatacatgacacaaaccaaggatgacctggAGGTAGACTCGATTCCCGAT
Sewage	NC_005085_137865	TAGACGTAAGCCTGGTCTCAcagttcatcctgctggcaggccaatgaataAGAGTGTACCGACCTCAGTAGCCGTGACTATCGACAGNNNNNNNNctgaaagtgtcaacgccttggccaattgacAGGTAGACTCGATTCCCGAT
Sewage	NC_005085_145408	TAGACGTAAGCCTGGTCTCAcgaatgtcatgctgaggcatgaaacccgtcAGAGTGTACCGACCTCAGTAGCCGTGACTATCGACAGNNNNNNNNaaccattctatggtcttagccagaccgctgAGGTAGACTCGATTCCCGAT
Sewage	NC_005085_158209	TAGACGTAAGCCTGGTCTCAcatgctctacttccttcagttgaatcagccAGAGTGTACCGACCTCAGTAGCCGTGACTATCGACAGNNNNNNNNcagttgctgcatcgaaacttcacggattgcAGGTAGACTCGATTCCCGAT
Sewage	NC_005966_254	TAGACGTAAGCCTGGTCTCAcagtttagagatgacaggttgcgcttcaacAGAGTGTACCGACCTCAGTAGCCGTGACTATCGACAGNNNNNNNNcgcggcttctttgcgttgggcttctttgtcAGGTAGACTCGATTCCCGAT
Sewage	NC_005966_4753	TAGACGTAAGCCTGGTCTCAgctgtcagctataaccctgtcgcaagtcaaAGAGTGTACCGACCTCAGTAGCCGTGACTATCGACAGNNNNNNNNgaattgttacttctccaacgtaccgatacgAGGTAGACTCGATTCCCGAT
Sewage	NC_005966_11581	TAGACGTAAGCCTGGTCTCAgtccatgaactggcgtaagtttgaagttgcAGAGTGTACCGACCTCAGTAGCCGTGACTATCGACAGNNNNNNNNttccatgcgtgcaggatcaaagctctgccgAGGTAGACTCGATTCCCGAT
Sewage	NC_005966_17209	TAGACGTAAGCCTGGTCTCAgtagcgcgcttgagggattgttctcaggcaAGAGTGTACCGACCTCAGTAGCCGTGACTATCGACAGNNNNNNNNtctgccaacatcatgagagtgctccttgtcAGGTAGACTCGATTCCCGAT
Sewage	NC_005966_24659	TAGACGTAAGCCTGGTCTCAccaagtgccactgaatacgctctaatgcctAGAGTGTACCGACCTCAGTAGCCGTGACTATCGACAGNNNNNNNNcagacaccaccacgacatgatcaccttgtgAGGTAGACTCGATTCCCGAT
Sewage	NC_005966_31311	TAGACGTAAGCCTGGTCTCAcactgtaagtgtcggcaagcaggaaacactAGAGTGTACCGACCTCAGTAGCCGTGACTATCGACAGNNNNNNNNactcaatacaacgggtaatgttgacttgggAGGTAGACTCGATTCCCGAT
Sewage	NC_005966_38312	TAGACGTAAGCCTGGTCTCAgtacatccgatctatgtccaatttgcaatcAGAGTGTACCGACCTCAGTAGCCGTGACTATCGACAGNNNNNNNNgaagacgcagggttggtcagcattacacagAGGTAGACTCGATTCCCGAT
Sewage	NC_005966_46333	TAGACGTAAGCCTGGTCTCAgccattggaccgaggtctggtgttgagcagAGAGTGTACCGACCTCAGTAGCCGTGACTATCGACAGNNNNNNNNgcaacaatatgcgattgccattaccaatgcAGGTAGACTCGATTCCCGAT
Sewage	NC_005966_51511	TAGACGTAAGCCTGGTCTCAcatcaattggctgtttgcagcagtcacaggAGAGTGTACCGACCTCAGTAGCCGTGACTATCGACAGNNNNNNNNccgacacataaactggcgacatctgtctcgAGGTAGACTCGATTCCCGAT
Sewage	NC_005966_57884	TAGACGTAAGCCTGGTCTCAgggaagggcgaaacttacgttactgctgtgAGAGTGTACCGACCTCAGTAGCCGTGACTATCGACAGNNNNNNNNagagactatggataccgtatcgaaggcgtcAGGTAGACTCGATTCCCGAT
Sewage	NC_005966_61748	TAGACGTAAGCCTGGTCTCAcagtcttgttcggttgttcattagaagattAGAGTGTACCGACCTCAGTAGCCGTGACTATCGACAGNNNNNNNNgaacatcgggagtgagcgtcggatctggagAGGTAGACTCGATTCCCGAT
Sewage	NC_005966_70360	TAGACGTAAGCCTGGTCTCAcaattcctgatcggataagctattaagcccAGAGTGTACCGACCTCAGTAGCCGTGACTATCGACAGNNNNNNNNcagattgttgatggctgcaccctgtgtcacAGGTAGACTCGATTCCCGAT
Sewage	NC_005966_76660	TAGACGTAAGCCTGGTCTCAcgacaaataatgcttcatgtgccaatgaggAGAGTGTACCGACCTCAGTAGCCGTGACTATCGACAGNNNNNNNNcagaaggtgcgctgtcttcgccgttataacAGGTAGACTCGATTCCCGAT
Sewage	NC_005966_83862	TAGACGTAAGCCTGGTCTCAgtgcaagctctatcgataatgcacgcgaacAGAGTGTACCGACCTCAGTAGCCGTGACTATCGACAGNNNNNNNNatgcaggtggattaggtgcactcggtctggAGGTAGACTCGATTCCCGAT
Sewage	NC_005966_92394	TAGACGTAAGCCTGGTCTCAccaatcctgcatcaggcatagcatcgaccaAGAGTGTACCGACCTCAGTAGCCGTGACTATCGACAGNNNNNNNNctcgctcttgaaacgacatgccactccatgAGGTAGACTCGATTCCCGAT
Sewage	NC_005966_102844	TAGACGTAAGCCTGGTCTCAcaaacggattagcttactgttcaggatcatAGAGTGTACCGACCTCAGTAGCCGTGACTATCGACAGNNNNNNNNagacaaggttgcgatactgcccagtactccAGGTAGACTCGATTCCCGAT
Sewage	NC_005966_107859	TAGACGTAAGCCTGGTCTCActcccatccacagcaaagatccatcgagagAGAGTGTACCGACCTCAGTAGCCGTGACTATCGACAGNNNNNNNNccagacttctacgcatcggtgcaaattgccAGGTAGACTCGATTCCCGAT
Sewage	NC_005966_111020	TAGACGTAAGCCTGGTCTCAgcccaacagaccagataaagttaggtgcacAGAGTGTACCGACCTCAGTAGCCGTGACTATCGACAGNNNNNNNNcaccatcaaataaagtcgctgccagtgtagAGGTAGACTCGATTCCCGAT
Sewage	NC_005966_115312	TAGACGTAAGCCTGGTCTCAcccaagccttgaggccacggtgttcacgaaAGAGTGTACCGACCTCAGTAGCCGTGACTATCGACAGNNNNNNNNccatactcaccacaaacgttaatgcaaccgAGGTAGACTCGATTCCCGAT
Sewage	NC_005966_119915	TAGACGTAAGCCTGGTCTCAcaagttcctttcatagcgccatgcgtatgaAGAGTGTACCGACCTCAGTAGCCGTGACTATCGACAGNNNNNNNNtgacagcgacagacacgatgaattgccagcAGGTAGACTCGATTCCCGAT
Sewage	NC_006138_11	TAGACGTAAGCCTGGTCTCAccataaccgctctatctccatccaaggatcAGAGTGTACCGACCTCAGTAGCCGTGACTATCGACAGNNNNNNNNagccagcacaccctcaggctttaaacaggcAGGTAGACTCGATTCCCGAT
Sewage	NC_006138_7463	TAGACGTAAGCCTGGTCTCActacttgccctgccaccgattattgttattAGAGTGTACCGACCTCAGTAGCCGTGACTATCGACAGNNNNNNNNgagcagacactttccggagcagagaatggcAGGTAGACTCGATTCCCGAT
Sewage	NC_006138_14915	TAGACGTAAGCCTGGTCTCAcggtacagcatgtggtatacgaataagaaaAGAGTGTACCGACCTCAGTAGCCGTGACTATCGACAGNNNNNNNNggatagcaagaacaccactcctgcccaaggAGGTAGACTCGATTCCCGAT
Sewage	NC_006138_19290	TAGACGTAAGCCTGGTCTCAgtgggaacaatttcagcaggcatcaaggagAGAGTGTACCGACCTCAGTAGCCGTGACTATCGACAGNNNNNNNNgcttctcatcagcattggcataccggtaccAGGTAGACTCGATTCCCGAT
Sewage	NC_006138_24208	TAGACGTAAGCCTGGTCTCAcaccgatgagcctttgatgcgtgagctggtAGAGTGTACCGACCTCAGTAGCCGTGACTATCGACAGNNNNNNNNcactcagattaactttagatccatcctgccAGGTAGACTCGATTCCCGAT
Sewage	NC_006138_30882	TAGACGTAAGCCTGGTCTCAgctgaccagctctatatccttcaatcccggAGAGTGTACCGACCTCAGTAGCCGTGACTATCGACAGNNNNNNNNgagatagagttcacctttgagggagaggagAGGTAGACTCGATTCCCGAT
Sewage	NC_006138_38208	TAGACGTAAGCCTGGTCTCAcgacatgtcctaagagaggcgtctatgttgAGAGTGTACCGACCTCAGTAGCCGTGACTATCGACAGNNNNNNNNcgaagtgtaaaggctgtggcttatgtcaggAGGTAGACTCGATTCCCGAT
Sewage	NC_006138_45233	TAGACGTAAGCCTGGTCTCAggttatcgggcacaatacgctgaccatagtAGAGTGTACCGACCTCAGTAGCCGTGACTATCGACAGNNNNNNNNttacccgccagctaacgtaggatgcctgagAGGTAGACTCGATTCCCGAT
Sewage	NC_006138_51126	TAGACGTAAGCCTGGTCTCAgcttgctacagcccagaacaatcgcttgccAGAGTGTACCGACCTCAGTAGCCGTGACTATCGACAGNNNNNNNNtcaagaagaggatgaagatactcttggagcAGGTAGACTCGATTCCCGAT
Sewage	NC_006138_56527	TAGACGTAAGCCTGGTCTCAcagtaagcgtcgatgttgtcacagtcaacgAGAGTGTACCGACCTCAGTAGCCGTGACTATCGACAGNNNNNNNNccgatgccaatgcaggaatcggtaataaggAGGTAGACTCGATTCCCGAT
Sewage	NC_006138_61427	TAGACGTAAGCCTGGTCTCAcgctatgtgaccgaatgagaaacgaagtcaAGAGTGTACCGACCTCAGTAGCCGTGACTATCGACAGNNNNNNNNctgcaaggcacgaatgaaggagcatagcagAGGTAGACTCGATTCCCGAT
Sewage	NC_006138_68264	TAGACGTAAGCCTGGTCTCAcagcaatggtctgcgctaaggcaaccatcgAGAGTGTACCGACCTCAGTAGCCGTGACTATCGACAGNNNNNNNNtcggtggcgaagaggatgctaatattgatcAGGTAGACTCGATTCCCGAT
Sewage	NC_006138_75163	TAGACGTAAGCCTGGTCTCAccagagatctgttgcctgtgtttgatgacaAGAGTGTACCGACCTCAGTAGCCGTGACTATCGACAGNNNNNNNNttcgccctgccacctataatggcgagaatgAGGTAGACTCGATTCCCGAT
Sewage	NC_006138_80850	TAGACGTAAGCCTGGTCTCAggaaacaaaggatcatactgagcgggtaacAGAGTGTACCGACCTCAGTAGCCGTGACTATCGACAGNNNNNNNNctggatgcatgttactgaccttcgccatagAGGTAGACTCGATTCCCGAT
Sewage	NC_006138_86452	TAGACGTAAGCCTGGTCTCActgccgcaataacaagttccactaactcagAGAGTGTACCGACCTCAGTAGCCGTGACTATCGACAGNNNNNNNNgcacagataaggcaccaatatcatgaagcgAGGTAGACTCGATTCCCGAT
Sewage	NC_006138_93902	TAGACGTAAGCCTGGTCTCActtgggagttgagcaggcactcaccgataaAGAGTGTACCGACCTCAGTAGCCGTGACTATCGACAGNNNNNNNNatcgaattggcagatagtgccaagtttgggAGGTAGACTCGATTCCCGAT
Sewage	NC_006138_101282	TAGACGTAAGCCTGGTCTCAcatcagtgcagaaatttcaatagatggcagAGAGTGTACCGACCTCAGTAGCCGTGACTATCGACAGNNNNNNNNggaatatgttcgccacagcctttcccgagcAGGTAGACTCGATTCCCGAT
Sewage	NC_006138_107376	TAGACGTAAGCCTGGTCTCAgttggagcccaattaaaggtatctgtcacgAGAGTGTACCGACCTCAGTAGCCGTGACTATCGACAGNNNNNNNNgcgcccttaacaataagcgtttccggaaagAGGTAGACTCGATTCCCGAT
Sewage	NC_006138_112832	TAGACGTAAGCCTGGTCTCAgcgtctatatggcaaagtttctcgatacaaAGAGTGTACCGACCTCAGTAGCCGTGACTATCGACAGNNNNNNNNgcctggctatgaaacatctgcttctgggccAGGTAGACTCGATTCCCGAT
Sewage	NC_006138_117367	TAGACGTAAGCCTGGTCTCAgcatgcctcttggacccacagggacaaccaAGAGTGTACCGACCTCAGTAGCCGTGACTATCGACAGNNNNNNNNataatggcgatttggtcattataaccgccgAGGTAGACTCGATTCCCGAT
Sewage	NC_006177_1975	TAGACGTAAGCCTGGTCTCAgggaacgtagacacgaagaaggttacaattAGAGTGTACCGACCTCAGTAGCCGTGACTATCGACAGNNNNNNNNgaaattgagatcagcgctcgcgactgggccAGGTAGACTCGATTCCCGAT
Sewage	NC_006177_4556	TAGACGTAAGCCTGGTCTCAcagtacgaaagtctacccgcggtcgtgaagAGAGTGTACCGACCTCAGTAGCCGTGACTATCGACAGNNNNNNNNgaccattgatctcgagaacgatttcacaagAGGTAGACTCGATTCCCGAT
Sewage	NC_006177_10256	TAGACGTAAGCCTGGTCTCAgatgcgcaagatcagagagatccttcgcttAGAGTGTACCGACCTCAGTAGCCGTGACTATCGACAGNNNNNNNNtgggcaagccttggcaaatcggaggttgtcAGGTAGACTCGATTCCCGAT
Sewage	NC_006177_12412	TAGACGTAAGCCTGGTCTCAcaaacaggaagtcgtttgtcagtagtaggtAGAGTGTACCGACCTCAGTAGCCGTGACTATCGACAGNNNNNNNNgacggcgcctgaagaaaggaagccgttctcAGGTAGACTCGATTCCCGAT
Sewage	NC_006177_21784	TAGACGTAAGCCTGGTCTCAgaaatggtttccctgcacaagtctcctctgAGAGTGTACCGACCTCAGTAGCCGTGACTATCGACAGNNNNNNNNcctcctgctagtaattacgaggaaagccagAGGTAGACTCGATTCCCGAT
Sewage	NC_006177_28046	TAGACGTAAGCCTGGTCTCAccgggagattgctaaactgattaagctgttAGAGTGTACCGACCTCAGTAGCCGTGACTATCGACAGNNNNNNNNgtcggtacgaactggtcggttgacagattcAGGTAGACTCGATTCCCGAT
Sewage	NC_006177_31405	TAGACGTAAGCCTGGTCTCAcgagggaggcgtgatcggtatggcccaggcAGAGTGTACCGACCTCAGTAGCCGTGACTATCGACAGNNNNNNNNaacatccatataataacagcatagggaatgAGGTAGACTCGATTCCCGAT
Sewage	NC_006177_40033	TAGACGTAAGCCTGGTCTCAgaaagagttcttcaagtcgatggcacaggcAGAGTGTACCGACCTCAGTAGCCGTGACTATCGACAGNNNNNNNNcttcggctacttcatcgtcgtgcccatcacAGGTAGACTCGATTCCCGAT
Sewage	NC_006177_42235	TAGACGTAAGCCTGGTCTCAcgctggcgaatggaaggcccattcgttcggAGAGTGTACCGACCTCAGTAGCCGTGACTATCGACAGNNNNNNNNcgtatgatcaacatatgggaactgactatcAGGTAGACTCGATTCCCGAT
Sewage	NC_006177_49921	TAGACGTAAGCCTGGTCTCAcacgcattgcgaagattgcacaacaaggagAGAGTGTACCGACCTCAGTAGCCGTGACTATCGACAGNNNNNNNNggctgccgtgatagattcgagcgtagaatcAGGTAGACTCGATTCCCGAT
Sewage	NC_006177_62443	TAGACGTAAGCCTGGTCTCActgaaaccacggcaaacacccagggtgtacAGAGTGTACCGACCTCAGTAGCCGTGACTATCGACAGNNNNNNNNtccagcaagacctcgaatatcatcagtcggAGGTAGACTCGATTCCCGAT
Sewage	NC_006177_74148	TAGACGTAAGCCTGGTCTCAcatgaagaagtaggcacgatcgttgatatcAGAGTGTACCGACCTCAGTAGCCGTGACTATCGACAGNNNNNNNNcataggcccgaaatctgccttcagacagcgAGGTAGACTCGATTCCCGAT
Sewage	NC_006177_80171	TAGACGTAAGCCTGGTCTCAcggatcaatcagaagacctacacccatacgAGAGTGTACCGACCTCAGTAGCCGTGACTATCGACAGNNNNNNNNaacctggttgacgtgttgaaccggcacctgAGGTAGACTCGATTCCCGAT
Sewage	NC_006177_81478	TAGACGTAAGCCTGGTCTCAgccttctaactgtggaagaacctatcgtcgAGAGTGTACCGACCTCAGTAGCCGTGACTATCGACAGNNNNNNNNcactctcgaggttccacgatgactacgaacAGGTAGACTCGATTCCCGAT
Sewage	NC_006177_89065	TAGACGTAAGCCTGGTCTCAccaacaggatgacaagaagaatcgggcctgAGAGTGTACCGACCTCAGTAGCCGTGACTATCGACAGNNNNNNNNcggtactatagatgatgaatgcgatcgcggAGGTAGACTCGATTCCCGAT
Sewage	NC_006177_96773	TAGACGTAAGCCTGGTCTCAgtcccgacattaacgcctctatgagggttaAGAGTGTACCGACCTCAGTAGCCGTGACTATCGACAGNNNNNNNNcgccatccactttggtagcaaccaaagccgAGGTAGACTCGATTCCCGAT
Sewage	NC_006177_96929	TAGACGTAAGCCTGGTCTCAcagccttacttaaactgtctcgcgctctcgAGAGTGTACCGACCTCAGTAGCCGTGACTATCGACAGNNNNNNNNcaacttcggccgtgcatggtgaaattagagAGGTAGACTCGATTCCCGAT
Sewage	NC_006177_97141	TAGACGTAAGCCTGGTCTCAgcagcttgtcctgcgcgctcgtatagtaccAGAGTGTACCGACCTCAGTAGCCGTGACTATCGACAGNNNNNNNNaatagtggcgtatataatacagatcgaatcAGGTAGACTCGATTCCCGAT
Sewage	NC_006177_108550	TAGACGTAAGCCTGGTCTCAcgaacgaaccactgtcaaggctccaaatccAGAGTGTACCGACCTCAGTAGCCGTGACTATCGACAGNNNNNNNNgcgaggtcaacgctccatagtatacattggAGGTAGACTCGATTCCCGAT
Sewage	NC_006177_118866	TAGACGTAAGCCTGGTCTCAgtatgatctagtcaagcccgtccacctccgAGAGTGTACCGACCTCAGTAGCCGTGACTATCGACAGNNNNNNNNggagtttgttgataactttcccgcgctctgAGGTAGACTCGATTCCCGAT
Sewage	NC_006570_13817	TAGACGTAAGCCTGGTCTCActagaaagaggcttgggctggagcgttgatAGAGTGTACCGACCTCAGTAGCCGTGACTATCGACAGNNNNNNNNggtgctgatatggatacctctacgacaccgAGGTAGACTCGATTCCCGAT
Sewage	NC_006570_16715	TAGACGTAAGCCTGGTCTCAgacatagccacgctgcgagaagtcgaagctAGAGTGTACCGACCTCAGTAGCCGTGACTATCGACAGNNNNNNNNatccaggaattagtttctcttaaccaagacAGGTAGACTCGATTCCCGAT
Sewage	NC_006570_25523	TAGACGTAAGCCTGGTCTCAggttactcttccagtaatagacccggtatcAGAGTGTACCGACCTCAGTAGCCGTGACTATCGACAGNNNNNNNNggcaatcgatatgaaatggtatgtgagccgAGGTAGACTCGATTCCCGAT
Sewage	NC_006570_26958	TAGACGTAAGCCTGGTCTCAcagagctgatagacaaatttagtcaacaaaAGAGTGTACCGACCTCAGTAGCCGTGACTATCGACAGNNNNNNNNtgtcaatagtagggccgcggccagagcgacAGGTAGACTCGATTCCCGAT
Sewage	NC_006570_28472	TAGACGTAAGCCTGGTCTCAgcgcaatcagctatttctagctacatcgctAGAGTGTACCGACCTCAGTAGCCGTGACTATCGACAGNNNNNNNNgccgctaggaaacaaattgagcagaatcagAGGTAGACTCGATTCCCGAT
Sewage	NC_006570_29058	TAGACGTAAGCCTGGTCTCAgtacagaatcaggatctactgcttctggacAGAGTGTACCGACCTCAGTAGCCGTGACTATCGACAGNNNNNNNNagccatcgccataaactatacaacgccagcAGGTAGACTCGATTCCCGAT
Sewage	NC_006570_36320	TAGACGTAAGCCTGGTCTCAgtagggtttcttggttgccggattgggaagAGAGTGTACCGACCTCAGTAGCCGTGACTATCGACAGNNNNNNNNctaatgtcagaaggtcgcggcggattactcAGGTAGACTCGATTCCCGAT
Sewage	NC_006570_55149	TAGACGTAAGCCTGGTCTCAgtcaagtcttctgagcctcctgttatattcAGAGTGTACCGACCTCAGTAGCCGTGACTATCGACAGNNNNNNNNgcgcaaattgctactacaggcggtactaagAGGTAGACTCGATTCCCGAT
Sewage	NC_006570_61048	TAGACGTAAGCCTGGTCTCActgataatgtcgttccagatgtatgtggagAGAGTGTACCGACCTCAGTAGCCGTGACTATCGACAGNNNNNNNNctcttgtaccagcagcataccttgcttgagAGGTAGACTCGATTCCCGAT
Sewage	NC_006570_61092	TAGACGTAAGCCTGGTCTCAgcttactacttggctggatcggtgttcgctAGAGTGTACCGACCTCAGTAGCCGTGACTATCGACAGNNNNNNNNttcgagagggtttcggtggtatagtgttggAGGTAGACTCGATTCCCGAT
Sewage	NC_007005_316	TAGACGTAAGCCTGGTCTCAcagtactttcgtgccattggaatgtgccttAGAGTGTACCGACCTCAGTAGCCGTGACTATCGACAGNNNNNNNNacgggcagagttctggcaggaagtggtgtgAGGTAGACTCGATTCCCGAT
Sewage	NC_007005_11030	TAGACGTAAGCCTGGTCTCAggcaagaagctttgcttcgtaggtctgagaAGAGTGTACCGACCTCAGTAGCCGTGACTATCGACAGNNNNNNNNtgattgttcgttgagcagcgtgaccgattcAGGTAGACTCGATTCCCGAT
Sewage	NC_007005_27377	TAGACGTAAGCCTGGTCTCAggcagtatgtacaacatcatctgggattcgAGAGTGTACCGACCTCAGTAGCCGTGACTATCGACAGNNNNNNNNccgaaccttatgctgctcgtcgataactcgAGGTAGACTCGATTCCCGAT
Sewage	NC_007005_38322	TAGACGTAAGCCTGGTCTCActatagggtggattgtgaaacgatatttccAGAGTGTACCGACCTCAGTAGCCGTGACTATCGACAGNNNNNNNNgctttcaggcgcccacgctatagaagtgacAGGTAGACTCGATTCCCGAT
Sewage	NC_007005_48789	TAGACGTAAGCCTGGTCTCAgatctggcgatagaaagaactttctgctgtAGAGTGTACCGACCTCAGTAGCCGTGACTATCGACAGNNNNNNNNggcatgctcgaaatgacagacaggtgctgcAGGTAGACTCGATTCCCGAT
Sewage	NC_007005_56937	TAGACGTAAGCCTGGTCTCActctcactctcgttgacactgggttctttcAGAGTGTACCGACCTCAGTAGCCGTGACTATCGACAGNNNNNNNNaacgtgtttgacacgatggcagacaggaccAGGTAGACTCGATTCCCGAT
Sewage	NC_007005_65101	TAGACGTAAGCCTGGTCTCAgatcaggtgatgcccacgcgattgactgcaAGAGTGTACCGACCTCAGTAGCCGTGACTATCGACAGNNNNNNNNagcgcgcgttactactttagctttacactcAGGTAGACTCGATTCCCGAT
Sewage	NC_007005_76455	TAGACGTAAGCCTGGTCTCAcaaatgactatttggccaggatcaccaataAGAGTGTACCGACCTCAGTAGCCGTGACTATCGACAGNNNNNNNNgctagaccgtcactgtaatgctgctgttccAGGTAGACTCGATTCCCGAT
Sewage	NC_007005_90109	TAGACGTAAGCCTGGTCTCAggctcgaaggtgaccgaacagcaactgactAGAGTGTACCGACCTCAGTAGCCGTGACTATCGACAGNNNNNNNNgccagtatcgatgagatcaaacgtatttccAGGTAGACTCGATTCCCGAT
Sewage	NC_007005_102078	TAGACGTAAGCCTGGTCTCAccagcgatgtattgattaactggtacatgtAGAGTGTACCGACCTCAGTAGCCGTGACTATCGACAGNNNNNNNNtccactcgctcagttccacacggcttacagAGGTAGACTCGATTCCCGAT
Sewage	NC_007005_111752	TAGACGTAAGCCTGGTCTCAgagctgcagcaggtagccgccatctttggtAGAGTGTACCGACCTCAGTAGCCGTGACTATCGACAGNNNNNNNNattgggtgtaatgcgcgtcgaagaatttccAGGTAGACTCGATTCCCGAT
Sewage	NC_007005_117716	TAGACGTAAGCCTGGTCTCActgtaacggcccatctggctgctgttgataAGAGTGTACCGACCTCAGTAGCCGTGACTATCGACAGNNNNNNNNgggtattccttctcgatattgcgccctttgAGGTAGACTCGATTCCCGAT
Sewage	NC_007005_131308	TAGACGTAAGCCTGGTCTCAcatcattcgcggtaatgatagtggccattcAGAGTGTACCGACCTCAGTAGCCGTGACTATCGACAGNNNNNNNNccataatgcccgcgaagacctgcgatcctcAGGTAGACTCGATTCCCGAT
Sewage	NC_007005_142674	TAGACGTAAGCCTGGTCTCAcacgcaacccggttctgaaattcacccgcgAGAGTGTACCGACCTCAGTAGCCGTGACTATCGACAGNNNNNNNNcatgagcatcgaattcattggctatatcgcAGGTAGACTCGATTCCCGAT
Sewage	NC_007005_151209	TAGACGTAAGCCTGGTCTCAcgtcccgctgacgtggccaaatcgaatgacAGAGTGTACCGACCTCAGTAGCCGTGACTATCGACAGNNNNNNNNgttgaatacacgactgatgttgcaatcctgAGGTAGACTCGATTCCCGAT
Sewage	NC_007005_163420	TAGACGTAAGCCTGGTCTCAccggttgtccctttcaaacgcagcgtgttaAGAGTGTACCGACCTCAGTAGCCGTGACTATCGACAGNNNNNNNNtcaagaacaagctttaatagcatgcgtgtcAGGTAGACTCGATTCCCGAT
Sewage	NC_007005_172804	TAGACGTAAGCCTGGTCTCAgccatcactcaatagtcttagccttgcagtAGAGTGTACCGACCTCAGTAGCCGTGACTATCGACAGNNNNNNNNttgggtttaacttcacgagcgcagaaccacAGGTAGACTCGATTCCCGAT
Sewage	NC_007005_183831	TAGACGTAAGCCTGGTCTCActcgctgtcggtgctgatctagagttgtcaAGAGTGTACCGACCTCAGTAGCCGTGACTATCGACAGNNNNNNNNaacttcagagactttcggaaagctttctggAGGTAGACTCGATTCCCGAT
Sewage	NC_007005_194458	TAGACGTAAGCCTGGTCTCAccacttgagtggtcatagggagcggtttggAGAGTGTACCGACCTCAGTAGCCGTGACTATCGACAGNNNNNNNNataccctcttcaagtacagcatttatgacgAGGTAGACTCGATTCCCGAT
Sewage	NC_007005_202388	TAGACGTAAGCCTGGTCTCAggcaaggtatcgctttaccttaccttcagcAGAGTGTACCGACCTCAGTAGCCGTGACTATCGACAGNNNNNNNNaccgagcttcttacgccatttcgcttcaccAGGTAGACTCGATTCCCGAT
Sewage	NC_007088_102	TAGACGTAAGCCTGGTCTCAgagcaatcagggaagcgattatctgctctcAGAGTGTACCGACCTCAGTAGCCGTGACTATCGACAGNNNNNNNNggctggctctgaagacgtaagagccatcacAGGTAGACTCGATTCCCGAT
Sewage	NC_007088_7992	TAGACGTAAGCCTGGTCTCAcggtccgtggccctgaatgatgtagcaattAGAGTGTACCGACCTCAGTAGCCGTGACTATCGACAGNNNNNNNNagccgatgctgcgaatggccgttaattcagAGGTAGACTCGATTCCCGAT
Sewage	NC_007088_15784	TAGACGTAAGCCTGGTCTCAcaatggtgttggacgcggcgatatttcgatAGAGTGTACCGACCTCAGTAGCCGTGACTATCGACAGNNNNNNNNtcgccacacgtcggcagatctcaactcaagAGGTAGACTCGATTCCCGAT
Sewage	NC_007088_19038	TAGACGTAAGCCTGGTCTCAggataatgtcggtttaaggtcgttcgacggAGAGTGTACCGACCTCAGTAGCCGTGACTATCGACAGNNNNNNNNagccagactgccgaagtgtccgagttcatcAGGTAGACTCGATTCCCGAT
Sewage	NC_007088_26382	TAGACGTAAGCCTGGTCTCAccacacggcggattggtcaatgatcaacagAGAGTGTACCGACCTCAGTAGCCGTGACTATCGACAGNNNNNNNNgcatacggatcaatccatcgtactggcacgAGGTAGACTCGATTCCCGAT
Sewage	NC_007088_39406	TAGACGTAAGCCTGGTCTCAgcctgcaaacaccgcgctggatcagcacagAGAGTGTACCGACCTCAGTAGCCGTGACTATCGACAGNNNNNNNNggcggatcgtaatggctttctaaatcaatgAGGTAGACTCGATTCCCGAT
Sewage	NC_007088_48822	TAGACGTAAGCCTGGTCTCActcaccaagtgtgaactttgcccaaggtgaAGAGTGTACCGACCTCAGTAGCCGTGACTATCGACAGNNNNNNNNtccggaaaggccgctataagtccgaccaagAGGTAGACTCGATTCCCGAT
Sewage	NC_007088_64882	TAGACGTAAGCCTGGTCTCAcattgcagacagagatctgaatcatgaccgAGAGTGTACCGACCTCAGTAGCCGTGACTATCGACAGNNNNNNNNcaactgatccggatacatcgacgacattcgAGGTAGACTCGATTCCCGAT
Sewage	NC_007088_71474	TAGACGTAAGCCTGGTCTCAgtagtgatgcacctcttccgtgttgagtgcAGAGTGTACCGACCTCAGTAGCCGTGACTATCGACAGNNNNNNNNgcacaacgtgttgatcagcattgttcttcgAGGTAGACTCGATTCCCGAT
Sewage	NC_007088_82914	TAGACGTAAGCCTGGTCTCAcgcacagcagtctacatagacttcttgtttAGAGTGTACCGACCTCAGTAGCCGTGACTATCGACAGNNNNNNNNcggcgttctaccgtctttccttggcggagcAGGTAGACTCGATTCCCGAT
Sewage	NC_007088_87111	TAGACGTAAGCCTGGTCTCAgtttaatgggcaagcctatgcgtttctcaaAGAGTGTACCGACCTCAGTAGCCGTGACTATCGACAGNNNNNNNNgtcctcgaactatgaggcatggcccgaagcAGGTAGACTCGATTCCCGAT
Sewage	NC_007088_97843	TAGACGTAAGCCTGGTCTCAcgtcgatcttggtcgacaaagatgggctttAGAGTGTACCGACCTCAGTAGCCGTGACTATCGACAGNNNNNNNNcacccaacatcaagggcgaagtcgttctggAGGTAGACTCGATTCCCGAT
Sewage	NC_007088_98538	TAGACGTAAGCCTGGTCTCActacaggtcgatctcgcagaaacgcagctaAGAGTGTACCGACCTCAGTAGCCGTGACTATCGACAGNNNNNNNNttctcggaatgatgtttggacggatctgagAGGTAGACTCGATTCCCGAT
Sewage	NC_007088_105567	TAGACGTAAGCCTGGTCTCAcgggctatcttcgtctcaaggtcagctatcAGAGTGTACCGACCTCAGTAGCCGTGACTATCGACAGNNNNNNNNcggttggcatttcctaatcgctcatgctccAGGTAGACTCGATTCCCGAT
Sewage	NC_007088_113336	TAGACGTAAGCCTGGTCTCAggcgcgtgcacgtatcagcgtgcgaagagaAGAGTGTACCGACCTCAGTAGCCGTGACTATCGACAGNNNNNNNNtgaatggctaaaccattcaaacacatcgtcAGGTAGACTCGATTCCCGAT
Sewage	NC_007088_126095	TAGACGTAAGCCTGGTCTCAgtggtatcgtcatcatgacgatcaaacaacAGAGTGTACCGACCTCAGTAGCCGTGACTATCGACAGNNNNNNNNccctcgttcacgcctgcacgcaatagcttgAGGTAGACTCGATTCCCGAT
Sewage	NC_007088_143366	TAGACGTAAGCCTGGTCTCAgaacccagcatacatggttgcggtttgcaaAGAGTGTACCGACCTCAGTAGCCGTGACTATCGACAGNNNNNNNNgctatttcctcaatacgcgctatgtattccAGGTAGACTCGATTCCCGAT
Sewage	NC_007088_152634	TAGACGTAAGCCTGGTCTCActcatcgcacatctccttatctaagaaccaAGAGTGTACCGACCTCAGTAGCCGTGACTATCGACAGNNNNNNNNgaggtttgacccaactcccagtccttgttgAGGTAGACTCGATTCCCGAT
Sewage	NC_007088_162527	TAGACGTAAGCCTGGTCTCAcaaacgcatggcacggtcgtagtagtcggtAGAGTGTACCGACCTCAGTAGCCGTGACTATCGACAGNNNNNNNNgtcgacgttctgcaactttaattgcgatgcAGGTAGACTCGATTCCCGAT
Sewage	NC_007088_171336	TAGACGTAAGCCTGGTCTCAcaatacggctatttgagcaacctgatcgatAGAGTGTACCGACCTCAGTAGCCGTGACTATCGACAGNNNNNNNNtacttcaccgacaatttcaccgtgtcggcgAGGTAGACTCGATTCCCGAT
Sewage	NC_007298_6	TAGACGTAAGCCTGGTCTCAcgcttcgagcaggaattgcccgcgcaacaaAGAGTGTACCGACCTCAGTAGCCGTGACTATCGACAGNNNNNNNNatgtctggtttctgggaatcctgtttgcagAGGTAGACTCGATTCCCGAT
Sewage	NC_007298_14441	TAGACGTAAGCCTGGTCTCAgtagcacaactgaactcgatcaagggcttcAGAGTGTACCGACCTCAGTAGCCGTGACTATCGACAGNNNNNNNNtggaaagccactcaattcaaggccaatgccAGGTAGACTCGATTCCCGAT
Sewage	NC_007298_25370	TAGACGTAAGCCTGGTCTCAggcggtttgtgctggcgtggaagaaactggAGAGTGTACCGACCTCAGTAGCCGTGACTATCGACAGNNNNNNNNtctcgccgctgctatcgaatttgtatatgcAGGTAGACTCGATTCCCGAT
Sewage	NC_007298_30490	TAGACGTAAGCCTGGTCTCAggccatcattacagcactggcaatggtggtAGAGTGTACCGACCTCAGTAGCCGTGACTATCGACAGNNNNNNNNgctgaagcggttaaagaagggttctatcccAGGTAGACTCGATTCCCGAT
Sewage	NC_007298_39522	TAGACGTAAGCCTGGTCTCAcagccgacgcgtctgaagtggacatatagcAGAGTGTACCGACCTCAGTAGCCGTGACTATCGACAGNNNNNNNNtttgatcagccatcaatccatccttatagcAGGTAGACTCGATTCCCGAT
Sewage	NC_007298_48171	TAGACGTAAGCCTGGTCTCAgttgagcaggttcgcttgatctcttgccaaAGAGTGTACCGACCTCAGTAGCCGTGACTATCGACAGNNNNNNNNtaattcttgaactcggcaaccatgaagcgcAGGTAGACTCGATTCCCGAT
Sewage	NC_007298_52357	TAGACGTAAGCCTGGTCTCAgttgggtaatctggtctgcgttgttgcagtAGAGTGTACCGACCTCAGTAGCCGTGACTATCGACAGNNNNNNNNgcgacgattgctcatggaatctcctcggagAGGTAGACTCGATTCCCGAT
Sewage	NC_007298_58668	TAGACGTAAGCCTGGTCTCAgtctgcaacccgatagcgaccagttgctgaAGAGTGTACCGACCTCAGTAGCCGTGACTATCGACAGNNNNNNNNgctatatcgtcgtagacatcgtcagtagcgAGGTAGACTCGATTCCCGAT
Sewage	NC_007298_62820	TAGACGTAAGCCTGGTCTCAcggaatgcgtcgcacattcgtcgtctttcgAGAGTGTACCGACCTCAGTAGCCGTGACTATCGACAGNNNNNNNNtttccgctggatacgcatgaagaatggctgAGGTAGACTCGATTCCCGAT
Sewage	NC_007298_72109	TAGACGTAAGCCTGGTCTCAggctttgtgttggcgacaacatccgcatccAGAGTGTACCGACCTCAGTAGCCGTGACTATCGACAGNNNNNNNNtgaacagcaagcgggttgatgcaacctatcAGGTAGACTCGATTCCCGAT
Sewage	NC_007298_78668	TAGACGTAAGCCTGGTCTCAggcgtgcttgattggctggtcaatcagacgAGAGTGTACCGACCTCAGTAGCCGTGACTATCGACAGNNNNNNNNccggaagatggtgatattgaacaacgggtcAGGTAGACTCGATTCCCGAT
Sewage	NC_007298_86100	TAGACGTAAGCCTGGTCTCAgatcgacattcttatttcgttcgcaattggAGAGTGTACCGACCTCAGTAGCCGTGACTATCGACAGNNNNNNNNcggttacatggctacgatacaactcgctccAGGTAGACTCGATTCCCGAT
Sewage	NC_007298_87983	TAGACGTAAGCCTGGTCTCAcccagacgctgttgttaaagaaagatctggAGAGTGTACCGACCTCAGTAGCCGTGACTATCGACAGNNNNNNNNctgacaaccctgcaacgcataacttgcgcgAGGTAGACTCGATTCCCGAT
Sewage	NC_007298_92806	TAGACGTAAGCCTGGTCTCAccatcggctgccatcgtcttcaaccgcttcAGAGTGTACCGACCTCAGTAGCCGTGACTATCGACAGNNNNNNNNtatttgggcgctatgctatcaacatgcttgAGGTAGACTCGATTCCCGAT
Sewage	NC_007298_97693	TAGACGTAAGCCTGGTCTCAcaacgaagggctagaattctttgccctcgaAGAGTGTACCGACCTCAGTAGCCGTGACTATCGACAGNNNNNNNNgcaccgacaaatagggacatgcatggaagcAGGTAGACTCGATTCCCGAT
Sewage	NC_007298_106623	TAGACGTAAGCCTGGTCTCAcactttaggccgcgttaagctatatataaaAGAGTGTACCGACCTCAGTAGCCGTGACTATCGACAGNNNNNNNNagctgaccgacccacaggcgtcaacggatgAGGTAGACTCGATTCCCGAT
Sewage	NC_007298_116911	TAGACGTAAGCCTGGTCTCAgtgttctgagccgtttagttactcgttgctAGAGTGTACCGACCTCAGTAGCCGTGACTATCGACAGNNNNNNNNctcagcaccaggataatggctttgggccacAGGTAGACTCGATTCCCGAT
Sewage	NC_007298_127502	TAGACGTAAGCCTGGTCTCAcacaacgccgcttcatctgggtatcactctAGAGTGTACCGACCTCAGTAGCCGTGACTATCGACAGNNNNNNNNggcggagataaatattgccactagcgatggAGGTAGACTCGATTCCCGAT
Sewage	NC_007298_137893	TAGACGTAAGCCTGGTCTCAgaggaagacctggtaagcggcttcctcataAGAGTGTACCGACCTCAGTAGCCGTGACTATCGACAGNNNNNNNNatcaacgggagataggtattcgagactatcAGGTAGACTCGATTCCCGAT
Sewage	NC_007298_150017	TAGACGTAAGCCTGGTCTCActtgttgcgcggtcgttgcagcttgtccagAGAGTGTACCGACCTCAGTAGCCGTGACTATCGACAGNNNNNNNNcgatcaacaagtatttcattgtccatcccgAGGTAGACTCGATTCCCGAT
Sewage	NC_007355_352	TAGACGTAAGCCTGGTCTCActcagtaggatcctcgctttcctgtccatcAGAGTGTACCGACCTCAGTAGCCGTGACTATCGACAGNNNNNNNNcgaatattcactttcctgcccatactcaagAGGTAGACTCGATTCCCGAT
Sewage	NC_007355_9543	TAGACGTAAGCCTGGTCTCAgtctgggccatcccagctctcatcttgttgAGAGTGTACCGACCTCAGTAGCCGTGACTATCGACAGNNNNNNNNaaatgatggctgttacttcactgattctagAGGTAGACTCGATTCCCGAT
Sewage	NC_007355_19720	TAGACGTAAGCCTGGTCTCAccattagtctcaagaaccatgcccggaggaAGAGTGTACCGACCTCAGTAGCCGTGACTATCGACAGNNNNNNNNcatttcttcacataaagggccgacatcagcAGGTAGACTCGATTCCCGAT
Sewage	NC_007355_29459	TAGACGTAAGCCTGGTCTCAcagctcaacggttgctatacaggaatatggAGAGTGTACCGACCTCAGTAGCCGTGACTATCGACAGNNNNNNNNagtcggcatgatcaaccggctcaacggttgAGGTAGACTCGATTCCCGAT
Sewage	NC_007355_40745	TAGACGTAAGCCTGGTCTCAgggaggaaattgtcggtcaagtcctgttcaAGAGTGTACCGACCTCAGTAGCCGTGACTATCGACAGNNNNNNNNggatcaagaatatcttcgggctggaaaggcAGGTAGACTCGATTCCCGAT
Sewage	NC_007355_54566	TAGACGTAAGCCTGGTCTCActacttgtcctacagctaatggcaaggtcgAGAGTGTACCGACCTCAGTAGCCGTGACTATCGACAGNNNNNNNNacgtttcaacagtctgccagctgagatgtcAGGTAGACTCGATTCCCGAT
Sewage	NC_007355_64156	TAGACGTAAGCCTGGTCTCActgtgttgattacggacccggcagaaatttAGAGTGTACCGACCTCAGTAGCCGTGACTATCGACAGNNNNNNNNggaaaggagccgacatctatgatgctgtacAGGTAGACTCGATTCCCGAT
Sewage	NC_007355_69401	TAGACGTAAGCCTGGTCTCAgagaagtatgcaagggattacggagttccaAGAGTGTACCGACCTCAGTAGCCGTGACTATCGACAGNNNNNNNNatctccagttaccttgcgttcctgaacaggAGGTAGACTCGATTCCCGAT
Sewage	NC_007355_75337	TAGACGTAAGCCTGGTCTCAccacatttgctactactccggtcaggagtaAGAGTGTACCGACCTCAGTAGCCGTGACTATCGACAGNNNNNNNNttccgatatctataccggatgccgcaagtgAGGTAGACTCGATTCCCGAT
Sewage	NC_007355_82858	TAGACGTAAGCCTGGTCTCAgacttagcaggttccacaagcccggaacttAGAGTGTACCGACCTCAGTAGCCGTGACTATCGACAGNNNNNNNNaacgctacaggcggtgtgtactgcctaaagAGGTAGACTCGATTCCCGAT
Sewage	NC_007355_88669	TAGACGTAAGCCTGGTCTCActacccagttcaacttcacctgtgaggatgAGAGTGTACCGACCTCAGTAGCCGTGACTATCGACAGNNNNNNNNctcaggattgctacaaagagttaataggcgAGGTAGACTCGATTCCCGAT
Sewage	NC_007355_95048	TAGACGTAAGCCTGGTCTCActttgattgggatctacatgttcaatactaAGAGTGTACCGACCTCAGTAGCCGTGACTATCGACAGNNNNNNNNcaagcgtcttgaatcccttgcaccagcggcAGGTAGACTCGATTCCCGAT
Sewage	NC_007355_108725	TAGACGTAAGCCTGGTCTCAgtatgggaagaagcaagtgaactgagaagcAGAGTGTACCGACCTCAGTAGCCGTGACTATCGACAGNNNNNNNNcttgagtgcaattacgagagcttcaaaggcAGGTAGACTCGATTCCCGAT
Sewage	NC_007355_113720	TAGACGTAAGCCTGGTCTCAgtaacctgccaatgatagggttggccggttAGAGTGTACCGACCTCAGTAGCCGTGACTATCGACAGNNNNNNNNtaagcatcaaacataccaccgtctggtaagAGGTAGACTCGATTCCCGAT
Sewage	NC_007355_122646	TAGACGTAAGCCTGGTCTCAccaccagccgctcccaactgaatccaatctAGAGTGTACCGACCTCAGTAGCCGTGACTATCGACAGNNNNNNNNagatatgcatacatcaacgccgctagccacAGGTAGACTCGATTCCCGAT
Sewage	NC_007355_130090	TAGACGTAAGCCTGGTCTCAgcccaacggctacagtcatggcatctatgaAGAGTGTACCGACCTCAGTAGCCGTGACTATCGACAGNNNNNNNNggtgagaaatcaatgctgatgcactaggagAGGTAGACTCGATTCCCGAT
Sewage	NC_007355_135674	TAGACGTAAGCCTGGTCTCAcaaggagcctttcaacacgagagagtttcaAGAGTGTACCGACCTCAGTAGCCGTGACTATCGACAGNNNNNNNNcagtcaggtaagaagcactgatctcggtacAGGTAGACTCGATTCCCGAT
Sewage	NC_007355_145743	TAGACGTAAGCCTGGTCTCAcatctgggtgaccgcaagcgggtattcgacAGAGTGTACCGACCTCAGTAGCCGTGACTATCGACAGNNNNNNNNtaccgcttcgatgtaaagcacgctaatgtcAGGTAGACTCGATTCCCGAT
Sewage	NC_007355_154251	TAGACGTAAGCCTGGTCTCAggacacccgatgaatgcaatggctgcagatAGAGTGTACCGACCTCAGTAGCCGTGACTATCGACAGNNNNNNNNcctgcatttctaagcaaactgaacgcccacAGGTAGACTCGATTCCCGAT
Sewage	NC_007355_161143	TAGACGTAAGCCTGGTCTCAcgaacgctaaacactacaagcatgaaagcaAGAGTGTACCGACCTCAGTAGCCGTGACTATCGACAGNNNNNNNNccagcgcttgcagccgatataaccggtgagAGGTAGACTCGATTCCCGAT
Sewage	NC_007404_2090	TAGACGTAAGCCTGGTCTCAgcattatctgttcttcctgtgcgatccgggAGAGTGTACCGACCTCAGTAGCCGTGACTATCGACAGNNNNNNNNatgcgatgacgatggaagcgacgagttgagAGGTAGACTCGATTCCCGAT
Sewage	NC_007404_11582	TAGACGTAAGCCTGGTCTCAgcggtcgcggcaccgtgttactgttcgcgaAGAGTGTACCGACCTCAGTAGCCGTGACTATCGACAGNNNNNNNNaacgacttaaatcgtatttgagacttgttcAGGTAGACTCGATTCCCGAT
Sewage	NC_007404_13353	TAGACGTAAGCCTGGTCTCAcctgtatctcgaaggagaaactcggaagcaAGAGTGTACCGACCTCAGTAGCCGTGACTATCGACAGNNNNNNNNggttctctacgaagaaggtgacagcgttacAGGTAGACTCGATTCCCGAT
Sewage	NC_007404_18085	TAGACGTAAGCCTGGTCTCAgaagttgtgtggtcaattatccgggtgcttAGAGTGTACCGACCTCAGTAGCCGTGACTATCGACAGNNNNNNNNcagcgtcgatccagtcctgcatcacgtcagAGGTAGACTCGATTCCCGAT
Sewage	NC_007404_24734	TAGACGTAAGCCTGGTCTCAgcgttatagatgatttccgccaattctcggAGAGTGTACCGACCTCAGTAGCCGTGACTATCGACAGNNNNNNNNggagattgagcggcatcgggtcaatggagcAGGTAGACTCGATTCCCGAT
Sewage	NC_007404_31486	TAGACGTAAGCCTGGTCTCAcagtgagcgcggttcacggatatagcacttAGAGTGTACCGACCTCAGTAGCCGTGACTATCGACAGNNNNNNNNatcctgtgcatcgacccagtcgagtacatcAGGTAGACTCGATTCCCGAT
Sewage	NC_007404_32831	TAGACGTAAGCCTGGTCTCAggaagatatcgcggattacatcgatgacttAGAGTGTACCGACCTCAGTAGCCGTGACTATCGACAGNNNNNNNNacgcatctacaacacgcgccagcaagcgacAGGTAGACTCGATTCCCGAT
Sewage	NC_007404_34716	TAGACGTAAGCCTGGTCTCAcgcattctccgaggctgcacggtaatcataAGAGTGTACCGACCTCAGTAGCCGTGACTATCGACAGNNNNNNNNggatacagcttgttgttactgctgaagaacAGGTAGACTCGATTCCCGAT
Sewage	NC_007404_39880	TAGACGTAAGCCTGGTCTCAcaaataagagttagcacatggaaacgctggAGAGTGTACCGACCTCAGTAGCCGTGACTATCGACAGNNNNNNNNtgagttcgtggcaatctgtcgggcggctgcAGGTAGACTCGATTCCCGAT
Sewage	NC_007404_46623	TAGACGTAAGCCTGGTCTCAgccgaagctagttgaagaggcggtagatgcAGAGTGTACCGACCTCAGTAGCCGTGACTATCGACAGNNNNNNNNcaaggcggacgcaatagatttcgaattgacAGGTAGACTCGATTCCCGAT
Sewage	NC_007404_48526	TAGACGTAAGCCTGGTCTCAcggaatgaaataggaatccgtatcccagaaAGAGTGTACCGACCTCAGTAGCCGTGACTATCGACAGNNNNNNNNcgtcaggtcacgatcgagaatgacgccgcgAGGTAGACTCGATTCCCGAT
Sewage	NC_007404_55020	TAGACGTAAGCCTGGTCTCAgtcataacaaggcgatggtagcgaaatagaAGAGTGTACCGACCTCAGTAGCCGTGACTATCGACAGNNNNNNNNttgttcccggtacccgtaattcgcagaaggAGGTAGACTCGATTCCCGAT
Sewage	NC_007404_56878	TAGACGTAAGCCTGGTCTCAgagccgttgaacggattcttgatctttccaAGAGTGTACCGACCTCAGTAGCCGTGACTATCGACAGNNNNNNNNatcaccgtatcgatcggataacgaaggaacAGGTAGACTCGATTCCCGAT
Sewage	NC_007404_62323	TAGACGTAAGCCTGGTCTCAgcgatccacgaatacaatccgcgtatgccaAGAGTGTACCGACCTCAGTAGCCGTGACTATCGACAGNNNNNNNNtccctgattgaatcctggttcagtcgcgacAGGTAGACTCGATTCCCGAT
Sewage	NC_007404_64618	TAGACGTAAGCCTGGTCTCAcccacgatcgtcgaagaactggtccgcaagAGAGTGTACCGACCTCAGTAGCCGTGACTATCGACAGNNNNNNNNtattacaagttcaagtaaggaaacgccatgAGGTAGACTCGATTCCCGAT
Sewage	NC_007404_66143	TAGACGTAAGCCTGGTCTCAgctgcaagcacttcgcctaatccatcgataAGAGTGTACCGACCTCAGTAGCCGTGACTATCGACAGNNNNNNNNaagcgatcgaacaaatcctgctcagtcgtgAGGTAGACTCGATTCCCGAT
Sewage	NC_007404_73094	TAGACGTAAGCCTGGTCTCAgataaagcgtgtatgaaccggaataaagccAGAGTGTACCGACCTCAGTAGCCGTGACTATCGACAGNNNNNNNNgctccgggccgaccaagggataagactgtgAGGTAGACTCGATTCCCGAT
Sewage	NC_007404_78450	TAGACGTAAGCCTGGTCTCAgtgtatttgacttctttatggaacggctccAGAGTGTACCGACCTCAGTAGCCGTGACTATCGACAGNNNNNNNNgcgccatcgattcacggcttcttaggcgtgAGGTAGACTCGATTCCCGAT
Sewage	NC_007404_91507	TAGACGTAAGCCTGGTCTCActacctgttcgtttctactgacctataccgAGAGTGTACCGACCTCAGTAGCCGTGACTATCGACAGNNNNNNNNgtcggattgtcgcgatggcgctggattacgAGGTAGACTCGATTCCCGAT
Sewage	NC_007404_96807	TAGACGTAAGCCTGGTCTCAgaaagccctgtgcgggcttcaacttgcttgAGAGTGTACCGACCTCAGTAGCCGTGACTATCGACAGNNNNNNNNtgcctcaatctggcatagatgcttgaacggAGGTAGACTCGATTCCCGAT
Sewage	NC_007406_447	TAGACGTAAGCCTGGTCTCAcattatcttacgcacatatgagcggatcatAGAGTGTACCGACCTCAGTAGCCGTGACTATCGACAGNNNNNNNNtccggtcgcactccttatatcgttcgcgcgAGGTAGACTCGATTCCCGAT
Sewage	NC_007406_9372	TAGACGTAAGCCTGGTCTCAccttatcaaggctattgccaaaccgattcaAGAGTGTACCGACCTCAGTAGCCGTGACTATCGACAGNNNNNNNNtaaagtggcaccctcatcggaggagctcgcAGGTAGACTCGATTCCCGAT
Sewage	NC_007406_20681	TAGACGTAAGCCTGGTCTCAgcacatttagacgagattgtctttgaatgcAGAGTGTACCGACCTCAGTAGCCGTGACTATCGACAGNNNNNNNNcgtcgagttatttggaacctgtcaacgcgcAGGTAGACTCGATTCCCGAT
Sewage	NC_007406_25355	TAGACGTAAGCCTGGTCTCAcaatcttgtcgataagcgtattcgccgtctAGAGTGTACCGACCTCAGTAGCCGTGACTATCGACAGNNNNNNNNtgcgttcgctcgaacgattgatgatggccgAGGTAGACTCGATTCCCGAT
Sewage	NC_007406_29249	TAGACGTAAGCCTGGTCTCAgaggcggagtagtgcatcgttatgggtaatAGAGTGTACCGACCTCAGTAGCCGTGACTATCGACAGNNNNNNNNgctcttgatgctggtttgaacgagcgcatcAGGTAGACTCGATTCCCGAT
Sewage	NC_007406_32253	TAGACGTAAGCCTGGTCTCAgacgcttccgcctcttgaaggcaagaatacAGAGTGTACCGACCTCAGTAGCCGTGACTATCGACAGNNNNNNNNtcctcaagcagcgcaggacgaataaggttcAGGTAGACTCGATTCCCGAT
Sewage	NC_007406_37457	TAGACGTAAGCCTGGTCTCAgatcgcttgatttacctcaagccctcagaaAGAGTGTACCGACCTCAGTAGCCGTGACTATCGACAGNNNNNNNNaactcccgaatgatacaatcgttgcagcagAGGTAGACTCGATTCCCGAT
Sewage	NC_007406_43903	TAGACGTAAGCCTGGTCTCAcgaagctccaactgtcatcttgaggcgttcAGAGTGTACCGACCTCAGTAGCCGTGACTATCGACAGNNNNNNNNggcgtgttctgcttctgattaaaccagacgAGGTAGACTCGATTCCCGAT
Sewage	NC_007406_49095	TAGACGTAAGCCTGGTCTCAgaagaggcgttaaggctcccgatgtaatctAGAGTGTACCGACCTCAGTAGCCGTGACTATCGACAGNNNNNNNNatgtcttacagcaaccgtcgcggttatgacAGGTAGACTCGATTCCCGAT
Sewage	NC_007406_53757	TAGACGTAAGCCTGGTCTCAcgtaccattgaccggatcggtaatgacgcaAGAGTGTACCGACCTCAGTAGCCGTGACTATCGACAGNNNNNNNNaccggcaacgatcagaacaatatcggttggAGGTAGACTCGATTCCCGAT
Sewage	NC_007406_58344	TAGACGTAAGCCTGGTCTCAgcgcgatgacaagctctgtaatctgcatcaAGAGTGTACCGACCTCAGTAGCCGTGACTATCGACAGNNNNNNNNatctgaccgtcccaccctcggcaattcttcAGGTAGACTCGATTCCCGAT
Sewage	NC_007406_63091	TAGACGTAAGCCTGGTCTCAccaagcagatggaatgatcccttcaacacgAGAGTGTACCGACCTCAGTAGCCGTGACTATCGACAGNNNNNNNNttcgcgcccaatatcagcttgtggtccatgAGGTAGACTCGATTCCCGAT
Sewage	NC_007406_72003	TAGACGTAAGCCTGGTCTCAcgattgttctccatattgcgatattgtcgcAGAGTGTACCGACCTCAGTAGCCGTGACTATCGACAGNNNNNNNNtgtttctacatctatgtccgccacacaccgAGGTAGACTCGATTCCCGAT
Sewage	NC_007406_77632	TAGACGTAAGCCTGGTCTCAcgatcaaattgaagagaaattcgtcacgctAGAGTGTACCGACCTCAGTAGCCGTGACTATCGACAGNNNNNNNNgctcgtactcgtctcaggcgttccgctgcgAGGTAGACTCGATTCCCGAT
Sewage	NC_007406_85077	TAGACGTAAGCCTGGTCTCAggcttcgaccgtattgtagagattcttgcaAGAGTGTACCGACCTCAGTAGCCGTGACTATCGACAGNNNNNNNNagacattaatgctgcaccggaggcatttcgAGGTAGACTCGATTCCCGAT
Sewage	NC_007406_88566	TAGACGTAAGCCTGGTCTCAcccgggtgaactacgatttctcaaagaatcAGAGTGTACCGACCTCAGTAGCCGTGACTATCGACAGNNNNNNNNtagcgcaaggcgggtttgcgattctatcggAGGTAGACTCGATTCCCGAT
Sewage	NC_007406_98228	TAGACGTAAGCCTGGTCTCAcagattgtaaatctcgaaatcacgcatgccAGAGTGTACCGACCTCAGTAGCCGTGACTATCGACAGNNNNNNNNgcccatcccaaacgtcagacgattgccatcAGGTAGACTCGATTCCCGAT
Sewage	NC_007406_103890	TAGACGTAAGCCTGGTCTCAgcggttagaattaagagcgtttgtttgttcAGAGTGTACCGACCTCAGTAGCCGTGACTATCGACAGNNNNNNNNgcgtgaacgtcagcggcagcaaccgaaatcAGGTAGACTCGATTCCCGAT
Sewage	NC_007406_109928	TAGACGTAAGCCTGGTCTCAcgaactctaccttatcggcatctgtcatcaAGAGTGTACCGACCTCAGTAGCCGTGACTATCGACAGNNNNNNNNtgtcggcgacaagtttcgcaaggcgatttcAGGTAGACTCGATTCCCGAT
Sewage	NC_007406_113270	TAGACGTAAGCCTGGTCTCActtctccgcatatccattaattaaggaagcAGAGTGTACCGACCTCAGTAGCCGTGACTATCGACAGNNNNNNNNaaggtcaccgttgattgcgccgtcatgggcAGGTAGACTCGATTCCCGAT
Sewage	NC_007498_35	TAGACGTAAGCCTGGTCTCAgtattggtgcttacgcaagtctcacagctaAGAGTGTACCGACCTCAGTAGCCGTGACTATCGACAGNNNNNNNNacattcgtgaactcgaaggttacctggtacAGGTAGACTCGATTCCCGAT
Sewage	NC_007498_8247	TAGACGTAAGCCTGGTCTCAggcgtttaacttcaccggtgatggtcatgaAGAGTGTACCGACCTCAGTAGCCGTGACTATCGACAGNNNNNNNNggctcagttcctcgacgctcaacttgagagAGGTAGACTCGATTCCCGAT
Sewage	NC_007498_17070	TAGACGTAAGCCTGGTCTCAcaaagatcttgccgaataacttgtatcgccAGAGTGTACCGACCTCAGTAGCCGTGACTATCGACAGNNNNNNNNtgctctttccttggcccaaaccttatcagcAGGTAGACTCGATTCCCGAT
Sewage	NC_007498_22528	TAGACGTAAGCCTGGTCTCAgtctggacgaggaagaattgctgtcgacgtAGAGTGTACCGACCTCAGTAGCCGTGACTATCGACAGNNNNNNNNtcgatcgtcgcagctacaatctcgaatggcAGGTAGACTCGATTCCCGAT
Sewage	NC_007498_29158	TAGACGTAAGCCTGGTCTCAccgctataatgtgaacacgggacgtatgacAGAGTGTACCGACCTCAGTAGCCGTGACTATCGACAGNNNNNNNNaatatgggtggtggcctgttaccataccagAGGTAGACTCGATTCCCGAT
Sewage	NC_007498_35996	TAGACGTAAGCCTGGTCTCAgtatggagcacatcccagcggacttattccAGAGTGTACCGACCTCAGTAGCCGTGACTATCGACAGNNNNNNNNgatcgacgaagttgatggattaattgacagAGGTAGACTCGATTCCCGAT
Sewage	NC_007498_42030	TAGACGTAAGCCTGGTCTCAgcgaagtgaacgagacattcgaagtatacgAGAGTGTACCGACCTCAGTAGCCGTGACTATCGACAGNNNNNNNNtgagcatggtttccatgaatcccgccactgAGGTAGACTCGATTCCCGAT
Sewage	NC_007498_46787	TAGACGTAAGCCTGGTCTCAccagtttaagcgctttgtgcaatatgggctAGAGTGTACCGACCTCAGTAGCCGTGACTATCGACAGNNNNNNNNcagccagcgtttgccactttccgctgttggAGGTAGACTCGATTCCCGAT
Sewage	NC_007498_52320	TAGACGTAAGCCTGGTCTCActgacagaggaaggccacgttgaaggcattAGAGTGTACCGACCTCAGTAGCCGTGACTATCGACAGNNNNNNNNttgagaaattccatttcctgtctgccagtcAGGTAGACTCGATTCCCGAT
Sewage	NC_007498_58057	TAGACGTAAGCCTGGTCTCAccggtaccttatggacaatggttggaaatcAGAGTGTACCGACCTCAGTAGCCGTGACTATCGACAGNNNNNNNNtttctgacaaagctgatttcacggatcgcgAGGTAGACTCGATTCCCGAT
Sewage	NC_007498_62365	TAGACGTAAGCCTGGTCTCAcgagttgaatcaatttcaggccgaactgaaAGAGTGTACCGACCTCAGTAGCCGTGACTATCGACAGNNNNNNNNcgtggatacttccggctcgatcgggcagagAGGTAGACTCGATTCCCGAT
Sewage	NC_007498_66719	TAGACGTAAGCCTGGTCTCAccataagtttaacgggtttcgcttccacttAGAGTGTACCGACCTCAGTAGCCGTGACTATCGACAGNNNNNNNNtcacatcaacaccgaaatggccctgcatgcAGGTAGACTCGATTCCCGAT
Sewage	NC_007498_73023	TAGACGTAAGCCTGGTCTCAgatagatccaacagtgtcagcagttccataAGAGTGTACCGACCTCAGTAGCCGTGACTATCGACAGNNNNNNNNgttgatgccgagaatcaaacctcccgggagAGGTAGACTCGATTCCCGAT
Sewage	NC_007498_78439	TAGACGTAAGCCTGGTCTCAccctgaactctgaggcactatgttcattaaAGAGTGTACCGACCTCAGTAGCCGTGACTATCGACAGNNNNNNNNgaaacctggagatgcgttcctccgttggcgAGGTAGACTCGATTCCCGAT
Sewage	NC_007498_85145	TAGACGTAAGCCTGGTCTCAcgtagagtttgcgagcgatgtcgctgtagaAGAGTGTACCGACCTCAGTAGCCGTGACTATCGACAGNNNNNNNNtataaccgttgagagttgattcggtgacacAGGTAGACTCGATTCCCGAT
Sewage	NC_007498_91318	TAGACGTAAGCCTGGTCTCAgaaatccatacaggtcacctgcttaccgatAGAGTGTACCGACCTCAGTAGCCGTGACTATCGACAGNNNNNNNNatcgacgattactatgaagtgccgctgcagAGGTAGACTCGATTCCCGAT
Sewage	NC_007498_98307	TAGACGTAAGCCTGGTCTCAcatccacaggcaacatcgccggcaacgatcAGAGTGTACCGACCTCAGTAGCCGTGACTATCGACAGNNNNNNNNaataggacctcagctacactttatgtaaggAGGTAGACTCGATTCCCGAT
Sewage	NC_007498_107497	TAGACGTAAGCCTGGTCTCAgaatgcgttaaatgcggaacctgccgggcaAGAGTGTACCGACCTCAGTAGCCGTGACTATCGACAGNNNNNNNNgaaatagaagcataccggcaacaactccggAGGTAGACTCGATTCCCGAT
Sewage	NC_007498_114257	TAGACGTAAGCCTGGTCTCActtatctatttgcgtgagtaactcactgatAGAGTGTACCGACCTCAGTAGCCGTGACTATCGACAGNNNNNNNNgcgcaattgccttgtcacgtagaggcgtggAGGTAGACTCGATTCCCGAT
Sewage	NC_007498_122179	TAGACGTAAGCCTGGTCTCAgggtatgccgccgcctcccatttctacgcaAGAGTGTACCGACCTCAGTAGCCGTGACTATCGACAGNNNNNNNNcacgcaactgagtgtatatgatgaaattccAGGTAGACTCGATTCCCGAT
Sewage	NC_007520_95	TAGACGTAAGCCTGGTCTCAggtgaagggctaaacttgattgtcggtgatAGAGTGTACCGACCTCAGTAGCCGTGACTATCGACAGNNNNNNNNcgcaacattgagcaggcatccttaaccttcAGGTAGACTCGATTCCCGAT
Sewage	NC_007520_4576	TAGACGTAAGCCTGGTCTCActgtgctttccgagagtatacccgcgcggaAGAGTGTACCGACCTCAGTAGCCGTGACTATCGACAGNNNNNNNNcagtgaacgcgcgtttaacttatatgaaagAGGTAGACTCGATTCCCGAT
Sewage	NC_007520_8850	TAGACGTAAGCCTGGTCTCAgctttcaggcgttccgtcattgattgatggAGAGTGTACCGACCTCAGTAGCCGTGACTATCGACAGNNNNNNNNaaatacgcattcaggctgttagccggcatcAGGTAGACTCGATTCCCGAT
Sewage	NC_007520_12926	TAGACGTAAGCCTGGTCTCAgagggaatccctgcataagcttaagctcttAGAGTGTACCGACCTCAGTAGCCGTGACTATCGACAGNNNNNNNNtagatttgtttacgcgcttatccggaggagAGGTAGACTCGATTCCCGAT
Sewage	NC_007520_17828	TAGACGTAAGCCTGGTCTCAgccgattcggctaaggcgtccagttatttgAGAGTGTACCGACCTCAGTAGCCGTGACTATCGACAGNNNNNNNNtgttatgaaatggcgtttggtgaagagttgAGGTAGACTCGATTCCCGAT
Sewage	NC_007520_21310	TAGACGTAAGCCTGGTCTCAgcagtaaacgttggttaccgctggtgttgaAGAGTGTACCGACCTCAGTAGCCGTGACTATCGACAGNNNNNNNNtggtgttagtcttcggtcgtgagattaacgAGGTAGACTCGATTCCCGAT
Sewage	NC_007520_25534	TAGACGTAAGCCTGGTCTCAgcgcgtgcgattatcggtcgtgatgtggtgAGAGTGTACCGACCTCAGTAGCCGTGACTATCGACAGNNNNNNNNttgagccgaaatgatgtgaatatcgaagcgAGGTAGACTCGATTCCCGAT
Sewage	NC_007520_29113	TAGACGTAAGCCTGGTCTCAcggtttatattggacgcgtacgtgaagacaAGAGTGTACCGACCTCAGTAGCCGTGACTATCGACAGNNNNNNNNcggctgtcaccgatgccgctaatacgaaccAGGTAGACTCGATTCCCGAT
Sewage	NC_007520_34151	TAGACGTAAGCCTGGTCTCAgtaaggattgcccaactgacttggcgcccgAGAGTGTACCGACCTCAGTAGCCGTGACTATCGACAGNNNNNNNNggttgccaaagatcaatacagacgtaggtcAGGTAGACTCGATTCCCGAT
Sewage	NC_007520_39191	TAGACGTAAGCCTGGTCTCAgaactcatgaatgtgtctggattgacaccgAGAGTGTACCGACCTCAGTAGCCGTGACTATCGACAGNNNNNNNNttgagtttaggacacgtttcagtggtggacAGGTAGACTCGATTCCCGAT
Sewage	NC_007520_44299	TAGACGTAAGCCTGGTCTCAcatcgagactgatttgttgagtgttcatttAGAGTGTACCGACCTCAGTAGCCGTGACTATCGACAGNNNNNNNNtggaatcaatcccagcaggtcgcatcgccgAGGTAGACTCGATTCCCGAT
Sewage	NC_007520_48159	TAGACGTAAGCCTGGTCTCAcggcgaaccgtctcgcaccgttctgaagttAGAGTGTACCGACCTCAGTAGCCGTGACTATCGACAGNNNNNNNNttggttgaccgccaaattggtgactgtttcAGGTAGACTCGATTCCCGAT
Sewage	NC_007520_52898	TAGACGTAAGCCTGGTCTCAcaccagattaccatgcgtaaccgccgccgcAGAGTGTACCGACCTCAGTAGCCGTGACTATCGACAGNNNNNNNNagacacatctttactctcagaaaccttaacAGGTAGACTCGATTCCCGAT
Sewage	NC_007520_58452	TAGACGTAAGCCTGGTCTCAggtcatgagtgagtacactttgctacacggAGAGTGTACCGACCTCAGTAGCCGTGACTATCGACAGNNNNNNNNtcgctttggcagtctggtggtgttattggcAGGTAGACTCGATTCCCGAT
Sewage	NC_007520_62603	TAGACGTAAGCCTGGTCTCAccttagaacagccaatgcccatgtcgcaaaAGAGTGTACCGACCTCAGTAGCCGTGACTATCGACAGNNNNNNNNagatttaatcggcagcatcgtttccggcggAGGTAGACTCGATTCCCGAT
Sewage	NC_007520_65701	TAGACGTAAGCCTGGTCTCAgcaaaccacaaatgctccgctgttcttagaAGAGTGTACCGACCTCAGTAGCCGTGACTATCGACAGNNNNNNNNcgcttctcgccaggcattggatgccttagcAGGTAGACTCGATTCCCGAT
Sewage	NC_007520_69678	TAGACGTAAGCCTGGTCTCAcggcttaccaccgatttggtcggataatcgAGAGTGTACCGACCTCAGTAGCCGTGACTATCGACAGNNNNNNNNcaagcaggtcttgccacactctgaatatagAGGTAGACTCGATTCCCGAT
Sewage	NC_007520_73603	TAGACGTAAGCCTGGTCTCAcgtcaattcgccttcctggttataaactggAGAGTGTACCGACCTCAGTAGCCGTGACTATCGACAGNNNNNNNNagagacatccgttgcaaacttcacaaagccAGGTAGACTCGATTCCCGAT
Sewage	NC_007520_77314	TAGACGTAAGCCTGGTCTCAcagtaagacagctccaaggaccattccactAGAGTGTACCGACCTCAGTAGCCGTGACTATCGACAGNNNNNNNNggtggcattccaaattcccaatgcaatcagAGGTAGACTCGATTCCCGAT
Sewage	NC_007520_80904	TAGACGTAAGCCTGGTCTCAcaggccattgccacttcagcggcttgcagtAGAGTGTACCGACCTCAGTAGCCGTGACTATCGACAGNNNNNNNNtatatggtttggcacaatgtttccatgcgcAGGTAGACTCGATTCCCGAT
Sewage	NC_007575_1284	TAGACGTAAGCCTGGTCTCAgcaatcaatgctcaaacatcagtaactgggAGAGTGTACCGACCTCAGTAGCCGTGACTATCGACAGNNNNNNNNgctgctgataatgcggcacgttatgtctcgAGGTAGACTCGATTCCCGAT
Sewage	NC_007575_4339	TAGACGTAAGCCTGGTCTCAcattcaattgatgcagaacgtgagcatcaaAGAGTGTACCGACCTCAGTAGCCGTGACTATCGACAGNNNNNNNNgtggctcagattcgtccaacagaggagacgAGGTAGACTCGATTCCCGAT
Sewage	NC_007575_7663	TAGACGTAAGCCTGGTCTCAcctctttagcctcaataagagccatatatgAGAGTGTACCGACCTCAGTAGCCGTGACTATCGACAGNNNNNNNNtaccataagctgcacttgtaagggcggcacAGGTAGACTCGATTCCCGAT
Sewage	NC_007575_8703	TAGACGTAAGCCTGGTCTCAgcagcaccttcaccggtatctgacatgacgAGAGTGTACCGACCTCAGTAGCCGTGACTATCGACAGNNNNNNNNatcttgatatcggtcggtttaccatggagcAGGTAGACTCGATTCCCGAT
Sewage	NC_007575_14836	TAGACGTAAGCCTGGTCTCActctttgataaagtcaattaaagcggactgAGAGTGTACCGACCTCAGTAGCCGTGACTATCGACAGNNNNNNNNaagagtggctctgacgacaggctctggtagAGGTAGACTCGATTCCCGAT
Sewage	NC_007575_20570	TAGACGTAAGCCTGGTCTCAcgtgcaatcgccgagatttggcgtgctccaAGAGTGTACCGACCTCAGTAGCCGTGACTATCGACAGNNNNNNNNttagtttatggaataagttacggactgttcAGGTAGACTCGATTCCCGAT
Sewage	NC_007575_24600	TAGACGTAAGCCTGGTCTCAcgtacactgggctataaagagcatggaatcAGAGTGTACCGACCTCAGTAGCCGTGACTATCGACAGNNNNNNNNggagagaagataggaagcataggcgaggagAGGTAGACTCGATTCCCGAT
Sewage	NC_007575_31007	TAGACGTAAGCCTGGTCTCActgtatttggtgttatgatgcttggtgttgAGAGTGTACCGACCTCAGTAGCCGTGACTATCGACAGNNNNNNNNgccctggcgcatggatgactatggttagcgAGGTAGACTCGATTCCCGAT
Sewage	NC_007575_38242	TAGACGTAAGCCTGGTCTCAcatttaaccgcatagcttacagagatgctaAGAGTGTACCGACCTCAGTAGCCGTGACTATCGACAGNNNNNNNNttggcgcttgtggcgttgaaatcaagcctcAGGTAGACTCGATTCCCGAT
Sewage	NC_007575_43619	TAGACGTAAGCCTGGTCTCAcgtatctctgttggaatttcaggcaatcgcAGAGTGTACCGACCTCAGTAGCCGTGACTATCGACAGNNNNNNNNaatccacgctatgttggaatgttgcctcgcAGGTAGACTCGATTCCCGAT
Sewage	NC_007575_47890	TAGACGTAAGCCTGGTCTCAcccacgctatgccatcacaactctcaggcgAGAGTGTACCGACCTCAGTAGCCGTGACTATCGACAGNNNNNNNNtgctagagtatcttgagattgccgataaagAGGTAGACTCGATTCCCGAT
Sewage	NC_007575_52178	TAGACGTAAGCCTGGTCTCAgtgctcacgagaagctgattcgacaaacatAGAGTGTACCGACCTCAGTAGCCGTGACTATCGACAGNNNNNNNNctcttgtaatggctgcaaatcctctccaccAGGTAGACTCGATTCCCGAT
Sewage	NC_007575_55603	TAGACGTAAGCCTGGTCTCAcacaatacggaagccacgtagagaggatttAGAGTGTACCGACCTCAGTAGCCGTGACTATCGACAGNNNNNNNNtgactatggttcgaagacccgttggaagacAGGTAGACTCGATTCCCGAT
Sewage	NC_007575_56297	TAGACGTAAGCCTGGTCTCAggccatcaaggcttggagtagtaatatgacAGAGTGTACCGACCTCAGTAGCCGTGACTATCGACAGNNNNNNNNttgcgtaagctgccttcatagcacgagcagAGGTAGACTCGATTCCCGAT
Sewage	NC_007575_57054	TAGACGTAAGCCTGGTCTCAgcatctcgtgggagtggtataattacctttAGAGTGTACCGACCTCAGTAGCCGTGACTATCGACAGNNNNNNNNtcagttctctcgccgctctcgcatgagaggAGGTAGACTCGATTCCCGAT
Sewage	NC_007575_59760	TAGACGTAAGCCTGGTCTCAcatgtatgccatatccagccattgtaaacgAGAGTGTACCGACCTCAGTAGCCGTGACTATCGACAGNNNNNNNNctctctcatccacgccagtagctccgtttcAGGTAGACTCGATTCCCGAT
Sewage	NC_007575_60769	TAGACGTAAGCCTGGTCTCActcgacttatcacgcttacataaagctctcAGAGTGTACCGACCTCAGTAGCCGTGACTATCGACAGNNNNNNNNcattgatggtgcagagcgtgtagttactggAGGTAGACTCGATTCCCGAT
Sewage	NC_007575_64241	TAGACGTAAGCCTGGTCTCAcgcttaattgtgtagagagcagagctgcgcAGAGTGTACCGACCTCAGTAGCCGTGACTATCGACAGNNNNNNNNcagccttcatcatagaacccatatcaaatgAGGTAGACTCGATTCCCGAT
Sewage	NC_007575_67388	TAGACGTAAGCCTGGTCTCActtcaactggaggaccaggtcagatagagaAGAGTGTACCGACCTCAGTAGCCGTGACTATCGACAGNNNNNNNNcacaactcgagagagttatcctcataggtgAGGTAGACTCGATTCCCGAT
Sewage	NC_007575_68708	TAGACGTAAGCCTGGTCTCAccacctagcgcactaaagaactggcgatacAGAGTGTACCGACCTCAGTAGCCGTGACTATCGACAGNNNNNNNNatccaagcagctaacgctccacttaatagcAGGTAGACTCGATTCCCGAT
Sewage	NC_007576_166	TAGACGTAAGCCTGGTCTCAcaagcgttattacatcgatttcaaacgtggAGAGTGTACCGACCTCAGTAGCCGTGACTATCGACAGNNNNNNNNcgaattagacgccgttgttacacaaggcggAGGTAGACTCGATTCCCGAT
Sewage	NC_007576_2774	TAGACGTAAGCCTGGTCTCAgcgtagggatccaacacttaggtgatatcaAGAGTGTACCGACCTCAGTAGCCGTGACTATCGACAGNNNNNNNNcagttgcaccaagtatgaaacccacgtttgAGGTAGACTCGATTCCCGAT
Sewage	NC_007576_5106	TAGACGTAAGCCTGGTCTCAccattccgttaaagacatgcctgccttatcAGAGTGTACCGACCTCAGTAGCCGTGACTATCGACAGNNNNNNNNgtctgtgccgtcaaacttagtggccgcctgAGGTAGACTCGATTCCCGAT
Sewage	NC_007576_8928	TAGACGTAAGCCTGGTCTCAgttaagtcagggaatagctgactgaataacAGAGTGTACCGACCTCAGTAGCCGTGACTATCGACAGNNNNNNNNacatcgtgcggttggaccgcgtgaacatcgAGGTAGACTCGATTCCCGAT
Sewage	NC_007576_12250	TAGACGTAAGCCTGGTCTCAccaagcggtacggtgcgaccagtcagtccaAGAGTGTACCGACCTCAGTAGCCGTGACTATCGACAGNNNNNNNNttaaaccaaattacacaagaacgacggcacAGGTAGACTCGATTCCCGAT
Sewage	NC_007576_14633	TAGACGTAAGCCTGGTCTCAcatcgcccggttgatcggaaagcccggactAGAGTGTACCGACCTCAGTAGCCGTGACTATCGACAGNNNNNNNNggtgatatcacgttaacactcgatgctaacAGGTAGACTCGATTCCCGAT
Sewage	NC_007576_19513	TAGACGTAAGCCTGGTCTCAgtgctaaaggtgtcgacgttcgtttacaacAGAGTGTACCGACCTCAGTAGCCGTGACTATCGACAGNNNNNNNNatgttagctatgcaacgccagaaggcatgcAGGTAGACTCGATTCCCGAT
Sewage	NC_007576_23100	TAGACGTAAGCCTGGTCTCAcgctaacacaactaggcttagatgttcattAGAGTGTACCGACCTCAGTAGCCGTGACTATCGACAGNNNNNNNNttggcgcccaagtggtcagcggtattcgtcAGGTAGACTCGATTCCCGAT
Sewage	NC_007576_26781	TAGACGTAAGCCTGGTCTCAcactgattgtcaacggacgagaagtggctaAGAGTGTACCGACCTCAGTAGCCGTGACTATCGACAGNNNNNNNNggaaacactatccagggcaacataacgtggAGGTAGACTCGATTCCCGAT
Sewage	NC_007576_29112	TAGACGTAAGCCTGGTCTCAgtccgggaatggttaatgaagcaccactacAGAGTGTACCGACCTCAGTAGCCGTGACTATCGACAGNNNNNNNNgtcctacaacctaatattatggaacccaccAGGTAGACTCGATTCCCGAT
Sewage	NC_007576_31809	TAGACGTAAGCCTGGTCTCAcctcctattaagagcgagctattagccgcaAGAGTGTACCGACCTCAGTAGCCGTGACTATCGACAGNNNNNNNNttactgattgaagggcaagctgagttgcagAGGTAGACTCGATTCCCGAT
Sewage	NC_007576_35664	TAGACGTAAGCCTGGTCTCAcgctggtaggcttggtcgtgaattgctcggAGAGTGTACCGACCTCAGTAGCCGTGACTATCGACAGNNNNNNNNgtatgaccctctgtacagataatttgaatcAGGTAGACTCGATTCCCGAT
Sewage	NC_007576_39334	TAGACGTAAGCCTGGTCTCAgtctaagaaccgtgaaatcgcccgtggttgAGAGTGTACCGACCTCAGTAGCCGTGACTATCGACAGNNNNNNNNcttagcggattgatcacgatactgaccatcAGGTAGACTCGATTCCCGAT
Sewage	NC_007576_43051	TAGACGTAAGCCTGGTCTCActaatttccgtgcgactaattcatatggccAGAGTGTACCGACCTCAGTAGCCGTGACTATCGACAGNNNNNNNNgaatcgcaagcggcggtaaataggtcattcAGGTAGACTCGATTCCCGAT
Sewage	NC_007576_46276	TAGACGTAAGCCTGGTCTCAgctctccttggcccgtcataaacgtcacgtAGAGTGTACCGACCTCAGTAGCCGTGACTATCGACAGNNNNNNNNtcgtcattaaggcgggttgcactaaatggcAGGTAGACTCGATTCCCGAT
Sewage	NC_007576_49235	TAGACGTAAGCCTGGTCTCAgtgaataccaatttctaccgcttagtggcaAGAGTGTACCGACCTCAGTAGCCGTGACTATCGACAGNNNNNNNNgccacctacggaaactaccgcaaattaacgAGGTAGACTCGATTCCCGAT
Sewage	NC_007576_52269	TAGACGTAAGCCTGGTCTCAgccatcaggatcacaggtgtacaaagttacAGAGTGTACCGACCTCAGTAGCCGTGACTATCGACAGNNNNNNNNtcgctcgtaagtctgaccgttgactatctcAGGTAGACTCGATTCCCGAT
Sewage	NC_007576_56036	TAGACGTAAGCCTGGTCTCAcgattacggtcgctagggtcaaccgaatcaAGAGTGTACCGACCTCAGTAGCCGTGACTATCGACAGNNNNNNNNtatactcccgatcggagccaataatcccagAGGTAGACTCGATTCCCGAT
Sewage	NC_007576_59987	TAGACGTAAGCCTGGTCTCAgggattaacattgtcccaaatagcatcgtcAGAGTGTACCGACCTCAGTAGCCGTGACTATCGACAGNNNNNNNNgtggaacttccggcataataagacccatgcAGGTAGACTCGATTCCCGAT
Sewage	NC_007576_62775	TAGACGTAAGCCTGGTCTCAcagatgtccggtagatggcttgatacaaggAGAGTGTACCGACCTCAGTAGCCGTGACTATCGACAGNNNNNNNNgcatccataagaatgacccactcttcaaagAGGTAGACTCGATTCCCGAT
Sewage	NC_007606_9499	TAGACGTAAGCCTGGTCTCAccgtgaatctattaaatgcttcaattgcttAGAGTGTACCGACCTCAGTAGCCGTGACTATCGACAGNNNNNNNNctgcagggcaagctatctttagcccggcggAGGTAGACTCGATTCCCGAT
Sewage	NC_007606_23862	TAGACGTAAGCCTGGTCTCAgcaagagataactacccagcctccggtaaaAGAGTGTACCGACCTCAGTAGCCGTGACTATCGACAGNNNNNNNNccatgtggctcaactgatggcgactgatccAGGTAGACTCGATTCCCGAT
Sewage	NC_007606_125600	TAGACGTAAGCCTGGTCTCAcatatcagagggtaattactctatggcgttAGAGTGTACCGACCTCAGTAGCCGTGACTATCGACAGNNNNNNNNcgatagaggtatcgcgttaggagcatcgtcAGGTAGACTCGATTCCCGAT
Sewage	NC_007606_125649	TAGACGTAAGCCTGGTCTCAcaagctaaagcattcggtcaccacagtctgAGAGTGTACCGACCTCAGTAGCCGTGACTATCGACAGNNNNNNNNgatgacgatttctccaccgcgataggagcgAGGTAGACTCGATTCCCGAT
Sewage	NC_007606_125685	TAGACGTAAGCCTGGTCTCAggcccgacctataacattaacggcactgacAGAGTGTACCGACCTCAGTAGCCGTGACTATCGACAGNNNNNNNNgcttctgtgggtgatgacggtacgtttaccAGGTAGACTCGATTCCCGAT
Sewage	NC_007643_1554	TAGACGTAAGCCTGGTCTCAgcgaggcgtcgttaagcgaactggaaatctAGAGTGTACCGACCTCAGTAGCCGTGACTATCGACAGNNNNNNNNagaccaacatcgatcgcgccaaattaacgcAGGTAGACTCGATTCCCGAT
Sewage	NC_007643_11120	TAGACGTAAGCCTGGTCTCActaccgctcgcgtcttgatcaatcgctttcAGAGTGTACCGACCTCAGTAGCCGTGACTATCGACAGNNNNNNNNcatcgaacgggttctgaccaattattgggcAGGTAGACTCGATTCCCGAT
Sewage	NC_007643_20198	TAGACGTAAGCCTGGTCTCAcgcctgaagattagcttcaatctccgagacAGAGTGTACCGACCTCAGTAGCCGTGACTATCGACAGNNNNNNNNgatttcgatcggtccacctttgccgagtagAGGTAGACTCGATTCCCGAT
Sewage	NC_007643_27955	TAGACGTAAGCCTGGTCTCActtcaccgttgggtactccttggacattgcAGAGTGTACCGACCTCAGTAGCCGTGACTATCGACAGNNNNNNNNaccggatttgagggtgatatgcaccttcgcAGGTAGACTCGATTCCCGAT
Sewage	NC_007643_32141	TAGACGTAAGCCTGGTCTCAgattcctgaggttgcgcctagcgtgtgataAGAGTGTACCGACCTCAGTAGCCGTGACTATCGACAGNNNNNNNNaggcatttgatccttatcatgccgccttccAGGTAGACTCGATTCCCGAT
Sewage	NC_007643_35923	TAGACGTAAGCCTGGTCTCAgatgtagtctgtcccggtaaacggaagaacAGAGTGTACCGACCTCAGTAGCCGTGACTATCGACAGNNNNNNNNcaagccctggagatgttgggtttgagggtcAGGTAGACTCGATTCCCGAT
Sewage	NC_007643_46852	TAGACGTAAGCCTGGTCTCAggacaatgaacattatcgagcagttcgagaAGAGTGTACCGACCTCAGTAGCCGTGACTATCGACAGNNNNNNNNgccgcgcggacttcccttgatagaggatgcAGGTAGACTCGATTCCCGAT
Sewage	NC_007643_50541	TAGACGTAAGCCTGGTCTCAcacccaaatctcaaccgatcctcttgagagAGAGTGTACCGACCTCAGTAGCCGTGACTATCGACAGNNNNNNNNaaggtacggtacgagtgtgggatctatcggAGGTAGACTCGATTCCCGAT
Sewage	NC_007643_59185	TAGACGTAAGCCTGGTCTCAgacaagcaaacgccagatgcggtttcgttcAGAGTGTACCGACCTCAGTAGCCGTGACTATCGACAGNNNNNNNNttgaaacccatctccagggcttgtcttcgcAGGTAGACTCGATTCCCGAT
Sewage	NC_007643_65066	TAGACGTAAGCCTGGTCTCActaacagctttatcggcagcctgcgcgacaAGAGTGTACCGACCTCAGTAGCCGTGACTATCGACAGNNNNNNNNaatcctcgaagatgaccgatctcgattccgAGGTAGACTCGATTCCCGAT
Sewage	NC_007643_72252	TAGACGTAAGCCTGGTCTCAcacttgtatgatggcgctttacgtccattaAGAGTGTACCGACCTCAGTAGCCGTGACTATCGACAGNNNNNNNNgcttgatgatgggttcgccgccgtctattcAGGTAGACTCGATTCCCGAT
Sewage	NC_007643_80208	TAGACGTAAGCCTGGTCTCAcaagcttatcctggtcttctcgatcatcttAGAGTGTACCGACCTCAGTAGCCGTGACTATCGACAGNNNNNNNNgacttctctgaacaatctctctgttggccgAGGTAGACTCGATTCCCGAT
Sewage	NC_007643_86917	TAGACGTAAGCCTGGTCTCAccagtcgacgcccgaatacatcatgtagggAGAGTGTACCGACCTCAGTAGCCGTGACTATCGACAGNNNNNNNNcaacaaggcgaatcttcggaagttatcgggAGGTAGACTCGATTCCCGAT
Sewage	NC_007643_98198	TAGACGTAAGCCTGGTCTCAccattggtgaaattggcataaaccaacccgAGAGTGTACCGACCTCAGTAGCCGTGACTATCGACAGNNNNNNNNaagggaacctgatagatcggatagctgatgAGGTAGACTCGATTCCCGAT
Sewage	NC_007643_102683	TAGACGTAAGCCTGGTCTCAcaacaagcctttggtatatagcaagacaatAGAGTGTACCGACCTCAGTAGCCGTGACTATCGACAGNNNNNNNNagctttcgcgtcgccggatgccgctccagcAGGTAGACTCGATTCCCGAT
Sewage	NC_007643_110393	TAGACGTAAGCCTGGTCTCAcccaatagagcggctttacccaaaccaaacAGAGTGTACCGACCTCAGTAGCCGTGACTATCGACAGNNNNNNNNaccggcatcatcggtttctagaccgaactgAGGTAGACTCGATTCCCGAT
Sewage	NC_007643_115990	TAGACGTAAGCCTGGTCTCAgaatgtttcccagatgaagtaccgcactccAGAGTGTACCGACCTCAGTAGCCGTGACTATCGACAGNNNNNNNNatgacagatcacctagattgacctgcattgAGGTAGACTCGATTCCCGAT
Sewage	NC_007643_123437	TAGACGTAAGCCTGGTCTCAgtcttatcgcgatgcggcatttctaatgtaAGAGTGTACCGACCTCAGTAGCCGTGACTATCGACAGNNNNNNNNcgcatctgacgctcggcagtaaacagcttcAGGTAGACTCGATTCCCGAT
Sewage	NC_007643_128656	TAGACGTAAGCCTGGTCTCAcaacatcagaattgctctggtctggtcgatAGAGTGTACCGACCTCAGTAGCCGTGACTATCGACAGNNNNNNNNtgcccgctaacgaaagaacacggccgtgagAGGTAGACTCGATTCCCGAT
Sewage	NC_007643_144248	TAGACGTAAGCCTGGTCTCAcgaaacgatggaacgaaccgttggcatgagAGAGTGTACCGACCTCAGTAGCCGTGACTATCGACAGNNNNNNNNccgaacaatcaggtcgaacaaccaggatagAGGTAGACTCGATTCCCGAT
Sewage	NC_007645_74	TAGACGTAAGCCTGGTCTCAcggagcacttccctaatgtagaggaagaacAGAGTGTACCGACCTCAGTAGCCGTGACTATCGACAGNNNNNNNNgtagccatttcatattgtccacattgccagAGGTAGACTCGATTCCCGAT
Sewage	NC_007645_13599	TAGACGTAAGCCTGGTCTCAcattaccatttcggcctcatctcacgcattAGAGTGTACCGACCTCAGTAGCCGTGACTATCGACAGNNNNNNNNtatggatgcacgaaagcgcttaatccagcgAGGTAGACTCGATTCCCGAT
Sewage	NC_007645_26144	TAGACGTAAGCCTGGTCTCAgaccgaagttgatcaagacggtcggcaatgAGAGTGTACCGACCTCAGTAGCCGTGACTATCGACAGNNNNNNNNtgggcatcgcgataggattgctgttatacgAGGTAGACTCGATTCCCGAT
Sewage	NC_007645_38788	TAGACGTAAGCCTGGTCTCAgctaagaacctcaatgcccatttccgccgcAGAGTGTACCGACCTCAGTAGCCGTGACTATCGACAGNNNNNNNNccagatgttgaaaggatagagggcgttgacAGGTAGACTCGATTCCCGAT
Sewage	NC_007645_51699	TAGACGTAAGCCTGGTCTCAgttggatgacgaactgcatattgtcactccAGAGTGTACCGACCTCAGTAGCCGTGACTATCGACAGNNNNNNNNtgagcacttggcggtgacctatgcatgctgAGGTAGACTCGATTCCCGAT
Sewage	NC_007645_63918	TAGACGTAAGCCTGGTCTCAggtggtgtcctgcagacggtccttaacactAGAGTGTACCGACCTCAGTAGCCGTGACTATCGACAGNNNNNNNNaatgctttcaagtcggatcagagacttctcAGGTAGACTCGATTCCCGAT
Sewage	NC_007645_74424	TAGACGTAAGCCTGGTCTCAgcggaattgaagcatagcgagcagcgcttgAGAGTGTACCGACCTCAGTAGCCGTGACTATCGACAGNNNNNNNNgcattggaagcattggtaagcgaacgaacgAGGTAGACTCGATTCCCGAT
Sewage	NC_007645_88295	TAGACGTAAGCCTGGTCTCAcgtcttccgatattctgaagttcggtgaagAGAGTGTACCGACCTCAGTAGCCGTGACTATCGACAGNNNNNNNNgagaaggcgaggcgttcaacaacgttgagcAGGTAGACTCGATTCCCGAT
Sewage	NC_007645_98842	TAGACGTAAGCCTGGTCTCAcgtttaatcatcccgccgcggcagcgcttaAGAGTGTACCGACCTCAGTAGCCGTGACTATCGACAGNNNNNNNNctcaagcaacttattctcgtactccctctgAGGTAGACTCGATTCCCGAT
Sewage	NC_007645_110779	TAGACGTAAGCCTGGTCTCAgagccagagcatggtatggaatgggttgttAGAGTGTACCGACCTCAGTAGCCGTGACTATCGACAGNNNNNNNNgtaatccacatggagctaaattgtgagtggAGGTAGACTCGATTCCCGAT
Sewage	NC_007645_124741	TAGACGTAAGCCTGGTCTCAgttgcacgatactccgggcttacggtcaccAGAGTGTACCGACCTCAGTAGCCGTGACTATCGACAGNNNNNNNNtcaaccatagcatcatcggatatcgaagcgAGGTAGACTCGATTCCCGAT
Sewage	NC_007645_138762	TAGACGTAAGCCTGGTCTCAcgcaaggtcacagcaataaagtcatcgcccAGAGTGTACCGACCTCAGTAGCCGTGACTATCGACAGNNNNNNNNgtcgtgaatatgagattctcacccgcattgAGGTAGACTCGATTCCCGAT
Sewage	NC_007645_149486	TAGACGTAAGCCTGGTCTCAgcagtattaagaggcgcagaagaagccaccAGAGTGTACCGACCTCAGTAGCCGTGACTATCGACAGNNNNNNNNaacaaactctgcaaggtttatacgtgcggcAGGTAGACTCGATTCCCGAT
Sewage	NC_007645_161080	TAGACGTAAGCCTGGTCTCAgtctggcgctttgcctccaaagacaacaagAGAGTGTACCGACCTCAGTAGCCGTGACTATCGACAGNNNNNNNNatggcgacagacctcacccgaattgttgacAGGTAGACTCGATTCCCGAT
Sewage	NC_007645_173230	TAGACGTAAGCCTGGTCTCAcgcttcctgattctgattacggtcgcccttAGAGTGTACCGACCTCAGTAGCCGTGACTATCGACAGNNNNNNNNcaaccagcgattaacgtaactcttgataacAGGTAGACTCGATTCCCGAT
Sewage	NC_007645_185852	TAGACGTAAGCCTGGTCTCAgttgaccactttcgccaacggttaaactgaAGAGTGTACCGACCTCAGTAGCCGTGACTATCGACAGNNNNNNNNatgggtgatttatcgtctgaccggcgacgcAGGTAGACTCGATTCCCGAT
Sewage	NC_007645_199724	TAGACGTAAGCCTGGTCTCAgcgctctcagccaagtgacgcttcgccagcAGAGTGTACCGACCTCAGTAGCCGTGACTATCGACAGNNNNNNNNttaccagtgttgattaacaaataacgaggcAGGTAGACTCGATTCCCGAT
Sewage	NC_007645_213858	TAGACGTAAGCCTGGTCTCAggcacatcttcaatagaggcataagtatctAGAGTGTACCGACCTCAGTAGCCGTGACTATCGACAGNNNNNNNNcgttgcaacggcgtccttaccagaagatcgAGGTAGACTCGATTCCCGAT
Sewage	NC_007645_228292	TAGACGTAAGCCTGGTCTCAgtcattgccgttgaaggtcagttcaggctgAGAGTGTACCGACCTCAGTAGCCGTGACTATCGACAGNNNNNNNNatcggtcttcaccaccacttggcgttgatgAGGTAGACTCGATTCCCGAT
Sewage	NC_007645_240394	TAGACGTAAGCCTGGTCTCActatgcgacagatctcccagggtaatgcgcAGAGTGTACCGACCTCAGTAGCCGTGACTATCGACAGNNNNNNNNcatggtggaagtaatttatccagcctctgcAGGTAGACTCGATTCCCGAT
Sewage	NC_007712_202	TAGACGTAAGCCTGGTCTCAgccgacctttatcatccgggattaacctccAGAGTGTACCGACCTCAGTAGCCGTGACTATCGACAGNNNNNNNNagccgccaatattgatatttgacggcaagcAGGTAGACTCGATTCCCGAT
Sewage	NC_007712_5869	TAGACGTAAGCCTGGTCTCAgcaattcggcgagggttataagcaggtgagAGAGTGTACCGACCTCAGTAGCCGTGACTATCGACAGNNNNNNNNtgaacagctgaaagtggcgacgattgaagcAGGTAGACTCGATTCCCGAT
Sewage	NC_007712_12536	TAGACGTAAGCCTGGTCTCAcatgggtatcgtttgtcatattactgagctAGAGTGTACCGACCTCAGTAGCCGTGACTATCGACAGNNNNNNNNcgtccagccggtcatcgttcgaccttctgcAGGTAGACTCGATTCCCGAT
Sewage	NC_007712_22037	TAGACGTAAGCCTGGTCTCAcctggtacgataccttcgcaggctgcctttAGAGTGTACCGACCTCAGTAGCCGTGACTATCGACAGNNNNNNNNacgtcagagagggaataatgacaggcattcAGGTAGACTCGATTCCCGAT
Sewage	NC_007712_34736	TAGACGTAAGCCTGGTCTCAgtcatggtcagattgctcagcgtgatattcAGAGTGTACCGACCTCAGTAGCCGTGACTATCGACAGNNNNNNNNtgtccgatgacaatcgggcaccaacagccgAGGTAGACTCGATTCCCGAT
Sewage	NC_007712_41380	TAGACGTAAGCCTGGTCTCAcgtgccaaacagagagtttagctgcttgagAGAGTGTACCGACCTCAGTAGCCGTGACTATCGACAGNNNNNNNNacctacccaagtcggagctttcttccagtgAGGTAGACTCGATTCCCGAT
Sewage	NC_007712_49649	TAGACGTAAGCCTGGTCTCAgccgcggcgatacaaggttgacgctacgacAGAGTGTACCGACCTCAGTAGCCGTGACTATCGACAGNNNNNNNNtatgcagggcatcagacattataaatattcAGGTAGACTCGATTCCCGAT
Sewage	NC_007712_56021	TAGACGTAAGCCTGGTCTCAgtgataacgtcgaggaccaaatgtgctgtcAGAGTGTACCGACCTCAGTAGCCGTGACTATCGACAGNNNNNNNNtcagtgtagtcacatcagggcatagttggcAGGTAGACTCGATTCCCGAT
Sewage	NC_007712_63629	TAGACGTAAGCCTGGTCTCAcagctgattggcgataatctttatctgacgAGAGTGTACCGACCTCAGTAGCCGTGACTATCGACAGNNNNNNNNcgctcagcggtggcggcctacattaaccagAGGTAGACTCGATTCCCGAT
Sewage	NC_007712_68469	TAGACGTAAGCCTGGTCTCAcgcctgctgaatatccagtccttcaccaaaAGAGTGTACCGACCTCAGTAGCCGTGACTATCGACAGNNNNNNNNaaggcgctcgctgatactctcagtagtggcAGGTAGACTCGATTCCCGAT
Sewage	NC_007712_73987	TAGACGTAAGCCTGGTCTCActcgcaccctggcggctgaatcaattatgcAGAGTGTACCGACCTCAGTAGCCGTGACTATCGACAGNNNNNNNNcccatgtatcttggcgtcagaataacaaccAGGTAGACTCGATTCCCGAT
Sewage	NC_007712_81343	TAGACGTAAGCCTGGTCTCActtatcgtagatgacgtgaaggataccttaAGAGTGTACCGACCTCAGTAGCCGTGACTATCGACAGNNNNNNNNctgcgcatcaatatgaccgctcaggtgtcgAGGTAGACTCGATTCCCGAT
Sewage	NC_007712_86582	TAGACGTAAGCCTGGTCTCAgccagaatatggctttgtcgttccaccggcAGAGTGTACCGACCTCAGTAGCCGTGACTATCGACAGNNNNNNNNggctcatcgagcatgacgctatcaataaccAGGTAGACTCGATTCCCGAT
Sewage	NC_007712_93326	TAGACGTAAGCCTGGTCTCAcgaacctattgctggagttcgttattctgaAGAGTGTACCGACCTCAGTAGCCGTGACTATCGACAGNNNNNNNNgcatgcgttatgggaaataccagccaaacgAGGTAGACTCGATTCCCGAT
Sewage	NC_007712_100260	TAGACGTAAGCCTGGTCTCActggcgtatactggatgacgcagagcgataAGAGTGTACCGACCTCAGTAGCCGTGACTATCGACAGNNNNNNNNtttaccactatgccgatcgtgaagcgttggAGGTAGACTCGATTCCCGAT
Sewage	NC_007712_105663	TAGACGTAAGCCTGGTCTCAgtttgatagacgatgatgatgcctcgcgtcAGAGTGTACCGACCTCAGTAGCCGTGACTATCGACAGNNNNNNNNggatgttgaccctccggttaaaggctgtagAGGTAGACTCGATTCCCGAT
Sewage	NC_007712_112012	TAGACGTAAGCCTGGTCTCAgcaaagtgacagcggccagcagaaacagtaAGAGTGTACCGACCTCAGTAGCCGTGACTATCGACAGNNNNNNNNatagcggttgggtgataatatccggtagccAGGTAGACTCGATTCCCGAT
Sewage	NC_007712_120021	TAGACGTAAGCCTGGTCTCAgtgcctcactgtggaatttacccgtcaacgAGAGTGTACCGACCTCAGTAGCCGTGACTATCGACAGNNNNNNNNgttgatcgccattagttatccgccgtctggAGGTAGACTCGATTCCCGAT
Sewage	NC_007712_129871	TAGACGTAAGCCTGGTCTCAgctttatcatcgattggctcgcgcacgcctAGAGTGTACCGACCTCAGTAGCCGTGACTATCGACAGNNNNNNNNtgaatatcaatcaacctgccgatattgcccAGGTAGACTCGATTCCCGAT
Sewage	NC_007712_138863	TAGACGTAAGCCTGGTCTCAccgctgatcaagatctattcacttattcgaAGAGTGTACCGACCTCAGTAGCCGTGACTATCGACAGNNNNNNNNcccggagcttccaccggtaacgataacgacAGGTAGACTCGATTCCCGAT
Sewage	NC_007722_112	TAGACGTAAGCCTGGTCTCAgcccagaccggttgtcgtcgtgctcgtaaaAGAGTGTACCGACCTCAGTAGCCGTGACTATCGACAGNNNNNNNNttgaacgaaagtataggacgtgttgtccgcAGGTAGACTCGATTCCCGAT
Sewage	NC_007722_5145	TAGACGTAAGCCTGGTCTCAgagcacaaacccagatttcgtccgacaattAGAGTGTACCGACCTCAGTAGCCGTGACTATCGACAGNNNNNNNNagtggccagcgccggattgttcttctgctgAGGTAGACTCGATTCCCGAT
Sewage	NC_007722_7858	TAGACGTAAGCCTGGTCTCAgtcgatttcacagacgctgagcatccaactAGAGTGTACCGACCTCAGTAGCCGTGACTATCGACAGNNNNNNNNgaagaaattgcccagcattggaacagtatcAGGTAGACTCGATTCCCGAT
Sewage	NC_007722_12992	TAGACGTAAGCCTGGTCTCAcccagcaatgccgaaactggtagtgaccacAGAGTGTACCGACCTCAGTAGCCGTGACTATCGACAGNNNNNNNNaggtggccgtttgaaattcatcgataggagAGGTAGACTCGATTCCCGAT
Sewage	NC_007722_18857	TAGACGTAAGCCTGGTCTCAccttgttgaactatggatagctgaccgtctAGAGTGTACCGACCTCAGTAGCCGTGACTATCGACAGNNNNNNNNagcattgtccgtcgtaactcatgtcctctcAGGTAGACTCGATTCCCGAT
Sewage	NC_007722_25507	TAGACGTAAGCCTGGTCTCAgagcctcatcgccaggctcgtgtatagcaaAGAGTGTACCGACCTCAGTAGCCGTGACTATCGACAGNNNNNNNNtcaattaagcaagagcgcggataacgggtcAGGTAGACTCGATTCCCGAT
Sewage	NC_007722_28577	TAGACGTAAGCCTGGTCTCAcgtgaaagatagtccagatacctgtcggtcAGAGTGTACCGACCTCAGTAGCCGTGACTATCGACAGNNNNNNNNtggatttcgttctcgagccgcgcatgttcgAGGTAGACTCGATTCCCGAT
Sewage	NC_007722_30733	TAGACGTAAGCCTGGTCTCAggataaactccaagcatacttagtcgcggaAGAGTGTACCGACCTCAGTAGCCGTGACTATCGACAGNNNNNNNNgcaagttgagcgccaatcacttggaacgtcAGGTAGACTCGATTCCCGAT
Sewage	NC_007722_36338	TAGACGTAAGCCTGGTCTCAcgattgcttagtaacgcggtagttcgctatAGAGTGTACCGACCTCAGTAGCCGTGACTATCGACAGNNNNNNNNgcattcccgggcacctcccgttacgaatagAGGTAGACTCGATTCCCGAT
Sewage	NC_007722_42878	TAGACGTAAGCCTGGTCTCAgtgacagcacggcttgttccagccgccgtaAGAGTGTACCGACCTCAGTAGCCGTGACTATCGACAGNNNNNNNNtttccgatttaattcacgatgacatcgaagAGGTAGACTCGATTCCCGAT
Sewage	NC_007722_53124	TAGACGTAAGCCTGGTCTCAcgagattcgtgggcagttgaacaattatccAGAGTGTACCGACCTCAGTAGCCGTGACTATCGACAGNNNNNNNNgtatgacgatatgccggcctatacccatggAGGTAGACTCGATTCCCGAT
Sewage	NC_007722_56459	TAGACGTAAGCCTGGTCTCAccatctatccaaaccatggatcgtgacataAGAGTGTACCGACCTCAGTAGCCGTGACTATCGACAGNNNNNNNNtgatcactctgccgttagagatgctatcgcAGGTAGACTCGATTCCCGAT
Sewage	NC_007722_62537	TAGACGTAAGCCTGGTCTCAcaagtcggacgggtgattgatattggcgagAGAGTGTACCGACCTCAGTAGCCGTGACTATCGACAGNNNNNNNNcgcgaaagtttccaattgctaccgatcgggAGGTAGACTCGATTCCCGAT
Sewage	NC_007722_69877	TAGACGTAAGCCTGGTCTCAcgtcaccaggtccagcctgaagcgcaagttAGAGTGTACCGACCTCAGTAGCCGTGACTATCGACAGNNNNNNNNtcccgacaagtggatggtcaagaattatccAGGTAGACTCGATTCCCGAT
Sewage	NC_007722_74850	TAGACGTAAGCCTGGTCTCActccgtccgactatcaaatgatcgcctcccAGAGTGTACCGACCTCAGTAGCCGTGACTATCGACAGNNNNNNNNtcgacatggtttcctccatgaatcaatgccAGGTAGACTCGATTCCCGAT
Sewage	NC_007722_82558	TAGACGTAAGCCTGGTCTCAcatgattgcttcgcgcctatgttcgcccacAGAGTGTACCGACCTCAGTAGCCGTGACTATCGACAGNNNNNNNNgtaattcaggctgatcatgcagatacgggcAGGTAGACTCGATTCCCGAT
Sewage	NC_007722_89653	TAGACGTAAGCCTGGTCTCAgattattcggtcaatccgcccaatgtctatAGAGTGTACCGACCTCAGTAGCCGTGACTATCGACAGNNNNNNNNgagcaaccggaggatgaaaccgtcatccagAGGTAGACTCGATTCCCGAT
Sewage	NC_007722_97946	TAGACGTAAGCCTGGTCTCActcaaaggtgcactgataacgccgaaggctAGAGTGTACCGACCTCAGTAGCCGTGACTATCGACAGNNNNNNNNactcgctgcaaatccgatccaaccagcatgAGGTAGACTCGATTCCCGAT
Sewage	NC_007722_99272	TAGACGTAAGCCTGGTCTCAgcaatgaccagcgaatgatctttatcgcagAGAGTGTACCGACCTCAGTAGCCGTGACTATCGACAGNNNNNNNNaggaactggaagagactgttctcaatccagAGGTAGACTCGATTCCCGAT
Sewage	NC_007722_101719	TAGACGTAAGCCTGGTCTCAggcactaccttctaccttattctggttgtcAGAGTGTACCGACCTCAGTAGCCGTGACTATCGACAGNNNNNNNNtgacgtgacggtgaatgtcagttgtggatcAGGTAGACTCGATTCCCGAT
Sewage	NC_007759_348	TAGACGTAAGCCTGGTCTCActtatcgagtacaatagacgccgtactgaaAGAGTGTACCGACCTCAGTAGCCGTGACTATCGACAGNNNNNNNNtctcctccggacaatctctctgcagaacagAGGTAGACTCGATTCCCGAT
Sewage	NC_007759_6271	TAGACGTAAGCCTGGTCTCAgttaacgcccaagtcgcggagtaagttgagAGAGTGTACCGACCTCAGTAGCCGTGACTATCGACAGNNNNNNNNtcccgacatatttcaaggctgacgcgcaagAGGTAGACTCGATTCCCGAT
Sewage	NC_007759_13251	TAGACGTAAGCCTGGTCTCAggcggataagaaagtgctggtaaccggcgcAGAGTGTACCGACCTCAGTAGCCGTGACTATCGACAGNNNNNNNNaggagggaaagatcacatgggaagtttctgAGGTAGACTCGATTCCCGAT
Sewage	NC_007759_20915	TAGACGTAAGCCTGGTCTCActtactatgacagcaagaaatatggcggcaAGAGTGTACCGACCTCAGTAGCCGTGACTATCGACAGNNNNNNNNcggcgcccgttgcccggaagatattggatgAGGTAGACTCGATTCCCGAT
Sewage	NC_007759_25543	TAGACGTAAGCCTGGTCTCAcgggtgtcagtgccgttacctcgatcatacAGAGTGTACCGACCTCAGTAGCCGTGACTATCGACAGNNNNNNNNttgccataacgaatatcaagccgagtaagcAGGTAGACTCGATTCCCGAT
Sewage	NC_007759_31277	TAGACGTAAGCCTGGTCTCActcagtgacaatgcgttccgcaatgaatgcAGAGTGTACCGACCTCAGTAGCCGTGACTATCGACAGNNNNNNNNaaactgtctcccgagctttgcagagcggagAGGTAGACTCGATTCCCGAT
Sewage	NC_007759_34596	TAGACGTAAGCCTGGTCTCAccctgtgggctacgagtatctttgccacctAGAGTGTACCGACCTCAGTAGCCGTGACTATCGACAGNNNNNNNNaataagatctgttctcggcattgacatcagAGGTAGACTCGATTCCCGAT
Sewage	NC_007759_38698	TAGACGTAAGCCTGGTCTCAggaagttcccgctgccttgtggacgtaattAGAGTGTACCGACCTCAGTAGCCGTGACTATCGACAGNNNNNNNNccgcggtgtcagttctgaagatacgacaacAGGTAGACTCGATTCCCGAT
Sewage	NC_007759_44895	TAGACGTAAGCCTGGTCTCAgctattgaagggaccgacataaacacgatgAGAGTGTACCGACCTCAGTAGCCGTGACTATCGACAGNNNNNNNNcttctgcaggacagtaaccgccgacttccgAGGTAGACTCGATTCCCGAT
Sewage	NC_007759_50076	TAGACGTAAGCCTGGTCTCAggctgtaaaccctgaaatcctttcagcggcAGAGTGTACCGACCTCAGTAGCCGTGACTATCGACAGNNNNNNNNgtcagaacaggatttaccgatcacctctgcAGGTAGACTCGATTCCCGAT
Sewage	NC_007759_55508	TAGACGTAAGCCTGGTCTCAcctctgtacatcattaccgcactcatctcaAGAGTGTACCGACCTCAGTAGCCGTGACTATCGACAGNNNNNNNNcggatcaggatctgacaaataacgcggcagAGGTAGACTCGATTCCCGAT
Sewage	NC_007759_60567	TAGACGTAAGCCTGGTCTCAggcgaatccgggaacttgaggaaggacttaAGAGTGTACCGACCTCAGTAGCCGTGACTATCGACAGNNNNNNNNatctcattgatcggatgggaacggtttccgAGGTAGACTCGATTCCCGAT
Sewage	NC_007759_65620	TAGACGTAAGCCTGGTCTCAgacgaatcctttacgccactgagggaaaggAGAGTGTACCGACCTCAGTAGCCGTGACTATCGACAGNNNNNNNNacatgaccacggtgatggatctctccgaagAGGTAGACTCGATTCCCGAT
Sewage	NC_007759_69733	TAGACGTAAGCCTGGTCTCAcattctcaatgatcaccatctctgaagaacAGAGTGTACCGACCTCAGTAGCCGTGACTATCGACAGNNNNNNNNccgattgccacgttcctagcaccagtccgcAGGTAGACTCGATTCCCGAT
Sewage	NC_007759_73986	TAGACGTAAGCCTGGTCTCAgtcctacaatcagtggcatccggtgtcccaAGAGTGTACCGACCTCAGTAGCCGTGACTATCGACAGNNNNNNNNcgatgattccgataagaagtattgacgaggAGGTAGACTCGATTCCCGAT
Sewage	NC_007759_80998	TAGACGTAAGCCTGGTCTCActattgccgtcctgcagacgagaagatctcAGAGTGTACCGACCTCAGTAGCCGTGACTATCGACAGNNNNNNNNttgaaacccgatccatagcggctttgcaggAGGTAGACTCGATTCCCGAT
Sewage	NC_007759_86820	TAGACGTAAGCCTGGTCTCAcagtctggagatgaatttggattggctgtaAGAGTGTACCGACCTCAGTAGCCGTGACTATCGACAGNNNNNNNNgatttgtccttgtcgtttccgtagccctccAGGTAGACTCGATTCCCGAT
Sewage	NC_007759_93890	TAGACGTAAGCCTGGTCTCAcggtgtttcgatcgttgccgtaatccgggcAGAGTGTACCGACCTCAGTAGCCGTGACTATCGACAGNNNNNNNNcattgaagaactgcgaattcgcactatgacAGGTAGACTCGATTCCCGAT
Sewage	NC_007759_99672	TAGACGTAAGCCTGGTCTCActgtccgttatatacagcaggctcaacagtAGAGTGTACCGACCTCAGTAGCCGTGACTATCGACAGNNNNNNNNgtcatgaaatcgaagacagaatcctgcgagAGGTAGACTCGATTCCCGAT
Sewage	NC_007759_105975	TAGACGTAAGCCTGGTCTCAgctgaagacttcggtaaatattcgacagggAGAGTGTACCGACCTCAGTAGCCGTGACTATCGACAGNNNNNNNNgaggaatcttgagcaagtactcgcttccagAGGTAGACTCGATTCCCGAT
Sewage	NC_007775_325	TAGACGTAAGCCTGGTCTCAgaaacgcctacctcgtgctatgacttgaagAGAGTGTACCGACCTCAGTAGCCGTGACTATCGACAGNNNNNNNNagcgaagaagttgagagcagaccgaacaccAGGTAGACTCGATTCCCGAT
Sewage	NC_007775_5121	TAGACGTAAGCCTGGTCTCAgacaacgcaaagcgttccactaccaagtggAGAGTGTACCGACCTCAGTAGCCGTGACTATCGACAGNNNNNNNNaagttgcttgtttgcagttgcacgttgcccAGGTAGACTCGATTCCCGAT
Sewage	NC_007775_9659	TAGACGTAAGCCTGGTCTCAcgaaagagcccgtctctatagaacaggtggAGAGTGTACCGACCTCAGTAGCCGTGACTATCGACAGNNNNNNNNaggcagcatggcagcttgttaaagaggtcgAGGTAGACTCGATTCCCGAT
Sewage	NC_007775_17249	TAGACGTAAGCCTGGTCTCAgcaacagacctgcaagtctgtagctgaagtAGAGTGTACCGACCTCAGTAGCCGTGACTATCGACAGNNNNNNNNgcacttcatcgcaatgtatgtttccgccgcAGGTAGACTCGATTCCCGAT
Sewage	NC_007775_22869	TAGACGTAAGCCTGGTCTCActcctccagtgctcggctccactgacgcaaAGAGTGTACCGACCTCAGTAGCCGTGACTATCGACAGNNNNNNNNggtatggttgtttcaaacccgattaagacgAGGTAGACTCGATTCCCGAT
Sewage	NC_007775_25308	TAGACGTAAGCCTGGTCTCAgctggctgctcctctacgaaagaggaatggAGAGTGTACCGACCTCAGTAGCCGTGACTATCGACAGNNNNNNNNtcaaacgttctgttcgcaagggacgaagtcAGGTAGACTCGATTCCCGAT
Sewage	NC_007775_32159	TAGACGTAAGCCTGGTCTCAcaactggacgttgctggcaagaggtgatacAGAGTGTACCGACCTCAGTAGCCGTGACTATCGACAGNNNNNNNNtgcaagcgctacagcaggctgtaaagaagcAGGTAGACTCGATTCCCGAT
Sewage	NC_007775_35208	TAGACGTAAGCCTGGTCTCAcaaagagggaggtaggcaacgcctagtccaAGAGTGTACCGACCTCAGTAGCCGTGACTATCGACAGNNNNNNNNcctatgcctggattcgctattaattcctggAGGTAGACTCGATTCCCGAT
Sewage	NC_007775_41816	TAGACGTAAGCCTGGTCTCAgaagattctgacagggcatcaacttatggtAGAGTGTACCGACCTCAGTAGCCGTGACTATCGACAGNNNNNNNNgggaagcaagcttgatgcgacagcagaagcAGGTAGACTCGATTCCCGAT
Sewage	NC_007775_47689	TAGACGTAAGCCTGGTCTCAgatccacaatccaatactcgccgatgcccaAGAGTGTACCGACCTCAGTAGCCGTGACTATCGACAGNNNNNNNNacagcagcaggctcaccttctcttccaaagAGGTAGACTCGATTCCCGAT
Sewage	NC_007775_50891	TAGACGTAAGCCTGGTCTCAcgcaatacgctccttgaaccgacctgttggAGAGTGTACCGACCTCAGTAGCCGTGACTATCGACAGNNNNNNNNaaactccatgccataatgccgacataattgAGGTAGACTCGATTCCCGAT
Sewage	NC_007775_54454	TAGACGTAAGCCTGGTCTCActcccttaccactgtactgccctggcggacAGAGTGTACCGACCTCAGTAGCCGTGACTATCGACAGNNNNNNNNatcttcgtccttaacaaatcgctatcgctgAGGTAGACTCGATTCCCGAT
Sewage	NC_007775_60262	TAGACGTAAGCCTGGTCTCAgacgcgacctctgaagaaatcaaagagagcAGAGTGTACCGACCTCAGTAGCCGTGACTATCGACAGNNNNNNNNgatttctatagcgagctggaggtaaagcccAGGTAGACTCGATTCCCGAT
Sewage	NC_007775_65571	TAGACGTAAGCCTGGTCTCAcaagactgtgtagaacgagtgcaaagagcgAGAGTGTACCGACCTCAGTAGCCGTGACTATCGACAGNNNNNNNNgaataccaagcgattcattcccaggtgctcAGGTAGACTCGATTCCCGAT
Sewage	NC_007775_73376	TAGACGTAAGCCTGGTCTCAccctgaaactcgtggtggatcatatcggctAGAGTGTACCGACCTCAGTAGCCGTGACTATCGACAGNNNNNNNNctgtagtgcaaatattgcggatcccacatgAGGTAGACTCGATTCCCGAT
Sewage	NC_007775_79103	TAGACGTAAGCCTGGTCTCActgcaagaatttcgtcgtaggcggtggcagAGAGTGTACCGACCTCAGTAGCCGTGACTATCGACAGNNNNNNNNcgtccaagtcgtttactcgctcctcaatagAGGTAGACTCGATTCCCGAT
Sewage	NC_007775_84149	TAGACGTAAGCCTGGTCTCAgcaattatgtcggcattatggcatggagttAGAGTGTACCGACCTCAGTAGCCGTGACTATCGACAGNNNNNNNNtccaacaggtcggttcaaggagcgtattgcAGGTAGACTCGATTCCCGAT
Sewage	NC_007775_87535	TAGACGTAAGCCTGGTCTCActgctgaagaaatagcccaaggtattctcgAGAGTGTACCGACCTCAGTAGCCGTGACTATCGACAGNNNNNNNNgcagcaagagttatctcacgctgcaagctgAGGTAGACTCGATTCCCGAT
Sewage	NC_007775_92403	TAGACGTAAGCCTGGTCTCAgtaattctcaataaaggcgacccggtgagcAGAGTGTACCGACCTCAGTAGCCGTGACTATCGACAGNNNNNNNNttggaccaaattgcggctgacgtaggcatcAGGTAGACTCGATTCCCGAT
Sewage	NC_007775_97625	TAGACGTAAGCCTGGTCTCAccctctccctcggaaagctgggcaaagatgAGAGTGTACCGACCTCAGTAGCCGTGACTATCGACAGNNNNNNNNggatcctctgggttctccaattctaaatagAGGTAGACTCGATTCCCGAT
Sewage	NC_007794_943	TAGACGTAAGCCTGGTCTCAgatgaatagcttaacggccgttcagaaacgAGAGTGTACCGACCTCAGTAGCCGTGACTATCGACAGNNNNNNNNccgacaattacggtcaaggcaaagttgcagAGGTAGACTCGATTCCCGAT
Sewage	NC_007794_12399	TAGACGTAAGCCTGGTCTCAccgtcgatacctcacctaactgaagtgatcAGAGTGTACCGACCTCAGTAGCCGTGACTATCGACAGNNNNNNNNgcgcgatcaatgaaaggcggactagtctgcAGGTAGACTCGATTCCCGAT
Sewage	NC_007794_16567	TAGACGTAAGCCTGGTCTCAgtgcagggagactgttcgccgctgccaaagAGAGTGTACCGACCTCAGTAGCCGTGACTATCGACAGNNNNNNNNgtgaatttcttattggagagtatcgggaagAGGTAGACTCGATTCCCGAT
Sewage	NC_007794_21991	TAGACGTAAGCCTGGTCTCAcggatttgtgcgatgcggaatacgatatgtAGAGTGTACCGACCTCAGTAGCCGTGACTATCGACAGNNNNNNNNgcgggcaattggccaatagcttgcaaaccgAGGTAGACTCGATTCCCGAT
Sewage	NC_007794_26892	TAGACGTAAGCCTGGTCTCActatcagtccagagtgaaatgttctctgccAGAGTGTACCGACCTCAGTAGCCGTGACTATCGACAGNNNNNNNNtgcacgacaagtcaggaagtgatggcggagAGGTAGACTCGATTCCCGAT
Sewage	NC_007794_34012	TAGACGTAAGCCTGGTCTCAgaacgcgtagattgtccaatacggatttggAGAGTGTACCGACCTCAGTAGCCGTGACTATCGACAGNNNNNNNNgtgcggactgtcacgccttaactaaagatgAGGTAGACTCGATTCCCGAT
Sewage	NC_007794_46273	TAGACGTAAGCCTGGTCTCAgttcaacgatgtcgccagcacagtcattcaAGAGTGTACCGACCTCAGTAGCCGTGACTATCGACAGNNNNNNNNgttcagcgaccttgtgttcgaggtcacgacAGGTAGACTCGATTCCCGAT
Sewage	NC_007794_50848	TAGACGTAAGCCTGGTCTCAccacatttcaaagtcaaggttgggtgcatgAGAGTGTACCGACCTCAGTAGCCGTGACTATCGACAGNNNNNNNNccgtcagagatcttactgtcgaagagattgAGGTAGACTCGATTCCCGAT
Sewage	NC_007794_52994	TAGACGTAAGCCTGGTCTCAcgacgatattgaacaggacaccgttcatgcAGAGTGTACCGACCTCAGTAGCCGTGACTATCGACAGNNNNNNNNtgtcagtcaggccgttcttgcggagaaaggAGGTAGACTCGATTCCCGAT
Sewage	NC_007794_63144	TAGACGTAAGCCTGGTCTCAgagtttaattgatcggttaaggctagcgcgAGAGTGTACCGACCTCAGTAGCCGTGACTATCGACAGNNNNNNNNcgtatgacggaaccgacatgcactctcctgAGGTAGACTCGATTCCCGAT
Sewage	NC_007794_71998	TAGACGTAAGCCTGGTCTCAgccggcttgatcctgacgagccaaatggttAGAGTGTACCGACCTCAGTAGCCGTGACTATCGACAGNNNNNNNNgagcaaatgcaccgtcatgcgacgttattgAGGTAGACTCGATTCCCGAT
Sewage	NC_007794_77339	TAGACGTAAGCCTGGTCTCAcaacttcaaaccgatgcgaggcagatttacAGAGTGTACCGACCTCAGTAGCCGTGACTATCGACAGNNNNNNNNtcatctgcagctctccaaagcctaactgtcAGGTAGACTCGATTCCCGAT
Sewage	NC_007794_79380	TAGACGTAAGCCTGGTCTCAcatcgaattcgtgggcgaattcagacagttAGAGTGTACCGACCTCAGTAGCCGTGACTATCGACAGNNNNNNNNcgggcaagtcgagccaatcatagacgaagcAGGTAGACTCGATTCCCGAT
Sewage	NC_007794_82380	TAGACGTAAGCCTGGTCTCAgcaatggtgaagaacgtcttaccgaaatgtAGAGTGTACCGACCTCAGTAGCCGTGACTATCGACAGNNNNNNNNtcggcggttgtttcacagcctgactagaccAGGTAGACTCGATTCCCGAT
Sewage	NC_007794_88256	TAGACGTAAGCCTGGTCTCAgtgccggaatgcacggcaaattgcggctgaAGAGTGTACCGACCTCAGTAGCCGTGACTATCGACAGNNNNNNNNttgacctgtgataagaattacggaaagatcAGGTAGACTCGATTCCCGAT
Sewage	NC_007794_93134	TAGACGTAAGCCTGGTCTCAcgtcaatttcgtgtcacatattcgtcatttAGAGTGTACCGACCTCAGTAGCCGTGACTATCGACAGNNNNNNNNaaatcatcgccttgtgacggctccgtcaccAGGTAGACTCGATTCCCGAT
Sewage	NC_007794_98621	TAGACGTAAGCCTGGTCTCAgtcaatggcaacccgcatgaagcggatttcAGAGTGTACCGACCTCAGTAGCCGTGACTATCGACAGNNNNNNNNaagtactttcgccaagctgctttgagtatgAGGTAGACTCGATTCCCGAT
Sewage	NC_007794_106018	TAGACGTAAGCCTGGTCTCAcaagcggaaatccgccatttcctcaaagtcAGAGTGTACCGACCTCAGTAGCCGTGACTATCGACAGNNNNNNNNgtggacttcaagggcgtcttcttcgcgatgAGGTAGACTCGATTCCCGAT
Sewage	NC_007794_107858	TAGACGTAAGCCTGGTCTCAcagagacgatcagtccagttgtctcctgatAGAGTGTACCGACCTCAGTAGCCGTGACTATCGACAGNNNNNNNNctgatgcgcaaacttgcgcgcaagattgacAGGTAGACTCGATTCCCGAT
Sewage	NC_007794_116232	TAGACGTAAGCCTGGTCTCAcgccgacattgcggtttccaatgaaattctAGAGTGTACCGACCTCAGTAGCCGTGACTATCGACAGNNNNNNNNcgaatgtcgttgcttgaccgcaaacgtgcgAGGTAGACTCGATTCCCGAT
Sewage	NC_007802_434	TAGACGTAAGCCTGGTCTCAggcgtcctttgatgtcagatcaaacccgtaAGAGTGTACCGACCTCAGTAGCCGTGACTATCGACAGNNNNNNNNaggtcattggaattcctcctccagcccatgAGGTAGACTCGATTCCCGAT
Sewage	NC_007802_8232	TAGACGTAAGCCTGGTCTCAggcgacatgatgagcggattgccaatcatgAGAGTGTACCGACCTCAGTAGCCGTGACTATCGACAGNNNNNNNNttcctgacgacacagccacaatacgattgcAGGTAGACTCGATTCCCGAT
Sewage	NC_007802_18118	TAGACGTAAGCCTGGTCTCAgcttgatttctctggccatcccgaatacttAGAGTGTACCGACCTCAGTAGCCGTGACTATCGACAGNNNNNNNNtgccaaacaactgagccgatgacattgacgAGGTAGACTCGATTCCCGAT
Sewage	NC_007802_28208	TAGACGTAAGCCTGGTCTCAgcaggcggcttcgtctgcgaattactagttAGAGTGTACCGACCTCAGTAGCCGTGACTATCGACAGNNNNNNNNagggaagccggtattggtcctgctaaatacAGGTAGACTCGATTCCCGAT
Sewage	NC_007802_37441	TAGACGTAAGCCTGGTCTCAgacatcgacgatatttgaattcagcgcataAGAGTGTACCGACCTCAGTAGCCGTGACTATCGACAGNNNNNNNNcccgaatgcacccatggccagcatcacaccAGGTAGACTCGATTCCCGAT
Sewage	NC_007802_44231	TAGACGTAAGCCTGGTCTCAcatgaatatgtcgcccagattgcgcgaataAGAGTGTACCGACCTCAGTAGCCGTGACTATCGACAGNNNNNNNNcacgatccggcggacgatgtcatcttggagAGGTAGACTCGATTCCCGAT
Sewage	NC_007802_49434	TAGACGTAAGCCTGGTCTCAcggcgaatataacaacgcgatctattcgatAGAGTGTACCGACCTCAGTAGCCGTGACTATCGACAGNNNNNNNNcgcagcgaccgcgaacgtcgaatacgattgAGGTAGACTCGATTCCCGAT
Sewage	NC_007802_55138	TAGACGTAAGCCTGGTCTCAccgcataattctgactgatatcaagacattAGAGTGTACCGACCTCAGTAGCCGTGACTATCGACAGNNNNNNNNtggtggtcgcgcggaggatgtgatccgcacAGGTAGACTCGATTCCCGAT
Sewage	NC_007802_66994	TAGACGTAAGCCTGGTCTCAgatatctcgttgcgatccttgatttcgagtAGAGTGTACCGACCTCAGTAGCCGTGACTATCGACAGNNNNNNNNgttggaatttggctagagctggccaccatcAGGTAGACTCGATTCCCGAT
Sewage	NC_007802_69404	TAGACGTAAGCCTGGTCTCAgtcagataacctggaaatttccctcggtgaAGAGTGTACCGACCTCAGTAGCCGTGACTATCGACAGNNNNNNNNcggccttggtattcttggcaacaatggcggAGGTAGACTCGATTCCCGAT
Sewage	NC_007802_76773	TAGACGTAAGCCTGGTCTCAcgatcagtcctttgttggtaagcgcttcagAGAGTGTACCGACCTCAGTAGCCGTGACTATCGACAGNNNNNNNNcgtatgcccgggtctatccgttcaatcatcAGGTAGACTCGATTCCCGAT
Sewage	NC_007802_87122	TAGACGTAAGCCTGGTCTCAgttatctatgacaaggatctgttgctggtgAGAGTGTACCGACCTCAGTAGCCGTGACTATCGACAGNNNNNNNNtcggccctcaatgcctatcccgaccctatcAGGTAGACTCGATTCCCGAT
Sewage	NC_007802_93966	TAGACGTAAGCCTGGTCTCAgaacatcctgctttctttgataaatcggtgAGAGTGTACCGACCTCAGTAGCCGTGACTATCGACAGNNNNNNNNggcgcgaaatttggcatgaactacggctggAGGTAGACTCGATTCCCGAT
Sewage	NC_007802_101354	TAGACGTAAGCCTGGTCTCAcgttcatgatctatctccactcatatacggAGAGTGTACCGACCTCAGTAGCCGTGACTATCGACAGNNNNNNNNtgcgatccgcctggatgaaatcagcttctgAGGTAGACTCGATTCCCGAT
Sewage	NC_007802_109015	TAGACGTAAGCCTGGTCTCAgtgttgtttagcgggttcggccctttgcggAGAGTGTACCGACCTCAGTAGCCGTGACTATCGACAGNNNNNNNNgcggtgaattcgaacagtaccatatgatggAGGTAGACTCGATTCCCGAT
Sewage	NC_007802_119715	TAGACGTAAGCCTGGTCTCAcattaattgacgcgctaagctgaggagattAGAGTGTACCGACCTCAGTAGCCGTGACTATCGACAGNNNNNNNNcctttgtaacggcactagagaacgtcgacgAGGTAGACTCGATTCCCGAT
Sewage	NC_007802_123944	TAGACGTAAGCCTGGTCTCAgatatgtatccactcgatctgggcccttgcAGAGTGTACCGACCTCAGTAGCCGTGACTATCGACAGNNNNNNNNaacacaggcacctatacggcacgtttcatgAGGTAGACTCGATTCCCGAT
Sewage	NC_007802_130051	TAGACGTAAGCCTGGTCTCAcaagcgctcattgatgcggcgatgacccatAGAGTGTACCGACCTCAGTAGCCGTGACTATCGACAGNNNNNNNNaccggtacaaacaaatccgaggacgatctgAGGTAGACTCGATTCCCGAT
Sewage	NC_007802_137835	TAGACGTAAGCCTGGTCTCAcctttatgaatcatcaagggcttgggtctaAGAGTGTACCGACCTCAGTAGCCGTGACTATCGACAGNNNNNNNNatccgcaatcttgggtatgtagcctcccacAGGTAGACTCGATTCCCGAT
Sewage	NC_007802_143488	TAGACGTAAGCCTGGTCTCAgcacatcccgcgccgattggtttggagaatAGAGTGTACCGACCTCAGTAGCCGTGACTATCGACAGNNNNNNNNactgattcctttacattccgtaatgaaggcAGGTAGACTCGATTCCCGAT
Sewage	NC_007947_48	TAGACGTAAGCCTGGTCTCAcaagtcatccgcgattaggaagggcatcagAGAGTGTACCGACCTCAGTAGCCGTGACTATCGACAGNNNNNNNNaacgtggcacgcgatatcgcggtattgatcAGGTAGACTCGATTCCCGAT
Sewage	NC_007947_4015	TAGACGTAAGCCTGGTCTCAcacccaggacggaagcatcaatacggaaagAGAGTGTACCGACCTCAGTAGCCGTGACTATCGACAGNNNNNNNNcgtaatctccgcgactgatatagccattgcAGGTAGACTCGATTCCCGAT
Sewage	NC_007947_11179	TAGACGTAAGCCTGGTCTCActgttcaatcatgacgggctcacgcttgccAGAGTGTACCGACCTCAGTAGCCGTGACTATCGACAGNNNNNNNNtacatcgatcatcatccctacttgggcagcAGGTAGACTCGATTCCCGAT
Sewage	NC_007947_18204	TAGACGTAAGCCTGGTCTCActtgttctccctcggtttatctgcctggttAGAGTGTACCGACCTCAGTAGCCGTGACTATCGACAGNNNNNNNNggcattcttgcctgccaatgtcgtgatggcAGGTAGACTCGATTCCCGAT
Sewage	NC_007947_22103	TAGACGTAAGCCTGGTCTCAggtgccatacctttcattctgtatatcatcAGAGTGTACCGACCTCAGTAGCCGTGACTATCGACAGNNNNNNNNatcgctaatttctgggccgctgtcctgagcAGGTAGACTCGATTCCCGAT
Sewage	NC_007947_27754	TAGACGTAAGCCTGGTCTCAgctacgggaggagaattacgatattgtgcaAGAGTGTACCGACCTCAGTAGCCGTGACTATCGACAGNNNNNNNNctatagggccgtgctcaagctattgccgtcAGGTAGACTCGATTCCCGAT
Sewage	NC_007947_31569	TAGACGTAAGCCTGGTCTCAgatacactgaagcggatagcataggatttgAGAGTGTACCGACCTCAGTAGCCGTGACTATCGACAGNNNNNNNNgaagtgctagtcgccagtgttggcggcaagAGGTAGACTCGATTCCCGAT
Sewage	NC_007947_36118	TAGACGTAAGCCTGGTCTCAggctccgatggcaaaggtttgctaggaggaAGAGTGTACCGACCTCAGTAGCCGTGACTATCGACAGNNNNNNNNcacttcgacgctagatatcgtcacgaaaccAGGTAGACTCGATTCCCGAT
Sewage	NC_007947_41312	TAGACGTAAGCCTGGTCTCAcatgcggcaatcgctgaattgtcatagtgaAGAGTGTACCGACCTCAGTAGCCGTGACTATCGACAGNNNNNNNNccttgcggccttcgatggtaatctttccagAGGTAGACTCGATTCCCGAT
Sewage	NC_007947_45540	TAGACGTAAGCCTGGTCTCAcataatccttgatacggccatactcgacatAGAGTGTACCGACCTCAGTAGCCGTGACTATCGACAGNNNNNNNNcagggacgtaaagtgcgccaacccgctcagAGGTAGACTCGATTCCCGAT
Sewage	NC_007947_50503	TAGACGTAAGCCTGGTCTCActaaggcattcatcaatgcagaggttggtcAGAGTGTACCGACCTCAGTAGCCGTGACTATCGACAGNNNNNNNNctctgttggataatacagcgctggaggtgcAGGTAGACTCGATTCCCGAT
Sewage	NC_007947_56709	TAGACGTAAGCCTGGTCTCAccgatcaaacatacgagcagatacttaacaAGAGTGTACCGACCTCAGTAGCCGTGACTATCGACAGNNNNNNNNtaccagtacggaagcatctccaccgactggAGGTAGACTCGATTCCCGAT
Sewage	NC_007947_61562	TAGACGTAAGCCTGGTCTCAccggttacaccagctttaccatcgaacctaAGAGTGTACCGACCTCAGTAGCCGTGACTATCGACAGNNNNNNNNctagtggcgacctgttcacttccaatgatgAGGTAGACTCGATTCCCGAT
Sewage	NC_007947_67321	TAGACGTAAGCCTGGTCTCAcaggactggctaggcataaattgatagaatAGAGTGTACCGACCTCAGTAGCCGTGACTATCGACAGNNNNNNNNaagcgcaacgcgcaacaggatcaactacgcAGGTAGACTCGATTCCCGAT
Sewage	NC_007947_74262	TAGACGTAAGCCTGGTCTCAgctaacgtacaaatacagcctcacatttccAGAGTGTACCGACCTCAGTAGCCGTGACTATCGACAGNNNNNNNNagcacagagactagataccagtgtcagcagAGGTAGACTCGATTCCCGAT
Sewage	NC_007947_80326	TAGACGTAAGCCTGGTCTCAcagctccgtctctgagcaacccaatttcttAGAGTGTACCGACCTCAGTAGCCGTGACTATCGACAGNNNNNNNNtagcatcagccacgactgagcatccctttcAGGTAGACTCGATTCCCGAT
Sewage	NC_007947_85268	TAGACGTAAGCCTGGTCTCAccacgctctggcaacctcatctcttcgtcaAGAGTGTACCGACCTCAGTAGCCGTGACTATCGACAGNNNNNNNNtcaagacaagcaacgccatggctttccatgAGGTAGACTCGATTCCCGAT
Sewage	NC_007947_90054	TAGACGTAAGCCTGGTCTCAcggactgtacactggaggatcgccacctgtAGAGTGTACCGACCTCAGTAGCCGTGACTATCGACAGNNNNNNNNctgcggattatagtaaatcgcattcaccagAGGTAGACTCGATTCCCGAT
Sewage	NC_007947_95463	TAGACGTAAGCCTGGTCTCAcccaccatcatgatcacgatcaagcaggatAGAGTGTACCGACCTCAGTAGCCGTGACTATCGACAGNNNNNNNNatcacgcgcctacctcaatatcaaacggtgAGGTAGACTCGATTCCCGAT
Sewage	NC_007947_98956	TAGACGTAAGCCTGGTCTCAgcgtgtgcatcgcggaaggcaagataggctAGAGTGTACCGACCTCAGTAGCCGTGACTATCGACAGNNNNNNNNtagatggcaattcctcggtctatcaataagAGGTAGACTCGATTCCCGAT
Sewage	NC_007948_199	TAGACGTAAGCCTGGTCTCAcgacgagggctgaaagcggcgcaactgtagAGAGTGTACCGACCTCAGTAGCCGTGACTATCGACAGNNNNNNNNatgacaaaccagttgctccgattcttgttgAGGTAGACTCGATTCCCGAT
Sewage	NC_007948_12535	TAGACGTAAGCCTGGTCTCAccaaacattgatgcgctctcatttgcgttgAGAGTGTACCGACCTCAGTAGCCGTGACTATCGACAGNNNNNNNNatgcatgcaattcgagttcatgagaaggcgAGGTAGACTCGATTCCCGAT
Sewage	NC_007948_18715	TAGACGTAAGCCTGGTCTCAcgcagaaagcaataacagttgtgacatcaaAGAGTGTACCGACCTCAGTAGCCGTGACTATCGACAGNNNNNNNNattgtcgctttgcccgggcgcctggcaatgAGGTAGACTCGATTCCCGAT
Sewage	NC_007948_32494	TAGACGTAAGCCTGGTCTCAcactttattcgtcaaacgccgctgtggaaaAGAGTGTACCGACCTCAGTAGCCGTGACTATCGACAGNNNNNNNNtgcctgggcgcgttcaatcaggattaccgcAGGTAGACTCGATTCCCGAT
Sewage	NC_007948_38940	TAGACGTAAGCCTGGTCTCAgcggtggatccagatttccataagcattggAGAGTGTACCGACCTCAGTAGCCGTGACTATCGACAGNNNNNNNNgtattccggcaaggcaaggagttctatgagAGGTAGACTCGATTCCCGAT
Sewage	NC_007948_52682	TAGACGTAAGCCTGGTCTCAcggtgactgatccgttccctgagtatttggAGAGTGTACCGACCTCAGTAGCCGTGACTATCGACAGNNNNNNNNtatctgtgacgagaaaggtgtaggtgaacgAGGTAGACTCGATTCCCGAT
Sewage	NC_007948_57024	TAGACGTAAGCCTGGTCTCAgaattcgatagtcagattccatcgcgtcttAGAGTGTACCGACCTCAGTAGCCGTGACTATCGACAGNNNNNNNNgcaatggcaatcgatatgcggctctcaaagAGGTAGACTCGATTCCCGAT
Sewage	NC_007948_66223	TAGACGTAAGCCTGGTCTCAgctcaagtatccagtgcggcacttgcacggAGAGTGTACCGACCTCAGTAGCCGTGACTATCGACAGNNNNNNNNtgtttgcaatgtcgtggtcctgtaaagtcgAGGTAGACTCGATTCCCGAT
Sewage	NC_007948_70555	TAGACGTAAGCCTGGTCTCAgtaaatgacaaagacggtggccagccacagAGAGTGTACCGACCTCAGTAGCCGTGACTATCGACAGNNNNNNNNcctgtggacttatcgcgtgaagacgcatagAGGTAGACTCGATTCCCGAT
Sewage	NC_007948_80331	TAGACGTAAGCCTGGTCTCActaaacatgcctgcctggcatgcatctcaaAGAGTGTACCGACCTCAGTAGCCGTGACTATCGACAGNNNNNNNNactgtcattattgtggtttgcggataccgcAGGTAGACTCGATTCCCGAT
Sewage	NC_007948_86573	TAGACGTAAGCCTGGTCTCAggcatcacatgcacgaaagcactcatcgagAGAGTGTACCGACCTCAGTAGCCGTGACTATCGACAGNNNNNNNNcgtattcatttccacaaccacgagaggctcAGGTAGACTCGATTCCCGAT
Sewage	NC_007948_93410	TAGACGTAAGCCTGGTCTCAcatgcggctttccgaccagataatcccacgAGAGTGTACCGACCTCAGTAGCCGTGACTATCGACAGNNNNNNNNggtgacggatgacggtctggaatgaatttgAGGTAGACTCGATTCCCGAT
Sewage	NC_007948_109454	TAGACGTAAGCCTGGTCTCAcatgttgtacgacaactgacaattaagtgcAGAGTGTACCGACCTCAGTAGCCGTGACTATCGACAGNNNNNNNNcacctctgttgcgatggcgtcgcatggagcAGGTAGACTCGATTCCCGAT
Sewage	NC_007948_119542	TAGACGTAAGCCTGGTCTCAcggagcccgcaggcctacaatgttattcccAGAGTGTACCGACCTCAGTAGCCGTGACTATCGACAGNNNNNNNNtaccagatgagttccacgaaagccctattgAGGTAGACTCGATTCCCGAT
Sewage	NC_007948_131160	TAGACGTAAGCCTGGTCTCAcgccacatggtttgatgaagcacgacaaatAGAGTGTACCGACCTCAGTAGCCGTGACTATCGACAGNNNNNNNNcgtgacgcggcactcgaacgaaatgtaacgAGGTAGACTCGATTCCCGAT
Sewage	NC_007948_140486	TAGACGTAAGCCTGGTCTCAcacagcgttactttcgccactgacaggtatAGAGTGTACCGACCTCAGTAGCCGTGACTATCGACAGNNNNNNNNagacggattgatgcaagtcgcctttaacgcAGGTAGACTCGATTCCCGAT
Sewage	NC_007948_152952	TAGACGTAAGCCTGGTCTCAgtgcacaccggatagtttccgccacgagttAGAGTGTACCGACCTCAGTAGCCGTGACTATCGACAGNNNNNNNNtaattaatgtcggttgggtgttcgaccgccAGGTAGACTCGATTCCCGAT
Sewage	NC_007948_155057	TAGACGTAAGCCTGGTCTCAgcatgcgtcattcgcctagttcgtgaccgaAGAGTGTACCGACCTCAGTAGCCGTGACTATCGACAGNNNNNNNNattaaatcagggcaatttcagaccgattcgAGGTAGACTCGATTCCCGAT
Sewage	NC_007948_166623	TAGACGTAAGCCTGGTCTCAgatgaaagatttgccagtaattccctgcgcAGAGTGTACCGACCTCAGTAGCCGTGACTATCGACAGNNNNNNNNgaaatgctgggtctggaagggcttgcgtcgAGGTAGACTCGATTCCCGAT
Sewage	NC_007948_173029	TAGACGTAAGCCTGGTCTCAgcaacgaattgcgtcccttgggaacgcaatAGAGTGTACCGACCTCAGTAGCCGTGACTATCGACAGNNNNNNNNcctttccttgcggaaatatgtctctgattgAGGTAGACTCGATTCCCGAT
Sewage	NC_007964_277	TAGACGTAAGCCTGGTCTCAgaacgcctgaactccgtattcgtattcggaAGAGTGTACCGACCTCAGTAGCCGTGACTATCGACAGNNNNNNNNtctttccgcaacagcacgacttaccgatcgAGGTAGACTCGATTCCCGAT
Sewage	NC_007964_10832	TAGACGTAAGCCTGGTCTCAggcgtttctctcatcatgcctcctcataccAGAGTGTACCGACCTCAGTAGCCGTGACTATCGACAGNNNNNNNNtcatagaatcaaagaaaccagctaacggcgAGGTAGACTCGATTCCCGAT
Sewage	NC_007964_18225	TAGACGTAAGCCTGGTCTCAgatgttcttaggcgcaggttaatatccgatAGAGTGTACCGACCTCAGTAGCCGTGACTATCGACAGNNNNNNNNtttgccgtaacggcggaggtatttcgctccAGGTAGACTCGATTCCCGAT
Sewage	NC_007964_30438	TAGACGTAAGCCTGGTCTCAggtgatcgagaagctcttgaacttcttgccAGAGTGTACCGACCTCAGTAGCCGTGACTATCGACAGNNNNNNNNgagatagcctttgataaggtcgggcacatcAGGTAGACTCGATTCCCGAT
Sewage	NC_007964_33404	TAGACGTAAGCCTGGTCTCAcgtcggcaactcagcatatctctagcacaaAGAGTGTACCGACCTCAGTAGCCGTGACTATCGACAGNNNNNNNNcctttgtcagagccgaccatattgtccgggAGGTAGACTCGATTCCCGAT
Sewage	NC_007964_38498	TAGACGTAAGCCTGGTCTCAgcattgtttctccgttggagcttatgaaagAGAGTGTACCGACCTCAGTAGCCGTGACTATCGACAGNNNNNNNNcgcacattagatgggaagataggaacgtgcAGGTAGACTCGATTCCCGAT
Sewage	NC_007964_47190	TAGACGTAAGCCTGGTCTCAcgaaagagtacgcgcctctagcgactaaagAGAGTGTACCGACCTCAGTAGCCGTGACTATCGACAGNNNNNNNNctttcaaagttacaaatgccgaggcatacgAGGTAGACTCGATTCCCGAT
Sewage	NC_007964_60159	TAGACGTAAGCCTGGTCTCActcaccgactggatgaatcatttcgtcggcAGAGTGTACCGACCTCAGTAGCCGTGACTATCGACAGNNNNNNNNgcactctatgaatgccttatctcttattggAGGTAGACTCGATTCCCGAT
Sewage	NC_007964_70391	TAGACGTAAGCCTGGTCTCAcaaacttcgcgggttctaacgcccgctgttAGAGTGTACCGACCTCAGTAGCCGTGACTATCGACAGNNNNNNNNagaagccttctatccaacgttgagctatcgAGGTAGACTCGATTCCCGAT
Sewage	NC_007964_73391	TAGACGTAAGCCTGGTCTCActttcttcgcttagtattgaattccagtctAGAGTGTACCGACCTCAGTAGCCGTGACTATCGACAGNNNNNNNNagttcagcatgttctcgggcggcctttgagAGGTAGACTCGATTCCCGAT
Sewage	NC_007964_79819	TAGACGTAAGCCTGGTCTCAgcggaattccgttgtgctgaatccacttctAGAGTGTACCGACCTCAGTAGCCGTGACTATCGACAGNNNNNNNNcagcatcgtggacaatatccttcccgatgcAGGTAGACTCGATTCCCGAT
Sewage	NC_007964_91761	TAGACGTAAGCCTGGTCTCAcaatggctaaactacccggccctatcgaacAGAGTGTACCGACCTCAGTAGCCGTGACTATCGACAGNNNNNNNNcgttgtcaaattgcagaaggtccagagcgcAGGTAGACTCGATTCCCGAT
Sewage	NC_007964_102028	TAGACGTAAGCCTGGTCTCAccacacaatatggtatttgcagtcccacacAGAGTGTACCGACCTCAGTAGCCGTGACTATCGACAGNNNNNNNNatgcccgggcgacttcatcggaatctgcacAGGTAGACTCGATTCCCGAT
Sewage	NC_007964_108948	TAGACGTAAGCCTGGTCTCActgacgatgcgtttgaactgcccaagcggaAGAGTGTACCGACCTCAGTAGCCGTGACTATCGACAGNNNNNNNNttggccaagacttcggcttcatggagatagAGGTAGACTCGATTCCCGAT
Sewage	NC_007964_112477	TAGACGTAAGCCTGGTCTCAgcttggctctgggaacaggacttgcgttccAGAGTGTACCGACCTCAGTAGCCGTGACTATCGACAGNNNNNNNNttcttgtcatgatacttggccttctcggtgAGGTAGACTCGATTCCCGAT
Sewage	NC_007964_121820	TAGACGTAAGCCTGGTCTCAcctctcactagaaatatactgatcgccgctAGAGTGTACCGACCTCAGTAGCCGTGACTATCGACAGNNNNNNNNctcctttcggaggagcgatttgtcatgacgAGGTAGACTCGATTCCCGAT
Sewage	NC_007964_132235	TAGACGTAAGCCTGGTCTCAccgtgacatcggtcacatttgtctttcctgAGAGTGTACCGACCTCAGTAGCCGTGACTATCGACAGNNNNNNNNaatcaacctaccgctacctcgcggctgatgAGGTAGACTCGATTCCCGAT
Sewage	NC_007964_138433	TAGACGTAAGCCTGGTCTCAcagaagtctgctacaatactgacaagtgggAGAGTGTACCGACCTCAGTAGCCGTGACTATCGACAGNNNNNNNNggccggacatctgatagcaagcgatctggcAGGTAGACTCGATTCCCGAT
Sewage	NC_007964_141797	TAGACGTAAGCCTGGTCTCAgaaattcagacaagctacgggaaacaatgtAGAGTGTACCGACCTCAGTAGCCGTGACTATCGACAGNNNNNNNNagcaagcccgagcctacgcgccaactttacAGGTAGACTCGATTCCCGAT
Sewage	NC_007964_146647	TAGACGTAAGCCTGGTCTCActgatcgaagctggcgtcgatcttctcgatAGAGTGTACCGACCTCAGTAGCCGTGACTATCGACAGNNNNNNNNgaactcttccgcggtgcctatttcaaatgcAGGTAGACTCGATTCCCGAT
Sewage	NC_007973_1070	TAGACGTAAGCCTGGTCTCAgtcagatgttccgggtcatggtaggccgatAGAGTGTACCGACCTCAGTAGCCGTGACTATCGACAGNNNNNNNNattctcaagatgcgtttccttcctgttcagAGGTAGACTCGATTCCCGAT
Sewage	NC_007973_9483	TAGACGTAAGCCTGGTCTCAgatgaacgcacagacgaacgccatgccgcaAGAGTGTACCGACCTCAGTAGCCGTGACTATCGACAGNNNNNNNNgcagacggcaatggaaacctataaacgaacAGGTAGACTCGATTCCCGAT
Sewage	NC_007973_20574	TAGACGTAAGCCTGGTCTCAcgccatagtccgagataaacgtgtaactgaAGAGTGTACCGACCTCAGTAGCCGTGACTATCGACAGNNNNNNNNgcttcgcattgtggacgccagatacaccggAGGTAGACTCGATTCCCGAT
Sewage	NC_007973_30984	TAGACGTAAGCCTGGTCTCAggctcctgcaggaagaaattgaagacggacAGAGTGTACCGACCTCAGTAGCCGTGACTATCGACAGNNNNNNNNtcgacaacatccaatgcacgctcaacagacAGGTAGACTCGATTCCCGAT
Sewage	NC_007973_39567	TAGACGTAAGCCTGGTCTCAggccatcagggaagattgcacatccagtagAGAGTGTACCGACCTCAGTAGCCGTGACTATCGACAGNNNNNNNNtacgtcgcgaaactgatctgcaatacgtccAGGTAGACTCGATTCCCGAT
Sewage	NC_007973_48983	TAGACGTAAGCCTGGTCTCAcccgatggaaatcgacaaatttcaaccgttAGAGTGTACCGACCTCAGTAGCCGTGACTATCGACAGNNNNNNNNgggtcctgttcagacatcatctcctcgtcgAGGTAGACTCGATTCCCGAT
Sewage	NC_007973_56704	TAGACGTAAGCCTGGTCTCAccgcccgatgttgtcaaagattgtgtcaatAGAGTGTACCGACCTCAGTAGCCGTGACTATCGACAGNNNNNNNNatcgacggcaaccgagcgatggcaactgacAGGTAGACTCGATTCCCGAT
Sewage	NC_007973_60213	TAGACGTAAGCCTGGTCTCAgccgttgtacaagcaagccagactacgcaaAGAGTGTACCGACCTCAGTAGCCGTGACTATCGACAGNNNNNNNNagaacaatggcgcaatcttcgacgcttcggAGGTAGACTCGATTCCCGAT
Sewage	NC_007973_63294	TAGACGTAAGCCTGGTCTCAgacccaccgtttcgcggatcttcgtctcaaAGAGTGTACCGACCTCAGTAGCCGTGACTATCGACAGNNNNNNNNtgttgtccacaatgctcgaaacatgagtagAGGTAGACTCGATTCCCGAT
Sewage	NC_007973_67683	TAGACGTAAGCCTGGTCTCAcctcgttatagagcacaatgcgtcacatttAGAGTGTACCGACCTCAGTAGCCGTGACTATCGACAGNNNNNNNNcctgaccgacgtcattatcggcaggccaagAGGTAGACTCGATTCCCGAT
Sewage	NC_007973_69757	TAGACGTAAGCCTGGTCTCAcaccagacttcttgcggatcatgatgttcaAGAGTGTACCGACCTCAGTAGCCGTGACTATCGACAGNNNNNNNNtgtcgacctggagtatgacctcgtctttggAGGTAGACTCGATTCCCGAT
Sewage	NC_007973_73022	TAGACGTAAGCCTGGTCTCAcgctgaacaagtattcgaatagaggatgagAGAGTGTACCGACCTCAGTAGCCGTGACTATCGACAGNNNNNNNNagttgtccgctcgacaggaacacaggatagAGGTAGACTCGATTCCCGAT
Sewage	NC_007973_78818	TAGACGTAAGCCTGGTCTCActagtcgaagtgcttgctcgtatggaactgAGAGTGTACCGACCTCAGTAGCCGTGACTATCGACAGNNNNNNNNgcgctttctcatgcatctgcaagagagttgAGGTAGACTCGATTCCCGAT
Sewage	NC_007973_89893	TAGACGTAAGCCTGGTCTCAgcacaaggcagtttataccggcagattaaaAGAGTGTACCGACCTCAGTAGCCGTGACTATCGACAGNNNNNNNNgtctgtgttcgtacggattccgcccggtacAGGTAGACTCGATTCCCGAT
Sewage	NC_007973_94616	TAGACGTAAGCCTGGTCTCAgccacttgggattgctaacatctacgcgcaAGAGTGTACCGACCTCAGTAGCCGTGACTATCGACAGNNNNNNNNtatcgaatcattgtagtgcagatgcaacgcAGGTAGACTCGATTCCCGAT
Sewage	NC_007973_98567	TAGACGTAAGCCTGGTCTCAcgtaatcggcgcattgtgcgggttcgcggtAGAGTGTACCGACCTCAGTAGCCGTGACTATCGACAGNNNNNNNNtaaatccataaagtcgattggcttggcaggAGGTAGACTCGATTCCCGAT
Sewage	NC_007973_102489	TAGACGTAAGCCTGGTCTCAccaatgacaatagctacgtcaacccgacggAGAGTGTACCGACCTCAGTAGCCGTGACTATCGACAGNNNNNNNNagtacacggtgagcaactaccagtggaaagAGGTAGACTCGATTCCCGAT
Sewage	NC_007973_113744	TAGACGTAAGCCTGGTCTCAcgtgaaatcatggattatgcgtcacccattAGAGTGTACCGACCTCAGTAGCCGTGACTATCGACAGNNNNNNNNacgttagacgaagtcctccacgaatacgacAGGTAGACTCGATTCCCGAT
Sewage	NC_007973_121027	TAGACGTAAGCCTGGTCTCAgccgcactaacgaatagtgtgatcgaggcaAGAGTGTACCGACCTCAGTAGCCGTGACTATCGACAGNNNNNNNNaagcttatcgacaaaggccttgtggcaaacAGGTAGACTCGATTCCCGAT
Sewage	NC_007973_130926	TAGACGTAAGCCTGGTCTCAcatacgcattaccgacagcaatcaagtcatAGAGTGTACCGACCTCAGTAGCCGTGACTATCGACAGNNNNNNNNtgggtaactctgtgggtattcccggtcatcAGGTAGACTCGATTCCCGAT
Sewage	NC_008048_479	TAGACGTAAGCCTGGTCTCAgttcgaacaacatggcgacatagcgcttcaAGAGTGTACCGACCTCAGTAGCCGTGACTATCGACAGNNNNNNNNattatgtgggacatcatcatgcggcgctccAGGTAGACTCGATTCCCGAT
Sewage	NC_008048_2189	TAGACGTAAGCCTGGTCTCAgtgaatgtcgaacggcttccgtatggtcttAGAGTGTACCGACCTCAGTAGCCGTGACTATCGACAGNNNNNNNNgttgcatccttcattctgttcgcgatgcagAGGTAGACTCGATTCCCGAT
Sewage	NC_008048_4208	TAGACGTAAGCCTGGTCTCAgtttgcttcttggtgtcggtcgggtcgaatAGAGTGTACCGACCTCAGTAGCCGTGACTATCGACAGNNNNNNNNgatttgcagtcggtttggtaattcgtcgccAGGTAGACTCGATTCCCGAT
Sewage	NC_008048_10021	TAGACGTAAGCCTGGTCTCAcatcaggaagggcgactgatagcgtttgatAGAGTGTACCGACCTCAGTAGCCGTGACTATCGACAGNNNNNNNNttcgagcatcacgacacggctgtactgaccAGGTAGACTCGATTCCCGAT
Sewage	NC_008048_13828	TAGACGTAAGCCTGGTCTCAgaaatgcgggtcagccaatatgtgcctccaAGAGTGTACCGACCTCAGTAGCCGTGACTATCGACAGNNNNNNNNctaaatcacctgaaattgggatgcagggcgAGGTAGACTCGATTCCCGAT
Sewage	NC_008048_19671	TAGACGTAAGCCTGGTCTCAgaccattggacattgatcacgctgtcgcttAGAGTGTACCGACCTCAGTAGCCGTGACTATCGACAGNNNNNNNNttgttcaagaggtcttcggtcgctgcctgcAGGTAGACTCGATTCCCGAT
Sewage	NC_008048_25824	TAGACGTAAGCCTGGTCTCAgattatgagtgagtgacgtctgcgttaaatAGAGTGTACCGACCTCAGTAGCCGTGACTATCGACAGNNNNNNNNgacctcgccgacgacagcatggcgtatgagAGGTAGACTCGATTCCCGAT
Sewage	NC_008048_30735	TAGACGTAAGCCTGGTCTCAgtagaggaagcggcctatatattgaacgacAGAGTGTACCGACCTCAGTAGCCGTGACTATCGACAGNNNNNNNNtatgtctgcccgatcgcgacgcatctgaccAGGTAGACTCGATTCCCGAT
Sewage	NC_008048_36888	TAGACGTAAGCCTGGTCTCAgcgatgccaagaagctcatcgagcagaataAGAGTGTACCGACCTCAGTAGCCGTGACTATCGACAGNNNNNNNNtccgtcaggaagtggtgtacaggctggatgAGGTAGACTCGATTCCCGAT
Sewage	NC_008048_42544	TAGACGTAAGCCTGGTCTCAgaccgggatcgtgttggtatcgacgtcataAGAGTGTACCGACCTCAGTAGCCGTGACTATCGACAGNNNNNNNNcgtgatgacatcaacacgctcaagtaggtcAGGTAGACTCGATTCCCGAT
Sewage	NC_008048_50960	TAGACGTAAGCCTGGTCTCAcccgcaaccctgttgcagcgcacaagcgctAGAGTGTACCGACCTCAGTAGCCGTGACTATCGACAGNNNNNNNNtgttgacaagatagaatcatgcaactattgAGGTAGACTCGATTCCCGAT
Sewage	NC_008048_60881	TAGACGTAAGCCTGGTCTCAgacacgaccttgaaataatcgccgatttcgAGAGTGTACCGACCTCAGTAGCCGTGACTATCGACAGNNNNNNNNatgccgtgcgttcgcttgtaaacttcgcgcAGGTAGACTCGATTCCCGAT
Sewage	NC_008048_69929	TAGACGTAAGCCTGGTCTCAcaagctaacaaatcgtcaatctgttgccaaAGAGTGTACCGACCTCAGTAGCCGTGACTATCGACAGNNNNNNNNagacgtcctactcgccgctttggttccgtgAGGTAGACTCGATTCCCGAT
Sewage	NC_008048_72569	TAGACGTAAGCCTGGTCTCAgacatgagactaatccttgtatcagggtcaAGAGTGTACCGACCTCAGTAGCCGTGACTATCGACAGNNNNNNNNacgagcatttcgttggtgtcggcttgttcgAGGTAGACTCGATTCCCGAT
Sewage	NC_008048_80954	TAGACGTAAGCCTGGTCTCAcgcaggcgcagaaggaaatgattgaggcgcAGAGTGTACCGACCTCAGTAGCCGTGACTATCGACAGNNNNNNNNcgctattgcgggatataatgtcccttgaacAGGTAGACTCGATTCCCGAT
Sewage	NC_008048_86827	TAGACGTAAGCCTGGTCTCAcatgtctttcggtttgtccgcaggcttggaAGAGTGTACCGACCTCAGTAGCCGTGACTATCGACAGNNNNNNNNcgatgctcacatatgctcgtgcttcatcggAGGTAGACTCGATTCCCGAT
Sewage	NC_008048_91013	TAGACGTAAGCCTGGTCTCAgatggcaaggacatcaaattggatgagcctAGAGTGTACCGACCTCAGTAGCCGTGACTATCGACAGNNNNNNNNtatgtgggcgagcgtatgaatctcacactcAGGTAGACTCGATTCCCGAT
Sewage	NC_008048_94259	TAGACGTAAGCCTGGTCTCActtgtcatccggcacaacagtatagctttgAGAGTGTACCGACCTCAGTAGCCGTGACTATCGACAGNNNNNNNNgctggattgcagaaccaattcaggtggtgcAGGTAGACTCGATTCCCGAT
Sewage	NC_008048_106317	TAGACGTAAGCCTGGTCTCAgatctcgataatgtgtacatccgcaccgaaAGAGTGTACCGACCTCAGTAGCCGTGACTATCGACAGNNNNNNNNatcgatgaagacaacaatctgatcgcggcgAGGTAGACTCGATTCCCGAT
Sewage	NC_008048_110663	TAGACGTAAGCCTGGTCTCAgctgccagaacagtccgccgataaagcggaAGAGTGTACCGACCTCAGTAGCCGTGACTATCGACAGNNNNNNNNtgtaattctgttcgatattgtgcgactgacAGGTAGACTCGATTCCCGAT
Sewage	NC_008228_117	TAGACGTAAGCCTGGTCTCAccgctttacagttagcgaccacacagtgttAGAGTGTACCGACCTCAGTAGCCGTGACTATCGACAGNNNNNNNNtgtctcgcgggcaactgaggatgcttgtagAGGTAGACTCGATTCCCGAT
Sewage	NC_008228_9627	TAGACGTAAGCCTGGTCTCActtcgatgatctcgtgcccatccacattgaAGAGTGTACCGACCTCAGTAGCCGTGACTATCGACAGNNNNNNNNttggcaactcgtcaaacttaaaccagtgggAGGTAGACTCGATTCCCGAT
Sewage	NC_008228_15686	TAGACGTAAGCCTGGTCTCAcgaaccgcttgttctaggctgcctaactgcAGAGTGTACCGACCTCAGTAGCCGTGACTATCGACAGNNNNNNNNgtgataatattctgtactctctcacgtgtgAGGTAGACTCGATTCCCGAT
Sewage	NC_008228_25159	TAGACGTAAGCCTGGTCTCAgctcaactttcgtaagtgcaccatggcgttAGAGTGTACCGACCTCAGTAGCCGTGACTATCGACAGNNNNNNNNccagcatagataacagtatatccgcagaagAGGTAGACTCGATTCCCGAT
Sewage	NC_008228_32981	TAGACGTAAGCCTGGTCTCAgtgcctaatgattggcgcggttacgatcaaAGAGTGTACCGACCTCAGTAGCCGTGACTATCGACAGNNNNNNNNgtggtgttagttaacggatacagagttgagAGGTAGACTCGATTCCCGAT
Sewage	NC_008228_39268	TAGACGTAAGCCTGGTCTCAgctcagactttcactggtcactatcgcaatAGAGTGTACCGACCTCAGTAGCCGTGACTATCGACAGNNNNNNNNttcggcttgtaaggctgtccaactagtttcAGGTAGACTCGATTCCCGAT
Sewage	NC_008228_47592	TAGACGTAAGCCTGGTCTCActatcgcgataagtgggagcttaaggctgtAGAGTGTACCGACCTCAGTAGCCGTGACTATCGACAGNNNNNNNNcttgcaagaaacacgggatcacgaataaggAGGTAGACTCGATTCCCGAT
Sewage	NC_008228_58158	TAGACGTAAGCCTGGTCTCAcgttgcaaccataattatacaagcgcgcggAGAGTGTACCGACCTCAGTAGCCGTGACTATCGACAGNNNNNNNNaagcgcagcaatatcagtctatgttgcgcgAGGTAGACTCGATTCCCGAT
Sewage	NC_008228_66812	TAGACGTAAGCCTGGTCTCAgcacaaagggtaaatacgacgcgctataatAGAGTGTACCGACCTCAGTAGCCGTGACTATCGACAGNNNNNNNNtagaactcgtgcatacttaggctgggatccAGGTAGACTCGATTCCCGAT
Sewage	NC_008228_77239	TAGACGTAAGCCTGGTCTCAgccctgatgcattagttacatcaggtagcgAGAGTGTACCGACCTCAGTAGCCGTGACTATCGACAGNNNNNNNNacatagggactactggtaacacggtttctcAGGTAGACTCGATTCCCGAT
Sewage	NC_008228_87899	TAGACGTAAGCCTGGTCTCAgttgctgcggttgcaacgttaccgcctgtcAGAGTGTACCGACCTCAGTAGCCGTGACTATCGACAGNNNNNNNNtttagttgtggtaagtaatcacgagcaacgAGGTAGACTCGATTCCCGAT
Sewage	NC_008228_97352	TAGACGTAAGCCTGGTCTCAcaccatggagcgaggtggtttacctagctaAGAGTGTACCGACCTCAGTAGCCGTGACTATCGACAGNNNNNNNNtatccatgctggacttagtagagggcggtgAGGTAGACTCGATTCCCGAT
Sewage	NC_008228_106966	TAGACGTAAGCCTGGTCTCAcgcgttgcaccacttcaatactggtattagAGAGTGTACCGACCTCAGTAGCCGTGACTATCGACAGNNNNNNNNccatgaccacaggcacatttagtttatgggAGGTAGACTCGATTCCCGAT
Sewage	NC_008228_115552	TAGACGTAAGCCTGGTCTCAggctaggagcagttacatatcgtcacgtatAGAGTGTACCGACCTCAGTAGCCGTGACTATCGACAGNNNNNNNNtttgctcttggcttaaggtttcacagccacAGGTAGACTCGATTCCCGAT
Sewage	NC_008228_127079	TAGACGTAAGCCTGGTCTCAgcgaaacagttgtcctcctgaatcggccacAGAGTGTACCGACCTCAGTAGCCGTGACTATCGACAGNNNNNNNNgctacgtcccgaaccattatgtatgtctagAGGTAGACTCGATTCCCGAT
Sewage	NC_008228_137232	TAGACGTAAGCCTGGTCTCAgagactgatttggctggcgtacgcaagataAGAGTGTACCGACCTCAGTAGCCGTGACTATCGACAGNNNNNNNNtgaaacgcaccggtttcaatatctgtctggAGGTAGACTCGATTCCCGAT
Sewage	NC_008228_144544	TAGACGTAAGCCTGGTCTCAgttgtgcataagccaatttcaaggccacccAGAGTGTACCGACCTCAGTAGCCGTGACTATCGACAGNNNNNNNNtaaaccattggttcgccgccgtgacttgacAGGTAGACTCGATTCCCGAT
Sewage	NC_008228_152992	TAGACGTAAGCCTGGTCTCAgttaaacgtactgacagcgccgccattgatAGAGTGTACCGACCTCAGTAGCCGTGACTATCGACAGNNNNNNNNtcgagtttactcagcgccaaattgtcatccAGGTAGACTCGATTCCCGAT
Sewage	NC_008228_164191	TAGACGTAAGCCTGGTCTCAccagattaacgttgtaacaaaccagaagcaAGAGTGTACCGACCTCAGTAGCCGTGACTATCGACAGNNNNNNNNactgagcggccttgctctgtaacaggcgggAGGTAGACTCGATTCCCGAT
Sewage	NC_008228_172217	TAGACGTAAGCCTGGTCTCAccagtttgatttgttattgctggatattcaAGAGTGTACCGACCTCAGTAGCCGTGACTATCGACAGNNNNNNNNccatcaagcgctgcaggctatgcacaccggAGGTAGACTCGATTCCCGAT
Sewage	NC_008260_401	TAGACGTAAGCCTGGTCTCAgttgtgaatggatgagcttatgctgtcatgAGAGTGTACCGACCTCAGTAGCCGTGACTATCGACAGNNNNNNNNgagtacaaagctgacacgtcaccagaatggAGGTAGACTCGATTCCCGAT
Sewage	NC_008260_4779	TAGACGTAAGCCTGGTCTCAggctagtgccatccagtcctatctgaaggaAGAGTGTACCGACCTCAGTAGCCGTGACTATCGACAGNNNNNNNNtgccaatgaccaggctattcctgctattccAGGTAGACTCGATTCCCGAT
Sewage	NC_008260_7980	TAGACGTAAGCCTGGTCTCAgggtccatgacgcaagagtgtctaaatactAGAGTGTACCGACCTCAGTAGCCGTGACTATCGACAGNNNNNNNNcatcttacagctgaggagctcatccgcagcAGGTAGACTCGATTCCCGAT
Sewage	NC_008260_13704	TAGACGTAAGCCTGGTCTCAccatttgcatggcgctgcagatttacattaAGAGTGTACCGACCTCAGTAGCCGTGACTATCGACAGNNNNNNNNggagttgattgacccagacatcgttaggcgAGGTAGACTCGATTCCCGAT
Sewage	NC_008260_18167	TAGACGTAAGCCTGGTCTCAgaggcaaattgcccaaatctcgagctacgtAGAGTGTACCGACCTCAGTAGCCGTGACTATCGACAGNNNNNNNNcgctcagatattccgggtagcaatcgttggAGGTAGACTCGATTCCCGAT
Sewage	NC_008260_25250	TAGACGTAAGCCTGGTCTCAcagttgggtcgttacagcgattgggatgagAGAGTGTACCGACCTCAGTAGCCGTGACTATCGACAGNNNNNNNNgatgtgttggatgccatcacccgttatctgAGGTAGACTCGATTCCCGAT
Sewage	NC_008260_30741	TAGACGTAAGCCTGGTCTCAcggcagactgcactgttgagtgtgaattgcAGAGTGTACCGACCTCAGTAGCCGTGACTATCGACAGNNNNNNNNgccgaacgcaagcacattcgattacaggtcAGGTAGACTCGATTCCCGAT
Sewage	NC_008260_34864	TAGACGTAAGCCTGGTCTCAcgcacttatcggattgttggtactaagcctAGAGTGTACCGACCTCAGTAGCCGTGACTATCGACAGNNNNNNNNttggagcgatatggccggtaatgtggcgggAGGTAGACTCGATTCCCGAT
Sewage	NC_008260_39565	TAGACGTAAGCCTGGTCTCAggatttatagaggatagatcggcacgttagAGAGTGTACCGACCTCAGTAGCCGTGACTATCGACAGNNNNNNNNttaccgtatccgcagttaggaatggagcccAGGTAGACTCGATTCCCGAT
Sewage	NC_008260_45308	TAGACGTAAGCCTGGTCTCAcacagttgagcgccttatccacgctctttgAGAGTGTACCGACCTCAGTAGCCGTGACTATCGACAGNNNNNNNNttcgtggacattacgggaaacgttgatgccAGGTAGACTCGATTCCCGAT
Sewage	NC_008260_52015	TAGACGTAAGCCTGGTCTCActggagcgctgaaggagcctcctcttctaaAGAGTGTACCGACCTCAGTAGCCGTGACTATCGACAGNNNNNNNNatgatgtgaggccaaggttgtcgctattagAGGTAGACTCGATTCCCGAT
Sewage	NC_008260_57339	TAGACGTAAGCCTGGTCTCAcaacgatacggttaatctaggtctaggcatAGAGTGTACCGACCTCAGTAGCCGTGACTATCGACAGNNNNNNNNcgcctacgatggcatgctcagctatggcagAGGTAGACTCGATTCCCGAT
Sewage	NC_008260_62166	TAGACGTAAGCCTGGTCTCAgcctccaattcctgaccatggacatcctggAGAGTGTACCGACCTCAGTAGCCGTGACTATCGACAGNNNNNNNNtgctcaggatttaactgatagcgggcatccAGGTAGACTCGATTCCCGAT
Sewage	NC_008260_67698	TAGACGTAAGCCTGGTCTCAcccagtgtcgacccatatccttaagatgctAGAGTGTACCGACCTCAGTAGCCGTGACTATCGACAGNNNNNNNNcatctttagcggcggccaacccttcttcagAGGTAGACTCGATTCCCGAT
Sewage	NC_008260_73604	TAGACGTAAGCCTGGTCTCAcgttctgcaagccggttcaatacaatctggAGAGTGTACCGACCTCAGTAGCCGTGACTATCGACAGNNNNNNNNgaacgataccgataacccagtaatgccagcAGGTAGACTCGATTCCCGAT
Sewage	NC_008260_78486	TAGACGTAAGCCTGGTCTCAcgatccgaaccggttagtagatgctgcccaAGAGTGTACCGACCTCAGTAGCCGTGACTATCGACAGNNNNNNNNcaccaatcttgtcctgtctattccaaagggAGGTAGACTCGATTCCCGAT
Sewage	NC_008260_83058	TAGACGTAAGCCTGGTCTCAgactgctgtctgtagaactcatcggcgcctAGAGTGTACCGACCTCAGTAGCCGTGACTATCGACAGNNNNNNNNcccagctcggccaaattgacagtcttaaagAGGTAGACTCGATTCCCGAT
Sewage	NC_008260_91630	TAGACGTAAGCCTGGTCTCAcatggttgcagctacatggacggccaacacAGAGTGTACCGACCTCAGTAGCCGTGACTATCGACAGNNNNNNNNagcattaatatcaaatggcgtttcgtcttcAGGTAGACTCGATTCCCGAT
Sewage	NC_008260_97680	TAGACGTAAGCCTGGTCTCAggtttccattcctgacaagccgtaaggctaAGAGTGTACCGACCTCAGTAGCCGTGACTATCGACAGNNNNNNNNccctatgagcaatagaaccacagatattccAGGTAGACTCGATTCCCGAT
Sewage	NC_008260_103963	TAGACGTAAGCCTGGTCTCAcgaaggcaaatcagcactatctgaggatgaAGAGTGTACCGACCTCAGTAGCCGTGACTATCGACAGNNNNNNNNaggaatgctgttgtcggtttgcgactgtacAGGTAGACTCGATTCCCGAT
Sewage	NC_008278_1274	TAGACGTAAGCCTGGTCTCAgtatgccttggcgctatccttgtcattcttAGAGTGTACCGACCTCAGTAGCCGTGACTATCGACAGNNNNNNNNgaagtcgggactttgaattgacgggacaccAGGTAGACTCGATTCCCGAT
Sewage	NC_008278_6441	TAGACGTAAGCCTGGTCTCAgctctagtctcgagcgctcaccagattcagAGAGTGTACCGACCTCAGTAGCCGTGACTATCGACAGNNNNNNNNtcgaatccttgttgaccaacttcccgcatcAGGTAGACTCGATTCCCGAT
Sewage	NC_008278_14548	TAGACGTAAGCCTGGTCTCAccaggaacgtggatccgtgagctttctagcAGAGTGTACCGACCTCAGTAGCCGTGACTATCGACAGNNNNNNNNgttgctatcgtatttccgtcaggtgccttgAGGTAGACTCGATTCCCGAT
Sewage	NC_008278_28344	TAGACGTAAGCCTGGTCTCAgctcaaagcttgttatgtcggctcggcgctAGAGTGTACCGACCTCAGTAGCCGTGACTATCGACAGNNNNNNNNggatctcaactcagttagccaacgataaccAGGTAGACTCGATTCCCGAT
Sewage	NC_008278_31310	TAGACGTAAGCCTGGTCTCAgggtagaactggtggacgaagaggctcccgAGAGTGTACCGACCTCAGTAGCCGTGACTATCGACAGNNNNNNNNtgaagttgcactatccttggttcgaatatcAGGTAGACTCGATTCCCGAT
Sewage	NC_008278_61785	TAGACGTAAGCCTGGTCTCAggtctagtacgagatgacatgttggacagcAGAGTGTACCGACCTCAGTAGCCGTGACTATCGACAGNNNNNNNNgaaggcctgcttgttgaattagttcgtatcAGGTAGACTCGATTCCCGAT
Sewage	NC_008278_84303	TAGACGTAAGCCTGGTCTCAgaaatacgacaacatgcctgtcctggacctAGAGTGTACCGACCTCAGTAGCCGTGACTATCGACAGNNNNNNNNgctgcatctcgcacggatagatcttggtcgAGGTAGACTCGATTCCCGAT
Sewage	NC_008278_93954	TAGACGTAAGCCTGGTCTCAgtagtttctttccaggtcggcgggagaatgAGAGTGTACCGACCTCAGTAGCCGTGACTATCGACAGNNNNNNNNtggagcagtccgatcagtagtgtgaatcacAGGTAGACTCGATTCCCGAT
Sewage	NC_008278_99532	TAGACGTAAGCCTGGTCTCAcccgcatttgagatcagcaagacatttgagAGAGTGTACCGACCTCAGTAGCCGTGACTATCGACAGNNNNNNNNcatctacaccaccgcgagggattgacgatgAGGTAGACTCGATTCCCGAT
Sewage	NC_008278_113736	TAGACGTAAGCCTGGTCTCAgctttctgtcgaatggaatgctctcgattcAGAGTGTACCGACCTCAGTAGCCGTGACTATCGACAGNNNNNNNNactgggcacgcttctcgctcatcgtatccgAGGTAGACTCGATTCCCGAT
Sewage	NC_008278_130485	TAGACGTAAGCCTGGTCTCAgaggaatattcgaatgcgtattgtggtgatAGAGTGTACCGACCTCAGTAGCCGTGACTATCGACAGNNNNNNNNaagccgaatgtcacttctggcctggtgatcAGGTAGACTCGATTCCCGAT
Sewage	NC_008278_151199	TAGACGTAAGCCTGGTCTCAcagcttgcagtcggtcatgccttctgtcaaAGAGTGTACCGACCTCAGTAGCCGTGACTATCGACAGNNNNNNNNcgataaggttaggtttagctaagctggtgcAGGTAGACTCGATTCCCGAT
Sewage	NC_008278_167355	TAGACGTAAGCCTGGTCTCAcccatcgccacaacgaccactctctgtaatAGAGTGTACCGACCTCAGTAGCCGTGACTATCGACAGNNNNNNNNaagttgcatactcaagaaatctgacccgagAGGTAGACTCGATTCCCGAT
Sewage	NC_008278_180369	TAGACGTAAGCCTGGTCTCActtaacccttgccttggtccggatagcttcAGAGTGTACCGACCTCAGTAGCCGTGACTATCGACAGNNNNNNNNcaagtttacaagatcggcgttactctggccAGGTAGACTCGATTCCCGAT
Sewage	NC_008278_190114	TAGACGTAAGCCTGGTCTCAgtagacatcccgtgatgtcgggacaagagtAGAGTGTACCGACCTCAGTAGCCGTGACTATCGACAGNNNNNNNNgatctcgaaatcacgctccgttcattgacgAGGTAGACTCGATTCCCGAT
Sewage	NC_008278_196376	TAGACGTAAGCCTGGTCTCAggctgtcgctagcagatccgatattgcatgAGAGTGTACCGACCTCAGTAGCCGTGACTATCGACAGNNNNNNNNtctaactcttagctctcggtcagcaggtacAGGTAGACTCGATTCCCGAT
Sewage	NC_008278_220877	TAGACGTAAGCCTGGTCTCAccatatcacgccatggcgtagattcctgtaAGAGTGTACCGACCTCAGTAGCCGTGACTATCGACAGNNNNNNNNccatcaatgcttccgacgcccatctgtgacAGGTAGACTCGATTCCCGAT
Sewage	NC_008278_228951	TAGACGTAAGCCTGGTCTCAcaacctccaccgcaaatgaattggctgagtAGAGTGTACCGACCTCAGTAGCCGTGACTATCGACAGNNNNNNNNgccactacttgaagatcgctgatgcgagagAGGTAGACTCGATTCCCGAT
Sewage	NC_008278_233598	TAGACGTAAGCCTGGTCTCAgttagtcaacatcagaacatgaatatcaacAGAGTGTACCGACCTCAGTAGCCGTGACTATCGACAGNNNNNNNNgggatgacccgcccgagtggtccatctcggAGGTAGACTCGATTCCCGAT
Sewage	NC_008278_249051	TAGACGTAAGCCTGGTCTCAggaaattcacgaccttcttcatcgggatcgAGAGTGTACCGACCTCAGTAGCCGTGACTATCGACAGNNNNNNNNtcttccacagcttcatccacagacgaaccgAGGTAGACTCGATTCCCGAT
Sewage	NC_008346_264	TAGACGTAAGCCTGGTCTCAgagtgatacgggtaaagaccgggagtaaagAGAGTGTACCGACCTCAGTAGCCGTGACTATCGACAGNNNNNNNNttaacctgcgtgaggacgacgaattggtggAGGTAGACTCGATTCCCGAT
Sewage	NC_008346_5320	TAGACGTAAGCCTGGTCTCAgccgtacctttgtacccatccgttatgcagAGAGTGTACCGACCTCAGTAGCCGTGACTATCGACAGNNNNNNNNccatggatgtagaaccatatatactggaggAGGTAGACTCGATTCCCGAT
Sewage	NC_008346_9547	TAGACGTAAGCCTGGTCTCAgttatttatgttggttggatgtcgggttatAGAGTGTACCGACCTCAGTAGCCGTGACTATCGACAGNNNNNNNNagtaccattgtggccgctgacagcggagagAGGTAGACTCGATTCCCGAT
Sewage	NC_008346_14506	TAGACGTAAGCCTGGTCTCAgcttaccagctaaactacagctttagaagcAGAGTGTACCGACCTCAGTAGCCGTGACTATCGACAGNNNNNNNNctgacggtggtagatcatcgtatggcccggAGGTAGACTCGATTCCCGAT
Sewage	NC_008346_20347	TAGACGTAAGCCTGGTCTCAgagcgtgtgttggctacctctccagcaatgAGAGTGTACCGACCTCAGTAGCCGTGACTATCGACAGNNNNNNNNaccctgtttgctactgcttgtattgaagcgAGGTAGACTCGATTCCCGAT
Sewage	NC_008346_26214	TAGACGTAAGCCTGGTCTCAggcacgccttgtcccaggatgaaatcaacgAGAGTGTACCGACCTCAGTAGCCGTGACTATCGACAGNNNNNNNNagttcatttatgttggcaaagcctcatcccAGGTAGACTCGATTCCCGAT
Sewage	NC_008346_31875	TAGACGTAAGCCTGGTCTCAgctttgcatatttatgcaaccctatgcaacAGAGTGTACCGACCTCAGTAGCCGTGACTATCGACAGNNNNNNNNgggtgaagcatccatgcttcgccaacgctcAGGTAGACTCGATTCCCGAT
Sewage	NC_008346_39382	TAGACGTAAGCCTGGTCTCAgctggaaatgccggttgatggctataccagAGAGTGTACCGACCTCAGTAGCCGTGACTATCGACAGNNNNNNNNaagtacttcgggctataactttcctgtaccAGGTAGACTCGATTCCCGAT
Sewage	NC_008346_43839	TAGACGTAAGCCTGGTCTCAgccggttgagttattcgatacccttggcttAGAGTGTACCGACCTCAGTAGCCGTGACTATCGACAGNNNNNNNNtagggtgtaaggcgattattacctcgacagAGGTAGACTCGATTCCCGAT
Sewage	NC_008346_49401	TAGACGTAAGCCTGGTCTCAcgttatgggctcgaagtaaacatgatcggcAGAGTGTACCGACCTCAGTAGCCGTGACTATCGACAGNNNNNNNNccgggcaataatcttattgaccgtttcaacAGGTAGACTCGATTCCCGAT
Sewage	NC_008346_55525	TAGACGTAAGCCTGGTCTCAgcttgccctgggcttcccgcttatctggagAGAGTGTACCGACCTCAGTAGCCGTGACTATCGACAGNNNNNNNNgagctttcaaatatatcttaccctggcgagAGGTAGACTCGATTCCCGAT
Sewage	NC_008346_60556	TAGACGTAAGCCTGGTCTCActggctgattacaggtatcagacaatcgatAGAGTGTACCGACCTCAGTAGCCGTGACTATCGACAGNNNNNNNNgtacacttcaactgcaaagggcatcacgtcAGGTAGACTCGATTCCCGAT
Sewage	NC_008346_64466	TAGACGTAAGCCTGGTCTCAcaaagagtgggaatagcaattccttcccttAGAGTGTACCGACCTCAGTAGCCGTGACTATCGACAGNNNNNNNNcttccctggccgccaaaggcttcgtgatagAGGTAGACTCGATTCCCGAT
Sewage	NC_008346_68504	TAGACGTAAGCCTGGTCTCActggttgatgagcgggtgtacaacttccacAGAGTGTACCGACCTCAGTAGCCGTGACTATCGACAGNNNNNNNNgcttagcctatcaggtacagatgccagcacAGGTAGACTCGATTCCCGAT
Sewage	NC_008346_72057	TAGACGTAAGCCTGGTCTCActcgagattacggctataacggatgatcaaAGAGTGTACCGACCTCAGTAGCCGTGACTATCGACAGNNNNNNNNgcttccaaagctcgccggatagattcagagAGGTAGACTCGATTCCCGAT
Sewage	NC_008346_76420	TAGACGTAAGCCTGGTCTCActcttctacaagatgctgggccacctgatcAGAGTGTACCGACCTCAGTAGCCGTGACTATCGACAGNNNNNNNNcttctctaatctacctgatcgcgaaatggcAGGTAGACTCGATTCCCGAT
Sewage	NC_008346_81449	TAGACGTAAGCCTGGTCTCActatgtctttcacactggtacccggatgatAGAGTGTACCGACCTCAGTAGCCGTGACTATCGACAGNNNNNNNNttgcagggctatccaattggatacgggtggAGGTAGACTCGATTCCCGAT
Sewage	NC_008346_86420	TAGACGTAAGCCTGGTCTCAggttgctgcaaatcgccttcgacacagaaaAGAGTGTACCGACCTCAGTAGCCGTGACTATCGACAGNNNNNNNNaaagggctgttaaatcctcggttgctgcacAGGTAGACTCGATTCCCGAT
Sewage	NC_008346_92108	TAGACGTAAGCCTGGTCTCAggatttccgggataaacctcgagaagctcaAGAGTGTACCGACCTCAGTAGCCGTGACTATCGACAGNNNNNNNNagtagtggatcagattgtaaaggcagctcgAGGTAGACTCGATTCCCGAT
Sewage	NC_008346_97762	TAGACGTAAGCCTGGTCTCActttcgcctgccaacaagagcttgtctatcAGAGTGTACCGACCTCAGTAGCCGTGACTATCGACAGNNNNNNNNacattgattccctctcggtatatctcggccAGGTAGACTCGATTCCCGAT
Sewage	NC_008347_64	TAGACGTAAGCCTGGTCTCAgtgccgatgtgacccttgagatgaatggcaAGAGTGTACCGACCTCAGTAGCCGTGACTATCGACAGNNNNNNNNtctatgacattacccgcaaattgccggatgAGGTAGACTCGATTCCCGAT
Sewage	NC_008347_6157	TAGACGTAAGCCTGGTCTCAgcagcgctcgcgatatcgctgtcagcgcttAGAGTGTACCGACCTCAGTAGCCGTGACTATCGACAGNNNNNNNNctggagatagacatgactggatttattggcAGGTAGACTCGATTCCCGAT
Sewage	NC_008347_7365	TAGACGTAAGCCTGGTCTCAcagctaatgatgctgaagcaatagcagttcAGAGTGTACCGACCTCAGTAGCCGTGACTATCGACAGNNNNNNNNtgcgcttcgattggttgatggcggaggcacAGGTAGACTCGATTCCCGAT
Sewage	NC_008347_9754	TAGACGTAAGCCTGGTCTCAcgctttcgcaccgaaattgatgaaattcgcAGAGTGTACCGACCTCAGTAGCCGTGACTATCGACAGNNNNNNNNgcgatcatcgacatgatcgagcgtttgtggAGGTAGACTCGATTCCCGAT
Sewage	NC_008347_16889	TAGACGTAAGCCTGGTCTCAgccggtcaagaatgggttaatccgggcgacAGAGTGTACCGACCTCAGTAGCCGTGACTATCGACAGNNNNNNNNactgttaagcatgacttgaatctgggctgcAGGTAGACTCGATTCCCGAT
Sewage	NC_008347_23568	TAGACGTAAGCCTGGTCTCAcgagatatattccgcgatataattgaattcAGAGTGTACCGACCTCAGTAGCCGTGACTATCGACAGNNNNNNNNccgcaaggccgcgatctcgtcacgggttcgAGGTAGACTCGATTCCCGAT
Sewage	NC_008347_32260	TAGACGTAAGCCTGGTCTCActctatatcgcggaaggtaactacaactcgAGAGTGTACCGACCTCAGTAGCCGTGACTATCGACAGNNNNNNNNattgccgatctgcagatcaatatcggccagAGGTAGACTCGATTCCCGAT
Sewage	NC_008347_43915	TAGACGTAAGCCTGGTCTCAgtctgccataggacgtgtcattatttcttaAGAGTGTACCGACCTCAGTAGCCGTGACTATCGACAGNNNNNNNNcgatgaggtcatctagtcggtttcggtcgcAGGTAGACTCGATTCCCGAT
Sewage	NC_008347_48400	TAGACGTAAGCCTGGTCTCAcatcataatcgaatgagaaggtcgaataacAGAGTGTACCGACCTCAGTAGCCGTGACTATCGACAGNNNNNNNNtgtggcgaatgaagtcctcgcgcacatcggAGGTAGACTCGATTCCCGAT
Sewage	NC_008347_54962	TAGACGTAAGCCTGGTCTCAgacagggagactagtaattgtcgagggcccAGAGTGTACCGACCTCAGTAGCCGTGACTATCGACAGNNNNNNNNgacaacatgtccagaccgaacgattaacgcAGGTAGACTCGATTCCCGAT
Sewage	NC_008347_62997	TAGACGTAAGCCTGGTCTCActtcgcgtccaggcagattggatgtttcaaAGAGTGTACCGACCTCAGTAGCCGTGACTATCGACAGNNNNNNNNccgacaacagggtgacaatacggatcatggAGGTAGACTCGATTCCCGAT
Sewage	NC_008347_70449	TAGACGTAAGCCTGGTCTCAcgatcggtcagacctatctgggcatgatcgAGAGTGTACCGACCTCAGTAGCCGTGACTATCGACAGNNNNNNNNaggaattcgaaacggaaatggcctattcgcAGGTAGACTCGATTCCCGAT
Sewage	NC_008347_80366	TAGACGTAAGCCTGGTCTCAgcggcgatgatgagataattctcgaaccggAGAGTGTACCGACCTCAGTAGCCGTGACTATCGACAGNNNNNNNNgcgatgtcttccggcgtattggtttcagtgAGGTAGACTCGATTCCCGAT
Sewage	NC_008347_85010	TAGACGTAAGCCTGGTCTCAgaagtcaattgatgattcaattggctgaccAGAGTGTACCGACCTCAGTAGCCGTGACTATCGACAGNNNNNNNNtcgcgtacgttcgccgatttgagggctcacAGGTAGACTCGATTCCCGAT
Sewage	NC_008347_88894	TAGACGTAAGCCTGGTCTCAgcaacgaaacaacacggtgggcaaccgcttAGAGTGTACCGACCTCAGTAGCCGTGACTATCGACAGNNNNNNNNtatcggaatcggacatatcagggtgcatcgAGGTAGACTCGATTCCCGAT
Sewage	NC_008347_89982	TAGACGTAAGCCTGGTCTCAcgacaaacttggatttgcagatgacgaattAGAGTGTACCGACCTCAGTAGCCGTGACTATCGACAGNNNNNNNNccaatctccagatgcgcgctcccggatgcgAGGTAGACTCGATTCCCGAT
Sewage	NC_008347_97399	TAGACGTAAGCCTGGTCTCAgtggtgttggattggtatcagtcatgtgccAGAGTGTACCGACCTCAGTAGCCGTGACTATCGACAGNNNNNNNNtggtgccaataccgagattggccttcatcgAGGTAGACTCGATTCCCGAT
Sewage	NC_008347_101690	TAGACGTAAGCCTGGTCTCAcaatattgctcgatgggctgcattctaagcAGAGTGTACCGACCTCAGTAGCCGTGACTATCGACAGNNNNNNNNtcgcgatccaaatcccgctctatgccatcgAGGTAGACTCGATTCCCGAT
Sewage	NC_008347_106326	TAGACGTAAGCCTGGTCTCAgttcagcgcatcaatatcccgccggaagtcAGAGTGTACCGACCTCAGTAGCCGTGACTATCGACAGNNNNNNNNaacgccaattgtccagaattggaggtctgcAGGTAGACTCGATTCCCGAT
Sewage	NC_008347_111528	TAGACGTAAGCCTGGTCTCActcgcacacaccgagttcgtccgaagcttgAGAGTGTACCGACCTCAGTAGCCGTGACTATCGACAGNNNNNNNNtttgccgttgatatagcgctggattgttgcAGGTAGACTCGATTCCCGAT
Sewage	NC_008358_743	TAGACGTAAGCCTGGTCTCAgcggataagctcggcaaaggccagcaccacAGAGTGTACCGACCTCAGTAGCCGTGACTATCGACAGNNNNNNNNcaaatctcgggaatatcaagcgttcatcacAGGTAGACTCGATTCCCGAT
Sewage	NC_008358_7229	TAGACGTAAGCCTGGTCTCAgcaatatcgcccgataatttattcgcgatcAGAGTGTACCGACCTCAGTAGCCGTGACTATCGACAGNNNNNNNNgaaatggtatttgatccgctttctccgccgAGGTAGACTCGATTCCCGAT
Sewage	NC_008358_13996	TAGACGTAAGCCTGGTCTCAcgtgaggtcaacggttacactactcaattgAGAGTGTACCGACCTCAGTAGCCGTGACTATCGACAGNNNNNNNNtgaattcaaaggactgtctcgcgtgagttgAGGTAGACTCGATTCCCGAT
Sewage	NC_008358_24126	TAGACGTAAGCCTGGTCTCActttgaggcatcacgcccggctgctcagaaAGAGTGTACCGACCTCAGTAGCCGTGACTATCGACAGNNNNNNNNcattatcggaatatcttgccctccattcgcAGGTAGACTCGATTCCCGAT
Sewage	NC_008358_27550	TAGACGTAAGCCTGGTCTCAcagtgccagtccctcatcttccagaacgttAGAGTGTACCGACCTCAGTAGCCGTGACTATCGACAGNNNNNNNNgcagatgcgcttcaactcagttccgacttcAGGTAGACTCGATTCCCGAT
Sewage	NC_008358_36879	TAGACGTAAGCCTGGTCTCAcatccgtattctctccgtcgaacagtacggAGAGTGTACCGACCTCAGTAGCCGTGACTATCGACAGNNNNNNNNtattccgcatatgaagcgactgctcgaaggAGGTAGACTCGATTCCCGAT
Sewage	NC_008358_47424	TAGACGTAAGCCTGGTCTCAccgaagtgaaaggccagcccgactatgaagAGAGTGTACCGACCTCAGTAGCCGTGACTATCGACAGNNNNNNNNcctgctacaaggatttcggcgatgtttatgAGGTAGACTCGATTCCCGAT
Sewage	NC_008358_52425	TAGACGTAAGCCTGGTCTCAcgagctagaccaatccacgctcgccgacatAGAGTGTACCGACCTCAGTAGCCGTGACTATCGACAGNNNNNNNNgctgcaatctgccgaaatggcatttctttcAGGTAGACTCGATTCCCGAT
Sewage	NC_008358_56264	TAGACGTAAGCCTGGTCTCAccggcgttatctccgggtttgatgtgtccaAGAGTGTACCGACCTCAGTAGCCGTGACTATCGACAGNNNNNNNNtcttcgagattgtccagttccgttacgaggAGGTAGACTCGATTCCCGAT
Sewage	NC_008358_61391	TAGACGTAAGCCTGGTCTCAcataccaaagtgaaattggcgcaaacttgtAGAGTGTACCGACCTCAGTAGCCGTGACTATCGACAGNNNNNNNNtgccacgcaggtcatcatttggtccgtagcAGGTAGACTCGATTCCCGAT
Sewage	NC_008358_69008	TAGACGTAAGCCTGGTCTCAcacaaagggcgccagcatgacatccattctAGAGTGTACCGACCTCAGTAGCCGTGACTATCGACAGNNNNNNNNactgggcagaaccgatgcaatgatcgcatcAGGTAGACTCGATTCCCGAT
Sewage	NC_008358_75472	TAGACGTAAGCCTGGTCTCAcacggagttatgtcgacatcgtgggtatatAGAGTGTACCGACCTCAGTAGCCGTGACTATCGACAGNNNNNNNNattacactacccactacctttgcgtgacgcAGGTAGACTCGATTCCCGAT
Sewage	NC_008358_79691	TAGACGTAAGCCTGGTCTCAgaacggatggccaaggacattctcttcatcAGAGTGTACCGACCTCAGTAGCCGTGACTATCGACAGNNNNNNNNctgacgcgcaaatctttctccatcctccggAGGTAGACTCGATTCCCGAT
Sewage	NC_008358_84548	TAGACGTAAGCCTGGTCTCAgagaagctggccatcactcatgcgcacacgAGAGTGTACCGACCTCAGTAGCCGTGACTATCGACAGNNNNNNNNgccggttgcgataacaagataatcatagtcAGGTAGACTCGATTCCCGAT
Sewage	NC_008358_87637	TAGACGTAAGCCTGGTCTCAcactttagcggtgaaaggctgaccggcgatAGAGTGTACCGACCTCAGTAGCCGTGACTATCGACAGNNNNNNNNgttattcgtcataacagaatcgttgtgcacAGGTAGACTCGATTCCCGAT
Sewage	NC_008358_89421	TAGACGTAAGCCTGGTCTCAcatttgtccgccatacacttcatgaatatcAGAGTGTACCGACCTCAGTAGCCGTGACTATCGACAGNNNNNNNNcgcatcagccggcgttgaaatcccgccctgAGGTAGACTCGATTCCCGAT
Sewage	NC_008358_94679	TAGACGTAAGCCTGGTCTCAcggcaatcttgcgcaggcaataaagaagcgAGAGTGTACCGACCTCAGTAGCCGTGACTATCGACAGNNNNNNNNtgtaatctgcacacagatgtccaagatttcAGGTAGACTCGATTCCCGAT
Sewage	NC_008358_103542	TAGACGTAAGCCTGGTCTCAcctgacctttctggacatgagatgattctcAGAGTGTACCGACCTCAGTAGCCGTGACTATCGACAGNNNNNNNNatttcgagccgacgggcggtttggacatggAGGTAGACTCGATTCCCGAT
Sewage	NC_008358_110535	TAGACGTAAGCCTGGTCTCAgaggcgcagttaaagttgaatttgcgtctcAGAGTGTACCGACCTCAGTAGCCGTGACTATCGACAGNNNNNNNNagctgccttaagacctgattaagatgtcccAGGTAGACTCGATTCCCGAT
Sewage	NC_008358_123329	TAGACGTAAGCCTGGTCTCAcgttatgaccgaaatgggcagcgcgccatcAGAGTGTACCGACCTCAGTAGCCGTGACTATCGACAGNNNNNNNNccaggattctagtttatcgataccttcgccAGGTAGACTCGATTCCCGAT
Sewage	NC_008435_1809	TAGACGTAAGCCTGGTCTCAgaacttctttgagaacctcctccaaccgctAGAGTGTACCGACCTCAGTAGCCGTGACTATCGACAGNNNNNNNNgcatccagtcggaaatgttagggtcggttcAGGTAGACTCGATTCCCGAT
Sewage	NC_008435_21010	TAGACGTAAGCCTGGTCTCAgcccgccagcacaagttggtcaacatacatAGAGTGTACCGACCTCAGTAGCCGTGACTATCGACAGNNNNNNNNcgcctcaacatgaaatgttattgaacttgcAGGTAGACTCGATTCCCGAT
Sewage	NC_008435_32873	TAGACGTAAGCCTGGTCTCActggccggaatggtatttcggaagtcttatAGAGTGTACCGACCTCAGTAGCCGTGACTATCGACAGNNNNNNNNtggccaagccctttcactcattgaaggaccAGGTAGACTCGATTCCCGAT
Sewage	NC_008435_39609	TAGACGTAAGCCTGGTCTCAgtgcttgcagaggtcaagccaattgatctcAGAGTGTACCGACCTCAGTAGCCGTGACTATCGACAGNNNNNNNNgatttccgcattaggactagcgcctgcgacAGGTAGACTCGATTCCCGAT
Sewage	NC_008435_42139	TAGACGTAAGCCTGGTCTCAcaagatatgacagcggtctactcgtgagaaAGAGTGTACCGACCTCAGTAGCCGTGACTATCGACAGNNNNNNNNgaatgacataaagcgcgtaggagatccgagAGGTAGACTCGATTCCCGAT
Sewage	NC_008435_48337	TAGACGTAAGCCTGGTCTCAccgatcttaaccaatcctttacacaaccggAGAGTGTACCGACCTCAGTAGCCGTGACTATCGACAGNNNNNNNNatgcggcgacctgctacctgaacgaagtcgAGGTAGACTCGATTCCCGAT
Sewage	NC_008435_60763	TAGACGTAAGCCTGGTCTCAcccgactagatttcgtgggaaatcacgttgAGAGTGTACCGACCTCAGTAGCCGTGACTATCGACAGNNNNNNNNcgactttgaggcggagcaatgtgaacgatgAGGTAGACTCGATTCCCGAT
Sewage	NC_008435_75919	TAGACGTAAGCCTGGTCTCAgcgagctatctcttgagaagcgagttggtaAGAGTGTACCGACCTCAGTAGCCGTGACTATCGACAGNNNNNNNNcgccttgtttatttcgacgtcttgcaagtgAGGTAGACTCGATTCCCGAT
Sewage	NC_008435_80021	TAGACGTAAGCCTGGTCTCAggaagcccacgaaagagcatatgtactcgtAGAGTGTACCGACCTCAGTAGCCGTGACTATCGACAGNNNNNNNNcaatttggatttgcacaggcccaaagacccAGGTAGACTCGATTCCCGAT
Sewage	NC_008435_89128	TAGACGTAAGCCTGGTCTCAcaccgtcacttcaaacgaccctatcgatggAGAGTGTACCGACCTCAGTAGCCGTGACTATCGACAGNNNNNNNNaggacgtctgaagagttgagaggatcattcAGGTAGACTCGATTCCCGAT
Sewage	NC_008435_90585	TAGACGTAAGCCTGGTCTCAcggtgcggagagcaaacgttggtcatgtcaAGAGTGTACCGACCTCAGTAGCCGTGACTATCGACAGNNNNNNNNgcacataatgtttgcattgttgacatctcgAGGTAGACTCGATTCCCGAT
Sewage	NC_008435_95695	TAGACGTAAGCCTGGTCTCActacgccatcgatatagccgtaagagcgatAGAGTGTACCGACCTCAGTAGCCGTGACTATCGACAGNNNNNNNNcgtttcggtcggcgaacacaaagcaataagAGGTAGACTCGATTCCCGAT
Sewage	NC_008435_107297	TAGACGTAAGCCTGGTCTCAgaatattcctcgtgcgaaggatttctacgaAGAGTGTACCGACCTCAGTAGCCGTGACTATCGACAGNNNNNNNNaacgatcaatcatctgcggctcacggtatcAGGTAGACTCGATTCCCGAT
Sewage	NC_008435_119068	TAGACGTAAGCCTGGTCTCAgtgcttcccattcggattcaatttataccaAGAGTGTACCGACCTCAGTAGCCGTGACTATCGACAGNNNNNNNNccggtcgaacacatgttccgcgaaggtcggAGGTAGACTCGATTCCCGAT
Sewage	NC_008435_129897	TAGACGTAAGCCTGGTCTCAgccgcggcagcatgggaggcgtttcggacaAGAGTGTACCGACCTCAGTAGCCGTGACTATCGACAGNNNNNNNNtaatacacgacaataggattacctttgacgAGGTAGACTCGATTCCCGAT
Sewage	NC_008435_140063	TAGACGTAAGCCTGGTCTCAcgtctcagaatgccgtcagctttcggaagaAGAGTGTACCGACCTCAGTAGCCGTGACTATCGACAGNNNNNNNNccgctccaagcgatcaagttcatatagtagAGGTAGACTCGATTCCCGAT
Sewage	NC_008435_149054	TAGACGTAAGCCTGGTCTCAcgccatcgaggcgataaagcgccattgccaAGAGTGTACCGACCTCAGTAGCCGTGACTATCGACAGNNNNNNNNtactgacgagatcatgcatggacagataccAGGTAGACTCGATTCCCGAT
Sewage	NC_008435_158455	TAGACGTAAGCCTGGTCTCAgacggcataatatgccatcatcacgaagatAGAGTGTACCGACCTCAGTAGCCGTGACTATCGACAGNNNNNNNNcggaaagtagaacacgtggatcggcggaacAGGTAGACTCGATTCCCGAT
Sewage	NC_008435_167986	TAGACGTAAGCCTGGTCTCActttgcgacggcatgaccgtctttggctcaAGAGTGTACCGACCTCAGTAGCCGTGACTATCGACAGNNNNNNNNaaccaccatcaatagttgcaggcgaattcgAGGTAGACTCGATTCCCGAT
Sewage	NC_008435_183189	TAGACGTAAGCCTGGTCTCAcgagtgatcgagatggaaattccggcgcacAGAGTGTACCGACCTCAGTAGCCGTGACTATCGACAGNNNNNNNNgttcacaatactctcgacactcccttcgagAGGTAGACTCGATTCCCGAT
Sewage	NC_008554_332	TAGACGTAAGCCTGGTCTCAcgtgtcaaatcccagttctttcaatgacttAGAGTGTACCGACCTCAGTAGCCGTGACTATCGACAGNNNNNNNNcttgacggagatgtgttcgggttccacttcAGGTAGACTCGATTCCCGAT
Sewage	NC_008554_5944	TAGACGTAAGCCTGGTCTCAgccagtcttcaggatcgaagggataggatgAGAGTGTACCGACCTCAGTAGCCGTGACTATCGACAGNNNNNNNNcgtaaaccatttccttgatgaatcgtccgcAGGTAGACTCGATTCCCGAT
Sewage	NC_008554_12739	TAGACGTAAGCCTGGTCTCAgacagcctgttcattcctgccggtcagactAGAGTGTACCGACCTCAGTAGCCGTGACTATCGACAGNNNNNNNNgcatttgaactgcagatagatcaggagatcAGGTAGACTCGATTCCCGAT
Sewage	NC_008554_20859	TAGACGTAAGCCTGGTCTCAcatattcaggtgtgccgcggcgacatccatAGAGTGTACCGACCTCAGTAGCCGTGACTATCGACAGNNNNNNNNtcgtgtcagtcctttcagggaacagttgacAGGTAGACTCGATTCCCGAT
Sewage	NC_008554_28848	TAGACGTAAGCCTGGTCTCAcaaggaagtggaacctccgaacgaagaaacAGAGTGTACCGACCTCAGTAGCCGTGACTATCGACAGNNNNNNNNtgatcagatggaagacaatgtctgtcttggAGGTAGACTCGATTCCCGAT
Sewage	NC_008554_35589	TAGACGTAAGCCTGGTCTCAccaattggcaagaattccctggacatgagcAGAGTGTACCGACCTCAGTAGCCGTGACTATCGACAGNNNNNNNNttcaagctgttccatgtcgacgggtttgtcAGGTAGACTCGATTCCCGAT
Sewage	NC_008554_42300	TAGACGTAAGCCTGGTCTCActtggcaggtgttgtataatcttgaacgcaAGAGTGTACCGACCTCAGTAGCCGTGACTATCGACAGNNNNNNNNgtggtttatccacgcccgcgtcacattacgAGGTAGACTCGATTCCCGAT
Sewage	NC_008554_51179	TAGACGTAAGCCTGGTCTCAcaaggtcgagacgaaagtcggcaccagataAGAGTGTACCGACCTCAGTAGCCGTGACTATCGACAGNNNNNNNNtttcggcaagaatttgctccatcccggaggAGGTAGACTCGATTCCCGAT
Sewage	NC_008554_59709	TAGACGTAAGCCTGGTCTCAgatcgtgaagaattgccgtgcagaactcttAGAGTGTACCGACCTCAGTAGCCGTGACTATCGACAGNNNNNNNNaacagccgactacttggaagggaatgttcgAGGTAGACTCGATTCCCGAT
Sewage	NC_008554_68152	TAGACGTAAGCCTGGTCTCActtcgccttcgaattgatggtcaatgtggcAGAGTGTACCGACCTCAGTAGCCGTGACTATCGACAGNNNNNNNNcaccacgtgaacaccactctgtttcagtgcAGGTAGACTCGATTCCCGAT
Sewage	NC_008554_79401	TAGACGTAAGCCTGGTCTCAcgccacaatcgctctcatcgaccgtgagatAGAGTGTACCGACCTCAGTAGCCGTGACTATCGACAGNNNNNNNNccataccatcaaagaggttaacgtggacggAGGTAGACTCGATTCCCGAT
Sewage	NC_008554_87376	TAGACGTAAGCCTGGTCTCActcgttgtcaaagaccttgaggtgaaatatAGAGTGTACCGACCTCAGTAGCCGTGACTATCGACAGNNNNNNNNggcgcaaagggcggcacaaccatgagcatcAGGTAGACTCGATTCCCGAT
Sewage	NC_008554_99073	TAGACGTAAGCCTGGTCTCAgctgatggaagttgttagttcgtgctccatAGAGTGTACCGACCTCAGTAGCCGTGACTATCGACAGNNNNNNNNtccgaatgcgtccgcaatgctcagacctagAGGTAGACTCGATTCCCGAT
Sewage	NC_008554_109473	TAGACGTAAGCCTGGTCTCAgtccttcaacacgtcatacctggttgcatcAGAGTGTACCGACCTCAGTAGCCGTGACTATCGACAGNNNNNNNNcgtcctgttgctctcagtgtccgaataccgAGGTAGACTCGATTCCCGAT
Sewage	NC_008554_118488	TAGACGTAAGCCTGGTCTCAcgattccggatgacaaaccaggttcttggtAGAGTGTACCGACCTCAGTAGCCGTGACTATCGACAGNNNNNNNNagctgccgtgctctctactctcacttcctgAGGTAGACTCGATTCCCGAT
Sewage	NC_008554_129995	TAGACGTAAGCCTGGTCTCAggacgaatgttccaccgcgccacatgtcaaAGAGTGTACCGACCTCAGTAGCCGTGACTATCGACAGNNNNNNNNtgagactgcgatatatgccatatttggatcAGGTAGACTCGATTCCCGAT
Sewage	NC_008554_138071	TAGACGTAAGCCTGGTCTCAcgtccgtcccatcagtttcacgaaatggtaAGAGTGTACCGACCTCAGTAGCCGTGACTATCGACAGNNNNNNNNcaacgcgacctccagggtgatcttacttgcAGGTAGACTCGATTCCCGAT
Sewage	NC_008554_147134	TAGACGTAAGCCTGGTCTCAgctttgatgaaggcaatctgttcccgttgcAGAGTGTACCGACCTCAGTAGCCGTGACTATCGACAGNNNNNNNNtaggcgtagcatcaataaggacttgattccAGGTAGACTCGATTCCCGAT
Sewage	NC_008554_156545	TAGACGTAAGCCTGGTCTCAggtcagtaatcctcctttcatgggtgggcgAGAGTGTACCGACCTCAGTAGCCGTGACTATCGACAGNNNNNNNNtggaagcaagcaaggtggctttgacgtatgAGGTAGACTCGATTCCCGAT
Sewage	NC_008554_166318	TAGACGTAAGCCTGGTCTCAcatccggctcatcaacgccagacactcaacAGAGTGTACCGACCTCAGTAGCCGTGACTATCGACAGNNNNNNNNgctgtgcttgcgaatatgaacgggcatttcAGGTAGACTCGATTCCCGAT
Sewage	NC_008555_8581	TAGACGTAAGCCTGGTCTCAcgcttataggcggtgccgtctaggcgttgtAGAGTGTACCGACCTCAGTAGCCGTGACTATCGACAGNNNNNNNNctcttgattacgataaagggaaatagttcgAGGTAGACTCGATTCCCGAT
Sewage	NC_008555_11078	TAGACGTAAGCCTGGTCTCAgaaccgaaactccggcagaagaagtggaagAGAGTGTACCGACCTCAGTAGCCGTGACTATCGACAGNNNNNNNNatacaagtgaagtggtggttccagaagaagAGGTAGACTCGATTCCCGAT
Sewage	NC_008555_12188	TAGACGTAAGCCTGGTCTCActccagtttagtaaagcgaccattatgcgaAGAGTGTACCGACCTCAGTAGCCGTGACTATCGACAGNNNNNNNNgcactttcaacctctcatttcacttcggcgAGGTAGACTCGATTCCCGAT
Sewage	NC_008555_12283	TAGACGTAAGCCTGGTCTCAgcatcacgggattatgggtgctgggacaacAGAGTGTACCGACCTCAGTAGCCGTGACTATCGACAGNNNNNNNNaatgaatgattcacgtattgtagtttgggcAGGTAGACTCGATTCCCGAT
Sewage	NC_008555_12362	TAGACGTAAGCCTGGTCTCAggtagcccttatgtatgctgaaactcgaaaAGAGTGTACCGACCTCAGTAGCCGTGACTATCGACAGNNNNNNNNtcgtaatgcggaaccagtggcagacttcacAGGTAGACTCGATTCCCGAT
Sewage	NC_008555_26612	TAGACGTAAGCCTGGTCTCAgtggctctcttcctatgctgggtataatgaAGAGTGTACCGACCTCAGTAGCCGTGACTATCGACAGNNNNNNNNtgaactgacaggtgaagtgactgctttagcAGGTAGACTCGATTCCCGAT
Sewage	NC_008555_27561	TAGACGTAAGCCTGGTCTCAgtgactacgccacgacttgaatgagcgataAGAGTGTACCGACCTCAGTAGCCGTGACTATCGACAGNNNNNNNNaattacgtttgctgttaccagagctacagcAGGTAGACTCGATTCCCGAT
Sewage	NC_008555_41352	TAGACGTAAGCCTGGTCTCAcgtcgcaagattcgcctgtatggattgaaaAGAGTGTACCGACCTCAGTAGCCGTGACTATCGACAGNNNNNNNNaacctaacggagatgttgagcttgttgcagAGGTAGACTCGATTCCCGAT
Sewage	NC_008555_84248	TAGACGTAAGCCTGGTCTCAcgtcaccgtctaaggctcttgtcccaaccgAGAGTGTACCGACCTCAGTAGCCGTGACTATCGACAGNNNNNNNNaaagaatctggcgagaatgttcagataagcAGGTAGACTCGATTCCCGAT
Sewage	NC_008555_89368	TAGACGTAAGCCTGGTCTCAgcatttctcatcacttattcggcgctccatAGAGTGTACCGACCTCAGTAGCCGTGACTATCGACAGNNNNNNNNcagcagctctccaaagccctaaagtaaccgAGGTAGACTCGATTCCCGAT
Sewage	NC_008578_54	TAGACGTAAGCCTGGTCTCAgcatacgttctggccagaatccgcatcaacAGAGTGTACCGACCTCAGTAGCCGTGACTATCGACAGNNNNNNNNggaagacttcacaggatcattggacaagccAGGTAGACTCGATTCCCGAT
Sewage	NC_008578_3771	TAGACGTAAGCCTGGTCTCAgccacgatgagcacgcgcgaattggcgagcAGAGTGTACCGACCTCAGTAGCCGTGACTATCGACAGNNNNNNNNgctaatgacgtatgctaagtaaatgtgacgAGGTAGACTCGATTCCCGAT
Sewage	NC_008578_6327	TAGACGTAAGCCTGGTCTCAggacgaacaccaccttccaggattggtcgaAGAGTGTACCGACCTCAGTAGCCGTGACTATCGACAGNNNNNNNNatttcaccgagacgaatgactactcgtatgAGGTAGACTCGATTCCCGAT
Sewage	NC_008578_12373	TAGACGTAAGCCTGGTCTCAcgctgcggaattcgcaaagggtattacgccAGAGTGTACCGACCTCAGTAGCCGTGACTATCGACAGNNNNNNNNcagcatttgtatgaatcgcatggattccgcAGGTAGACTCGATTCCCGAT
Sewage	NC_008578_20000	TAGACGTAAGCCTGGTCTCAgcacttggttgcgatgagtacccagataggAGAGTGTACCGACCTCAGTAGCCGTGACTATCGACAGNNNNNNNNgagagacaagattcctggatacgcaaactcAGGTAGACTCGATTCCCGAT
Sewage	NC_008578_20438	TAGACGTAAGCCTGGTCTCAgatctcgtcctgatctgcgaagcaatcgaaAGAGTGTACCGACCTCAGTAGCCGTGACTATCGACAGNNNNNNNNccgcgttatcccacatttacggatggctacAGGTAGACTCGATTCCCGAT
Sewage	NC_008578_21580	TAGACGTAAGCCTGGTCTCAcatgtctcgattgccgagatacacgtccctAGAGTGTACCGACCTCAGTAGCCGTGACTATCGACAGNNNNNNNNcgtgtgataccaccacgacagcgatctatgAGGTAGACTCGATTCCCGAT
Sewage	NC_008578_23820	TAGACGTAAGCCTGGTCTCAcgtctgtccatatttccgtcgctgatcggaAGAGTGTACCGACCTCAGTAGCCGTGACTATCGACAGNNNNNNNNatactccatttggtagatacgcttcctgtcAGGTAGACTCGATTCCCGAT
Sewage	NC_008578_30375	TAGACGTAAGCCTGGTCTCActtcggcaacctctatacagtaattcgtgaAGAGTGTACCGACCTCAGTAGCCGTGACTATCGACAGNNNNNNNNaattgcggattaagtcgcgccgtgattctgAGGTAGACTCGATTCCCGAT
Sewage	NC_008578_36707	TAGACGTAAGCCTGGTCTCAgcgcgctgacgaccgtgtattgctgattctAGAGTGTACCGACCTCAGTAGCCGTGACTATCGACAGNNNNNNNNttctcagcatctgaacagagggagttatcgAGGTAGACTCGATTCCCGAT
Sewage	NC_008578_43113	TAGACGTAAGCCTGGTCTCAgaactaccatccgtaacaatgatcagtcttAGAGTGTACCGACCTCAGTAGCCGTGACTATCGACAGNNNNNNNNgtcgtcggcaccgagacgaggtaacgcacgAGGTAGACTCGATTCCCGAT
Sewage	NC_008578_50535	TAGACGTAAGCCTGGTCTCAgtcctgtggcccatccttcaaaccatccgtAGAGTGTACCGACCTCAGTAGCCGTGACTATCGACAGNNNNNNNNattccggcgctcagtgtgtatggaatcttcAGGTAGACTCGATTCCCGAT
Sewage	NC_008578_56419	TAGACGTAAGCCTGGTCTCAccagtttcaggtagatctgttgtggatcagAGAGTGTACCGACCTCAGTAGCCGTGACTATCGACAGNNNNNNNNtgacgaccagatcggtagctggcgcgttacAGGTAGACTCGATTCCCGAT
Sewage	NC_008578_60901	TAGACGTAAGCCTGGTCTCAgggatcgacacgtaagtctgcgtgacggcaAGAGTGTACCGACCTCAGTAGCCGTGACTATCGACAGNNNNNNNNctgtctagtgcatcagtttcctgttgctacAGGTAGACTCGATTCCCGAT
Sewage	NC_008578_61599	TAGACGTAAGCCTGGTCTCAgttacgtccgtcaacatctccgcaccatgtAGAGTGTACCGACCTCAGTAGCCGTGACTATCGACAGNNNNNNNNaagccacgttgcgcaaacaggaagatgtccAGGTAGACTCGATTCCCGAT
Sewage	NC_008578_62944	TAGACGTAAGCCTGGTCTCAcgggaaatggtgatcggataagtaatcgacAGAGTGTACCGACCTCAGTAGCCGTGACTATCGACAGNNNNNNNNgtcagatccgacgatgtcgacgtactccacAGGTAGACTCGATTCCCGAT
Sewage	NC_008578_68628	TAGACGTAAGCCTGGTCTCAcgcaagggtgtccgtgcgtggtgaacgtctAGAGTGTACCGACCTCAGTAGCCGTGACTATCGACAGNNNNNNNNacctgacaatattacgtctgtatgtgttggAGGTAGACTCGATTCCCGAT
Sewage	NC_008578_72618	TAGACGTAAGCCTGGTCTCAgcaccggtgagtatcgcagaatttgttgccAGAGTGTACCGACCTCAGTAGCCGTGACTATCGACAGNNNNNNNNataatcacctggtcaagaggtcccagatccAGGTAGACTCGATTCCCGAT
Sewage	NC_008578_74485	TAGACGTAAGCCTGGTCTCAcctttgcttacccttcttaaccggcccagtAGAGTGTACCGACCTCAGTAGCCGTGACTATCGACAGNNNNNNNNctcaatgtcctctagcgtacgaatcgcgagAGGTAGACTCGATTCCCGAT
Sewage	NC_008578_79523	TAGACGTAAGCCTGGTCTCAgtatgcgatcggtatatctccgctagaactAGAGTGTACCGACCTCAGTAGCCGTGACTATCGACAGNNNNNNNNggtcatcttccgacctcgacacacgtacagAGGTAGACTCGATTCCCGAT
Sewage	NC_008686_93	TAGACGTAAGCCTGGTCTCAggatttgcgtggcttgccggtaaccttcctAGAGTGTACCGACCTCAGTAGCCGTGACTATCGACAGNNNNNNNNgaccacgcgggatatccttgaattgcatacAGGTAGACTCGATTCCCGAT
Sewage	NC_008686_3442	TAGACGTAAGCCTGGTCTCAgggtgacagcctttggccgaccaggatttcAGAGTGTACCGACCTCAGTAGCCGTGACTATCGACAGNNNNNNNNaaactttacaacatagccctgaaccgtctcAGGTAGACTCGATTCCCGAT
Sewage	NC_008686_4029	TAGACGTAAGCCTGGTCTCAgactggcgaaatgccggaatataccctcttAGAGTGTACCGACCTCAGTAGCCGTGACTATCGACAGNNNNNNNNctcggaccatggatctggaacaacggaaagAGGTAGACTCGATTCCCGAT
Sewage	NC_008686_9527	TAGACGTAAGCCTGGTCTCActagcatgatcgggtcatggatcaaccatgAGAGTGTACCGACCTCAGTAGCCGTGACTATCGACAGNNNNNNNNcgaggctttgttggtcaatgccgcggaaacAGGTAGACTCGATTCCCGAT
Sewage	NC_008686_13760	TAGACGTAAGCCTGGTCTCActatccgcgccagcgaaatgaacgggcttgAGAGTGTACCGACCTCAGTAGCCGTGACTATCGACAGNNNNNNNNtagagaataagagctacgttccaactttggAGGTAGACTCGATTCCCGAT
Sewage	NC_008686_14215	TAGACGTAAGCCTGGTCTCAgcctgagaggacgccgtgaaacacttcaacAGAGTGTACCGACCTCAGTAGCCGTGACTATCGACAGNNNNNNNNatgattccagcctttacccatatgatcctgAGGTAGACTCGATTCCCGAT
Sewage	NC_008686_18453	TAGACGTAAGCCTGGTCTCActggctactacatttagtggcggcgctctcAGAGTGTACCGACCTCAGTAGCCGTGACTATCGACAGNNNNNNNNaaatggtgggatttatttgccacattgtggAGGTAGACTCGATTCCCGAT
Sewage	NC_008686_30173	TAGACGTAAGCCTGGTCTCActttgccaatacgaacaagggtcatatggcAGAGTGTACCGACCTCAGTAGCCGTGACTATCGACAGNNNNNNNNggtttcgggtccgaaggacaaggtcgacacAGGTAGACTCGATTCCCGAT
Sewage	NC_008686_33529	TAGACGTAAGCCTGGTCTCAgccattgccgtaatctacttcatcctggccAGAGTGTACCGACCTCAGTAGCCGTGACTATCGACAGNNNNNNNNcggaccttcaagaccttcgagttcttcctgAGGTAGACTCGATTCCCGAT
Sewage	NC_008686_39597	TAGACGTAAGCCTGGTCTCActtgttcccaagaactaatgctccaatccaAGAGTGTACCGACCTCAGTAGCCGTGACTATCGACAGNNNNNNNNggagataagtccgatgccactaaagagcgcAGGTAGACTCGATTCCCGAT
Sewage	NC_008686_44401	TAGACGTAAGCCTGGTCTCAcagaatctgtaaggtttgtcacatggcccgAGAGTGTACCGACCTCAGTAGCCGTGACTATCGACAGNNNNNNNNgcggcagtcagtattgtcatcgtgcatccgAGGTAGACTCGATTCCCGAT
Sewage	NC_008686_47344	TAGACGTAAGCCTGGTCTCAgatgaagatcgaacgatttgggacggaacgAGAGTGTACCGACCTCAGTAGCCGTGACTATCGACAGNNNNNNNNatgggaatgctggtcgatggcatatggcgcAGGTAGACTCGATTCCCGAT
Sewage	NC_008686_48726	TAGACGTAAGCCTGGTCTCActccctgtgtcgcacttaacattctgttcgAGAGTGTACCGACCTCAGTAGCCGTGACTATCGACAGNNNNNNNNatgccaacacagatgctaagatgcatacggAGGTAGACTCGATTCCCGAT
Sewage	NC_008686_53334	TAGACGTAAGCCTGGTCTCAcaagatcactgagctctcgccgtgcgttcaAGAGTGTACCGACCTCAGTAGCCGTGACTATCGACAGNNNNNNNNacttcacattctcgcttgcgtctgaagcagAGGTAGACTCGATTCCCGAT
Sewage	NC_008686_58883	TAGACGTAAGCCTGGTCTCAgcattaattgactgatcctgtcaggataagAGAGTGTACCGACCTCAGTAGCCGTGACTATCGACAGNNNNNNNNgtcttgccatgccgccgcatccgcatcctcAGGTAGACTCGATTCCCGAT
Sewage	NC_008686_65718	TAGACGTAAGCCTGGTCTCAccgacccttgatcggctgtgaccaacgactAGAGTGTACCGACCTCAGTAGCCGTGACTATCGACAGNNNNNNNNattgttccggcgaagaaggctatgtacatgAGGTAGACTCGATTCCCGAT
Sewage	NC_008686_71793	TAGACGTAAGCCTGGTCTCActggttccttgctcgatgcacactcagaccAGAGTGTACCGACCTCAGTAGCCGTGACTATCGACAGNNNNNNNNcagtatcagcgtgcgtttcatcataactccAGGTAGACTCGATTCCCGAT
Sewage	NC_008686_80464	TAGACGTAAGCCTGGTCTCActtccgtcagaccatcgatagcaatggttgAGAGTGTACCGACCTCAGTAGCCGTGACTATCGACAGNNNNNNNNtccagttcgacatggtgaaccggtagctgcAGGTAGACTCGATTCCCGAT
Sewage	NC_008686_90528	TAGACGTAAGCCTGGTCTCAgcaatatctgtttgcaggcagccgaaccgaAGAGTGTACCGACCTCAGTAGCCGTGACTATCGACAGNNNNNNNNgttcagcgtcttgaacaccagtatcggtggAGGTAGACTCGATTCCCGAT
Sewage	NC_008686_94365	TAGACGTAAGCCTGGTCTCActttatgatctcgcagaagacgaaatatgcAGAGTGTACCGACCTCAGTAGCCGTGACTATCGACAGNNNNNNNNcatgatgggccggcgaacactaaggattccAGGTAGACTCGATTCCCGAT
Sewage	NC_008700_38	TAGACGTAAGCCTGGTCTCAccaaagcggcgctttatggcctttatgcccAGAGTGTACCGACCTCAGTAGCCGTGACTATCGACAGNNNNNNNNtgttaaaggtagagccctggatccgacttcAGGTAGACTCGATTCCCGAT
Sewage	NC_008700_6569	TAGACGTAAGCCTGGTCTCAcggatcacgttgtgcaggttcatgcgcttgAGAGTGTACCGACCTCAGTAGCCGTGACTATCGACAGNNNNNNNNtgcaaacatttgctacatatagatagtggcAGGTAGACTCGATTCCCGAT
Sewage	NC_008700_12259	TAGACGTAAGCCTGGTCTCActgaagttgccggtaattgctctggtcattAGAGTGTACCGACCTCAGTAGCCGTGACTATCGACAGNNNNNNNNcgcttattcgccagtgccatttggagctgcAGGTAGACTCGATTCCCGAT
Sewage	NC_008700_20507	TAGACGTAAGCCTGGTCTCAcgacgataacagcgaagtgattatcagctaAGAGTGTACCGACCTCAGTAGCCGTGACTATCGACAGNNNNNNNNggcgatgaagggacctttcagttggcgctgAGGTAGACTCGATTCCCGAT
Sewage	NC_008700_25943	TAGACGTAAGCCTGGTCTCAgctgagattgggttcaatgctgttgatgctAGAGTGTACCGACCTCAGTAGCCGTGACTATCGACAGNNNNNNNNttgtgccaccttaacaccgatggcgccatgAGGTAGACTCGATTCCCGAT
Sewage	NC_008700_32918	TAGACGTAAGCCTGGTCTCAgtatggtccgccagtcaatttactcaataaAGAGTGTACCGACCTCAGTAGCCGTGACTATCGACAGNNNNNNNNcaggtagtgcttattcgcagggtgggccggAGGTAGACTCGATTCCCGAT
Sewage	NC_008700_40809	TAGACGTAAGCCTGGTCTCAgtgccaagcagcgaagccatgtatctgattAGAGTGTACCGACCTCAGTAGCCGTGACTATCGACAGNNNNNNNNgaaagtgtgccggatacaccacagcttgtgAGGTAGACTCGATTCCCGAT
Sewage	NC_008700_49720	TAGACGTAAGCCTGGTCTCAcgaagttcgcgcttgtccctgtcggcaagaAGAGTGTACCGACCTCAGTAGCCGTGACTATCGACAGNNNNNNNNacatccgcgaaataatggtctgtcatcaagAGGTAGACTCGATTCCCGAT
Sewage	NC_008700_59803	TAGACGTAAGCCTGGTCTCAcgactgtcttcgatgtccagattgaggtttAGAGTGTACCGACCTCAGTAGCCGTGACTATCGACAGNNNNNNNNaaggtgatgcgcaatccggtgagttgcaggAGGTAGACTCGATTCCCGAT
Sewage	NC_008700_66951	TAGACGTAAGCCTGGTCTCActcatcgttgtgcaggcgatgtatatcacgAGAGTGTACCGACCTCAGTAGCCGTGACTATCGACAGNNNNNNNNaaagcgtgcctgatcgtcaaggtttgtcagAGGTAGACTCGATTCCCGAT
Sewage	NC_008700_72776	TAGACGTAAGCCTGGTCTCAcaaagtcgccacaccatatagtcactggaaAGAGTGTACCGACCTCAGTAGCCGTGACTATCGACAGNNNNNNNNgactggccggcctcgtttgacacactaagcAGGTAGACTCGATTCCCGAT
Sewage	NC_008700_78070	TAGACGTAAGCCTGGTCTCActgtcaaacaccgcgttactgctgaccattAGAGTGTACCGACCTCAGTAGCCGTGACTATCGACAGNNNNNNNNcgtgcttgaaattctttgaggtgtcctgtgAGGTAGACTCGATTCCCGAT
Sewage	NC_008700_86303	TAGACGTAAGCCTGGTCTCAcactgaaaggatgcgcggagttactcgcggAGAGTGTACCGACCTCAGTAGCCGTGACTATCGACAGNNNNNNNNggatgtttgactgctttgaacacctcaaacAGGTAGACTCGATTCCCGAT
Sewage	NC_008700_94285	TAGACGTAAGCCTGGTCTCAcaccactcaagcaatacttccacattaattAGAGTGTACCGACCTCAGTAGCCGTGACTATCGACAGNNNNNNNNgcccacacgctgctatcgtctctggcacggAGGTAGACTCGATTCCCGAT
Sewage	NC_008700_102145	TAGACGTAAGCCTGGTCTCAgaactgctgacactggcgatatccatagatAGAGTGTACCGACCTCAGTAGCCGTGACTATCGACAGNNNNNNNNgcctggcaagccatggttggatacaacatgAGGTAGACTCGATTCCCGAT
Sewage	NC_008700_109591	TAGACGTAAGCCTGGTCTCAccgtttacccttggtgaccagatcaaccaaAGAGTGTACCGACCTCAGTAGCCGTGACTATCGACAGNNNNNNNNgagattgaagtaacggtaatgcatctgcgcAGGTAGACTCGATTCCCGAT
Sewage	NC_008700_119268	TAGACGTAAGCCTGGTCTCAgcaattggtcagttcgggccagatcctttcAGAGTGTACCGACCTCAGTAGCCGTGACTATCGACAGNNNNNNNNggttgtcgagcttgagcattatcaggccacAGGTAGACTCGATTCCCGAT
Sewage	NC_008700_127522	TAGACGTAAGCCTGGTCTCAccttcactgttactgcgacaatttgccacaAGAGTGTACCGACCTCAGTAGCCGTGACTATCGACAGNNNNNNNNacccaggcaagacacggcctgctaattcagAGGTAGACTCGATTCCCGAT
Sewage	NC_008700_134994	TAGACGTAAGCCTGGTCTCActggcagacgatccctacagcaccaaacgaAGAGTGTACCGACCTCAGTAGCCGTGACTATCGACAGNNNNNNNNcccaataaagccgagctcaagagttacctgAGGTAGACTCGATTCCCGAT
Sewage	NC_008700_143061	TAGACGTAAGCCTGGTCTCAgttgtctgaaatatcatagtccagggcgatAGAGTGTACCGACCTCAGTAGCCGTGACTATCGACAGNNNNNNNNagtcctgtcataacgtaccgacaacagcacAGGTAGACTCGATTCCCGAT
Sewage	NC_008709_422	TAGACGTAAGCCTGGTCTCAcctttatggtgggtgaactatgggctgcggAGAGTGTACCGACCTCAGTAGCCGTGACTATCGACAGNNNNNNNNgattggctagctttccaagcgctatttctgAGGTAGACTCGATTCCCGAT
Sewage	NC_008709_11003	TAGACGTAAGCCTGGTCTCAgcgtgctagcgtccagcaactatcatcagaAGAGTGTACCGACCTCAGTAGCCGTGACTATCGACAGNNNNNNNNgcacttattgaccatgtaatgggcttcatgAGGTAGACTCGATTCCCGAT
Sewage	NC_008709_20424	TAGACGTAAGCCTGGTCTCAcataatcgccgctgtgcgaatgggccaatgAGAGTGTACCGACCTCAGTAGCCGTGACTATCGACAGNNNNNNNNtgggcatgtgcaaatcagttaacagcagggAGGTAGACTCGATTCCCGAT
Sewage	NC_008709_27464	TAGACGTAAGCCTGGTCTCAcaaactctgaaagctatgggcgtgatctggAGAGTGTACCGACCTCAGTAGCCGTGACTATCGACAGNNNNNNNNtggatgccttagcgttaattacgcatcgtgAGGTAGACTCGATTCCCGAT
Sewage	NC_008709_36940	TAGACGTAAGCCTGGTCTCAgctgggaggatactcaaactaggcaacgttAGAGTGTACCGACCTCAGTAGCCGTGACTATCGACAGNNNNNNNNctgttgttgttcagagagatccactcactcAGGTAGACTCGATTCCCGAT
Sewage	NC_008709_49747	TAGACGTAAGCCTGGTCTCAcgggtattatagttgatagtcgcgcggtgtAGAGTGTACCGACCTCAGTAGCCGTGACTATCGACAGNNNNNNNNtcatcatgctaacaccctgggagtatgcgcAGGTAGACTCGATTCCCGAT
Sewage	NC_008709_56041	TAGACGTAAGCCTGGTCTCActcccgggtccaggatgactagatggacctAGAGTGTACCGACCTCAGTAGCCGTGACTATCGACAGNNNNNNNNgatggatttggagttgtacttggccaattcAGGTAGACTCGATTCCCGAT
Sewage	NC_008709_64757	TAGACGTAAGCCTGGTCTCAcgcattgttaacccgagatggtgaaatgagAGAGTGTACCGACCTCAGTAGCCGTGACTATCGACAGNNNNNNNNaaagccacttaatgatgttgatccgcgctgAGGTAGACTCGATTCCCGAT
Sewage	NC_008709_72809	TAGACGTAAGCCTGGTCTCActgcgcaaactctccaacaggtagaacgcaAGAGTGTACCGACCTCAGTAGCCGTGACTATCGACAGNNNNNNNNtgtagtggccgcatcattgacattgtatggAGGTAGACTCGATTCCCGAT
Sewage	NC_008709_83120	TAGACGTAAGCCTGGTCTCAgcatctgaattgaaacagtgggttgagttaAGAGTGTACCGACCTCAGTAGCCGTGACTATCGACAGNNNNNNNNaaggctcaccaatcgcatcgctgagtttgcAGGTAGACTCGATTCCCGAT
Sewage	NC_008709_92087	TAGACGTAAGCCTGGTCTCAgttctccttcccagcgctcaatatcgatctAGAGTGTACCGACCTCAGTAGCCGTGACTATCGACAGNNNNNNNNtgatcatacatggcggctgagcaagtaaacAGGTAGACTCGATTCCCGAT
Sewage	NC_008709_97463	TAGACGTAAGCCTGGTCTCAcagcgaggcgcttgatctaagcggccagttAGAGTGTACCGACCTCAGTAGCCGTGACTATCGACAGNNNNNNNNgaccaatattacctttaacggcctaattggAGGTAGACTCGATTCCCGAT
Sewage	NC_008709_103425	TAGACGTAAGCCTGGTCTCAcaaataaagcctggatcgataatgctatcgAGAGTGTACCGACCTCAGTAGCCGTGACTATCGACAGNNNNNNNNccgtggtgcagccgacaactttgatattggAGGTAGACTCGATTCCCGAT
Sewage	NC_008709_111492	TAGACGTAAGCCTGGTCTCAcggattaatcttcgccagaacctctaccgcAGAGTGTACCGACCTCAGTAGCCGTGACTATCGACAGNNNNNNNNagcatccataaagcgcatattgttgaccgcAGGTAGACTCGATTCCCGAT
Sewage	NC_008709_117207	TAGACGTAAGCCTGGTCTCAcggtagtattatcgctgatggtcaccgtcgAGAGTGTACCGACCTCAGTAGCCGTGACTATCGACAGNNNNNNNNaggtgtaaattacctcgccaattgcggtgcAGGTAGACTCGATTCCCGAT
Sewage	NC_008709_124525	TAGACGTAAGCCTGGTCTCActggttgtgggtaatatcatcggtggagttAGAGTGTACCGACCTCAGTAGCCGTGACTATCGACAGNNNNNNNNgttgcttctgcgcttgttgaagggacacagAGGTAGACTCGATTCCCGAT
Sewage	NC_008709_130620	TAGACGTAAGCCTGGTCTCAgatcaagtgtcacccatccaggtagaccctAGAGTGTACCGACCTCAGTAGCCGTGACTATCGACAGNNNNNNNNgattgttaatagtaatagagcccgtcgtagAGGTAGACTCGATTCCCGAT
Sewage	NC_008709_137068	TAGACGTAAGCCTGGTCTCActaaatgcagatcaacacctaaaccactcaAGAGTGTACCGACCTCAGTAGCCGTGACTATCGACAGNNNNNNNNattgcttcagtgcttcgacaccattcccggAGGTAGACTCGATTCCCGAT
Sewage	NC_008709_146120	TAGACGTAAGCCTGGTCTCAgctgcagcaacgggattggtgacctgaatgAGAGTGTACCGACCTCAGTAGCCGTGACTATCGACAGNNNNNNNNaacgattgccacctggtttcttcataccagAGGTAGACTCGATTCCCGAT
Sewage	NC_008709_151391	TAGACGTAAGCCTGGTCTCAcgtaatcccggataagctagacattgctttAGAGTGTACCGACCTCAGTAGCCGTGACTATCGACAGNNNNNNNNttcagggccaataccgcctggtgatagagcAGGTAGACTCGATTCCCGAT
Sewage	NC_008786_3058	TAGACGTAAGCCTGGTCTCAcgcctgattcgaaatcagaagcaaagatcgAGAGTGTACCGACCTCAGTAGCCGTGACTATCGACAGNNNNNNNNccgaactcaaagccaggcgccttctggtacAGGTAGACTCGATTCCCGAT
Sewage	NC_008786_12892	TAGACGTAAGCCTGGTCTCAgaggacgaattcaaagaagtccatggtcttAGAGTGTACCGACCTCAGTAGCCGTGACTATCGACAGNNNNNNNNgctgatttccacgcgcatcccggtttcgtcAGGTAGACTCGATTCCCGAT
Sewage	NC_008786_18623	TAGACGTAAGCCTGGTCTCAggaagacccgattaaccctgattgacagggAGAGTGTACCGACCTCAGTAGCCGTGACTATCGACAGNNNNNNNNattctgtcacttccacttggcgtcgacacgAGGTAGACTCGATTCCCGAT
Sewage	NC_008786_29875	TAGACGTAAGCCTGGTCTCAggtcaggattctcgaatacaacccgagagcAGAGTGTACCGACCTCAGTAGCCGTGACTATCGACAGNNNNNNNNggcgtatgaattgcgcaaagcgggttatgcAGGTAGACTCGATTCCCGAT
Sewage	NC_008786_40830	TAGACGTAAGCCTGGTCTCActgcgtcgagatgagaaattggcaataatcAGAGTGTACCGACCTCAGTAGCCGTGACTATCGACAGNNNNNNNNaccagcgaggcaggtttgcgtgtaatttgcAGGTAGACTCGATTCCCGAT
Sewage	NC_008786_48107	TAGACGTAAGCCTGGTCTCAgctctcgatccaaagtttgactgtgccgcaAGAGTGTACCGACCTCAGTAGCCGTGACTATCGACAGNNNNNNNNaaagacgacggtatttgagttgcatggcacAGGTAGACTCGATTCCCGAT
Sewage	NC_008786_59236	TAGACGTAAGCCTGGTCTCAgcaatgatcatcggcagttgactacccagcAGAGTGTACCGACCTCAGTAGCCGTGACTATCGACAGNNNNNNNNcgcacactgacgtcggacataattagaaagAGGTAGACTCGATTCCCGAT
Sewage	NC_008786_72744	TAGACGTAAGCCTGGTCTCAgactgttagaatgtttgttcactttcccatAGAGTGTACCGACCTCAGTAGCCGTGACTATCGACAGNNNNNNNNtgtttgacgcgccatcttggcgaaacgggcAGGTAGACTCGATTCCCGAT
Sewage	NC_008786_83865	TAGACGTAAGCCTGGTCTCAccgcagcatgcatattccatcctcgataccAGAGTGTACCGACCTCAGTAGCCGTGACTATCGACAGNNNNNNNNtcatatcgcgccctccttgaatgaaccttgAGGTAGACTCGATTCCCGAT
Sewage	NC_008786_95607	TAGACGTAAGCCTGGTCTCActacatccgaaggaacgacaagaacgacatAGAGTGTACCGACCTCAGTAGCCGTGACTATCGACAGNNNNNNNNcatgctgccggagatcgccaactttctgccAGGTAGACTCGATTCCCGAT
Sewage	NC_008786_103938	TAGACGTAAGCCTGGTCTCAgtcgtttgcatcaggagcattcaaccggttAGAGTGTACCGACCTCAGTAGCCGTGACTATCGACAGNNNNNNNNatttccacgcgaaatcaacgacttagacggAGGTAGACTCGATTCCCGAT
Sewage	NC_008786_111172	TAGACGTAAGCCTGGTCTCAggttcgctagtgtggttcggtcatactcttAGAGTGTACCGACCTCAGTAGCCGTGACTATCGACAGNNNNNNNNtttcattggctacggctggcgcgtcatcagAGGTAGACTCGATTCCCGAT
Sewage	NC_008786_115233	TAGACGTAAGCCTGGTCTCAgctgcaccctggtgatatcgtgatcgctgaAGAGTGTACCGACCTCAGTAGCCGTGACTATCGACAGNNNNNNNNggcctatatacagcaatttctgtgtcctacAGGTAGACTCGATTCCCGAT
Sewage	NC_008786_123101	TAGACGTAAGCCTGGTCTCAcgccatagccacctcatactcaatgcagttAGAGTGTACCGACCTCAGTAGCCGTGACTATCGACAGNNNNNNNNgcactcacacatgcgggccacgaattcttgAGGTAGACTCGATTCCCGAT
Sewage	NC_008786_130845	TAGACGTAAGCCTGGTCTCAcacacccttgcatccttaaactcaggaaagAGAGTGTACCGACCTCAGTAGCCGTGACTATCGACAGNNNNNNNNatcgttctggagccaagatcgcaggacgccAGGTAGACTCGATTCCCGAT
Sewage	NC_008786_137023	TAGACGTAAGCCTGGTCTCAcataatgtgcattcgagggcaggccaacgcAGAGTGTACCGACCTCAGTAGCCGTGACTATCGACAGNNNNNNNNccaccaggatttgacttcgaactctttcagAGGTAGACTCGATTCCCGAT
Sewage	NC_008786_142520	TAGACGTAAGCCTGGTCTCAgacagggcaccaaagaagccgtccacgatcAGAGTGTACCGACCTCAGTAGCCGTGACTATCGACAGNNNNNNNNtcgatattcgttggcaacaacggtggtttgAGGTAGACTCGATTCCCGAT
Sewage	NC_008786_158170	TAGACGTAAGCCTGGTCTCAgtgcagcgaagttatgatcgacatctgtatAGAGTGTACCGACCTCAGTAGCCGTGACTATCGACAGNNNNNNNNgcggtcattccacccaggcgcaatcgtgtgAGGTAGACTCGATTCCCGAT
Sewage	NC_008786_169152	TAGACGTAAGCCTGGTCTCAggccaagacgcgtcgttgcgagagagattgAGAGTGTACCGACCTCAGTAGCCGTGACTATCGACAGNNNNNNNNtatcacgacgatataactgatgctggtcgcAGGTAGACTCGATTCCCGAT
Sewage	NC_008786_184873	TAGACGTAAGCCTGGTCTCAgggacagaactcgaacaggttggcgctattAGAGTGTACCGACCTCAGTAGCCGTGACTATCGACAGNNNNNNNNgaaactgtcacattcgacgaagcaacttacAGGTAGACTCGATTCCCGAT
Sewage	NC_008825_2023	TAGACGTAAGCCTGGTCTCAggttgaaccgagtgaaagacgtggtttgaaAGAGTGTACCGACCTCAGTAGCCGTGACTATCGACAGNNNNNNNNgcttcttcatgatctgaactctccttgagcAGGTAGACTCGATTCCCGAT
Sewage	NC_008825_6707	TAGACGTAAGCCTGGTCTCAgttcgaagcgtacagtgctttcgcatgccgAGAGTGTACCGACCTCAGTAGCCGTGACTATCGACAGNNNNNNNNgatgcgagattctgtactgttagtgtattgAGGTAGACTCGATTCCCGAT
Sewage	NC_008825_15445	TAGACGTAAGCCTGGTCTCActaactgcgcgaaacaagtccgtagatattAGAGTGTACCGACCTCAGTAGCCGTGACTATCGACAGNNNNNNNNcgtctctggctgcgcaattgtgagcttgcgAGGTAGACTCGATTCCCGAT
Sewage	NC_008825_21761	TAGACGTAAGCCTGGTCTCAgccgatatcgtagaacgctccttcactcctAGAGTGTACCGACCTCAGTAGCCGTGACTATCGACAGNNNNNNNNgacacacagcgagaagacaccgatgtttgcAGGTAGACTCGATTCCCGAT
Sewage	NC_008825_31106	TAGACGTAAGCCTGGTCTCAgctcatcctcgagaagtaccacaagttcacAGAGTGTACCGACCTCAGTAGCCGTGACTATCGACAGNNNNNNNNctacatcaagaaggacgagtaccagttcgcAGGTAGACTCGATTCCCGAT
Sewage	NC_008825_37559	TAGACGTAAGCCTGGTCTCAcaccgtgatgttgatcgttgccgcttattaAGAGTGTACCGACCTCAGTAGCCGTGACTATCGACAGNNNNNNNNgctgtcgatttatttcggtgccgtggcgtgAGGTAGACTCGATTCCCGAT
Sewage	NC_008825_40295	TAGACGTAAGCCTGGTCTCAgatcgctactgcatccttcctcgcggtcagAGAGTGTACCGACCTCAGTAGCCGTGACTATCGACAGNNNNNNNNgaattgcgtcatgaagaagctgtctcgttgAGGTAGACTCGATTCCCGAT
Sewage	NC_008825_43176	TAGACGTAAGCCTGGTCTCAcaatactcaactgcgtggttcttccgctgaAGAGTGTACCGACCTCAGTAGCCGTGACTATCGACAGNNNNNNNNatagctacatcgtccatgctgaagtgaacgAGGTAGACTCGATTCCCGAT
Sewage	NC_008825_52446	TAGACGTAAGCCTGGTCTCAggatacgtagtacgctgcgtgctggtgtcaAGAGTGTACCGACCTCAGTAGCCGTGACTATCGACAGNNNNNNNNtagtcattgcttaggcgattgtacgtatgcAGGTAGACTCGATTCCCGAT
Sewage	NC_008825_59607	TAGACGTAAGCCTGGTCTCActtccgtgccctcgtggttcacacaccggaAGAGTGTACCGACCTCAGTAGCCGTGACTATCGACAGNNNNNNNNctgcttgcgactatcaatagttgtcaagagAGGTAGACTCGATTCCCGAT
Sewage	NC_008825_67131	TAGACGTAAGCCTGGTCTCAgcgccctgactttctccttgctgatcgccaAGAGTGTACCGACCTCAGTAGCCGTGACTATCGACAGNNNNNNNNacactggatcttctgcaatgactgtttcgcAGGTAGACTCGATTCCCGAT
Sewage	NC_008825_72039	TAGACGTAAGCCTGGTCTCActgcttgatcatgtcaacgagcgacgtggtAGAGTGTACCGACCTCAGTAGCCGTGACTATCGACAGNNNNNNNNtgaatctcacttgaacaacgcttcacgaagAGGTAGACTCGATTCCCGAT
Sewage	NC_008825_84710	TAGACGTAAGCCTGGTCTCAcgatgagaaggccgttctagtgatgtccaaAGAGTGTACCGACCTCAGTAGCCGTGACTATCGACAGNNNNNNNNggcggcgatcttgaagtggttgcagtacacAGGTAGACTCGATTCCCGAT
Sewage	NC_008825_85887	TAGACGTAAGCCTGGTCTCAgtttcttcgtccaattggcatagcttgcccAGAGTGTACCGACCTCAGTAGCCGTGACTATCGACAGNNNNNNNNgcacgcttaatattccattgatccacaaccAGGTAGACTCGATTCCCGAT
Sewage	NC_008825_85905	TAGACGTAAGCCTGGTCTCAcatcgagaacgtacttagcctgaagatcgtAGAGTGTACCGACCTCAGTAGCCGTGACTATCGACAGNNNNNNNNgttctacaacgagttcagtaagccttacggAGGTAGACTCGATTCCCGAT
Sewage	NC_008825_92478	TAGACGTAAGCCTGGTCTCAcggtatatcttgtcgcccttgatctcgtatAGAGTGTACCGACCTCAGTAGCCGTGACTATCGACAGNNNNNNNNccgttgtagccatccacatgggagactgtgAGGTAGACTCGATTCCCGAT
Sewage	NC_008825_105564	TAGACGTAAGCCTGGTCTCActcggcacaaacgtcacgaagttcatcgcaAGAGTGTACCGACCTCAGTAGCCGTGACTATCGACAGNNNNNNNNagcttgatcgacatgatgacgtgcgctttcAGGTAGACTCGATTCCCGAT
Sewage	NC_008825_111353	TAGACGTAAGCCTGGTCTCAgaggatctgaatgccatccaccgccacagaAGAGTGTACCGACCTCAGTAGCCGTGACTATCGACAGNNNNNNNNctgcaatgcatctcaatgggttgtcgtctgAGGTAGACTCGATTCCCGAT
Sewage	NC_008825_127316	TAGACGTAAGCCTGGTCTCAcatcagcgtatctcgccgttcacttggagaAGAGTGTACCGACCTCAGTAGCCGTGACTATCGACAGNNNNNNNNgatgacgacgacttgttgaagaatcagttcAGGTAGACTCGATTCCCGAT
Sewage	NC_008825_134401	TAGACGTAAGCCTGGTCTCAcactctctacacgcacttggacccaaacttAGAGTGTACCGACCTCAGTAGCCGTGACTATCGACAGNNNNNNNNcgctaggccgcatgaatgcttgtttccgtcAGGTAGACTCGATTCCCGAT
Sewage	NC_008942_196	TAGACGTAAGCCTGGTCTCAcgatgctcatcgcagcattcggtatcattgAGAGTGTACCGACCTCAGTAGCCGTGACTATCGACAGNNNNNNNNctatcgcagcattaaaccttattctcctccAGGTAGACTCGATTCCCGAT
Sewage	NC_008942_3677	TAGACGTAAGCCTGGTCTCAccgtaggtcataacaggcgttgcaatgatgAGAGTGTACCGACCTCAGTAGCCGTGACTATCGACAGNNNNNNNNtccatgaaggatttcagctgaccgggtatcAGGTAGACTCGATTCCCGAT
Sewage	NC_008942_6953	TAGACGTAAGCCTGGTCTCAgcaagagttagcgcagtccctatgtggattAGAGTGTACCGACCTCAGTAGCCGTGACTATCGACAGNNNNNNNNtttctgataacaacgaagggaatgccggtcAGGTAGACTCGATTCCCGAT
Sewage	NC_008942_10376	TAGACGTAAGCCTGGTCTCActgaagttcgtgatctcgcccgcctcactcAGAGTGTACCGACCTCAGTAGCCGTGACTATCGACAGNNNNNNNNctatacggtgaaagggtcaactatcttccgAGGTAGACTCGATTCCCGAT
Sewage	NC_008942_13290	TAGACGTAAGCCTGGTCTCAgcatgttcgtatcatcgtctctctcctatgAGAGTGTACCGACCTCAGTAGCCGTGACTATCGACAGNNNNNNNNgattcagattcctggagggtttgtttaccgAGGTAGACTCGATTCCCGAT
Sewage	NC_008942_15910	TAGACGTAAGCCTGGTCTCAgcacagggatactcaccgtttggatcgttcAGAGTGTACCGACCTCAGTAGCCGTGACTATCGACAGNNNNNNNNgtgtatgaaagaccgtagagcagctcgaccAGGTAGACTCGATTCCCGAT
Sewage	NC_008942_19529	TAGACGTAAGCCTGGTCTCActtcacgaatcatgatctgatagagctcggAGAGTGTACCGACCTCAGTAGCCGTGACTATCGACAGNNNNNNNNacatcccgaatcgtacgattccctgatgtcAGGTAGACTCGATTCCCGAT
Sewage	NC_008942_22552	TAGACGTAAGCCTGGTCTCAcacaaacacatgcagaagtacgtccgggtcAGAGTGTACCGACCTCAGTAGCCGTGACTATCGACAGNNNNNNNNatagatcgtaacgatcacatcattgccgacAGGTAGACTCGATTCCCGAT
Sewage	NC_008942_25325	TAGACGTAAGCCTGGTCTCAgtggaactcaaccgtccgcgtctgtatcttAGAGTGTACCGACCTCAGTAGCCGTGACTATCGACAGNNNNNNNNattgctctgatcattctcatatcgggactgAGGTAGACTCGATTCCCGAT
Sewage	NC_008942_30077	TAGACGTAAGCCTGGTCTCAgctacttcgacccgaacacctccgaaatgaAGAGTGTACCGACCTCAGTAGCCGTGACTATCGACAGNNNNNNNNtcgggaagcagacctacaagacatatgtcgAGGTAGACTCGATTCCCGAT
Sewage	NC_008942_34316	TAGACGTAAGCCTGGTCTCAgcaagaataaagatcaccagagaggtaacgAGAGTGTACCGACCTCAGTAGCCGTGACTATCGACAGNNNNNNNNgcacgcctgtataccgtgatgatcatcatcAGGTAGACTCGATTCCCGAT
Sewage	NC_008942_36831	TAGACGTAAGCCTGGTCTCActtcggtatcgacatctaccgtcttatcatAGAGTGTACCGACCTCAGTAGCCGTGACTATCGACAGNNNNNNNNtttcaggatgcgccagcatatacggacgacAGGTAGACTCGATTCCCGAT
Sewage	NC_008942_40327	TAGACGTAAGCCTGGTCTCActcatctgcgtcataggtgcattcggtccgAGAGTGTACCGACCTCAGTAGCCGTGACTATCGACAGNNNNNNNNattcctctcaatacacccgcatatatgatgAGGTAGACTCGATTCCCGAT
Sewage	NC_008942_43700	TAGACGTAAGCCTGGTCTCAgtatgttgtccaaagggcatcagaacctgaAGAGTGTACCGACCTCAGTAGCCGTGACTATCGACAGNNNNNNNNaccgacgatcggtccgaccacatagatcggAGGTAGACTCGATTCCCGAT
Sewage	NC_008942_46670	TAGACGTAAGCCTGGTCTCAcgggatcattcacctacacaaccacaatggAGAGTGTACCGACCTCAGTAGCCGTGACTATCGACAGNNNNNNNNccatatattacggcactatcaccgttgatcAGGTAGACTCGATTCCCGAT
Sewage	NC_008942_49566	TAGACGTAAGCCTGGTCTCAcgaaatgttcgggatgcgattgatcatcctAGAGTGTACCGACCTCAGTAGCCGTGACTATCGACAGNNNNNNNNatcaaagcagccgacgtcaccaaagctgccAGGTAGACTCGATTCCCGAT
Sewage	NC_008942_52020	TAGACGTAAGCCTGGTCTCAcagctgaagtttcgagatatgtccatgcacAGAGTGTACCGACCTCAGTAGCCGTGACTATCGACAGNNNNNNNNtgataggcagtatccagagccggcaacgggAGGTAGACTCGATTCCCGAT
Sewage	NC_008942_54903	TAGACGTAAGCCTGGTCTCAccgcacataacacagcggaaccggtcgagtAGAGTGTACCGACCTCAGTAGCCGTGACTATCGACAGNNNNNNNNacatcgaacttacacacatcaacacagttcAGGTAGACTCGATTCCCGAT
Sewage	NC_008942_57812	TAGACGTAAGCCTGGTCTCAgcaggtcgcaagtcccgtatttctgcatctAGAGTGTACCGACCTCAGTAGCCGTGACTATCGACAGNNNNNNNNaaggatatgtaaggtagccggattgaacccAGGTAGACTCGATTCCCGAT
Sewage	NC_008942_60090	TAGACGTAAGCCTGGTCTCActgcatatgatcaacacagaaccctacaacAGAGTGTACCGACCTCAGTAGCCGTGACTATCGACAGNNNNNNNNatcgaggcgggaaatcaaatccgtgcgacgAGGTAGACTCGATTCCCGAT
Sewage	NC_009009_1823	TAGACGTAAGCCTGGTCTCAccagactggctgacagctctcaatagtcctAGAGTGTACCGACCTCAGTAGCCGTGACTATCGACAGNNNNNNNNatttctctgacctttatccagctggatcagAGGTAGACTCGATTCCCGAT
Sewage	NC_009009_6607	TAGACGTAAGCCTGGTCTCActgtcttacaaagaatggccggattatgtaAGAGTGTACCGACCTCAGTAGCCGTGACTATCGACAGNNNNNNNNagcatgcaatccttggctgagcagcaaggcAGGTAGACTCGATTCCCGAT
Sewage	NC_009009_9565	TAGACGTAAGCCTGGTCTCAgactatttagagccacagctcaaggagcgcAGAGTGTACCGACCTCAGTAGCCGTGACTATCGACAGNNNNNNNNccattcctaactgccaataatgtcatgttgAGGTAGACTCGATTCCCGAT
Sewage	NC_009009_13365	TAGACGTAAGCCTGGTCTCAgtagacggcgctttagtaagatttccttggAGAGTGTACCGACCTCAGTAGCCGTGACTATCGACAGNNNNNNNNttctatgccctagcttctggtggcaagctgAGGTAGACTCGATTCCCGAT
Sewage	NC_009009_16344	TAGACGTAAGCCTGGTCTCAcaaaggaggcgagcgaggcttatctagtcaAGAGTGTACCGACCTCAGTAGCCGTGACTATCGACAGNNNNNNNNatgtgcagggcaagattaaccaactgattgAGGTAGACTCGATTCCCGAT
Sewage	NC_009009_17044	TAGACGTAAGCCTGGTCTCAgcgggctggatatgctggctatggcaggcaAGAGTGTACCGACCTCAGTAGCCGTGACTATCGACAGNNNNNNNNgagatattctggatctgacagctaagcttgAGGTAGACTCGATTCCCGAT
Sewage	NC_009009_21286	TAGACGTAAGCCTGGTCTCAggtgtacctagtgtcgtagatatggaagcaAGAGTGTACCGACCTCAGTAGCCGTGACTATCGACAGNNNNNNNNtacaagggaatccaatcgcagctggaagagAGGTAGACTCGATTCCCGAT
Sewage	NC_009009_26936	TAGACGTAAGCCTGGTCTCAgtgttcggaaacgtcgagctacagatacaaAGAGTGTACCGACCTCAGTAGCCGTGACTATCGACAGNNNNNNNNgctcaaccagttcctcaagtgaaacggctcAGGTAGACTCGATTCCCGAT
Sewage	NC_009009_29720	TAGACGTAAGCCTGGTCTCAgtaacctttggtctggctgagatagatttgAGAGTGTACCGACCTCAGTAGCCGTGACTATCGACAGNNNNNNNNcaggcagcggctctgactgatgagcctttgAGGTAGACTCGATTCCCGAT
Sewage	NC_009009_33651	TAGACGTAAGCCTGGTCTCAggagaagggctatgaaggcaataagttgatAGAGTGTACCGACCTCAGTAGCCGTGACTATCGACAGNNNNNNNNagtcccagagggcaatcttaagaggttgcgAGGTAGACTCGATTCCCGAT
Sewage	NC_009009_37588	TAGACGTAAGCCTGGTCTCAgaacaagtggcttcattaccagagtacacaAGAGTGTACCGACCTCAGTAGCCGTGACTATCGACAGNNNNNNNNggaattcaagcaggtgcagtagtagcacccAGGTAGACTCGATTCCCGAT
Sewage	NC_009009_43666	TAGACGTAAGCCTGGTCTCActggatgctacctttataggaagtcgccttAGAGTGTACCGACCTCAGTAGCCGTGACTATCGACAGNNNNNNNNgacatctgtccaagtattgctcaagcgttcAGGTAGACTCGATTCCCGAT
Sewage	NC_009009_48520	TAGACGTAAGCCTGGTCTCAgaaagggccacgatctgcttgagaatctgaAGAGTGTACCGACCTCAGTAGCCGTGACTATCGACAGNNNNNNNNgctgtaaaggcttggccattggacagttggAGGTAGACTCGATTCCCGAT
Sewage	NC_009009_54351	TAGACGTAAGCCTGGTCTCActctggtaaaggtaagaaagaggagactacAGAGTGTACCGACCTCAGTAGCCGTGACTATCGACAGNNNNNNNNcctcttatcaggacttgtcttggctggctgAGGTAGACTCGATTCCCGAT
Sewage	NC_009009_58736	TAGACGTAAGCCTGGTCTCAgtacgtcctagagttgttaagagcctgatgAGAGTGTACCGACCTCAGTAGCCGTGACTATCGACAGNNNNNNNNcgcctggacatcgttcaattccacaatatgAGGTAGACTCGATTCCCGAT
Sewage	NC_009009_62581	TAGACGTAAGCCTGGTCTCAcaaatggcagagcgttgatttgcttgccctAGAGTGTACCGACCTCAGTAGCCGTGACTATCGACAGNNNNNNNNcataagtaaagatctctgctgtatagcggcAGGTAGACTCGATTCCCGAT
Sewage	NC_009009_67143	TAGACGTAAGCCTGGTCTCAcaatcttagctaccaattcatcctcctggcAGAGTGTACCGACCTCAGTAGCCGTGACTATCGACAGNNNNNNNNggacaaagccatactgcggagctagttgggAGGTAGACTCGATTCCCGAT
Sewage	NC_009009_70839	TAGACGTAAGCCTGGTCTCAggtcagagttctgttcgcaacttctgatttAGAGTGTACCGACCTCAGTAGCCGTGACTATCGACAGNNNNNNNNggcgaactcggttgcccactggtcagcttcAGGTAGACTCGATTCCCGAT
Sewage	NC_009009_75150	TAGACGTAAGCCTGGTCTCAccagacctactatgcttgccagcacaggaaAGAGTGTACCGACCTCAGTAGCCGTGACTATCGACAGNNNNNNNNctgccggaaatggtgtgccaccttcataagAGGTAGACTCGATTCCCGAT
Sewage	NC_009009_77932	TAGACGTAAGCCTGGTCTCAgccagcgaatcggaatccttctttaaatcaAGAGTGTACCGACCTCAGTAGCCGTGACTATCGACAGNNNNNNNNtcaggaagtcccaaacggtcaatctgagccAGGTAGACTCGATTCCCGAT
Sewage	NC_009138_4	TAGACGTAAGCCTGGTCTCAcgataacgacttgatgaaataagcgcctggAGAGTGTACCGACCTCAGTAGCCGTGACTATCGACAGNNNNNNNNcacttagcacaattgcgctacttgcctgccAGGTAGACTCGATTCCCGAT
Sewage	NC_009138_9592	TAGACGTAAGCCTGGTCTCActggcgacctgttccggcgtgagttcgtaaAGAGTGTACCGACCTCAGTAGCCGTGACTATCGACAGNNNNNNNNtgaatgatttgatgcacgagagtggtcgtgAGGTAGACTCGATTCCCGAT
Sewage	NC_009138_15654	TAGACGTAAGCCTGGTCTCAccaacggtaaggccagtgtttcaggaacagAGAGTGTACCGACCTCAGTAGCCGTGACTATCGACAGNNNNNNNNgtgtcacgaccaaactggatacatccattgAGGTAGACTCGATTCCCGAT
Sewage	NC_009138_18024	TAGACGTAAGCCTGGTCTCAcaaagagtaacggatcgcgttagacagaagAGAGTGTACCGACCTCAGTAGCCGTGACTATCGACAGNNNNNNNNatgtagacgcacgatgaccgaggaaccgggAGGTAGACTCGATTCCCGAT
Sewage	NC_009138_22980	TAGACGTAAGCCTGGTCTCAgccgtagccaagaagctgtcgaaggtgcgaAGAGTGTACCGACCTCAGTAGCCGTGACTATCGACAGNNNNNNNNctttcactaaacgtttacgtttagcgttgcAGGTAGACTCGATTCCCGAT
Sewage	NC_009138_29691	TAGACGTAAGCCTGGTCTCAcatagttaacagtactgctcggaagggcctAGAGTGTACCGACCTCAGTAGCCGTGACTATCGACAGNNNNNNNNacacatgcgtcgtgtgaagtgcgaggtcacAGGTAGACTCGATTCCCGAT
Sewage	NC_009138_36032	TAGACGTAAGCCTGGTCTCAgtgatggcacagttcgatcaatgggaaagcAGAGTGTACCGACCTCAGTAGCCGTGACTATCGACAGNNNNNNNNcctgaaatcagccagcaaacatacgcagccAGGTAGACTCGATTCCCGAT
Sewage	NC_009138_42296	TAGACGTAAGCCTGGTCTCAcgcgtgtcgttgccaaatacatagtcgccgAGAGTGTACCGACCTCAGTAGCCGTGACTATCGACAGNNNNNNNNacgggatagctcagattgattgcgtgtttgAGGTAGACTCGATTCCCGAT
Sewage	NC_009138_50407	TAGACGTAAGCCTGGTCTCAgctcgcaaagcatctcgatacgggaattgaAGAGTGTACCGACCTCAGTAGCCGTGACTATCGACAGNNNNNNNNcctcgaaatcgatcagggactgattcgcccAGGTAGACTCGATTCCCGAT
Sewage	NC_009138_52979	TAGACGTAAGCCTGGTCTCAgtctaggtcgaaagccacaggagatctcttAGAGTGTACCGACCTCAGTAGCCGTGACTATCGACAGNNNNNNNNgtgctagccaagtcagcgttactctggaacAGGTAGACTCGATTCCCGAT
Sewage	NC_009138_61580	TAGACGTAAGCCTGGTCTCAgtgatgcgtataacccttataaatcacttcAGAGTGTACCGACCTCAGTAGCCGTGACTATCGACAGNNNNNNNNgatttcatattgcggctccgctgtgctggcAGGTAGACTCGATTCCCGAT
Sewage	NC_009138_67310	TAGACGTAAGCCTGGTCTCAcgatctccgattgacgaaacgtgatcggttAGAGTGTACCGACCTCAGTAGCCGTGACTATCGACAGNNNNNNNNactgaagcttgagcggaaaggtgatgctggAGGTAGACTCGATTCCCGAT
Sewage	NC_009138_73819	TAGACGTAAGCCTGGTCTCAcagctacttccaagaactggagatacctcaAGAGTGTACCGACCTCAGTAGCCGTGACTATCGACAGNNNNNNNNgacatcgctggagaagctggaaattcagcgAGGTAGACTCGATTCCCGAT
Sewage	NC_009138_76692	TAGACGTAAGCCTGGTCTCAcgccaaagctcgtcgagattgcagagctatAGAGTGTACCGACCTCAGTAGCCGTGACTATCGACAGNNNNNNNNtgagcgaacaacattacgacgaagtgattgAGGTAGACTCGATTCCCGAT
Sewage	NC_009138_81923	TAGACGTAAGCCTGGTCTCActttatccagcgtgttgtataacacgcgccAGAGTGTACCGACCTCAGTAGCCGTGACTATCGACAGNNNNNNNNaggcgatcacggcaacggttgatggaatggAGGTAGACTCGATTCCCGAT
Sewage	NC_009138_87160	TAGACGTAAGCCTGGTCTCAgcaggtaaacgatatgccagcgataagcgcAGAGTGTACCGACCTCAGTAGCCGTGACTATCGACAGNNNNNNNNgtcatttctatccatcacgctacaaacccgAGGTAGACTCGATTCCCGAT
Sewage	NC_009138_95168	TAGACGTAAGCCTGGTCTCAcatcacctcgatatcgaaatattcgacgcgAGAGTGTACCGACCTCAGTAGCCGTGACTATCGACAGNNNNNNNNttcggcagtttcctggtcataagcgtcctgAGGTAGACTCGATTCCCGAT
Sewage	NC_009138_102364	TAGACGTAAGCCTGGTCTCAgatgctgttgcgtcttaaggcgcgataacaAGAGTGTACCGACCTCAGTAGCCGTGACTATCGACAGNNNNNNNNgatgcaatcaaacgtttgccggatgaatcgAGGTAGACTCGATTCCCGAT
Sewage	NC_009138_107881	TAGACGTAAGCCTGGTCTCAccagttcaggtctgagactgctttagtcagAGAGTGTACCGACCTCAGTAGCCGTGACTATCGACAGNNNNNNNNtgttactgccaaacccggtgcaatatcgtcAGGTAGACTCGATTCCCGAT
Sewage	NC_009138_114048	TAGACGTAAGCCTGGTCTCAcgcctgcagggatgaacccttgtctgcaccAGAGTGTACCGACCTCAGTAGCCGTGACTATCGACAGNNNNNNNNgtttacaaagtcgagataggttgcatgacgAGGTAGACTCGATTCCCGAT
Sewage	NC_009348_375	TAGACGTAAGCCTGGTCTCAgtaagcgaagagagttgtaactgcgtggccAGAGTGTACCGACCTCAGTAGCCGTGACTATCGACAGNNNNNNNNagaagtgggcaattgccgttctcatcaatgAGGTAGACTCGATTCCCGAT
Sewage	NC_009348_3487	TAGACGTAAGCCTGGTCTCActtggcacacgctcacagtcaatatatgcaAGAGTGTACCGACCTCAGTAGCCGTGACTATCGACAGNNNNNNNNattggttcctccattggctctgaatgctgcAGGTAGACTCGATTCCCGAT
Sewage	NC_009348_12150	TAGACGTAAGCCTGGTCTCAgcatccgatgtcagatgtgccttgaaacgcAGAGTGTACCGACCTCAGTAGCCGTGACTATCGACAGNNNNNNNNagcgaattgaccaaggatcctgtcttgttgAGGTAGACTCGATTCCCGAT
Sewage	NC_009348_13167	TAGACGTAAGCCTGGTCTCAgaaacctgcaatcatgggaatggagaagcgAGAGTGTACCGACCTCAGTAGCCGTGACTATCGACAGNNNNNNNNtgttgcgagtggtagcgagtagcgtccatcAGGTAGACTCGATTCCCGAT
Sewage	NC_009348_20568	TAGACGTAAGCCTGGTCTCAgtaaacccttcattcaagatccttggccaaAGAGTGTACCGACCTCAGTAGCCGTGACTATCGACAGNNNNNNNNgcaggcagcccagtactggcgcctttatccAGGTAGACTCGATTCCCGAT
Sewage	NC_009348_28417	TAGACGTAAGCCTGGTCTCAggtatctatcagctcaaccagagcacaggtAGAGTGTACCGACCTCAGTAGCCGTGACTATCGACAGNNNNNNNNcatgatgtggagtatgtccagttcgccgacAGGTAGACTCGATTCCCGAT
Sewage	NC_009348_35820	TAGACGTAAGCCTGGTCTCAggaactacgggaagccaagaataaagtgacAGAGTGTACCGACCTCAGTAGCCGTGACTATCGACAGNNNNNNNNggataactcgcatcctgcgatcagtatctgAGGTAGACTCGATTCCCGAT
Sewage	NC_009348_44478	TAGACGTAAGCCTGGTCTCAcgctggctcatgttccattcatcattgggaAGAGTGTACCGACCTCAGTAGCCGTGACTATCGACAGNNNNNNNNtcgcccgtttaataacggcgacctcatgagAGGTAGACTCGATTCCCGAT
Sewage	NC_009348_49853	TAGACGTAAGCCTGGTCTCAgtcttgataagccaaggccgacaggaggaaAGAGTGTACCGACCTCAGTAGCCGTGACTATCGACAGNNNNNNNNggctagactacacaagagattgggcgaaacAGGTAGACTCGATTCCCGAT
Sewage	NC_009348_55396	TAGACGTAAGCCTGGTCTCActtgtgtgtggccctcatactgccattctcAGAGTGTACCGACCTCAGTAGCCGTGACTATCGACAGNNNNNNNNgtctagcatgtacttgcctaaatagaagcgAGGTAGACTCGATTCCCGAT
Sewage	NC_009348_63498	TAGACGTAAGCCTGGTCTCAggagctggttgccaactgaagcatgttatcAGAGTGTACCGACCTCAGTAGCCGTGACTATCGACAGNNNNNNNNttctggcaacagtatagaaactcccttagcAGGTAGACTCGATTCCCGAT
Sewage	NC_009348_73549	TAGACGTAAGCCTGGTCTCAcaactggataaatttgacctgattcttcagAGAGTGTACCGACCTCAGTAGCCGTGACTATCGACAGNNNNNNNNcaagccattcaactcgaaactgccgccagcAGGTAGACTCGATTCCCGAT
Sewage	NC_009348_84802	TAGACGTAAGCCTGGTCTCAgcatacctacaactcgctcgtcgccctgaaAGAGTGTACCGACCTCAGTAGCCGTGACTATCGACAGNNNNNNNNcttcgagcagttgatgtccaacgtctactgAGGTAGACTCGATTCCCGAT
Sewage	NC_009348_91628	TAGACGTAAGCCTGGTCTCAcgtgggaatgcttagcctagtcatcgacggAGAGTGTACCGACCTCAGTAGCCGTGACTATCGACAGNNNNNNNNaatgggtaactcacctcttgcaggacaaagAGGTAGACTCGATTCCCGAT
Sewage	NC_009348_104900	TAGACGTAAGCCTGGTCTCAgcctatgccaacgcataaacgagatcctcgAGAGTGTACCGACCTCAGTAGCCGTGACTATCGACAGNNNNNNNNaagctgatggcaaactcgagacggtacgtcAGGTAGACTCGATTCCCGAT
Sewage	NC_009348_116436	TAGACGTAAGCCTGGTCTCAgaaattgaggctgcgggagtggattgtatcAGAGTGTACCGACCTCAGTAGCCGTGACTATCGACAGNNNNNNNNgcttcatgaattgagctggcctccggatagAGGTAGACTCGATTCCCGAT
Sewage	NC_009348_132038	TAGACGTAAGCCTGGTCTCAcaggaaggtggcattactgcgctcaagaaaAGAGTGTACCGACCTCAGTAGCCGTGACTATCGACAGNNNNNNNNcttgcgttcagcgaaaggcatgtctgcgtcAGGTAGACTCGATTCCCGAT
Sewage	NC_009348_141417	TAGACGTAAGCCTGGTCTCActaatgcaccagaacaacgcctcccatttgAGAGTGTACCGACCTCAGTAGCCGTGACTATCGACAGNNNNNNNNcggcgttccctgcgcatcaaattgatacagAGGTAGACTCGATTCCCGAT
Sewage	NC_009348_152255	TAGACGTAAGCCTGGTCTCAgggtcaacccggcctggtgttatcaatgaaAGAGTGTACCGACCTCAGTAGCCGTGACTATCGACAGNNNNNNNNcatggacatatcagttctcctcaagtggccAGGTAGACTCGATTCCCGAT
Sewage	NC_009348_156383	TAGACGTAAGCCTGGTCTCAgccggaggtgactatatggcggcttgccttAGAGTGTACCGACCTCAGTAGCCGTGACTATCGACAGNNNNNNNNaatgatggcgctggcatcaatatcaaacagAGGTAGACTCGATTCCCGAT
Sewage	NC_009379_360	TAGACGTAAGCCTGGTCTCAcattgccatccattgcccgtttggtaatgcAGAGTGTACCGACCTCAGTAGCCGTGACTATCGACAGNNNNNNNNtaccattctcgatcgcgtcactggcattggAGGTAGACTCGATTCCCGAT
Sewage	NC_009379_5668	TAGACGTAAGCCTGGTCTCAgccgcaccagtcaagactgttggtattggcAGAGTGTACCGACCTCAGTAGCCGTGACTATCGACAGNNNNNNNNtaccgccagatgatgaagcaacgtacgatcAGGTAGACTCGATTCCCGAT
Sewage	NC_009379_9352	TAGACGTAAGCCTGGTCTCAgacgtgctggtatgggtggcttatacgaagAGAGTGTACCGACCTCAGTAGCCGTGACTATCGACAGNNNNNNNNgtgatattcagctcacgattcaaaccttgcAGGTAGACTCGATTCCCGAT
Sewage	NC_009379_13051	TAGACGTAAGCCTGGTCTCAgcggagctggcttggtgctcaatgtcactgAGAGTGTACCGACCTCAGTAGCCGTGACTATCGACAGNNNNNNNNatgctattaatgagcgtttgaaaccgtctgAGGTAGACTCGATTCCCGAT
Sewage	NC_009379_17118	TAGACGTAAGCCTGGTCTCAcgagcctgatagtgatgaagccttgcgcatAGAGTGTACCGACCTCAGTAGCCGTGACTATCGACAGNNNNNNNNgcttggtgtacgtcttggtgaaccattaagAGGTAGACTCGATTCCCGAT
Sewage	NC_009379_20095	TAGACGTAAGCCTGGTCTCAcatctgcgggcttgcctagaatctctccatAGAGTGTACCGACCTCAGTAGCCGTGACTATCGACAGNNNNNNNNgcatttgtaggattcgtgccgcatcgagtgAGGTAGACTCGATTCCCGAT
Sewage	NC_009379_24315	TAGACGTAAGCCTGGTCTCAcaacgtaaaggcccagcctttgaggttcttAGAGTGTACCGACCTCAGTAGCCGTGACTATCGACAGNNNNNNNNctgaagcactggatagtaagaagggaagtgAGGTAGACTCGATTCCCGAT
Sewage	NC_009379_28739	TAGACGTAAGCCTGGTCTCAcgtacaagatgccgtattccagcaaagtatAGAGTGTACCGACCTCAGTAGCCGTGACTATCGACAGNNNNNNNNttatcgaggcgcaatagtcgatcaggtacgAGGTAGACTCGATTCCCGAT
Sewage	NC_009379_33563	TAGACGTAAGCCTGGTCTCAgtgcgggcgcttctagacccgtcatacgagAGAGTGTACCGACCTCAGTAGCCGTGACTATCGACAGNNNNNNNNatgaattgggcatatcagctactggttatgAGGTAGACTCGATTCCCGAT
Sewage	NC_009379_37047	TAGACGTAAGCCTGGTCTCAgcaataccgtattgaccaccaacgatggtgAGAGTGTACCGACCTCAGTAGCCGTGACTATCGACAGNNNNNNNNccactcgttactactccaccactttggatgAGGTAGACTCGATTCCCGAT
Sewage	NC_009379_39521	TAGACGTAAGCCTGGTCTCAgacaacaggataatcagcggaatattcaacAGAGTGTACCGACCTCAGTAGCCGTGACTATCGACAGNNNNNNNNtaatgcattctcctgcgggtcagtccactcAGGTAGACTCGATTCCCGAT
Sewage	NC_009379_42592	TAGACGTAAGCCTGGTCTCAcgtcagagaatgtcactagcgttggctttaAGAGTGTACCGACCTCAGTAGCCGTGACTATCGACAGNNNNNNNNttgagcgcaccttagtgcactcactcaacgAGGTAGACTCGATTCCCGAT
Sewage	NC_009379_46074	TAGACGTAAGCCTGGTCTCAcagccatgaaaggtgtcaatcacaattggcAGAGTGTACCGACCTCAGTAGCCGTGACTATCGACAGNNNNNNNNactggagcggcaccaagcaatctaccaaacAGGTAGACTCGATTCCCGAT
Sewage	NC_009379_48985	TAGACGTAAGCCTGGTCTCAgccacgtgacaaactaccgataagacgtgaAGAGTGTACCGACCTCAGTAGCCGTGACTATCGACAGNNNNNNNNgcgatccatggttggtactgcggctttaagAGGTAGACTCGATTCCCGAT
Sewage	NC_009379_52739	TAGACGTAAGCCTGGTCTCAgaccgctgcgcccaaatcaataccggaataAGAGTGTACCGACCTCAGTAGCCGTGACTATCGACAGNNNNNNNNgtccataaagaaaccaaagataaatgggccAGGTAGACTCGATTCCCGAT
Sewage	NC_009379_55840	TAGACGTAAGCCTGGTCTCAgcgaccagcgcaagatgcagtagccgatatAGAGTGTACCGACCTCAGTAGCCGTGACTATCGACAGNNNNNNNNatctaaaccatttcgtggagagcagattggAGGTAGACTCGATTCCCGAT
Sewage	NC_009379_59799	TAGACGTAAGCCTGGTCTCAcaatcgggtggtgcacgctgcaatatgcgtAGAGTGTACCGACCTCAGTAGCCGTGACTATCGACAGNNNNNNNNaactttggcttggcggccgattacaacaacAGGTAGACTCGATTCCCGAT
Sewage	NC_009379_63019	TAGACGTAAGCCTGGTCTCAcgaacaccttcttgacgcaaggctttgctgAGAGTGTACCGACCTCAGTAGCCGTGACTATCGACAGNNNNNNNNgggttaactacaacgtagttgcactggatgAGGTAGACTCGATTCCCGAT
Sewage	NC_009379_67497	TAGACGTAAGCCTGGTCTCAccttatccgcgccgacatcaatagttcggaAGAGTGTACCGACCTCAGTAGCCGTGACTATCGACAGNNNNNNNNtttgagaaacatcgacacctgcgcctaaggAGGTAGACTCGATTCCCGAT
Sewage	NC_009379_71633	TAGACGTAAGCCTGGTCTCAgggaatattcacctcctgagcgctcccatgAGAGTGTACCGACCTCAGTAGCCGTGACTATCGACAGNNNNNNNNgcagaccctccgtcatgcctctatatatacAGGTAGACTCGATTCCCGAT
Sewage	NC_009454_36	TAGACGTAAGCCTGGTCTCAgttgtggctgggtactacaacatccgtgtcAGAGTGTACCGACCTCAGTAGCCGTGACTATCGACAGNNNNNNNNaggcagattacggtggaactcattcaggagAGGTAGACTCGATTCCCGAT
Sewage	NC_009454_6874	TAGACGTAAGCCTGGTCTCAcgcctgtttagagatgttgtcggcgacgtcAGAGTGTACCGACCTCAGTAGCCGTGACTATCGACAGNNNNNNNNgaaatcctgagcaggtattacagcatttccAGGTAGACTCGATTCCCGAT
Sewage	NC_009454_11882	TAGACGTAAGCCTGGTCTCAcgggcagatcaaacggttaaaggatctggtAGAGTGTACCGACCTCAGTAGCCGTGACTATCGACAGNNNNNNNNtcgaagaagccatgcgcaacctttccgtccAGGTAGACTCGATTCCCGAT
Sewage	NC_009454_16728	TAGACGTAAGCCTGGTCTCAgatattacagcaggactgatgggcactaaaAGAGTGTACCGACCTCAGTAGCCGTGACTATCGACAGNNNNNNNNgcacataagaaaggcctgtcgccgggaaggAGGTAGACTCGATTCCCGAT
Sewage	NC_009454_21342	TAGACGTAAGCCTGGTCTCAgctcgacgtggtcagaatagccgttcccttAGAGTGTACCGACCTCAGTAGCCGTGACTATCGACAGNNNNNNNNtttaaagggcaactacatcataaaccttccAGGTAGACTCGATTCCCGAT
[truncated: 5,521 more rows]

## Sheet: Oligos_for_CRISPRi
Sequence
[truncated: 9,402 more rows]

## Sheet: CRISPRi Essential Genes
YBL074C
YBR236C
YKL112W
YNR016C
YKL192C
YLR153C
YFL039C
YLR359W
YLR397C
YOR335C
YBR110W
YGL047W
YBR070C
[truncated: 1,104 more rows]

## Sheet: CRISPRi Respiratory Genes
YBL007C
[truncated: 513 more rows]
