# Supplementary material for: A method for high‐throughput production of sequence‐verified DNA libraries and strain collections
Source: Mol Syst Biol. 2017 Feb 13;13(2):913. doi: 10.15252/msb.20167233 (PMC5327727; doi:10.15252/msb.20167233)
Supplement: Supplementary file 3 — Table EV2 [file MSB-13-913-s003.xlsx]

## Sheet: README
Table EV2: Composition of molecular probe library amplified from array-synthesized DNA
Tab	Description
CA2_ConsensusInsertSummary Tab	Summarizes all sequences identified following amplification of the array-synthesized molecular probe library
CA2_PM_ProbeFrequency Tab	Summarizes all sequences identified following amplification of the array-synthesized molecular probe library that perfectly matched one of the 7051 designed molecular probes
CA2_ConsensusInsertSummary Tab
Header	Description
Sequence	Sequence of amplified DNA
Frequency	Number of sequencing reads
Probe_ID	Most similar probe to that sequence (NA if the sequences has no apparent similarity to a designed probe)
Category	Type of match: numbers indicate levenschtein distance to most similar probe (0 indicates perfect match), "hybrid" indicates hybrid probe, "other" indicate sequences with no apparent similarity to a designed probe
CA2_PM_ProbeFrequency Tab
Header	Description
Probe_ID	Probe identifier
Sequence	Sequence of the probe (random barcode indicated with Ns)
Frequency	Number of sequencing reads

## Sheet: CA2_ConsensusInsertSummary
Sequence	Frequency	Probe_ID	Category
A	28	NA	Other
AA	4	NA	Other
AAA	1	NA	Other
AAAACTCTCTAACTGCTCGAACTTAACGTAGAGTGTACCGCTCAGTAGCCGTGACTATCGACAGACACGATTCCGTCCCTTCCAATCGGGATGCTGTTCAG	2	NC_016641_202745	5
AAAAGAGTTCTTCAAGTCGATGGCACAGGCAGAGTGTACCGACCTCAGTAGCCGTGACTATCGACAGTTTTCGCCCTTCGGCTACTTCATCGTCGTGCCCATCAC	1	NC_006177_40033	1
AAAAGCCGCAATGAACTGCCGAGCAACTGTAGATGTACCGACCTCAGTAGCCGTGCTATCGACAGCAATGGGATGTCTGGCCTTCGGTGTCGAAAGTTACGTTC	1	NA	Other
AAAAGCGCATCGGTCTGGACAGTTTCGTAAAGAGTGTACCGACCTCAGTAGCCGTGACTATCGACAGCGTGCGGGGTGTACTCATTGCCAGACGTATAGGCTATC	1	NC_002977_77168	1
AAAAGCGCATCGGTCTGGACAGTTTCGTAAAGAGTGTACCGACCTCAGTAGCCGTGACTATCGACAGGGGCATAACCATCCATAGTGACGGAATTCCGGCAGATC	1	NC_002977_77168:NC_015144_15383	Hybrid
AAAATAACTGC	1	NA	Other
AAAATCAGTGCTGCGAGACGTGCTGCAAATGAGAGTGTACCGACTCAGTAGCCGTGACTATCGACAGGCCGTTATACCAAGCGACGTGGTCTGTTGCGTAGTTTG	1	NC_013729_2535	4
AAAC	3	NA	Other
AAACAAGGACTATCGACAGTTGTGTTATAACTGTGAATGCGGATCCAACGGAGGTCC	5	NA	Other
AAACACCGGTTCACAGAACATCGTTAGAGTGTACCGACCTCAGTAGCCGTGACTATCGACAGGCCTCAAGGTAAGCGCTCAGCCACGTTGCGATAATTGC	1	NA	Other
AAACACTCGCAAGCAGCAGATC	1	NA	Other
AAACAGGTAATGGTGCCCGTAAGGGAACTTAGAGTGTACCGACCTCAGTAGCCGTGACTATCGACAGTTTGCTCATGGTTTACGGTTCCAACTTATTTGGCAGGC	3	NC_019954_61844	1
AAACATATCCGTCATCAT	1	NA	Other
AAACATCAGGG	8	NA	Other
AAACATCGAATGTGCAATGTCGAACACAAGAGAGTGTACCGACCTCAGTAGCCGTGACTATCGACAGATTCGTACTGCCGACTGCTTGCTTCGGTGTTATGGACC	1	NC_013757_95591	1
AAACCAGATCACGCACTTGGTCGCAAAAGAGTGTACCGACCTCAGTAGCCGTGACTATCGACAGGATGTTGTAAAGTAGACCCAGTTGCTGTTACGCAG	1	NC_015138_178397	7
AAACCCAGCTAACCCAGGTAAACATGCATTAGAGTGTACCGACCTCAGTAGCCGTGACTATCGACAGTGTCTGTGTCTCCCTGTCAGACTTCGGACGATTCCACG	1	NC_012968_84749:NC_015388_66535	Hybrid
AAACCCGAACGCGATTTCGATGATTTACGCGAGAGTGTACCGACCTCAGTAGCCGTGACTATCGACAGGCTAATGCAGATCCGTCCATCTTTGTGTACCGCCAGGC	1	STP_1021:CP_006659_91141	Hybrid
AAACCGTATGATGTCGTAATTTCACAGAGAGTGTACCGACCTCAGTAGCCGTGACTATCGACAGTTTTTAGCGGCCTTGAAATCGCTATAATCCCTGAGCGC	1	NC_015681_30362	5
AAACCTCTTATC	1	NA	Other
AAACCTGAACGATGCTCTATGGAGTACCGACCAGTAGCGTGCCCAGAGGCATAGTCCGTCATGATCA	2	NA	Other
AAACCTGCAATCATGGCAATGGAGAAGCGAGAGTGTACCGACCTCAGTAGCCGTGACTATCGACAGTGTTCTTTTGTTGCGAATGGTAGCGAGTAGCGTCCATC	2	NA	Other
AAACCTGCGTAGCGTCCATC	1	NA	Other
AAACGCCTACCTCGTGCTATGACTTGAAGAGAGTGTACCGACCTCAGTAGCCGTGACTATCGACAGAAAAGCGGAGCGAAGAAGTTGAGAGCAGACCGAACACC	1	NC_007775_325	1
AAACGCCTGCCACTATGCGCATCG	2	NA	Other
AAACGCG	2	NA	Other
AAACGGAATGAGGAAATCTGTATGTTCAGAGTGTACCGACCTCAGTAGCCGTGACTATCGACAGGGATAGGTCGATACAGGGACACGAAAGGCAAATCCCTC	1	NC_013929_120440:NC_010803_10350	Hybrid
AAACGTATCATGTATTGGGAATAGCGAGAGTGTACCGACCTCAGTAGCCGTGACTATCGACAGTGGGGTAGTCATGTCCTGGATCCTTCTGGCCCAAGCCG	1	NC_014934_25525	4
AAACGTGTTGAGGAATACGCCTATTAGGCCAGAGTGTACCGACCTCAGTAGCCGTGACTATCGACAGGTGGTTAATTTGTCGCCAGACGGATAATTGCGGATCGC	1	NC_016641_165524	1
AAACTGCTTTACCGTCAGTCGCAAGCTTAGATGTACCGACCTGTAGCGTGATACGCAGGGATTTTCACCTTGCTCATTCTTAACGCCCGAGATTGC	1	NA	Other
AAAG	5	NA	Other
AAAGACCCGCAGGATTCCCTTCGATAGATGTACCGACCTCAGTGCCGTGACTCGAAGTTCAATCTTAGCGCCGTATCCGCTCTGTT	1	NA	Other
AAAGAGATCGAGGTATTGCTTGGCCATCTAGAGTGTACCGACCTCAGTAGCCGTGACTATCGACAGTAGTAGTGAATATTGGCTGACCGCCTGGCTCAGTTGGC	1	NC_014365_49696	1
AAAGAGGGAGGTAGGCAACGCCTAGTCCAAGAGTGTACCGACCTCAGTAGCCGTGACTATCGACAGGACGTTTCCCTATGCCTGGATTCGCTATTAATTCCTGG	1	NC_007775_35208	1
AAAGAGTG	1	NA	Other
AAAGAGTGCAATAACCGCATCATCCAGAGTGTACCAACCTCAGTAGCCGTGACTATCGACAGATTGGCAGCCGAATTCCATATGGCTAAGAACCTCGCTG	1	NA	Other
AAAGATGCATCAGGG	1	NA	Other
AAAGATTACTGGTGGTGAACTCATCGCATTAGAGTGTACCGACCTCAGTAGCCGTGACTATCGACAGCTCACACAGTGGGTGGGTGGGACTGATGTACTCGAAGG	1	NC_010842_119980	1
AAAGC	1	NA	Other
AAAGCACTTTGAATGGTA	1	NA	Other
AAAGCAT	1	NA	Other
AAAGCATAGGTTATTGATCTTCGCATCCGAGAGTGTACCGACCTCAGTAGCCGTGACTATCGACAGATTTTAGCAATTACCAACTCACTTACGGAACAGCTGGC	1	STP_321	1
AAAGCATATGGCAGCTGGC	2	NA	Other
AAAGCATATGGTATTGATCTTCCATCCGAGAGTGTACCGACCTCAGTAGCCGTGACTATCGACAGTTGAGCCTAATTCCAACTCACTTACGGAACAGCTGGC	1	NA	Other
AAAGCATATGGTTATGAACAGCTGGC	1	NA	Other
AAAGCATATGGTTATTGATCTCGCATCCGAGAGTGTACCGACCTCAGTAGCCGTGACTATCGACAGGTAGTTCTAATTACAACTCACTTACGGAACAGCTGGC	3	STP_321	2
AAAGCATATGGTTATTGATCTCGCATCCGAGAGTGTACCGACCTCAGTAGCCGTGACTATCGCAGAGGAAGCAAATTACCAACTCACTTACGGAACAGCTGC	1	STP_321	4
AAAGCATATGGTTATTGATCTTCACGGAACAGCTGGC	1	NA	Other
AAAGCATATGGTTATTGATCTTCGCATCCGAGAGTGTACCGACCAGTAGCCGTGACTATCGACAGTCCGAAACAATACCAACTCACTTACGGAACAGCTGGC	1	STP_321	3
AAAGCATATGGTTATTGATCTTCGCATCCGAGAGTGTACCGACCTCAGTAGCCGTGACT	2	NA	Other
AAAGCATATGGTTATTGATCTTCGCATCCGAGAGTGTACCGACCTCAGTAGCCGTGACTATCGAAAGACTCAGTAATTACCAACTCACTTACGGAACAGCTGGC	3	STP_321	1
AAAGCATATGGTTATTGATCTTCGCATCCGAGAGTGTACCGACCTCAGTAGCCGTGACTATCGACAGAAATAGTAAATTACCAACTCACTTACGGAACAGCTGGC	1	STP_321	0
AAAGCATATGGTTATTGATCTTCGCATCCGAGAGTGTACCGACCTCAGTAGCCGTGACTATCGACAGATGTATATAATTACCAACTCACTTACTGAACAGCTGGC	1	STP_321	1
AAAGCATATGGTTATTGATCTTCGCATCCGAGAGTGTACCGACCTCAGTAGCCGTGACTATCGACAGCAATCGTGAATTACCAACTCACTTACGGAACAGCTGGC	1	STP_321	0
AAAGCATATGGTTATTGATCTTCGCATCCGAGAGTGTACCGACCTCAGTAGCCGTGACTATCGACAGGACGTCGTAATTACCAACTCACTTACGGAACAGCTGC	1	STP_321	2
AAAGCATATGGTTATTGATCTTCGCATCCGAGAGTGTACCGACCTCAGTAGCCGTGACTATCGACAGGGCGCAGCATTATTCCGCTGGTGATGGGCATTATCTCG	1	STP_321:NC_018106_170267	Hybrid
AAAGCATATGGTTATTGATCTTCGCATCCGAGAGTGTACCGACCTCAGTAGCCGTGACTATCGACAGGGGAAAACAATTACCAACTCACTTACGGAACAGCTGGC	1	STP_321	0
AAAGCATATGGTTATTGATCTTCGCATCCGAGAGTGTACCGACCTCAGTAGCCGTGACTATCGACAGTACGTGTAAATTACCAACTCACTTACGGAACAGCTGGC	1	STP_321	0
AAAGCATATGGTTATTGATCTTCGCATCCGAGAGTGTACCGACCTCAGTAGCCGTGACTATCGACAGTCAGGGTTAATTACCAACTCACTTACGGAACAGCTGGC	2	STP_321	0
AAAGCATATGGTTATTGATCTTCGCATCCGAGAGTGTACCGACCTCAGTAGCCGTGACTATCGACAGTCCTCTTCCACATAAATTCATGCCTGGGCGGTATGCTG	1	STP_321:NC_014121_842	Hybrid
AAAGCATATGGTTATTGATCTTCGCATCCGAGAGTGTACCGACCTCAGTAGCCGTGACTATCGACAGTCGAGTCAATTACAACTCACTTACGGAACAGCTGC	1	STP_321	3
AAAGCATATGGTTATTGATCTTCGCATCCGAGAGTGTACCGACCTCAGTAGCCGTGACTATCGACAGTGACCAAGAATTACCAACTCACTTACGGAACAGCTGGC	1	STP_321	0
AAAGCATATGGTTATTGATCTTCGCATCCGAGAGTGTACCGACCTCAGTAGCCGTGACTATCGACAGTTTGGTATAATTACCAACTCACTTACGGAACAGCTGGC	1	STP_321	0
AAAGCATATGGTTATTGATCTTCGCATCCGAGAGTGTACCGACCTCAGTAGCCTGACTATCGACAGTAATTAATACTCTTCGAACATAACCTCACCGCCAGTTG	1	STP_321:NC_016048_51139	Hybrid
AAAGCATATGGTTATTGATCTTCGCATCCGAGAGTGTACCGACTCAGTAGCCGTGACTATCGACAGTTGCAGCTAATTACCAACTCACTTACGGACAGCTGGC	2	STP_321	2
AAAGCATATGGTTATTGATCTTCGCATCCGGC	2	NA	Other
AAAGCATATGGTTATTGATCTTCGCATCGCAGCTGGC	1	NA	Other
AAAGCATATGGTTATTGATCTTGC	2	NA	Other
AAAGCATATGTTATTGATCTTCGCATCCGAGAGTGTACCGACCTCAGTAGCCGTGACTATCGACAGTCATTCGGAAGATCAGCCAGTCTTACAGGAACAGGAAG	1	STP_321:NC_013517_117026	Hybrid
AAAGCCGCAATGAACTGCCGAGCAACTGTAGAGTGTACCGACCTCAGTAGCCGTGACTATCGACAGCGTACCAATATCGGCCTTCGGTGTCGAAAGTTACGTTC	2	NC_007964_121215	2
AAAGCGAGCTCGAGAACATGGCATTCTTTAGAGTGTACCGACCTCAGTAGCCGTGACTATCGACAGTCTACAAAGATCCTTCCGCGCATGTGAAATAAATACTC	1	NC_014640_134701:NC_014158_55376	Hybrid
AAAGCGTGGCCTTCAGCTTAGCTTAGCAGAGTGTACCGACCTCATGCCGTGATATCGCACAGGTATCACGAGCCAGGTGGCAGCTTGTATGTCTGC	1	NA	Other
AAAGCTAGGCCCTATTCAGAGCTCG	2	NA	Other
AAAGCTATGGTTATTGATCTTCGCATCCGAGAGTGTACCGACCTCAGTAGCCGTGACTATCGACAGGTTCTGAAATTACCAACTCACTTACGGAACAGCTGGC	1	STP_321	1
AAAGCTCAAGCACATAATTCTGCGCGTCTAGAGTGTACGACCTCAGTAGCCGTGACTATCGACAGGCATACTATTGCGGTAACCTTCTCGGATTAACTAGCC	2	NC_015914_146496	3
AAAGG	2	NA	Other
AAAGGATTTGGCCAGAGGCGGCTAGGTAGAGTGTACCGACCTCAGTAGCCGTGACTATCGACAGGTACTAAATTTGGAAGAGGCCTTACAGGAGCTTTCACG	1	NC_015681_35244	3
AAAGGC	1	NA	Other
AAAGGCTTGCAAAGAACATATCGAGGTGCTAGAGTGTACCGACCTCAGTAGCCGTGACTATCGACAGAGTAAACAACGCAGCGGGCCATATAAGTCATTTGATGC	2	NC_022349_11829	1
AAAGGGAACAGCTGGC	3	NA	Other
AAAGGGCCACATCTGCTGAGAATCTGAAGAGTGTACGACCTCAGTAGCGTGACTATCGACAGCATGTTCCTGTAAAGTTGGCCATTGACATTGG	1	NA	Other
AAAGGTGCGCTTTATCCTCAAGCAGAGTGTACCGACCTCAGTCGGTATGATTTCCTTATC	1	NA	Other
AAAGGTGCGGCTATTTATCTTCAAGCAGAGTGTACCGCCTCAGTACCGTGACTACGCAGCTGGATGCTCCTGTTGTCGTATGATTTCTTATC	1	NA	Other
AAAGGTGGTATTATCCTTGCAAGCAGAGTGTACCGACCTCAGTAGCCGTGACTATCGACAGATTTTTGGTCCTTGCTCTGTCGGTATGATTTCCTTATC	2	NA	Other
AAAGTCAAGGG	1	NA	Other
AAAGTCAC	2	NA	Other
AAAGTCACAGGG	1	NA	Other
AAAGTCACATTTGAATGGTAAAGGCAGTGTCATGAGTGTACCGACCTCAGTAGCCGTGACTATCGACAGAGTAAATTACCAGTATCGCGACTGTCGATGCATCAGGG	3	EAEA_2401	2
AAAGTCACTGTCGATGCATCAGGG	1	NA	Other
AAAGTCACTGTGCATCAGGG	1	NA	Other
AAAGTCACTTAGCGACTGTCGATGCATCAGGG	1	NA	Other
AAAGTCACTTTG	1	NA	Other
AAAGTCACTTTGAAT	1	NA	Other
AAAGTCACTTTGAATCAGGG	2	NA	Other
AAAGTCACTTTGAATGG	2	NA	Other
AAAGTCACTTTGAATGGG	1	NA	Other
AAAGTCACTTTGAATGGT	5	NA	Other
AAAGTCACTTTGAATGGTAAAGCAGTGTCAGAGTGTACCGACCTCAGTAGCCGTGACTATCGACAGAGGCGTCTACCAGTATCGCGACTGTCGATGCATCAGGG	2	EAEA_2401	1
AAAGTCACTTTGAATGGTAAAGG	1	NA	Other
AAAGTCACTTTGAATGGTAAAGGCAG	1	NA	Other
AAAGTCACTTTGAATGGTAAAGGCAGTCAGAGTGTACCGACCTCAGTAGCCGTGACTATGACAGCCACGTAACCAGTATCGCGACTGCGATCATCAGGG	1	EAEA_2401	5
AAAGTCACTTTGAATGGTAAAGGCAGTGTCAGAGCGTACCGACCTCAGTAGCCGTGACTATCGACAGATATTATCACCTGTGCGCATCAAACGCGTACGTTACAG	1	EAEA_2401:NC_021661_68522	Hybrid
AAAGTCACTTTGAATGGTAAAGGCAGTGTCAGAGTGTACAGACCTCAGTAGCCGTGACTATCGACAGGTACACTGACCAGTATCGCGACTGTCGATGCATCAGGG	1	EAEA_2401	1
AAAGTCACTTTGAATGGTAAAGGCAGTGTCAGAGTGTACCGACCTCAGTAGCCGGACTATCGACAGTAGTTATGACCAGTATCGCGACTGTCGATGCATCAGGG	1	EAEA_2401	1
AAAGTCACTTTGAATGGTAAAGGCAGTGTCAGAGTGTACCGACCTCAGTAGCCGTGAATATCGAACAGTCGATGTGAACTCCTAGAACGTAAGATCGACACGTGGC	2	EAEA_2401:NC_014158_75359	Hybrid
AAAGTCACTTTGAATGGTAAAGGCAGTGTCAGAGTGTACCGACCTCAGTAGCCGTGACTATCGACAGAACTCTTCACCAGTATCGCGGACTGTCGATGCATCAGGG	1	NA	Other
AAAGTCACTTTGAATGGTAAAGGCAGTGTCAGAGTGTACCGACCTCAGTAGCCGTGACTATCGACAGAAGTCTGGACCAGTATCGCGACTGTCGATGCATCAGGG	1	EAEA_2401	0
AAAGTCACTTTGAATGGTAAAGGCAGTGTCAGAGTGTACCGACCTCAGTAGCCGTGACTATCGACAGAATAGAATACCAGTATCGCGACTGTCGATGCATCAGGG	1	EAEA_2401	0
AAAGTCACTTTGAATGGTAAAGGCAGTGTCAGAGTGTACCGACCTCAGTAGCCGTGACTATCGACAGACGGAAAAACGTGCGTATCGTAAACGGCGTCAATAAAC	1	EAEA_2401:NC_021172_87382	Hybrid
AAAGTCACTTTGAATGGTAAAGGCAGTGTCAGAGTGTACCGACCTCAGTAGCCGTGACTATCGACAGACGGCAATACCAGTATCGCGACTGTCGATGCATCAGGG	1	EAEA_2401	0
AAAGTCACTTTGAATGGTAAAGGCAGTGTCAGAGTGTACCGACCTCAGTAGCCGTGACTATCGACAGAGAATAGTACCAGTATCGCGACTGTCGATGCATCAGGG	1	EAEA_2401	0
AAAGTCACTTTGAATGGTAAAGGCAGTGTCAGAGTGTACCGACCTCAGTAGCCGTGACTATCGACAGAGACCATTACCAGTATCGCGACTGTCGATGCATCAGGG	1	EAEA_2401	0
AAAGTCACTTTGAATGGTAAAGGCAGTGTCAGAGTGTACCGACCTCAGTAGCCGTGACTATCGACAGATAAGATAACCAGTATCGCGACTGTCGATGCATCAGGG	1	EAEA_2401	0
AAAGTCACTTTGAATGGTAAAGGCAGTGTCAGAGTGTACCGACCTCAGTAGCCGTGACTATCGACAGATACCTACACCAGTATCGCGACTGTCGATGCATCAGG	1	EAEA_2401	1
AAAGTCACTTTGAATGGTAAAGGCAGTGTCAGAGTGTACCGACCTCAGTAGCCGTGACTATCGACAGATATATATACCAGTATCGCGACTGTCGATGCATCAGGG	2	EAEA_2401	0
AAAGTCACTTTGAATGGTAAAGGCAGTGTCAGAGTGTACCGACCTCAGTAGCCGTGACTATCGACAGATCTTGACCATCCTTCCCAGGCACAAGGTGCGCAAGG	1	EAEA_2401:NC_004552_14506	Hybrid
AAAGTCACTTTGAATGGTAAAGGCAGTGTCAGAGTGTACCGACCTCAGTAGCCGTGACTATCGACAGATGGCGTTACCAGTATCGCGACTGTCGATGCATCAGGG	1	EAEA_2401	0
AAAGTCACTTTGAATGGTAAAGGCAGTGTCAGAGTGTACCGACCTCAGTAGCCGTGACTATCGACAGATGGCTTGACCAGTATCGCGACTGTCGATGCATCAGGG	1	EAEA_2401	0
AAAGTCACTTTGAATGGTAAAGGCAGTGTCAGAGTGTACCGACCTCAGTAGCCGTGACTATCGACAGATGTCGTCACCAGTATCGCGACTGTCGATGCATCAGGG	2	EAEA_2401	0
AAAGTCACTTTGAATGGTAAAGGCAGTGTCAGAGTGTACCGACCTCAGTAGCCGTGACTATCGACAGATTAATTGACCAGTATCGCGACTGTCGATGCATCAGGG	1	EAEA_2401	0
AAAGTCACTTTGAATGGTAAAGGCAGTGTCAGAGTGTACCGACCTCAGTAGCCGTGACTATCGACAGATTATTCTACCAGTATCGCGACTGTCGATGCATCAGGG	3	EAEA_2401	0
AAAGTCACTTTGAATGGTAAAGGCAGTGTCAGAGTGTACCGACCTCAGTAGCCGTGACTATCGACAGCAAAGTCTACCAGTATCGCGACTGTCGATGCATCGGT	2	EAEA_2401	3
AAAGTCACTTTGAATGGTAAAGGCAGTGTCAGAGTGTACCGACCTCAGTAGCCGTGACTATCGACAGCAGTAGGGACCAGTATCGCGACTGTCGATGCATCAGGG	2	EAEA_2401	0
AAAGTCACTTTGAATGGTAAAGGCAGTGTCAGAGTGTACCGACCTCAGTAGCCGTGACTATCGACAGCCAGTAGTACCAATATCGCGACTGTCGATGCATCAGGG	1	EAEA_2401	1
AAAGTCACTTTGAATGGTAAAGGCAGTGTCAGAGTGTACCGACCTCAGTAGCCGTGACTATCGACAGCCCACCGATGTCGCTATATCGGGCTCTCCCGGCCATTG	2	EAEA_2401:NC_008531_59155	Hybrid
AAAGTCACTTTGAATGGTAAAGGCAGTGTCAGAGTGTACCGACCTCAGTAGCCGTGACTATCGACAGCCCCGTTTACCAGTATCGCGACTGTCGATGCATCAGGG	1	EAEA_2401	0
AAAGTCACTTTGAATGGTAAAGGCAGTGTCAGAGTGTACCGACCTCAGTAGCCGTGACTATCGACAGCCGATTTTACCAGTATCGCGACTGTCGATGCATCAGGG	1	EAEA_2401	0
AAAGTCACTTTGAATGGTAAAGGCAGTGTCAGAGTGTACCGACCTCAGTAGCCGTGACTATCGACAGCCGTTAGATCAGCTACCCGATCCCGATCAACTGGTTTG	1	EAEA_2401:NC_010296_29808	Hybrid
AAAGTCACTTTGAATGGTAAAGGCAGTGTCAGAGTGTACCGACCTCAGTAGCCGTGACTATCGACAGCCTTGGTCACCAGTATCGCGACTGTCGATGCATCAGGG	1	EAEA_2401	0
AAAGTCACTTTGAATGGTAAAGGCAGTGTCAGAGTGTACCGACCTCAGTAGCCGTGACTATCGACAGCGATATCTGAAGCGGATAGGGATCTGGGACGAGCCTTG	1	EAEA_2401:NC_014012_6968	Hybrid
AAAGTCACTTTGAATGGTAAAGGCAGTGTCAGAGTGTACCGACCTCAGTAGCCGTGACTATCGACAGCGTCGGAAACCAGTATCGCGACTGTCGATGCATCAGGG	1	EAEA_2401	0
AAAGTCACTTTGAATGGTAAAGGCAGTGTCAGAGTGTACCGACCTCAGTAGCCGTGACTATCGACAGCGTTGCAGATCGACGATTACTATGAAGTGCCGCTGCAG	1	EAEA_2401:NC_007498_91318	Hybrid
AAAGTCACTTTGAATGGTAAAGGCAGTGTCAGAGTGTACCGACCTCAGTAGCCGTGACTATCGACAGCTAGATCCACCAGTATCGCGACTGTCGATGCATCAGGG	2	EAEA_2401	0
AAAGTCACTTTGAATGGTAAAGGCAGTGTCAGAGTGTACCGACCTCAGTAGCCGTGACTATCGACAGCTATGGTTACCAGTATCGCGACTGTCGATGCATCAGGG	1	EAEA_2401	0
AAAGTCACTTTGAATGGTAAAGGCAGTGTCAGAGTGTACCGACCTCAGTAGCCGTGACTATCGACAGCTCGCATGTACCAGTATCGCGACTGTCGATGCATCAGGG	1	EAEA_2401	1
AAAGTCACTTTGAATGGTAAAGGCAGTGTCAGAGTGTACCGACCTCAGTAGCCGTGACTATCGACAGCTCTCCCGACCAGTATCGCGACTGTCGATGCATCAGGG	1	EAEA_2401	0
AAAGTCACTTTGAATGGTAAAGGCAGTGTCAGAGTGTACCGACCTCAGTAGCCGTGACTATCGACAGCTGCCTTTACCAGTATCGCGACTGTCGATGCATCAGGG	1	EAEA_2401	0
AAAGTCACTTTGAATGGTAAAGGCAGTGTCAGAGTGTACCGACCTCAGTAGCCGTGACTATCGACAGCTGCGTCTACCAGTATCGCGCTGTCGATGCATCAGGG	2	EAEA_2401	1
AAAGTCACTTTGAATGGTAAAGGCAGTGTCAGAGTGTACCGACCTCAGTAGCCGTGACTATCGACAGCTGTGTCTACCAGTATCGCGACTGTCGATGCATCAGGG	1	EAEA_2401	0
AAAGTCACTTTGAATGGTAAAGGCAGTGTCAGAGTGTACCGACCTCAGTAGCCGTGACTATCGACAGCTTAAGAACCAGTATCGCGACTGTCGATGCATCAGGG	1	EAEA_2401	0
AAAGTCACTTTGAATGGTAAAGGCAGTGTCAGAGTGTACCGACCTCAGTAGCCGTGACTATCGACAGCTTATAGCTCCGTTGGCTCACGCTACACTAATCTGAAC	2	EAEA_2401:NC_013595_330391	Hybrid
AAAGTCACTTTGAATGGTAAAGGCAGTGTCAGAGTGTACCGACCTCAGTAGCCGTGACTATCGACAGCTTGTGATACCAGTATCGCGACTGTCGATGCATCAGGG	2	EAEA_2401	0
AAAGTCACTTTGAATGGTAAAGGCAGTGTCAGAGTGTACCGACCTCAGTAGCCGTGACTATCGACAGCTTGTTGGCATCGGCACTGTGATAGCGTTGGTTATTGG	1	EAEA_2401:NC_009615_143197	Hybrid
AAAGTCACTTTGAATGGTAAAGGCAGTGTCAGAGTGTACCGACCTCAGTAGCCGTGACTATCGACAGGAAATTGTACCAGTATCGCGACTGTCGATGCATCAGGG	1	EAEA_2401	0
AAAGTCACTTTGAATGGTAAAGGCAGTGTCAGAGTGTACCGACCTCAGTAGCCGTGACTATCGACAGGACCGCCTACCAGTATCGCGACTGTCGATGCATCAGGG	2	EAEA_2401	0
AAAGTCACTTTGAATGGTAAAGGCAGTGTCAGAGTGTACCGACCTCAGTAGCCGTGACTATCGACAGGACTCCTGACCAGTATCGCGACTGTCGATGCATCAGGG	1	EAEA_2401	0
AAAGTCACTTTGAATGGTAAAGGCAGTGTCAGAGTGTACCGACCTCAGTAGCCGTGACTATCGACAGGACTTTGAACCAGTATCGCGACTGTCGATGCATCAGGG	3	EAEA_2401	0
AAAGTCACTTTGAATGGTAAAGGCAGTGTCAGAGTGTACCGACCTCAGTAGCCGTGACTATCGACAGGAGTTACTACCAGTATCGCGACTGTCGATGCATCAGGG	1	EAEA_2401	0
AAAGTCACTTTGAATGGTAAAGGCAGTGTCAGAGTGTACCGACCTCAGTAGCCGTGACTATCGACAGGATGTAGTACCAGTATCGCGACTGTCGATGCATCAGGG	1	EAEA_2401	0
AAAGTCACTTTGAATGGTAAAGGCAGTGTCAGAGTGTACCGACCTCAGTAGCCGTGACTATCGACAGGGACAGCAACCAGTATCGCGACTGTCGATGCATCAGGG	1	EAEA_2401	0
AAAGTCACTTTGAATGGTAAAGGCAGTGTCAGAGTGTACCGACCTCAGTAGCCGTGACTATCGACAGGGATTTACAATCGAAGTATCGGAAATACATACCAATAC	1	EAEA_2401:NC_004663_116547	Hybrid
AAAGTCACTTTGAATGGTAAAGGCAGTGTCAGAGTGTACCGACCTCAGTAGCCGTGACTATCGACAGGGCGCGCAGAACCCACGTGCACCATTGTCGAGCTTGTC	2	EAEA_2401:NC_013174_10006	Hybrid
AAAGTCACTTTGAATGGTAAAGGCAGTGTCAGAGTGTACCGACCTCAGTAGCCGTGACTATCGACAGGGCTTGGGACCAGTATCGCGACTGTCGATGCATCAGGG	1	EAEA_2401	0
AAAGTCACTTTGAATGGTAAAGGCAGTGTCAGAGTGTACCGACCTCAGTAGCCGTGACTATCGACAGGGTGTCAGACCAGTATCGCGACTGTCGATGCATCAGGG	1	EAEA_2401	0
AAAGTCACTTTGAATGGTAAAGGCAGTGTCAGAGTGTACCGACCTCAGTAGCCGTGACTATCGACAGGGTTGACGACCAGTATCGCGACTGTCGATGCATCAGGG	2	EAEA_2401	0
AAAGTCACTTTGAATGGTAAAGGCAGTGTCAGAGTGTACCGACCTCAGTAGCCGTGACTATCGACAGGGTTGTGTACCAGTATCGCGACTGTCGATGCATCAGGG	1	EAEA_2401	0
AAAGTCACTTTGAATGGTAAAGGCAGTGTCAGAGTGTACCGACCTCAGTAGCCGTGACTATCGACAGGGTTTTGCACCAGTATCGCGACTGTCGATGCATCAGGG	1	EAEA_2401	0
AAAGTCACTTTGAATGGTAAAGGCAGTGTCAGAGTGTACCGACCTCAGTAGCCGTGACTATCGACAGGTCGATATACCAGTATCGCGACTGTCGATGCATCAGGG	1	EAEA_2401	0
AAAGTCACTTTGAATGGTAAAGGCAGTGTCAGAGTGTACCGACCTCAGTAGCCGTGACTATCGACAGGTTAGACAACCAGTATCGCGACTGTCGATGCATCAGGG	1	EAEA_2401	0
AAAGTCACTTTGAATGGTAAAGGCAGTGTCAGAGTGTACCGACCTCAGTAGCCGTGACTATCGACAGGTTAGGTTACCAGTATCGCGACTGTCGATGCATCAGGG	1	EAEA_2401	0
AAAGTCACTTTGAATGGTAAAGGCAGTGTCAGAGTGTACCGACCTCAGTAGCCGTGACTATCGACAGGTTATGTTACCAGTATCGCGACTGTCGATGCATCAGGG	1	EAEA_2401	0
AAAGTCACTTTGAATGGTAAAGGCAGTGTCAGAGTGTACCGACCTCAGTAGCCGTGACTATCGACAGGTTCAGCGCCATCAATGCTTCCGACGCCCATCTGTGAC	1	EAEA_2401:NC_008278_220877	Hybrid
AAAGTCACTTTGAATGGTAAAGGCAGTGTCAGAGTGTACCGACCTCAGTAGCCGTGACTATCGACAGGTTCTGCCACCAGTATCGCGACTGCGATGCATCAGGG	2	EAEA_2401	1
AAAGTCACTTTGAATGGTAAAGGCAGTGTCAGAGTGTACCGACCTCAGTAGCCGTGACTATCGACAGGTTTGAGTACCAGTATCGCGACTGTCGATGCATCAGGG	1	EAEA_2401	0
AAAGTCACTTTGAATGGTAAAGGCAGTGTCAGAGTGTACCGACCTCAGTAGCCGTGACTATCGACAGTAACGGCAGTTGCTATCGTATTTCCGTCAGGTGCCTTG	1	EAEA_2401:NC_008278_14548	Hybrid
AAAGTCACTTTGAATGGTAAAGGCAGTGTCAGAGTGTACCGACCTCAGTAGCCGTGACTATCGACAGTAATTGCTACCAGTATCGCGACTGTCGATGCATCAGGG	1	EAEA_2401	0
AAAGTCACTTTGAATGGTAAAGGCAGTGTCAGAGTGTACCGACCTCAGTAGCCGTGACTATCGACAGTAGAATTTACCAGTATCGCGACTGTCGATGCATCAGGG	2	EAEA_2401	0
AAAGTCACTTTGAATGGTAAAGGCAGTGTCAGAGTGTACCGACCTCAGTAGCCGTGACTATCGACAGTAGATCGGACCAGTATCGCGACTGTCGATGCATCAGGG	1	EAEA_2401	0
AAAGTCACTTTGAATGGTAAAGGCAGTGTCAGAGTGTACCGACCTCAGTAGCCGTGACTATCGACAGTAGGTTGGG	1	NA	Other
AAAGTCACTTTGAATGGTAAAGGCAGTGTCAGAGTGTACCGACCTCAGTAGCCGTGACTATCGACAGTATTCAGGACCAGTATCGCGACTGTCGATGCATCAGGG	3	EAEA_2401	0
AAAGTCACTTTGAATGGTAAAGGCAGTGTCAGAGTGTACCGACCTCAGTAGCCGTGACTATCGACAGTCAACTTTACCAGTATCGCGACTGTCGATGCATCAGGG	1	EAEA_2401	0
AAAGTCACTTTGAATGGTAAAGGCAGTGTCAGAGTGTACCGACCTCAGTAGCCGTGACTATCGACAGTCATGCCTACCAGTATCGCGACTGTCGATGCATCAGGG	1	EAEA_2401	0
AAAGTCACTTTGAATGGTAAAGGCAGTGTCAGAGTGTACCGACCTCAGTAGCCGTGACTATCGACAGTCCAGTTTACCAGTATCGCGACTGTCGATGCATCAGGG	1	EAEA_2401	0
AAAGTCACTTTGAATGGTAAAGGCAGTGTCAGAGTGTACCGACCTCAGTAGCCGTGACTATCGACAGTCCGAGACACCAGTATCGCGACTGTCGATGCATCAGGG	2	EAEA_2401	0
AAAGTCACTTTGAATGGTAAAGGCAGTGTCAGAGTGTACCGACCTCAGTAGCCGTGACTATCGACAGTCGCCCTAAACGAGTTCGACCTTTCATGTGGTCCCAAG	2	EAEA_2401:NC_009664_108895	Hybrid
AAAGTCACTTTGAATGGTAAAGGCAGTGTCAGAGTGTACCGACCTCAGTAGCCGTGACTATCGACAGTCGTTATGCCGAACTCAAAGCCAGGCGCCTTCTGGTAC	1	EAEA_2401:NC_008786_3058	Hybrid
AAAGTCACTTTGAATGGTAAAGGCAGTGTCAGAGTGTACCGACCTCAGTAGCCGTGACTATCGACAGTCGTTTCGACCAGTATCGCGACTGTCGATGCATCAGGG	1	EAEA_2401	0
AAAGTCACTTTGAATGGTAAAGGCAGTGTCAGAGTGTACCGACCTCAGTAGCCGTGACTATCGACAGTCTACCTTACCAGTATCGCGACTGTCGATGCATCAGGG	1	EAEA_2401	0
AAAGTCACTTTGAATGGTAAAGGCAGTGTCAGAGTGTACCGACCTCAGTAGCCGTGACTATCGACAGTCTGACGGACCAGTATCGCGACTGTCGATGCATCAGGG	2	EAEA_2401	0
AAAGTCACTTTGAATGGTAAAGGCAGTGTCAGAGTGTACCGACCTCAGTAGCCGTGACTATCGACAGTCTTGTTAACCAGTATCGCGACTGTCGATGCATCAGGG	1	EAEA_2401	0
AAAGTCACTTTGAATGGTAAAGGCAGTGTCAGAGTGTACCGACCTCAGTAGCCGTGACTATCGACAGTGCATTTTAAAGGCATAAGCCGACACTTGCATACCTGC	1	EAEA_2401:NC_022239_48909	Hybrid
AAAGTCACTTTGAATGGTAAAGGCAGTGTCAGAGTGTACCGACCTCAGTAGCCGTGACTATCGACAGTGCGTCACACCAGTATCGCGACTGTCGATGCATCAGGG	1	EAEA_2401	0
AAAGTCACTTTGAATGGTAAAGGCAGTGTCAGAGTGTACCGACCTCAGTAGCCGTGACTATCGACAGTGTATCCAACCAGTATCGCGACTGTCAATGCATCAGGG	5	EAEA_2401	1
AAAGTCACTTTGAATGGTAAAGGCAGTGTCAGAGTGTACCGACCTCAGTAGCCGTGACTATCGACAGTGTGTGGACGCTCACCTTCGACTTGTCATAGGTATGG	1	EAEA_2401:NC_009720_21353	Hybrid
AAAGTCACTTTGAATGGTAAAGGCAGTGTCAGAGTGTACCGACCTCAGTAGCCGTGACTATCGACAGTGTTGGATGAGATAGCCTTTGATAAGGTCGGGCACATC	1	EAEA_2401:NC_007964_30438	Hybrid
AAAGTCACTTTGAATGGTAAAGGCAGTGTCAGAGTGTACCGACCTCAGTAGCCGTGACTATCGACAGTTAGCACAACCAGTATCGCGACTGTCGATGCATCAGGG	1	EAEA_2401	0
AAAGTCACTTTGAATGGTAAAGGCAGTGTCAGAGTGTACCGACCTCAGTAGCCGTGACTATCGACAGTTATCTTCACCAGTATCGCGACTGTCGATGCATCAGGG	1	EAEA_2401	0
AAAGTCACTTTGAATGGTAAAGGCAGTGTCAGAGTGTACCGACCTCAGTAGCCGTGACTATCGACAGTTCGATTAACCAGTATCGCGACTGTCGATGCATCAGGG	1	EAEA_2401	0
AAAGTCACTTTGAATGGTAAAGGCAGTGTCAGAGTGTACCGACCTCAGTAGCCGTGACTATCGACAGTTGACGGTACCAGTATCGCGACTGTCGATGCATCAGGG	1	EAEA_2401	0
AAAGTCACTTTGAATGGTAAAGGCAGTGTCAGAGTGTACCGACCTCAGTAGCCGTGACTATCGACAGTTGATGTAACCAGTATCGCGACTGTCGATGCATCAGGG	1	EAEA_2401	0
AAAGTCACTTTGAATGGTAAAGGCAGTGTCAGAGTGTACCGACCTCAGTAGCCGTGACTATCGACAGTTGTTAGTACCAGTATCGCGACTGTCGATGCATCAGGG	1	EAEA_2401	0
AAAGTCACTTTGAATGGTAAAGGCAGTGTCAGAGTGTACCGACCTCAGTAGCCGTGACTATCGACAGTTGTTTACACCAGTCCGCGACTGTCGATGCATCAGGG	2	EAEA_2401	2
AAAGTCACTTTGAATGGTAAAGGCAGTGTCAGAGTGTACCGACCTCAGTAGCCGTGACTATCGACAGTTTAATGGTCTTGCATTAGCTACGGGCGTCAATTTAGC	1	EAEA_2401:NC_011567_35050	Hybrid
AAAGTCACTTTGAATGGTAAAGGCAGTGTCAGAGTGTACCGACCTCAGTAGCCGTGACTATCGATCAGGGTGCTGCACCAGTATCGCGACTGTCGATGCATCAGGG	1	EAEA_2401	1
AAAGTCACTTTGAATGGTAAAGGCAGTGTCAGAGTGTACCGACCTCAGTAGCCGTGACTATCGCAGTGACGTATACCAGTATCGCGACTTCGATGCATCAGGA	1	NA	Other
AAAGTCACTTTGAATGGTAAAGGCAGTGTCAGAGTGTACCGACCTCAGTAGCCGTGACTTCGACAGGATCGTCGACCAGTATCGCGACTGTCGATGCATCAGGG	1	EAEA_2401	1
AAAGTCACTTTGAATGGTAAAGGCAGTGTCAGAGTGTACCGACCTCAGTAGCCGTGACTTCGACAGTATAATTCACCAGTATCGCGACTGTCGATGCATCAGGG	1	EAEA_2401	1
AAAGTCACTTTGAATGGTAAAGGCAGTGTCAGAGTGTACCGACCTCAGTAGCCGTGCACTGTCGATGCATCAGGG	2	EAEA_2401	34
AAAGTCACTTTGAATGGTAAAGGCAGTGTCAGAGTGTACCGACCTCAGTAGCCGTGCTATCGACAGCTAACCGCACCAGTATCGCGACTGTCGATGCATCAGGG	1	EAEA_2401	1
AAAGTCACTTTGAATGGTAAAGGCAGTGTCAGAGTGTACCGACCTCAGTAGCCGTGCTATCGACAGGGGGTTGCACCAGTATCGCGACTGTCGATGCATCAGGG	2	EAEA_2401	1
AAAGTCACTTTGAATGGTAAAGGCAGTGTCAGAGTGTACCGACCTCAGTAGCCTGTGACTATCGACAGCGACTCCCACCAGTATCGCGACTGTCGATGCATCAGGG	1	EAEA_2401	1
AAAGTCACTTTGAATGGTAAAGGCAGTGTCAGAGTGTACCGACCTCAGTAGCGTGACTATCGACAGGGAAAACCACCAGTATCGCGACTGTCGATGCATCAGGG	1	EAEA_2401	1
AAAGTCACTTTGAATGGTAAAGGCAGTGTCAGAGTGTACCGACCTCGGTAGCCGTGACTATCGACAGATCTGGCAACCAGTATCGCGACTGTCGATGCATCAGGG	1	EAEA_2401	1
AAAGTCACTTTGAATGGTAAAGGCAGTGTCAGAGTGTACCGAGG	1	NA	Other
AAAGTCACTTTGAATGGTAAAGGCAGTGTCAGAGTGTACCGCCCTCAGTAGCCGTGACTATCGACAGACCCCGATACCAGTATCGCGACTGTCGATGCATCAGGG	2	EAEA_2401	1
AAAGTCACTTTGAATGGTAAAGGCAGTGTCAGAGTGTACCGCCTCAGTAGCCGTGACTATCGACAGTCGGTTTAACCAGTATCGCGACTGTCGATGCATCAGGG	1	EAEA_2401	1
AAAGTCACTTTGAATGGTAAAGGCAGTGTCAGAGTGTACCGGTATTCTGACCAGTATCGCGACTGTCGATGCATCAGGG	1	NA	Other
AAAGTCACTTTGAATGGTAAAGGCAGTGTCAGAGTGTAGTCGATGCATCAGGG	1	NA	Other
AAAGTCACTTTGAATGGTAAAGGCAGTGTCAGAGTTACCGCCCAGTAGCCGGACTATCGACAGTTCCGGGACCAGTATCGCGACTGTCGATGCATCAGGG	1	EAEA_2401	4
AAAGTCACTTTGAATGGTAAAGGCAGTGTCAGCGTGTACCGACCTCAGTAGCCGTGACTATCGACAGATTTCATAACCAGTATCGCGACTGTCGATGCATCAGGG	1	EAEA_2401	1
AAAGTCACTTTGAATGGTAAAGGCAGTTTCAGAGTGTACCGACCTCAGTAGCCGTGACTATCGACAGGTTTGTTTACCAGTATCGCGACTGTCGATGCATCAGGG	1	EAEA_2401	1
AAAGTCACTTTGAATGGTAAAGGCATGTCAGAGTGTACCGACCTCATAGCCGTGACTATCGACAGACCATTCCACCAGTATCGCGACTGTCGATGCATCAGGG	1	EAEA_2401	2
AAAGTCACTTTGAATGGTAAAGGG	1	NA	Other
AAAGTCACTTTGAATGGTAAGCAGGG	1	NA	Other
AAAGTCACTTTGAATGGTAGACTGTCGATGCATCAGGG	1	NA	Other
AAAGTCACTTTGAATGGTAGAGGCAGTGTCAGAGTGTACCGACCTCAGTAGCCGTGACTATCGACAGCTCGTGGGACCAGTATCGCGACTGTCGATGCATCAGGG	1	EAEA_2401	1
AAAGTCACTTTGAATGGTCTCAGGG	1	NA	Other
AAAGTCACTTTGAATGTAAAGGCAGTGTCAGAGTGTACCGACCTCAGTAGCCGTGATTCGACAGGGGAGCTCCAGTATCGCGACTGTCGATGCATCAGGG	1	EAEA_2401	4
AAAGTCACTTTGAATGTGTAA	3	NA	Other
AAAGTCACTTTGATCATCAGGG	1	NA	Other
AAAGTCACTTTGATGCATCAGGT	1	NA	Other
AAAGTCACTTTGC	1	NA	Other
AAAGTCACTTTGCATGGTAAAGGCAGTGTCAGAGTGTACCGACCTCAGTAGCCGTGACTATCGACAGTTTTTTTCACCAGTATCGCGACTGTCGATGCATCAGGG	1	EAEA_2401	1
AAAGTCACTTTGCTCAGGG	1	NA	Other
AAAGTCCTTTGAAGGTAAAGGCAGTGTCAGAGTGTACCGACCTCAATAGCCGTGACTATCGACAGTATCGTCTACCAGTATCGCGACTGTCGATGCATCAGGG	1	NA	Other
AAAGTCCTTTGAATGGTAAAGGCAGTGTCAGAGTGTACCGACCTCAGTAGCCGTGACTATCGACAGTCCACCGCTAGCATGAACCATTATCCGTCAGTCACTTC	1	EAEA_2401:IPAH_481	Hybrid
AAAGTCGATTTCCTCGACTCATAGTCGGAGAGTGTACCGACTCAGTAGCCGTGACTATCGACAGATGTGTTCTGACCTTGGTGGGTTACGGATACTGC	1	NA	Other
AAAGTG	3	NA	Other
AAAGTGC	1	NA	Other
AAAGTGCATCAGGG	1	NA	Other
AAAGTGGTACTAAACTCCGGAAGTACCTTAGAGTGTACCGACCTCAGTAGCCGTGACTATCGACAGGATATTAACGATAATATCGCTGGAAAGTTTGAGGTCCG	3	NC_015914_155973:NC_018106_170080	Hybrid
AAAGTGTG	1	NA	Other
AAATACAGAGTCGGTCTTCG	1	NA	Other
AAATACGGCTATTTGAGCAACCTGATCGATAGAGTGTACCGACCTCAGTAGCCGTGACTATCGACAGGCTTGGGCTACTTCACCGACAATTTCACCGTGTCGGCG	1	NC_007088_171336	1
AAATAGCTGGGTCGCTGTTATCTGTTCAACAGAGTGTACCGACCTCAGTAGCCAAGTAGTAATGCTCACGGTGTCTGTTGGTCTGG	1	NA	Other
AAATATGTCGTTAGAGGAATTGAGCTCCCAGAGTGTACCGACCTCAGTAGCCGTGACTATCGACAGTTCCACTCCGGGTATAGACGTGTCCTCGTACCACCAGG	3	NC_015391_11648	1
AAATATTATGCGAGATGAAATCTGGGTTGTAGAGTGTACCGACCTCAGTAGCCGTGACTATCGACAGTTTAAACATGGTCGTGCTCGCGTTGTAGAAC	1	NC_013715_17137:CP_006713_11050	Hybrid
AAATATTCCTCGTGCGAAGGATTTCTACGAAGAGTTACCGACCTCAGTAGCCGTGACTATCGACAGTAGCCGTTAACGATCAATCATCTGCGGCTCACGGTATC	1	NC_008435_107297	2
AAATATTGGCCACATAAAGCCTTATGCCAGAGAGTGTACCGACCTCAGTAGCCGTGACTATCGACAGTGTATGCTTTTATTACTGCTCTGGTCGCCTGGCCTTTA	1	STP_121	1
AAATCACTTTGAATGGAAAGGCAGTGTCAGAGTGTCCGACCCAGTAGCCGTGACTATCGACAGTTATATTTACCAGTATCGCGACTGTCGATGCATCAGGG	2	EAEA_2401	5
AAATCCACCGAGTTTCATCATTACAAGAGTGTACCGACCTCAGTAGCCGTGACTATCGACAGTTGAGGTAGGCTCAGTTCCTCGACGCTCAACTTGAGAG	2	NA	Other
AAATCCAGAGCTCGCTAAAGCTGCATGATAAGAGTGTACCGACCTCAGTAGCCGTGACTATCGACAGTTGTTCTTTTAACTCATCAGTGTGATATCGCACTTGCG	1	FN_650140_100530:NC_015713_186	Hybrid
AAATCCCATCCGAAGCAGTCGATGCATTC	4	NA	Other
AAATCCGACATCTC	1	NA	Other
AAATCTCCTGCCTCGCTTCTAATCTAGAGTGTACCGACCTCAGTAGCCTGTGACTATCGACAGAGCCTGTATAGGAGAAGCCTCTACATTCATGCGTCCAG	1	NA	Other
AAATCTCGGTTGAATACTTTGGCGCACGAGAGTGTACCGACCTCAGTAGCCGTGACTATCGACAGCATCATCGGTCATGAGTACGGGATTGATGCAAAGCTTG	3	NA	Other
AAATGAACAGTGCGTATTTG	3	NA	Other
AAATGAGGTTCCACTTGTGAGACACGACACAGAGTGTACCGACCTCAGTAGCCGTGACTATCGACAGATCTTCACTGATGATGGCCGTCACATCCGAATCGCATC	1	NC_012803_16683	1
AAATGATCGAGAATACCACAAACTGACAGAGTGTACCGACCTCAGTAGCGGACTATCGACATTTCTAAAGAACGCCGGTACTGGCTGATGAC	2	NA	Other
AAATGATGGCAATATTCACTCCCGAACGAGAGTGTACCGACCTCAGTAGCCGTGACTATCGACAGTTATGTCGCGTGGATAGGTCTGAATGTCCCAGCGATTC	1	NC_018011_30378	2
AAATGCAAGAAGCCTCTACATTCATGCGTCCAG	1	NA	Other
AAATGCGAGCCTATGCGGAATCAGTCCCAGAGTGTACCGACCTCAGTAGCCGTGACTATCGACAGAGTCAGTGGGAATATCTCACATGATAATTCCATTGGTG	1	NC_003198_148400	3
AAATGCGGCTTTTATCCTTGCAAGCAGAGTGTACCGACCTCAGTAGCCGTGACTATCGACAGGCACGTTGTCCTTGCTCTGTCGGTATGATTTCCTTTC	1	NA	Other
AAATGCTCCTGCCATCGCTTCATAATCATAGAGTGTACCGACCTCAGTAGCCGTGACTATCGACAGTCTATGGGTAGGAGAAGCCTCTACATTCATGCGTCCAG	1	NC_014012_85701	1
AAATGCTCTGCCATCGCTCATAATCATAGAGTGTACCGACCTCAGTAGCCGTGACTATCGACAGTAGATTGATAGGAGAAGCCTCTACATTCATGCTCCAG	1	NC_014012_85701	4
AAATGGG	2	NA	Other
AAATGGTCTGT	1	NA	Other
AAATTAACGACAGCTGTCATCAGATGCACAGAGTGTACCGACCTCAGTAGCCGTGACTATCGACAGTGTTACTTTTTGTCCATCTATTGGCGCTGGTCTTGCAC	1	NC_023137_115789	2
AAATTAATATTCATTTGAGTTCCTCTATCAGAGTGTACCGACCTCAGTAGCCGTGATATCGACAGCTTTTGTCGCCGGTTTGTGTTCCTCTCGCGTGATCATA	1	LT_571	3
AAATTCAC	1	NA	Other
AAATTG	1	NA	Other
AAATTGCGCGTCATG	2	NA	Other
AAATTTATCTGC	1	NA	Other
AAATTTC	1	NA	Other
AAATTTGCGATAGCGTATCCGTTAGAGTATGATGGCCG	1	NA	Other
AAC	25	NA	Other
AACA	1	NA	Other
AACAACGATTTGTTATTGCGTAGAGTGTACCGACCTCAGTAGCCGTGACTATCGACAGTTAAATTTGCAGCAACGATACTACCCGCATAGTTACTC	1	NA	Other
AACAACGTTACTTTCGCCACTGACAGGTATAGAGTGTACCGACCTCAGTAGCCGTGACTATCGACAGGTGTTCGTAGACGGATTGATGCAAGTCGCCTTTAACGC	1	NC_007948_140486	2
AACAAGC	1	NA	Other
AACAAGTGGCTTCTTACCAGAGTACACAAGAGTGTACCGACCTCAGTAGCCGTGACTATCGACAGGGCACGAAGGAATTCAAGCAGGTGCAGTAGTAGCACCC	2	NA	Other
AACAATTGGTTTTACCAGAGTACACAAGAGTGTACCGACCTCAGTAGCAGTAGCCCC	1	NA	Other
AACAC	3	NA	Other
AACACACTACGGGCGCAGT	1	NA	Other
AACACACTACTAT	1	NA	Other
AACACACTACTATGAGT	1	NA	Other
AACACACTACTATGGCAAGA	2	NA	Other
AACACACTACTATGGCAAGAAGATAGT	3	NA	Other
AACACACTACTATGGCAAGAAGATTGCGTTAAGAGTGTACCGACCTCAGTAGCCGTGACTATCGACAGTAATGTGTCTACTCCATTCCAGGTATTCGTATTGGCTG	1	STP_201:NC_021994_16916	Hybrid
AACACACTACTATGGCAAGAAGATTGGGGATAACGGGCCAGT	2	NA	Other
AACACACTACTATGGCAAGAAGATTGGTTAAGAGTGTACCGACCTCAGTAGCCGTGACTACGACAGAATACACGTTAGTTTATTTATGCAACTAACTGGCGTG	2	STP_201:NC_015138_35566	Hybrid
AACACACTACTATGGCAAGAAGATTGGTTAAGAGTGTACCGACCTCAGTAGCCGTGACTATCGACAGAACCTACGGTATTTCGAATGGTGCAATGATGATCCTG	1	STP_201:NC_014218_40882	Hybrid
AACACACTACTATGGCAAGAAGATTGGTTAAGAGTGTACCGACCTCAGTAGCCGTGACTATCGACAGACTATCGGTGGCTATTTGCCAACTGAATCGCGATGCG	2	STP_201:NC_015321_45540	Hybrid
AACACACTACTATGGCAAGAAGATTGGTTAAGAGTGTACCGACCTCAGTAGCCGTGACTATCGACAGACTGAGATATCAGCAGGTGAAGGGATAACGGGCGCAGT	3	STP_201	0
AACACACTACTATGGCAAGAAGATTGGTTAAGAGTGTACCGACCTCAGTAGCCGTGACTATCGACAGAGTCGCTTATCAGCAGGTGAAGGGATAACGGGCGCAGT	1	STP_201	0
AACACACTACTATGGCAAGAAGATTGGTTAAGAGTGTACCGACCTCAGTAGCCGTGACTATCGACAGATTCAGTGATCAGCAGGTGAAGGGATAACGGGCGCAGT	1	STP_201	0
AACACACTACTATGGCAAGAAGATTGGTTAAGAGTGTACCGACCTCAGTAGCCGTGACTATCGACAGATTTTTTTATCAGCAGGTGAAGGGATAAG	1	STP_201	10
AACACACTACTATGGCAAGAAGATTGGTTAAGAGTGTACCGACCTCAGTAGCCGTGACTATCGACAGCAGGAGGTATCAGCAGGTGAAGGGATAACGGCGCAGT	1	STP_201	1
AACACACTACTATGGCAAGAAGATTGGTTAAGAGTGTACCGACCTCAGTAGCCGTGACTATCGACAGCAGTATATTATCAGCAGGTGAAGGGATAACGGGCGCAGT	1	STP_201	1
AACACACTACTATGGCAAGAAGATTGGTTAAGAGTGTACCGACCTCAGTAGCCGTGACTATCGACAGCATACACTATCAGCAGGTGAAGGGATAACGGGCGCAGT	1	STP_201	0
AACACACTACTATGGCAAGAAGATTGGTTAAGAGTGTACCGACCTCAGTAGCCGTGACTATCGACAGCCTTAGACATTGAACCAAGGCTTCGACCGTCCAATAGG	1	STP_201:NC_004463_22322	Hybrid
AACACACTACTATGGCAAGAAGATTGGTTAAGAGTGTACCGACCTCAGTAGCCGTGACTATCGACAGCGGATAAGACCAAATAGAGCACGCTTGCGCAATGTCAG	1	STP_201:NC_021661_38464	Hybrid
AACACACTACTATGGCAAGAAGATTGGTTAAGAGTGTACCGACCTCAGTAGCCGTGACTATCGACAGCGGTTACAATCAGCAGGTGAAGGGATAACGGGCGCAGT	1	STP_201	0
AACACACTACTATGGCAAGAAGATTGGTTAAGAGTGTACCGACCTCAGTAGCCGTGACTATCGACAGGACGATTTATCAGCAGGTGAAGGGATAACGGCGCAGT	1	STP_201	1
AACACACTACTATGGCAAGAAGATTGGTTAAGAGTGTACCGACCTCAGTAGCCGTGACTATCGACAGGCGGGGCGATCAGCAGGTAAGGGATAACGGGCGCAGT	1	STP_201	1
AACACACTACTATGGCAAGAAGATTGGTTAAGAGTGTACCGACCTCAGTAGCCGTGACTATCGACAGGTAGGGTCTCTGTCTTGTCCATTGGACGCTTCTCGTCG	1	STP_201:NC_013851_19891	Hybrid
AACACACTACTATGGCAAGAAGATTGGTTAAGAGTGTACCGACCTCAGTAGCCGTGACTATCGACAGGTCCATTCATCAGCAGGTGAAGGGATAACGCGCAGT	1	STP_201	2
AACACACTACTATGGCAAGAAGATTGGTTAAGAGTGTACCGACCTCAGTAGCCGTGACTATCGACAGTACTAATAATCAGCAGGTGAAGGGATAACGGGCGCAGT	1	STP_201	0
AACACACTACTATGGCAAGAAGATTGGTTAAGAGTGTACCGACCTCAGTAGCCGTGACTATCGACAGTACTTTTTATCAGCAGGTGAAGGGATAACGGGCGCAGT	1	STP_201	0
AACACACTACTATGGCAAGAAGATTGGTTAAGAGTGTACCGACCTCAGTAGCCGTGACTATCGACAGTATTTCTAATCAGCAGGTGAAGGGATAACGGGCGCAGT	2	STP_201	0
AACACACTACTATGGCAAGAAGATTGGTTAAGAGTGTACCGACCTCAGTAGCCGTGACTATCGACAGTCATTTTCATCAGCAGGTGAAGGGATAACGGGCGCAGT	1	STP_201	0
AACACACTACTATGGCAAGAAGATTGGTTAAGAGTGTACCGACCTCAGTAGCCGTGACTATCGACAGTCTATCCTATCAGCAGGTGAAGGGATAACGGGCGCAGT	1	STP_201	0
AACACACTACTATGGCAAGAAGATTGGTTAAGAGTGTACCGACCTCAGTAGCCGTGACTATCGACAGTGATTGATTACGCGCATTATGTCGAATCGAGTTATGCGG	1	STP_201:NC_013851_100190	Hybrid
AACACACTACTATGGCAAGAAGATTGGTTAAGAGTGTACCGACCTCAGTAGCCGTGACTATCGACAGTGCAATTGATCAGCAGGTGAAGGGATAACGGGCGCAGT	1	STP_201	0
AACACACTACTATGGCAAGAAGATTGGTTAAGAGTGTACCGACCTCAGTAGCCGTGACTATCGACAGTGTGTCACATCAGCAGGTGAAGGGATAACGGGCGCAGT	1	STP_201	0
AACACACTACTATGGCAAGAAGATTGGTTAAGAGTGTACCGACCTCAGTAGCCGTGACTATCGACAGTGTTGTTGATCAGCAGGTGAAGGGATAACGGGCGCAGT	1	STP_201	0
AACACACTACTATGGCAAGAAGATTGGTTAAGAGTGTACCGACCTCAGTAGCCGTGACTATCGACAGTTCTAGCTATCAGCAGGTGAAGGGATAACGGGCGCAGT	2	STP_201	0
AACACACTACTATGGCAAGAAGATTGGTTAAGAGTGTACCGACCTCAGTAGCCGTGACTATCGACAGTTCTGCAAATCAGCAGGTGAAGGGATACGGGCGCAGT	1	STP_201	1
AACACACTACTATGGCAAGAAGATTGGTTAAGAGTGTACCGACCTCAGTAGCCGTGACTATCGACAGTTGCAAGTCAGAGCACCGTCAAAGGCATCTATTGCGCC	1	STP_201:NC_003901_135296	Hybrid
AACACACTACTATGGCAAGAAGATTGGTTAAGAGTGTACCGACCTCAGTAGCCGTGACTATCGACAGTTGGCGCCATCAGCAGGTGAAGGGATAACGGGCGCAGT	1	STP_201	0
AACACACTACTATGGCAAGAAGATTGGTTAAGAGTGTACCGACCTCAGTAGCCGTGACTATCGACAGTTTGTAAGATCAGCAGGTGAAGGGATAACGGGCGCAGT	3	STP_201	0
AACACACTACTATGGCAAGAAGATTGGTTAAGAGTGTACCGACCTCAGTAGCCGTGACTATCGACAGTTTTAGCATCAGCAGGTGAAGGGATAACGGGCGCAGT	3	STP_201	0
AACACACTACTATGGCAAGAAGATTGGTTAAGAGTGTACCGACCTCAGTAGCCGTGACTATCGACAGTTTTTTTCCCTTTATCGGCCAACTCAACAACGTCTTAC	1	STP_201:NC_017465_62	Hybrid
AACACACTACTATGGCAAGAAGATTGGTTAAGAGTGTACCGACCTCAGTAGCCGTGCTATCGACAGCAGTCACGGCAGCAAGAGTACTCACGCTGCAAGCTG	1	STP_201:NC_007775_87535	Hybrid
AACACACTACTATGGCAAGAAGATTGGTTAAGAGTGTACCGACCTCAGTAGCCGTGCTATCGACAGGAATCATATATAGTGGGTTGATCTCCCTCTTACCGCG	2	STP_201:NC_022247_19047	Hybrid
AACACACTACTATGGCAAGAAGATTGGTTAAGAGTGTACCGACCTCAGTAGCCTGACTATCGACAGGATTTAGTATCAGCAGTGAAGGGTAACGGGCGCAGT	1	STP_201	3
AACACACTACTATGGCAAGAAGATTGGTTAAGAGTGTACCGACTT	1	NA	Other
AACACACTACTATGGCAAGAAGATTGGTTAAGAGTGTACCGCACCTCAGTAGCCGTGACTATCGACAGTTATTTCTGCTGTTGAACTGGCTGCTAAGATTAAAGCG	1	STP_201:NC_012778_15226	Hybrid
AACACACTACTATGGCAAGAAGATTGGTTAAGAGTGTACCGCAGT	3	NA	Other
AACACACTACTATGGCAAGAAGATTGGTTAAGAGTGTACCGCCTCAGTAGCCGTGACTATCGACAGTGAGAATAACAGCAGTGAAGGGATAACGGGGCAGT	1	STP_201	4
AACACACTACTATGGCAAGAAGATTGGTTAAGCGTGTACCGACCTCAGTAGCCGTGACTATCGACAGTATCTCATATCAGCAGGTGAAGGGATAACGGCGCAGT	1	STP_201	2
AACACACTACTATGGCAAGAAGATTGGTTAAGCT	1	NA	Other
AACACACTACTATGGCAAGAAGATTGGTTACGGGCGCAGT	2	NA	Other
AACACACTACTATGGCAAGAAGATTGGTTGTACCGACCTCAGTAGCCGTGACTATCGACAGGAAGTGATATCAGCAGGTGAAGGGATAACGGGCGCAGT	2	STP_201	6
AACACACTACTATGGCAAGAATGATTGGTTAAGAGTGTACCGACCTCAGTAGCCGTGACTATCGACAGAGAACTAAATCAGCAGGTGAAGGGATAACGAGCGCAGT	1	STP_201	2
AACACACTACTATGGCAAGAGAGT	1	NA	Other
AACACACTACTATGGCAATGCGCAGT	1	NA	Other
AACACACTACTATGGCAGT	1	NA	Other
AACACACTACTATGTT	1	NA	Other
AACACACTACTGGCGCAGT	6	NA	Other
AACACACTAG	1	NA	Other
AACACACTATATGGCAAGAAGATTGGTTAAGAGTGTACCGACCTCAGTAGCCGTGACTATCGACAGTAATATAAATCAGCAGGTGAAGGGATAACGGGCGCAGT	2	STP_201	1
AACACACTGGCAGT	1	NA	Other
AACACAGAGCGTTTGACCCAAGTTAATAAGAGTGTACCGACCTCAGTAGCCGTGACTATCGACAGAACTTCTTATCCATCGGAATTGGGCGTAGCTGATACTC	1	NC_015945_120865	3
AACACATACTATGGCAAGAAGATTG	1	NA	Other
AACACATCTACTATGGCAAGAAGTTGGTTAAGAGTGTACCGACCTCAG	1	NA	Other
AACACATTGAGAGTTCCTTCCAGGTATTGAGAGTGTACCGACCTCAGTAGCCGTGACTATCGACAGATTGCTGGAGAAGCAGGAACAATCTTCCCAGCAGC	1	NA	Other
AACACCGCAGGATTCCTCGATTAGAGTGTACCGACCCAGTAGCCTGCTTGACAGCAGGTGTGACGCTATAACTATCTCTCTGTTG	2	NA	Other
AACACCTTTCTGTTCCAT	1	NA	Other
AACACGAACGCGATTTCGATGATTTACGCGAGAGTGTACCGACCTCAGTAGCCGTGACTATCGACAGGAAAAAAGTTGTCAATGAGCAGTACGAGCGCTTTACTC	1	STP_1021:NC_013929_111126	Hybrid
AACACGACCTTGAAATAATCGCCGATTTCGAGAGTGTACCGACCTCAGTAGCCGTGACTATCGACAGATCGTTGAATGCCGTGCGTTCGCTTGTAAACTTCGCGC	1	NC_008048_60881	1
AACACGGTTGCAATTCTAGCCACGAGGAGAGTGTACCGACCTCAGTAGCCGTGACTATCGACAGCATAAGATTAGATCCTCAATCTTGCTTAGCGAGCTGGG	1	NC_015677_107235:NC_017027_18071	Hybrid
AACACTGTCGATGCATCAGGG	2	NA	Other
AACAGCAGGAACAACGTCTTCACCAGCAGC	1	NA	Other
AACAGCATG	1	NA	Other
AACAGCATTG	1	NA	Other
AACAGCATTGAGACAGCAGC	1	NA	Other
AACAGCATTGAGAGTCCTTCCAGGTATTGAGAGTGTACCGACCTCAGTATCCGTGACTATCGACAGCCCGATACAGAACAGGAACAACGTCTTCACCAGCAGC	1	AGGR_10011	3
AACAGCATTGAGAGTTCAGC	1	NA	Other
AACAGCATTGAGAGTTCCTTCCAGAAGC	1	NA	Other
AACAGCATTGAGAGTTCCTTCCAGGCTATTGAGAGTGTAC	1	NA	Other
AACAGCATTGAGAGTTCCTTCCAGGTATCACGTCTTCACCAGCAC	1	NA	Other
AACAGCATTGAGAGTTCCTTCCAGGTATCGACCTCAGTAGCCGTGACTATCGACAGTGACGTATAGAAGCAGGAACAACGTCTTCACAGCAGC	1	NA	Other
AACAGCATTGAGAGTTCCTTCCAGGTATGAGAGTGTACCGACCTCAGTAGCCGTGACTACGCAGTGGCTTAACAGTTGCTTTACCTGGTCTATGGCGACAAG	1	AGGR_10011:NC_016830_168907	Hybrid
AACAGCATTGAGAGTTCCTTCCAGGTATTGAGAGTGTACCGACCTCAGTAGCCGTGACTATCGACAGAAGACTATAAGTTCCGTACATGCCCTGCAATATTCG	1	AGGR_10011:NC_008618_41593	Hybrid
AACAGCATTGAGAGTTCCTTCCAGGTATTGAGAGTGTACCGACCTCAGTAGCCGTGACTATCGACAGAAGGAGACAGAAGCAGGAACAACGTCTTCACCAGCAGC	2	AGGR_10011	0
AACAGCATTGAGAGTTCCTTCCAGGTATTGAGAGTGTACCGACCTCAGTAGCCGTGACTATCGACAGACCAGGCGAGAAGCAGGAACAACGTCTTCACCAGCAGC	1	AGGR_10011	0
AACAGCATTGAGAGTTCCTTCCAGGTATTGAGAGTGTACCGACCTCAGTAGCCGTGACTATCGACAGATCGTTTGAGAAGCAGGAACAACGTCTTCACCAGCAGC	1	AGGR_10011	0
AACAGCATTGAGAGTTCCTTCCAGGTATTGAGAGTGTACCGACCTCAGTAGCCGTGACTATCGACAGCAATAGCTAGAAGCAGGAACAACGTCTTCACCAGCAGC	1	AGGR_10011	0
AACAGCATTGAGAGTTCCTTCCAGGTATTGAGAGTGTACCGACCTCAGTAGCCGTGACTATCGACAGCCAGACTTGCTTTGTACGGTTCCTTGATGAGGTCTTGC	1	AGGR_10011:NC_011126_46416	Hybrid
AACAGCATTGAGAGTTCCTTCCAGGTATTGAGAGTGTACCGACCTCAGTAGCCGTGACTATCGACAGCCCCTCTGAGAAGCAGGAACAACGTCTTCACCAGCAGC	1	AGGR_10011	0
AACAGCATTGAGAGTTCCTTCCAGGTATTGAGAGTGTACCGACCTCAGTAGCCGTGACTATCGACAGCCTGTCAAAGAAGCAGGAACAACGTCTTCACCAGCAGC	1	AGGR_10011	0
AACAGCATTGAGAGTTCCTTCCAGGTATTGAGAGTGTACCGACCTCAGTAGCCGTGACTATCGACAGCGACGGGAAGAAGCAGGAACAACGTCTTCACCAGCAGC	1	AGGR_10011	0
AACAGCATTGAGAGTTCCTTCCAGGTATTGAGAGTGTACCGACCTCAGTAGCCGTGACTATCGACAGCGATAGAGAGAAGCAGGAACAACGTCTTCACCAGCAGC	2	AGGR_10011	0
AACAGCATTGAGAGTTCCTTCCAGGTATTGAGAGTGTACCGACCTCAGTAGCCGTGACTATCGACAGCTAGTTTAAGAAGCAGGAACAACGTCTTCACCAGCAGC	1	AGGR_10011	0
AACAGCATTGAGAGTTCCTTCCAGGTATTGAGAGTGTACCGACCTCAGTAGCCGTGACTATCGACAGCTCTTTGAAGAAGCAGGAACAACGTCTCACCAGCAGC	2	NA	Other
AACAGCATTGAGAGTTCCTTCCAGGTATTGAGAGTGTACCGACCTCAGTAGCCGTGACTATCGACAGCTGTGCCAAGAAGCAGGAACAACGTCTTCACCAGCAGC	1	AGGR_10011	0
AACAGCATTGAGAGTTCCTTCCAGGTATTGAGAGTGTACCGACCTCAGTAGCCGTGACTATCGACAGGATTCATCGATTGAACTGGCAGGTTATCCCGTCAGTAC	1	AGGR_10011:NC_012982_31646	Hybrid
AACAGCATTGAGAGTTCCTTCCAGGTATTGAGAGTGTACCGACCTCAGTAGCCGTGACTATCGACAGGCGTGTTTAGAAGCAGGAACAGACGTCTTCACCAGCAGC	1	NA	Other
AACAGCATTGAGAGTTCCTTCCAGGTATTGAGAGTGTACCGACCTCAGTAGCCGTGACTATCGACAGGCTCATTTAGAAGCAGGAACAACGTCTTCACCAGCAGC	2	AGGR_10011	0
AACAGCATTGAGAGTTCCTTCCAGGTATTGAGAGTGTACCGACCTCAGTAGCCGTGACTATCGACAGGGGATCCTGGAAGAACGGACGATCAGTGACCAGCGGAG	2	AGGR_10011:NC_020561_57507	Hybrid
AACAGCATTGAGAGTTCCTTCCAGGTATTGAGAGTGTACCGACCTCAGTAGCCGTGACTATCGACAGGTCATTTGAGAAGCAGGAACAACGTCTTCACCAGCAGC	1	AGGR_10011	0
AACAGCATTGAGAGTTCCTTCCAGGTATTGAGAGTGTACCGACCTCAGTAGCCGTGACTATCGACAGGTCGTTGTGGGTTTCGTAGGTTTGGTCATCGTTGACCC	1	AGGR_10011:NC_017465_11717	Hybrid
AACAGCATTGAGAGTTCCTTCCAGGTATTGAGAGTGTACCGACCTCAGTAGCCGTGACTATCGACAGGTGATCCGAGAAGCAGGAAAAACGTCTTCACCAGCAGC	1	AGGR_10011	1
AACAGCATTGAGAGTTCCTTCCAGGTATTGAGAGTGTACCGACCTCAGTAGCCGTGACTATCGACAGGTGGTATGAGAAGCAGGAACAACGTCTTCACCAGCAGC	2	AGGR_10011	0
AACAGCATTGAGAGTTCCTTCCAGGTATTGAGAGTGTACCGACCTCAGTAGCCGTGACTATCGACAGTACGTCTTAGAAGCAGGAACAACGTCTTCACCAGCAGC	1	AGGR_10011	0
AACAGCATTGAGAGTTCCTTCCAGGTATTGAGAGTGTACCGACCTCAGTAGCCGTGACTATCGACAGTCCTTTTGGCTTGATGATGGGTTCGCCGCCGTCTATTC	2	AGGR_10011:NC_007643_72252	Hybrid
AACAGCATTGAGAGTTCCTTCCAGGTATTGAGAGTGTACCGACCTCAGTAGCCGTGACTATCGACAGTGGATATTAGAAGCAGGAACAACGTCTTCACCAGCAGC	1	AGGR_10011	0
AACAGCATTGAGAGTTCCTTCCAGGTATTGAGAGTGTACCGACCTCAGTAGCCGTGACTATCGACAGTGGGATGGAGAAGCAGGAACAACGTCTTCACCAGCAGC	1	AGGR_10011	0
AACAGCATTGAGAGTTCCTTCCAGGTATTGAGAGTGTACCGACCTCAGTAGCCGTGACTATCGACAGTGTTTTCTAGAAGCAGGAACAACGTCTTCACCAGCAGC	1	AGGR_10011	0
AACAGCATTGAGAGTTCCTTCCAGGTATTGAGAGTGTACCGACCTCAGTAGCCGTGACTATCGACAGTTAATAAGAGAAGCAGGAACAACGTCTTCACCAGCAGC	1	AGGR_10011	0
AACAGCATTGAGAGTTCCTTCCAGGTATTGAGAGTGTACCGACCTCAGTAGCCGTGACTATCGACAGTTAGAGCCAGAAGGCAGGAACAACGTCTTCACCAGCAGC	1	AGGR_10011	1
AACAGCATTGAGAGTTCCTTCCAGGTATTGAGAGTGTACCGACCTCAGTAGCCGTGACTATCGACAGTTGAATGTGGATGACTGCTGAGGCAAACGATCTGCACG	2	AGGR_10011:NC_004463_1055	Hybrid
AACAGCATTGAGAGTTCCTTCCAGGTATTGAGAGTGTACCGACCTCAGTAGCCGTGACTATCGACAGTTGTTGATAGAAGCAGGAACAACGTCTTCACCAGCAGC	1	AGGR_10011	0
AACAGCATTGAGAGTTCCTTCCAGGTATTGAGAGTGTACCGACCTCAGTAGCCGTGACTATCGACAGTTTATGGTATCGCCCGTGCGCGTGGGCAGCATCAACGC	2	AGGR_10011:NC_018011_46545	Hybrid
AACAGCATTGAGAGTTCCTTCCAGGTATTGAGAGTGTACCGACCTCAGTAGCCGTGACTATCGACAGTTTTGTGCAGCGGTGAGGAAGTGCTCCGGATTCTTAC	1	AGGR_10011:NC_011593_11698	Hybrid
AACAGCATTGAGAGTTCCTTCCAGGTATTGAGAGTGTACCGACCTCATGTAGCCGTGACTATCGACAGCAGTTGTCAGAAGCAGGAACAACGTCTTCACCAGCAGC	1	AGGR_10011	1
AACAGCATTGAGAGTTCCTTCCAGGTATTGAGAGTGTACCGAGC	1	NA	Other
AACAGCATTGAGAGTTCCTTCCAGGTATTGAGAGTGTACGACCTCAGTAGCCGTGACTATCGACAGGGCTTACGAGAAGCAGGAATAACGTCTTCACCAGCAGC	2	AGGR_10011	2
AACAGCATTGAGAGTTCCTTCCAGGTATTGGAGTGTACCGACCTCAGTAGCCGTGGCTATCGACAGAGGTCCTTCGTATAGGCGCTGTATTAGCAACGGTGCCG	1	AGGR_10011:NC_010471_13062	Hybrid
AACAGCATTGAGAGTTCCTTCCAGGTTTGAGAGTGTACCGACCTCAGTAGCCGTGCTATCGACAGGAGAAGAAAGAACAGGAACAACGTCTCACCAGCAGC	1	NA	Other
AACAGCATTGAGAGTTCCTTCCAGTATTGAGAGTGTACCGACCTCAGTAGCCGTGCTATCGACAGGCTAGTGGAGAAGCAGGAACAACGTCTTCACCAGCAGC	1	AGGR_10011	2
AACAGCATTGAGAGTTCCTTCCAGTATTGC	1	NA	Other
AACAGCATTGAGAGTTCCTTCTAGC	1	NA	Other
AACAGCATTGAGAGTTGAGC	1	NA	Other
AACAGCATTGAGAGTTTTCCAGGTATTGAGAGTGTACCGACCTCAGTAGCCGTGACTATCGACAGCATCTTTAGAAGCAGGAACAACGTCTTCACCAGCAGC	2	AGGR_10011	2
AACAGCATTGCAGC	1	NA	Other
AACAGCTTGAGAGTTCCTTCCAGGTATTGAGAGTGTACCGACCTCAGTAGCCGTGACTATCGACAGGTGGATATAGAAGCAGGAACAACGTCTTCACCAGCAGC	2	AGGR_10011	1
AACAGGG	1	NA	Other
AACAGGGAGAACGTACACATCAACAAGAGTGTACCGACCTCAGTAGCCGTGACTATCGACAGAATTATGACGCCATACGTACTCCTGATTCCGAATGGAG	1	NC_018524_16793	5
AACAGGTAATGGTGCCCGTAAGGGAACTTAGAGTGTACCGACCTCAGTAGCGTGACTATCGACAGATATAAAGTGGTTACGGTTCCAACTTATTTGGCAGGC	1	NC_019954_61844	3
AACAGTCACTTTGAATGGTAACAGGCAGTGTCAGAGTGTACCGACCTCAGTAGCCGTGACTATCGACAGTCGGTTCCACCAGTATCGCGACTGTCGATGCATCAGGG	2	EAEA_2401	4
AACAGTGAAGGGATAACGGGCGCAGT	1	NA	Other
AACATAACGTGG	1	NA	Other
AACATAATGAGTTCCTGACAC	1	NA	Other
AACATAGGC	1	NA	Other
AACATCAGAATTCTCTGGTCTGGTCGATAGAGTGTACCGACCTCAGTAGCCGTGACTATCGACAGCCATGCCTTGCCCGCTAACGAAAGAACACGGCCGTGAG	1	NC_007643_128656	2
AACATCCTCTGCCGGAGCTATATTCAGATTAGAGTGTACCGACCTCAGTAGCCGTGCTATCGACAGATAGAGGTGTGATCCGGTGGGAAACCTGCTAATCTGTA	2	LT_211	2
AACATCTGAGGAGACGCAGCAAGCGCTGCAGAGTGTACCGACCTCAGTAGCCGTGACTATCGACAGCTCTTTTAAAAGATCAGCTGTCGTATCCGAATTAAGAG	1	NC_009848_49261	1
AACATGTCCGCG	3	NA	Other
AACATTACGACGATGGCTGGTAATCGAAAGAGAGTGTACCGACCTCAGTAGCCGTGACTATCGACAGTATGTTATAAGACAGGACCGATTGCTAACCCTGTAACC	1	NC_004193_105090	1
AACATTGAGCAGGCATCCTTAACTTC	1	NA	Other
AACC	1	NA	Other
AACCAACGCGTTGGCCAG	1	NA	Other
AACCAACGCTGACTGAGCACAGGAAATCAGAGTGTACCGACCTCAGTAGCCGTGATATCGACATTTAACTTGATGCGTATTTTGTACGATGTGCCAG	1	NA	Other
AACCAATCTTAAGTATCAGATCGAGTTGAAAGAGTGTACCGACCTCAGTAGCCGTGACTATCGACAGGGGGTATCCAGTTGTCATTCGACCCTGGATACCGGCTC	1	NC_020800_107876	1
AACCACAGCGCATGACTCGCTGATCACCTTCATTGTTTGTTGCATG	1	NA	Other
AACCACTACTATGGCAAGAAGATTGGTTAAGAGTGTACCGACCCAGTAGCCGTGCTATCGACAGCTGTTGACATCAGCAGGTGAAGGGATAACGGGCGCAGT	1	STP_201	5
AACCAGCATACATGGTTGCGGTTTGCAAAGAGTGTACCGACCTCAGTAGCCGTGACTATCGATCAGATACGTAGGCTATTTCCTCAATACAGCGCTATGTATTCC	1	NC_007088_143366	5
AACCAGCTC	2	NA	Other
AACCAGGATGGCTACAAGAGTTC	1	NA	Other
AACCATCAATCCAGATGCGCCGCAGTTTAAGAGTGTACCGACCTCAGTAGCCGTGACTATCGACAGTGCGGACTCATTGAAGCCCTTTGTGGTTAGGTAGTCTC	1	NC_015318_13800	1
AACCATCAATCCCATGCTCCATCAGCAAGAGTGTACCGCTCAGTAGCCGTGACTATCGCAGTCCGTTACGCCCTCAATTATAATTTGGGACCGCAC	1	NA	Other
AACCATCACCTTCATTGTTTGTTGCATG	1	NA	Other
AACCCAAAGCGCTCTCTAACCCACAATTGAGAGTGTACCGACCTCAGTAGCCGTGACTATCGACAGCACCATGGTATCAATTTGTTCTGTGTCGGCGGAGTGAG	1	CP_006659_110615:NC_005085_66076	Hybrid
AACCCAAGCTGACGGGTA	1	NA	Other
AACCCACGTGAGTGTGGCCAGTTCCACTTCAGAGTGTACCGACCTCAGTAGCCGTGACTATCGACAGAGGACACTTTCCAGCAATCGTCGATTGTTATACCAGTC	1	EAST1_1251	1
AACCCAGCATACATGGTTGCGGTTTGCAAAGAGTGTACCGACCTCAGTAGCCGTGACTATCGACAGATAAGCTGGCTATTTCCTCAATACGCGCTATGTATCC	1	NC_007088_143366	3
AACCCAGCATACATGGTTGCGGTTTGCAAAGAGTGTACCGACCTCAGTAGCCGTGACTATCGACAGATTACGCTGCTATTTCCTCAATACGCGCTATGTATTCC	2	NC_007088_143366	1
AACCCAGCATACATGGTTGCGGTTTGCAAAGAGTGTACCGACCTCAGTAGCCGTGACTATCGACAGTGTTATATGCTATTTCCTCAATACGCGCTATGTATTCC	2	NC_007088_143366	1
AACCCGAAACGCGATTTCGATGATTTACGCGAGAGTGTACCGACCTCAGTAGCCGTGACTATCGACAGCATCTTTGTCGCTGATCACCTTCATGTTTGTTGCATG	1	NA	Other
AACCCGAACATGCATG	2	NA	Other
AACCCGAACCAGG	2	NA	Other
AACCCGAACCGCGATTTCGATGATTTACGCGAGAGTGTACCAACCTCAGTAGCCGTGACTATCGACAGTGCTTGTATCGCTGATCACCTTCATTGTTTGTTGCATG	1	STP_1021	2
AACCCGAACCGCGATTTCGATGATTTACGCGAGAGTGTACCGACCTCAGTAGCCGTGACTATCGACAGTGCTTGTATCGCTGATCACCTTCATTGTTTGTTGCATG	2	STP_1021	1
AACCCGAACGATTTCGATGATTTACGCGAGAGTGTACCGACCTCAGTAGCCGTGACTATCGACAGCTCTCGAGTCGCTGATCACCTTCATTGTTTGTTGCATG	3	NA	Other
AACCCGAACGCATTCGATGATTTACGCGAGAGTGTACCGACTCAGTAGCCGTGCTATGACAGTAGTTAAGTCGCTGATCACCTTCATTGTTGTGCATG	1	NA	Other
AACCCGAACGCG	1	NA	Other
AACCCGAACGCGAATG	1	NA	Other
AACCCGAACGCGAG	2	NA	Other
AACCCGAACGCGAGTTGCATG	2	NA	Other
AACCCGAACGCGATT	3	NA	Other
AACCCGAACGCGATTACGATGATTTACGCGAGAGTGTACCGACCTCAGTAGCCGTGACTATCGACAGCCTGGAATTCGCTGATCACCTTCATTGTTTGTTGCATG	1	STP_1021	1
AACCCGAACGCGATTCGATGATTGTTGCATG	2	NA	Other
AACCCGAACGCGATTCGATGATTTACGCGAGAGTGTACCGACCTCAGTACCGTGACTATCGACAGATCATAGTTCGCTGATCACCTTCATTGTTTTTGCATG	2	STP_1021	3
AACCCGAACGCGATTCGATGATTTACGCGAGAGTGTACCGACCTCAGTAGCCGTGACTATCGACAGTTATTGCGTCGCTGTCACCTTCATTGTTTGTTGCATG	3	STP_1021	2
AACCCGAACGCGATTCGATGATTTACGCGAGAGTGTACCGACCTCAGTAGCGTGACTATCGACAGTTCATGATTCGCTGATCACCTTCATTGTTTGTTGCATG	1	STP_1021	2
AACCCGAACGCGATTCGATGTTACCGAGAGTGTACGACCTCAGTCCGTGCTTCGACAGCGGATCTGTGCTGATCACCTTCATTTTTGTGCATG	3	NA	Other
AACCCGAACGCGATTT	1	NA	Other
AACCCGAACGCGATTTCGAATGATTTACGCGAGAGTGTACCGACCTCAGTAGCCGTGACTATCGACAGCAATCTATTTTCATTGGCTACGGCTGGCGCGTCATCAG	1	STP_1021:NC_008786_111172	Hybrid
AACCCGAACGCGATTTCGACGATTTACGCGAGAGTGTACCGACCTCAGTAGCCGTGACTATCGACAGTGTTCTCGTCGCTGATCACCTTCATTGTTTTTGCATG	1	STP_1021	2
AACCCGAACGCGATTTCGAT	2	NA	Other
AACCCGAACGCGATTTCGATGATGACGCGAGAGTGTACCGACCTCAGTAGCCGTGACTATCGACAGTTTACTATCGCTGATCACCTTCATTGTTTGTTGCATG	1	NA	Other
AACCCGAACGCGATTTCGATGATT	1	NA	Other
AACCCGAACGCGATTTCGATGATTACGCGAGAGTGTACCGACCTCAGTAGCCGTGACTATCGACAGATAGTATCTCGCTGATCACCTTCATTGTTTGTTACATG	1	NA	Other
AACCCGAACGCGATTTCGATGATTACGCGAGAGTGTACCGACCTCAGTAGCCGTGACTATCGACAGCTCTGAGTTCGCTGATCACCTTCATTGTTTGTTGCATG	1	NA	Other
AACCCGAACGCGATTTCGATGATTATG	2	NA	Other
AACCCGAACGCGATTTCGATGATTATTTGTTGCATG	1	NA	Other
AACCCGAACGCGATTTCGATGATTCGCGAGAGTGTACCGACCTCAGTAGCCGTGACTATCGACAGTGTGTTGATCGCTGATCACCTTCATTGTTTGTTGCATG	1	STP_1021	2
AACCCGAACGCGATTTCGATGATTTACACGAGAGTGTACCGACCTCAGTAGCCGTGACTATCGACAGCTTTTGGATCGCTGATCACCTTCATTGTTTGTTGCATG	1	STP_1021	1
AACCCGAACGCGATTTCGATGATTTACACGAGAGTGTACCGACCTCAGTAGCCGTGACTATCGACAGGCTTCCTTTCGCTGATCACCTTCATTGTTTGTTGCATG	1	STP_1021	1
AACCCGAACGCGATTTCGATGATTTACACGAGAGTGTACCGACCTCAGTAGCCGTGACTATCGACAGTCGTGTCCATCCAATTTCAGCCAATCCATGTATGGTCC	1	STP_1021:NC_015138_101742	Hybrid
AACCCGAACGCGATTTCGATGATTTACCGAGAGTGTACCGACCTCAGTAGCCGTGACTATCGACAGAGTGTGACTCGCTGATCACCTTCATTGTTTGTTGCATG	1	STP_1021	1
AACCCGAACGCGATTTCGATGATTTACCGAGAGTGTACCGACCTCAGTAGCCGTGACTATCGACAGCAACGCGTTCGCTGATCACCTTCATTGTTTGTTGCATG	1	STP_1021	1
AACCCGAACGCGATTTCGATGATTTACGCGAGAGG	1	NA	Other
AACCCGAACGCGATTTCGATGATTTACGCGAGAGTGATCACCTTCATTGTTTGTTGCATG	2	NA	Other
AACCCGAACGCGATTTCGATGATTTACGCGAGAGTGGTAGCCGTGACTATCGACAGCATCCGTTTCGCTGATCACCTTCATTGTTTGTTGCATG	1	STP_1021	11
AACCCGAACGCGATTTCGATGATTTACGCGAGAGTGTACCGACCCAGTAGCCGTGACTATCGACAGAATATTTCTCGCTGATCACCTTCATTGTTATGTTGCATG	1	STP_1021	2
AACCCGAACGCGATTTCGATGATTTACGCGAGAGTGTACCGACCTCAGTAAGCCGTGACTATCGACAGAGCATGGATCGCTGATCACCTTCATTGTTTGTTGCATG	2	STP_1021	1
AACCCGAACGCGATTTCGATGATTTACGCGAGAGTGTACCGACCTCAGTAGCCAGTGACTATCGACAGTTTATGGTTCGCTGATCACCTTCATTGTTTGTTGCATG	2	STP_1021	1
AACCCGAACGCGATTTCGATGATTTACGCGAGAGTGTACCGACCTCAGTAGCCG	1	NA	Other
AACCCGAACGCGATTTCGATGATTTACGCGAGAGTGTACCGACCTCAGTAGCCGTAACTATCGACAGGCGCGTTGTCGCTGATCACCTTCATTGTTTGTTGCATG	2	STP_1021	1
AACCCGAACGCGATTTCGATGATTTACGCGAGAGTGTACCGACCTCAGTAGCCGTGACCATCGACACTGATTTCTTCGCTGATCACCTTCATTGTTTGTTGCATG	1	STP_1021	2
AACCCGAACGCGATTTCGATGATTTACGCGAGAGTGTACCGACCTCAGTAGCCGTGACTAATCGACAGGTTTCAAAATGAGGATTGTCCGGATTATCCGGCTGCTC	1	STP_1021:NC_020800_15639	Hybrid
AACCCGAACGCGATTTCGATGATTTACGCGAGAGTGTACCGACCTCAGTAGCCGTGACTACGACAGGACCAGTTTCGCTGATCACCTTCATTGTTTGTTGCATG	2	STP_1021	1
AACCCGAACGCGATTTCGATGATTTACGCGAGAGTGTACCGACCTCAGTAGCCGTGACTATCAACAGAAGAGGTATCGCTGATCACCTTCATTGTTTGTTGCATG	1	STP_1021	1
AACCCGAACGCGATTTCGATGATTTACGCGAGAGTGTACCGACCTCAGTAGCCGTGACTATCGAAAGTAATGCGCTCGCTGATCACCTTCATTGTTTGTTGCATG	1	STP_1021	1
AACCCGAACGCGATTTCGATGATTTACGCGAGAGTGTACCGACCTCAGTAGCCGTGACTATCGACAATGTCTACGTCGCTGATCACCTTCATTGTTTGTTGCATG	2	STP_1021	1
AACCCGAACGCGATTTCGATGATTTACGCGAGAGTGTACCGACCTCAGTAGCCGTGACTATCGACAGAAAATATGTCGCTGATCACCTTCATTGTTTGTTGCATG	1	STP_1021	0
AACCCGAACGCGATTTCGATGATTTACGCGAGAGTGTACCGACCTCAGTAGCCGTGACTATCGACAGAAAATCTTTCGCTGATCACCTTCATTGTTTGTTGCATG	1	STP_1021	0
AACCCGAACGCGATTTCGATGATTTACGCGAGAGTGTACCGACCTCAGTAGCCGTGACTATCGACAGAAACCCCTTCGCTGATCACCTTCATTGTTTGTTGCATG	1	STP_1021	0
AACCCGAACGCGATTTCGATGATTTACGCGAGAGTGTACCGACCTCAGTAGCCGTGACTATCGACAGAAAGGTGATCGCTGATCACCTTCATTGTTTGTTGCATG	1	STP_1021	0
AACCCGAACGCGATTTCGATGATTTACGCGAGAGTGTACCGACCTCAGTAGCCGTGACTATCGACAGAAATGAAATCGCTGATCACCTTCATTGTTTGTTGCATG	2	STP_1021	0
AACCCGAACGCGATTTCGATGATTTACGCGAGAGTGTACCGACCTCAGTAGCCGTGACTATCGACAGAACATGTTTCGCTGATCACCTTCATGTTTGTTGCATG	2	STP_1021	1
AACCCGAACGCGATTTCGATGATTTACGCGAGAGTGTACCGACCTCAGTAGCCGTGACTATCGACAGAACCTATATCGCTGATCACCTCATTGTTTGTTGCATG	2	STP_1021	1
AACCCGAACGCGATTTCGATGATTTACGCGAGAGTGTACCGACCTCAGTAGCCGTGACTATCGACAGAAGACGGGTCGCTGATCACCTTCATTGTTTATTGCATG	2	STP_1021	1
AACCCGAACGCGATTTCGATGATTTACGCGAGAGTGTACCGACCTCAGTAGCCGTGACTATCGACAGAAGATTTTTCGCTGATCACCTTCATTGTTTGTGCATG	1	STP_1021	1
AACCCGAACGCGATTTCGATGATTTACGCGAGAGTGTACCGACCTCAGTAGCCGTGACTATCGACAGAAGCGTCGTCGCTGATCACCTTCATTGTTTGTTGCATG	1	STP_1021	0
AACCCGAACGCGATTTCGATGATTTACGCGAGAGTGTACCGACCTCAGTAGCCGTGACTATCGACAGAAGTGGTTTCGCTGATCACCTTCATTGTTTGTGCATG	2	STP_1021	1
AACCCGAACGCGATTTCGATGATTTACGCGAGAGTGTACCGACCTCAGTAGCCGTGACTATCGACAGAATGGCAGTCGCTGATCACCTTCATTGTTTGTTGCATG	1	STP_1021	0
AACCCGAACGCGATTTCGATGATTTACGCGAGAGTGTACCGACCTCAGTAGCCGTGACTATCGACAGAATGGGCATCGCTGATCACCTTCATTGTTTGTTGCATG	1	STP_1021	0
AACCCGAACGCGATTTCGATGATTTACGCGAGAGTGTACCGACCTCAGTAGCCGTGACTATCGACAGAATTCATATCGCTGATCACCTTCATTGTTTGTTGCATG	1	STP_1021	0
AACCCGAACGCGATTTCGATGATTTACGCGAGAGTGTACCGACCTCAGTAGCCGTGACTATCGACAGAATTCGGTTCGCTGATCACCTTCATTGTTTGTTGCATG	2	STP_1021	0
AACCCGAACGCGATTTCGATGATTTACGCGAGAGTGTACCGACCTCAGTAGCCGTGACTATCGACAGACAATCCGTGCCGATGGGTTATTTGGCTAGCTGGTTAG	1	STP_1021:NC_009515_59519	Hybrid
AACCCGAACGCGATTTCGATGATTTACGCGAGAGTGTACCGACCTCAGTAGCCGTGACTATCGACAGACACAGCCTCGCTGATCACCTTCATTGTTTGTTGCATG	1	STP_1021	0
AACCCGAACGCGATTTCGATGATTTACGCGAGAGTGTACCGACCTCAGTAGCCGTGACTATCGACAGACATCTAATCGCTGATCACCTTCATTGTTTGTTGCATG	1	STP_1021	0
AACCCGAACGCGATTTCGATGATTTACGCGAGAGTGTACCGACCTCAGTAGCCGTGACTATCGACAGACATGGAGTCGCTGATCACCTTCATTGTTTGTTGCATG	1	STP_1021	0
AACCCGAACGCGATTTCGATGATTTACGCGAGAGTGTACCGACCTCAGTAGCCGTGACTATCGACAGACATTTCTTCGCTGATCACCTTCATTGTTTGTTGCATG	1	STP_1021	0
AACCCGAACGCGATTTCGATGATTTACGCGAGAGTGTACCGACCTCAGTAGCCGTGACTATCGACAGACCTTTGGTCGCTGATCACCTTCATTGTTTGTTGCATG	2	STP_1021	0
AACCCGAACGCGATTTCGATGATTTACGCGAGAGTGTACCGACCTCAGTAGCCGTGACTATCGACAGACGTGGGTTCGCTGATCACCTTCATTGTTTGTTGCATG	1	STP_1021	0
AACCCGAACGCGATTTCGATGATTTACGCGAGAGTGTACCGACCTCAGTAGCCGTGACTATCGACAGACTACGTGTCGCTGATCACCTTCATTGTTTGTTGCATG	1	STP_1021	0
AACCCGAACGCGATTTCGATGATTTACGCGAGAGTGTACCGACCTCAGTAGCCGTGACTATCGACAGACTACTTTTCGCTGATCACCTTCATTGTTTGTTGCATG	1	STP_1021	0
AACCCGAACGCGATTTCGATGATTTACGCGAGAGTGTACCGACCTCAGTAGCCGTGACTATCGACAGACTATGTCCGATCGTTAGGGAAGCCCTTCGATATTGCG	1	STP_1021:NC_013929_3561	Hybrid
AACCCGAACGCGATTTCGATGATTTACGCGAGAGTGTACCGACCTCAGTAGCCGTGACTATCGACAGACTTACTATCGCTGATCACCTTCATTGTTTATTTCATG	1	NA	Other
AACCCGAACGCGATTTCGATGATTTACGCGAGAGTGTACCGACCTCAGTAGCCGTGACTATCGACAGACTTTGGTTCGCTGACACCTTCATTGTTTGTTGCATG	1	STP_1021	1
AACCCGAACGCGATTTCGATGATTTACGCGAGAGTGTACCGACCTCAGTAGCCGTGACTATCGACAGAGATCTTATCGCTGATCACCTTCATTGTTTGTTGCATG	1	STP_1021	0
AACCCGAACGCGATTTCGATGATTTACGCGAGAGTGTACCGACCTCAGTAGCCGTGACTATCGACAGAGCCAACTATCGCTGATCACCTTCATTGTTTGTTGCATG	3	STP_1021	1
AACCCGAACGCGATTTCGATGATTTACGCGAGAGTGTACCGACCTCAGTAGCCGTGACTATCGACAGAGCGCCAGTCGCTGATCACCTTCATTGTTTGTTGCATG	1	STP_1021	0
AACCCGAACGCGATTTCGATGATTTACGCGAGAGTGTACCGACCTCAGTAGCCGTGACTATCGACAGAGCGGGGTTCGCTGATCACCTTCATTGTTTGTTGCATG	1	STP_1021	0
AACCCGAACGCGATTTCGATGATTTACGCGAGAGTGTACCGACCTCAGTAGCCGTGACTATCGACAGAGCTGTTATCGCTGATCACCTCATTGTTGTTGCATG	1	STP_1021	2
AACCCGAACGCGATTTCGATGATTTACGCGAGAGTGTACCGACCTCAGTAGCCGTGACTATCGACAGAGCTTAAGTCGCTGATCACCTTCATTGTTTGTTGCATG	1	STP_1021	0
AACCCGAACGCGATTTCGATGATTTACGCGAGAGTGTACCGACCTCAGTAGCCGTGACTATCGACAGAGGATGGTTCGCTGATCACCTTCATTGTTTGTTGCATG	1	STP_1021	0
AACCCGAACGCGATTTCGATGATTTACGCGAGAGTGTACCGACCTCAGTAGCCGTGACTATCGACAGAGGCAAGGTCGCTGATCACCTTCATTGTTTGTTGCATG	1	STP_1021	0
AACCCGAACGCGATTTCGATGATTTACGCGAGAGTGTACCGACCTCAGTAGCCGTGACTATCGACAGAGGCCTTCTCGCTGATCACCTTCATTGTTTGTTCATG	1	STP_1021	1
AACCCGAACGCGATTTCGATGATTTACGCGAGAGTGTACCGACCTCAGTAGCCGTGACTATCGACAGAGGCTAGATCGCTGATCACTTCATTGTTGTTGCTG	3	NA	Other
AACCCGAACGCGATTTCGATGATTTACGCGAGAGTGTACCGACCTCAGTAGCCGTGACTATCGACAGAGGTGGGGTCGCTGATCACCTTCATTGTTTGTTGCATG	3	STP_1021	0
AACCCGAACGCGATTTCGATGATTTACGCGAGAGTGTACCGACCTCAGTAGCCGTGACTATCGACAGAGGTGTAATCGCTGATCACCTTCATTGTTTGTTGCATG	1	STP_1021	0
AACCCGAACGCGATTTCGATGATTTACGCGAGAGTGTACCGACCTCAGTAGCCGTGACTATCGACAGAGGTTTATTCGCTGATCACCTTCATTGTTTGTTGCATG	1	STP_1021	0
AACCCGAACGCGATTTCGATGATTTACGCGAGAGTGTACCGACCTCAGTAGCCGTGACTATCGACAGAGTGAAATCCTTTATCATGCGCCTCAAATAAACCTGCG	2	STP_1021:NC_003901_15166	Hybrid
AACCCGAACGCGATTTCGATGATTTACGCGAGAGTGTACCGACCTCAGTAGCCGTGACTATCGACAGAGTTCGAATCGCTGATCACCTTCATTGTTTGTTGCATG	1	STP_1021	0
AACCCGAACGCGATTTCGATGATTTACGCGAGAGTGTACCGACCTCAGTAGCCGTGACTATCGACAGAGTTGCTTTCGCTGATGCACCTTCATTGTTTGTTGCATG	1	STP_1021	1
AACCCGAACGCGATTTCGATGATTTACGCGAGAGTGTACCGACCTCAGTAGCCGTGACTATCGACAGAGTTTACATCGCTGATCACCTTCATTGTTTGTTGCATG	1	STP_1021	0
AACCCGAACGCGATTTCGATGATTTACGCGAGAGTGTACCGACCTCAGTAGCCGTGACTATCGACAGATAGACGATCGCTGATCACCTTCATTGTTTGTTGCATG	2	STP_1021	0
AACCCGAACGCGATTTCGATGATTTACGCGAGAGTGTACCGACCTCAGTAGCCGTGACTATCGACAGATAGAGCGTCGCTGATCACCTTCATTGTTTGTTGCATG	1	STP_1021	0
AACCCGAACGCGATTTCGATGATTTACGCGAGAGTGTACCGACCTCAGTAGCCGTGACTATCGACAGATAGGATCTCGCTGATCACCTTCATTGTTTGTTGCATG	3	STP_1021	0
AACCCGAACGCGATTTCGATGATTTACGCGAGAGTGTACCGACCTCAGTAGCCGTGACTATCGACAGATATCTTGTCGCTGATCACCTTCATTGTTTGTTGCATG	1	STP_1021	0
AACCCGAACGCGATTTCGATGATTTACGCGAGAGTGTACCGACCTCAGTAGCCGTGACTATCGACAGATATGTTGTCGCTGATCACCTTCATTGTTTGTTGCATG	2	STP_1021	0
AACCCGAACGCGATTTCGATGATTTACGCGAGAGTGTACCGACCTCAGTAGCCGTGACTATCGACAGATATTATTTCGCTGATCACCTTCATTGTTTGTTGCATG	2	STP_1021	0
AACCCGAACGCGATTTCGATGATTTACGCGAGAGTGTACCGACCTCAGTAGCCGTGACTATCGACAGATATTGAATCGCTGATCACCTTCATTGTTTGTTGCATG	1	STP_1021	0
AACCCGAACGCGATTTCGATGATTTACGCGAGAGTGTACCGACCTCAGTAGCCGTGACTATCGACAGATCAGAATTCGCTGATCACCTTCATTGTTTGTTGCATG	1	STP_1021	0
AACCCGAACGCGATTTCGATGATTTACGCGAGAGTGTACCGACCTCAGTAGCCGTGACTATCGACAGATCGCTAGTCGCTGATCACCTTCATTGTTTGTTGCATG	1	STP_1021	0
AACCCGAACGCGATTTCGATGATTTACGCGAGAGTGTACCGACCTCAGTAGCCGTGACTATCGACAGATGACCATTCGCTGATCACCTTCATTGTTTGTTGCATG	1	STP_1021	0
AACCCGAACGCGATTTCGATGATTTACGCGAGAGTGTACCGACCTCAGTAGCCGTGACTATCGACAGATGATCCGATCCACCAAGGTGGATAACTTTCCACAATC	1	STP_1021:NC_013522_61611	Hybrid
AACCCGAACGCGATTTCGATGATTTACGCGAGAGTGTACCGACCTCAGTAGCCGTGACTATCGACAGATGCAACTTTCGCTGATCACCTTCATTGTTTGTTGCATG	1	STP_1021	1
AACCCGAACGCGATTTCGATGATTTACGCGAGAGTGTACCGACCTCAGTAGCCGTGACTATCGACAGATGGAACATCGCTGATCACCTTCATTGTTTGTTGCATG	2	STP_1021	0
AACCCGAACGCGATTTCGATGATTTACGCGAGAGTGTACCGACCTCAGTAGCCGTGACTATCGACAGATGGTAGATCGCTGATCACCTTCATTGTTTGTTGCATG	1	STP_1021	0
AACCCGAACGCGATTTCGATGATTTACGCGAGAGTGTACCGACCTCAGTAGCCGTGACTATCGACAGATTATCGGTCGCTGATCACCTTCATTGTTTGTTGCATG	4	STP_1021	0
AACCCGAACGCGATTTCGATGATTTACGCGAGAGTGTACCGACCTCAGTAGCCGTGACTATCGACAGATTATTTATCGCTGATCACCTTCATTGTTTGTTGCATG	1	STP_1021	0
AACCCGAACGCGATTTCGATGATTTACGCGAGAGTGTACCGACCTCAGTAGCCGTGACTATCGACAGATTCTTTTTGTTTGCATACCCAACTCGATCAACGTTGC	1	STP_1021:NC_009085_92079	Hybrid
AACCCGAACGCGATTTCGATGATTTACGCGAGAGTGTACCGACCTCAGTAGCCGTGACTATCGACAGATTGAAGATCGCTGATCACCTTCATTGTTTGTTGCATG	1	STP_1021	0
AACCCGAACGCGATTTCGATGATTTACGCGAGAGTGTACCGACCTCAGTAGCCGTGACTATCGACAGATTGATACCGTGATCACCTTCTTGTTTGTTGCATG	1	STP_1021	3
AACCCGAACGCGATTTCGATGATTTACGCGAGAGTGTACCGACCTCAGTAGCCGTGACTATCGACAGATTGTTCTTCGCTGATCACCTTCATTGTTTGTTGCATG	1	STP_1021	0
AACCCGAACGCGATTTCGATGATTTACGCGAGAGTGTACCGACCTCAGTAGCCGTGACTATCGACAGATTTCTCCAAAGGCGAATATTTACTGCTGGCGATCC	1	STP_1021:NC_020211_19516	Hybrid
AACCCGAACGCGATTTCGATGATTTACGCGAGAGTGTACCGACCTCAGTAGCCGTGACTATCGACAGATTTCTTATCGCTGATCACCTTCATTGTTTGTTGCATG	1	STP_1021	0
AACCCGAACGCGATTTCGATGATTTACGCGAGAGTGTACCGACCTCAGTAGCCGTGACTATCGACAGATTTGACTTTCGCTGATCACCTTCATTGTTTGTTGCATG	3	STP_1021	1
AACCCGAACGCGATTTCGATGATTTACGCGAGAGTGTACCGACCTCAGTAGCCGTGACTATCGACAGATTTTCTTTCGCTGATCACCTTCATTGTTTGTTGCATG	2	STP_1021	0
AACCCGAACGCGATTTCGATGATTTACGCGAGAGTGTACCGACCTCAGTAGCCGTGACTATCGACAGATTTTTCATCGCTGATCACCTTCATTGTTTGTTGCATG	2	STP_1021	0
AACCCGAACGCGATTTCGATGATTTACGCGAGAGTGTACCGACCTCAGTAGCCGTGACTATCGACAGATTTTTCGTCGCTGATCACCTTCATTGTTTGTTGCATG	1	STP_1021	0
AACCCGAACGCGATTTCGATGATTTACGCGAGAGTGTACCGACCTCAGTAGCCGTGACTATCGACAGCAAAGTGCTCGCTGATCACCTTCATTGTTTGTTGCATG	1	STP_1021	0
AACCCGAACGCGATTTCGATGATTTACGCGAGAGTGTACCGACCTCAGTAGCCGTGACTATCGACAGCAATTGAGTCGCTGATCACCTTCATTGTTTGTTGCATG	6	STP_1021	0
AACCCGAACGCGATTTCGATGATTTACGCGAGAGTGTACCGACCTCAGTAGCCGTGACTATCGACAGCACGAGTGTCGCTGATCACCTTCATTGTTTGTTGCATG	2	STP_1021	0
AACCCGAACGCGATTTCGATGATTTACGCGAGAGTGTACCGACCTCAGTAGCCGTGACTATCGACAGCACTTCCGTCGCTGATCACCTTCATTGTTTGTTGCATG	1	STP_1021	0
AACCCGAACGCGATTTCGATGATTTACGCGAGAGTGTACCGACCTCAGTAGCCGTGACTATCGACAGCAGAACATCCCTCGTTCACGCCTGCACGCAATAGCTTG	2	STP_1021:NC_007088_126095	Hybrid
AACCCGAACGCGATTTCGATGATTTACGCGAGAGTGTACCGACCTCAGTAGCCGTGACTATCGACAGCAGCTAATTCACTGATCACCTTCATTGTTTGTTGCATG	2	STP_1021	1
AACCCGAACGCGATTTCGATGATTTACGCGAGAGTGTACCGACCTCAGTAGCCGTGACTATCGACAGCAGGAGTAAAGGCACCATTTCCAGGATTATTTAAACTC	1	STP_1021:NC_016603_121192	Hybrid
AACCCGAACGCGATTTCGATGATTTACGCGAGAGTGTACCGACCTCAGTAGCCGTGACTATCGACAGCAGTGCAATCGCTGATCACCTTCATTGTTTGTTGCATG	1	STP_1021	0
AACCCGAACGCGATTTCGATGATTTACGCGAGAGTGTACCGACCTCAGTAGCCGTGACTATCGACAGCATAATGCTCGCTGATCACCTTCATTGTTTGTTGCATG	1	STP_1021	0
AACCCGAACGCGATTTCGATGATTTACGCGAGAGTGTACCGACCTCAGTAGCCGTGACTATCGACAGCATAGTTTTCGCTGATCACCTTCATTGTTTGTTGCATG	1	STP_1021	0
AACCCGAACGCGATTTCGATGATTTACGCGAGAGTGTACCGACCTCAGTAGCCGTGACTATCGACAGCATATGATTCGCTGATCACCTTCATTGTTTGTTGCATG	1	STP_1021	0
AACCCGAACGCGATTTCGATGATTTACGCGAGAGTGTACCGACCTCAGTAGCCGTGACTATCGACAGCATGAGGATCGCTGATCACCTTCATTGTTTGTTGCATG	1	STP_1021	0
AACCCGAACGCGATTTCGATGATTTACGCGAGAGTGTACCGACCTCAGTAGCCGTGACTATCGACAGCATTGTCTTCGCTGATCACCTTCATTGTTTGTTGCATG	2	STP_1021	0
AACCCGAACGCGATTTCGATGATTTACGCGAGAGTGTACCGACCTCAGTAGCCGTGACTATCGACAGCATTTTCGTCGCTGATCACCTTCATTGTTTGTTACATG	1	STP_1021	1
AACCCGAACGCGATTTCGATGATTTACGCGAGAGTGTACCGACCTCAGTAGCCGTGACTATCGACAGCCCCAAATTCGCTGATCACCTTCATTGTTTGTTGCATG	1	STP_1021	0
AACCCGAACGCGATTTCGATGATTTACGCGAGAGTGTACCGACCTCAGTAGCCGTGACTATCGACAGCCGGGGTCGTTCAACTGTCCCATCATGAAATAGGTCAC	1	STP_1021:NC_018011_119621	Hybrid
AACCCGAACGCGATTTCGATGATTTACGCGAGAGTGTACCGACCTCAGTAGCCGTGACTATCGACAGCCTGATTCCATCTACACCACCGCGAGGGATTGACGATG	3	STP_1021:NC_008278_99532	Hybrid
AACCCGAACGCGATTTCGATGATTTACGCGAGAGTGTACCGACCTCAGTAGCCGTGACTATCGACAGCGAGTTATTCGCTGATCACCTTCATTGTTTGTTGCATG	1	STP_1021	0
AACCCGAACGCGATTTCGATGATTTACGCGAGAGTGTACCGACCTCAGTAGCCGTGACTATCGACAGCGATGCGTCGATAGCCGTTACAAGTTGCCCGTATCGTA	1	STP_1021:NC_014259_106309	Hybrid
AACCCGAACGCGATTTCGATGATTTACGCGAGAGTGTACCGACCTCAGTAGCCGTGACTATCGACAGCGATTATCTCGCTGATCACCTTCATTGTTTGTTGCATG	1	STP_1021	0
AACCCGAACGCGATTTCGATGATTTACGCGAGAGTGTACCGACCTCAGTAGCCGTGACTATCGACAGCGATTGAATCGCTGATCACCTTCATTGTTTGTTGCATG	2	STP_1021	0
AACCCGAACGCGATTTCGATGATTTACGCGAGAGTGTACCGACCTCAGTAGCCGTGACTATCGACAGCGCTATTCTCGCTGATCACCTTCATTGTTTGTTGCATG	1	STP_1021	0
AACCCGAACGCGATTTCGATGATTTACGCGAGAGTGTACCGACCTCAGTAGCCGTGACTATCGACAGCGCTGGATTCGCTGATCACCTTCATTGTTTGTTGCATG	1	STP_1021	0
AACCCGAACGCGATTTCGATGATTTACGCGAGAGTGTACCGACCTCAGTAGCCGTGACTATCGACAGCGGATCACTCGCTGATCACCTTCATTGTTTGTTGCATG	1	STP_1021	0
AACCCGAACGCGATTTCGATGATTTACGCGAGAGTGTACCGACCTCAGTAGCCGTGACTATCGACAGCGGATCAGTCGCTGATCACCTTCATTGTTTGTTGCATG	1	STP_1021	0
AACCCGAACGCGATTTCGATGATTTACGCGAGAGTGTACCGACCTCAGTAGCCGTGACTATCGACAGCGGGATGTTCGCTGATCACCTTCATTGTTTGTTGCATG	1	STP_1021	0
AACCCGAACGCGATTTCGATGATTTACGCGAGAGTGTACCGACCTCAGTAGCCGTGACTATCGACAGCGGTTCTATCGCTGATCACCTTCATTGTTTGTTGCG	1	STP_1021	3
AACCCGAACGCGATTTCGATGATTTACGCGAGAGTGTACCGACCTCAGTAGCCGTGACTATCGACAGCGGTTGATTCGCTGATCACCTTCATTGTTTGTTGCATG	1	STP_1021	0
AACCCGAACGCGATTTCGATGATTTACGCGAGAGTGTACCGACCTCAGTAGCCGTGACTATCGACAGCGTAATTTTCGCTGATCACCTTCATTGTTTGTTGCATG	1	STP_1021	0
AACCCGAACGCGATTTCGATGATTTACGCGAGAGTGTACCGACCTCAGTAGCCGTGACTATCGACAGCGTACCGTTCGCTGATCACCTTCATTGTTTGTTGCATG	1	STP_1021	0
AACCCGAACGCGATTTCGATGATTTACGCGAGAGTGTACCGACCTCAGTAGCCGTGACTATCGACAGCGTGTCGATCGCTGATCACCTTCATTGTTTGTTGCATG	1	STP_1021	0
AACCCGAACGCGATTTCGATGATTTACGCGAGAGTGTACCGACCTCAGTAGCCGTGACTATCGACAGCGTTCACGTCGCTGATCACCTTCATTGTTTGTTGCATG	2	STP_1021	0
AACCCGAACGCGATTTCGATGATTTACGCGAGAGTGTACCGACCTCAGTAGCCGTGACTATCGACAGCGTTCTCATCGCTGATCACCTTCATTGTTTGTTGCTG	1	STP_1021	3
AACCCGAACGCGATTTCGATGATTTACGCGAGAGTGTACCGACCTCAGTAGCCGTGACTATCGACAGCGTTTGACTCGCTGATCACCTTCATTGTTTGTTGCATG	1	STP_1021	0
AACCCGAACGCGATTTCGATGATTTACGCGAGAGTGTACCGACCTCAGTAGCCGTGACTATCGACAGCTAACTTTCGCTGATCACCTTCATTGTTTGTTGCATG	1	STP_1021	0
AACCCGAACGCGATTTCGATGATTTACGCGAGAGTGTACCGACCTCAGTAGCCGTGACTATCGACAGCTATGAGATCGCTGATCACCTTCATTGTTTGTTGCATG	2	STP_1021	0
AACCCGAACGCGATTTCGATGATTTACGCGAGAGTGTACCGACCTCAGTAGCCGTGACTATCGACAGCTCCATCCTCGCTGATCACCTTCATTGTTTGTTGCATG	1	STP_1021	0
AACCCGAACGCGATTTCGATGATTTACGCGAGAGTGTACCGACCTCAGTAGCCGTGACTATCGACAGCTCCTTGCTCGCTGATCACCTTCATTGTTTGTTGCATG	3	STP_1021	0
AACCCGAACGCGATTTCGATGATTTACGCGAGAGTGTACCGACCTCAGTAGCCGTGACTATCGACAGCTCGAATTTCGCTGATCACCTTCATTGTTTGTTGCATG	1	STP_1021	0
AACCCGAACGCGATTTCGATGATTTACGCGAGAGTGTACCGACCTCAGTAGCCGTGACTATCGACAGCTCTTACTTCTGCTGATCACCTTCATTGTTTGTTGCATG	2	STP_1021	1
AACCCGAACGCGATTTCGATGATTTACGCGAGAGTGTACCGACCTCAGTAGCCGTGACTATCGACAGCTCTTGTATCGCTGATCACCTTCATTGTTTGTTGCATG	1	STP_1021	0
AACCCGAACGCGATTTCGATGATTTACGCGAGAGTGTACCGACCTCAGTAGCCGTGACTATCGACAGCTGCGCAATCGCTGATCACCTTCATTGTTTGTTGCATG	1	STP_1021	0
AACCCGAACGCGATTTCGATGATTTACGCGAGAGTGTACCGACCTCAGTAGCCGTGACTATCGACAGCTGCGGGGTCGCTGATCACCTTCATTGTTTGTTGCATG	2	STP_1021	0
AACCCGAACGCGATTTCGATGATTTACGCGAGAGTGTACCGACCTCAGTAGCCGTGACTATCGACAGCTGGATGATCGCTGATCACCTTCATTGTTTGTTGCATG	2	STP_1021	0
AACCCGAACGCGATTTCGATGATTTACGCGAGAGTGTACCGACCTCAGTAGCCGTGACTATCGACAGCTTAAGTATCGCTGATCACCTTCATTGTTTGTTGCATG	1	STP_1021	0
AACCCGAACGCGATTTCGATGATTTACGCGAGAGTGTACCGACCTCAGTAGCCGTGACTATCGACAGCTTAGGTGTCGCTGATCACCTTCATTGTTTGTTGCATG	1	STP_1021	0
AACCCGAACGCGATTTCGATGATTTACGCGAGAGTGTACCGACCTCAGTAGCCGTGACTATCGACAGCTTGGTGCTCGCTGATCACCTTCATTGTTTGTTGCATG	1	STP_1021	0
AACCCGAACGCGATTTCGATGATTTACGCGAGAGTGTACCGACCTCAGTAGCCGTGACTATCGACAGCTTTATAATCGCTGATCACCTTCATTGTTTGTTGCATG	3	STP_1021	0
AACCCGAACGCGATTTCGATGATTTACGCGAGAGTGTACCGACCTCAGTAGCCGTGACTATCGACAGCTTTCGAATCGCTGATCACTTCATTGTTTGTTGCATG	4	STP_1021	1
AACCCGAACGCGATTTCGATGATTTACGCGAGAGTGTACCGACCTCAGTAGCCGTGACTATCGACAGCTTTCTGTTCGCTGATCACCTTCATTGTTTGTTGCATG	1	STP_1021	0
AACCCGAACGCGATTTCGATGATTTACGCGAGAGTGTACCGACCTCAGTAGCCGTGACTATCGACAGCTTTCTTTCGCTGATCACCTTCATTGTTTGTTGCATG	2	STP_1021	0
AACCCGAACGCGATTTCGATGATTTACGCGAGAGTGTACCGACCTCAGTAGCCGTGACTATCGACAGCTTTTTATTCGCTGATCACCTTCATTGTTTGTTGCATG	1	STP_1021	0
AACCCGAACGCGATTTCGATGATTTACGCGAGAGTGTACCGACCTCAGTAGCCGTGACTATCGACAGGAAGAGTTTCGCTGATCACCTTCATTGTTTGTTGCATG	4	STP_1021	0
AACCCGAACGCGATTTCGATGATTTACGCGAGAGTGTACCGACCTCAGTAGCCGTGACTATCGACAGGAAGTGAATCGCTGATCACCTTCATTGTTTGTTGCATG	1	STP_1021	0
AACCCGAACGCGATTTCGATGATTTACGCGAGAGTGTACCGACCTCAGTAGCCGTGACTATCGACAGGAATTGCCTGTTGGTGGGTATTGGACACGGTGCGGCGG	4	STP_1021:NC_013235_55720	Hybrid
AACCCGAACGCGATTTCGATGATTTACGCGAGAGTGTACCGACCTCAGTAGCCGTGACTATCGACAGGACACTTTTCGCTGATCACCTTCATTGTTTGTTGCATG	1	STP_1021	0
AACCCGAACGCGATTTCGATGATTTACGCGAGAGTGTACCGACCTCAGTAGCCGTGACTATCGACAGGAGATTAATCGCTGATCACCTTCATTTTGTTGCATG	1	STP_1021	2
AACCCGAACGCGATTTCGATGATTTACGCGAGAGTGTACCGACCTCAGTAGCCGTGACTATCGACAGGAGTGGATTCGCTGATCACCTTCATTGTTTGTTGCATG	1	STP_1021	0
AACCCGAACGCGATTTCGATGATTTACGCGAGAGTGTACCGACCTCAGTAGCCGTGACTATCGACAGGAGTTCGATCGCTGATCACCTTCATTGTTTGTTGCATG	1	STP_1021	0
AACCCGAACGCGATTTCGATGATTTACGCGAGAGTGTACCGACCTCAGTAGCCGTGACTATCGACAGGAGTTTCCTCGCTGATCACCTTCATTGTTTGTTGCATG	1	STP_1021	0
AACCCGAACGCGATTTCGATGATTTACGCGAGAGTGTACCGACCTCAGTAGCCGTGACTATCGACAGGATAGGTATCGCTGATCACCTTCATTGTTTGTTGCATG	2	STP_1021	0
AACCCGAACGCGATTTCGATGATTTACGCGAGAGTGTACCGACCTCAGTAGCCGTGACTATCGACAGGATCGGTGTCGCACTATTTGTTACTGGCGAGTAGCATG	1	STP_1021:NC_018524_186017	Hybrid
AACCCGAACGCGATTTCGATGATTTACGCGAGAGTGTACCGACCTCAGTAGCCGTGACTATCGACAGGATGTTTATCGCTGATCACCTTCATTGTTTGTTGCATG	1	STP_1021	0
AACCCGAACGCGATTTCGATGATTTACGCGAGAGTGTACCGACCTCAGTAGCCGTGACTATCGACAGGATTCTTTTCGCTGATCACCTTCATTGTTTGTTGCATG	2	STP_1021	0
AACCCGAACGCGATTTCGATGATTTACGCGAGAGTGTACCGACCTCAGTAGCCGTGACTATCGACAGGATTGGATTCGCTGATCACCTTCATTGTTTGTTGCATG	3	STP_1021	0
AACCCGAACGCGATTTCGATGATTTACGCGAGAGTGTACCGACCTCAGTAGCCGTGACTATCGACAGGATTTAAGTCGCTGATCACCTTCATTGTTTGTTGCATG	1	STP_1021	0
AACCCGAACGCGATTTCGATGATTTACGCGAGAGTGTACCGACCTCAGTAGCCGTGACTATCGACAGGATTTATATCGCTGATCACCTTCATTGTTTGTTGCATG	2	STP_1021	0
AACCCGAACGCGATTTCGATGATTTACGCGAGAGTGTACCGACCTCAGTAGCCGTGACTATCGACAGGCAAAGCATCGCTGATCACCTTCATTGTTTGTTGCATG	3	STP_1021	0
AACCCGAACGCGATTTCGATGATTTACGCGAGAGTGTACCGACCTCAGTAGCCGTGACTATCGACAGGCAATGTTTCGCTGATCACCTTCATTGTTTGTTGCATG	1	STP_1021	0
AACCCGAACGCGATTTCGATGATTTACGCGAGAGTGTACCGACCTCAGTAGCCGTGACTATCGACAGGCCGGATCTCGCTGATCACCTTCATTGTTTGTTGCATG	1	STP_1021	0
AACCCGAACGCGATTTCGATGATTTACGCGAGAGTGTACCGACCTCAGTAGCCGTGACTATCGACAGGCGAAGATTCTGTCGTTTAAGTCATAACCGCGAGAGCG	1	STP_1021:NC_013595_235999	Hybrid
AACCCGAACGCGATTTCGATGATTTACGCGAGAGTGTACCGACCTCAGTAGCCGTGACTATCGACAGGCGTTGCTTCGCTGATCACCTTCATTGTTTGTTGCATG	1	STP_1021	0
AACCCGAACGCGATTTCGATGATTTACGCGAGAGTGTACCGACCTCAGTAGCCGTGACTATCGACAGGCTAGATGTCGCTGATCACCTTCATTGTTTGTTGCATG	3	STP_1021	0
AACCCGAACGCGATTTCGATGATTTACGCGAGAGTGTACCGACCTCAGTAGCCGTGACTATCGACAGGCTATCTGGTCGCCTGTACTTCCTGTTGATGCCAGTAA	1	STP_1021:IPAH_40321	Hybrid
AACCCGAACGCGATTTCGATGATTTACGCGAGAGTGTACCGACCTCAGTAGCCGTGACTATCGACAGGCTCGATTTCGCTGATCACCTTCATTGTTTGTTGCATG	1	STP_1021	0
AACCCGAACGCGATTTCGATGATTTACGCGAGAGTGTACCGACCTCAGTAGCCGTGACTATCGACAGGCTGTTGATCGCTGATCACCTTCATTGTTTGTTGCATG	2	STP_1021	0
AACCCGAACGCGATTTCGATGATTTACGCGAGAGTGTACCGACCTCAGTAGCCGTGACTATCGACAGGCTTATCCTCGCTGATCACCTTCATTGTTTGTTGCATG	1	STP_1021	0
AACCCGAACGCGATTTCGATGATTTACGCGAGAGTGTACCGACCTCAGTAGCCGTGACTATCGACAGGCTTGGCTTCGCTGATCACCTTCATTGTTTGTTGCATG	1	STP_1021	0
AACCCGAACGCGATTTCGATGATTTACGCGAGAGTGTACCGACCTCAGTAGCCGTGACTATCGACAGGGAAAGGTTCGCTGATCACCTTCATTGTTTGTTGCATG	1	STP_1021	0
AACCCGAACGCGATTTCGATGATTTACGCGAGAGTGTACCGACCTCAGTAGCCGTGACTATCGACAGGGAAATACCTGAATCAAGTCATCGGAATATGGCTCAGG	1	STP_1021:NC_011666_11654	Hybrid
AACCCGAACGCGATTTCGATGATTTACGCGAGAGTGTACCGACCTCAGTAGCCGTGACTATCGACAGGGACTATTTCGCTGATCACCTTCATTGTTTGTTGCATG	1	STP_1021	0
AACCCGAACGCGATTTCGATGATTTACGCGAGAGTGTACCGACCTCAGTAGCCGTGACTATCGACAGGGAGAGGCTCGCTGATCACCTTCATTGTTTGTTGCATG	1	STP_1021	0
AACCCGAACGCGATTTCGATGATTTACGCGAGAGTGTACCGACCTCAGTAGCCGTGACTATCGACAGGGATCATTTCGCTGATCACCTTCATTGTTTGTTGCATG	2	STP_1021	0
AACCCGAACGCGATTTCGATGATTTACGCGAGAGTGTACCGACCTCAGTAGCCGTGACTATCGACAGGGATTTATCGCTGATCACCTTCATTGTTTGTTGCATG	2	STP_1021	0
AACCCGAACGCGATTTCGATGATTTACGCGAGAGTGTACCGACCTCAGTAGCCGTGACTATCGACAGGGCGGCCGTCGCTGATCACCTTCATTGTTTGTTGCATG	2	STP_1021	0
AACCCGAACGCGATTTCGATGATTTACGCGAGAGTGTACCGACCTCAGTAGCCGTGACTATCGACAGGGGTTACTTCGCTGATCACCTTCATTGTTTGTTGCATG	2	STP_1021	0
AACCCGAACGCGATTTCGATGATTTACGCGAGAGTGTACCGACCTCAGTAGCCGTGACTATCGACAGGGTCAAGCTCGCTGATCACCTTCATTGTTTGTTGCATG	1	STP_1021	0
AACCCGAACGCGATTTCGATGATTTACGCGAGAGTGTACCGACCTCAGTAGCCGTGACTATCGACAGGGTGAAAATCGCTGATCACCTTCATTGTTTGTTGCATG	1	STP_1021	0
AACCCGAACGCGATTTCGATGATTTACGCGAGAGTGTACCGACCTCAGTAGCCGTGACTATCGACAGGGTGGGAATCGCTGATCACCTTCATTGTTTGTTGCATG	1	STP_1021	0
AACCCGAACGCGATTTCGATGATTTACGCGAGAGTGTACCGACCTCAGTAGCCGTGACTATCGACAGGTAAATTTTCGCTGATCACCTTCATTGTTTGTTGCATG	1	STP_1021	0
AACCCGAACGCGATTTCGATGATTTACGCGAGAGTGTACCGACCTCAGTAGCCGTGACTATCGACAGGTAGCAATTCGCTGATCACCTTCATTGTTTGTTGCATG	1	STP_1021	0
AACCCGAACGCGATTTCGATGATTTACGCGAGAGTGTACCGACCTCAGTAGCCGTGACTATCGACAGGTAGGTTTTCGCTGATCACCTTCATTGTTTGTTGCATG	2	STP_1021	0
AACCCGAACGCGATTTCGATGATTTACGCGAGAGTGTACCGACCTCAGTAGCCGTGACTATCGACAGGTATATATTCACTGGTAGCAGGTGCTTTCTCTGTCAGG	1	STP_1021:NC_013132_304125	Hybrid
AACCCGAACGCGATTTCGATGATTTACGCGAGAGTGTACCGACCTCAGTAGCCGTGACTATCGACAGGTATCAATTCCTGATCACCTTCATTGTTTGTTGCATG	1	STP_1021	1
AACCCGAACGCGATTTCGATGATTTACGCGAGAGTGTACCGACCTCAGTAGCCGTGACTATCGACAGGTCATTAATCGCTGATCCCTCATTGTTTGTTGCATG	2	STP_1021	2
AACCCGAACGCGATTTCGATGATTTACGCGAGAGTGTACCGACCTCAGTAGCCGTGACTATCGACAGGTCCATTATCGCTGATCACCTTCATTGTTTGTTGCATG	3	STP_1021	0
AACCCGAACGCGATTTCGATGATTTACGCGAGAGTGTACCGACCTCAGTAGCCGTGACTATCGACAGGTCGAATGTCGCTGATCACCTTCATTGTTTGTTGCATG	2	STP_1021	0
AACCCGAACGCGATTTCGATGATTTACGCGAGAGTGTACCGACCTCAGTAGCCGTGACTATCGACAGGTCTTCATCGCTGATCACCTTCATTGTTTGTGCATG	1	STP_1021	1
AACCCGAACGCGATTTCGATGATTTACGCGAGAGTGTACCGACCTCAGTAGCCGTGACTATCGACAGGTGAAGAGTCGCTGATCACCTTCATTGTTTGTTGCATG	1	STP_1021	0
AACCCGAACGCGATTTCGATGATTTACGCGAGAGTGTACCGACCTCAGTAGCCGTGACTATCGACAGGTGATAAATCGCTGATCACCTTCATTGTTTGTTGCATG	1	STP_1021	0
AACCCGAACGCGATTTCGATGATTTACGCGAGAGTGTACCGACCTCAGTAGCCGTGACTATCGACAGGTGATCTTTCGCTGATCACCTTCATTGTTTGTTGCATG	1	STP_1021	0
AACCCGAACGCGATTTCGATGATTTACGCGAGAGTGTACCGACCTCAGTAGCCGTGACTATCGACAGGTGCACTATCGCTGATCACCTTCATTGTTTGTTGCATG	1	STP_1021	0
AACCCGAACGCGATTTCGATGATTTACGCGAGAGTGTACCGACCTCAGTAGCCGTGACTATCGACAGGTGGATAGCGTCCAGCCGGTCTCGTTCGACCTTCTC	1	STP_1021:NC_007712_12536	Hybrid
AACCCGAACGCGATTTCGATGATTTACGCGAGAGTGTACCGACCTCAGTAGCCGTGACTATCGACAGGTGGATAGTCGCTGATCACCTTCATTGTTTGTTGCATG	1	STP_1021	0
AACCCGAACGCGATTTCGATGATTTACGCGAGAGTGTACCGACCTCAGTAGCCGTGACTATCGACAGGTGTAGAGTCGCTGATCACCTTCATTGTTTGTTGCATG	1	STP_1021	0
AACCCGAACGCGATTTCGATGATTTACGCGAGAGTGTACCGACCTCAGTAGCCGTGACTATCGACAGGTGTCTGCTCGCTGATCACCTTCATTGTTTGTTGCATG	1	STP_1021	0
AACCCGAACGCGATTTCGATGATTTACGCGAGAGTGTACCGACCTCAGTAGCCGTGACTATCGACAGGTGTCTTGTCGCTGATCACCTTCATTGTTTGTTGCATG	1	STP_1021	0
AACCCGAACGCGATTTCGATGATTTACGCGAGAGTGTACCGACCTCAGTAGCCGTGACTATCGACAGGTTATATATCGCTGATCACCTTCATTGTTTGTTGCATG	2	STP_1021	0
AACCCGAACGCGATTTCGATGATTTACGCGAGAGTGTACCGACCTCAGTAGCCGTGACTATCGACAGGTTCTTATTCGCTGATCACCTTCATTGTTTGTTGCATG	1	STP_1021	0
AACCCGAACGCGATTTCGATGATTTACGCGAGAGTGTACCGACCTCAGTAGCCGTGACTATCGACAGGTTTAATTTCGCTGATCACCTTCATTGTTTGTTGCATG	1	STP_1021	0
AACCCGAACGCGATTTCGATGATTTACGCGAGAGTGTACCGACCTCAGTAGCCGTGACTATCGACAGGTTTGTATTCGCTGATCACCTTCATTGTTTGTTGCATG	2	STP_1021	0
AACCCGAACGCGATTTCGATGATTTACGCGAGAGTGTACCGACCTCAGTAGCCGTGACTATCGACAGGTTTTAATTCGCTGATCACCTTCATTGTTTGTTGCATG	1	STP_1021	0
AACCCGAACGCGATTTCGATGATTTACGCGAGAGTGTACCGACCTCAGTAGCCGTGACTATCGACAGTAACTAATTCGCTGATCACCTTCATTGTTTGTTGCATG	1	STP_1021	0
AACCCGAACGCGATTTCGATGATTTACGCGAGAGTGTACCGACCTCAGTAGCCGTGACTATCGACAGTAAGCTTATCGCTGATCACCTTCATTGTTTGTTGCATG	1	STP_1021	0
AACCCGAACGCGATTTCGATGATTTACGCGAGAGTGTACCGACCTCAGTAGCCGTGACTATCGACAGTAATACCTTCGCTGATCACCTTCATTGTTTGTTGCATG	2	STP_1021	0
AACCCGAACGCGATTTCGATGATTTACGCGAGAGTGTACCGACCTCAGTAGCCGTGACTATCGACAGTAATGGCGTCGCTGATCACCTTCATTGTTTGTTGCATG	1	STP_1021	0
AACCCGAACGCGATTTCGATGATTTACGCGAGAGTGTACCGACCTCAGTAGCCGTGACTATCGACAGTAATTTTTTCGCTGATCACCTTCATTGTTTGTTGCATG	1	STP_1021	0
AACCCGAACGCGATTTCGATGATTTACGCGAGAGTGTACCGACCTCAGTAGCCGTGACTATCGACAGTACGTTGATCGCTGATCACCTTCATTGTTTGTTGCATG	1	STP_1021	0
AACCCGAACGCGATTTCGATGATTTACGCGAGAGTGTACCGACCTCAGTAGCCGTGACTATCGACAGTAGACATCTCGCTGATCACCTTCATTGTTTGTTGCATG	1	STP_1021	0
AACCCGAACGCGATTTCGATGATTTACGCGAGAGTGTACCGACCTCAGTAGCCGTGACTATCGACAGTAGAGATATCGCTGATCACCTTCATTGTTTGTTGCATG	1	STP_1021	0
AACCCGAACGCGATTTCGATGATTTACGCGAGAGTGTACCGACCTCAGTAGCCGTGACTATCGACAGTAGATTTGGGGTCCGGTCCGTTCGCAGGATTATGGCGC	1	STP_1021:NC_010125_43124	Hybrid
AACCCGAACGCGATTTCGATGATTTACGCGAGAGTGTACCGACCTCAGTAGCCGTGACTATCGACAGTAGCGGAGTCGCTGATCACCTTCATTGTTTGTTGCATG	1	STP_1021	0
AACCCGAACGCGATTTCGATGATTTACGCGAGAGTGTACCGACCTCAGTAGCCGTGACTATCGACAGTAGCTAGCTCGCTGATCACCTTCATTGTTTGTTGCATG	2	STP_1021	0
AACCCGAACGCGATTTCGATGATTTACGCGAGAGTGTACCGACCTCAGTAGCCGTGACTATCGACAGTAGCTTGGTCGCTGATCACCTTCATTGTTTGTTGCATG	1	STP_1021	0
AACCCGAACGCGATTTCGATGATTTACGCGAGAGTGTACCGACCTCAGTAGCCGTGACTATCGACAGTAGGGACATCGCTGATCACCTTCATTGTTTGTTGCATG	1	STP_1021	0
AACCCGAACGCGATTTCGATGATTTACGCGAGAGTGTACCGACCTCAGTAGCCGTGACTATCGACAGTAGGGTGTTCGCTGATCACCTTCATTGTTTGTTGCATG	1	STP_1021	0
AACCCGAACGCGATTTCGATGATTTACGCGAGAGTGTACCGACCTCAGTAGCCGTGACTATCGACAGTAGGTGTTTCGCTGATCACCTTCATTGTTTGTTGCATG	2	STP_1021	0
AACCCGAACGCGATTTCGATGATTTACGCGAGAGTGTACCGACCTCAGTAGCCGTGACTATCGACAGTATAATTATCGCTGATCACCTTCATTGTTTGTTGCATG	1	STP_1021	0
AACCCGAACGCGATTTCGATGATTTACGCGAGAGTGTACCGACCTCAGTAGCCGTGACTATCGACAGTATAGCTTTCGCTGATCACCTTCATTGTTTGTTGCATG	1	STP_1021	0
AACCCGAACGCGATTTCGATGATTTACGCGAGAGTGTACCGACCTCAGTAGCCGTGACTATCGACAGTATATGCGTCGCTGATCACCTTCATTGTTTGTTGCATG	1	STP_1021	0
AACCCGAACGCGATTTCGATGATTTACGCGAGAGTGTACCGACCTCAGTAGCCGTGACTATCGACAGTATATGCTTCGCTGATCACCTTCATTGTTTGTTGCATG	1	STP_1021	0
AACCCGAACGCGATTTCGATGATTTACGCGAGAGTGTACCGACCTCAGTAGCCGTGACTATCGACAGTATGGATATCGCTGATCACCTTCATTGTTTGTTGCTG	2	STP_1021	3
AACCCGAACGCGATTTCGATGATTTACGCGAGAGTGTACCGACCTCAGTAGCCGTGACTATCGACAGTATGTAGGTCGCTGATCACCTTCATTGTTTGTTGCATG	1	STP_1021	0
AACCCGAACGCGATTTCGATGATTTACGCGAGAGTGTACCGACCTCAGTAGCCGTGACTATCGACAGTATTTAGATCGCTGATCACCTTCATTGTTTGTTGCATG	1	STP_1021	0
AACCCGAACGCGATTTCGATGATTTACGCGAGAGTGTACCGACCTCAGTAGCCGTGACTATCGACAGTCACATCTTCGCTGATCACCTTCATTGTTTGTTGCATG	1	STP_1021	0
AACCCGAACGCGATTTCGATGATTTACGCGAGAGTGTACCGACCTCAGTAGCCGTGACTATCGACAGTCATAATTTCGCTGATCACCTTCATGGTTTGTTGCATG	1	STP_1021	1
AACCCGAACGCGATTTCGATGATTTACGCGAGAGTGTACCGACCTCAGTAGCCGTGACTATCGACAGTCATCATTTCGCTGATCACCTTCATTGTTCGTTGCATG	2	STP_1021	1
AACCCGAACGCGATTTCGATGATTTACGCGAGAGTGTACCGACCTCAGTAGCCGTGACTATCGACAGTCATTGGTTCGCTGATCACCTTCATTGTTTGTTGCATG	2	STP_1021	0
AACCCGAACGCGATTTCGATGATTTACGCGAGAGTGTACCGACCTCAGTAGCCGTGACTATCGACAGTCCACTGCATCTTGGTTTGATATTGCAGTATCGGCGCC	1	STP_1021:NC_003450_80317	Hybrid
AACCCGAACGCGATTTCGATGATTTACGCGAGAGTGTACCGACCTCAGTAGCCGTGACTATCGACAGTCCTATCTTCGCTGATCACCTTCATTGTTTGTTGCATG	1	STP_1021	0
AACCCGAACGCGATTTCGATGATTTACGCGAGAGTGTACCGACCTCAGTAGCCGTGACTATCGACAGTCGACGATTCGCTGATCACCTTCATTGTTTGTTGCATG	1	STP_1021	0
AACCCGAACGCGATTTCGATGATTTACGCGAGAGTGTACCGACCTCAGTAGCCGTGACTATCGACAGTCGGAAGTGCATGCGTCGAACATGAACATGGTCCTGCC	2	STP_1021:NC_016023_106119	Hybrid
AACCCGAACGCGATTTCGATGATTTACGCGAGAGTGTACCGACCTCAGTAGCCGTGACTATCGACAGTCGGTTTCTCGCTGATCACCTCATTGTTTGTTGCATG	3	STP_1021	1
AACCCGAACGCGATTTCGATGATTTACGCGAGAGTGTACCGACCTCAGTAGCCGTGACTATCGACAGTCGTCCTGGCGATGAATTACCTGTAGAAATACAAGAGG	1	STP_1021:NC_004193_51733	Hybrid
AACCCGAACGCGATTTCGATGATTTACGCGAGAGTGTACCGACCTCAGTAGCCGTGACTATCGACAGTCGTCTAGATTCATGTGTTGGTTATGTTTACTACCGGG	1	STP_1021:NC_014910_68526	Hybrid
AACCCGAACGCGATTTCGATGATTTACGCGAGAGTGTACCGACCTCAGTAGCCGTGACTATCGACAGTCTGCCCTTCGCTGATCACCTTCATTGTTTGTTCATG	1	STP_1021	1
AACCCGAACGCGATTTCGATGATTTACGCGAGAGTGTACCGACCTCAGTAGCCGTGACTATCGACAGTCTGCCTATGTTAAAGGTAGAGCCCTGGATCCGACTTC	1	STP_1021:NC_008700_38	Hybrid
AACCCGAACGCGATTTCGATGATTTACGCGAGAGTGTACCGACCTCAGTAGCCGTGACTATCGACAGTGAAGCTTTCGCTGATCACCTTCATTGTTTGTTGCATG	2	STP_1021	0
AACCCGAACGCGATTTCGATGATTTACGCGAGAGTGTACCGACCTCAGTAGCCGTGACTATCGACAGTGAGTAGTTCGCTGATCACCTTCATTGTTTGTTGCATG	1	STP_1021	0
AACCCGAACGCGATTTCGATGATTTACGCGAGAGTGTACCGACCTCAGTAGCCGTGACTATCGACAGTGATGTTGTCGCTGATCACCTTCATTGTTTGTTGCATG	1	STP_1021	0
AACCCGAACGCGATTTCGATGATTTACGCGAGAGTGTACCGACCTCAGTAGCCGTGACTATCGACAGTGATTTTATCACTGATCACCTTCATTGTTTGTTGCATG	1	STP_1021	1
AACCCGAACGCGATTTCGATGATTTACGCGAGAGTGTACCGACCTCAGTAGCCGTGACTATCGACAGTGCACGCCTCGCTGATCACCTTCATTGTTTGTTGCATG	1	STP_1021	0
AACCCGAACGCGATTTCGATGATTTACGCGAGAGTGTACCGACCTCAGTAGCCGTGACTATCGACAGTGCCAAAATCGCTGATCACCTTCATTGTTTGTTGCATG	1	STP_1021	0
AACCCGAACGCGATTTCGATGATTTACGCGAGAGTGTACCGACCTCAGTAGCCGTGACTATCGACAGTGCCCCATTCGCTGATCACCTTCATTGTTTGTTGCATG	1	STP_1021	0
AACCCGAACGCGATTTCGATGATTTACGCGAGAGTGTACCGACCTCAGTAGCCGTGACTATCGACAGTGCCCTTACCACCCACATCGTTCAGGCAACGACAATGG	1	STP_1021:NC_004463_74902	Hybrid
AACCCGAACGCGATTTCGATGATTTACGCGAGAGTGTACCGACCTCAGTAGCCGTGACTATCGACAGTGCGAAAACCTCTGGGCCTTCCCATTGATGATCATTGG	1	STP_1021:NC_014727_61113	Hybrid
AACCCGAACGCGATTTCGATGATTTACGCGAGAGTGTACCGACCTCAGTAGCCGTGACTATCGACAGTGCGCTCCTCGCTGATCACCTTCATTGTTTGTTGCATG	1	STP_1021	0
AACCCGAACGCGATTTCGATGATTTACGCGAGAGTGTACCGACCTCAGTAGCCGTGACTATCGACAGTGGCTCATTCGCTGATCACCTTCATTGTTTGTTGCATG	1	STP_1021	0
AACCCGAACGCGATTTCGATGATTTACGCGAGAGTGTACCGACCTCAGTAGCCGTGACTATCGACAGTGGGCGACTCGCTGATCACCTTCATTGTTTGTTGCATG	1	STP_1021	0
AACCCGAACGCGATTTCGATGATTTACGCGAGAGTGTACCGACCTCAGTAGCCGTGACTATCGACAGTGGGTGTATCGCTGATCACCTTCATTGTTTGTTGCATG	1	STP_1021	0
AACCCGAACGCGATTTCGATGATTTACGCGAGAGTGTACCGACCTCAGTAGCCGTGACTATCGACAGTGGTATCATCGCTGATCACCTTCATTGTTTGTTGCATG	2	STP_1021	0
AACCCGAACGCGATTTCGATGATTTACGCGAGAGTGTACCGACCTCAGTAGCCGTGACTATCGACAGTGGTATTTTCGCTGATCACCTTCATTGTTTGTTGCATG	1	STP_1021	0
AACCCGAACGCGATTTCGATGATTTACGCGAGAGTGTACCGACCTCAGTAGCCGTGACTATCGACAGTGTAAATATCGCTGATCACCTTCATTGTTTGTTGCATG	1	STP_1021	0
AACCCGAACGCGATTTCGATGATTTACGCGAGAGTGTACCGACCTCAGTAGCCGTGACTATCGACAGTGTCAACTTCGCTGATCACCTTCATTGTTTGTTGCATG	1	STP_1021	0
AACCCGAACGCGATTTCGATGATTTACGCGAGAGTGTACCGACCTCAGTAGCCGTGACTATCGACAGTGTGTAATTCGCTGATCACCTTCATTGTTTGTTGCATG	2	STP_1021	0
AACCCGAACGCGATTTCGATGATTTACGCGAGAGTGTACCGACCTCAGTAGCCGTGACTATCGACAGTGTGTGACTCGCTGATCACCTTCATTGTTTGTTGCATG	1	STP_1021	0
AACCCGAACGCGATTTCGATGATTTACGCGAGAGTGTACCGACCTCAGTAGCCGTGACTATCGACAGTGTTCCTATCGCTGATCACCTTCATTGTTTGTTGCATG	2	STP_1021	0
AACCCGAACGCGATTTCGATGATTTACGCGAGAGTGTACCGACCTCAGTAGCCGTGACTATCGACAGTGTTGCATG	1	NA	Other
AACCCGAACGCGATTTCGATGATTTACGCGAGAGTGTACCGACCTCAGTAGCCGTGACTATCGACAGTGTTGTCTTCGCTGATCACCTTCATTGTTTGTTGCATG	1	STP_1021	0
AACCCGAACGCGATTTCGATGATTTACGCGAGAGTGTACCGACCTCAGTAGCCGTGACTATCGACAGTTAAGTGTTCGCTGATCACCTTCATTGTTTGTTGCATG	1	STP_1021	0
AACCCGAACGCGATTTCGATGATTTACGCGAGAGTGTACCGACCTCAGTAGCCGTGACTATCGACAGTTACGAAATCGCTGATCACCTTCATTGTTTGTTGCATG	1	STP_1021	0
AACCCGAACGCGATTTCGATGATTTACGCGAGAGTGTACCGACCTCAGTAGCCGTGACTATCGACAGTTAGTATATCGCTGATCACCTTCATTGTTTGTTGCATG	1	STP_1021	0
AACCCGAACGCGATTTCGATGATTTACGCGAGAGTGTACCGACCTCAGTAGCCGTGACTATCGACAGTTATGCTTTCGCTGATCCCTTCATTGTTTGTTGCATG	1	STP_1021	1
AACCCGAACGCGATTTCGATGATTTACGCGAGAGTGTACCGACCTCAGTAGCCGTGACTATCGACAGTTATGGGGTCGCTGATCACCTTCATTGTTTGTTGCATG	2	STP_1021	0
AACCCGAACGCGATTTCGATGATTTACGCGAGAGTGTACCGACCTCAGTAGCCGTGACTATCGACAGTTATTTTATCGCTGATCACCTTCATTGTTTGTTGCATG	2	STP_1021	0
AACCCGAACGCGATTTCGATGATTTACGCGAGAGTGTACCGACCTCAGTAGCCGTGACTATCGACAGTTCAGCTGTCGCTGATCACCTTCATTGTTTGTTGCATG	1	STP_1021	0
AACCCGAACGCGATTTCGATGATTTACGCGAGAGTGTACCGACCTCAGTAGCCGTGACTATCGACAGTTCATGATTCGCTGATCACCTTCATTGTTTGTTGCATG	1	STP_1021	0
AACCCGAACGCGATTTCGATGATTTACGCGAGAGTGTACCGACCTCAGTAGCCGTGACTATCGACAGTTCCTCGTCGCTGATCACCTTCATTGTTTGTTGCATG	1	STP_1021	0
AACCCGAACGCGATTTCGATGATTTACGCGAGAGTGTACCGACCTCAGTAGCCGTGACTATCGACAGTTCCTTAATCGCTGATCACCTTCATTGTTTGTTGCATG	3	STP_1021	0
AACCCGAACGCGATTTCGATGATTTACGCGAGAGTGTACCGACCTCAGTAGCCGTGACTATCGACAGTTCGCGAATCGCTGATCACCTTCATTGTTTGTTGCATG	1	STP_1021	0
AACCCGAACGCGATTTCGATGATTTACGCGAGAGTGTACCGACCTCAGTAGCCGTGACTATCGACAGTTCGTACATCGCTGATCACCTTCATTGTTTGTTGCATG	1	STP_1021	0
AACCCGAACGCGATTTCGATGATTTACGCGAGAGTGTACCGACCTCAGTAGCCGTGACTATCGACAGTTCGTTTTTCGCTGATCACCTTCATTGTTTGTTGCATG	2	STP_1021	0
AACCCGAACGCGATTTCGATGATTTACGCGAGAGTGTACCGACCTCAGTAGCCGTGACTATCGACAGTTCTTGTCTCGCTGATCACCTTCATTGTTTGTTGCATG	1	STP_1021	0
AACCCGAACGCGATTTCGATGATTTACGCGAGAGTGTACCGACCTCAGTAGCCGTGACTATCGACAGTTGACATCTCGCTGATCACCTTCATTGTTTGTTGCATG	1	STP_1021	0
AACCCGAACGCGATTTCGATGATTTACGCGAGAGTGTACCGACCTCAGTAGCCGTGACTATCGACAGTTGATTTATCGCTGATCACCTTCATTGTTTGTTGCATG	1	STP_1021	0
AACCCGAACGCGATTTCGATGATTTACGCGAGAGTGTACCGACCTCAGTAGCCGTGACTATCGACAGTTGCTCTATCGCTGATCACCTTCATTGTTTGTTGCATG	1	STP_1021	0
AACCCGAACGCGATTTCGATGATTTACGCGAGAGTGTACCGACCTCAGTAGCCGTGACTATCGACAGTTGGAACATCGCTGATCACCTTCATTGTTTGTTGCATG	1	STP_1021	0
AACCCGAACGCGATTTCGATGATTTACGCGAGAGTGTACCGACCTCAGTAGCCGTGACTATCGACAGTTGGCATTTCGCTGATCACCTTCATTGTTTGTTGCATG	1	STP_1021	0
AACCCGAACGCGATTTCGATGATTTACGCGAGAGTGTACCGACCTCAGTAGCCGTGACTATCGACAGTTGTAACTTCGCTGATCACCTTCATTGTTTGTTGCATG	1	STP_1021	0
AACCCGAACGCGATTTCGATGATTTACGCGAGAGTGTACCGACCTCAGTAGCCGTGACTATCGACAGTTGTTTAATCGCTGATCACTTCATTGTTTGTTGCATG	1	STP_1021	1
AACCCGAACGCGATTTCGATGATTTACGCGAGAGTGTACCGACCTCAGTAGCCGTGACTATCGACAGTTGTTTAGTGCAGTTCGAGATGGGCATGTTGTTTCTGG	1	STP_1021:NC_015601_14134	Hybrid
AACCCGAACGCGATTTCGATGATTTACGCGAGAGTGTACCGACCTCAGTAGCCGTGACTATCGACAGTTTAAGCGTCGCTGATCACCTTCATTGTTTGTTGCATG	2	STP_1021	0
AACCCGAACGCGATTTCGATGATTTACGCGAGAGTGTACCGACCTCAGTAGCCGTGACTATCGACAGTTTACCAATCCCAAAGCCGTGCTCAGACAACACTATCC	1	STP_1021:NC_011593_56023	Hybrid
AACCCGAACGCGATTTCGATGATTTACGCGAGAGTGTACCGACCTCAGTAGCCGTGACTATCGACAGTTTACCTATCGCTGATCACCTTCATTGTTTGTTGCATG	1	STP_1021	0
AACCCGAACGCGATTTCGATGATTTACGCGAGAGTGTACCGACCTCAGTAGCCGTGACTATCGACAGTTTAGCCTTCGCTGATCACCTTCATTGTTTGTTGCATG	1	STP_1021	0
AACCCGAACGCGATTTCGATGATTTACGCGAGAGTGTACCGACCTCAGTAGCCGTGACTATCGACAGTTTAGGTATCGCTGATCACCTTCATTGTTTGTTCATG	1	STP_1021	1
AACCCGAACGCGATTTCGATGATTTACGCGAGAGTGTACCGACCTCAGTAGCCGTGACTATCGACAGTTTATATTCTCGCTGATCACCTTCATTGTTTGTTGCATG	1	STP_1021	1
AACCCGAACGCGATTTCGATGATTTACGCGAGAGTGTACCGACCTCAGTAGCCGTGACTATCGACAGTTTATTAGTCGCTGATCACCTTCATTGTTTGTTGCATG	2	STP_1021	0
AACCCGAACGCGATTTCGATGATTTACGCGAGAGTGTACCGACCTCAGTAGCCGTGACTATCGACAGTTTCACGTTCGCTGATCACCTTCATTGTTTGTTGCATG	1	STP_1021	0
AACCCGAACGCGATTTCGATGATTTACGCGAGAGTGTACCGACCTCAGTAGCCGTGACTATCGACAGTTTGCGCTTCGCTGATCACCTTCATTGTTTGTTGCATG	1	STP_1021	0
AACCCGAACGCGATTTCGATGATTTACGCGAGAGTGTACCGACCTCAGTAGCCGTGACTATCGACAGTTTGTAATTCGCTGATCACCTTCATTGTTTGTTGCATG	2	STP_1021	0
AACCCGAACGCGATTTCGATGATTTACGCGAGAGTGTACCGACCTCAGTAGCCGTGACTATCGACAGTTTGTATGTCGCTGATCACCTTCATTGTTTGTTGCATG	1	STP_1021	0
AACCCGAACGCGATTTCGATGATTTACGCGAGAGTGTACCGACCTCAGTAGCCGTGACTATCGACAGTTTGTTATTCGCTGATCACCTTCATTGTTTGTTGCATG	2	STP_1021	0
AACCCGAACGCGATTTCGATGATTTACGCGAGAGTGTACCGACCTCAGTAGCCGTGACTATCGACAGTTTTAGTGCGTTATGGTACAGAGCGTTTAAACGGAAAC	1	STP_1021:NC_011567_24624	Hybrid
AACCCGAACGCGATTTCGATGATTTACGCGAGAGTGTACCGACCTCAGTAGCCGTGACTATCGACAGTTTTTCACTCGCTGATCACCTTCATTGTTTGTTGCATG	1	STP_1021	0
AACCCGAACGCGATTTCGATGATTTACGCGAGAGTGTACCGACCTCAGTAGCCGTGACTATCGACATACATCTCGCTGATCACCTTCATTGTTTGTTGCATG	1	STP_1021	1
AACCCGAACGCGATTTCGATGATTTACGCGAGAGTGTACCGACCTCAGTAGCCGTGACTATCGACATGTGTGATATTCGCTGATCACCTTCATTGTTTGTTGCATG	1	STP_1021	1
AACCCGAACGCGATTTCGATGATTTACGCGAGAGTGTACCGACCTCAGTAGCCGTGACTATCGATAGGAGCTTGGTCGCTGATCACCTTCATTGTTTGTTGCATG	1	STP_1021	1
AACCCGAACGCGATTTCGATGATTTACGCGAGAGTGTACCGACCTCAGTAGCCGTGACTATCGCAGACACGTTATCGCTGATCACCTTCATTGTTTGTTGCATG	1	STP_1021	1
AACCCGAACGCGATTTCGATGATTTACGCGAGAGTGTACCGACCTCAGTAGCCGTGACTATCGCAGTCTATTCCTCGCTGATCACCTTCATTGTTTGTTGCATG	1	STP_1021	1
AACCCGAACGCGATTTCGATGATTTACGCGAGAGTGTACCGACCTCAGTAGCCGTGACTATCGCCAGCGTCTGATTCGCTGATCACCTTCATTGTTTGTTGCATG	1	STP_1021	1
AACCCGAACGCGATTTCGATGATTTACGCGAGAGTGTACCGACCTCAGTAGCCGTGACTATCGGAGTTAATATCGCTGATCACCTTCATTGTTTGTTGCATG	1	STP_1021	3
AACCCGAACGCGATTTCGATGATTTACGCGAGAGTGTACCGACCTCAGTAGCCGTGACTATGATG	1	NA	Other
AACCCGAACGCGATTTCGATGATTTACGCGAGAGTGTACCGACCTCAGTAGCCGTGACTATGCGACAGCGCGGCATTCGCTGATCACCTTCATTGTTTGTTGCATG	1	STP_1021	1
AACCCGAACGCGATTTCGATGATTTACGCGAGAGTGTACCGACCTCAGTAGCCGTGACTATGGACAGTGTGGTTGTCGCTGATCACCTTCATTGTTTGTTGCATG	3	STP_1021	1
AACCCGAACGCGATTTCGATGATTTACGCGAGAGTGTACCGACCTCAGTAGCCGTGACTTATCGACAGGTTGTTCTTCGCTGATCACCTTCATTGTTTGTTGCATG	1	STP_1021	1
AACCCGAACGCGATTTCGATGATTTACGCGAGAGTGTACCGACCTCAGTAGCCGTGATATCGACAGATTCGGTATCGCTGATCACCTTCATTGTTTGTTGCATG	2	STP_1021	1
AACCCGAACGCGATTTCGATGATTTACGCGAGAGTGTACCGACCTCAGTAGCCGTGCTATCGACAGGATGATGGTCGCTGATCACCTTCATTGTTGTTGCATG	1	STP_1021	2
AACCCGAACGCGATTTCGATGATTTACGCGAGAGTGTACCGACCTCAGTAGCCGTGCTATCGACAGTAATAGCTTCGCTGATCACCTTCATTGTTGTTGCATG	1	STP_1021	2
AACCCGAACGCGATTTCGATGATTTACGCGAGAGTGTACCGACCTCAGTAGCCGTGCTATCGACAGTATACCTATCGCTGACACCTTCATTGTTTGTTGCATG	1	STP_1021	2
AACCCGAACGCGATTTCGATGATTTACGCGAGAGTGTACCGACCTCAGTAGCCTTGACTATCGTTCGCGGTCGCTGATCACCTTCATTGTTTGTTGCATG	1	STP_1021	5
AACCCGAACGCGATTTCGATGATTTACGCGAGAGTGTACCGACCTCAGTAGCGCGTGACTATCGACAGATGCACTATCGCTGATCACCTTCATTGTTTGTTGCATG	4	STP_1021	1
AACCCGAACGCGATTTCGATGATTTACGCGAGAGTGTACCGACCTCAGTAGCTGTGACTATCGACAGTGCAGTATTCGCTGATCACCTTCATTGTTGTTGCATG	1	STP_1021	2
AACCCGAACGCGATTTCGATGATTTACGCGAGAGTGTACCGACCTCATAGCCGTGACTATCGACAGTTTTGACTTCGCTGATCACTTCATTGTTTGTTCATG	6	STP_1021	3
AACCCGAACGCGATTTCGATGATTTACGCGAGAGTGTACCGACCTCATTAGCCGTGACTATCGACAGCTCGACATTCGCTGATCACCTTCATTGTTTGTTGCATG	1	STP_1021	1
AACCCGAACGCGATTTCGATGATTTACGCGAGAGTGTACCGACCTCGTAGCCGTGACTATCGACAGTGAGCGCTTCGCTGATCACCTTCATTGTTTGTTGCATG	2	STP_1021	1
AACCCGAACGCGATTTCGATGATTTACGCGAGAGTGTACCGACTCAGTAGCCGTGACTATCGACAGCCTCGGTTTCGCTGATCACCTTCATTGTTTGTTGCATG	1	STP_1021	1
AACCCGAACGCGATTTCGATGATTTACGCGAGAGTGTACCGACTCAGTAGCCGTGGCTATCGACAGCAGTTTATTCGCTGATCACCTTCATTGTTTGTTGCATG	1	STP_1021	2
AACCCGAACGCGATTTCGATGATTTACGCGAGAGTGTACCGCCTCAGTAGCCGTGACTATCGACAGCGTGGCGATCGCTGATCACCTTCATTGTTTGTTGCATG	1	STP_1021	1
AACCCGAACGCGATTTCGATGATTTACGCGAGAGTGTACCGCCTCAGTAGCCGTGACTATCGACAGTTCTCAAGTCGCTGATCACCTTCATTGTTTGTTGCATG	1	STP_1021	1
AACCCGAACGCGATTTCGATGATTTACGCGAGAGTGTACCGGCCTCAGTAGCCGTGACTATCGACAATGTTTTGGTCGCTGATCACCTTCATTGTTTGTTGCATG	1	STP_1021	2
AACCCGAACGCGATTTCGATGATTTACGCGAGAGTGTACCGGTAGTCGCTGATCACCTTCATTGTTTGTTGCATG	1	NA	Other
AACCCGAACGCGATTTCGATGATTTACGCGAGAGTGTACGACCTCAGTAGCCGTGACTATCGACAGCATTTTAATCGCTGATCACCCATTGTTTGTTGCATG	2	STP_1021	3
AACCCGAACGCGATTTCGATGATTTACGCGAGAGTGTACGACCTCAGTAGCCGTGACTATCGACAGGAATCAGCTCGCTGATCACCTTCATTGTTTGTTCATG	1	STP_1021	2
AACCCGAACGCGATTTCGATGATTTACGCGAGAGTGTACGACCTCAGTAGCCGTGACTATCGACAGTACACCGATGGTCGTGCTCGCGTTGTAGAGTGAACAAC	1	STP_1021:CP_006713_11050	Hybrid
AACCCGAACGCGATTTCGATGATTTACGCGAGAGTGTACGACCTCAGTAGCCGTGACTATCGACAGTACTATTTTCGCTGATCACTTCATTGTTTGTTGCATG	1	STP_1021	2
AACCCGAACGCGATTTCGATGATTTACGCGAGAGTGTACGACCTCAGTATGCCGTGATATCGACAGGGCTAGATTCGCTGATCACCTTCATTGTTTGTTGCATG	2	STP_1021	3
AACCCGAACGCGATTTCGATGATTTACGCGAGAGTGTACGACTCAGTAGCCGTGACTATCGACAGACTTGACTTCGCTGATCACCTTCATTGTTTTCATG	3	STP_1021	5
AACCCGAACGCGATTTCGATGATTTACGCGAGAGTGTCCGACCTCAGTAGCCGTGACTATCGACAGTTTTTTCATCGCTGATCACCTTCATTGTTTGTTGCATG	1	STP_1021	1
AACCCGAACGCGATTTCGATGATTTACGCGAGAGTGTCTGTTGCATG	1	NA	Other
AACCCGAACGCGATTTCGATGATTTACGCGAGAGTGTG	2	NA	Other
AACCCGAACGCGATTTCGATGATTTACGCGAGAGTGTGCATG	1	NA	Other
AACCCGAACGCGATTTCGATGATTTACGCGAGAGTTACCGACCTCAGTAGCCGTGACTATCGACAGGAGGCATTTCGCTGATCACCTTCATTGTTTGTTGCATG	1	STP_1021	1
AACCCGAACGCGATTTCGATGATTTACGCGAGAGTTACCGACCTCATGTAGCCGTGATATCGACAGTGGCTGCATCGCTGATCACCTTCATTGTTTGTTGCATG	1	STP_1021	3
AACCCGAACGCGATTTCGATGATTTACGCGAGATGTGTACCGACCTCAGTAGCCGTGACTATCGACAGTTGTCAGTTCGCTGATCACCTTCATTGTTTGTTGCATG	1	STP_1021	1
AACCCGAACGCGATTTCGATGATTTACGCGAGCAATGTACCGACCTCAGTAGCCGTGACTATCGACAGCGGGGGAGTAAAGTCCGTCACCGCCTCATAGTTCCTGC	1	STP_1021:NC_014833_93681	Hybrid
AACCCGAACGCGATTTCGATGATTTACGCGAGCAGTGTACCGACCTCAGTAGCCGTGACTATCGACAGGGGGTTTGTCGCTGATCACCTTCATTGTTTGTTGCATG	2	STP_1021	1
AACCCGAACGCGATTTCGATGATTTACGCTTGTTGGTTGCATG	2	NA	Other
AACCCGAACGCGATTTCGATGATTTACTCGAGAGTGTACCGACCTCAGTAGCCGTGACTATCGACAGCAGTTGGTTCGCTGATCACCTTCATTGTTTGTTGCATG	2	STP_1021	1
AACCCGAACGCGATTTCGATGATTTACTTG	3	NA	Other
AACCCGAACGCGATTTCGATGATTTATATCCAATCGCTGATCACCTTCATTGTTTGTTGCATG	1	NA	Other
AACCCGAACGCGATTTCGATGATTTATGCGAGAGTGTACCGACCTCAGTAGCCGTGACTATCGACAGTGGTAATCTCGCTGATCACCTTCATTGTTTGTTGCATG	1	STP_1021	1
AACCCGAACGCGATTTCGATGATTTCGCGAGAGTGTACCGACCTCAGTAGCCGTGACTATCGACAGACTGCCTATTTCTGTGGAAGCTGATGTCGCTCCTTCAC	2	STP_1021:NC_013162_50077	Hybrid
AACCCGAACGCGATTTCGATGATTTCGCGAGAGTGTACCGACCTCAGTAGCCGTGCTATCGACAGTAGATCTGTCGCTGATCACCTTCATTTTTGTTGCATG	1	STP_1021	3
AACCCGAACGCGATTTCGATGATTTCGCGAGAGTGTACCGTTTGTTGCATG	3	NA	Other
AACCCGAACGCGATTTCGATGATTTTGTTGCATG	2	NA	Other
AACCCGAACGCGATTTCGATGATTTTTGTTGCATG	3	NA	Other
AACCCGAACGCGATTTCGATGCATG	1	NA	Other
AACCCGAACGCGATTTCGATGCATTTACGCGAGAGTGTACCGACCTCAGTAGCCGTGACTATCGACAGGAGCGCTTTCGCTGATCACCTTCATTGTTTGTTCTG	1	NA	Other
AACCCGAACGCGATTTCGATGTTTACGCGAGAGTGTACCGACCTCAGTAGCCGTGACTATCGACAGAGGCGTTTTGCATCTTTCCACCCACGCCACGTTTACAG	1	STP_1021:NC_011144_106272	Hybrid
AACCCGAACGCGATTTCGATTATTTACGCGAGAGTGTACCGACCTCAGTAGCCGTGACTATCGACAGTTTTGTTATCGCTGATCACCTTCATTGTTTGTTGCATG	1	STP_1021	1
AACCCGAACGCGATTTGTTGCATG	2	NA	Other
AACCCGAACGCGATTTTTGTTGCATG	1	NA	Other
AACCCGAACGCGGATGGATTCGCTGATCACCTTCATTGTTTGTTGCATG	3	NA	Other
AACCCGAACGCGTTTCGATGATTTACGCGAGAGTGTACCGACCTCAGTAGCCGTGACTATCGACAGTTAGTCTGTCGCTGATCACCTCATTGTTTGTTGCATG	1	STP_1021	2
AACCCGAACGCGTTTCGATGATTTACGCGAGAGTGTCCGACCTCAGTAGCCGTGACTATCGACAGGTCACGCTTCGCTGATCACCTTCATTGTTTGTTGCATG	1	STP_1021	2
AACCCGAACGCGTTTCGATGTTTACCGAGAGTGTACCGACCTCAGTAGCCGTGCTATCGACAGACTTATCTCGCTGATCACCTTCATTGTTTGTTGCATG	2	NA	Other
AACCCGAACGCTGATTTCGATGATTTACGCGAGAGTGTACCGACCTCAGTAGCCGTGACTATCGACAGAGACACTATCGCTGATCACCTTCATTGTTTGTTGCATG	2	STP_1021	1
AACCCGAACGCTTGTTGCATG	4	NA	Other
AACCCGAACGTG	1	NA	Other
AACCCGAACTCGATTTCGATGATTTACGCGAGAGTGTACCGACCTCAGTAGCCGTGACTATCGACAGGAAGAGTCTCGCTGATCACCTTCATTGTTTGTTGCATG	1	STP_1021	1
AACCCGAACTCGATTTCGATGATTTACGCGAGAGTGTACCGACCTCAGTAGCCGTGACTATCGACAGTGTGGACATCGCTGATCACCTTCATTGTTTGTTGCATG	2	STP_1021	1
AACCCGAACTG	2	NA	Other
AACCCGAAGCATG	4	NA	Other
AACCCGAATCGCGATTTCGATGATTTACGCGAGAGTGTACCGACCTCAGTAGCCGTGACTATCGACAGATATGCAGTATCACGCGCCTACCTCAATATCAAACGGTG	1	NA	Other
AACCCGACGCGATTTCGATGATTTCGCGAGAGTGTACCGACCTCAGTAGCCGTGACTATCGACAGTTGGAATTTCGCTGATCCCTTCATTGTTGTTGCATG	1	NA	Other
AACCCGAGACGCGATTTCGATGATTTACGCGAGAGTGTACCGACCTCAGTAGCCGTGACTTCGACAGCTATCACCTCGCTGATCACCTTCATTGTTTGTTGCATG	2	NA	Other
AACCCGCATG	3	NA	Other
AACCCGCGCGATTTCGATGTTACGCGAGAGTGTACCGACCTCAGTAGCCGTGACTATCGACAGATTCTTTTTCGCTGATCACCTTCATTGTTTGTTGCATG	1	NA	Other
AACCCGGAC	2	NA	Other
AACCCGGCTCTTG	1	NA	Other
AACCCGTTGCATG	1	NA	Other
AACCCGTTTGTTGCATG	2	NA	Other
AACCCTTTTGTTGCATG	1	NA	Other
AACCG	5	NA	Other
AACCGAACGCGATTTCGATGATTTACGCGAGAGTGTACCGACCTCAGTAGCCG	2	NA	Other
AACCGAACGCGATTTCGATGATTTACGCGAGAGTGTACCGACCTCAGTAGCCGTGACTATCGACAGCGTGTCACTCGCTGATCACCTTCATTGTTTTTGCATG	1	STP_1021	3
AACCGAACGCGATTTCGATGATTTACGCGAGAGTGTACCGACCTCAGTAGCCGTGACTATCGACAGTCAATTCATCGCTGATCACCTTCATTGTTTGTTGCATG	1	STP_1021	2
AACCGAACGCGATTTCGATGATTTACGCGAGAGTGTACCGACCTCAGTAGCCGTGACTATCGACAGTCATGTCTTCGCTGATCACCTTCATTGTTTGTTGCATG	1	STP_1021	2
AACCGAACGCGATTTCGATGATTTACGCGAGAGTGTACCGACCTCAGTAGCCGTGACTATCGACAGTTACTATGTCGCTGATCACCTTCATTGTTTGTTGCATG	1	STP_1021	2
AACCGAATTCATTCACCTGACGGTCTGAAGATGTACCGACCTCAGTACCGTGACTATCGACAGTTGGTTATGCGTCTGGCGGCATTGTCACACTG	2	NA	Other
AACCGACCTTCATTGTTTGTTGCATG	1	NA	Other
AACCGACTG	2	NA	Other
AACCGAGCATCCTATGCACCACCTGATCAGAGTGTACCGACCTCAGTAGCCGTGACTATCGACAGTTTTCTAAATCCTGCGTTAGCAGCTATCAATACTGCAG	1	NC_008782_139987	2
AACCGATAAAGG	1	NA	Other
AACCGCAAACGTAAACACGTCTCAACTAATGGAC	2	NA	Other
AACCGCATACGCAATCTGGAATGGGATCAAGGTGTACCGACCTCAGTAGCCATCG	1	NA	Other
AACCGGTGAC	1	NA	Other
AACCGTACGTGACAG	1	NA	Other
AACCGTAGCGGACTCTAATTGAGAGTGTACCGACTCATAGCCGTGACTATCGACAGGCGTCCTACTTACGGCCTTCTATCTTCCTCTTACG	1	NA	Other
AACCGTATCTGGTTACGACAGTTCACACTAGAGTGTACCGACCTCAGTAGCCGTGACTATCGACAGGTCGACATATCACTAGTCAAATCGTAGATAGCGCTCCG	1	NC_016605_42885	1
AACCGTCAGTTTCTTCCAGATCGGCGTAGAGTGTACCGACCTCAGTAGCCGTGACTATCGACAGAATTTATGTATCACCCAGATAATCATCTGTCACCTAG	1	NC_013595_45027	4
AACCGTCCTCATCCATTTCTCCTAGAGTGTACACGG	1	NA	Other
AACCGTGTTGCATG	1	NA	Other
AACCGTTTCCGTGATGTCAAATACGACAGAGTGTACCGACCTCAGTAGCCGTGACTATCGACAGCGATTTTTATAGGTGAACTGGCCGCTGTTGCGCCAAG	2	NC_002977_25742	5
AACCTCCACCGCAAATGATTGGCTGAGTAGAGTGTACCGACCTCAGTAGCCGTGACTATCGACAGGTCGCGGCGCCCTACTTGAAGATCGCTGATGCGAGAG	2	NC_008278_228951	3
AACCTCGAACGCGATTTCGATGATTTACGCGAGAGTGTACCGACCTCAGTAGCCGTGACTATCGACAGGAAGTTTTTGGTAAGACCTTCGAAGTCACTTCGTCTTC	1	STP_1021:NC_013204_114405	Hybrid
AACCTGATTTCCGTTGCGCTGACCATCGGCAGAGTGTACCGACCTCAGTAGCCGTGCTATCGACAGCCTGACTCATGAGCCTGTTTACCGTGCTTATTACCGTC	1	NC_014121_54014	2
AACCTGCCCTATGCGACTCTCTCAGAGTGCCGCTCGTAGCTACGACAGATGCCACACTTATGGAACAGGTATCAACATTATCG	1	NA	Other
AACCTTAAGACCCGCGCGCAAGAAATCGAGAGAGTGTACCGACCTCAGTAGCCGTGACTATCGACAGGTCATCGACTTGCAGCCATTGAAGTGATGGAACAAGCC	4	NC_003450_16753	1
AACCTTATCAGC	1	NA	Other
AACCTTATGTGGTCTTCTTGCCAATTGGCAGAGTGTACCGACCTCAGTAGCCGTGACTATCGACAGATAAGACCCTTGGTGAATGGTGGTATTAGGCAATGGAG	3	NC_019042_51680	1
AACCTTCGTATATTGAAGCGGCTAAAGAAGAAGAGTGTACCGACCTCAGTAGCCGTGACTATCGACAGATGCTGGTCTTTGTCTTTAGCTGCCTGCTTTCTATTCC	1	STP_741	3
AACG	1	NA	Other
AACGACGCGTCACTTACAAGGTAAGTCAGAGTGTACCGACCTCAGTAGCCGTGACTATCGACAGTTCGTCTAGATCCTGTTAACGGAAGGTTTGCAGCCTTC	1	NC_017506_48437	3
AACGACTGCC	1	NA	Other
AACGAGATTGAAAC	2	NA	Other
AACGAGCGCATC	1	NA	Other
AACGAGGTACTATCACCTCTTACATACGTGAG	1	NA	Other
AACGATAGATGATTGGCGTTCGTTATC	1	NA	Other
AACGATCCTCTGGCCTGTGAAGGAATCAAGAGTACCGCTCAGTAGCGTGACTATCGACAGCACGCCTTACCTCTGCCACAACAAGCCCAAAG	3	NA	Other
AACGATCGCGGTAACG	1	NA	Other
AACGC	5	NA	Other
AACGCAATCTCGC	2	NA	Other
AACGCACGGTG	1	NA	Other
AACGCAGGATAACGGCCGCGTTATTGCCAAGAGTGTACCGACCTCAGTAGCCGTGACTATCGACAGAATTGAACAACAAGCATAGCCAACCCTAAGCACAAGCG	1	NC_015321_123099:NC_014259_125797	Hybrid
AACGCAGGATAACGGCCGCGTTATTGCCAAGAGTGTACCGACCTCAGTAGCCGTGACTATCGACAGGCATGTAGGCCAGGTCGACAAAGATTTCATTTCCATCG	1	NC_015321_123099	1
AACGCAGGATAACGGCCGCGTTATTGCCACGAGTGTAC	2	NA	Other
AACGCAGTCG	1	NA	Other
AACGCATATCGAGAGCAGCCGTTGGGCTTTAGTTTACG	1	NA	Other
AACGCATGGCACGGTCGTAGTACGTAGAGTGTACCGACCTCAGTAGCCGTGATATCGCAGTGTCACGTCGACGTTCTGCAACTTTATTGCGATC	1	NA	Other
AACGCATGGCACGGTCGTAGTAGTCGGTAGAGTGTACCGACCTCAGTAGCGTGACTATCGACAGTTGCATCGGTCGACGTTCTGCAACTTTAATTGCGATGC	1	NC_007088_162527	3
AACGCCTAATTGG	3	NA	Other
AACGCTAAAGGCTAGGCTTGCGATTC	1	NA	Other
AACGCTATTGTGGGCGTGACCATAGAGTGTACCGACCTCAGTAGCCGTGACTATCGACAGAATGAGCCACCGGTACAAACAAATCCGAGGACGATCTG	1	NA	Other
AACGCTATTGTGGGCGTGACCATAGAGTGTACCGACCTCATTAGCCGTGACTATCACAGTCATTTCACGGTTCATGGCTACGATACAACTCGCTCC	1	NA	Other
AACGCTCCACTTAATAGC	1	NA	Other
AACGGAAAC	1	NA	Other
AACGGATCTTGCGCTTGATCTCATTTCGCTAGAGTGTACCGACCTCAGTAGCCGTGACTATCGACAGCTGGGCACCGATTCGCGGCTTCATTTCCGTTAAACTTG	1	NC_020995_114213	1
AACGGCCACAGGACCTTCAGGACAAGTACTAGGTGTACCGACTCATAGCCGTGACTTCGCAGCATAGGTTTACCTATCAGTGTGTTCCTTCTTG	1	NA	Other
AACGGGCGCAGT	1	NA	Other
AACGGTAATGGCAAGAAGCTCGGCCGGGTAAGAGTGTACCGACCTCAGTAGCCGTGACTATCGACAGTAGTTATAAACACACTGATCATGGACATGATGTTCCGC	2	CP_0047441_106404	1
AACGGTTACTACTGGAATTAATTCG	1	NA	Other
AACGTAGCAATGTTCGGCGAACCGATAAATGTACCGACCTCAGTAGCCGTGACTATCGACAGGAGTAATTTGGCGTGCAACCGTAAACTTATGGTTCGCG	1	NC_002696_982	6
AACGTC	1	NA	Other
AACGTCTGGCGTGTGAAGCTATAGAAAAGAGTGTACCGACCTCAGTAGCCGTGACTATCGACAGCTCTTTTGACATCCTGGCGCCAAGGTTCGGCTTATTTC	1	NC_012917_78474:NC_011666_1099	Hybrid
AACGTGCATG	1	NA	Other
AACGTGCGAAGTCTGCATGTTGCAAGTAGAGTGTACCGACCTCAGTAGCCGTGACTATCGACAGGCGTCCAGGCAGCATTGCCCGAAGTGCTATCGTGAAAG	1	NC_022239_14548	4
AACGTGTAAACGG	2	NA	Other
AACGTTCC	1	NA	Other
AACGTTCGAATGCTTCCTCGCCATCTTCCAGAGTGTACCGACCTCAGTAGCCGTGACTATCGACAGCGTTCTATGTAATCACGACATCGAAGTCTTCGCCCTGC	1	NZ_AFXJ01000001_102473	1
AACGTTCGATCTTCCCCTCTTCCAGAGTGTACCGACCTCAGTAGCCGTGCTATCGACAGATTAGGTATCACGACATCGAAGTCTTCGCCCTGC	1	NA	Other
AACTAAATCTTAAC	1	NA	Other
AACTAACTGAAGAAGGAAGGTGATTAGAGTGTACCGACCTCAGTAGCCGTGACTATCGACAGGTATTCCGCGCAGAGTAACGCTCACCCTTACAGACAGG	1	NA	Other
AACTACCATCCGTAACAATGATCAGTCTTAGAGTGTACCGACCTCAGTAGCCGTGACTATCGACAGCGGGATGAGTCGTCGGCACCGAGACGAGGTAACGCACG	1	NC_008578_43113	1
AACTACCATCCGTAACAATGATCAGTCTTAGAGTGTACCGACCTCAGTAGCCGTGACTATCGACAGTTAGTTTAGTCGTCGGCACCGAGACGAGGTAACGCACG	2	NC_008578_43113	1
AACTAGGAACGATTGGCTACAAGGAAGAGTGTACCGCCTCAGTAGCCGTGACTATCGACAGGTCTCATAGCTATTTGCGTGGCTGTCATCGTTATTTAC	1	NC_019427_51283	6
AACTATATTTG	1	NA	Other
AACTATC	1	NA	Other
AACTATCCGCTTTAGCGCGACTACACAAC	1	NA	Other
AACTATCG	1	NA	Other
AACTC	1	NA	Other
AACTCATCCTCACCAAGTCGTTGGCTG	1	NA	Other
AACTCATGC	1	NA	Other
AACTCTCTAACTGCTGCGAACTTAACGTAGAGTGTACCGACCTCAGTAGCCGTGACTATCGACAGCTGATGTGCCGTCCCTTCCAATCGGGATGCTGCTTCAG	1	NC_016641_202745	2
AACTCTGAAAGCATCTGGAGAGTGTACCGACCTCAGTAGCCGTGACTATCGACAGGTATACGCTGGATGCCTTAGCGTTAATTACGCATCGTG	3	NA	Other
AACTCTGAAAGCTATGGGCGTGATCTGGAGAGGTACCGACCTCAGTAGCCGTGACTATCGACAGTTTTTGATGGATGCCTTAGCGTTAATTACGCATCGTG	3	NC_008709_27464	3
AACTCTGAAAGCTATGGGCGTGATCTGGAGAGTGTACCGACCTCAGTAGCCGTGATATCGACAGGTTGCTTATGGATGCCTTAGCGTTAATTCGCATCGTG	1	NC_008709_27464	4
AACTGAACGTACAGGATTGGAACAACCTTCAGAGTGTACCGACCTCAGTAGCCGTGACTATCGACAGTTTATACTGTTCGGAGCAGGGAAGATCTGGCTATTGTC	1	NC_014962_10631:NC_013037_35421	Hybrid
AACTGACGAACTTTCATC	2	NA	Other
AACTGATGAACAGCTTGAGCTCCTCTATGAGAGTGTACCGACCTCAGTAGCCGTGACTATCGACAGCTCGGTACCCGATCCTCAAGAGGAAAGTAGTCCATTCG	1	NC_014623_81496	1
AACTGATTGTCGCAACATAACGTGG	1	NA	Other
AACTGCCATACATCACATCAACTGGTTGC	1	NA	Other
AACTGCCGCCTTGATTCCAGATGGAGAACAGAGTGTACCGACCTCAGTAGCCGTGACTATCGACAGTTTCCTAAACACGGGCACAAGACGCCACGTTGTTCTTTC	1	NC_010002_220567	2
AACTGCTAATGCCCGACCGCATGGACGCGAGAGTGTACCGACCTCAGTAGCCGTGACTATCGACAGAGCTAACGTCCAGAAGCGTGGATTCAGACGAACAGGC	1	NC_018220_187019:NC_009523_57089	Hybrid
AACTGCTCCGATGCGGTGATTATGTTGGGTG	2	NA	Other
AACTGCTGGG	1	NA	Other
AACTGGTAACCCG	1	NA	Other
AACTGGTCGCCCGGGCCGGTAAGGCTTG	1	NA	Other
AACTGTTAGAATGTTTGTTCACTTTCCCATAGAGTGTACCGACCTCAGTAGCCGTGACTATCGACAGCTTACCGGTGTTTGACGCGCCATCTTGGCGAAACGGGC	1	NC_008786_72744	1
AACTTC	1	NA	Other
AACTTCGCATGCCGTAGTTCACCATTCAGAGTGTACCGACCTCAGTAGCCGTGACTATCGACAGATACTGGAGAAGGAAACGATTTACTCGTCGAGTGTGCG	1	NC_012489_114495	5
AACTTCTTCGCGATAGTCGGCGGCGTTGTCATGGTGC	1	NA	Other
AACTTG	1	NA	Other
AACTTTAATACTTGCTGAACCGCCTGGTGTAGAGTGTACCGACCTCAGTAGCCGTGACTATCGACAGATTTAATATCCTGGCCCTCAAACTGACGAACTTTCATC	1	NC_014655_66681	1
AACTTTAC	1	NA	Other
AACTTTGTCAT	1	NA	Other
AAG	22	NA	Other
AAGA	2	NA	Other
AAGAAATCGAGGGTGAAGCGAACGTCTGGAGAGTGTACCGACCTCAGTAGCCGTGACTATCGACAGACGTAGCGGAGTTTATGCGACTTCCGAGCGAAAGCAAG	1	NC_015381_55602	1
AAGAACGACGTGTTGAGGCGTATGTGATTAGAGTGTACCGACCTCAGTAGCCGTGACTATCGACAGCGTACTAGCGTCGCGAAACAAAGGAAAGGAACCGACAC	1	NC_013174_36190:NC_004663_207551	Hybrid
AAGAACGCGTGAGGC	2	NA	Other
AAGAACGGACCATGTGGCTTCTAATATCTCAGAGTGTACCGACCTCAGTAGCCGTGACTATCGACAGCATGTGAAATGCCTGTGGCGCTTTCGACTGCCTGGATG	1	NC_010524_31494	1
AAGAACTGAAATTGAC	1	NA	Other
AAGAAGCTGGCCATCACTCATGCGCACACGAGAGTGTACCGACCTCAGTAGCCGTGACTATCGACAGATGGACGCGCCGGTTGCGATAACAAGATAATCATAGTC	1	NC_008358_84548	1
AAGAAGTGCCTCGCCTGTGG	1	NA	Other
AAGAATA	2	NA	Other
AAGAATGACTGACGAGATCG	1	NA	Other
AAGAATTCCTTCCTGGTATTGCTTACGCCAAGAGTGTACCGACCTCAGTAGCCGTGACTATGACAGCCATATATAACAACCTGTTCTCCGGCGGCCACAGCAGT	1	IPAH_82561	2
AAGAC	1	NA	Other
AAGACAAAGCCATGGCTC	2	NA	Other
AAGACAAG	3	NA	Other
AAGACAGT	3	NA	Other
AAGACCTGTCCCTCAGT	1	NA	Other
AAGACGC	2	NA	Other
AAGACGCCCG	1	NA	Other
AAGACGCTATTTGTCTTAAAGCTGTTTACTTGGCTCAACCG	2	NA	Other
AAGACGCTGACAACCG	3	NA	Other
AAGACGCTGTCACCTCAGGCGCCGGAGACGTAGAGTGTACCGACCTCAGTAGCCGTGACTATCGACAGTCGTGTTGGTCTTAAAGCTGTTTACTTGGCTCCAACCG	1	AGGR_8071	1
AAGACGCTGTCCCTACTTGGCTCCAACCG	1	NA	Other
AAGACGCTGTCCCTCAGACG	1	NA	Other
AAGACGCTGTCCCTCAGGCGATCGACAGGATTTTGGGTCTGCTGTTTACTTGGCTCCAACCG	1	NA	Other
AAGACGCTGTCCCTCAGGCGCCAACCG	1	NA	Other
AAGACGCTGTCCCTCAGGCGCCACTTGGCTCCAACCG	2	NA	Other
AAGACGCTGTCCCTCAGGCGCCG	1	NA	Other
AAGACGCTGTCCCTCAGGCGCCGGAAACGTAGAGTGTACCGACCTCAGTAGCCGTGACTATCGCAGGTGTAAAGGTCTTAAAGCTGTTTACTTGGCTCCAACCG	2	AGGR_8071	2
AAGACGCTGTCCCTCAGGCGCCGGAGACGAACCG	1	NA	Other
AAGACGCTGTCCCTCAGGCGCCGGAGACGGTACCGACCCAGTAGCCGTGACTATCGACAGCGTAAAGTGTCTTAAAGCTGTTTACTTGGCTCCACCG	1	AGGR_8071	8
AAGACGCTGTCCCTCAGGCGCCGGAGACGTAG	1	NA	Other
AAGACGCTGTCCCTCAGGCGCCGGAGACGTAGAGTATACCGACCTCAGTAGCCGTGACTATCGACAGTGTAGGCTGTCTTAAAGCTGTTACTTGGCTCAACCG	2	NA	Other
AAGACGCTGTCCCTCAGGCGCCGGAGACGTAGAGTG	3	NA	Other
AAGACGCTGTCCCTCAGGCGCCGGAGACGTAGAGTGCCGCCTCAGTAGCCGTGACTATCGACAGGGCGTTTAGTCTTAAAGCTGTTTACTTGGCTCCAACCG	1	AGGR_8071	3
AAGACGCTGTCCCTCAGGCGCCGGAGACGTAGAGTGTACCGACCTCAGTAGCCATGACTATCGACAGATATTGAGGTCTTAAAGCTGTTTACTTGGCTCCAACCG	1	AGGR_8071	1
AAGACGCTGTCCCTCAGGCGCCGGAGACGTAGAGTGTACCGACCTCAGTAGCCGTGACAATCGACAGGTATTCTCGTCTTAAAGCTGTTTACTTGGCTCCAACCG	1	AGGR_8071	1
AAGACGCTGTCCCTCAGGCGCCGGAGACGTAGAGTGTACCGACCTCAGTAGCCGTGACTACGACGGTCGGTTTGTCTTAAAGCTGTTTACTTGCTCCAACCG	1	AGGR_8071	3
AAGACGCTGTCCCTCAGGCGCCGGAGACGTAGAGTGTACCGACCTCAGTAGCCGTGACTATCGACAGAAAGTGTAGTCTTAAAGCTGTTTACTTGGCTCCAACCG	1	AGGR_8071	0
AAGACGCTGTCCCTCAGGCGCCGGAGACGTAGAGTGTACCGACCTCAGTAGCCGTGACTATCGACAGAAGTCTTCGTCTTAAAGCTGTTTACTTGGCTCCAACCG	1	AGGR_8071	0
AAGACGCTGTCCCTCAGGCGCCGGAGACGTAGAGTGTACCGACCTCAGTAGCCGTGACTATCGACAGAAGTTCCCGTCTTAAAGCTGTTTACTTGGCTCCAACCG	1	AGGR_8071	0
AAGACGCTGTCCCTCAGGCGCCGGAGACGTAGAGTGTACCGACCTCAGTAGCCGTGACTATCGACAGAATCCATTGTCTTAAAGCTGTTTACTTGGCTCCAACCG	1	AGGR_8071	0
AAGACGCTGTCCCTCAGGCGCCGGAGACGTAGAGTGTACCGACCTCAGTAGCCGTGACTATCGACAGAATTTCTGGTCTTAAAGCTGTTTACTTGGCTCCAACCG	1	AGGR_8071	0
AAGACGCTGTCCCTCAGGCGCCGGAGACGTAGAGTGTACCGACCTCAGTAGCCGTGACTATCGACAGACTCTCATTACCGAACCGCCCTCCGTTGATTCTATGAG	1	AGGR_8071:CP_006713_14277	Hybrid
AAGACGCTGTCCCTCAGGCGCCGGAGACGTAGAGTGTACCGACCTCAGTAGCCGTGACTATCGACAGAGGGCTTGGCGCATTAAACATAATGAGTTCGCTGACAC	2	AGGR_8071:NC_014259_93583	Hybrid
AAGACGCTGTCCCTCAGGCGCCGGAGACGTAGAGTGTACCGACCTCAGTAGCCGTGACTATCGACAGAGTTTTCTGTCTTAAAGCTGTTTACTTGGCTCCAACCG	2	AGGR_8071	0
AAGACGCTGTCCCTCAGGCGCCGGAGACGTAGAGTGTACCGACCTCAGTAGCCGTGACTATCGACAGATACTGTGGTCTTAAACTGTTTACTTGGCTCCAACCG	1	AGGR_8071	1
AAGACGCTGTCCCTCAGGCGCCGGAGACGTAGAGTGTACCGACCTCAGTAGCCGTGACTATCGACAGATCCGATGGTCTTAAAGCTGTTTACTTGGCTCCAACCG	1	AGGR_8071	0
AAGACGCTGTCCCTCAGGCGCCGGAGACGTAGAGTGTACCGACCTCAGTAGCCGTGACTATCGACAGATCGCTGGGTCTTAAAGCTGTTTACTTGGCTCCAACCG	1	AGGR_8071	0
AAGACGCTGTCCCTCAGGCGCCGGAGACGTAGAGTGTACCGACCTCAGTAGCCGTGACTATCGACAGATCGGGTGGTCTTAAAGCTGTTTACTTGGCTCCAACCG	2	AGGR_8071	0
AAGACGCTGTCCCTCAGGCGCCGGAGACGTAGAGTGTACCGACCTCAGTAGCCGTGACTATCGACAGATCTGCGTGTCTTAAAGCTGTTTACTTGGCTCCAACCG	1	AGGR_8071	0
AAGACGCTGTCCCTCAGGCGCCGGAGACGTAGAGTGTACCGACCTCAGTAGCCGTGACTATCGACAGATGCATTGCGCCATCCACTTTGGTAGCAACCAAAGCCG	1	AGGR_8071:NC_006177_96773	Hybrid
AAGACGCTGTCCCTCAGGCGCCGGAGACGTAGAGTGTACCGACCTCAGTAGCCGTGACTATCGACAGATGTTATAGTCTTAAAGCTGTTTATTGGCTCCAACCG	2	AGGR_8071	1
AAGACGCTGTCCCTCAGGCGCCGGAGACGTAGAGTGTACCGACCTCAGTAGCCGTGACTATCGACAGATTGTTTCGTCTTAAAGCTGTTTACTTGGCTCCAACCG	1	AGGR_8071	0
AAGACGCTGTCCCTCAGGCGCCGGAGACGTAGAGTGTACCGACCTCAGTAGCCGTGACTATCGACAGCAACAGTAGTCTTAAAGCTGTTTACTTGGCTCCAACCG	1	AGGR_8071	0
AAGACGCTGTCCCTCAGGCGCCGGAGACGTAGAGTGTACCGACCTCAGTAGCCGTGACTATCGACAGCAAGAACCGGTCTTAAAGCTGTTTACTTGGCTCCAACCG	2	AGGR_8071	1
AAGACGCTGTCCCTCAGGCGCCGGAGACGTAGAGTGTACCGACCTCAGTAGCCGTGACTATCGACAGCACACTCAGGGAGATAGCGGCTGGTCTTCAGTTCTAAG	2	AGGR_8071:NC_013595_312508	Hybrid
AAGACGCTGTCCCTCAGGCGCCGGAGACGTAGAGTGTACCGACCTCAGTAGCCGTGACTATCGACAGCACCACTCTGCATTGGTACATCGGAGAAGCAAGAACC	1	AGGR_8071:NC_021658_324206	Hybrid
AAGACGCTGTCCCTCAGGCGCCGGAGACGTAGAGTGTACCGACCTCAGTAGCCGTGACTATCGACAGCACCGGTTGTCTTAAAGCTGTTTACGGCTCCAACCG	3	AGGR_8071	2
AAGACGCTGTCCCTCAGGCGCCGGAGACGTAGAGTGTACCGACCTCAGTAGCCGTGACTATCGACAGCACGGACCGTCTTAAAGCTGTTTACTTGGCTCCAACCG	1	AGGR_8071	0
AAGACGCTGTCCCTCAGGCGCCGGAGACGTAGAGTGTACCGACCTCAGTAGCCGTGACTATCGACAGCACTGTAAGTCTTAAAGCTGTTTACTTGGCTCCAACCG	1	AGGR_8071	0
AAGACGCTGTCCCTCAGGCGCCGGAGACGTAGAGTGTACCGACCTCAGTAGCCGTGACTATCGACAGCAGAGGGCGTCTTAAAGCTGTTTACTTGGCTCCAACCG	1	AGGR_8071	0
AAGACGCTGTCCCTCAGGCGCCGGAGACGTAGAGTGTACCGACCTCAGTAGCCGTGACTATCGACAGCAGCCAGCGTATGGACAGTTAGTCCGACCGATACCCTC	1	AGGR_8071:NC_010842_96983	Hybrid
AAGACGCTGTCCCTCAGGCGCCGGAGACGTAGAGTGTACCGACCTCAGTAGCCGTGACTATCGACAGCATAACAAATGGAACTCGAAGCCTTCTGGAAGCATATC	1	AGGR_8071:NC_021031_70601	Hybrid
AAGACGCTGTCCCTCAGGCGCCGGAGACGTAGAGTGTACCGACCTCAGTAGCCGTGACTATCGACAGCATACACCGTCTTAAAGCTGTTTACTTGGCTCCAACCG	2	AGGR_8071	0
AAGACGCTGTCCCTCAGGCGCCGGAGACGTAGAGTGTACCGACCTCAGTAGCCGTGACTATCGACAGCATCCCAAGTCTTAAAGCTGTTTACTTGGCTCCAACCG	2	AGGR_8071	0
AAGACGCTGTCCCTCAGGCGCCGGAGACGTAGAGTGTACCGACCTCAGTAGCCGTGACTATCGACAGCGAAAGTTGTCTTAAAGCTGTTTACTTGGCTCCAACCG	3	AGGR_8071	0
AAGACGCTGTCCCTCAGGCGCCGGAGACGTAGAGTGTACCGACCTCAGTAGCCGTGACTATCGACAGCGGATGTAGTCTTAAAGCTGTTTACTTGGCTCCAACCG	1	AGGR_8071	0
AAGACGCTGTCCCTCAGGCGCCGGAGACGTAGAGTGTACCGACCTCAGTAGCCGTGACTATCGACAGCGGGCTTGGAAATTATGGTATATTCACAAATTAGCGGC	1	AGGR_8071:NC_011567_76245	Hybrid
AAGACGCTGTCCCTCAGGCGCCGGAGACGTAGAGTGTACCGACCTCAGTAGCCGTGACTATCGACAGCGGTTCGAGCAGCGGATGTATGTTGTCATCAATTGTAG	1	AGGR_8071:NC_009515_29382	Hybrid
AAGACGCTGTCCCTCAGGCGCCGGAGACGTAGAGTGTACCGACCTCAGTAGCCGTGACTATCGACAGCGTCCCTGGTCTTAAAGCTGTTTACTTGGCTCCAACCG	1	AGGR_8071	0
AAGACGCTGTCCCTCAGGCGCCGGAGACGTAGAGTGTACCGACCTCAGTAGCCGTGACTATCGACAGCGTGAATGGTTTTAAAGCTGTTTACTTGGCTCCAACCG	1	AGGR_8071	1
AAGACGCTGTCCCTCAGGCGCCGGAGACGTAGAGTGTACCGACCTCAGTAGCCGTGACTATCGACAGCTGGATTGGTCTTAAAGCTGTTACTTGGCTCCAACCG	1	AGGR_8071	1
AAGACGCTGTCCCTCAGGCGCCGGAGACGTAGAGTGTACCGACCTCAGTAGCCGTGACTATCGACAGCTGTCCGTGTCTTAAAGCTGTTTACTTGGCTCCAACCG	1	AGGR_8071	0
AAGACGCTGTCCCTCAGGCGCCGGAGACGTAGAGTGTACCGACCTCAGTAGCCGTGACTATCGACAGCTTGAATGGTCTTAAAGCTGTTTACTTGGCTCCAACCG	1	AGGR_8071	0
AAGACGCTGTCCCTCAGGCGCCGGAGACGTAGAGTGTACCGACCTCAGTAGCCGTGACTATCGACAGCTTTTCAGGTCTTAAAGCTGTTTGCTTGGCTCCAACCG	1	AGGR_8071	1
AAGACGCTGTCCCTCAGGCGCCGGAGACGTAGAGTGTACCGACCTCAGTAGCCGTGACTATCGACAGGAAGTTATGTCTTAAAGCTGTTTACTTGGCTCCAACCG	1	AGGR_8071	0
AAGACGCTGTCCCTCAGGCGCCGGAGACGTAGAGTGTACCGACCTCAGTAGCCGTGACTATCGACAGGAATCGTTGTCTTAAAGCTGTTTACTTGGCTCCAACCG	1	AGGR_8071	0
AAGACGCTGTCCCTCAGGCGCCGGAGACGTAGAGTGTACCGACCTCAGTAGCCGTGACTATCGACAGGAGAGTTTGTCTTAAAGCTGTTTACTTGCTCCAACCG	2	AGGR_8071	1
AAGACGCTGTCCCTCAGGCGCCGGAGACGTAGAGTGTACCGACCTCAGTAGCCGTGACTATCGACAGGATGATCTATTGTTATTTGCAGCTCCAATTGTAATGCC	2	AGGR_8071:NC_015391_20139	Hybrid
AAGACGCTGTCCCTCAGGCGCCGGAGACGTAGAGTGTACCGACCTCAGTAGCCGTGACTATCGACAGGATGGGATGTCTTAAAGCTGTTTACTTGGCTCCAACCG	1	AGGR_8071	0
AAGACGCTGTCCCTCAGGCGCCGGAGACGTAGAGTGTACCGACCTCAGTAGCCGTGACTATCGACAGGATGTGTGGTCTTAAAACTGTTTACTTGGCTCCAACCG	2	AGGR_8071	1
AAGACGCTGTCCCTCAGGCGCCGGAGACGTAGAGTGTACCGACCTCAGTAGCCGTGACTATCGACAGGATTTCGCGTCTTAAAGCTGTTTACTTGGCTCCAACCG	1	AGGR_8071	0
AAGACGCTGTCCCTCAGGCGCCGGAGACGTAGAGTGTACCGACCTCAGTAGCCGTGACTATCGACAGGCCGCGGGGTCTTAAAGCTGTTTACTTGGCTCCAACG	2	AGGR_8071	2
AAGACGCTGTCCCTCAGGCGCCGGAGACGTAGAGTGTACCGACCTCAGTAGCCGTGACTATCGACAGGCGATAATATGGTAGGTGAATATAGAGTACCGACTAG	1	AGGR_8071:NC_014727_41693	Hybrid
AAGACGCTGTCCCTCAGGCGCCGGAGACGTAGAGTGTACCGACCTCAGTAGCCGTGACTATCGACAGGCGCATTGGTCTTAAAGCTGTTTACTTGGCTCCAACCG	1	AGGR_8071	0
AAGACGCTGTCCCTCAGGCGCCGGAGACGTAGAGTGTACCGACCTCAGTAGCCGTGACTATCGACAGGCTAACCGGTCTTAAAGCTGTTTACTTGGCTCAACCG	1	AGGR_8071	1
AAGACGCTGTCCCTCAGGCGCCGGAGACGTAGAGTGTACCGACCTCAGTAGCCGTGACTATCGACAGGGAATCAAGTCTTAAAGCTGTTTACTTGGCTCCAACCG	1	AGGR_8071	0
AAGACGCTGTCCCTCAGGCGCCGGAGACGTAGAGTGTACCGACCTCAGTAGCCGTGACTATCGACAGGGATTGCTGTCTTAAAGCTGTTTACTTGGCTCCAACCG	2	AGGR_8071	0
AAGACGCTGTCCCTCAGGCGCCGGAGACGTAGAGTGTACCGACCTCAGTAGCCGTGACTATCGACAGGGTTCATTGTCTTAAAGCTGTTTACTTGGCTCCAACCG	1	AGGR_8071	0
AAGACGCTGTCCCTCAGGCGCCGGAGACGTAGAGTGTACCGACCTCAGTAGCCGTGACTATCGACAGGGTTTAAGGTCTTAAAGCTGTTTACTTGGCTCCAACCG	2	AGGR_8071	0
AAGACGCTGTCCCTCAGGCGCCGGAGACGTAGAGTGTACCGACCTCAGTAGCCGTGACTATCGACAGGGTTTATGGTCTTAAAGCTGTTTACTTGGCTCCAACCG	1	AGGR_8071	0
AAGACGCTGTCCCTCAGGCGCCGGAGACGTAGAGTGTACCGACCTCAGTAGCCGTGACTATCGACAGGTAAAGCAGTCTTAAAGCTGTTTACTTGGCTCCAACCG	1	AGGR_8071	0
AAGACGCTGTCCCTCAGGCGCCGGAGACGTAGAGTGTACCGACCTCAGTAGCCGTGACTATCGACAGGTAAATCCGTCTTAAAGCTGTTTACTCG	1	AGGR_8071	11
AAGACGCTGTCCCTCAGGCGCCGGAGACGTAGAGTGTACCGACCTCAGTAGCCGTGACTATCGACAGGTACCACCGTCTTAAAGCTGTTTACTTGGCTCCAACCG	1	AGGR_8071	0
AAGACGCTGTCCCTCAGGCGCCGGAGACGTAGAGTGTACCGACCTCAGTAGCCGTGACTATCGACAGGTAGCCTCGTCTTAAAGCTGTTTACTTGGCTCCAACCG	1	AGGR_8071	0
AAGACGCTGTCCCTCAGGCGCCGGAGACGTAGAGTGTACCGACCTCAGTAGCCGTGACTATCGACAGGTATATCGGTCTTAAAGCTGTTTACTTGGCTCCAACCG	1	AGGR_8071	0
AAGACGCTGTCCCTCAGGCGCCGGAGACGTAGAGTGTACCGACCTCAGTAGCCGTGACTATCGACAGGTATTTCCGTCTTAAAGCTGTTTACTTGGCTCCAACCG	2	AGGR_8071	0
AAGACGCTGTCCCTCAGGCGCCGGAGACGTAGAGTGTACCGACCTCAGTAGCCGTGACTATCGACAGGTCAATTGTCTTAAAGCTGTTTACTTGGCTCAACCG	1	AGGR_8071	1
AAGACGCTGTCCCTCAGGCGCCGGAGACGTAGAGTGTACCGACCTCAGTAGCCGTGACTATCGACAGGTCTGCCTGTCTTAAAGCTGTTTACTTGGCTCCAACCG	1	AGGR_8071	0
AAGACGCTGTCCCTCAGGCGCCGGAGACGTAGAGTGTACCGACCTCAGTAGCCGTGACTATCGACAGGTTGGGCAGTCTTAAAGCTGTTTACTTGGCTCCAACCG	1	AGGR_8071	0
AAGACGCTGTCCCTCAGGCGCCGGAGACGTAGAGTGTACCGACCTCAGTAGCCGTGACTATCGACAGGTTTTTCCGTCTTAAAGCTGTTTACTTGGCTCCAACCG	1	AGGR_8071	0
AAGACGCTGTCCCTCAGGCGCCGGAGACGTAGAGTGTACCGACCTCAGTAGCCGTGACTATCGACAGTAAATTGTGTCTTAAAGCTGTTTACTTGGCTCCAACCG	1	AGGR_8071	0
AAGACGCTGTCCCTCAGGCGCCGGAGACGTAGAGTGTACCGACCTCAGTAGCCGTGACTATCGACAGTAACGGGAGTCTTAAAGCTGTTTACTTGGCTCCAACCG	2	AGGR_8071	0
AAGACGCTGTCCCTCAGGCGCCGGAGACGTAGAGTGTACCGACCTCAGTAGCCGTGACTATCGACAGTACATTCCGTCTTAAAGCTGTTTACTTGGCTCCAACCG	1	AGGR_8071	0
AAGACGCTGTCCCTCAGGCGCCGGAGACGTAGAGTGTACCGACCTCAGTAGCCGTGACTATCGACAGTATAAAGGGTCTTAAAGCTGTTTACTTGGCTCCAACCG	1	AGGR_8071	0
AAGACGCTGTCCCTCAGGCGCCGGAGACGTAGAGTGTACCGACCTCAGTAGCCGTGACTATCGACAGTATAGAAGATCCACAAGGCAGGTAAAGAACTGATCCAG	1	AGGR_8071:NC_014121_4285	Hybrid
AAGACGCTGTCCCTCAGGCGCCGGAGACGTAGAGTGTACCGACCTCAGTAGCCGTGACTATCGACAGTATATCTAGTCTTAAAGCTGTTTACTTGCTCCAACCG	1	AGGR_8071	1
AAGACGCTGTCCCTCAGGCGCCGGAGACGTAGAGTGTACCGACCTCAGTAGCCGTGACTATCGACAGTATCTTATGTCTTAAAGCTGTTTACTTGGCTCCAACCG	1	AGGR_8071	0
AAGACGCTGTCCCTCAGGCGCCGGAGACGTAGAGTGTACCGACCTCAGTAGCCGTGACTATCGACAGTATGGTCAGTCTTAAAGCTGTTTACTTGGCTCCAACCG	2	AGGR_8071	0
AAGACGCTGTCCCTCAGGCGCCGGAGACGTAGAGTGTACCGACCTCAGTAGCCGTGACTATCGACAGTCAGGTATGTCTTAAAGCTGTTTACTTGGCTCCACCG	1	AGGR_8071	1
AAGACGCTGTCCCTCAGGCGCCGGAGACGTAGAGTGTACCGACCTCAGTAGCCGTGACTATCGACAGTCGGATTGGTCTTAAAGCTGTTTACTTGGCTCCAACCG	1	AGGR_8071	0
AAGACGCTGTCCCTCAGGCGCCGGAGACGTAGAGTGTACCGACCTCAGTAGCCGTGACTATCGACAGTCGGCTGCGTCTTAAAGCTGTTTACTTGGCTCCAACCG	1	AGGR_8071	0
AAGACGCTGTCCCTCAGGCGCCGGAGACGTAGAGTGTACCGACCTCAGTAGCCGTGACTATCGACAGTGAAGATAGTCTTAAAGCTGTTTACTTGGCTCCAACCG	1	AGGR_8071	0
AAGACGCTGTCCCTCAGGCGCCGGAGACGTAGAGTGTACCGACCTCAGTAGCCGTGACTATCGACAGTGATGAATGTCTTAAAGCTGTTTACTTGGCTCCAACCG	1	AGGR_8071	0
AAGACGCTGTCCCTCAGGCGCCGGAGACGTAGAGTGTACCGACCTCAGTAGCCGTGACTATCGACAGTGCATATAGTCTTAAAGCTGTTTACTTGGCTCCAACCG	3	AGGR_8071	0
AAGACGCTGTCCCTCAGGCGCCGGAGACGTAGAGTGTACCGACCTCAGTAGCCGTGACTATCGACAGTGCTGTCTGTCTTAAAGCTGTTTACTTGGCTCCAACCG	1	AGGR_8071	0
AAGACGCTGTCCCTCAGGCGCCGGAGACGTAGAGTGTACCGACCTCAGTAGCCGTGACTATCGACAGTGGGAAGGCCGTCTACGCGCTGAGCGCGGCAGACAACG	1	AGGR_8071:NC_022247_118998	Hybrid
AAGACGCTGTCCCTCAGGCGCCGGAGACGTAGAGTGTACCGACCTCAGTAGCCGTGACTATCGACAGTGGTACGTGTGTTAGAATCCGAAAGCTTGAACTTAAGC	1	AGGR_8071:NC_014221_101309	Hybrid
AAGACGCTGTCCCTCAGGCGCCGGAGACGTAGAGTGTACCGACCTCAGTAGCCGTGACTATCGACAGTGTTGATAGTCTTAAAGCTGTTTACTTGGCTCCACCG	1	AGGR_8071	1
AAGACGCTGTCCCTCAGGCGCCGGAGACGTAGAGTGTACCGACCTCAGTAGCCGTGACTATCGACAGTGTTTTCCGTCTTAAAGCTGTTTACTTGGCTCCAACCG	2	AGGR_8071	0
AAGACGCTGTCCCTCAGGCGCCGGAGACGTAGAGTGTACCGACCTCAGTAGCCGTGACTATCGACAGTTAACTCCGTCTTAAAGCTGTTTACTTGGCTCCAACCG	1	AGGR_8071	0
AAGACGCTGTCCCTCAGGCGCCGGAGACGTAGAGTGTACCGACCTCAGTAGCCGTGACTATCGACAGTTAAGCTTGTCTTAAAGCTGTTTACTTGGCTCCAACCG	1	AGGR_8071	0
AAGACGCTGTCCCTCAGGCGCCGGAGACGTAGAGTGTACCGACCTCAGTAGCCGTGACTATCGACAGTTAGCCTAGTCTTAAAGCTGTTTACTTGGCTCCAACCG	2	AGGR_8071	0
AAGACGCTGTCCCTCAGGCGCCGGAGACGTAGAGTGTACCGACCTCAGTAGCCGTGACTATCGACAGTTAGTATAGTCTTAAAGCTGTTTACTTGGCTCCAACCG	2	AGGR_8071	0
AAGACGCTGTCCCTCAGGCGCCGGAGACGTAGAGTGTACCGACCTCAGTAGCCGTGACTATCGACAGTTATGTCTGTCTTAAAGCTGTTTACTTGGCTCCAACCG	1	AGGR_8071	0
AAGACGCTGTCCCTCAGGCGCCGGAGACGTAGAGTGTACCGACCTCAGTAGCCGTGACTATCGACAGTTATTCCTGTCTTAAACTGTTTACTTGGCTCCAACG	1	AGGR_8071	3
AAGACGCTGTCCCTCAGGCGCCGGAGACGTAGAGTGTACCGACCTCAGTAGCCGTGACTATCGACAGTTCATGGTGTCTTAAAGCTGTTTACTTGGCTCCAACCG	2	AGGR_8071	0
AAGACGCTGTCCCTCAGGCGCCGGAGACGTAGAGTGTACCGACCTCAGTAGCCGTGACTATCGACAGTTCCTAAAGTCTTAAAGCTGTTTACTTGGCTCAACCG	1	AGGR_8071	1
AAGACGCTGTCCCTCAGGCGCCGGAGACGTAGAGTGTACCGACCTCAGTAGCCGTGACTATCGACAGTTCGCTTCGTCTTAAAGCTGTTTACTTGGCTCCAACCG	1	AGGR_8071	0
AAGACGCTGTCCCTCAGGCGCCGGAGACGTAGAGTGTACCGACCTCAGTAGCCGTGACTATCGACAGTTCGTAGAGAGGAGTGTGCCGGAATCTGGAATATCTAC	2	AGGR_8071:NC_022523_42473	Hybrid
AAGACGCTGTCCCTCAGGCGCCGGAGACGTAGAGTGTACCGACCTCAGTAGCCGTGACTATCGACAGTTGCCTAGGTCTTAAAGCTGTTTAGCTTGGCTCCAACCG	1	AGGR_8071	1
AAGACGCTGTCCCTCAGGCGCCGGAGACGTAGAGTGTACCGACCTCAGTAGCCGTGACTATCGACAGTTGTCTAGGTCTTAAAGCTGTTTACTTGGCTCCAACCG	1	AGGR_8071	0
AAGACGCTGTCCCTCAGGCGCCGGAGACGTAGAGTGTACCGACCTCAGTAGCCGTGACTATCGACAGTTGTGTATGTCTTAAAGCTGTTTACTTGGCTCCAACCG	1	AGGR_8071	0
AAGACGCTGTCCCTCAGGCGCCGGAGACGTAGAGTGTACCGACCTCAGTAGCCGTGACTATCGACAGTTGTTAGCGTCTTAAAGCTGTTTACTTGGCTCCAACCG	2	AGGR_8071	0
AAGACGCTGTCCCTCAGGCGCCGGAGACGTAGAGTGTACCGACCTCAGTAGCCGTGACTATCGACAGTTTGAAAGGTCTTAAAGCTGTTTACTTGGCTCCAACCG	3	AGGR_8071	0
AAGACGCTGTCCCTCAGGCGCCGGAGACGTAGAGTGTACCGACCTCAGTAGCCGTGACTATCGACAGTTTTTTTTCCTGATTCATGAGGGTCATGTCTCCTAGCG	1	AGGR_8071:NC_012669_16062	Hybrid
AAGACGCTGTCCCTCAGGCGCCGGAGACGTAGAGTGTACCGACCTCAGTAGCCGTGATATCGACAGGATCTACCGTCTTAAAGCTGTTTACTTGGCTCCAACCG	1	AGGR_8071	1
AAGACGCTGTCCCTCAGGCGCCGGAGACGTAGAGTGTACCGACCTCAGTAGCCGTGCTATCGACAGTTCGTATAGTCTTAAAGCTGTTTACTTGGCTCCAACCG	1	AGGR_8071	1
AAGACGCTGTCCCTCAGGCGCCGGAGACGTAGAGTGTACCGACTCAGTAGCCGTGACTATCGACAGCCTTTGTAGTCTTAAAGCTGTTTACTTGGCTCCAACCG	2	AGGR_8071	1
AAGACGCTGTCCCTCAGGCGCCGGAGACGTAGAGTGTACCGCCTCAGTACCGTGACTACGACAGCTGTGAAACCAGATGTTGAAAGGATAGAGGGCGTGAC	1	AGGR_8071:NC_007645_38788	Hybrid
AAGACGCTGTCCCTCAGGCGCCGGAGACGTAGAGTGTACGACCTCAGTACCGTGACTATCGACAGGCTTTTGTGTCTTAAAGCTGTTACTTGCTCCAACCG	2	AGGR_8071	4
AAGACGCTGTCCCTCAGGCGCCGGAGACGTAGAGTGTACGACCTCAGTAGCGTGACTATCGACAGGATTTCACGTCTTAAAGCTGTTTACTTGGCTCCAACCG	1	AGGR_8071	2
AAGACGCTGTCCCTCAGGCGCCGGAGACGTAGAGTGTACGCGACCTCAGTAGCCGTGACTATCGACAGGTGCTCATGTCTTAAAGCTGTTTACTTGGCTCAACCG	1	AGGR_8071	2
AAGACGCTGTCCCTCAGGCGCCGGAGACGTAGAGTTACCGACCTCAGTAGCCGTGCTATCGACAGAATCACTGTCTTAAAGCTGTTTACTTGGCTCCAACCG	1	AGGR_8071	2
AAGACGCTGTCCCTCAGGCGCCGGAGACGTAGATGTACCGACCTCAGTAGCCGTGACTATCGACAGCTACTAGGGTCTTAAAGCTGTTTACTTGGCTCCAACCG	1	AGGR_8071	1
AAGACGCTGTCCCTCAGGCGCCGGAGAG	3	NA	Other
AAGACGCTGTCCCTCAGGCGCCGGAGCACGTAGAGTGTACCGACCTCAGTAGCCGTGACTATCGACAGTCCCGTTCTAGTGGTGTAGCCAGGATTTCATGGCATCG	1	AGGR_8071:NC_017223_21327	Hybrid
AAGACGCTGTCCCTCAGGCGCCGGAGCACGTAGAGTGTACCGACCTCAGTAGCCGTGACTATCGACAGTGTTTGCTGTCTTAAAGCTGTTTACTTGGCTCCAACCG	2	AGGR_8071	1
AAGACGCTGTCCCTCAGGCGCCGGAGGACGTAGAGTGTACCGACCTCAGTAGCCGTGACTATCGACAGCTGTTTTTGTCTTAAAGCTGTTTACTTGGCTCCAACCG	1	AGGR_8071	1
AAGACGCTGTCCCTCAGGCGCCGTAGACGTAGAGTGTACCGACCTCAGTAGCGTGACTATCGACAGAATTTAAGTCTAAAGCTGTTTACTTGGCTCCAACG	1	AGGR_8071	5
AAGACGCTGTCCCTCAGGCTGGCTCCAACCG	1	NA	Other
AAGACGCTGTCCCTCAGGGCTGTTTACTTGGCTCCAACG	1	NA	Other
AAGACGCTGTCCCTCAGGTGTACCGACCTCAGTAGCCGTGACTATCGACAGGGCTTCTTGTCTTAAAGCTGTTTACTTGGCTCCAACCG	2	NA	Other
AAGACGCTGTCCCTCATGCGCCGGAGACGTAGAGTGTACCGACCTCAGTAGCCGTGACTATCGACAGCGTCGTCGGTCTTAAAGCTGTTTACTTGGCTCCAACCG	1	AGGR_8071	1
AAGACGCTGTCCCTCGGCGCCGGAGACGTAGAGTGTACCGACCTCAGTAGCCGTGACTATCGACAGTCTTATTCGTCTTAAAGCTGTTTACTTGGCTCCAACCG	3	AGGR_8071	1
AAGACGCTGTCCCTCTGGCTCCAACCG	3	NA	Other
AAGACGCTGTCCG	1	NA	Other
AAGACGCTGTCCTCAGGCCCGGAGACGTAGAGTGTACCGACCTCAGTAGCCGTGACTACGACAGCCCTGTCGGTCTTAAAGCTGTTTACTTGGCTCCAACCG	2	NA	Other
AAGACGCTGTCCTCAGGCGCCGGAGACGTAGAGTGTACAACCG	2	NA	Other
AAGACGCTGTCCTCAGGCGCCGGAGACGTAGAGTGTACCGACCTCAGTAGCCGTGACTATCGACAGTGATGTAAGTCTTAAAGCTGTTTACTTGGCTCCAACCG	1	AGGR_8071	1
AAGACGCTGTCG	1	NA	Other
AAGACGCTGTCTTTACTTGGCTCCAACCG	2	NA	Other
AAGACGCTGTGACTTGGCTCCAACCG	1	NA	Other
AAGACGCTTACTTGGCTCCAACCG	1	NA	Other
AAGACGGCATTTGCACTGATTATGATGATGAGAGTGTACCGACCTCAGTAGCCGTGACTATCGACAGCTACGATGATGAGGATTGTCCGGATTATCCGGCTGCTC	1	NC_020800_15639	1
AAGACGGCG	2	NA	Other
AAGACGTGCCCTCAGGCGCCGGAGACGTAGAGTTACCGACCTCAGTAGCCGTGACTATCGACACTGTATATGTCTTAAAGCTGTTTACTTGGCTCCACCG	2	AGGR_8071	5
AAGACTAT	2	NA	Other
AAGACTC	2	NA	Other
AAGACTTC	3	NA	Other
AAGACTTCC	1	NA	Other
AAGACTTCCAGGCCACAGCAGT	1	NA	Other
AAGACTTCCCCGGCGGCCACAGCAGT	1	NA	Other
AAGACTTCCTATCCTGGTATTGCTTACGCGCAGT	1	NA	Other
AAGACTTCCTCCTGGTATTGCTTACGCCAAGAGTGTACCGACCTCAGTAGCCGTGACTACGACAGCTCGTAGAAACAACCTGTTCTCCGGCGGCCACAGCAGT	1	IPAH_82561	2
AAGACTTCCTCCTGGTATTGCTTACGCCAAGAGTGTACCGACCTCAGTAGCCGTGACTATCGACAGCTTCACAAAACAACCTGTTCTCCGGCGGCCACAGCAGT	1	IPAH_82561	1
AAGACTTCCTCCTGGTATTGCTTACGCCAAGAGTGTACCGACCTCAGTAGCCGTGACTATCGACAGTACTTTACAACAACCTGTTCTCCGGCGGCCACAGCAGT	1	IPAH_82561	1
AAGACTTCCTCTGGTATTGCTTACGCCAAGAGTGTACCGACCTCAGTAGCCGTGACTATCGACAGCTAAGTGCAACAACCTGTTCTCCGGCGGCCACAGCAGT	1	NA	Other
AAGACTTCCTTCC	2	NA	Other
AAGACTTCCTTCCAGCAGT	2	NA	Other
AAGACTTCCTTCCCTGGTATTGCTTACGCCAAGAGTGTACCGACCTCAGTAGCCGTGACTATCGACAGCTCAACTCAACACCTGTTCTCCGGCGGCCACAGCAGT	1	IPAH_82561	2
AAGACTTCCTTCCGGCGGCCACAGCAGT	1	NA	Other
AAGACTTCCTTCCTGCAGCAGT	1	NA	Other
AAGACTTCCTTCCTGGAAGCAGT	1	NA	Other
AAGACTTCCTTCCTGGGGATGCTGCTTCAT	1	NA	Other
AAGACTTCCTTCCTGGT	1	NA	Other
AAGACTTCCTTCCTGGTAT	1	NA	Other
AAGACTTCCTTCCTGGTATAGCTTACGCCAAGAGTGTACCGACCTCAGTAGCCGTGACTATCAACAGTTTATAACCTGGATGCATGTTACTGACCTTCGCCATAG	1	IPAH_82561:NC_006138_80850	Hybrid
AAGACTTCCTTCCTGGTATTACTTACGCCAAGAGTGTACCGACCTCAGTAGCCGTGACTATCGACAGCTCTTGTTAACAACCTGTTCTCCGGCGGCCACAGCAGT	1	IPAH_82561	1
AAGACTTCCTTCCTGGTATTCTTACGCCAAGAGTGACACAGCAGT	2	NA	Other
AAGACTTCCTTCCTGGTATTCTTACGCCAAGAGTGTACCGACCTCAGTAGCCGTGACTACGACAGTCTCATCGTACAAACCAAGATACAACTATCTCGACAGC	1	NA	Other
AAGACTTCCTTCCTGGTATTCTTACGCCAGAGTGTACCGACCTCAGTAGCCGTGACTATCGACAGTTATAGCATCCACTTTATAACCACGTTCTTGGCCGCC	1	NA	Other
AAGACTTCCTTCCTGGTATTGCAGAACAACCTGTTCTCCGGCGGCCACAGCAGT	1	NA	Other
AAGACTTCCTTCCTGGTATTGCTTAACAGCAGT	1	NA	Other
AAGACTTCCTTCCTGGTATTGCTTAAGCCAAGAGTGTACCGACCTCAGTAGCCGTGACTATCGACAGGTCGTTACAACAACCTGTTCTCCGGCGGCCACAGCAGT	1	IPAH_82561	1
AAGACTTCCTTCCTGGTATTGCTTACGCCAAAGAGTGTACCGACCTCAGTAGCCGTGACTATCGACAGTGTCGCACAACAACCTGTTCTCCGGCGGCCACAGCAGT	1	IPAH_82561	1
AAGACTTCCTTCCTGGTATTGCTTACGCCAAGAGAAACCTGTTCTCCGGCGGCCACAGCAGT	1	NA	Other
AAGACTTCCTTCCTGGTATTGCTTACGCCAAGAGTGTACCGACCCAGTAGCCGGACTATCAGT	2	NA	Other
AAGACTTCCTTCCTGGTATTGCTTACGCCAAGAGTGTACCGACCTCAGTAGCCGGACTATCGACAGGGTTAGGAAACAACCTGTTCTCCGGCGGCCACAGCAGT	2	IPAH_82561	1
AAGACTTCCTTCCTGGTATTGCTTACGCCAAGAGTGTACCGACCTCAGTAGCCGTGACTATCAACAGCCTCAGAAAACAACCTGTTCTCCGGCGGCCACAGCAGT	1	IPAH_82561	1
AAGACTTCCTTCCTGGTATTGCTTACGCCAAGAGTGTACCGACCTCAGTAGCCGTGACTATCGACAGAACTTTTGTCTTCGAGATTGTCCAGTTCCGTTACGAGG	1	IPAH_82561:NC_008358_56264	Hybrid
AAGACTTCCTTCCTGGTATTGCTTACGCCAAGAGTGTACCGACCTCAGTAGCCGTGACTATCGACAGAATAAGGGAACAACCTGTTCTCCGGCGGCCACAGCAGT	2	IPAH_82561	0
AAGACTTCCTTCCTGGTATTGCTTACGCCAAGAGTGTACCGACCTCAGTAGCCGTGACTATCGACAGAATAGACAAACAACCTGTTCTCCGGCGGCCACAGCAGT	2	IPAH_82561	0
AAGACTTCCTTCCTGGTATTGCTTACGCCAAGAGTGTACCGACCTCAGTAGCCGTGACTATCGACAGAATAGTTACCTTTATCGGCCAACTCAACAACGTCTTAC	1	IPAH_82561:NC_017465_62	Hybrid
AAGACTTCCTTCCTGGTATTGCTTACGCCAAGAGTGTACCGACCTCAGTAGCCGTGACTATCGACAGAATCCAACTAGGCGTAGCATCAATAAGGACTTGATTCC	1	IPAH_82561:NC_008554_147134	Hybrid
AAGACTTCCTTCCTGGTATTGCTTACGCCAAGAGTGTACCGACCTCAGTAGCCGTGACTATCGACAGACATCCTAAACAACCTGTTCTCCGGCGGCCACAGCAGT	1	IPAH_82561	0
AAGACTTCCTTCCTGGTATTGCTTACGCCAAGAGTGTACCGACCTCAGTAGCCGTGACTATCGACAGACATGCGGAACAACCTGTTCTCCGGCGGCCACAGCAGT	1	IPAH_82561	0
AAGACTTCCTTCCTGGTATTGCTTACGCCAAGAGTGTACCGACCTCAGTAGCCGTGACTATCGACAGACCTACCGAACAACCTGTTCTCCGGCGGCCACAGCAGT	1	IPAH_82561	0
AAGACTTCCTTCCTGGTATTGCTTACGCCAAGAGTGTACCGACCTCAGTAGCCGTGACTATCGACAGACTAATAGACTTCTTGAAGTTGAGAGGTTAGCGATTGC	1	IPAH_82561:NC_019042_15725	Hybrid
AAGACTTCCTTCCTGGTATTGCTTACGCCAAGAGTGTACCGACCTCAGTAGCCGTGACTATCGACAGAGTGAATCTTGACCCGCGAATTAACCAGGTTAACGCC	2	IPAH_82561:NC_020990_209599	Hybrid
AAGACTTCCTTCCTGGTATTGCTTACGCCAAGAGTGTACCGACCTCAGTAGCCGTGACTATCGACAGATAGTGCTAACAACCTGTTCTCCGGCGGCCACAGCAGT	1	IPAH_82561	0
AAGACTTCCTTCCTGGTATTGCTTACGCCAAGAGTGTACCGACCTCAGTAGCCGTGACTATCGACAGATATAAGATCTGATACACGTCGCTGTTGTTACGTTCCG	1	IPAH_82561:NC_014121_31537	Hybrid
AAGACTTCCTTCCTGGTATTGCTTACGCCAAGAGTGTACCGACCTCAGTAGCCGTGACTATCGACAGATGAGTCGAACAACCTGTTCTCCGGCGGCCACAGCAGT	1	IPAH_82561	0
AAGACTTCCTTCCTGGTATTGCTTACGCCAAGAGTGTACCGACCTCAGTAGCCGTGACTATCGACAGATGTTACGAACAACCTGTTCTCCGGCGGCCACAGCAGT	2	IPAH_82561	0
AAGACTTCCTTCCTGGTATTGCTTACGCCAAGAGTGTACCGACCTCAGTAGCCGTGACTATCGACAGATTCTGATAACAACCTGTTCTCCGGCGGCCACAGCAGT	1	IPAH_82561	0
AAGACTTCCTTCCTGGTATTGCTTACGCCAAGAGTGTACCGACCTCAGTAGCCGTGACTATCGACAGATTGATTTTCGAGTTTACTCAGCGCCAAATTGTCATCC	2	IPAH_82561:NC_008228_152992	Hybrid
AAGACTTCCTTCCTGGTATTGCTTACGCCAAGAGTGTACCGACCTCAGTAGCCGTGACTATCGACAGCACGTGTCAACAACCTGTTCTCCGGCGGCCACAGCAGT	3	IPAH_82561	0
AAGACTTCCTTCCTGGTATTGCTTACGCCAAGAGTGTACCGACCTCAGTAGCCGTGACTATCGACAGCAGACTAATAACAACCTGTTCTCCGGCGGCCACAGCAGT	2	IPAH_82561	1
AAGACTTCCTTCCTGGTATTGCTTACGCCAAGAGTGTACCGACCTCAGTAGCCGTGACTATCGACAGCAGGATGAAACAACCTGTTCTCCGGCGGCCACAGCAGT	4	IPAH_82561	0
AAGACTTCCTTCCTGGTATTGCTTACGCCAAGAGTGTACCGACCTCAGTAGCCGTGACTATCGACAGCATGTGTGAACAACCTGTTCTCCGGCGGCCACAGCAGT	1	IPAH_82561	0
AAGACTTCCTTCCTGGTATTGCTTACGCCAAGAGTGTACCGACCTCAGTAGCCGTGACTATCGACAGCCAAATTTAACAACCTGTTCTCCGGCGGCCACAGCAGT	1	IPAH_82561	0
AAGACTTCCTTCCTGGTATTGCTTACGCCAAGAGTGTACCGACCTCAGTAGCCGTGACTATCGACAGCCATCTGTAACAACCTGTTCTCCGGCGGCCACAGCAGT	1	IPAH_82561	0
AAGACTTCCTTCCTGGTATTGCTTACGCCAAGAGTGTACCGACCTCAGTAGCCGTGACTATCGACAGCCTAGTCTGTGACAGTAATGACCTATCGTCGTGCC	1	IPAH_82561:NC_020800_95379	Hybrid
AAGACTTCCTTCCTGGTATTGCTTACGCCAAGAGTGTACCGACCTCAGTAGCCGTGACTATCGACAGCCTGCTAAAACAACCTGTTCTCCGGCGACCACAGCAGT	3	IPAH_82561	1
AAGACTTCCTTCCTGGTATTGCTTACGCCAAGAGTGTACCGACCTCAGTAGCCGTGACTATCGACAGCGAAGCATAACTGACTGCGACGATGATGCCCTGGAATG	1	IPAH_82561:NC_017047_89	Hybrid
AAGACTTCCTTCCTGGTATTGCTTACGCCAAGAGTGTACCGACCTCAGTAGCCGTGACTATCGACAGCGATAAATAACAACCTGTTCTCCGGCGGCCACAGCAGT	1	IPAH_82561	0
AAGACTTCCTTCCTGGTATTGCTTACGCCAAGAGTGTACCGACCTCAGTAGCCGTGACTATCGACAGCGCACCACAACAACCTGTTCTCCGGCGGCCACAGCAGT	1	IPAH_82561	0
AAGACTTCCTTCCTGGTATTGCTTACGCCAAGAGTGTACCGACCTCAGTAGCCGTGACTATCGACAGCGCATTGGAACAACCTGTTCTCCGGCGGCCACAGCAGT	1	IPAH_82561	0
AAGACTTCCTTCCTGGTATTGCTTACGCCAAGAGTGTACCGACCTCAGTAGCCGTGACTATCGACAGCGCATTTGAACAACCTGTTCTCCGGCGGCCACAGCAGT	2	IPAH_82561	0
AAGACTTCCTTCCTGGTATTGCTTACGCCAAGAGTGTACCGACCTCAGTAGCCGTGACTATCGACAGCGCCCTAGGCTTTGTCTGTTCTTTAGCTTTGAAACGCG	1	IPAH_82561:NC_011126_7272	Hybrid
AAGACTTCCTTCCTGGTATTGCTTACGCCAAGAGTGTACCGACCTCAGTAGCCGTGACTATCGACAGCGTCTTCGAACAACCTGTTCTCCGGCGGCCACAGCAGT	5	IPAH_82561	0
AAGACTTCCTTCCTGGTATTGCTTACGCCAAGAGTGTACCGACCTCAGTAGCCGTGACTATCGACAGCGTGAATAAACAACCTGTTCTCCGGCGGCCACAGCAGT	1	IPAH_82561	0
AAGACTTCCTTCCTGGTATTGCTTACGCCAAGAGTGTACCGACCTCAGTAGCCGTGACTATCGACAGCTATTTCAAACAACCTGTTCTCCGGCGGCCACAGCAGT	2	IPAH_82561	0
AAGACTTCCTTCCTGGTATTGCTTACGCCAAGAGTGTACCGACCTCAGTAGCCGTGACTATCGACAGCTCTACAGCTGTTTAGCGACTCGATGGCATTCGTCGTA	1	IPAH_82561:EAST1_1341	Hybrid
AAGACTTCCTTCCTGGTATTGCTTACGCCAAGAGTGTACCGACCTCAGTAGCCGTGACTATCGACAGCTGTATGTAACAACCTGTTCTCCGGCGGCCACAGCAGT	1	IPAH_82561	0
AAGACTTCCTTCCTGGTATTGCTTACGCCAAGAGTGTACCGACCTCAGTAGCCGTGACTATCGACAGCTGTTGATAACAACCTGTTCTCCGGCGGCCACAGCAGT	1	IPAH_82561	0
AAGACTTCCTTCCTGGTATTGCTTACGCCAAGAGTGTACCGACCTCAGTAGCCGTGACTATCGACAGCTTATTATAACAACCTGTTCTCCGGCGGCCACAGCAGT	1	IPAH_82561	0
AAGACTTCCTTCCTGGTATTGCTTACGCCAAGAGTGTACCGACCTCAGTAGCCGTGACTATCGACAGCTTGGTCTAACAACCTGTTCTCCGGCGGCCACAGCAGT	3	IPAH_82561	0
AAGACTTCCTTCCTGGTATTGCTTACGCCAAGAGTGTACCGACCTCAGTAGCCGTGACTATCGACAGGAAATAAGTCCAGGTACAACAGCGGTTACATTGTCTGG	2	IPAH_82561:STX1_315	Hybrid
AAGACTTCCTTCCTGGTATTGCTTACGCCAAGAGTGTACCGACCTCAGTAGCCGTGACTATCGACAGGAACCATCACCCACCGCAGAAATGATCTCGCCAAGG	2	IPAH_82561:NC_013523_69550	Hybrid
AAGACTTCCTTCCTGGTATTGCTTACGCCAAGAGTGTACCGACCTCAGTAGCCGTGACTATCGACAGGAACGGGTAACAACCTGTTCTCCGGCGGCCACAGCAGT	2	IPAH_82561	0
AAGACTTCCTTCCTGGTATTGCTTACGCCAAGAGTGTACCGACCTCAGTAGCCGTGACTATCGACAGGACATTTCATTTCTTGAGTAGGAGCCTGCATATGCATG	2	IPAH_82561:NC_015856_94995	Hybrid
AAGACTTCCTTCCTGGTATTGCTTACGCCAAGAGTGTACCGACCTCAGTAGCCGTGACTATCGACAGGAGGTTATAACAACCTGTTCTCCGGCGGCCACAGCAGT	1	IPAH_82561	0
AAGACTTCCTTCCTGGTATTGCTTACGCCAAGAGTGTACCGACCTCAGTAGCCGTGACTATCGACAGGAGTACTTTTGGTTTCACCCGAGCCTGGCTTATTCACC	1	IPAH_82561:NC_015601_51734	Hybrid
AAGACTTCCTTCCTGGTATTGCTTACGCCAAGAGTGTACCGACCTCAGTAGCCGTGACTATCGACAGGATACATTAACAACCTGTTCTCCGGCGGCCACAGCAGT	4	IPAH_82561	0
AAGACTTCCTTCCTGGTATTGCTTACGCCAAGAGTGTACCGACCTCAGTAGCCGTGACTATCGACAGGATGTCATAACAACCTGTTCTCCGGCGGCCACAGCAGT	1	IPAH_82561	0
AAGACTTCCTTCCTGGTATTGCTTACGCCAAGAGTGTACCGACCTCAGTAGCCGTGACTATCGACAGGCATTACAAACAACCTGTTCTCCGGCGGCCACAGCAGT	2	IPAH_82561	0
AAGACTTCCTTCCTGGTATTGCTTACGCCAAGAGTGTACCGACCTCAGTAGCCGTGACTATCGACAGGCGCCCAAAACAACCTGTTCTCCGGCGGCCACAGCAGT	1	IPAH_82561	0
AAGACTTCCTTCCTGGTATTGCTTACGCCAAGAGTGTACCGACCTCAGTAGCCGTGACTATCGACAGGCTTATGCAACAACCTGTTCTCCGGCGGCACAGCAGT	1	IPAH_82561	1
AAGACTTCCTTCCTGGTATTGCTTACGCCAAGAGTGTACCGACCTCAGTAGCCGTGACTATCGACAGGCTTGGATGCAAGGATCGGGAATCCAAATGCTTCTGCG	1	IPAH_82561:NC_012491_187250	Hybrid
AAGACTTCCTTCCTGGTATTGCTTACGCCAAGAGTGTACCGACCTCAGTAGCCGTGACTATCGACAGGGAGTAAAAACAACCTATTCTCCGGCGGCCACAGCAGT	1	IPAH_82561	1
AAGACTTCCTTCCTGGTATTGCTTACGCCAAGAGTGTACCGACCTCAGTAGCCGTGACTATCGACAGGGCAATACAACAACCTGTTCTCCGGCGGCCACAGCAGT	1	IPAH_82561	0
AAGACTTCCTTCCTGGTATTGCTTACGCCAAGAGTGTACCGACCTCAGTAGCCGTGACTATCGACAGGGCATGTTAACAACCTGTTCTCCGGCGGCCACAGCAGT	1	IPAH_82561	0
AAGACTTCCTTCCTGGTATTGCTTACGCCAAGAGTGTACCGACCTCAGTAGCCGTGACTATCGACAGGGGCCAAAAACAACCTGTTCTCCGGCGGCCACAGCAGT	2	IPAH_82561	0
AAGACTTCCTTCCTGGTATTGCTTACGCCAAGAGTGTACCGACCTCAGTAGCCGTGACTATCGACAGGGGGTTTATCCGGCTCGCCTGACTTGTTGAGTATGATC	1	IPAH_82561:NC_014655_24960	Hybrid
AAGACTTCCTTCCTGGTATTGCTTACGCCAAGAGTGTACCGACCTCAGTAGCCGTGACTATCGACAGGGTATAGGAACAACCTGTTCTCCGGCGGCCACAGCAGT	1	IPAH_82561	0
AAGACTTCCTTCCTGGTATTGCTTACGCCAAGAGTGTACCGACCTCAGTAGCCGTGACTATCGACAGGTAAAATCAACAACCTGTTCTCCGGCGGCCACAGCAGT	1	IPAH_82561	0
AAGACTTCCTTCCTGGTATTGCTTACGCCAAGAGTGTACCGACCTCAGTAGCCGTGACTATCGACAGGTAGCATCTTCTCGGAATGATGTTTGGACGGATCTGAG	1	IPAH_82561:NC_007088_98538	Hybrid
AAGACTTCCTTCCTGGTATTGCTTACGCCAAGAGTGTACCGACCTCAGTAGCCGTGACTATCGACAGGTCCGTATAACAACCTGTTCTCCGGCGGCCACAGCAGT	1	IPAH_82561	0
AAGACTTCCTTCCTGGTATTGCTTACGCCAAGAGTGTACCGACCTCAGTAGCCGTGACTATCGACAGGTGCCGTGGTTCATCAAGAAAGCTATCGATAGCTTATCG	1	IPAH_82561:NC_014033_77069	Hybrid
AAGACTTCCTTCCTGGTATTGCTTACGCCAAGAGTGTACCGACCTCAGTAGCCGTGACTATCGACAGTACCTTTAGAACAACCTGTTCTCCGGCGGCCACAGCAGT	1	IPAH_82561	1
AAGACTTCCTTCCTGGTATTGCTTACGCCAAGAGTGTACCGACCTCAGTAGCCGTGACTATCGACAGTACGGGTAAACAACCTGTTCTCCGGCGGCCACAGCAGT	1	IPAH_82561	0
AAGACTTCCTTCCTGGTATTGCTTACGCCAAGAGTGTACCGACCTCAGTAGCCGTGACTATCGACAGTACTTCCCAACAACCTGTTCTCCGGCGGCCACAGCAGT	1	IPAH_82561	0
AAGACTTCCTTCCTGGTATTGCTTACGCCAAGAGTGTACCGACCTCAGTAGCCGTGACTATCGACAGTAGTCAAGTTTAGTTGTGGTAAGTAATCACGAGCAACG	3	IPAH_82561:NC_008228_87899	Hybrid
AAGACTTCCTTCCTGGTATTGCTTACGCCAAGAGTGTACCGACCTCAGTAGCCGTGACTATCGACAGTATGAACAAAAGGGCTGTTAAATCCTCGGTTGCTGCAC	2	IPAH_82561:NC_008346_86420	Hybrid
AAGACTTCCTTCCTGGTATTGCTTACGCCAAGAGTGTACCGACCTCAGTAGCCGTGACTATCGACAGTCGTTACCAACAACCTGTTCTCCGGCGGCCACAGCAT	1	IPAH_82561	2
AAGACTTCCTTCCTGGTATTGCTTACGCCAAGAGTGTACCGACCTCAGTAGCCGTGACTATCGACAGTCTGTCAGAACAACCTGTTCTCCGGCGGCCACAGCAGT	1	IPAH_82561	0
AAGACTTCCTTCCTGGTATTGCTTACGCCAAGAGTGTACCGACCTCAGTAGCCGTGACTATCGACAGTCTGTTGCAACAACCTGTTCTCCGGCGGCCACAGCAGT	1	IPAH_82561	0
AAGACTTCCTTCCTGGTATTGCTTACGCCAAGAGTGTACCGACCTCAGTAGCCGTGACTATCGACAGTCTTCCGAAACAACCTGTTCTCCGGCGGCCACAGCAGT	1	IPAH_82561	0
AAGACTTCCTTCCTGGTATTGCTTACGCCAAGAGTGTACCGACCTCAGTAGCCGTGACTATCGACAGTGCCCTAAAACAACCTGTTCTCCGGCGGCCACAGCAGT	1	IPAH_82561	0
AAGACTTCCTTCCTGGTATTGCTTACGCCAAGAGTGTACCGACCTCAGTAGCCGTGACTATCGACAGTGCTTATAAACAACCTGTTCTCCGGCGGCCACAGCAGT	2	IPAH_82561	0
AAGACTTCCTTCCTGGTATTGCTTACGCCAAGAGTGTACCGACCTCAGTAGCCGTGACTATCGACAGTGTATGGAAACAACCTGTTCTCCGGCGGCCACAGCAGT	1	IPAH_82561	0
AAGACTTCCTTCCTGGTATTGCTTACGCCAAGAGTGTACCGACCTCAGTAGCCGTGACTATCGACAGTGTCTTAGAACAACCTGTTCTCCGGCGGCCACAGCAGT	1	IPAH_82561	0
AAGACTTCCTTCCTGGTATTGCTTACGCCAAGAGTGTACCGACCTCAGTAGCCGTGACTATCGACAGTGTTATAGATTCTTCCTCCACGTTTATTATCTCGGCAC	1	IPAH_82561:NC_014314_14500	Hybrid
AAGACTTCCTTCCTGGTATTGCTTACGCCAAGAGTGTACCGACCTCAGTAGCCGTGACTATCGACAGTGTTGATGAACAACCTGTTCTCCGGCGGCCACAGCAGT	1	IPAH_82561	0
AAGACTTCCTTCCTGGTATTGCTTACGCCAAGAGTGTACCGACCTCAGTAGCCGTGACTATCGACAGTTACTTCCAACAACCTGTTCTCCGGCGGCCACAGCAGT	1	IPAH_82561	0
AAGACTTCCTTCCTGGTATTGCTTACGCCAAGAGTGTACCGACCTCAGTAGCCGTGACTATCGACAGTTAGCGAAAACAACCTGTTCTCCGGCGGCACAGCAGT	1	IPAH_82561	1
AAGACTTCCTTCCTGGTATTGCTTACGCCAAGAGTGTACCGACCTCAGTAGCCGTGACTATCGACAGTTATACGCAACAACCTGTTCTCCGGCGGCCACAGCAGT	1	IPAH_82561	0
AAGACTTCCTTCCTGGTATTGCTTACGCCAAGAGTGTACCGACCTCAGTAGCCGTGACTATCGACAGTTGAAGCTTACTACAATCGCACCCGATCACCGGTACGC	1	IPAH_82561:NC_016909_41520	Hybrid
AAGACTTCCTTCCTGGTATTGCTTACGCCAAGAGTGTACCGACCTCAGTAGCCGTGACTATCGACAGTTGCTTTGAACAACCTGTTCTCCGGCGGCCACAGCAGT	1	IPAH_82561	0
AAGACTTCCTTCCTGGTATTGCTTACGCCAAGAGTGTACCGACCTCAGTAGCCGTGACTATCGACAGTTGTCCTTTGGAGGTGCCGTACTCTGGTGTTTAGACTG	1	IPAH_82561:NC_014259_24524	Hybrid
AAGACTTCCTTCCTGGTATTGCTTACGCCAAGAGTGTACCGACCTCAGTAGCCGTGACTATCGACAGTTTATAGCAACAACCTGTTCTCCGGCGGCCACAGCAGT	1	IPAH_82561	0
AAGACTTCCTTCCTGGTATTGCTTACGCCAAGAGTGTACCGACCTCAGTAGCCGTGACTATCGACAGTTTGGTATAACAACCTGTTCTCCGGCGGCCACAGCAGT	1	IPAH_82561	0
AAGACTTCCTTCCTGGTATTGCTTACGCCAAGAGTGTACCGACCTCAGTAGCCGTGACTATCGACAGTTTTTCTTAACAACCTGTTCTCCGGCGGCCCAGCAGT	1	IPAH_82561	1
AAGACTTCCTTCCTGGTATTGCTTACGCCAAGAGTGTACCGACCTCAGTAGCCGTGACTATCGACTGTTCTCCGCGGCCACAGCAGT	1	IPAH_82561	27
AAGACTTCCTTCCTGGTATTGCTTACGCCAAGAGTGTACCGACCTCAGTATGT	4	NA	Other
AAGACTTCCTTCCTGGTATTGCTTACGCCAAGAGTGTACCGACCTCAGTGCCGTGACTATCGACAGCTTTTGTCAACAACCTGTTCTCCGGCGGCCACAGCAGT	1	IPAH_82561	1
AAGACTTCCTTCCTGGTATTGCTTACGCCAAGAGTGTACCGACCTCATAGCCGTGACTATCGACAGCGGGATTAACAACCTGTTCTCCGGCGGCCACAGCAGT	1	IPAH_82561	1
AAGACTTCCTTCCTGGTATTGCTTACGCCAAGAGTGTACCGACCTCATAGCCGTGACTATCGACAGTGTCAGTCAACAACCTGTTCTCCGGCGGCCACAGCAGT	1	IPAH_82561	1
AAGACTTCCTTCCTGGTATTGCTTACGCCAAGAGTGTACCGACTCAGTAGCCGTGACTATCGACAGAGTGGGGAAACACACCTGTTCTCCGGCGGCCACAGCAGT	1	IPAH_82561	2
AAGACTTCCTTCCTGGTATTGCTTACGCCAAGAGTGTACCGACTCAGTAGCCGTGACTATCGACAGATGTAAATAACAACCTGTTCTCCGGCGGCCACAGCAGT	1	IPAH_82561	1
AAGACTTCCTTCCTGGTATTGCTTACGCCAAGAGTGTACCGACTCAGTAGCCGTGACTATCGACAGGCTCCTTAACAACCTGTTCTCGGCGGCCCAGCAGT	1	IPAH_82561	3
AAGACTTCCTTCCTGGTATTGCTTACGCCAAGAGTGTACCGACTCAGTAGCCGTGACTATCGACAGGGGGTTTCAACAACCTGTTCTCCGGCGGCCACAGCAGT	1	IPAH_82561	1
AAGACTTCCTTCCTGGTATTGCTTACGCCAAGAGTGTACCGACTCAGTAGCCTGTGACTATCGACAGGAGCCTTCAACAACCTGTTCTCCGGCGGCCACAGCAGT	1	IPAH_82561	2
AAGACTTCCTTCCTGGTATTGCTTACGCCAAGAGTGTCCGACCTCAGTAGCCGTGACTATCGACAGCGGAGGAGAACAACCTTCTCCGGCGGCCACAGCAGT	1	IPAH_82561	3
AAGACTTCCTTCCTGGTATTGCTTACGCCAAGAGTGTGACCGACCTCAGTAGCCGTGACTATCGACAGCTATATTAGCTCACGTAGCACATCGATGTACAAAGTCG	2	IPAH_82561:NC_015702_6683	Hybrid
AAGACTTCCTTCCTGGTATTGCTTACGCCAAGAGTTACCGACCTCAGTAGCCGTGACTATCGACAGGGTATAGAATAGGTTGTTGGATGTCGGCTATGAACGTC	2	IPAH_82561:NC_015144_61633	Hybrid
AAGACTTCCTTCCTGGTATTGCTTACGCCAAGCACAGCAGT	1	NA	Other
AAGACTTCCTTCCTGGTATTGCTTACGCCAAGGGTGTACCGACCTCAGTAGCCGTGACTATCGACAGCCTGTCCCAACAACCTGTTCTCCGGCGGCCACAGCAGT	1	IPAH_82561	1
AAGACTTCCTTCCTGGTATTGCTTACGCCATCGGCCACAGCAGT	3	NA	Other
AAGACTTCCTTCCTGGTGATTGCTT	3	NA	Other
AAGACTTCCTTCCTGTTAACAACCTGTTCTCCGGCGGCCACAGCAGT	1	NA	Other
AAGACTTCCTTCGCAGT	1	NA	Other
AAGACTTCCTTCGCGGCCACAGCAGT	2	NA	Other
AAGACTTCCTTCGGGCGGCCACAGCAGT	1	NA	Other
AAGACTTCCTTCGTATTGCTTAC	1	NA	Other
AAGACTTCGCCTGTTCTCCGGCGGCCACAGCAGT	1	NA	Other
AAGACTTCGT	1	NA	Other
AAGACTTCTTCCTGGTATTGCTTACGCCAAGAGTGTACCGACCTCAGTAGCCGTGACTATCGACAGTGACCACGAACAACCTGTTCTCCGGCGGCCACAGCAGT	1	IPAH_82561	1
AAGACTTCTTCTGGTA	2	NA	Other
AAGACTTG	1	NA	Other
AAGACTTGACCCATGCTGCAGAAAAGAGTGTACCGACCTCAGTAGCCGTGACTATCGACAGAGTTGTTTTCTCCTCTTGTGAAGAGGTAATAGAGCCTG	1	NC_015499_49872	7
AAGAGATCACCTCATTGCGGGTTAGTCCAAGAGTGTACCGACCTCAGTAGCCTGACTATCGACAGGGGCTATAGTGCGATCCCATAGATGACCGTGATGAGC	1	NA	Other
AAGAGC	1	NA	Other
AAGAGCCATC	2	NA	Other
AAGAGG	1	NA	Other
AAGAGGAGGTAGGCAACGCCTAGTCCAAGAGTGTACCGACCTCAGTAGCCGTGACTATCGACAGAAATGATACCTATGCCTGGATTCGCTATTAATTCCTGG	1	NC_007775_35208	3
AAGAGGG	1	NA	Other
AAGAGGGAGGTAGGCAACGCCTAGTCCAAGAGTGT	1	NA	Other
AAGAGGTG	1	NA	Other
AAGAGTGTACCGACCTCAGTAGCCGTGACTATCGACAGGATTATGTACCGCTGGTTCAACTGTTAAACCGATGGTC	1	NA	Other
AAGAGTTATAGATCCACCAACAAC	1	NA	Other
AAGAGTTCGTTGCCGCGTGATGCGCGCAGAGTGTACCGACCTCAGTAGCCGTGACTATCGACATGCCATTGGAAATATGGTATATTCACAATTAGCGGC	2	NA	Other
AAGAT	4	NA	Other
AAGATAAG	2	NA	Other
AAGATAATATTCATTTGAGTTCCTCTATCAGAGTGTACCGACCTCAGAGCCGTGACATGATCATA	2	NA	Other
AAGATATCATA	1	NA	Other
AAGATATGACAGCGGTCTACTG	1	NA	Other
AAGATCACCAACCAAAC	1	NA	Other
AAGATCATA	2	NA	Other
AAGATCGATCATA	1	NA	Other
AAGATCTAATATTCATTTGAGTTCCTCTATCAGAGTGTACCGACCTCAGTAGCCGTGACTATCGACAGACGTCAATGCCGGTTTGTGTTCCTCTCGCGTGATCATA	1	LT_571	1
AAGATCTTGCCGAATAACTTGTACGCCAGAGTGTACCGACCTCAGTAGCGTGACTATCGACAGGTTACTTTTGCCTTTCCTTGGCCCAAACCTTACAGC	1	NC_007498_17070	6
AAGATCTTGCCGAATAACTTGTATCGCCAGGTGTACCGCCTCAGTAGCCGTGACTATCGAAGATACTGAATGCTCTTTCCTTGGCCCAAACTTATCAGC	2	NC_007498_17070	6
AAGATGACTCTGAAGACAGGCTC	1	NA	Other
AAGATGAGTAGGTGCCCG	2	NA	Other
AAGATGATGGC	1	NA	Other
AAGATGTCC	1	NA	Other
AAGATTAATA	1	NA	Other
AAGATTAATAGTTCCTCTCGCGTGATCATA	1	NA	Other
AAGATTAATATCATCCTCTCGCGTGATCTA	1	NA	Other
AAGATTAATATCATTTGAGTTCCTCTATCAGAGTGTACCGACCTCAGTAGCCGTGACTATCGACAGTTATGGGAGGAGGGCTTTATGATAGCCATCTGGTTCCG	1	LT_571:NC_015978_38115	Hybrid
AAGATTAATATCATTTGAGTTCCTCTATCGAGTGTACCGACCTCAGTAGCCGTGCTATCGACAGCGTCTGATGGCCGGTTTGTGTTCTCTCGCGTGATCTA	1	NA	Other
AAGATTAATATGTGTTCCTCTCGCGTGATCATA	1	NA	Other
AAGATTAATATTCAT	1	NA	Other
AAGATTAATATTCATTACCGGTTTGTGTTCCTCTCGCGTGATCATA	3	NA	Other
AAGATTAATATTCATTCCTCTCGCGTGATCATA	1	NA	Other
AAGATTAATATTCATTGAGTTCCTCTATCAGAGTGTACCGACCTCGTAGCCGTGACTATCGACAGATCCTGGTGCCGGTTTGTGTTCCTCTCGCGTGATCATA	1	NA	Other
AAGATTAATATTCATTGATCATA	1	NA	Other
AAGATTAATATTCATTGTTGTGTTCCTCTCGCGTGATCATA	1	NA	Other
AAGATTAATATTCATTTGAGATTCCTCTATCAGAGTGTACCGACCTCAGTAGCCGTGACTATCGACAGGGTAAGTAGCCGGTTTGTGTTCCTCTCGCGTGATCATA	1	LT_571	1
AAGATTAATATTCATTTGAGCTCCTCTATCAGAGTGTACCGACCTCAGTAGCCGTGACTATCGACAGTTGGTGGCGCCGGTTTGTGTTCCTCTCGCGTGATCATA	1	LT_571	1
AAGATTAATATTCATTTGAGTATCATA	2	NA	Other
AAGATTAATATTCATTTGAGTT	1	NA	Other
AAGATTAATATTCATTTGAGTTCA	1	NA	Other
AAGATTAATATTCATTTGAGTTCCATCTATCAGAGTGTACCGACCTCAGTAGCCGTGACTATCGACAGCCTGGCCCGCCGGTTTGTGTTCCTCTCGCGTGATCATA	1	LT_571	1
AAGATTAATATTCATTTGAGTTCCCTATCAGAGTTACCGACCTCAGTAGCCGTGACTATCGACAGCCCGCATCGCCGGTTTGTGTTCCTCTCGCGTGATCATA	1	LT_571	2
AAGATTAATATTCATTTGAGTTCCTCAGAGTGTACCGACCTCGTAGCCGTGACTATCGACAGTTTCTAGCGCCGGTTTGTGTTCCTCTCGCGTGATCATA	1	LT_571	5
AAGATTAATATTCATTTGAGTTCCTCTACAGAGTGTACCGACCTCAGTAGCCGTGACTATCGACAGGTGTTTTTGCCGGTTTGTGTTCCTCTCGCGTGATCATA	1	LT_571	1
AAGATTAATATTCATTTGAGTTCCTCTACGTGATCATA	1	NA	Other
AAGATTAATATTCATTTGAGTTCCTCTATC	3	NA	Other
AAGATTAATATTCATTTGAGTTCCTCTATCAGAG	1	NA	Other
AAGATTAATATTCATTTGAGTTCCTCTATCAGAGT	1	NA	Other
AAGATTAATATTCATTTGAGTTCCTCTATCAGAGTGTACCGACA	2	NA	Other
AAGATTAATATTCATTTGAGTTCCTCTATCAGAGTGTACCGACCCAGTAGCCGTGACTATCGACAGGAACTGGTGCCGGTTTGTGTTCCTCTCGCGTGATCATA	1	LT_571	1
AAGATTAATATTCATTTGAGTTCCTCTATCAGAGTGTACCGACCCAGTAGCCGTGACTATCGACAGTTCTTATCGCCGGTTTGTGTTCCTCTCGCGTGATCATA	2	LT_571	1
AAGATTAATATTCATTTGAGTTCCTCTATCAGAGTGTACCGACCGTAGCCGTGACTATCGACAGTTTCAAACGCCGGTTTGTGTTCCTCTCGCGTGATCATA	1	LT_571	3
AAGATTAATATTCATTTGAGTTCCTCTATCAGAGTGTACCGACCTCAGTAGCAGTGACTATCGACAGGAATTTATGTCGGTTTGTGTTCCTCTCGCGTGATCATA	1	LT_571	2
AAGATTAATATTCATTTGAGTTCCTCTATCAGAGTGTACCGACCTCAGTAGCCGATA	2	NA	Other
AAGATTAATATTCATTTGAGTTCCTCTATCAGAGTGTACCGACCTCAGTAGCCGTAACTATCGACAGTGGCCCATGCCGGTTTGTGTTCCTCTCGCGTGATCATA	1	LT_571	1
AAGATTAATATTCATTTGAGTTCCTCTATCAGAGTGTACCGACCTCAGTAGCCGTATCGACAGTTCATAAAGCCGGTTTGTGTTCCTCTCGCGTGATCATA	1	LT_571	4
AAGATTAATATTCATTTGAGTTCCTCTATCAGAGTGTACCGACCTCAGTAGCCGTGACAACGCCGGTTTGTGTTCCTCTCGCGTGATCATA	1	LT_571	9
AAGATTAATATTCATTTGAGTTCCTCTATCAGAGTGTACCGACCTCAGTAGCCGTGACATCGACAGATTGTCCCGAAGCGCAAATCTGGCGATACTTGCCCTG	1	LT_571:NC_021172_57797	Hybrid
AAGATTAATATTCATTTGAGTTCCTCTATCAGAGTGTACCGACCTCAGTAGCCGTGACTA	1	NA	Other
AAGATTAATATTCATTTGAGTTCCTCTATCAGAGTGTACCGACCTCAGTAGCCGTGACTACGACAGTGGTGGCGTGCCGGTTTGTGTTCCTCTCGCGTGATCATA	1	LT_571	2
AAGATTAATATTCATTTGAGTTCCTCTATCAGAGTGTACCGACCTCAGTAGCCGTGACTAT	1	NA	Other
AAGATTAATATTCATTTGAGTTCCTCTATCAGAGTGTACCGACCTCAGTAGCCGTGACTATAGACAGAAAGTGTTATGAGGATTGTCCGGATTATCCGGCTGCTC	1	LT_571:NC_020800_15639	Hybrid
AAGATTAATATTCATTTGAGTTCCTCTATCAGAGTGTACCGACCTCAGTAGCCGTGACTATCAAAGGTAGCCGGTTTGTGTTCCTCTCGCGTGATCATA	1	LT_571	5
AAGATTAATATTCATTTGAGTTCCTCTATCAGAGTGTACCGACCTCAGTAGCCGTGACTATCCGACAGCTCTGCTCGCCGGTTTGTGTTCCTCTCGCGTGATCATA	2	LT_571	1
AAGATTAATATTCATTTGAGTTCCTCTATCAGAGTGTACCGACCTCAGTAGCCGTGACTATCGACAGAAAATATTGCCGGTTTGTGTTCCTCTCGCGTGATCATA	1	LT_571	0
AAGATTAATATTCATTTGAGTTCCTCTATCAGAGTGTACCGACCTCAGTAGCCGTGACTATCGACAGAAAATTGGGCCGGTTTGTGTTCCTCTCGCGTGATCATA	3	LT_571	0
AAGATTAATATTCATTTGAGTTCCTCTATCAGAGTGTACCGACCTCAGTAGCCGTGACTATCGACAGAAACTTTGGCCGGTTTGTGTTCCTCTCGCGTGATCATA	1	LT_571	0
AAGATTAATATTCATTTGAGTTCCTCTATCAGAGTGTACCGACCTCAGTAGCCGTGACTATCGACAGAAAGAGTAGCCGGTTTGTGTTCCTCTCGCGTGATCATA	1	LT_571	0
AAGATTAATATTCATTTGAGTTCCTCTATCAGAGTGTACCGACCTCAGTAGCCGTGACTATCGACAGAAATTATAGCCGGTTTGTGTTCCTCTCGCGTGATCATA	1	LT_571	0
AAGATTAATATTCATTTGAGTTCCTCTATCAGAGTGTACCGACCTCAGTAGCCGTGACTATCGACAGAACGATGAGGACTTCCTGGCCCTTGCCCATGAAGTTAC	1	LT_571:NC_020561_29541	Hybrid
AAGATTAATATTCATTTGAGTTCCTCTATCAGAGTGTACCGACCTCAGTAGCCGTGACTATCGACAGAAGAGTTGTGCCGGTTTGTGTTCCTCTCGCGTGATCATA	1	LT_571	1
AAGATTAATATTCATTTGAGTTCCTCTATCAGAGTGTACCGACCTCAGTAGCCGTGACTATCGACAGAAGGGCACGCCGGTTTGTGTTCCTCTCGCGTGATCATA	3	LT_571	0
AAGATTAATATTCATTTGAGTTCCTCTATCAGAGTGTACCGACCTCAGTAGCCGTGACTATCGACAGAAGGGTAAGCCGGTTTGTGTTCCTCTCGCGTGATCATA	1	LT_571	0
AAGATTAATATTCATTTGAGTTCCTCTATCAGAGTGTACCGACCTCAGTAGCCGTGACTATCGACAGAAGGTGGAGCCGGTTTGTGTTCCTCTCGCGTGATCATA	2	LT_571	0
AAGATTAATATTCATTTGAGTTCCTCTATCAGAGTGTACCGACCTCAGTAGCCGTGACTATCGACAGAAGTTATTGCCGGTTTGTGTTCCTCTCGCTGATCATA	1	NA	Other
AAGATTAATATTCATTTGAGTTCCTCTATCAGAGTGTACCGACCTCAGTAGCCGTGACTATCGACAGAATCGAATGCCGGTTTGTGTTCCTCTCGCGTGATCATA	1	LT_571	0
AAGATTAATATTCATTTGAGTTCCTCTATCAGAGTGTACCGACCTCAGTAGCCGTGACTATCGACAGAATGCTGTGCCGGTTTGTGTTCCTCTCGCGTGATCATA	2	LT_571	0
AAGATTAATATTCATTTGAGTTCCTCTATCAGAGTGTACCGACCTCAGTAGCCGTGACTATCGACAGAATGGGTGCGGTTCTAACTCCATAACGCGCTACATCAG	1	LT_571:NC_015978_27718	Hybrid
AAGATTAATATTCATTTGAGTTCCTCTATCAGAGTGTACCGACCTCAGTAGCCGTGACTATCGACAGACAAGCCTGCCGGTTTGTGTTCCTCTCGCGTGATCATA	1	LT_571	0
AAGATTAATATTCATTTGAGTTCCTCTATCAGAGTGTACCGACCTCAGTAGCCGTGACTATCGACAGACACTTAAGCCGGTTTGTGTTCCTCTCGCGTGATCATA	1	LT_571	0
AAGATTAATATTCATTTGAGTTCCTCTATCAGAGTGTACCGACCTCAGTAGCCGTGACTATCGACAGACCTCTCTGCCGGTTTGTGTTCCTCTCGCGTGATCATA	1	LT_571	0
AAGATTAATATTCATTTGAGTTCCTCTATCAGAGTGTACCGACCTCAGTAGCCGTGACTATCGACAGACGATAATGCCGGTTTGTGTTCCTCTCGCGTGATCATA	1	LT_571	0
AAGATTAATATTCATTTGAGTTCCTCTATCAGAGTGTACCGACCTCAGTAGCCGTGACTATCGACAGACGTGTTAGCCGGTTTGTGTTCCTCTCGCGTGATCTA	1	LT_571	3
AAGATTAATATTCATTTGAGTTCCTCTATCAGAGTGTACCGACCTCAGTAGCCGTGACTATCGACAGACTAGTCGGCCGGTTTGTGTTCCTCTCGCGTGATCATA	1	LT_571	0
AAGATTAATATTCATTTGAGTTCCTCTATCAGAGTGTACCGACCTCAGTAGCCGTGACTATCGACAGACTGCCGGGCCGGTTTGTGTTCCTCTCGGTGATCATA	1	NA	Other
AAGATTAATATTCATTTGAGTTCCTCTATCAGAGTGTACCGACCTCAGTAGCCGTGACTATCGACAGACTTTATGGCCGGTTTGTGTTCCTCTCGCGTGATCATA	1	LT_571	0
AAGATTAATATTCATTTGAGTTCCTCTATCAGAGTGTACCGACCTCAGTAGCCGTGACTATCGACAGAGACTATTGCCGGTTTGTGTTCCTCTCGCTTGATCATA	1	LT_571	1
AAGATTAATATTCATTTGAGTTCCTCTATCAGAGTGTACCGACCTCAGTAGCCGTGACTATCGACAGAGACTGGCGCCGGTTTGTGTTCCTCTCGCGTGATCATA	1	LT_571	0
AAGATTAATATTCATTTGAGTTCCTCTATCAGAGTGTACCGACCTCAGTAGCCGTGACTATCGACAGAGATGTCGGCCGGTTTGTGTTCCTCTCGCGTGATCATA	1	LT_571	0
AAGATTAATATTCATTTGAGTTCCTCTATCAGAGTGTACCGACCTCAGTAGCCGTGACTATCGACAGAGATTGAGGCCGGTTTGTGTTCCTCTCGCGTGATCATA	1	LT_571	0
AAGATTAATATTCATTTGAGTTCCTCTATCAGAGTGTACCGACCTCAGTAGCCGTGACTATCGACAGAGCAAAGGGCCGGTTTGTGTTCCTCTCGCGTGATCATA	1	LT_571	0
AAGATTAATATTCATTTGAGTTCCTCTATCAGAGTGTACCGACCTCAGTAGCCGTGACTATCGACAGAGCAAATTGCCGGTTTGTGTTCCTCTCGCGTGATCATA	1	LT_571	0
AAGATTAATATTCATTTGAGTTCCTCTATCAGAGTGTACCGACCTCAGTAGCCGTGACTATCGACAGAGCATTGGCCGGTTTGTGTTCCTCTCGCGTGATCATA	2	LT_571	0
AAGATTAATATTCATTTGAGTTCCTCTATCAGAGTGTACCGACCTCAGTAGCCGTGACTATCGACAGAGCGCATAGCCGGTTTGTGTCCTCTCGCGTGATCATA	1	LT_571	1
AAGATTAATATTCATTTGAGTTCCTCTATCAGAGTGTACCGACCTCAGTAGCCGTGACTATCGACAGAGCTCGCAGCCGGTTAGTGTTCCTCTCGCGTGTCATA	1	LT_571	2
AAGATTAATATTCATTTGAGTTCCTCTATCAGAGTGTACCGACCTCAGTAGCCGTGACTATCGACAGAGGAGGTTGCCGGTTTGTGTTCCTCTCGCGTGATCATA	2	LT_571	0
AAGATTAATATTCATTTGAGTTCCTCTATCAGAGTGTACCGACCTCAGTAGCCGTGACTATCGACAGAGGTTCTTGCCGGTTTGTGTTCCTCTCGCGTGATCATA	1	LT_571	0
AAGATTAATATTCATTTGAGTTCCTCTATCAGAGTGTACCGACCTCAGTAGCCGTGACTATCGACAGAGTTAGTTGCCGGTTTGTGTTCCTCTCGCGTGATCATA	1	LT_571	0
AAGATTAATATTCATTTGAGTTCCTCTATCAGAGTGTACCGACCTCAGTAGCCGTGACTATCGACAGAGTTCCGTGCCGGTTTGTGTTCCTCTCGCGTGATCATA	1	LT_571	0
AAGATTAATATTCATTTGAGTTCCTCTATCAGAGTGTACCGACCTCAGTAGCCGTGACTATCGACAGAGTTGGGCGCCGGTTTGTGTTCCTCTCGCGTGATCATA	1	LT_571	0
AAGATTAATATTCATTTGAGTTCCTCTATCAGAGTGTACCGACCTCAGTAGCCGTGACTATCGACAGATAGAGTGGCCGGTTTGTGTTCCTCTCGCGTGATCATA	1	LT_571	0
AAGATTAATATTCATTTGAGTTCCTCTATCAGAGTGTACCGACCTCAGTAGCCGTGACTATCGACAGATAGATTCACATCTCCGTGAACCCGGCTTCCAATCCCG	1	LT_571:NC_021905_83773	Hybrid
AAGATTAATATTCATTTGAGTTCCTCTATCAGAGTGTACCGACCTCAGTAGCCGTGACTATCGACAGATAGCCTCGCCGGTTTGTGTTCCTCTCGCGTGATCATA	1	LT_571	0
AAGATTAATATTCATTTGAGTTCCTCTATCAGAGTGTACCGACCTCAGTAGCCGTGACTATCGACAGATATAGAAGCCTGTTTGTGTTCCTCTCGCGTGATCATA	1	LT_571	1
AAGATTAATATTCATTTGAGTTCCTCTATCAGAGTGTACCGACCTCAGTAGCCGTGACTATCGACAGATATGCTTGCCGGTTTGTGTTCCCCTCGCGTGATCATA	1	LT_571	1
AAGATTAATATTCATTTGAGTTCCTCTATCAGAGTGTACCGACCTCAGTAGCCGTGACTATCGACAGATATTCCTGCCGGTTTGTGTTCCTCTCGCGTGATCATA	2	LT_571	0
AAGATTAATATTCATTTGAGTTCCTCTATCAGAGTGTACCGACCTCAGTAGCCGTGACTATCGACAGATCAATCCGCCGGTTTGTGTTCCTCTCGCGTGATCATA	1	LT_571	0
AAGATTAATATTCATTTGAGTTCCTCTATCAGAGTGTACCGACCTCAGTAGCCGTGACTATCGACAGATCCCGGTGCCGGTTTGTGTTCCTCTCGCGTGATCATA	1	LT_571	0
AAGATTAATATTCATTTGAGTTCCTCTATCAGAGTGTACCGACCTCAGTAGCCGTGACTATCGACAGATCCGTTAGCCGGTTTGTGTTCCTCTCGCGTGATCATA	1	LT_571	0
AAGATTAATATTCATTTGAGTTCCTCTATCAGAGTGTACCGACCTCAGTAGCCGTGACTATCGACAGATCGATGCCCTTGACTAGAAGGTTCGACGACAATTTAG	3	LT_571:NC_010943_136804	Hybrid
AAGATTAATATTCATTTGAGTTCCTCTATCAGAGTGTACCGACCTCAGTAGCCGTGACTATCGACAGATCGTTAATTCAACGGCACTATAACCACGCAGTATCTG	3	LT_571:NC_012917_78474	Hybrid
AAGATTAATATTCATTTGAGTTCCTCTATCAGAGTGTACCGACCTCAGTAGCCGTGACTATCGACAGATCTATGGAATCTTGCTGATCAAGGTGAAGTCTCGCTG	1	LT_571:NC_014640_208136	Hybrid
AAGATTAATATTCATTTGAGTTCCTCTATCAGAGTGTACCGACCTCAGTAGCCGTGACTATCGACAGATGGAGTGGCCGGTTTGTGTTCCTCTCGCGTGATCATA	1	LT_571	0
AAGATTAATATTCATTTGAGTTCCTCTATCAGAGTGTACCGACCTCAGTAGCCGTGACTATCGACAGATGGCATGGCCGGTTTGTGTTCCTCTCGCGTGATCATA	2	LT_571	0
AAGATTAATATTCATTTGAGTTCCTCTATCAGAGTGTACCGACCTCAGTAGCCGTGACTATCGACAGATGTTAGCGCAAATTACCTTTAACGAGCCGATTCTGTG	1	LT_571:NC_012917_160844	Hybrid
AAGATTAATATTCATTTGAGTTCCTCTATCAGAGTGTACCGACCTCAGTAGCCGTGACTATCGACAGATGTTTATGCCGGTTTGTGTTCCTCTCGCGTGATCATA	2	LT_571	0
AAGATTAATATTCATTTGAGTTCCTCTATCAGAGTGTACCGACCTCAGTAGCCGTGACTATCGACAGATTATACGGCCGGTTTGTGTTCCTCTCGCGTGATCATA	1	LT_571	0
AAGATTAATATTCATTTGAGTTCCTCTATCAGAGTGTACCGACCTCAGTAGCCGTGACTATCGACAGATTCGTATGCCGGTTTGTGTTCCTCTCGCGTGATCATA	1	LT_571	0
AAGATTAATATTCATTTGAGTTCCTCTATCAGAGTGTACCGACCTCAGTAGCCGTGACTATCGACAGATTGCTAGGCCGGTTTGTGTTCCTCTCGCGTGATCAT	1	LT_571	1
AAGATTAATATTCATTTGAGTTCCTCTATCAGAGTGTACCGACCTCAGTAGCCGTGACTATCGACAGATTGGAAGGCCGGTTTGTGTTCCTCTCGCGTGATCATA	1	LT_571	0
AAGATTAATATTCATTTGAGTTCCTCTATCAGAGTGTACCGACCTCAGTAGCCGTGACTATCGACAGATTGGAGGGCCGGTTTGTGTTCCTCTCGCGTGATCATA	1	LT_571	0
AAGATTAATATTCATTTGAGTTCCTCTATCAGAGTGTACCGACCTCAGTAGCCGTGACTATCGACAGATTTAGCTGCCGGTTTGTGTTCCTCTCGCGTGATCATA	2	LT_571	0
AAGATTAATATTCATTTGAGTTCCTCTATCAGAGTGTACCGACCTCAGTAGCCGTGACTATCGACAGATTTATGTGCCGGTTTGTGTTCCTCTCGCGTGACATA	1	LT_571	1
AAGATTAATATTCATTTGAGTTCCTCTATCAGAGTGTACCGACCTCAGTAGCCGTGACTATCGACAGATTTCTTAGCCGGTTTGTGTTCCTCTCGCGTGATCATA	1	LT_571	0
AAGATTAATATTCATTTGAGTTCCTCTATCAGAGTGTACCGACCTCAGTAGCCGTGACTATCGACAGATTTTACGAAGACGCGGCGATGGTCTTCAATTTCGGCC	1	LT_571:NC_021172_52345	Hybrid
AAGATTAATATTCATTTGAGTTCCTCTATCAGAGTGTACCGACCTCAGTAGCCGTGACTATCGACAGCAACTCGGGCCGGTTTGTGTTCCTCTCGCGTAATCATA	1	LT_571	1
AAGATTAATATTCATTTGAGTTCCTCTATCAGAGTGTACCGACCTCAGTAGCCGTGACTATCGACAGCACGTGCCGCCGGTTTGTGTTCCTCTCGCGTGATCATA	2	LT_571	0
AAGATTAATATTCATTTGAGTTCCTCTATCAGAGTGTACCGACCTCAGTAGCCGTGACTATCGACAGCAGCCCATGCCGGTTTGTGTTCCTCTCGCGTGATCATA	1	LT_571	0
AAGATTAATATTCATTTGAGTTCCTCTATCAGAGTGTACCGACCTCAGTAGCCGTGACTATCGACAGCAGTTCTCGCCGGTTTGTGTTCCTCTCGCGTGATCATA	1	LT_571	0
AAGATTAATATTCATTTGAGTTCCTCTATCAGAGTGTACCGACCTCAGTAGCCGTGACTATCGACAGCATATAATGCCGGTTTGTGTTCCTCTCGCGTGATCATA	1	LT_571	0
AAGATTAATATTCATTTGAGTTCCTCTATCAGAGTGTACCGACCTCAGTAGCCGTGACTATCGACAGCATTATGAGCCGGTTTGTGTTCCTCTCGCGTGACATA	1	LT_571	1
AAGATTAATATTCATTTGAGTTCCTCTATCAGAGTGTACCGACCTCAGTAGCCGTGACTATCGACAGCCACGAGAGCCGGTTTGTGTTCCTCTCGCGTGATCATA	2	LT_571	0
AAGATTAATATTCATTTGAGTTCCTCTATCAGAGTGTACCGACCTCAGTAGCCGTGACTATCGACAGCCCTATTGGCTCGGTTTGTGTTCCTCTCCGTGATCATA	1	NA	Other
AAGATTAATATTCATTTGAGTTCCTCTATCAGAGTGTACCGACCTCAGTAGCCGTGACTATCGACAGCCGAGGCGGCCGGTTTGTGTTCCTCTCGCGTGACATA	1	LT_571	1
AAGATTAATATTCATTTGAGTTCCTCTATCAGAGTGTACCGACCTCAGTAGCCGTGACTATCGACAGCCTATCTCGCCGGTTTGTGTTCCTCTCGCGTAATCATA	1	LT_571	1
AAGATTAATATTCATTTGAGTTCCTCTATCAGAGTGTACCGACCTCAGTAGCCGTGACTATCGACAGCCTCTTTAGCCGGTTTGTGTTCCTCTCGCGTGATCATA	1	LT_571	0
AAGATTAATATTCATTTGAGTTCCTCTATCAGAGTGTACCGACCTCAGTAGCCGTGACTATCGACAGCCTTATGGCCGGTTTGTGTTCCTCTCGCGTGATCATA	1	LT_571	0
AAGATTAATATTCATTTGAGTTCCTCTATCAGAGTGTACCGACCTCAGTAGCCGTGACTATCGACAGCGCCATCGGCCGGTTTGTGTTCCTCTCGCGTGATCATA	1	LT_571	0
AAGATTAATATTCATTTGAGTTCCTCTATCAGAGTGTACCGACCTCAGTAGCCGTGACTATCGACAGCGCCTTCGGCCGGTTTGTGTTCCTCTCGCGTGATCATA	1	LT_571	0
AAGATTAATATTCATTTGAGTTCCTCTATCAGAGTGTACCGACCTCAGTAGCCGTGACTATCGACAGCGCTTTAAGCCGGTTTGTGTTCCTCTCGCGTGATCATA	1	LT_571	0
AAGATTAATATTCATTTGAGTTCCTCTATCAGAGTGTACCGACCTCAGTAGCCGTGACTATCGACAGCGGAACTGTCGATTTGCAAGGCAGCCTCAAGACCATCG	1	LT_571:NC_014147_36652	Hybrid
AAGATTAATATTCATTTGAGTTCCTCTATCAGAGTGTACCGACCTCAGTAGCCGTGACTATCGACAGCGGGTCGGGCCGGTTTGTGTTCCTCCGCGTGACATA	1	LT_571	2
AAGATTAATATTCATTTGAGTTCCTCTATCAGAGTGTACCGACCTCAGTAGCCGTGACTATCGACAGCGGGTTGGGCCGGTTTGTGTTCCTCTCGCGTGATCATA	1	LT_571	0
AAGATTAATATTCATTTGAGTTCCTCTATCAGAGTGTACCGACCTCAGTAGCCGTGACTATCGACAGCGGTCACTGCCGTTTGTGTTCCTCTCGCGTGATCATA	1	LT_571	1
AAGATTAATATTCATTTGAGTTCCTCTATCAGAGTGTACCGACCTCAGTAGCCGTGACTATCGACAGCGGTTTATGCCGGTTTGTGTTCCTCTCGCGTGATCATA	2	LT_571	0
AAGATTAATATTCATTTGAGTTCCTCTATCAGAGTGTACCGACCTCAGTAGCCGTGACTATCGACAGCGTAATTTGCCGGTTTGTGTTCCTCTCGCGTGATCATA	2	LT_571	0
AAGATTAATATTCATTTGAGTTCCTCTATCAGAGTGTACCGACCTCAGTAGCCGTGACTATCGACAGCGTCATAGGCCGGTTTGTGTTCCTCTCGCGTGATCATA	1	LT_571	0
AAGATTAATATTCATTTGAGTTCCTCTATCAGAGTGTACCGACCTCAGTAGCCGTGACTATCGACAGCGTTCTAGGCCGGATGTGTTCCTCTCGCGTGATCATA	1	LT_571	2
AAGATTAATATTCATTTGAGTTCCTCTATCAGAGTGTACCGACCTCAGTAGCCGTGACTATCGACAGCGTTTTGAGCCGGTTTGTGTTCCTCTCGCGTGATCATA	1	LT_571	0
AAGATTAATATTCATTTGAGTTCCTCTATCAGAGTGTACCGACCTCAGTAGCCGTGACTATCGACAGCTACATCTGCCGGTTTGTGTTCCTCTCGCGTGATCATA	2	LT_571	0
AAGATTAATATTCATTTGAGTTCCTCTATCAGAGTGTACCGACCTCAGTAGCCGTGACTATCGACAGCTACTTGAGCCGGTTTGTGTTCCTCTCGCGTGATCATA	1	LT_571	0
AAGATTAATATTCATTTGAGTTCCTCTATCAGAGTGTACCGACCTCAGTAGCCGTGACTATCGACAGCTAGGGTGGCCGGTTTGTGTTCCTCTCGCGTGATCATA	1	LT_571	0
AAGATTAATATTCATTTGAGTTCCTCTATCAGAGTGTACCGACCTCAGTAGCCGTGACTATCGACAGCTAGTCCGGCCGGTTTGTGTTCCTCTCGCGTGACATA	1	LT_571	1
AAGATTAATATTCATTTGAGTTCCTCTATCAGAGTGTACCGACCTCAGTAGCCGTGACTATCGACAGCTAGTTAAGCCGGTTTGTGTTCCTCTCGCGTGATCATA	1	LT_571	0
AAGATTAATATTCATTTGAGTTCCTCTATCAGAGTGTACCGACCTCAGTAGCCGTGACTATCGACAGCTATTTTCGCCGGTTTGTGTTCCTCTCGCGTGATCATA	1	LT_571	0
AAGATTAATATTCATTTGAGTTCCTCTATCAGAGTGTACCGACCTCAGTAGCCGTGACTATCGACAGCTCCCACTGCCGGTTTGTGTTCCTCTCGCGTGATCATA	1	LT_571	0
AAGATTAATATTCATTTGAGTTCCTCTATCAGAGTGTACCGACCTCAGTAGCCGTGACTATCGACAGCTGAATACGCCGGTTTGTGTTCCTCTCGCGTGATCATA	1	LT_571	0
AAGATTAATATTCATTTGAGTTCCTCTATCAGAGTGTACCGACCTCAGTAGCCGTGACTATCGACAGCTGCAGCGCCGGTTTGTGTTCCTCTCGCGTGATCATA	1	LT_571	0
AAGATTAATATTCATTTGAGTTCCTCTATCAGAGTGTACCGACCTCAGTAGCCGTGACTATCGACAGCTGGGTGCGCCGGTTTGTGTTCCTCTCGCGTGATCATA	4	LT_571	0
AAGATTAATATTCATTTGAGTTCCTCTATCAGAGTGTACCGACCTCAGTAGCCGTGACTATCGACAGCTTAATTTGCCGGTTTGTGTTCCTCTCGCGTGATCATA	4	LT_571	0
AAGATTAATATTCATTTGAGTTCCTCTATCAGAGTGTACCGACCTCAGTAGCCGTGACTATCGACAGCTTAGACCGCCGGTTTGTGTTCCTCTCGCGTGACATA	1	LT_571	1
AAGATTAATATTCATTTGAGTTCCTCTATCAGAGTGTACCGACCTCAGTAGCCGTGACTATCGACAGCTTAGTGAGCCGGTTTGTGTTCCTCTCGCGTGATCATA	1	LT_571	0
AAGATTAATATTCATTTGAGTTCCTCTATCAGAGTGTACCGACCTCAGTAGCCGTGACTATCGACAGCTTGTTGTGCCGGTTTGTGTTCCTCTCGCGTGATCATA	1	LT_571	0
AAGATTAATATTCATTTGAGTTCCTCTATCAGAGTGTACCGACCTCAGTAGCCGTGACTATCGACAGCTTTATCTGCCGGTTTGTGTTCCTCTCGCGTGATCATA	1	LT_571	0
AAGATTAATATTCATTTGAGTTCCTCTATCAGAGTGTACCGACCTCAGTAGCCGTGACTATCGACAGCTTTGTGGGCCGGTTTGTGTTCCTCTCGCGTGATCATA	1	LT_571	0
AAGATTAATATTCATTTGAGTTCCTCTATCAGAGTGTACCGACCTCAGTAGCCGTGACTATCGACAGGAACCTCAGCCGGTTTGTGTTCCTCTCGCGTGATCATA	1	LT_571	0
AAGATTAATATTCATTTGAGTTCCTCTATCAGAGTGTACCGACCTCAGTAGCCGTGACTATCGACAGGACGAGTTTTTGGTGTCGCGCGCCATGTGTGGATCTCC	1	LT_571:NC_013854_80077	Hybrid
AAGATTAATATTCATTTGAGTTCCTCTATCAGAGTGTACCGACCTCAGTAGCCGTGACTATCGACAGGACTTGTAGCCGGTTTGTGTTCCTCTCGCTGATCATA	1	NA	Other
AAGATTAATATTCATTTGAGTTCCTCTATCAGAGTGTACCGACCTCAGTAGCCGTGACTATCGACAGGAGACATAAATACTTACCAACATCTTTGCGCCACTGGC	1	LT_571:NC_014734_65383	Hybrid
AAGATTAATATTCATTTGAGTTCCTCTATCAGAGTGTACCGACCTCAGTAGCCGTGACTATCGACAGGAGACTTTGCCGGTTTGTGTTCCTCTCGCGTGATCATA	2	LT_571	0
AAGATTAATATTCATTTGAGTTCCTCTATCAGAGTGTACCGACCTCAGTAGCCGTGACTATCGACAGGAGATGATGCCGGTTTGTGTTCCTCTCGCGTGATCATA	1	LT_571	0
AAGATTAATATTCATTTGAGTTCCTCTATCAGAGTGTACCGACCTCAGTAGCCGTGACTATCGACAGGAGTATATGCCGTTTGTGTCCTCTCGCGTGATCATA	2	LT_571	2
AAGATTAATATTCATTTGAGTTCCTCTATCAGAGTGTACCGACCTCAGTAGCCGTGACTATCGACAGGAGTATTTGCCGGTTTGTGTTCCTCTCGCGTGATCATA	2	LT_571	0
AAGATTAATATTCATTTGAGTTCCTCTATCAGAGTGTACCGACCTCAGTAGCCGTGACTATCGACAGGAGTTAGGGCCGGTTTGTGTTCCTCTCGCGTGATCTA	1	LT_571	3
AAGATTAATATTCATTTGAGTTCCTCTATCAGAGTGTACCGACCTCAGTAGCCGTGACTATCGACAGGATCTTCTGCCGGTTTGTGTTCCTCTCGCGTGATCATA	1	LT_571	0
AAGATTAATATTCATTTGAGTTCCTCTATCAGAGTGTACCGACCTCAGTAGCCGTGACTATCGACAGGATGATAAGCCGGTTTGTTTCCTCTCGCGTGATCATA	1	LT_571	1
AAGATTAATATTCATTTGAGTTCCTCTATCAGAGTGTACCGACCTCAGTAGCCGTGACTATCGACAGGATGCGTAAGGAGTTCTACTGGGATTCTCTGGTGTTC	1	LT_571:NC_017455_43316	Hybrid
AAGATTAATATTCATTTGAGTTCCTCTATCAGAGTGTACCGACCTCAGTAGCCGTGACTATCGACAGGATTACCTTTCTTTGCGCTTGGGTTATTCGCAGCAGGC	2	LT_571:NC_019393_119070	Hybrid
AAGATTAATATTCATTTGAGTTCCTCTATCAGAGTGTACCGACCTCAGTAGCCGTGACTATCGACAGGATTGGTAGCCGGTTTGTGTTCCTCTCGCGTGATCATA	2	LT_571	0
AAGATTAATATTCATTTGAGTTCCTCTATCAGAGTGTACCGACCTCAGTAGCCGTGACTATCGACAGGCACCGCAGCCGGTTTGTGTTCCTCTCGCGTGATCATA	1	LT_571	0
AAGATTAATATTCATTTGAGTTCCTCTATCAGAGTGTACCGACCTCAGTAGCCGTGACTATCGACAGGCACGCTTGCCGGTTTGTGTTCCTCTCGCGTGATCATA	1	LT_571	0
AAGATTAATATTCATTTGAGTTCCTCTATCAGAGTGTACCGACCTCAGTAGCCGTGACTATCGACAGGCAGGCATGCCGGTTTGTGTTCCTCTCGCGTGATCATA	1	LT_571	0
AAGATTAATATTCATTTGAGTTCCTCTATCAGAGTGTACCGACCTCAGTAGCCGTGACTATCGACAGGCATTTGTGCCGGTTTGTGTTCCTCTCGCGTGATCATA	1	LT_571	0
AAGATTAATATTCATTTGAGTTCCTCTATCAGAGTGTACCGACCTCAGTAGCCGTGACTATCGACAGGCGTATTGGCCGGTTTGTGTTCCTCTCGCGTGATCATA	2	LT_571	0
AAGATTAATATTCATTTGAGTTCCTCTATCAGAGTGTACCGACCTCAGTAGCCGTGACTATCGACAGGCTCACGTGCCGGTTTGTGTTCCTCTCGCGTGATCATA	1	LT_571	0
AAGATTAATATTCATTTGAGTTCCTCTATCAGAGTGTACCGACCTCAGTAGCCGTGACTATCGACAGGCTCGTATGCCGGTTTGTGTTCCTCTCGCGTGATCATA	1	LT_571	0
AAGATTAATATTCATTTGAGTTCCTCTATCAGAGTGTACCGACCTCAGTAGCCGTGACTATCGACAGGCTGCTTGGCCGGTTTGTGTTCCTCTCGCGTGATCATA	3	LT_571	0
AAGATTAATATTCATTTGAGTTCCTCTATCAGAGTGTACCGACCTCAGTAGCCGTGACTATCGACAGGGAATTGAGCCGGTTTGTGTTCCTCTCGCGTGATCATA	1	LT_571	0
AAGATTAATATTCATTTGAGTTCCTCTATCAGAGTGTACCGACCTCAGTAGCCGTGACTATCGACAGGGAATTTGGCCGGTTTGTGTTCCTCTCGCGTGATCATA	2	LT_571	0
AAGATTAATATTCATTTGAGTTCCTCTATCAGAGTGTACCGACCTCAGTAGCCGTGACTATCGACAGGGAGTGCGGCCGGTTTGTGTTCCTCTCGCGTGATCATA	1	LT_571	0
AAGATTAATATTCATTTGAGTTCCTCTATCAGAGTGTACCGACCTCAGTAGCCGTGACTATCGACAGGGATGGTTGCCGGTTTGTGTTCCTCTCGCGTGATCATA	1	LT_571	0
AAGATTAATATTCATTTGAGTTCCTCTATCAGAGTGTACCGACCTCAGTAGCCGTGACTATCGACAGGGATTTTAGCCGGTTTGTGTTCCTCTCGCGTGATCATA	1	LT_571	0
AAGATTAATATTCATTTGAGTTCCTCTATCAGAGTGTACCGACCTCAGTAGCCGTGACTATCGACAGGGCGAAGAGCCGGTTTGTGTTCCTCTCGCGTGATCATA	1	LT_571	0
AAGATTAATATTCATTTGAGTTCCTCTATCAGAGTGTACCGACCTCAGTAGCCGTGACTATCGACAGGGCGATATGCCGGTTTGTGTTCCTCTCGCGTGATCATA	1	LT_571	0
AAGATTAATATTCATTTGAGTTCCTCTATCAGAGTGTACCGACCTCAGTAGCCGTGACTATCGACAGGGCTTCTAGCCGGTTTGTGTTCCTCTCGCGTGATCATA	1	LT_571	0
AAGATTAATATTCATTTGAGTTCCTCTATCAGAGTGTACCGACCTCAGTAGCCGTGACTATCGACAGGGTATCGGGCCGGTTTGTGTTCCTCTCGCGTGATCATA	1	LT_571	0
AAGATTAATATTCATTTGAGTTCCTCTATCAGAGTGTACCGACCTCAGTAGCCGTGACTATCGACAGGGTTTGACGCCGGTTTGTGTTCCTCTCGCGTGATCATA	1	LT_571	0
AAGATTAATATTCATTTGAGTTCCTCTATCAGAGTGTACCGACCTCAGTAGCCGTGACTATCGACAGGGTTTGTCGCCGGTTTGTGTTCCTCTCGCGTGATCATA	2	LT_571	0
AAGATTAATATTCATTTGAGTTCCTCTATCAGAGTGTACCGACCTCAGTAGCCGTGACTATCGACAGGTAACAGCGCCGGTTTGTGTTCCTCTCGCGTGATCATA	1	LT_571	0
AAGATTAATATTCATTTGAGTTCCTCTATCAGAGTGTACCGACCTCAGTAGCCGTGACTATCGACAGGTAACGGGGCCGGTTTGTGTTCCTCTCGCGTGATCATA	1	LT_571	0
AAGATTAATATTCATTTGAGTTCCTCTATCAGAGTGTACCGACCTCAGTAGCCGTGACTATCGACAGGTATTGAGGCCGGTTTGTGTTCCTCTCGCGTGATCATA	1	LT_571	0
AAGATTAATATTCATTTGAGTTCCTCTATCAGAGTGTACCGACCTCAGTAGCCGTGACTATCGACAGGTCAATTTTGCCGGTTTGTGTTCCTCTCGCGTGATCATA	1	LT_571	1
AAGATTAATATTCATTTGAGTTCCTCTATCAGAGTGTACCGACCTCAGTAGCCGTGACTATCGACAGGTCAGGTTGCCGGTTTGTGTTCCTCTCGCGTGATCATA	1	LT_571	0
AAGATTAATATTCATTTGAGTTCCTCTATCAGAGTGTACCGACCTCAGTAGCCGTGACTATCGACAGGTCAGTTTGCCGGTTTGTGTTCCTCTCGCGTGATCATA	2	LT_571	0
AAGATTAATATTCATTTGAGTTCCTCTATCAGAGTGTACCGACCTCAGTAGCCGTGACTATCGACAGGTCATGTCGCCGGTTTGTGTTCCTCTCGCGTGATCATA	1	LT_571	0
AAGATTAATATTCATTTGAGTTCCTCTATCAGAGTGTACCGACCTCAGTAGCCGTGACTATCGACAGGTCCCGTATGCAAATGCCGATTGTATCACCCGCATACG	1	LT_571:NC_014752_73924	Hybrid
AAGATTAATATTCATTTGAGTTCCTCTATCAGAGTGTACCGACCTCAGTAGCCGTGACTATCGACAGGTCGTTTGGCCGGTTTGTGTTCCTCTCGCGTGATCATA	1	LT_571	0
AAGATTAATATTCATTTGAGTTCCTCTATCAGAGTGTACCGACCTCAGTAGCCGTGACTATCGACAGGTCTTACGCGACAGTTGTAGATGAATACGGGACGCTTG	1	LT_571:NC_014363_53952	Hybrid
AAGATTAATATTCATTTGAGTTCCTCTATCAGAGTGTACCGACCTCAGTAGCCGTGACTATCGACAGGTGAGCAACTTGTCATGCATGGCCAGCATCGATACGGC	1	LT_571:NC_013165_93526	Hybrid
AAGATTAATATTCATTTGAGTTCCTCTATCAGAGTGTACCGACCTCAGTAGCCGTGACTATCGACAGGTGCGGCGGCCGGTTTGTGTTCCTCTCGCGTGATCATA	1	LT_571	0
AAGATTAATATTCATTTGAGTTCCTCTATCAGAGTGTACCGACCTCAGTAGCCGTGACTATCGACAGGTGGAGGTGCCGGTTTGTGTTCCTCTCTGCGTGATCATA	1	LT_571	1
AAGATTAATATTCATTTGAGTTCCTCTATCAGAGTGTACCGACCTCAGTAGCCGTGACTATCGACAGGTGGCATTGCCGGTTTGTGTTCCTCTCGCGTGATCATA	2	LT_571	0
AAGATTAATATTCATTTGAGTTCCTCTATCAGAGTGTACCGACCTCAGTAGCCGTGACTATCGACAGGTGTACTTGCCGGTTTGTGTTCCTCTCGCGTGATCATA	1	LT_571	0
AAGATTAATATTCATTTGAGTTCCTCTATCAGAGTGTACCGACCTCAGTAGCCGTGACTATCGACAGGTGTTTAAGCCGGTTTGTGTTCCCTCGCTGATCATA	1	LT_571	2
AAGATTAATATTCATTTGAGTTCCTCTATCAGAGTGTACCGACCTCAGTAGCCGTGACTATCGACAGGTTAGCGCGCCGGTTTGTGTTCCTCTCGCGTGATCATA	1	LT_571	0
AAGATTAATATTCATTTGAGTTCCTCTATCAGAGTGTACCGACCTCAGTAGCCGTGACTATCGACAGGTTCATGGGCCGGTTTGTGTTCCTCTCGCGTGATCATA	1	LT_571	0
AAGATTAATATTCATTTGAGTTCCTCTATCAGAGTGTACCGACCTCAGTAGCCGTGACTATCGACAGGTTGGTTGGCCGGTTTGTGTTCCTCTCGCGTGATCATA	2	LT_571	0
AAGATTAATATTCATTTGAGTTCCTCTATCAGAGTGTACCGACCTCAGTAGCCGTGACTATCGACAGGTTTGGATGCCGGTTTGTGTTCCTCTCGCGTGATCATA	1	LT_571	0
AAGATTAATATTCATTTGAGTTCCTCTATCAGAGTGTACCGACCTCAGTAGCCGTGACTATCGACAGGTTTGTATGCCGGTTTGTGTTCCTCTCGCGTGATCATA	1	LT_571	0
AAGATTAATATTCATTTGAGTTCCTCTATCAGAGTGTACCGACCTCAGTAGCCGTGACTATCGACAGTAAAGGTGGCCGGTTTGTGTTCCTCTCGCGTGATCATA	2	LT_571	0
AAGATTAATATTCATTTGAGTTCCTCTATCAGAGTGTACCGACCTCAGTAGCCGTGACTATCGACAGTAAATACGGCCGGTTTGTGTTCCTCTCGCGTGATCATA	1	LT_571	0
AAGATTAATATTCATTTGAGTTCCTCTATCAGAGTGTACCGACCTCAGTAGCCGTGACTATCGACAGTAACAGGCGCCGGTTTGTGTTCCTCTCGCGTGATCATA	1	LT_571	0
AAGATTAATATTCATTTGAGTTCCTCTATCAGAGTGTACCGACCTCAGTAGCCGTGACTATCGACAGTAACTCTTGCCGGTTTGTGTTCCTCTCGCGTGATCATA	2	LT_571	0
AAGATTAATATTCATTTGAGTTCCTCTATCAGAGTGTACCGACCTCAGTAGCCGTGACTATCGACAGTAACTGGGGCCGGTTTGTGTTCCTCTCGCGTGATCATA	1	LT_571	0
AAGATTAATATTCATTTGAGTTCCTCTATCAGAGTGTACCGACCTCAGTAGCCGTGACTATCGACAGTAAGGACATATAGGTATTTCCTGAAATCCGCACTTCC	1	LT_571:NC_015160_55770	Hybrid
AAGATTAATATTCATTTGAGTTCCTCTATCAGAGTGTACCGACCTCAGTAGCCGTGACTATCGACAGTACAACTCGCCGGTTTGTGTTCCTCTCGCGTGATCATA	1	LT_571	0
AAGATTAATATTCATTTGAGTTCCTCTATCAGAGTGTACCGACCTCAGTAGCCGTGACTATCGACAGTACCCATTGCCGGTTTGTGTTCCTCTCGCGTGATCATA	2	LT_571	0
AAGATTAATATTCATTTGAGTTCCTCTATCAGAGTGTACCGACCTCAGTAGCCGTGACTATCGACAGTACCTAAAGCCGGTTTGTGTTCCTCTCGCGTGATCATA	2	LT_571	0
AAGATTAATATTCATTTGAGTTCCTCTATCAGAGTGTACCGACCTCAGTAGCCGTGACTATCGACAGTACCTTTGGCCGGTTTGTGTTCCTCTCGCGTGATCATA	1	LT_571	0
AAGATTAATATTCATTTGAGTTCCTCTATCAGAGTGTACCGACCTCAGTAGCCGTGACTATCGACAGTACTTTCAGCCGGTTTGTGTTCCTCTCGCGTGATCATA	1	LT_571	0
AAGATTAATATTCATTTGAGTTCCTCTATCAGAGTGTACCGACCTCAGTAGCCGTGACTATCGACAGTAGAAGCAGCCGGTTTGTGTTCCTCTCGCATGATCATA	1	LT_571	1
AAGATTAATATTCATTTGAGTTCCTCTATCAGAGTGTACCGACCTCAGTAGCCGTGACTATCGACAGTAGAAGTCGCCGGTTTGTGTTCCTCTCGCGTGATCATA	2	LT_571	0
AAGATTAATATTCATTTGAGTTCCTCTATCAGAGTGTACCGACCTCAGTAGCCGTGACTATCGACAGTAGCATACGCCGGTTTGTGTTCCTCTCGCGTGATCATA	1	LT_571	0
AAGATTAATATTCATTTGAGTTCCTCTATCAGAGTGTACCGACCTCAGTAGCCGTGACTATCGACAGTAGGCTCCGCCGGTTTGTGTTCCTCTCGCGTGATCATA	1	LT_571	0
AAGATTAATATTCATTTGAGTTCCTCTATCAGAGTGTACCGACCTCAGTAGCCGTGACTATCGACAGTAGTTCGGGCCGGTTTGTGTTCCTCTCGCGTGATCATA	1	LT_571	0
AAGATTAATATTCATTTGAGTTCCTCTATCAGAGTGTACCGACCTCAGTAGCCGTGACTATCGACAGTATACTATGCCGGTTTGTTTCCTCTCGCGTGATCATA	1	LT_571	1
AAGATTAATATTCATTTGAGTTCCTCTATCAGAGTGTACCGACCTCAGTAGCCGTGACTATCGACAGTATCGCCAGCCGGTTTGTGTTCCTCTCGCGTGATCATA	1	LT_571	0
AAGATTAATATTCATTTGAGTTCCTCTATCAGAGTGTACCGACCTCAGTAGCCGTGACTATCGACAGTATGATTTGCCGGTTTGTGTTCCTCTCGCGTGATCAT	1	LT_571	1
AAGATTAATATTCATTTGAGTTCCTCTATCAGAGTGTACCGACCTCAGTAGCCGTGACTATCGACAGTATGCAATGCCGGTTTGTGTTCCTCTCGCGTGATCATA	1	LT_571	0
AAGATTAATATTCATTTGAGTTCCTCTATCAGAGTGTACCGACCTCAGTAGCCGTGACTATCGACAGTATTATATGCCGGTTTGTGTTCCTCTCGCGTGATCATA	2	LT_571	0
AAGATTAATATTCATTTGAGTTCCTCTATCAGAGTGTACCGACCTCAGTAGCCGTGACTATCGACAGTATTATGAGCCGGTTTGTGTTCCTCTCGCGTGATCATA	1	LT_571	0
AAGATTAATATTCATTTGAGTTCCTCTATCAGAGTGTACCGACCTCAGTAGCCGTGACTATCGACAGTATTTACGGCCGGTTTGTGTTCCTCTCGCGTGATCATA	1	LT_571	0
AAGATTAATATTCATTTGAGTTCCTCTATCAGAGTGTACCGACCTCAGTAGCCGTGACTATCGACAGTCATAAGTGCCGGTTTGTGTTCCTCTCGCGTGATCATA	1	LT_571	0
AAGATTAATATTCATTTGAGTTCCTCTATCAGAGTGTACCGACCTCAGTAGCCGTGACTATCGACAGTCCCTGAGGCCGGTTTGTGTTCCCTCGCGTGATCATA	2	LT_571	1
AAGATTAATATTCATTTGAGTTCCTCTATCAGAGTGTACCGACCTCAGTAGCCGTGACTATCGACAGTCCTCAGGGCCGGTTTGTGTTCCTCTCGCGTGATCATA	1	LT_571	0
AAGATTAATATTCATTTGAGTTCCTCTATCAGAGTGTACCGACCTCAGTAGCCGTGACTATCGACAGTCCTGGTAGCCGGTTTGTGTTCCTCTCGCGTGATCATA	2	LT_571	0
AAGATTAATATTCATTTGAGTTCCTCTATCAGAGTGTACCGACCTCAGTAGCCGTGACTATCGACAGTCGAGGTCGCCGGTTTGTGTTCCTCTCGCGTGATCATA	1	LT_571	0
AAGATTAATATTCATTTGAGTTCCTCTATCAGAGTGTACCGACCTCAGTAGCCGTGACTATCGACAGTCGCACATGCCGGTTTGTGTTCCTCTCGCGTGATCATA	1	LT_571	0
AAGATTAATATTCATTTGAGTTCCTCTATCAGAGTGTACCGACCTCAGTAGCCGTGACTATCGACAGTCGGAATGGCCGGTTTGTGTTCCTCTCGCGTGATCATA	1	LT_571	0
AAGATTAATATTCATTTGAGTTCCTCTATCAGAGTGTACCGACCTCAGTAGCCGTGACTATCGACAGTCGGCTAGGCCGGTTTGTGTTCCTCTCGCGTGATCATA	1	LT_571	0
AAGATTAATATTCATTTGAGTTCCTCTATCAGAGTGTACCGACCTCAGTAGCCGTGACTATCGACAGTCGGGATAGCCGGTTTGTGTTCCTCTCGCGTGATCATA	1	LT_571	0
AAGATTAATATTCATTTGAGTTCCTCTATCAGAGTGTACCGACCTCAGTAGCCGTGACTATCGACAGTCGGTTAGGCGTGGGCTCATAAGAGAAATCGGGAAACC	1	LT_571:NC_002696_125339	Hybrid
AAGATTAATATTCATTTGAGTTCCTCTATCAGAGTGTACCGACCTCAGTAGCCGTGACTATCGACAGTCTGTTTAGCCGGTTTGTGTTCCTCTCGCGTGATCATA	2	LT_571	0
AAGATTAATATTCATTTGAGTTCCTCTATCAGAGTGTACCGACCTCAGTAGCCGTGACTATCGACAGTCTTGAATGCCGGTTTGTGTTCCTCTCGCGTGATCATA	1	LT_571	0
AAGATTAATATTCATTTGAGTTCCTCTATCAGAGTGTACCGACCTCAGTAGCCGTGACTATCGACAGTCTTTCTGGCCGGTTTGTGTTCCTCTCGCGTGATCATA	1	LT_571	0
AAGATTAATATTCATTTGAGTTCCTCTATCAGAGTGTACCGACCTCAGTAGCCGTGACTATCGACAGTCTTTGATGCCGGTTTGTGTTCCTCTCGCGTGATCATA	1	LT_571	0
AAGATTAATATTCATTTGAGTTCCTCTATCAGAGTGTACCGACCTCAGTAGCCGTGACTATCGACAGTGAAGACAGCCGGTTTGTGTTCCTCTCGCGTGATCATA	1	LT_571	0
AAGATTAATATTCATTTGAGTTCCTCTATCAGAGTGTACCGACCTCAGTAGCCGTGACTATCGACAGTGATATACGCCGGTTTGTGTTCCTCTCGCGTGATCATA	1	LT_571	0
AAGATTAATATTCATTTGAGTTCCTCTATCAGAGTGTACCGACCTCAGTAGCCGTGACTATCGACAGTGCACGCTGCCGGTTTGTGTTCCTCTCGCGTGATCATA	1	LT_571	0
AAGATTAATATTCATTTGAGTTCCTCTATCAGAGTGTACCGACCTCAGTAGCCGTGACTATCGACAGTGCCTTGGGCCGGTTTGTGTTCCTCTCGCGTGATCATA	1	LT_571	0
AAGATTAATATTCATTTGAGTTCCTCTATCAGAGTGTACCGACCTCAGTAGCCGTGACTATCGACAGTGCGTCGAGCCGGTTTGTGTTCCTCTCGCGTGATCATA	1	LT_571	0
AAGATTAATATTCATTTGAGTTCCTCTATCAGAGTGTACCGACCTCAGTAGCCGTGACTATCGACAGTGCTACGAGCCGGTTTGTGTTCCTCTCGCGTGATCATA	1	LT_571	0
AAGATTAATATTCATTTGAGTTCCTCTATCAGAGTGTACCGACCTCAGTAGCCGTGACTATCGACAGTGCTCTTAGCCGGCTTGTGTTCCTCTCGCGTGATCATA	1	LT_571	1
AAGATTAATATTCATTTGAGTTCCTCTATCAGAGTGTACCGACCTCAGTAGCCGTGACTATCGACAGTGG	1	NA	Other
AAGATTAATATTCATTTGAGTTCCTCTATCAGAGTGTACCGACCTCAGTAGCCGTGACTATCGACAGTGGAAATTGCCGGTTTGTGTTCCTCTCGCGTGATCATA	1	LT_571	0
AAGATTAATATTCATTTGAGTTCCTCTATCAGAGTGTACCGACCTCAGTAGCCGTGACTATCGACAGTGGGGTGGGCCGGTTTGTTTCCTCTCGCGTGATCATA	1	LT_571	1
AAGATTAATATTCATTTGAGTTCCTCTATCAGAGTGTACCGACCTCAGTAGCCGTGACTATCGACAGTGGTATGGGCCGGTTTGTGTTCCTCTCGCGTGATCATA	1	LT_571	0
AAGATTAATATTCATTTGAGTTCCTCTATCAGAGTGTACCGACCTCAGTAGCCGTGACTATCGACAGTGGTCCCTGCCGGTTTGTGTTCCTCTCGCGTGATCATA	1	LT_571	0
AAGATTAATATTCATTTGAGTTCCTCTATCAGAGTGTACCGACCTCAGTAGCCGTGACTATCGACAGTGGTTAAAGCCGGTTTGTGTTCCTCTCGCGTGATCATA	1	LT_571	0
AAGATTAATATTCATTTGAGTTCCTCTATCAGAGTGTACCGACCTCAGTAGCCGTGACTATCGACAGTGTAAATCGCCGGTTTGTGTTCCTCTCGCGTGATCAA	1	LT_571	2
AAGATTAATATTCATTTGAGTTCCTCTATCAGAGTGTACCGACCTCAGTAGCCGTGACTATCGACAGTGTACTAAGCTGGTTTGTGTTCCTCTCGCGTGATCATA	1	LT_571	1
AAGATTAATATTCATTTGAGTTCCTCTATCAGAGTGTACCGACCTCAGTAGCCGTGACTATCGACAGTGTATTAGGCCGGTTTGTGTTCCTCTCGCGTGATCATA	1	LT_571	0
AAGATTAATATTCATTTGAGTTCCTCTATCAGAGTGTACCGACCTCAGTAGCCGTGACTATCGACAGTGTGAGCGGCCGGTTTGTGTTCCTCTCGCGTGATCATA	1	LT_571	0
AAGATTAATATTCATTTGAGTTCCTCTATCAGAGTGTACCGACCTCAGTAGCCGTGACTATCGACAGTGTGTGTGGCCGGTTTGTGTTCCTCTCGCGTGATCATA	1	LT_571	0
AAGATTAATATTCATTTGAGTTCCTCTATCAGAGTGTACCGACCTCAGTAGCCGTGACTATCGACAGTTAAAGAGGCCGGTTTGTGTTCCTCTCGCGTGATCATA	3	LT_571	0
AAGATTAATATTCATTTGAGTTCCTCTATCAGAGTGTACCGACCTCAGTAGCCGTGACTATCGACAGTTAAAGGTGCCGGTTTGTGTTCCTCTCGCGTGATCATA	2	LT_571	0
AAGATTAATATTCATTTGAGTTCCTCTATCAGAGTGTACCGACCTCAGTAGCCGTGACTATCGACAGTTACGCATGCCGGTTTGTGTTCCTCTCGCGTGATCATA	1	LT_571	0
AAGATTAATATTCATTTGAGTTCCTCTATCAGAGTGTACCGACCTCAGTAGCCGTGACTATCGACAGTTACGGGAGCCGGTTTGTGTTCCTCTCGCGTGATCATA	3	LT_571	0
AAGATTAATATTCATTTGAGTTCCTCTATCAGAGTGTACCGACCTCAGTAGCCGTGACTATCGACAGTTAGCTTGGCCGGTTTGTGTTCCTCTCGCGTGATCATA	1	LT_571	0
AAGATTAATATTCATTTGAGTTCCTCTATCAGAGTGTACCGACCTCAGTAGCCGTGACTATCGACAGTTAGTCGAGCCGGTTTGTGTTCCTCTCGCGTGATCATA	1	LT_571	0
AAGATTAATATTCATTTGAGTTCCTCTATCAGAGTGTACCGACCTCAGTAGCCGTGACTATCGACAGTTATGGACGCCGGTTTGTGTTCCCTCGCGTGATCATA	3	LT_571	1
AAGATTAATATTCATTTGAGTTCCTCTATCAGAGTGTACCGACCTCAGTAGCCGTGACTATCGACAGTTATTAGAGCCGGTTTGTGTTCCTCTCGCGTGATCATA	2	LT_571	0
AAGATTAATATTCATTTGAGTTCCTCTATCAGAGTGTACCGACCTCAGTAGCCGTGACTATCGACAGTTCAAATAGCCGGTTTGTGTTCCTCTCGCGTGATCATA	1	LT_571	0
AAGATTAATATTCATTTGAGTTCCTCTATCAGAGTGTACCGACCTCAGTAGCCGTGACTATCGACAGTTCAGAAAGCCGGTTTGTGTTCTCTCGCGTGATCATA	1	LT_571	1
AAGATTAATATTCATTTGAGTTCCTCTATCAGAGTGTACCGACCTCAGTAGCCGTGACTATCGACAGTTCGTAGTGCCGGTTTGTGTTCCTCTCGCGTGATCATA	1	LT_571	0
AAGATTAATATTCATTTGAGTTCCTCTATCAGAGTGTACCGACCTCAGTAGCCGTGACTATCGACAGTTGACTGGGCCGGTTTGTGTTCCTCTCGCGTGATCATA	1	LT_571	0
AAGATTAATATTCATTTGAGTTCCTCTATCAGAGTGTACCGACCTCAGTAGCCGTGACTATCGACAGTTGATAATGCCGGTTTGTGTTCCTCTCGCGTGATCATA	2	LT_571	0
AAGATTAATATTCATTTGAGTTCCTCTATCAGAGTGTACCGACCTCAGTAGCCGTGACTATCGACAGTTGCACATGCCGGTTTGTGTTCCTCTCGCGTGATCATAG	1	LT_571	7
AAGATTAATATTCATTTGAGTTCCTCTATCAGAGTGTACCGACCTCAGTAGCCGTGACTATCGACAGTTGGCGTTGCCGGTTTGTGTTCCTCTCGCGTGATCATA	1	LT_571	0
AAGATTAATATTCATTTGAGTTCCTCTATCAGAGTGTACCGACCTCAGTAGCCGTGACTATCGACAGTTGGTCATGCCGGTTTGTGTTCCTCTCGCGTGATCATA	1	LT_571	0
AAGATTAATATTCATTTGAGTTCCTCTATCAGAGTGTACCGACCTCAGTAGCCGTGACTATCGACAGTTGTTATTCTCCAAGCCTTCGCCCGGGTAACGTCTCAC	2	LT_571:NC_008531_42228	Hybrid
AAGATTAATATTCATTTGAGTTCCTCTATCAGAGTGTACCGACCTCAGTAGCCGTGACTATCGACAGTTGTTCATGCCGGTTTGTGCTCCTCTCGCGTGATCATA	1	LT_571	1
AAGATTAATATTCATTTGAGTTCCTCTATCAGAGTGTACCGACCTCAGTAGCCGTGACTATCGACAGTTTAATGAGCCGGTTTGTGTTCCTCCGCGTGATCATA	1	LT_571	1
AAGATTAATATTCATTTGAGTTCCTCTATCAGAGTGTACCGACCTCAGTAGCCGTGACTATCGACAGTTTCATGCCGGTTTGTGTTCCTCTCGCGTGATCATA	2	LT_571	0
AAGATTAATATTCATTTGAGTTCCTCTATCAGAGTGTACCGACCTCAGTAGCCGTGACTATCGACAGTTTCATGTGCCGGTTTGTGTTCGGCGTGATCATA	2	NA	Other
AAGATTAATATTCATTTGAGTTCCTCTATCAGAGTGTACCGACCTCAGTAGCCGTGACTATCGACAGTTTCCCTTGCCGGTTTGTGTTCCTCTCGCGTGATCATA	1	LT_571	0
AAGATTAATATTCATTTGAGTTCCTCTATCAGAGTGTACCGACCTCAGTAGCCGTGACTATCGACAGTTTCTTCTGCCGGTTTGTGTTCCTCTCGCGTGATCATA	1	LT_571	0
AAGATTAATATTCATTTGAGTTCCTCTATCAGAGTGTACCGACCTCAGTAGCCGTGACTATCGACAGTTTGATAAGCCGGTTTGTGTTCCTCTCGCGTGATCATA	1	LT_571	0
AAGATTAATATTCATTTGAGTTCCTCTATCAGAGTGTACCGACCTCAGTAGCCGTGACTATCGACAGTTTGCGTTGCCGGTTTGTGTTCCTCTCGCGTGATCATA	1	LT_571	0
AAGATTAATATTCATTTGAGTTCCTCTATCAGAGTGTACCGACCTCAGTAGCCGTGACTATCGACAGTTTGGTAGGCCGGTTTGTGTTCCTCTCGCGTGATCATA	1	LT_571	0
AAGATTAATATTCATTTGAGTTCCTCTATCAGAGTGTACCGACCTCAGTAGCCGTGACTATCGACAGTTTTAGTCCGCCGGTTTGTGTTCCTCTCGCGTGATCATA	1	LT_571	1
AAGATTAATATTCATTTGAGTTCCTCTATCAGAGTGTACCGACCTCAGTAGCCGTGACTATCGACAGTTTTATATGCCGGTTTGTGTTCTCTCGCGTGATCATA	1	LT_571	1
AAGATTAATATTCATTTGAGTTCCTCTATCAGAGTGTACCGACCTCAGTAGCCGTGACTATCGACAGTTTTCAGTCTATAGGGCCGTGCTCAAGCTATTGCCGTC	1	LT_571:NC_007947_27754	Hybrid
AAGATTAATATTCATTTGAGTTCCTCTATCAGAGTGTACCGACCTCAGTAGCCGTGACTATCGACAGTTTTCTTAGCCGGTTTGTGTTCCTCTCGCGTGATCATA	1	LT_571	0
AAGATTAATATTCATTTGAGTTCCTCTATCAGAGTGTACCGACCTCAGTAGCCGTGACTATCGACAGTTTTGGGCGCCGGTTTGTGTTCCTCCGCGTGATCATA	1	LT_571	1
AAGATTAATATTCATTTGAGTTCCTCTATCAGAGTGTACCGACCTCAGTAGCCGTGACTATCGACAGTTTTTAGCGCCAGTTTGTGTTCCTCTCGCGTGATCATA	2	LT_571	1
AAGATTAATATTCATTTGAGTTCCTCTATCAGAGTGTACCGACCTCAGTAGCCGTGACTATCGACAGTTTTTAGCGCCGGTTTGTGTTCCTCTCGCGTGATCATA	1	LT_571	0
AAGATTAATATTCATTTGAGTTCCTCTATCAGAGTGTACCGACCTCAGTAGCCGTGACTATCGCAGAACACTCTCGCCTTCGAATGCCGGATGCGGGCTATAAG	1	LT_571:NC_013410_56690	Hybrid
AAGATTAATATTCATTTGAGTTCCTCTATCAGAGTGTACCGACCTCAGTAGCCGTGACTATCGCAGGTCCAGGTGCCGGTTTGTGTTCCTCTCGCGTGATCATA	1	LT_571	1
AAGATTAATATTCATTTGAGTTCCTCTATCAGAGTGTACCGACCTCAGTAGCCGTGACTATCGTCAGCTACGCAAGCCGGTTTGTGTTCCTCTCGCGTGATCATA	1	LT_571	1
AAGATTAATATTCATTTGAGTTCCTCTATCAGAGTGTACCGACCTCAGTAGCCGTGACTATTGACAGAAATTTGTTTTGACGTTCTTATCAATTCGACAGGCGTG	1	LT_571:NC_014394_43887	Hybrid
AAGATTAATATTCATTTGAGTTCCTCTATCAGAGTGTACCGACCTCAGTAGCCGTGCTATCGACAGGCGGGTCAGCCGTTTTGTGTTCCTCTCGCGTGATCATA	1	LT_571	2
AAGATTAATATTCATTTGAGTTCCTCTATCAGAGTGTACCGACCTCAGTAGCCGTGCTATCGACAGGGAATTACGCCGGTTTGTGTTCCTCTCGCGTGATCATA	2	LT_571	1
AAGATTAATATTCATTTGAGTTCCTCTATCAGAGTGTACCGACCTCAGTAGCCGTGCTATCGACAGTATGCGTGGCCGGTTTGTGTTCCTCTCGCGTGATCATA	1	LT_571	1
AAGATTAATATTCATTTGAGTTCCTCTATCAGAGTGTACCGACCTCAGTAGCCTGACTATCGACAGTTGTTATGGCCGGTTTGTGTTCCTCTCGCGTGATCATA	2	LT_571	1
AAGATTAATATTCATTTGAGTTCCTCTATCAGAGTGTACCGACCTCAGTAGCGTGACTATCGACAGAGCAGGTTGCCGGTTTGTGTTCCTCTCGCGTGATCATA	1	LT_571	1
AAGATTAATATTCATTTGAGTTCCTCTATCAGAGTGTACCGACCTCAGTAGCGTGACTATCGACAGGTAGAGGTGCCGGTTTGTGTTCCTCTCGCGTGATCATA	1	LT_571	1
AAGATTAATATTCATTTGAGTTCCTCTATCAGAGTGTACCGACCTCAGTATCCGTGACTATCGACAGCTCATCACGCCGGTTTGTGTTCCTCTCGCGTGATCATA	1	LT_571	1
AAGATTAATATTCATTTGAGTTCCTCTATCAGAGTGTACCGACCTCAGTATCCGTGACTATCGACAGGATACCTTGCCGGTTTGTGTTCCTCTCGCGTGATCATA	5	LT_571	1
AAGATTAATATTCATTTGAGTTCCTCTATCAGAGTGTACCGACCTCGTAGCCGTGACTATCGACAGCTCGTAAGGCCGGTTTGTGTTCCTCGCGTGATCATA	2	LT_571	3
AAGATTAATATTCATTTGAGTTCCTCTATCAGAGTGTACCGACCTCGTAGCCGTGACTATCGACAGTACTAGGGGCCGGTTTGTGTTCCTCTCGCGTGATCATA	1	LT_571	1
AAGATTAATATTCATTTGAGTTCCTCTATCAGAGTGTACCGACCTCTGTTCCTCTCGCGTGATCATA	1	NA	Other
AAGATTAATATTCATTTGAGTTCCTCTATCAGAGTGTACCGACTCAGTAGCCGTGACTATCGACAGCTAGAAGGGCCGGTTTGTGTTCCTCTCGCGTGATCATA	3	LT_571	1
AAGATTAATATTCATTTGAGTTCCTCTATCAGAGTGTACCGAGCTCAGTAGCCGTGACTATCGACAGACTGTCCTGCCGGTTTGTGTTCCTCTCGCGTGATCATA	1	LT_571	1
AAGATTAATATTCATTTGAGTTCCTCTATCAGAGTGTACCGATTATCGACAGTGACATTAGCCGGTTTGTGTTCCTCTCGCGTGATCATA	1	NA	Other
AAGATTAATATTCATTTGAGTTCCTCTATCAGAGTGTACCGCCTCAGTAGCCGTGACTATCGACAGTTTGATTCGCCGGTTTGTGTTCCTCTCGCGTGATCATA	1	LT_571	1
AAGATTAATATTCATTTGAGTTCCTCTATCAGAGTGTACCGGACCTCAGTAGCCGTGACTATCGACAGAGTTTATCGCCGGTTTGTGTTCCTCTCGCGGCTGATA	1	LT_571	7
AAGATTAATATTCATTTGAGTTCCTCTATCAGAGTGTACGACCTCAGTAGCCGTGACTATCGACAGTCATAATAGCCGGTTTGTGTTCCTCTCGCGTGATCATA	1	LT_571	1
AAGATTAATATTCATTTGAGTTCCTCTATCAGAGTGTAGCCGACCTCAGTAGCCGTGACTATCGACAGGATATATCGCCGGTTTGTGTTCCTCTCGCGTGATCATA	1	LT_571	1
AAGATTAATATTCATTTGAGTTCCTCTATCAGAGTGTCCGACCTCAGTAGCCGTGACTATCGACAGCATACGCTGCCGGTTTGTGTTCCTCTCGCGTGATCATA	1	LT_571	1
AAGATTAATATTCATTTGAGTTCCTCTATCAGAGTGTCCGACCTCAGTAGCGTGACTATCGACAGGATTTTTAGCCGGTTTGTGTCCTCCGCGTGATATA	1	NA	Other
AAGATTAATATTCATTTGAGTTCCTCTATCAGAGTTACCGACCTCAGTAGCCGTGACTATCGACAGTAATATTACCGGAATGGAATAGTAGTAGAGATTCCTCG	1	LT_571:NC_011296_44951	Hybrid
AAGATTAATATTCATTTGAGTTCCTCTATCAGAT	1	NA	Other
AAGATTAATATTCATTTGAGTTCCTCTATCAGATCGTGATCATA	1	NA	Other
AAGATTAATATTCATTTGAGTTCCTCTATCAGCAGTGTACCGACCTCAGTAGCCGTGACTATCCACAGGTCGATAAGCCGGTTTGTGTTCCTCTCGCGTGATCATA	1	LT_571	2
AAGATTAATATTCATTTGAGTTCCTCTATCAGCCTCAGTAGCCGTGACTATCGACAGTAGGTAGTGCCGGTTTGTGTTCCTCTCGCGTGATCATA	1	LT_571	10
AAGATTAATATTCATTTGAGTTCCTCTATCAGCTCGCGTGATCATA	1	NA	Other
AAGATTAATATTCATTTGAGTTCCTCTATCAGGTGTACCGACCTCAGTAGCCGTGACTACGACAGTTGTTGTCGCCGGTTTGTGTTCCTCTCGCGTGATCATA	1	LT_571	2
AAGATTAATATTCATTTGAGTTCCTCTCAGAGTGTACGACCTCAGTAGCCGTGACTATCGACAAAGTTTGCCGGTTTGTGTCCTCTCGCTGACAT	1	NA	Other
AAGATTAATATTCATTTGAGTTCCTTATCAGAGTGTACGACCTCATAGCCGTGACTATCGACAGCTCGTTCGGCCGGTTTGTGTTCCTCTCGCGTGATCATA	1	LT_571	3
AAGATTAATATTCATTTGAGTTCGA	1	NA	Other
AAGATTAATATTCATTTGAGTTCTCATA	1	NA	Other
AAGATTAATATTCATTTGAGTTCTCTATCAGAGTGTACCGACCTCAGTAGCCGTGACTATCGACAGGGCCTATCGCCGGTTTGTGTTCCTCTCGCGTGATCATA	1	LT_571	1
AAGATTAATATTCATTTGATGACATA	1	NA	Other
AAGATTAATATTCATTTGATGGATCATA	1	NA	Other
AAGATTAATATTCATTTTAGTTCCTCTATCAGAGTGTACCGACCTCAGTAGCCGTGACTATCGACAGTTTGGTTGGCCGGTTTGTGTTCCTCTCGCGTGATCATA	1	LT_571	1
AAGATTAATATTCGTTCCTCTATCAGAGTGTACCGACCTCAGTAGCCGTGACTATCGACAGGATGAACTGCCGGTTTGTGTTCCTCTCGCGTGATCATA	1	NA	Other
AAGATTAATATTCTTTGAGTTCCTCTATCAGAGTGTACCGACCTCAGTAGCCGTGACTACGACAGTTATGCTGGCCGGTTTGTGTTCCTCTCGCGTGATCATA	1	LT_571	2
AAGATTAATATTGTGTTCCTCTCGCGTGATCATA	1	NA	Other
AAGATTAATCGTGATCATA	1	NA	Other
AAGATTAATGCGTGATCATA	2	NA	Other
AAGATTAATTTCATTTGAGTTCCTCTATCAGAGAGGTTTGTGTTCCTCTCGCGTGATCATA	1	NA	Other
AAGATTACG	1	NA	Other
AAGATTACTCGCGTGATCATA	1	NA	Other
AAGATTAGTGTGTTCCTCTCGCGTGATCATA	1	NA	Other
AAGATTCAACTCCCTTCCTGCCATCGTCAAGAGTGTACCGACCTCAGTAGCCGTGACTATCGACAGCTTAAGTCCCACCCGTTCGGTGATTACGCTTACGTTCG	1	NC_014220_79985	1
AAGATTCCGTGATCATA	1	NA	Other
AAGATTCCTCTCGCGTGATCATA	1	NA	Other
AAGATTCCTTCCTGGTATTGCTTACGCCAAGAGTGTACCGACCTCAGTAGCCGTGACTATCGACAGTTATGTGTAACAACCTGTTCTCCGGCGGCCACAGCAGT	1	IPAH_82561	2
AAGATTCTA	1	NA	Other
AAGATTGTGTTCCTCTCGCGTGATCAT	1	NA	Other
AAGATTTATTTGATTCCATCAGGTGTACCGCTCGTAGCGCTACGCACTGTCGCCGTTTGTGTTCTCTCCGTGACAA	1	NA	Other
AAGATTTGGCCAGAGGCGTATGTAGAGTGTACCGACCTCAGTAGCCGTGACTATCGACAGTAGGACCTTTTGGAAGAGGCCTTACAGGAGCTTTCACG	1	NA	Other
AAGC	4	NA	Other
AAGCACACAG	1	NA	Other
AAGCACTATCGG	1	NA	Other
AAGCAGCAGT	1	NA	Other
AAGCATATC	1	NA	Other
AAGCATATTCG	1	NA	Other
AAGCATTAATATTCATTTGAGTTCCTCTATCAGAGTGTACCGACCTCAGTAGCCGTGACTATCGACAGCTGTGTGTGCCGGTTTGTGTTCCTCTCGCGTGATCATA	1	LT_571	2
AAGCATTTCCCGTGCTTCTCTTAATGCGATAGAGTGTACCGACCTCAGTAGCCGTGACTATCGACAGTGTTGGTGAGAGCTCAACTGTACATCAGAAACAGCTCC	1	NC_003901_64782	1
AAGCC	3	NA	Other
AAGCCACAGCAGT	2	NA	Other
AAGCCATA	3	NA	Other
AAGCCCTCC	1	NA	Other
AAGCCG	1	NA	Other
AAGCCGAACGCGATTTCGATGATTTACGCGAGAGTGTACCGACCTCAGTAGCCGTGTGTTTGTTGCATG	2	NA	Other
AAGCCGCGTGATCATA	1	NA	Other
AAGCCGGCTTTCCTGCCGG	1	NA	Other
AAGCCTC	1	NA	Other
AAGCCTTGGAGGACAAGCATGGGAAATAAGAGTGTACCGACCTCAGTAGCCGTGACTATCGACAGTGCACATTTGAAACGTTGTGTTTGCGCTTGCGCCTTCC	1	NC_015702_87178	2
AAGCG	1	NA	Other
AAGCGACATCTTCCAGAATTCCGAGATCCTAGAGTGTACCGACCTCAGTAGCCGTGACTATCGACAGTCGTAGGGTCCCGACCTCTTCAAGGTTCGTACTGCTGC	2	NC_017506_123278	1
AAGCGAGGGAGGGTATGATGCTCTATTGGGAGAGTGTACCGACCTCAGTAGCCGTGACTATCGACAGCTCAACTTAAGAAGGCGCATTGAATTGAAGGCCGAAAG	2	NC_016622_51366:NC_022247_26697	Hybrid
AAGCGATATCG	2	NA	Other
AAGCGATGGTG	1	NA	Other
AAGCGC	1	NA	Other
AAGCGCAGT	1	NA	Other
AAGCGCTGTCCCTCAGGCGCCGGAGACGTAGAGTGTACCGACCTCAGTAGCCGTGACTATCGACAGCAGGATCGAGACGGATTGATGCAAGTCGCCTTTAACGC	1	AGGR_8071:NC_007948_140486	Hybrid
AAGCGGCATGTGTT	1	NA	Other
AAGCGGCTTTATGGCCTTTATGCCAGAGTGTACCGACCTCAGTAGCGTGACTATCGACAGGTCATTATTGTTAAAGGTAGAGCCTGGATCCGACTTC	1	NA	Other
AAGCGGGCGCAGT	1	NA	Other
AAGCGTGTGCCTTCAGCTT	1	NA	Other
AAGCGTGTGCCTTCAGCTTAGCATTAGCAGAGTGTACCGACCTCAGTAGCCGTGACTATCGACAGGACGGTTAAGCCAGAGTTGGCAGCTTGCTATAGTCTGC	1	NC_014727_52065	2
AAGCGTTGTCCGTGGTAATACGACAGAGTGTACCGACCTCAGTAGCCGTGACTATCGACAGATATGCTTCTTTCCTTGCCTCCAATGCCAATCGATTCC	1	NA	Other
AAGCTAAAGCATTCGGTCACCACAGTCTGAGAGTGTACCGACCTCAGTAGCCGTGACTATCGACAGTGACGGCGGATGACGATTTCTCCACCGCGATAGGAGCG	1	NC_007606_125649	1
AAGCTAACAAACGTCAATGCGCTTTGGTTCCTG	1	NA	Other
AAGCTAACAAATCGTCAATCTTTGCCAAAGAGTGTACCGACCTCAGTAGCCGTGACTATCGACAGACTTATATAGACGTCCTACTCGCCGCTTTGGTTCCGTG	1	NC_008048_69929	2
AAGCTAACAATCGTCAGTTGCCAAAGAGTGTACCGACTCAGTAGCCGTGACTATCGACAGAATTTATGAGACGTCCTACTCGCCGCTTTGGTTCCGTG	1	NA	Other
AAGCTAAGTGTTACGTGAGCGACCCTACAAGAG	1	NA	Other
AAGCTACG	2	NA	Other
AAGCTG	2	NA	Other
AAGCTGCTTTCAGG	1	NA	Other
AAGCTGGAAGGGC	1	NA	Other
AAGCTGGGTCAAAGGG	1	NA	Other
AAGCTGTCCGCGGCTGTC	1	NA	Other
AAGCTTCCTATGAAAC	1	NA	Other
AAGCTTCCTTCCTGGTATTGCTTACGCCAAGAGTGTACCGACCTCAGTAGCCGTGACTATCGACAGTTGTTGTGAACAACCTGTCTCCGGCGGCCACGCAGT	1	IPAH_82561	5
AAGCTTGGGCGAGTTATCGGTGTACCGACCTCAGTAGCCGTGACTATCGACAGGAATTGAAAGGTAGAAGACGAGGATTAAGGAAAGGAGG	2	NA	Other
AAGG	2	NA	Other
AAGGAACAGGCGTTACCATGTCAAAGCTAGAGTGTACCGACCTCAGTAGCCGTGACTATCGACAGTGTCCTTCACACTAGAGCGATGCAATCGCGTTTCGATG	1	NC_011126_48719	2
AAGGAAGAAGTCTCGCGAACAAAAG	1	NA	Other
AAGGAAGGTGC	3	NA	Other
AAGGACCTCAATGTGATCCACCATGTTCTCAGAGTGTACCGACCTCAGTAGCCGTGACTATCGACAGGCAAGCATGTACTTCTCAAGTCCCAGCCTGTGTATCCC	2	NC_000916_9445	1
AAGGAG	1	NA	Other
AAGGAGAAGGCCTTAAAGCCAATGACGCCGAGAGTGTACCGACCTCAGTAGCCGTGACTATCGACAGAGGAAGCGATGCGTGGAATTCATCGATACCGCTATGG	1	NC_018017_38249	2
AAGGAGCCTTCAACACGAGAGAGTTTCAAGAGTGTACCGACCTCAGTACCGTGACTATCGACAGCAATCTCAGTCAGTAAGAACACTGATCTCGTAC	2	NA	Other
AAGGATGGATGTCAAGCGTG	2	NA	Other
AAGGC	3	NA	Other
AAGGCAAATTCCATGAGGGTATAGC	3	NA	Other
AAGGCAGAGCAATCCCTCTAAATCCAGAGTGTACCGACCTCAGTAGCCGTGACTATCGACAGCAGGTTATATCCAGGACCTCTAGGACGCCTACTGATTC	1	NC_009778_32534	7
AAGGCCAGGGCATCTATGACTGTGGCTCTGAGAGTGTACCGACCTCAGTAGCCGTGACTATCGACAGGAACCTAAACATCTTCTTCGATAGAATAGTCAAGCATC	1	NC_012785_68884	1
AAGGCGAGATGGTTG	1	NA	Other
AAGGCGGC	1	NA	Other
AAGGCTGTTTACTTGGCTCCAACCG	1	NA	Other
AAGGGAATGGCCAGAACGATCATGCGGC	1	NA	Other
AAGGGACACTTGCGCCAGCCTGGTAAGAGTGTACCGACCTCAGTAGCCGTGACTATCGACAGAGTCATCTCTTCAAGGCGTGAAATCGTTATGTTGTAAG	1	NA	Other
AAGGGATCGATCACGAAAGACCGGTTGTATAGAGTGTACCGACCTCAGTAGCCGTGACTATCGACAGGTCAGAAAACCTTATCGTAATGGGCCTCTATGGATCCC	2	NC_013522_32331	1
AAGGGC	4	NA	Other
AAGGT	1	NA	Other
AAGGTACTGCGTGGACTAGTTGATGATAGAGTGTACCGACCTCAGTAGCCGTGACTATCGACAGCCTTATTCACGCGTAGAGCGATGTCTCGAAGCGTCGGC	1	NA	Other
AAGGTATTGCCGAGGCGGCTATGGTGAGTGTACCGCTCAGTAGCCGTGACTATCGACAGTCTAAATCTTTGGAAGAGGCCTTACAGGAGCTTTCACG	1	NA	Other
AAGGTGAAGGGATAACGGGCGCAGT	1	NA	Other
AAGGTGCGCAAGG	1	NA	Other
AAGGTGCGCTACTTTATCCTTGCAAGCAGAGTGTACCGACCTCAGTAGCCGTGACTATCGACAGTTCATCACTCCTTGCTCTGTCGGTATGATTCCTTATC	2	NC_009615_160250	4
AAGGTGGAAATTTGG	1	NA	Other
AAGT	6	NA	Other
AAGTAACAAATCGTCAATCTGTTCCAAAGAGTGTACCGACCTCAGTAGCCGTGACTATCGACAGAGTTAAGTAGACGTCCTACTCGCCGCTTTGGTTCCGTG	2	NA	Other
AAGTAACTGGTTCTGAACTAAATCTTAAC	3	NA	Other
AAGTACAATGATCGATGAATGAGACAGCGAGAGTGTACCGACCTCAGTAGCCGTGACTATCGACAGGCATGTTTGACCCTATCACGTCTGAAGTATTGGTTTCC	1	NC_009663_4486	4
AAGTACGAAAGGATTTCACAAG	1	NA	Other
AAGTAGCTGCTAGGCACGCCGC	1	NA	Other
AAGTATACTTTATATAGTCATAACGCC	1	NA	Other
AAGTATGCGCATAACGGTACATGATGAACAGAGTGTACCGACCTCATAGCCGTGACTATCGACAGAGTTCCTACCCACCAAGCAGTTCGTTCACCGTGATGC	1	NC_022523_37224	4
AAGTATGTTTCACGGGGTATGCTCGTAGAGTTCCGCTCAGTACCTGCTATCGCAGGTCCTACGTGGGATCCTCGTTATC	3	NA	Other
AAGTATTGGTTCC	1	NA	Other
AAGTC	4	NA	Other
AAGTCAATAACCACAAGCATCATCCAGAGTGTACCGACCTCAGTAGCCGTGACTATCGACAGGCGACTGCCCGAATTCCATATGGCTAAGAACGTCGCTG	1	NA	Other
AAGTCAATCGCAGCTCTACCGGGCCTATAGAGTGTACCGACCTCAATAGCCGTGACTATCGACAGTGTAATGTTTTCTGGGTTATGCTCAACGCTCTTGTGGC	1	NC_013223_25710	5
AAGTCAATGTTCGAAGGTTCTCTATGAAAAGAGTGTACCGACCTCAGTAGCCGTGACTATCGACAGAAGGTGATATGCCACAAGGCCTGCATCTGCGAGGCACC	1	NC_013446_43521	1
AAGTCACGTACG	1	NA	Other
AAGTCG	3	NA	Other
AAGTCGATTTCCTCGACTTCTGC	3	NA	Other
AAGTCGCATACTTACTGGTGATAGAGACAGAGTGTACCGACCTCAGTAGCCGTGACTATCGACAGATGATGATTTAGCGAACAAAGCTTCCGACAATGGTTGG	1	NC_005042_37891	3
AAGTCGCTCGAATGGTTGGTCGTAAAGAGTGTACCGACCTCAGTAGCCGTGATATCGCCTATTGCGAACAGTGTAAAGGGTGATCCAAGTCTCC	1	NA	Other
AAGTCGCTTCAACAACACAACTGACGGCTAAGAGTGTACCGACCTCAGTAGCCGTGACTATCGACAGCATATTTACAACAGCGGTACAACCTACAGTGGAACAGC	1	NC_015760_19989	1
AAGTCGGACGGGTGATTGATATTGGCGAGAGAGTGTACCGACCTCAGTAGCCGTGACTATCGACGGGTCGAGGGCGCGAAAGTTTCCAATTGCTACCGATCGGG	1	NC_007722_62537	2
AAGTCGTGACGATGAGGCGTAAGTTTGG	1	NA	Other
AAGTCGTTC	1	NA	Other
AAGTCTCTCCGATGCAAGAAGTGTGGTTCCAGAGTGTACCGACCTCAGTAGCCGTGACTTTCGACAGTTCCAAGTGCTTATCAAGGGTGATGCAGCGCCTTTC	1	NC_023035_8038	4
AAGTCTTCCTGTATTCTTACGCCAAGAGTGTACCGCTCAGTAGCCGTGACTCGACAGTGTAGGTAACACCGTTCTCGGCGGCCCGCAT	1	NA	Other
AAGTG	4	NA	Other
AAGTGACTATCGACAGAATTGTCAATCAGCAGGTGAAGGGATAACGGGCGCAGT	1	NA	Other
AAGTGCATG	1	NA	Other
AAGTGGCAATGTCGACTACTGCCCTTAAGAGTGTACCGACCTCAGTAGCCGTGACTACGACAGGGACTTTCTGAATCCTAAATTCGCCGCTTCTGGTACTG	1	NC_015388_85270	4
AAGTGTGCG	1	NA	Other
AAGTTAATACATTGAGTTCCTCTATCAGAGTGTCCGACTCAGTAGCCGTGCTACGACAGGGGCATGCCGGTTTGTGTCCTCTCGCGTCTA	1	NA	Other
AAGTTAATATTCATTTGAGTTCCTCTATCAGAGTGTACCGACCTCAGTAGCCGTGACTATCGACAGGCGAGTGCGCCGGTTTGTGTTCCCTCGCGTGATCATA	1	LT_571	4
AAGTTAATATTCATTTGAGTTCCTCTATCAGAGTGTACCGACCTCAGTAGCCGTGACTATCGACAGTAAGATACGCCGGTTTGTGTTCCTCTCGCGTGATCATA	1	LT_571	3
AAGTTCAATCGCAGCTCTACCGGGCCTATAGAGTGTACCGACCTCAGTAGCCGTGACTATCGACAGATTGTCGTTTTCTGGGTTATGCTCAACGCTCTTGTGGC	1	NC_013223_25710	1
AAGTTCGCGATCGTAATAGACATTGACGAAGAGTGTACCGACCTCAGTAGCCGTGACTATCGACAGACATCGTCCACGACCGGTTTCGAAATCGTACCGAGCAC	2	NC_011959_25431	1
AAGTTCGCGTCGTAATAGACATTGACGAAGAGTGTACCGACCTCAGTAGCCGTGACTATCGACAGATGACTACCACGACCGGTTTCGAAATCGTACCGAGCAC	1	NC_011959_25431	2
AAGTTCTTTAGCGTTGTTGGTG	1	NA	Other
AAGTTGCGGCCATTATTG	2	NA	Other
AAT	7	NA	Other
AATA	3	NA	Other
AATAAAGTCGCTGCCAGTGTAG	2	NA	Other
AATAACCAGACAAATAATATCGGCGACACAGAGTGTACCGACCTCAGTAGCCGTGACTATCGACAGAAGTGTTGAAACATCCCTGCCACTTGCCAGTTCGGTCC	1	NC_016011_92471	1
AATAAGC	1	NA	Other
AATAATTTCATTGAGTCCTCTATCAGAGTGTACGACCTCAGTAGCCGTGACATCGACAGAACTTTGCCGGTTTGTGTTCTCGCGTACATA	2	NA	Other
AATAC	4	NA	Other
AATACATTCC	1	NA	Other
AATACCATTCTTGCACCAGTCTTATATTCAGAGTGTACCGACCTCAGTAGCCGTGACTATCGACAGGCGTGGCACACACAGTTACTCGGTAACGGCACTACCAG	2	NC_017731_113997	2
AATACCCAACTCCAATGACG	1	NA	Other
AATACGCACCCCTGAATTTGAACCAAGACCAGTCGC	2	NA	Other
AATACGCCACTTGGTCATCTATCACATCAGAGTGTACCGACCTCAGTAGCCGTGACTATCGACAGGCTCCGATTTACCTTTCAGGATCTGTTATCGCACTATG	1	NC_014365_12398:NC_012691_115691	Hybrid
AATACTC	1	NA	Other
AATACTCAACTGCGTGGTTCTTCCGCTGAAGAGTGTACCGACCTCAGTAACCGTGACTATCGACAGTTGGTAATATAGCTACATCGTCCATGCTGAAGTGAACG	2	NC_008825_43176	2
AATAGACGCCAAAGACGC	1	NA	Other
AATAGATATGCCTGCTGCTACCTGCCGAGAGTGTACCGACCTCAGTACCGTGACTATCGACAGCTTTACTTTGACAGATGCGGAAGTATCCACGGGC	2	NA	Other
AATAGC	1	NA	Other
AATAGCACTC	1	NA	Other
AATAGCGCCGATTTGTCCTGTAAATGCAAAGAGTGTACCGACCTCAGTAGCCGTGACTATCGACAGTTGTTTTCGCGCCTGAAGCCGTTATCGCGACTTATCGG	1	NC_015976_83598	1
AATAGCGTGTGTTGTCAAGAACCAAGAATTAGAGTGTACCGACCTCAGTAGCCGTGACTATCGACAGAGTCATGGACTTGCCCTAGCTGTTGGTCTTTCCTGCCC	1	NC_013446_59645	1
AATAGCTGGGTCGCTGTTACTGTTCAACAGATGTACCGACCTCAGTAGCCGTGCTATCGACAGTTATTTTAGTAATGCTCCGGTGTCTGTTGGTCTGG	1	NA	Other
AATAGGC	1	NA	Other
AATAGGCTCGGGGGTCTTAAAGCTGTTTACTTGGCTCCAACCG	1	NA	Other
AATAGT	1	NA	Other
AATAGTAACAG	2	NA	Other
AATAGTCGAAGTACTC	2	NA	Other
AATAGTCGGGTAGTTAAAGGTGGTGTTGACGAAGTCTC	1	NA	Other
AATAGTGAAGGTGGTGTTGACGAAGTACTC	1	NA	Other
AATAGTGTAGCCGCCACCTTTCTGTTCCATAGAGTGTACCGACCTCAGTAGCCGTGACTATCGACAGTGGTGTGTGTAGTTAAAGGTGGTGTTGACGAAGTACTC	1	STH_61	1
AATAGTGTTAGTACTC	1	NA	Other
AATAGTGTTCCCCACCTTTCTGTTCATAGAGTGCGACCTCAGTAGCCGGATATCGCACTAAGGTAGTAGTTAAAGGTGGTGTTGACGAAGTACTC	1	NA	Other
AATAGTGTTGCAAGTACTC	1	NA	Other
AATAGTGTTGCACGCCACCTTTCTGTTCCATAGAGTGTACCGACCTCAGTAGCCGTGACTATCGACAGCCAATATTGTAGTTAAAGGTGGTGTTGACGAAGTACTC	1	STH_61	1
AATAGTGTTGCC	1	NA	Other
AATAGTGTTGCCAGTACTC	1	NA	Other
AATAGTGTTGCCCCAGGACGAAGTACTC	1	NA	Other
AATAGTGTTGCCGCAACCTTTCTGTTCCATAGAGTGTACCGACCTCAGTAGCCGTGACTATCGACAGTTCGTCAAGCAGTTAAAGGTGGTGTTGACGAAGTACTC	1	STH_61	2
AATAGTGTTGCCGCACCTTTCTGTTCCATAGAGTGTACCGACCTCAGTAGCCGTGACTATCGACAGATATACTAGTAGTTAAAGGTGGTGTTGACGAAGTATC	1	STH_61	4
AATAGTGTTGCCGCAGTACTC	2	NA	Other
AATAGTGTTGCCGCCACCTATC	2	NA	Other
AATAGTGTTGCCGCCACCTGC	1	NA	Other
AATAGTGTTGCCGCCACCTTACGAAGTACTC	1	NA	Other
AATAGTGTTGCCGCCACCTTTCATACTC	2	NA	Other
AATAGTGTTGCCGCCACCTTTCGTTCCATAGAGTGTACCGACCTCAGTAGCCGTGACTATCGACAGTTTACTCCGTAGTTAAAGGTGGTATGACGAAGTACTC	1	STH_61	3
AATAGTGTTGCCGCCACCTTTCTGT	1	NA	Other
AATAGTGTTGCCGCCACCTTTCTGTCCATAGAGTGTACCGACCTCATAGCCGTGACTATCGACAGGGCTCTGGGTAGTTAAAGGTGGTGTTGACGAAGTACTC	1	STH_61	2
AATAGTGTTGCCGCCACCTTTCTGTCTC	1	NA	Other
AATAGTGTTGCCGCCACCTTTCTGTGACTC	1	NA	Other
AATAGTGTTGCCGCCACCTTTCTGTTCAATAGAGTGTACCGACCTCAGTAGCCGTGACTATCGACAGCGAGTTATGGTGACGGTCTGCCGTTCAAGCCTTTCCGG	1	STH_61:NC_014365_54005	Hybrid
AATAGTGTTGCCGCCACCTTTCTGTTCATAGATGTACCGACCTCAGTAGCCGTGACTATCGACAGCCTCTTTGTAGTTAAAGGTGGTGTTGACGAAGTACTC	1	STH_61	2
AATAGTGTTGCCGCCACCTTTCTGTTCCACTC	2	NA	Other
AATAGTGTTGCCGCCACCTTTCTGTTCCAT	1	NA	Other
AATAGTGTTGCCGCCACCTTTCTGTTCCATACTC	1	NA	Other
AATAGTGTTGCCGCCACCTTTCTGTTCCATAGAGAGTACCGACCTCAGTAGCCGTGACTATCGACAGGAACTCACTCACCAACAACTGATCGGCGCGATTTCGTG	1	STH_61:NC_022438_365	Hybrid
AATAGTGTTGCCGCCACCTTTCTGTTCCATAGAGTGTACCAACCTCAGTAGCCGTGACTATCGACAGCGACGAACGTAGTTAAAGGTGGTGTTGACGAAGTACTC	1	STH_61	1
AATAGTGTTGCCGCCACCTTTCTGTTCCATAGAGTGTACCGACCGAAGTACTC	1	NA	Other
AATAGTGTTGCCGCCACCTTTCTGTTCCATAGAGTGTACCGACCTAAGTAGCCGTGACTATCGACAGTTAGTAGTGTAGTTAAAGGTGGTGTTGACGAAGTACTC	1	STH_61	1
AATAGTGTTGCCGCCACCTTTCTGTTCCATAGAGTGTACCGACCTCAGTAACTC	1	NA	Other
AATAGTGTTGCCGCCACCTTTCTGTTCCATAGAGTGTACCGACCTCAGTAGCCGGTGGTGTTGACGAAGTACTC	1	NA	Other
AATAGTGTTGCCGCCACCTTTCTGTTCCATAGAGTGTACCGACCTCAGTAGCCGTGACTATCGACAGAAACTCCCGTAGTTAAAGGTGGTGTTGACGAAGTACTC	2	STH_61	0
AATAGTGTTGCCGCCACCTTTCTGTTCCATAGAGTGTACCGACCTCAGTAGCCGTGACTATCGACAGAAAGTACAGTAGTTAAAGGTGGTGTTGACGAAGTATC	1	STH_61	3
AATAGTGTTGCCGCCACCTTTCTGTTCCATAGAGTGTACCGACCTCAGTAGCCGTGACTATCGACAGAAATCGTGGTAGTTCAAAGGTGGTGTTGACGAAGTACTC	2	STH_61	1
AATAGTGTTGCCGCCACCTTTCTGTTCCATAGAGTGTACCGACCTCAGTAGCCGTGACTATCGACAGAACCTTATGCATTTGATCGACGAACGTCTGGGTTGAGG	4	STH_61:NC_006932_24796	Hybrid
AATAGTGTTGCCGCCACCTTTCTGTTCCATAGAGTGTACCGACCTCAGTAGCCGTGACTATCGACAGAAGTATCTGGATATAGATCACACAAACCAGGATGATCG	1	STH_61:NC_015160_113880	Hybrid
AATAGTGTTGCCGCCACCTTTCTGTTCCATAGAGTGTACCGACCTCAGTAGCCGTGACTATCGACAGAATACCTGGTAGTTAAAGGTGGTGTTGACGAAGTACTC	2	STH_61	0
AATAGTGTTGCCGCCACCTTTCTGTTCCATAGAGTGTACCGACCTCAGTAGCCGTGACTATCGACAGAATAGCTGTGTAGTTAAAGGCTGGTGTTGACGAAGTACTC	1	STH_61	2
AATAGTGTTGCCGCCACCTTTCTGTTCCATAGAGTGTACCGACCTCAGTAGCCGTGACTATCGACAGAATGGTTTGTAGTTAAAGGTGGTGTTGACGAAGTACTC	1	STH_61	0
AATAGTGTTGCCGCCACCTTTCTGTTCCATAGAGTGTACCGACCTCAGTAGCCGTGACTATCGACAGACACGCAGGTAGTTAAAGGTGGTGTTGACGAAGTACTC	1	STH_61	0
AATAGTGTTGCCGCCACCTTTCTGTTCCATAGAGTGTACCGACCTCAGTAGCCGTGACTATCGACAGACAGATATGTAGTTAAAGGTGGTGTTGACGAAGTACTC	1	STH_61	0
AATAGTGTTGCCGCCACCTTTCTGTTCCATAGAGTGTACCGACCTCAGTAGCCGTGACTATCGACAGACGACGTGGTAGTTAAAGGTGGTGTTGACGAAGTACTC	1	STH_61	0
AATAGTGTTGCCGCCACCTTTCTGTTCCATAGAGTGTACCGACCTCAGTAGCCGTGACTATCGACAGACTAGAAAGTAGTTAAAGGTGGTGTTGACGAAGTACTC	1	STH_61	0
AATAGTGTTGCCGCCACCTTTCTGTTCCATAGAGTGTACCGACCTCAGTAGCCGTGACTATCGACAGACTTTGGAGTAGTTAAAGGTGGTGTTGACGAAGTACTC	2	STH_61	0
AATAGTGTTGCCGCCACCTTTCTGTTCCATAGAGTGTACCGACCTCAGTAGCCGTGACTATCGACAGAGACTTTCGTCCTACAACCTAATATTATGGAACCCACC	1	STH_61:NC_007576_29112	Hybrid
AATAGTGTTGCCGCCACCTTTCTGTTCCATAGAGTGTACCGACCTCAGTAGCCGTGACTATCGACAGAGGGTGGAGTAGTTAAAGGTGGTGTTGACGACGTACTC	1	STH_61	1
AATAGTGTTGCCGCCACCTTTCTGTTCCATAGAGTGTACCGACCTCAGTAGCCGTGACTATCGACAGAGGTCCCAGTAGTTAAAGGTGGTGTTGACGAAGTACTC	4	STH_61	0
AATAGTGTTGCCGCCACCTTTCTGTTCCATAGAGTGTACCGACCTCAGTAGCCGTGACTATCGACAGATCAGTCAGTAGTTAAAGGTGGTGTTGACGAAGTACTC	4	STH_61	0
AATAGTGTTGCCGCCACCTTTCTGTTCCATAGAGTGTACCGACCTCAGTAGCCGTGACTATCGACAGATGATTTACAATTATCGCGGCATCCCGCAGACGTATTC	1	STH_61:NC_015856_104787	Hybrid
AATAGTGTTGCCGCCACCTTTCTGTTCCATAGAGTGTACCGACCTCAGTAGCCGTGACTATCGACAGATGATTTGCTATTGGTTGTACTCTCAATCTGTCTTCCG	1	STH_61:NC_004663_63556	Hybrid
AATAGTGTTGCCGCCACCTTTCTGTTCCATAGAGTGTACCGACCTCAGTAGCCGTGACTATCGACAGATGCGTATCTTCGGCTACTTCATCGTCGTGCCCATCAC	1	STH_61:NC_006177_40033	Hybrid
AATAGTGTTGCCGCCACCTTTCTGTTCCATAGAGTGTACCGACCTCAGTAGCCGTGACTATCGACAGATTGATGAGTAGTTAAAGGTGGTGTTGACGAAGTACTC	1	STH_61	0
AATAGTGTTGCCGCCACCTTTCTGTTCCATAGAGTGTACCGACCTCAGTAGCCGTGACTATCGACAGATTGTCGGCCGCTTCCTTGTTGGAACCGCTATCAGGCG	2	STH_61:NC_004547_63136	Hybrid
AATAGTGTTGCCGCCACCTTTCTGTTCCATAGAGTGTACCGACCTCAGTAGCCGTGACTATCGACAGCAACACTGGTAGTTAAAGGTGGTGTTGACGAAGTACTC	1	STH_61	0
AATAGTGTTGCCGCCACCTTTCTGTTCCATAGAGTGTACCGACCTCAGTAGCCGTGACTATCGACAGCACATTTGGTAGTTAAAGGTGGTGTTGACGAAGTACTC	1	STH_61	0
AATAGTGTTGCCGCCACCTTTCTGTTCCATAGAGTGTACCGACCTCAGTAGCCGTGACTATCGACAGCACCTCTAGTAGTTAAAGGTGGTGTTGACGAAGTACTC	1	STH_61	0
AATAGTGTTGCCGCCACCTTTCTGTTCCATAGAGTGTACCGACCTCAGTAGCCGTGACTATCGACAGCAGTGTATGTAGTTAAGGTGGTGTTGACGAAGTACTC	1	STH_61	1
AATAGTGTTGCCGCCACCTTTCTGTTCCATAGAGTGTACCGACCTCAGTAGCCGTGACTATCGACAGCAGTGTTGGTAGTTAAAGGTGGTGTTGACGAAGTACC	1	STH_61	2
AATAGTGTTGCCGCCACCTTTCTGTTCCATAGAGTGTACCGACCTCAGTAGCCGTGACTATCGACAGCCCCTTAGTCGCGTACGTTCGCCGATTTGAGGGCTCAC	2	STH_61:NC_008347_85010	Hybrid
AATAGTGTTGCCGCCACCTTTCTGTTCCATAGAGTGTACCGACCTCAGTAGCCGTGACTATCGACAGCCCGCAGGGTAGTTAAAGGTGGTGTTGACGAAGTACTC	1	STH_61	0
AATAGTGTTGCCGCCACCTTTCTGTTCCATAGAGTGTACCGACCTCAGTAGCCGTGACTATCGACAGCCCTGTACGTAGTTAAAGGTGGTGTTGACGAAGTACTC	1	STH_61	0
AATAGTGTTGCCGCCACCTTTCTGTTCCATAGAGTGTACCGACCTCAGTAGCCGTGACTATCGACAGCCTTGTTTGTAGTTAAAGGTGGTGTTGACGAAGTACTC	2	STH_61	0
AATAGTGTTGCCGCCACCTTTCTGTTCCATAGAGTGTACCGACCTCAGTAGCCGTGACTATCGACAGCGACTAGCGTAGTTAAAGGTGGTGTTGACGAAGTACTC	1	STH_61	0
AATAGTGTTGCCGCCACCTTTCTGTTCCATAGAGTGTACCGACCTCAGTAGCCGTGACTATCGACAGCGATGTTTGTAGTTAAAGGTGGTTTGACGAAGTACTC	1	STH_61	1
AATAGTGTTGCCGCCACCTTTCTGTTCCATAGAGTGTACCGACCTCAGTAGCCGTGACTATCGACAGCGGACAGTGTAGTTAAAGGTGGTGTTGACGAAGTACTC	2	STH_61	0
AATAGTGTTGCCGCCACCTTTCTGTTCCATAGAGTGTACCGACCTCAGTAGCCGTGACTATCGACAGCGTTAGTAGTAGTTAAAGGTGGTGTTGACGAAGTACTC	1	STH_61	0
AATAGTGTTGCCGCCACCTTTCTGTTCCATAGAGTGTACCGACCTCAGTAGCCGTGACTATCGACAGCGTTATTCGTGTTAAAGGTGGTGTTGACGAAGTACTC	1	STH_61	1
AATAGTGTTGCCGCCACCTTTCTGTTCCATAGAGTGTACCGACCTCAGTAGCCGTGACTATCGACAGCTGACCTGGTAATTAAAGGTGGTGTTGACGAAGTACTC	1	STH_61	1
AATAGTGTTGCCGCCACCTTTCTGTTCCATAGAGTGTACCGACCTCAGTAGCCGTGACTATCGACAGCTTCTAAATGGTTCGGCGCATACTTATACACGTCAGCC	1	STH_61:NC_014011_49864	Hybrid
AATAGTGTTGCCGCCACCTTTCTGTTCCATAGAGTGTACCGACCTCAGTAGCCGTGACTATCGACAGCTTGTCTGATCCATCGGACTTGGGCGTAGCTGATACTC	3	STH_61:NC_015945_120865	Hybrid
AATAGTGTTGCCGCCACCTTTCTGTTCCATAGAGTGTACCGACCTCAGTAGCCGTGACTATCGACAGCTTTTACAGTAGTTAAAGGTGGTGTTGACGAAGTACTC	1	STH_61	0
AATAGTGTTGCCGCCACCTTTCTGTTCCATAGAGTGTACCGACCTCAGTAGCCGTGACTATCGACAGCTTTTATAGTAGTTAAAGGTGGTGTTGACGAAGTACTC	1	STH_61	0
AATAGTGTTGCCGCCACCTTTCTGTTCCATAGAGTGTACCGACCTCAGTAGCCGTGACTATCGACAGGATGATCTGCGCGCCACATTATAGTCATAACATGTCGC	1	STH_61:NC_014923_170235	Hybrid
AATAGTGTTGCCGCCACCTTTCTGTTCCATAGAGTGTACCGACCTCAGTAGCCGTGACTATCGACAGGATGTGGTATAGTGCGTAACGCTTGCTTCATCGGCGAG	1	STH_61:NC_014034_111711	Hybrid
AATAGTGTTGCCGCCACCTTTCTGTTCCATAGAGTGTACCGACCTCAGTAGCCGTGACTATCGACAGGCAAGGTAGTAGTTAAAGGTGGTGTTGACGAAGTACTC	3	STH_61	0
AATAGTGTTGCCGCCACCTTTCTGTTCCATAGAGTGTACCGACCTCAGTAGCCGTGACTATCGACAGGCCTTTTGGTAGTTAAAGGTGGTGTTGACGAAGTACTC	3	STH_61	0
AATAGTGTTGCCGCCACCTTTCTGTTCCATAGAGTGTACCGACCTCAGTAGCCGTGACTATCGACAGGCGACAGAGTAGTTAAAGGTGGTGTTGACGAAGTACTC	3	STH_61	0
AATAGTGTTGCCGCCACCTTTCTGTTCCATAGAGTGTACCGACCTCAGTAGCCGTGACTATCGACAGGCGATGAGGTAGTTAAAGGTGGTGTTGACGAAGTACTC	5	STH_61	0
AATAGTGTTGCCGCCACCTTTCTGTTCCATAGAGTGTACCGACCTCAGTAGCCGTGACTATCGACAGGCGCGGGAGTAGTTAAAGGTGGTGTTGACGAAGTACTC	1	STH_61	0
AATAGTGTTGCCGCCACCTTTCTGTTCCATAGAGTGTACCGACCTCAGTAGCCGTGACTATCGACAGGGCCACTCTTCTATGGATGAGTATTCAGCTGAGACAGC	1	STH_61:NC_013943_5604	Hybrid
AATAGTGTTGCCGCCACCTTTCTGTTCCATAGAGTGTACCGACCTCAGTAGCCGTGACTATCGACAGGGGACCTGGTAGTTAAAGGTGGTGTTGACGAAGTACTC	1	STH_61	0
AATAGTGTTGCCGCCACCTTTCTGTTCCATAGAGTGTACCGACCTCAGTAGCCGTGACTATCGACAGGGGCTCCAGTAGTTAAAGGTGGTGTTGACGAAGTACAC	1	STH_61	1
AATAGTGTTGCCGCCACCTTTCTGTTCCATAGAGTGTACCGACCTCAGTAGCCGTGACTATCGACAGGGTATTAGGTAGTTAAAGGTGGTGTTGACGAAGTACTC	1	STH_61	0
AATAGTGTTGCCGCCACCTTTCTGTTCCATAGAGTGTACCGACCTCAGTAGCCGTGACTATCGACAGGGTCAGAGGTAGTTAAAGGTGGTGTTGACGAAGTACTC	1	STH_61	0
AATAGTGTTGCCGCCACCTTTCTGTTCCATAGAGTGTACCGACCTCAGTAGCCGTGACTATCGACAGGGTTCTTAGTAGTTAAAGGTGGTGTTGACGAAGTACTC	1	STH_61	0
AATAGTGTTGCCGCCACCTTTCTGTTCCATAGAGTGTACCGACCTCAGTAGCCGTGACTATCGACAGGGTTTAGGGTAGTTATAAGGTGGTGTTGACGAAGTACTC	1	STH_61	1
AATAGTGTTGCCGCCACCTTTCTGTTCCATAGAGTGTACCGACCTCAGTAGCCGTGACTATCGACAGGGTTTTAACAACAGCGGTACAACCTACAGTGGAACAGC	1	STH_61:NC_015760_19989	Hybrid
AATAGTGTTGCCGCCACCTTTCTGTTCCATAGAGTGTACCGACCTCAGTAGCCGTGACTATCGACAGGTCACCAAGGTTCGCTTGAAGCTCACTCCCTCATTCG	1	STH_61:NC_004603_21789	Hybrid
AATAGTGTTGCCGCCACCTTTCTGTTCCATAGAGTGTACCGACCTCAGTAGCCGTGACTATCGACAGGTCGGCGTTAACTTTCGCCTGTTTCCAATCTTCCATGC	1	STH_61:NC_014041_125285	Hybrid
AATAGTGTTGCCGCCACCTTTCTGTTCCATAGAGTGTACCGACCTCAGTAGCCGTGACTATCGACAGGTGACTCGGTAGTTAAAGGTGGTGTTGACGAAGTACTC	1	STH_61	0
AATAGTGTTGCCGCCACCTTTCTGTTCCATAGAGTGTACCGACCTCAGTAGCCGTGACTATCGACAGGTGAGCTGATCTTTGCTGACTTCGGAATGTTCCGCAGG	1	STH_61:NC_013766_62826	Hybrid
AATAGTGTTGCCGCCACCTTTCTGTTCCATAGAGTGTACCGACCTCAGTAGCCGTGACTATCGACAGGTTGTGGGGTAGTTAAAGGTGGTGTTGACGAAGTACTC	1	STH_61	0
AATAGTGTTGCCGCCACCTTTCTGTTCCATAGAGTGTACCGACCTCAGTAGCCGTGACTATCGACAGTAAAGCGAGTAGTTAAAGGTGGTGTTGACGAAGTACTC	1	STH_61	0
AATAGTGTTGCCGCCACCTTTCTGTTCCATAGAGTGTACCGACCTCAGTAGCCGTGACTATCGACAGTAATGTGATTTAAACCTCCCATACCATCATCATGCGTG	1	STH_61:NC_013512_52092	Hybrid
AATAGTGTTGCCGCCACCTTTCTGTTCCATAGAGTGTACCGACCTCAGTAGCCGTGACTATCGACAGTAGGACGTGTAGTTAAAGGTGGTGTTGACGAAGTACTC	1	STH_61	0
AATAGTGTTGCCGCCACCTTTCTGTTCCATAGAGTGTACCGACCTCAGTAGCCGTGACTATCGACAGTAGGAGTAGTAGTTAAAGGTGGTGTTGACGAAGTACTC	1	STH_61	0
AATAGTGTTGCCGCCACCTTTCTGTTCCATAGAGTGTACCGACCTCAGTAGCCGTGACTATCGACAGTAGTTTGAGTAGTTAAAGGTGGTGTTGACGAAGTACTC	1	STH_61	0
AATAGTGTTGCCGCCACCTTTCTGTTCCATAGAGTGTACCGACCTCAGTAGCCGTGACTATCGACAGTATTAATTGTAGTTAAAGGTGGTGTTGACGAAGTACTC	1	STH_61	0
AATAGTGTTGCCGCCACCTTTCTGTTCCATAGAGTGTACCGACCTCAGTAGCCGTGACTATCGACAGTATTTAACGTAGTTAAAGGTGGTGTTGACGAAGTACTC	2	STH_61	0
AATAGTGTTGCCGCCACCTTTCTGTTCCATAGAGTGTACCGACCTCAGTAGCCGTGACTATCGACAGTATTTAGAGTAGTTAAAGGTGGTGTTGACGAAGTACTC	2	STH_61	0
AATAGTGTTGCCGCCACCTTTCTGTTCCATAGAGTGTACCGACCTCAGTAGCCGTGACTATCGACAGTCACAGACGTAGTTAAAGGTGGTGTTGACGAAGTACTC	1	STH_61	0
AATAGTGTTGCCGCCACCTTTCTGTTCCATAGAGTGTACCGACCTCAGTAGCCGTGACTATCGACAGTCATCTACGTAGTTAAAGGTGGTGTTGACGAAGTACTC	1	STH_61	0
AATAGTGTTGCCGCCACCTTTCTGTTCCATAGAGTGTACCGACCTCAGTAGCCGTGACTATCGACAGTCCGGGGACATTACCCATATATTGCTGTCGCCAACAGC	1	STH_61:NC_013892_77953	Hybrid
AATAGTGTTGCCGCCACCTTTCTGTTCCATAGAGTGTACCGACCTCAGTAGCCGTGACTATCGACAGTCGTTGAAGTAGTTAAAGGTGGTATTGACGAAGTACTC	1	STH_61	1
AATAGTGTTGCCGCCACCTTTCTGTTCCATAGAGTGTACCGACCTCAGTAGCCGTGACTATCGACAGTCTGTTTTGTAGTTAAAGGTGGTGTTGACGAAGTACTC	1	STH_61	0
AATAGTGTTGCCGCCACCTTTCTGTTCCATAGAGTGTACCGACCTCAGTAGCCGTGACTATCGACAGTGAAGTTGGTAGTTAAAGGTGGTGTTGACGAAGTCTC	1	STH_61	2
AATAGTGTTGCCGCCACCTTTCTGTTCCATAGAGTGTACCGACCTCAGTAGCCGTGACTATCGACAGTGATCTAGCCTCCTGAAGAAGTTGTGACGGGCCGTTAG	1	STH_61:NC_011662_78629	Hybrid
AATAGTGTTGCCGCCACCTTTCTGTTCCATAGAGTGTACCGACCTCAGTAGCCGTGACTATCGACAGTGTACGCAGTAGTTAAAGGTGGTGTTGACGAAGTACTC	1	STH_61	0
AATAGTGTTGCCGCCACCTTTCTGTTCCATAGAGTGTACCGACCTCAGTAGCCGTGACTATCGACAGTGTTACTCGGTTATAGATCGATGGATGTCAATATTAG	1	STH_61:CP_002379_109711	Hybrid
AATAGTGTTGCCGCCACCTTTCTGTTCCATAGAGTGTACCGACCTCAGTAGCCGTGACTATCGACAGTGTTTCATGTAGTTAAAGGTGGTGTTGACGAAGTACTC	1	STH_61	0
AATAGTGTTGCCGCCACCTTTCTGTTCCATAGAGTGTACCGACCTCAGTAGCCGTGACTATCGACAGTTAAGTTTGTAGTTAAAGGTGGTGTTGACGAAGTACTC	2	STH_61	0
AATAGTGTTGCCGCCACCTTTCTGTTCCATAGAGTGTACCGACCTCAGTAGCCGTGACTATCGACAGTTAGGTTAGTAGTTAAAGGTGGTGTTGACGAAGTACTC	1	STH_61	0
AATAGTGTTGCCGCCACCTTTCTGTTCCATAGAGTGTACCGACCTCAGTAGCCGTGACTATCGACAGTTATGACTGTAGTTAAAGGTGGTGTTGACGAAGTACTC	1	STH_61	0
AATAGTGTTGCCGCCACCTTTCTGTTCCATAGAGTGTACCGACCTCAGTAGCCGTGACTATCGACAGTTCATTGCGTAGTTAAAGGTGGTGTTGACGAAGTACTC	1	STH_61	0
AATAGTGTTGCCGCCACCTTTCTGTTCCATAGAGTGTACCGACCTCAGTAGCCGTGACTATCGACAGTTCTAGTGCAACTGATCCGGATACATCGACGACATTCG	1	STH_61:NC_007088_64882	Hybrid
AATAGTGTTGCCGCCACCTTTCTGTTCCATAGAGTGTACCGACCTCAGTAGCCGTGACTATCGACAGTTCTGCAGGTAGTTAAAGGTGGTGTTGACGAAGTACTC	1	STH_61	0
AATAGTGTTGCCGCCACCTTTCTGTTCCATAGAGTGTACCGACCTCAGTAGCCGTGACTATCGACAGTTGGATTAGTAGTTAAAGGTGGTGTTGACGAAGTACTC	1	STH_61	0
AATAGTGTTGCCGCCACCTTTCTGTTCCATAGAGTGTACCGACCTCAGTAGCCGTGACTATCGACAGTTTAAAACGTAGTTAAAGGTGGTGTTGACGAAGTACTC	2	STH_61	0
AATAGTGTTGCCGCCACCTTTCTGTTCCATAGAGTGTACCGACCTCAGTAGCCGTGACTATCGACAGTTTACTGGGTAGTTAAAGGTGGTGTTGACGAAGTACTC	1	STH_61	0
AATAGTGTTGCCGCCACCTTTCTGTTCCATAGAGTGTACCGACCTCAGTAGCCGTGACTATCGACAGTTTATTTGGTAGTTAAAGGTGGTGTTGACGAAGTACTC	1	STH_61	0
AATAGTGTTGCCGCCACCTTTCTGTTCCATAGAGTGTACCGACCTCAGTAGCCGTGACTATCGACAGTTTTAAGTGTAGTTAAAGGTGGTGTTGACGAAGTACTC	1	STH_61	0
AATAGTGTTGCCGCCACCTTTCTGTTCCATAGAGTGTACCGACCTCAGTAGCCGTGACTATCGACAGTTTTTTATGTAGCTCTGATTGGTTACGTGGGCGTATCG	1	STH_61:NC_013730_211991	Hybrid
AATAGTGTTGCCGCCACCTTTCTGTTCCATAGAGTGTACCGACCTCAGTAGCCGTGACTATCGCAGGGTTCAAGGTAGTTAAAGGTGGTGTTGACGAAGTACTC	1	STH_61	1
AATAGTGTTGCCGCCACCTTTCTGTTCCATAGAGTGTACCGACCTCAGTAGCCGTGACTATTGACAGCTCTAACTAGGGAGTGCTTATGCAAATCACTGAATCAG	2	STH_61:NC_015499_714	Hybrid
AATAGTGTTGCCGCCACCTTTCTGTTCCATAGAGTGTACCGACCTCAGTAGCCGTGATATCGACAGTCATTATGTAGTTAAAGGTGGTGTTGACGAAGTACTC	2	STH_61	1
AATAGTGTTGCCGCCACCTTTCTGTTCCATAGAGTGTACCGACCTCAGTAGCGTGACTATCGACAGCCTAGTGAGTAGTTAAAGGTGGTGTTGACGAAGTACTC	1	STH_61	1
AATAGTGTTGCCGCCACCTTTCTGTTCCATAGAGTGTACCGACCTCAGTAGCTCGTGACTATCGACAGTCTATTTGGTAGTTAAAGGTGGTGTTGACGAAGTACTC	1	STH_61	1
AATAGTGTTGCCGCCACCTTTCTGTTCCATAGAGTGTACCGACCTCGGTAGCCGTGACTATCGACAGCATGTGTCGTAGTTAAAGGTGGTGTTGACGAAGTACTC	2	STH_61	1
AATAGTGTTGCCGCCACCTTTCTGTTCCATAGAGTGTACCGACCTGCAGTAGCCGTGACTATCGACAGTAATAATTGTAGTTAAAGGTGGTGTTGACGAAGTACTC	1	STH_61	1
AATAGTGTTGCCGCCACCTTTCTGTTCCATAGAGTGTACCGACTCAGTAGCCGTGACTATCGACAGCTCTCATTGTAGTTAAAGGTGGTGTTGACGAAGTACTC	1	STH_61	1
AATAGTGTTGCCGCCACCTTTCTGTTCCATAGAGTGTACCGACTCAGTAGCCGTGACTATCGACAGTCTATCTGGGTGAACAGGTTCATGGTTCACGTAATTAC	2	STH_61:NC_013929_98213	Hybrid
AATAGTGTTGCCGCCACCTTTCTGTTCCATAGAGTGTACCGAGAAGTACTC	1	NA	Other
AATAGTGTTGCCGCCACCTTTCTGTTCCATAGAGTGTCCGACCTCAGTAGCCGTGACTATCGACAGGGGACTTGGTAGTTAAAGGTGGTGTTGACGAAGTACTC	2	STH_61	1
AATAGTGTTGCCGCCACCTTTCTGTTCCATGAAGTACTC	1	NA	Other
AATAGTGTTGCCGCCACCTTTCTGTTCCTC	2	NA	Other
AATAGTGTTGCCGCCACCTTTGGTGGTGTTGACGAAGTACTC	1	NA	Other
AATAGTGTTGCCGCCACTC	3	NA	Other
AATAGTGTTGCCGCCACTTTCTGTTCCATAGAGTGTACCGACCTCAGTAGCCGTGACTATCGACAGCTAGTCTTGTAGTTAAAGGTGGTGTTGACGAAGTACTC	1	STH_61	1
AATAGTGTTGCCGCCACTTTCTGTTCCATAGAGTGTACCGACCTCAGTAGCCGTGACTATCGACAGGTGATAAAAGTAGTTAAAGGTGGTGTTGACGAAGTACTC	3	STH_61	2
AATAGTGTTGCCGCCCCTTTCTGTTCCATAGAGTGTACCGACCTCAGTAGCCGTGACTATCGACAGGCGCGAATCACTCACTTTACCGCAAATGCTCACCTACG	1	STH_61:NC_021362_114830	Hybrid
AATAGTGTTGCCGCCCCTTTCTGTTCCATAGAGTGTACCGACCTCAGTAGCCGTGACTATCGACAGGCGTTACGGTAGTTAAAGGTGGTGTTGACGAAGTACTC	1	STH_61	1
AATAGTGTTGCCGCCCCTTTCTGTTCCATAGAGTGTACCGACCTCAGTAGCCGTGACTATCGACAGGTTCCCGGTAGTTAAAGGTGGTGTTGACGAAGTACTC	2	STH_61	1
AATAGTGTTGCCGGTACTC	2	NA	Other
AATAGTGTTGCCTGTACTC	1	NA	Other
AATAGTGTTGCGTTC	2	NA	Other
AATAGTTCTTTGCCGTACCTAGTCTTCCGTAGAGTGTACCGACCTCAGTAGCCGTGACTATCGACAGGCGCTCTATGAACTGACAAGCGCATTTATGGCTATCC	1	NC_009615_34847	2
AATAGTTGACGAAGTACTC	1	NA	Other
AATAGTTTGCCGCACCTTCTGTTCCATAGAGTGTACCGACCCAGTAGCCGTGACTATCGACAGTATGTTAGTAGTTAAAGTGGTGTTGACGAAGTACTC	2	NA	Other
AATAGTTTGCCGCACCTTTCTGTTCCATAGAGTGTACCGACCTCAGTAGCGTGACTATCGACAGTGAATGGATAGTTAAAGGTGGTGTTGACGAAGTACTC	2	STH_61	4
AATAGTTTGCCGCCACCTTTCTGTTCCATAGAGTGTACCGACCTCAGTAGCCGTGACTATCGACAGCCGGGCATAAGGATATGTAAGGTAGCCGGATTGAACCC	1	STH_61:NC_008942_57812	Hybrid
AATAGTTTGCCGCCACCTTTCTGTTCCATAGAGTGTACCGACCTCTAGCCGTGACTATCGACAGGCGATTAAGTAGTTAAAGGTGGTGTTGACGAAGTACTC	1	STH_61	3
AATATACCTACTACGGGTTCTATCACAGCTAGAGTGTACCGACCTCAGTAGCCGTGACTATCGACAGAATGTCAGGCGGTTGTTTCTTGGCGAGCCAATGATAAC	1	NC_015945_79601	1
AATATATCATTTGAGCCTATCGATGTACCGCCTCCGTTTCGCAGTAATTGGGCCGGTGTTCTCTCGCTGATCAT	3	NA	Other
AATATC	1	NA	Other
AATATCCAATAACCTGTGGCGCTGA	1	NA	Other
AATATCCGCGGTATGGTGCATCTCACTGTTAGAGTGTACCGACCTCAGTAGCCGTGACTATCGACAGTTCGCGTATTTATCGAGGATAGTCTACACACTGGTGGC	1	NC_014833_36513	1
AATATCCGTATCGCTCAGTCTGCACTATTAGAGTGTACCGACCTCAGTAGCCGTGACTATCGACAGCTTACACGGACCCATCTCAGGAGTTCGGGTATCCAGAC	1	NC_014933_252	1
AATATCGAAATAATCGTCGATTTCGCTGTTAGAGTGTACCGACCTCAGTAGCCGTGACTATCGACAGTTATAGTTGATCACCGACTTGTCGGGATAGCCCAGGCG	1	NC_013037_199779	1
AATATCGTGAACGAAGGAAGGCTGATTAGAGTGTACCGACCTCAGTAGCCGTGACTATCGACAGTGTTTTTTCGCAGAGTAACGCTCACCCTTACAGACAGG	1	NC_012225_50103	6
AATATGGGCTTTGCCAAAGCGCTCAGCAAGAGTGTACCGACCTCAGTAGCCGTGACTATCGACAGCGTATACAGCCGCTACTGTATCAGTTTCGTCGGTGACC	2	NC_015458_52608	2
AATATGTCGCCCAGATTGCGCGAATAAGAGTGTACCGACCTCAGTAGCCGTGACTATCGACAGTATGAAGGGAGGGCAATGCATCCAGCTTTAACCTTGAC	1	NC_007802_44231:NC_000916_51662	Hybrid
AATATTCTCTGGTTTCTGGCTCAGCATCTTAGAGTGTACCGACCTCAGTCGCCGTGACTATCGACAGATTTAGTTGCTCCTGGGCCAATGATTTCTGAAAGGTCGG	1	NC_015681_44831	3
AATATTGCGCCCGATTATGGCCTGAAGCTGAGAGTGTACCGACCTCAGTAGCCGTGACTATCGACAGTTATGGAATGAAAGTCGCTTATCTCATCATCTGCATAA	1	NC_018106_90830:STP_701	Hybrid
AATATTGGAACCGCGAGCCAGGGATGAAGAGTGTACCGACCTCAGTAGCCGTGACTATCGACAGGGTAATGTCTGCTTGCGACTATCAATAGTTGTCAAGAG	1	NC_015976_55698:NC_008825_59607	Hybrid
AATC	2	NA	Other
AATCAAAGCAGCCGACGTCACCAAAGCTACC	1	NA	Other
AATCAAGTACTC	2	NA	Other
AATCAATACGCATAAAGAGATTGATGAACTAGAGTGTACCGACCTCAGTAGCCGTGACTATCGACAGTACTATCCGCGGAGGCTGATTCGCTCGGGCGCAGTAAG	1	NC_012917_57280	1
AATCAATCCTGTATGGC	1	NA	Other
AATCACAGGCCACATGTGATTGTAGGTGCTAGAGTGTACCGACCTCAGTAGCCGTGACTATCGACAGATCAATGCGCTTCTGTTGATTAGTTGCAAACCCGCTTG	1	NC_015731_113627	1
AATCACCAATCGAGAGCCGGTGTCAATGTAGAGTGTACCGACCTCAGTAGCCGTGACTATCGACAGGTGCTTTATCTTTACCACCTCTTGGTCCAGGCAG	1	NC_018017_73018	6
AATCAG	1	NA	Other
AATCAGAGAATCCTGTGGAGGCGGGCCGAAGAGTGTACCGACCTCAGTAGCCGTGACTATCGACAGGCCGCGGGCTGATTCATTCACCAAACCACGATCATAGC	1	NC_014532_16770	1
AATCAGCAGGTGAAGGGATAACGGGCGCAGT	1	NA	Other
AATCAT	1	NA	Other
AATCATCAACACTCAG	1	NA	Other
AATCATCGCCTTTGACGGCTCCGTCACC	1	NA	Other
AATCATTATATCCAACGCCCAATGCTTGAAGAGTGTACCGACCTCAGTAGCCGTGACTATCGACAGCGTTCGGATACGCAGCGTTTGCCGGCAACGTATCACTC	1	NC_016041_119972	1
AATCC	10	NA	Other
AATCCACAGCCGAGGC	1	NA	Other
AATCCACCTC	1	NA	Other
AATCCC	3	NA	Other
AATCCCAAGCTTTCACAGGTGTCTCCAAAAGAGTGTACCGACCTCAGTAGCCGTGACTATCGACAGACTTTGATAGGAGTTCTAACTGGGATTCTCTGGTGTTC	1	NC_017455_43316	1
AATCCCTACCATGCAGAGGTTCAGACCATAGAGTGTACCGACCTCAGTAGCCGTGACTATCGACAGTCATTCGTAGACGGATTGATGCAAGTCGCCTTTAACGC	1	NC_014408_29828:NC_007948_140486	Hybrid
AATCCCTGACCGATATGAATAATTTCGGCAGAGTGTACCGACCTCAGTAGCCGTGACTATCGCAGCTAGGACAAATAGTGTTCCGCCACCTTTCGTTCCAT	1	STH_91	5
AATCCCTGCTGCTACCAACCCTCGCAAGAGTGTACCGACCTCAGTAGCCGTGACTATCGACAGGATATCGAATACTGAGGCCAAGGAGCTCATTAAAGCAG	3	NC_015945_21243	6
AATCCGTCCTGAGCTGATTCAATACCTCAAAGAGTGTACCGACCTCAGTAGCCGTGACTATCGACAGATCTGTGGTGTCGTAGCCTTGAAGGAATCCGGCGCGAC	1	NC_014008_34328	1
AATCCGTCCTGAGCTGATTCAATACCTCAAAGAGTGTACCGACCTCAGTAGCCGTGACTATCGACAGTATACTAATGTCGTAGCCTTGAAGGAATCCGGCGCGAC	1	NC_014008_34328	1
AATCCGTTATCAGGC	1	NA	Other
AATCCGTTTATCGCACAGAGCCATCG	2	NA	Other
AATCCTACAGAAGCAGATGCACGTGAAACAAGAGTGTACCGACCTCAGTAGCCGTGACTATCGACAGTTATTAATACCTTCCTGCCTTTCGTCATCCGGACCACC	2	NC_010125_121557	1
AATCCTGACCGATATGAATAATTTCGGCAGAGTGTACCGACCTCAGTAGCCGTGACTATCGACAGTTAGAAGTAATAGTGTTGCCGCCACCTTTCTGTTCCAT	1	STH_91	3
AATCCTGCATCAGGCATAGCATCGACCAAGAGTGTACCGACCTCAGTAGCCGTGACTATCGACAGCTTGCATACTCGCTCTTGAAACGACATGCCACTCCATG	1	NC_005966_92394	2
AATCCTTCCTGCCAAGTAG	2	NA	Other
AATCCTTGCG	1	NA	Other
AATCGAAATCGGCATCACCACAGCCTAGAGAGTGTACCGACCTCAGTAGCCGTGACTATCGACAGTGTTAGTGCTAAATGCCAGACCTTTAGACCAGTGCGTC	1	NC_006932_23273	5
AATCGACAGTTGTTCCTAGCAATCCTCACAGACCTCTTTGTCGATGA	1	NA	Other
AATCGAGATAATAAGACCCTTCATCCGCGCAGAGTGTACGACCTCAGTAGCCGTCTATCGACAGCCCTAAGGCGAAGACTTTCTGCGGACATACCTAAGAC	1	NC_014391_9845	5
AATCGAGTTCTTGCGAGCATTGATCGGAAAGAGTGTACCGACCTCAGTAGCCGTGACTATCGACAGTTGAGCGTTTGAGCGCAATGCGTCGACGCTGTATCAC	2	NC_015677_517	4
AATCGATTC	2	NA	Other
AATCGCATC	1	NA	Other
AATCGCCTGAACCGATATGAATAATTTCGGCAGAGTGTACCGACCTCAGTAGCCGTGACTATCTGTTCCAT	1	NA	Other
AATCGCCTGACCACCTTTCTGTTCCAT	1	NA	Other
AATCGCCTGACCGATATAATAATTTCGGCAGAGTGTACCGACCTCAGTAGCCGTGACTATCGACAGAAATATTGAATAGTGTTGCCGCCACCTTTCTGTTCCAT	1	STH_91	1
AATCGCCTGACCGATATGAACCTTTCTGTTCCAT	1	NA	Other
AATCGCCTGACCGATATGAATAATA	1	NA	Other
AATCGCCTGACCGATATGAATAATTCGCAGAGTGTACCGACCCAGTAGCCGTGACTTCGACAGTTCAAATCAATAGTGTTGCCGCCTTTCTGTTCT	1	NA	Other
AATCGCCTGACCGATATGAATAATTCGGCAGAGTGTACCGACCTCAGTAGCCGTGACTATCGACAGTAGTACGGAATAGTGTTGCCGCCCCTTCTGTTCCT	1	STH_91	5
AATCGCCTGACCGATATGAATAATTTCAGCAGAGTGTACCGACCTCAGTAGCCGTGACTATCGACAGCCGAAAATTCCGCCACAAATAGAGCGTCAGACCGCGCG	1	STH_91:NC_010581_61822	Hybrid
AATCGCCTGACCGATATGAATAATTTCGCAGAGTGTACCGACCTCAGTAGCCGTGACTATCGACAGTTGTTATTAATAGTGTTGCCGCCACCTTTCTGTTCCAT	1	STH_91	1
AATCGCCTGACCGATATGAATAATTTCGGCAGAATGTACCGACCTCAGTAGCCGTGACTATCGACAGTAAGGGGTAATAGTGTTGCCGCCACCTTTCTGTTCCAT	2	STH_91	1
AATCGCCTGACCGATATGAATAATTTCGGCAGAGTGTACCAACCTCAGTAGCCGTGACTATCGACAGGACAGGAGAATAGTGTTGCCGCCACCTTTCTGTTCCAT	2	STH_91	1
AATCGCCTGACCGATATGAATAATTTCGGCAGAGTGTACCGACCTAGTAGCCGTGACTATCGACAGGTCTTCTAAATAGTGTTGCCGCCACCTTTCTGTTCCAT	1	STH_91	1
AATCGCCTGACCGATATGAATAATTTCGGCAGAGTGTACCGACCTCAGTAGCCGTAACTATCGACAGTCCCCTGTAATAGTGTTGCCGCCACCTTTCTGTTCCAT	1	STH_91	1
AATCGCCTGACCGATATGAATAATTTCGGCAGAGTGTACCGACCTCAGTAGCCGTGACTACGACAGGTCGAATTAATAGTGTTGCCGCCACCTTTCTGTTCCAT	1	STH_91	1
AATCGCCTGACCGATATGAATAATTTCGGCAGAGTGTACCGACCTCAGTAGCCGTGACTATCGACAATTCAAGTTAATAGTGCTTGCCGCCACCTTTCTGTTCCAT	1	STH_91	2
AATCGCCTGACCGATATGAATAATTTCGGCAGAGTGTACCGACCTCAGTAGCCGTGACTATCGACAGAACGTTAAAATAGTGTTGCCGCCACCTTTCTGTTCCAT	1	STH_91	0
AATCGCCTGACCGATATGAATAATTTCGGCAGAGTGTACCGACCTCAGTAGCCGTGACTATCGACAGAAGTGCTTCTTCGAGATTGTCCAGTTCCGTTACGAGG	2	STH_91:NC_008358_56264	Hybrid
AATCGCCTGACCGATATGAATAATTTCGGCAGAGTGTACCGACCTCAGTAGCCGTGACTATCGACAGAATCTGCAACTGAAATTGATGTTGTGATTGCTACACCG	3	STH_91:NC_017501_10022	Hybrid
AATCGCCTGACCGATATGAATAATTTCGGCAGAGTGTACCGACCTCAGTAGCCGTGACTATCGACAGAGAATTTGTTCAACGGCACTATAACCACGCAGTATCTG	2	STH_91:NC_012917_78474	Hybrid
AATCGCCTGACCGATATGAATAATTTCGGCAGAGTGTACCGACCTCAGTAGCCGTGACTATCGACAGAGTACTTTAATAGTGTTGCCGCACCTTTCTGTTCCAT	2	STH_91	1
AATCGCCTGACCGATATGAATAATTTCGGCAGAGTGTACCGACCTCAGTAGCCGTGACTATCGACAGAGTGGATTAATAGTGTTGCCGCCACCTTTCTGTTCCAT	2	STH_91	0
AATCGCCTGACCGATATGAATAATTTCGGCAGAGTGTACCGACCTCAGTAGCCGTGACTATCGACAGATTATGTGAATAGTGTTGCCGCCACCTTTCTTTCCAT	2	STH_91	1
AATCGCCTGACCGATATGAATAATTTCGGCAGAGTGTACCGACCTCAGTAGCCGTGACTATCGACAGCAGGGAATAATAGTGTTGCCGCCACCTTTCTGTTCCAT	1	STH_91	0
AATCGCCTGACCGATATGAATAATTTCGGCAGAGTGTACCGACCTCAGTAGCCGTGACTATCGACAGCCGCGTTGAATAGTGTTGCCGCCACCTTTCTGTTCCAT	1	STH_91	0
AATCGCCTGACCGATATGAATAATTTCGGCAGAGTGTACCGACCTCAGTAGCCGTGACTATCGACAGCCTATCGCGGCCTTGTCCGCTATCTGTTGAAGTAACG	3	NA	Other
AATCGCCTGACCGATATGAATAATTTCGGCAGAGTGTACCGACCTCAGTAGCCGTGACTATCGACAGCCTGCAAGAATAGTGTTGCCGCCACCTTTCTGTTCAT	1	STH_91	3
AATCGCCTGACCGATATGAATAATTTCGGCAGAGTGTACCGACCTCAGTAGCCGTGACTATCGACAGCGTGACTAAATAGTGTTGCCGCCACCTTTCTGTCCAT	2	STH_91	1
AATCGCCTGACCGATATGAATAATTTCGGCAGAGTGTACCGACCTCAGTAGCCGTGACTATCGACAGCGTGACTAAATAGTGTTGCCGCCACCTTTCTGTTCCAT	1	STH_91	0
AATCGCCTGACCGATATGAATAATTTCGGCAGAGTGTACCGACCTCAGTAGCCGTGACTATCGACAGCTCCGTTTCGATGAATTCCGGGCGCTTGTCGGCTTCCG	1	STH_91:NC_008782_126811	Hybrid
AATCGCCTGACCGATATGAATAATTTCGGCAGAGTGTACCGACCTCAGTAGCCGTGACTATCGACAGCTGTTGTAAATAGTGTTGCCGCCACCTTTCTGTTCCAT	1	STH_91	0
AATCGCCTGACCGATATGAATAATTTCGGCAGAGTGTACCGACCTCAGTAGCCGTGACTATCGACAGCTTGTTTAAATAGTGTTGCCGCCACCTTTCTGTTCCAT	1	STH_91	0
AATCGCCTGACCGATATGAATAATTTCGGCAGAGTGTACCGACCTCAGTAGCCGTGACTATCGACAGGAATTCAGAATAGTGTTGCCGCCACCTTTCTGTTCCAT	1	STH_91	0
AATCGCCTGACCGATATGAATAATTTCGGCAGAGTGTACCGACCTCAGTAGCCGTGACTATCGACAGGATAAATGAATAGTGTTGCCGCCACCTTTCTGTTCCAT	1	STH_91	0
AATCGCCTGACCGATATGAATAATTTCGGCAGAGTGTACCGACCTCAGTAGCCGTGACTATCGACAGGATAAGGGTGCAACCAAGCATTTCTCGATCTATTGCCG	2	STH_91:NC_015572_77321	Hybrid
AATCGCCTGACCGATATGAATAATTTCGGCAGAGTGTACCGACCTCAGTAGCCGTGACTATCGACAGGATATGAGAATAGTGTTGCCGCCACCTTTCTGTTCCAT	1	STH_91	0
AATCGCCTGACCGATATGAATAATTTCGGCAGAGTGTACCGACCTCAGTAGCCGTGACTATCGACAGGCGTTGACAATAGTGTTGCCGCCACCTTTCTGTTCCAT	1	STH_91	0
AATCGCCTGACCGATATGAATAATTTCGGCAGAGTGTACCGACCTCAGTAGCCGTGACTATCGACAGGGGGCGACAATAGTGTTGCCGCCACCTTTCTGTTCCAT	1	STH_91	0
AATCGCCTGACCGATATGAATAATTTCGGCAGAGTGTACCGACCTCAGTAGCCGTGACTATCGACAGGGGTTAGCAATAGTGTTGCCGCCACCTTTCTGTTCCAT	2	STH_91	0
AATCGCCTGACCGATATGAATAATTTCGGCAGAGTGTACCGACCTCAGTAGCCGTGACTATCGACAGGTAGATGTAATAGTGTTGCCGCCACCTTTCTGTTCCAT	1	STH_91	0
AATCGCCTGACCGATATGAATAATTTCGGCAGAGTGTACCGACCTCAGTAGCCGTGACTATCGACAGGTATAGTTGTTCTCTTCAGACAAAGGTCCCTGCGAAAG	1	STH_91:NC_013223_88315	Hybrid
AATCGCCTGACCGATATGAATAATTTCGGCAGAGTGTACCGACCTCAGTAGCCGTGACTATCGACAGGTATTTATAATAGTGTTGCCGCCACCTTTCTGTTCCAT	1	STH_91	0
AATCGCCTGACCGATATGAATAATTTCGGCAGAGTGTACCGACCTCAGTAGCCGTGACTATCGACAGGTCCTAGTAATAGTGTTGCCGCCACCTTTCTGTTCCAT	1	STH_91	0
[truncated: 1,015,227+ more rows]

## Sheet: CA2_PM_ProbeFrequency
Probe_ID	Sequence	Frequency
NC_012778_52874	CTGCACCTTCCTTGTGGCCGCTATCGCCTTAGAGTGTACCGACCTCAGTAGCCGTGACTATCGACAGNNNNNNNNTCTTACGGATGTTATTCTCGATTGCCTCTG	645
NC_014640_83540	CCATTCTGTTCTGGGCGGGCAACGTCATTGAGAGTGTACCGACCTCAGTAGCCGTGACTATCGACAGNNNNNNNNCCATCATGTCCTACCTGTTTCCGTTGTTCG	566
NC_015703_46344	GCACGGCCTTAGCCCACGATTGGACTTTGTAGAGTGTACCGACCTCAGTAGCCGTGACTATCGACAGNNNNNNNNTTGCGGTATCTTATCTGCTTTCGGCCTTGG	531
NC_014910_57129	CGTTGGTCTGCTGGCGTGTCTTGTTCCTGTAGAGTGTACCGACCTCAGTAGCCGTGACTATCGACAGNNNNNNNNGCGCTTTCTGAATCGCTTTCTTGGTCAAGG	518
NC_015144_30418	CCCACCAATCGGTCTTGGTTGTCATAGACCAGAGTGTACCGACCTCAGTAGCCGTGACTATCGACAGNNNNNNNNCCTTCGGTTCTTTGATTGGCATCTTGTGTG	517
NC_008555_93495	GATTCTTGCGGCTAAACTTTCTACCACCTCAGAGTGTACCGACCTCAGTAGCCGTGACTATCGACAGNNNNNNNNTCGTTGTTTCGTTTGCTGTACCCGTGCTTC	513
NC_010505_13734	CCCATCTTGAGAGAGCTGCATTGCCCTCTCAGAGTGTACCGACCTCAGTAGCCGTGACTATCGACAGNNNNNNNNTTCCTGGACTTCACTGGTCGATTTGAGCTG	509
NC_007088_82914	CGCACAGCAGTCTACATAGACTTCTTGTTTAGAGTGTACCGACCTCAGTAGCCGTGACTATCGACAGNNNNNNNNCGGCGTTCTACCGTCTTTCCTTGGCGGAGC	500
NC_011959_19564	GCTCATAGTAGCTACCTGTCTCGTTGCGGTAGAGTGTACCGACCTCAGTAGCCGTGACTATCGACAGNNNNNNNNACGGCGATTCTTTGGTACTGTTCTTCGTGC	495
NC_011750_93572	CCGGGATCTCTATATCGGCGTTAGTGGTATAGAGTGTACCGACCTCAGTAGCCGTGACTATCGACAGNNNNNNNNTAAACTTCGTTGCCGCGTCCTTGTTCGTTG	483
NC_008578_23820	CGTCTGTCCATATTTCCGTCGCTGATCGGAAGAGTGTACCGACCTCAGTAGCCGTGACTATCGACAGNNNNNNNNATACTCCATTTGGTAGATACGCTTCCTGTC	475
NC_022513_67164	CCGCTTGTTCAGATCCTGCGCCCGGCATGCAGAGTGTACCGACCTCAGTAGCCGTGACTATCGACAGNNNNNNNNGTTGATTGTTGTTCATCCATACACTTGCTG	471
NC_018524_60929	CGAACGTCCTCTATTTCGATGTCACCACGAAGAGTGTACCGACCTCAGTAGCCGTGACTATCGACAGNNNNNNNNTGATTCACCCGGCATTCACCCTTCTTCTAC	449
NC_004663_204060	GATAGCCCTGTTCCTCCTCTGAGTTGTGCTAGAGTGTACCGACCTCAGTAGCCGTGACTATCGACAGNNNNNNNNTGATTTACAAGTTCCAATGCTTCGGCTCGC	424
NC_015276_13933	GGTGAATCCTTTCTAGAATGGATGACAGGCAGAGTGTACCGACCTCAGTAGCCGTGACTATCGACAGNNNNNNNNCGTCTTCCTCGTATCACGCCATTTGGCTTG	422
NC_013132_222764	GCCGGTACCTGTTGGCGGATTGTTTGGCGGAGAGTGTACCGACCTCAGTAGCCGTGACTATCGACAGNNNNNNNNCGGCGTATTTCTGATAGTCGTCTTTGTATC	421
NC_007964_25407	CCCTCAGGCGTTGCCGTTCGATTTGCGTGAAGAGTGTACCGACCTCAGTAGCCGTGACTATCGACAGNNNNNNNNTGTCGTTATCGCTCATTGTTCGTTCCCATG	417
NC_016909_7354	GTTCCGTGTCTCCTGTACATTCCTCTCTATAGAGTGTACCGACCTCAGTAGCCGTGACTATCGACAGNNNNNNNNCACGTATGTCCATATACGCTGTAGTGCTGC	415
NC_008782_67143	GTTTCGCAGAACCTTCTTGTGTTCCCTAGTAGAGTGTACCGACCTCAGTAGCCGTGACTATCGACAGNNNNNNNNTGATGCTGCGTCAGGGTATTTCCCTGTGTC	408
NC_015458_471	GTGGCAGCCTCCACTCTGGCTTTGTTTGGTAGAGTGTACCGACCTCAGTAGCCGTGACTATCGACAGNNNNNNNNACCATGCCCAGTATCGATGTGTCTTTGCTG	397
NC_014962_140111	CTTTACAGGTGGGAACATGTTTCAGTCTTGAGAGTGTACCGACCTCAGTAGCCGTGACTATCGACAGNNNNNNNNTCTCTTCTGCCTGGCGCTTTGCGTCGCCAC	396
NC_013216_65320	GCACTTTGCAAGGTATACTGATTGCTGTTGAGAGTGTACCGACCTCAGTAGCCGTGACTATCGACAGNNNNNNNNGGCCTTCTATGCCACTTATCTTTGAGGGTG	389
NC_014640_2472	GGTATCAGTGATGTGATTTCTGCCGTTGGGAGAGTGTACCGACCTCAGTAGCCGTGACTATCGACAGNNNNNNNNTCATGCGGGCTTCTCCGATTCTTGCTGACG	389
NC_014640_97441	GCCTTTACAGTACCGGAGCTGTCCACGTCGAGAGTGTACCGACCTCAGTAGCCGTGACTATCGACAGNNNNNNNNTGCACATACATTACATTGCCGGTCGCATTG	388
NC_008048_19671	GACCATTGGACATTGATCACGCTGTCGCTTAGAGTGTACCGACCTCAGTAGCCGTGACTATCGACAGNNNNNNNNTTGTTCAAGAGGTCTTCGGTCGCTGCCTGC	386
NC_002977_30437	CGTCCTTGTTCCTGCATTTCGAGGTGATTCAGAGTGTACCGACCTCAGTAGCCGTGACTATCGACAGNNNNNNNNTCCTCGAATTCTTCCTGGACAAGGCAGACC	379
NC_013204_96843	CGCTCTTTGTACTCTCCATCGAGGTATTTGAGAGTGTACCGACCTCAGTAGCCGTGACTATCGACAGNNNNNNNNACAGCCTCGCTGTACTTCATGGTGATGTCG	379
NC_014650_80145	CAGCGATGCTGCTACTTTCGTCACTTCCTTAGAGTGTACCGACCTCAGTAGCCGTGACTATCGACAGNNNNNNNNGCGGTCATGCTGCTTAATGCCAATTCTTTG	379
NC_017027_44678	CTCTTCCATTTCACGGGCTAATGCTTCTTGAGAGTGTACCGACCTCAGTAGCCGTGACTATCGACAGNNNNNNNNTGCCTGTCTAGCAATTTCCGCTTGACGTGC	377
NC_019427_51339	GGACTGGTGCTTTATGTTCCTGTGTTACGCAGAGTGTACCGACCTCAGTAGCCGTGACTATCGACAGNNNNNNNNTGGGTATTAGGTGGTGGTGTGGTGTTTATG	370
NC_013720_34259	GCTTGGCTGATATCTTCTACGTCGCCAGGCAGAGTGTACCGACCTCAGTAGCCGTGACTATCGACAGNNNNNNNNGCAATCGCGTAGTGATTTGTTGCAAGGTTC	367
NC_008825_37559	CACCGTGATGTTGATCGTTGCCGCTTATTAAGAGTGTACCGACCTCAGTAGCCGTGACTATCGACAGNNNNNNNNGCTGTCGATTTATTTCGGTGCCGTGGCGTG	366
NC_015601_59012	CACGATACACTTGATACGCCTGTTTCTAAGAGAGTGTACCGACCTCAGTAGCCGTGACTATCGACAGNNNNNNNNTGGCCTTCTTGTGTCTGCGCGGGTACATCC	366
NC_022513_77659	GATTCGCTTTGCTTGTCGCGTCGCTGCTTTAGAGTGTACCGACCTCAGTAGCCGTGACTATCGACAGNNNNNNNNTCGGTGTTTGTTTGTTAAAGAGCCTGTCGC	366
NC_010471_33353	CGTTGCGCTCCTTAATTTGTATAAAGTGACAGAGTGTACCGACCTCAGTAGCCGTGACTATCGACAGNNNNNNNNCTTGATACCCTTCACCACTGTCGCCTTGCC	364
NC_021179_16625	CTGGATAATCACGTCGTTCCGTCAGTTCTTAGAGTGTACCGACCTCAGTAGCCGTGACTATCGACAGNNNNNNNNGTATTGCTTTGTTAAACACACGCACCGCTC	364
NC_015381_44297	CTGTCTGGATCGTCGATGATCGTGGGTTCTAGAGTGTACCGACCTCAGTAGCCGTGACTATCGACAGNNNNNNNNTGCTTCCGCTTAATCACCTCTACGATCAGC	363
NC_009515_3542	CTGCCATGTGGAAATCATAGTTCCGGGATAAGAGTGTACCGACCTCAGTAGCCGTGACTATCGACAGNNNNNNNNCTGATTGCTTCTGCCTGCCCTTCCGCTTTG	357
NC_009480_63327	GTTCCAGGTCCTGATCGACGCCGCGTTGTTAGAGTGTACCGACCTCAGTAGCCGTGACTATCGACAGNNNNNNNNGTCATTGCCCTTGATGTTCACTGACTGAAC	355
NC_019393_119070	CTTACCAGTGCTATCACAGCACCATTGGCCAGAGTGTACCGACCTCAGTAGCCGTGACTATCGACAGNNNNNNNNTTCTTTGCGCTTGGGTTATTCGCAGCAGGC	355
NC_009515_59519	GTCCGGTTAATGCTACTTTGGATCCATTTGAGAGTGTACCGACCTCAGTAGCCGTGACTATCGACAGNNNNNNNNTGCCGATGGGTTATTTGGCTAGCTGGTTAG	350
NC_007712_120021	GTGCCTCACTGTGGAATTTACCCGTCAACGAGAGTGTACCGACCTCAGTAGCCGTGACTATCGACAGNNNNNNNNGTTGATCGCCATTAGTTATCCGCCGTCTGG	349
NC_008048_4208	GTTTGCTTCTTGGTGTCGGTCGGGTCGAATAGAGTGTACCGACCTCAGTAGCCGTGACTATCGACAGNNNNNNNNGATTTGCAGTCGGTTTGGTAATTCGTCGCC	349
NC_011666_1099	GGAATCGAAGCTGTTTCGCGATCCTTACGCAGAGTGTACCGACCTCAGTAGCCGTGACTATCGACAGNNNNNNNNACATCCTGGCGCCAAGGTTCGGCTTATTTC	348
NC_016816_153086	CGTTGCATATTTATCTTCAGCCCAAAGTCAAGAGTGTACCGACCTCAGTAGCCGTGACTATCGACAGNNNNNNNNCTTTGGCGTTTGACTGGCACCCGGTTACGC	346
NC_008347_43915	GTCTGCCATAGGACGTGTCATTATTTCTTAAGAGTGTACCGACCTCAGTAGCCGTGACTATCGACAGNNNNNNNNCGATGAGGTCATCTAGTCGGTTTCGGTCGC	345
NC_012997_107308	GATCGTGTGCGGCGAGCCATCATGATTTGTAGAGTGTACCGACCTCAGTAGCCGTGACTATCGACAGNNNNNNNNCAACTATTCCCGCTTATTGGCAGCATGGAC	345
NC_013521_215	GTAGACTGTGACGGTCATTCCGTCCGCTTTAGAGTGTACCGACCTCAGTAGCCGTGACTATCGACAGNNNNNNNNCTGTAATCACCGCGAATCAGCGTCTTTCCG	344
NC_021994_70288	CCGCTCCAACTAAAGGTAATGGCTGGCTGAAGAGTGTACCGACCTCAGTAGCCGTGACTATCGACAGNNNNNNNNTCGTAAATTCGGCTGCATCCGTTGTTGCTG	342
NC_023137_121145	GACTTCTCTACGCCGCGCTTGGGCTTCTATAGAGTGTACCGACCTCAGTAGCCGTGACTATCGACAGNNNNNNNNTTCGCGATCTACTGGTGGAGTAACTTATGC	342
NC_010524_162879	GATCTGGGTCCGGATTGTTGTGTTCGCCATAGAGTGTACCGACCTCAGTAGCCGTGACTATCGACAGNNNNNNNNGTCGTGGATGTTCATGGGTAATTTCTGTGC	341
NC_014365_89261	CGCCATCTGTTTGTCAAACGGCGACATGGTAGAGTGTACCGACCTCAGTAGCCGTGACTATCGACAGNNNNNNNNTGCCGAATATTGTCATGGATGGTATTTCGC	339
NC_010296_53076	CTATGTACAGATCGGTTGGGCGGCAATTATAGAGTGTACCGACCTCAGTAGCCGTGACTATCGACAGNNNNNNNNTGGTTTGGTGGCCATTACCGCTGCCTGTCC	338
NC_014655_24960	CTTTCGATATGGACACCGTCCTTTAGCATCAGAGTGTACCGACCTCAGTAGCCGTGACTATCGACAGNNNNNNNNTCCGGCTCGCCTGACTTGTTGAGTATGATC	338
NC_007005_117716	CTGTAACGGCCCATCTGGCTGCTGTTGATAAGAGTGTACCGACCTCAGTAGCCGTGACTATCGACAGNNNNNNNNGGGTATTCCTTCTCGATATTGCGCCCTTTG	337
NC_013521_31627	GTCCAAGGTGCATTTGTGCAGCTCTTGCGTAGAGTGTACCGACCTCAGTAGCCGTGACTATCGACAGNNNNNNNNCATTCTGCGGCCTAAGTTGTGGTGGCTTTC	337
NC_006932_64926	GATAATTATTGCGGTCGCGGTTCCGTCATTAGAGTGTACCGACCTCAGTAGCCGTGACTATCGACAGNNNNNNNNAGTAACTGTTCCTCCTCCTGCGGCATTTCG	336
NC_009848_103157	CCAGTAGATGGCTTCTTGCTTGGTGAACTGAGAGTGTACCGACCTCAGTAGCCGTGACTATCGACAGNNNNNNNNCCTACGTTACTGCTGACAGGTGATCCACCG	336
NC_004463_24566	CTGGTGCCGAACTTCCTCGGTAATGTTGGCAGAGTGTACCGACCTCAGTAGCCGTGACTATCGACAGNNNNNNNNTACACGCTGACTTCCCTTTCCAATTCATCG	335
NC_013223_45807	CGCTGGCCTCTTTGGGTCAGTAACTTTCGTAGAGTGTACCGACCTCAGTAGCCGTGACTATCGACAGNNNNNNNNTCTATCGTTTGTCCGCGCTTGGCATAGATG	335
NC_015424_34737	CCTTCGCTCATATTGAGGTAGACCCGGAACAGAGTGTACCGACCTCAGTAGCCGTGACTATCGACAGNNNNNNNNGTCTGCTGGGTGTTGTTATCGGTCTGCTTG	335
CP_002007_63273	GTTCGCATATTCGTCCGTATCAGGGTCCTTAGAGTGTACCGACCTCAGTAGCCGTGACTATCGACAGNNNNNNNNCTTCTGAGCTTGTGCTTGCTTTCCAGTTTG	334
NC_011567_35050	GATTGCTGTTGTCGTGTCGAAAGCGTTGCAAGAGTGTACCGACCTCAGTAGCCGTGACTATCGACAGNNNNNNNNTCTTGCATTAGCTACGGGCGTCAATTTAGC	333
STP_121	ACATATTGGCCACATAAAGCCTTATGCCAGAGAGTGTACCGACCTCAGTAGCCGTGACTATCGACAGNNNNNNNNTTTATTACTGCTCTGGTCGCCTGGCCTTTA	333
NC_014121_108784	CTGTGCTTCGTGGTTTACCTGGAATTTCATAGAGTGTACCGACCTCAGTAGCCGTGACTATCGACAGNNNNNNNNCTCACCATGTTTCGGTGCCTGGATTGGACG	332
NC_007520_8850	GCTTTCAGGCGTTCCGTCATTGATTGATGGAGAGTGTACCGACCTCAGTAGCCGTGACTATCGACAGNNNNNNNNAAATACGCATTCAGGCTGTTAGCCGGCATC	330
NC_010524_31494	GAGAACGGACCATGTGGCTTCTAATATCTCAGAGTGTACCGACCTCAGTAGCCGTGACTATCGACAGNNNNNNNNATGCCTGTGGCGCTTTCGACTGCCTGGATG	330
NC_019427_46977	CGGTTATCTGCGTCGCACTGTGCAGATGGAAGAGTGTACCGACCTCAGTAGCCGTGACTATCGACAGNNNNNNNNCATATTGGCGATGGGATGGCGATTATTCGG	330
NC_004463_137937	GAGCCGACAATCTCTATGTCCTTGGCGTCAAGAGTGTACCGACCTCAGTAGCCGTGACTATCGACAGNNNNNNNNTGTATCTGAAGTCGATCAACCTGCTTGCGG	328
NC_008278_220877	CCATATCACGCCATGGCGTAGATTCCTGTAAGAGTGTACCGACCTCAGTAGCCGTGACTATCGACAGNNNNNNNNCCATCAATGCTTCCGACGCCCATCTGTGAC	328
NC_008347_80366	GCGGCGATGATGAGATAATTCTCGAACCGGAGAGTGTACCGACCTCAGTAGCCGTGACTATCGACAGNNNNNNNNGCGATGTCTTCCGGCGTATTGGTTTCAGTG	327
NC_011662_63951	GGCGAGCGTACGTAGTTCTTCTGCCATTTCAGAGTGTACCGACCTCAGTAGCCGTGACTATCGACAGNNNNNNNNTTCGAGCGGATCGATGATCGCTTTCAGACG	324
NC_015856_124139	GGCTCTGATCGTTGTAGTGCGATTCGTAGGAGAGTGTACCGACCTCAGTAGCCGTGACTATCGACAGNNNNNNNNGGACCTTGATATCATTGCCGTTCGCATCCG	323
NC_006570_61092	GCTTACTACTTGGCTGGATCGGTGTTCGCTAGAGTGTACCGACCTCAGTAGCCGTGACTATCGACAGNNNNNNNNTTCGAGAGGGTTTCGGTGGTATAGTGTTGG	322
NC_007722_101719	GGCACTACCTTCTACCTTATTCTGGTTGTCAGAGTGTACCGACCTCAGTAGCCGTGACTATCGACAGNNNNNNNNTGACGTGACGGTGAATGTCAGTTGTGGATC	322
NC_011662_818	CAACATTGGTCTTCTGTCCAATTACTTCAAAGAGTGTACCGACCTCAGTAGCCGTGACTATCGACAGNNNNNNNNGATGCGGCACTTGTACGCCGTGAGCACCGG	322
NC_014734_53013	GTTTGGTGTCGGCATGGCTTTCGTTATCTGAGAGTGTACCGACCTCAGTAGCCGTGACTATCGACAGNNNNNNNNCCAACTATCTGACTTTGTAAACAGCATGGC	321
NC_013730_226885	GGCCGAAGTAGTTCCGCTAAGTCTGTTCGGAGAGTGTACCGACCTCAGTAGCCGTGACTATCGACAGNNNNNNNNTATGTGCGTAGCTGTATTTCGCTTCATTCC	320
NC_023065_87958	CCCGTGTCAGGCAATTGATCATTTCATCTGAGAGTGTACCGACCTCAGTAGCCGTGACTATCGACAGNNNNNNNNTTTCCTCAATAATCCGCGACATCGGTTTCG	320
NC_015276_134746	GCATACCGTCGGTCGGCTTGAGAGTACACAAGAGTGTACCGACCTCAGTAGCCGTGACTATCGACAGNNNNNNNNGCTGTATCGATCTCTCTCGCTTTATCCAAC	319
NC_017455_50848	CTGTTTCCACAGGAACTGGCGTAAAGCTTGAGAGTGTACCGACCTCAGTAGCCGTGACTATCGACAGNNNNNNNNACATAACGTCCCTGGGATTTGCGCTCGTGC	317
NC_016622_16018	CTGTTGTCTTGATGGCCACCGGCCATGGCGAGAGTGTACCGACCTCAGTAGCCGTGACTATCGACAGNNNNNNNNTGTCAAGATGTGGTACTTTCCTTTATACGG	316
NC_013757_52154	GGCCTCGCTGGATATATTCGTCCGCTCTCTAGAGTGTACCGACCTCAGTAGCCGTGACTATCGACAGNNNNNNNNCTCAACCTTCTACGACCTGAAGCATATTCG	315
NC_014973_115094	CCTCCTTCCTATTGAGTATGTAGTCACTGGAGAGTGTACCGACCTCAGTAGCCGTGACTATCGACAGNNNNNNNNCTGCGGTATCATCGGTGCTGTCGTCTTCAC	314
NC_013766_70065	CTGTATCTCCTTCGAGTGTTTCGGCTAATTAGAGTGTACCGACCTCAGTAGCCGTGACTATCGACAGNNNNNNNNCACCGACTTGTTTATAGCCCGAATCCCGTC	313
NC_014259_106309	CGGATCCGTAAATAGTGCCGAGCATTTCATAGAGTGTACCGACCTCAGTAGCCGTGACTATCGACAGNNNNNNNNCGATAGCCGTTACAAGTTGCCCGTATCGTG	312
NC_013730_113528	GGCATTGAGCCAGTCCATGCTTCGTTCGTAAGAGTGTACCGACCTCAGTAGCCGTGACTATCGACAGNNNNNNNNCTCTTCCTCGTCGATGTATTCATTGACGGC	311
NC_015601_14134	GAGACGTCCACCGGATCTACCAATTTATTTAGAGTGTACCGACCTCAGTAGCCGTGACTATCGACAGNNNNNNNNTGCAGTTCGAGATGGGCATGTTGTTTCTGG	310
CP_0047441_37612	CATGCGCGTGATTCGTTTATTTGCTGCTGCAGAGTGTACCGACCTCAGTAGCCGTGACTATCGACAGNNNNNNNNCTTCCCTCGATCGAAGTCGCCAGGAGATTC	309
NC_011768_122564	CATTGAGCACGCTCACTAAATTAAGGCTTTAGAGTGTACCGACCTCAGTAGCCGTGACTATCGACAGNNNNNNNNCATGCTGTCCATCATGTACTTTGCGGGCTC	309
NC_012778_68656	CTGCACTTGCTTTGACAAGCACTTCATCTGAGAGTGTACCGACCTCAGTAGCCGTGACTATCGACAGNNNNNNNNGCTGGTTGCCAAGTCTTGTAAGCTTCATAC	309
STP_361	AGTCTGGGTGTTGTATTAATCCTGAATCTCAGAGTGTACCGACCTCAGTAGCCGTGACTATCGACAGNNNNNNNNGTTATTGATCTTCGCATCCGTATGTTGGTG	309
NC_012691_49	GTTCTATCGGTGGTCGTCCGACATTACCTAAGAGTGTACCGACCTCAGTAGCCGTGACTATCGACAGNNNNNNNNGTCTGCTGCGGCCATTGCAATTGGTATCCG	307
NC_013440_89533	GTGTTTCCTTTCGATATCGAATCATTCGCAAGAGTGTACCGACCTCAGTAGCCGTGACTATCGACAGNNNNNNNNCCCACTATTGTCTTCCTGCGTCGTGGCATG	306
NC_014365_60047	GTGCGGGATGTGCTGGGAACCCATATCGACAGAGTGTACCGACCTCAGTAGCCGTGACTATCGACAGNNNNNNNNGGATTCGATTCGGACTGCTTTCAATCATCG	306
NC_017501_61563	CCTTTGCTGGAACTGTATACGGTAGTGCCAAGAGTGTACCGACCTCAGTAGCCGTGACTATCGACAGNNNNNNNNATGCGTGTGTTATTGCCTAATTCGGCGTTG	305
NC_007298_116911	GTGTTCTGAGCCGTTTAGTTACTCGTTGCTAGAGTGTACCGACCTCAGTAGCCGTGACTATCGACAGNNNNNNNNCTCAGCACCAGGATAATGGCTTTGGGCCAC	304
NC_011593_89923	GCGTATAGTCCTTGCCCGATTTGATTTCAAAGAGTGTACCGACCTCAGTAGCCGTGACTATCGACAGNNNNNNNNTATCCAGTAGGTTGTTCATGGCCCGATGCC	304
NC_012004_60068	CTATCTTCCTGGGTGTTGAATCTTGCGCTGAGAGTGTACCGACCTCAGTAGCCGTGACTATCGACAGNNNNNNNNGTCTCATCATGATTGGTGGCTCACTCTTGG	304
NC_016909_26782	CGTTTCGTGTCTCCTACAAATTCCTCTCTAAGAGTGTACCGACCTCAGTAGCCGTGACTATCGACAGNNNNNNNNTCACGTAAGCTTGTGTACGCTGCGGTGCTG	304
NC_020800_167044	CGTTCCTCCTGCAAGCCTTCCTCCTTGCGAAGAGTGTACCGACCTCAGTAGCCGTGACTATCGACAGNNNNNNNNTGTCACGCTGGAACTTATATCGCCAAGTAG	304
NC_010581_98685	GTGAGCATCTTTGGATCATTTCTTGTTCATAGAGTGTACCGACCTCAGTAGCCGTGACTATCGACAGNNNNNNNNTTCCTTTCCTTCGTTAAGCGCTGCGCCTGC	303
NC_014623_12631	CGGGATTATAACTTCACCGTAGAGCGTACCAGAGTGTACCGACCTCAGTAGCCGTGACTATCGACAGNNNNNNNNTTGTTCTTAGATCCTGTGCCTCGACGGATG	303
IPAH_89221	CCGGCTTCCTTAAGCCGCTGTGTGTAGGCCAGAGTGTACCGACCTCAGTAGCCGTGACTATCGACAGNNNNNNNNTCGCCTGTACTTCCTGTTGATGCCAGTAAT	302
NC_011296_8181	GTAAGCTGTTTCTCTGTTGCTGTAATTTCTAGAGTGTACCGACCTCAGTAGCCGTGACTATCGACAGNNNNNNNNGTTGCCTGCTGAGCAGGGTCTGTTACTGTG	302
NC_000916_28189	CTGGAGCTGCATGGTACTGGTCTATGAGCGAGAGTGTACCGACCTCAGTAGCCGTGACTATCGACAGNNNNNNNNTTATGAGCCTTATCTCCTCTGACCTGTTGC	301
NC_009727_47561	GCTCGGACGTTTAACGGCAGGGTTTCTACTAGAGTGTACCGACCTCAGTAGCCGTGACTATCGACAGNNNNNNNNAATCGCCAGCATTCTCTCGGCGACTTATGC	301
NC_010655_78200	GTTCTTGCGCGTTACATTCGTCACGTTCCAAGAGTGTACCGACCTCAGTAGCCGTGACTATCGACAGNNNNNNNNCCATTCGGGCGTCATGTAGATGTTCGGACG	299
NC_018011_49299	GGATTCATCGCTTTCCGCTCATCGAAACACAGAGTGTACCGACCTCAGTAGCCGTGACTATCGACAGNNNNNNNNATTCTGGTCATCACGGCCTTCATCATGCTG	299
STP_41	GCACGCTCTTCCTTCCTATTCAGTTAGGTTAGAGTGTACCGACCTCAGTAGCCGTGACTATCGACAGNNNNNNNNTCGCGCTCTACGGCACAGCCGTTGGTGCAG	299
NC_012914_145156	CCTGCATGACTTCGCTGTACTTGGTCCCAAAGAGTGTACCGACCTCAGTAGCCGTGACTATCGACAGNNNNNNNNTCTCCGATCCCGTGGCGTCAAGATAATTAG	296
NC_020211_90430	CTGCTTCATAAATACCACTTCTTGCGGGCTAGAGTGTACCGACCTCAGTAGCCGTGACTATCGACAGNNNNNNNNCTCTTCATTGGCCTGATATCGCGTCGCCTG	296
CP_0047441_142589	CCTTACTCATGCCCTCGCGGTTGTAGACGTAGAGTGTACCGACCTCAGTAGCCGTGACTATCGACAGNNNNNNNNTGTAATAGAGCAGGGTATTGTCCAGCTGCG	295
NC_013410_99249	CTGAGCGCTATGATGCCTTGTACATGGTGGAGAGTGTACCGACCTCAGTAGCCGTGACTATCGACAGNNNNNNNNAGGTTTACGGACAAATTGTGATGGCGCTTG	295
NC_010002_57456	CGTTGTTTCATGATGGTTCGCGCAAGATGAAGAGTGTACCGACCTCAGTAGCCGTGACTATCGACAGNNNNNNNNATAGCTGCTGTCATGGTTCTCACCTGCTCG	294
NC_010520_122818	CTATCTGGCTTTCTCCATTTGTAATCATGTAGAGTGTACCGACCTCAGTAGCCGTGACTATCGACAGNNNNNNNNTACCATCGGGCATGACCGCTACGACTTTGC	294
NC_015381_57762	GATGCGCGAGTGCGGGCGATTATAACTTTCAGAGTGTACCGACCTCAGTAGCCGTGACTATCGACAGNNNNNNNNTCCATTTGTCTCGACTTGTATCGTAGGTGC	294
NC_010718_91326	CTGCCTTGCTCTTAAGTTCTCCACCCGGTGAGAGTGTACCGACCTCAGTAGCCGTGACTATCGACAGNNNNNNNNTGTTGACTTCTCTGGTAACTATCCTGGCTG	293
NC_015391_87100	CGCAGCCGTGATTTCAGTCATTGGTGGGCTAGAGTGTACCGACCTCAGTAGCCGTGACTATCGACAGNNNNNNNNTGCCTCCGTTGCTGGTTCACCAATTATTGG	293
NC_012691_37548	GTTGCCGCAGATGTTTCACTTCGGCCCGGTAGAGTGTACCGACCTCAGTAGCCGTGACTATCGACAGNNNNNNNNGCGAGTTCGTCTTCATTGATTTCCGGTTTG	292
NC_007404_2090	GCATTATCTGTTCTTCCTGTGCGATCCGGGAGAGTGTACCGACCTCAGTAGCCGTGACTATCGACAGNNNNNNNNATGCGATGACGATGGAAGCGACGAGTTGAG	290
FN_650140_20915	CCAGGGCGCAAGATTACGTGTTGAGGCACGAGAGTGTACCGACCTCAGTAGCCGTGACTATCGACAGNNNNNNNNATATTTATCGTCCAGACCTTGTTTGAGCTG	289
NC_018220_208535	CTCGATCGCCATGACCCGTTGGTGAATCGGAGAGTGTACCGACCTCAGTAGCCGTGACTATCGACAGNNNNNNNNGGCAATTCGCTTGAAGGCTTTATGATCTTG	288
NC_014121_54014	CACCTGATTTCCGTTGCGCTGACCATCGGCAGAGTGTACCGACCTCAGTAGCCGTGACTATCGACAGNNNNNNNNATGAGCCTGTTTACCGTGCTTATTACCGTC	287
LT_151	ATGAATCCAGGGTTCTTCTCTCCAAGCTTGAGAGTGTACCGACCTCAGTAGCCGTGACTATCGACAGNNNNNNNNTGATGAATTTCCACAACCTTGTGGTGCATG	285
NC_008700_59803	CGACTGTCTTCGATGTCCAGATTGAGGTTTAGAGTGTACCGACCTCAGTAGCCGTGACTATCGACAGNNNNNNNNAAGGTGATGCGCAATCCGGTGAGTTGCAGG	285
NC_009633_157809	GCTTTGGGTATCCTTGATTTGTTGTGCCACAGAGTGTACCGACCTCAGTAGCCGTGACTATCGACAGNNNNNNNNCGTCGCACCCGTCACCACTTCTACCTCAAG	285
NC_013522_14361	CATCTTGTCACCCGTTGCCATATGATACACAGAGTGTACCGACCTCAGTAGCCGTGACTATCGACAGNNNNNNNNATATGGATAAGGTTGCTCCCATGACCGCTC	285
NC_013757_88868	CTCAGCGCTCATGGTCCTGTGCTACCCGTAAGAGTGTACCGACCTCAGTAGCCGTGACTATCGACAGNNNNNNNNCAGTTCTTCGACCTTGTTCCTGATCTTGTC	285
NC_014216_25764	GGCGGTTCTGATCAATCAGGTCCGTGAGGTAGAGTGTACCGACCTCAGTAGCCGTGACTATCGACAGNNNNNNNNTTTCCACTTTATCCACAAACCAATCGAGCC	285
NC_017455_50816	CTTGTGCCTGATTCCTTAGGAACTGGCGTAAGAGTGTACCGACCTCAGTAGCCGTGACTATCGACAGNNNNNNNNTAATTTCGGCTAACGTCCCTGGGATTTGCG	285
NC_013205_79731	GCGATCTTTGCCCTAATGGGCTCGATAAGGAGAGTGTACCGACCTCAGTAGCCGTGACTATCGACAGNNNNNNNNTTGATCCGTCATGCTCGATCTCCTCCTTGG	284
STP_1141	GGAAATCTGATTACGCTGATCGTGGGTATCAGAGTGTACCGACCTCAGTAGCCGTGACTATCGACAGNNNNNNNNATCCCGGCGCTTAAACCCTGGCGTTCCATC	284
NC_011891_112782	GTATTTGTTCGACGCCTCTCGAACATCGGCAGAGTGTACCGACCTCAGTAGCCGTGACTATCGACAGNNNNNNNNCTGTTGAAGGTGCTTGATTCTCTGGTTCTC	283
NC_020990_127775	GACCAGGATGGCTACTGTCTCTCGATTCGTAGAGTGTACCGACCTCAGTAGCCGTGACTATCGACAGNNNNNNNNTTTCCATCCACCTGCTCGTCTGTAGAGTTC	283
STP_1021	AACCCGAACGCGATTTCGATGATTTACGCGAGAGTGTACCGACCTCAGTAGCCGTGACTATCGACAGNNNNNNNNTCGCTGATCACCTTCATTGTTTGTTGCATG	283
NC_012997_173047	GCGATCGTTATCGGCGTTTGCAGTAAATTCAGAGTGTACCGACCTCAGTAGCCGTGACTATCGACAGNNNNNNNNATCAAGCGTGTCTGTGCTGATGTGAATCTG	282
CP_002379_78563	GCTGATGCCGTTGAGCTCGTGGTTTCATCTAGAGTGTACCGACCTCAGTAGCCGTGACTATCGACAGNNNNNNNNGCTCGACTTACCTATTCCGATGAGTTCAAG	281
NC_013446_111528	CCAGCATGCTCAACGCCTTGCTCGATTGGTAGAGTGTACCGACCTCAGTAGCCGTGACTATCGACAGNNNNNNNNTGTATCTCCCTCCCATCCCATAACGAATAC	281
NC_013446_99994	CGTAGCGCTAGTGATCCGTCTGTAGTCTGTAGAGTGTACCGACCTCAGTAGCCGTGACTATCGACAGNNNNNNNNATATGTGAGATATCGCGCGAGCTCGGTTGG	281
CP_006713_6063	GGTCGCATGAGTATGACTACTTGGTGGTGGAGAGTGTACCGACCTCAGTAGCCGTGACTATCGACAGNNNNNNNNTCGAGGATTCATTGCATCAGGCTCGTGAAC	280
NC_004547_78580	CGAATACATTCTTCGAGATTCTCTTGGCTAAGAGTGTACCGACCTCAGTAGCCGTGACTATCGACAGNNNNNNNNAGGATTCCTGCCGCAATTCTTTCCGCGTAG	280
NC_022523_57723	CGGCAATTGCTCGGATCACATCTGACAGACAGAGTGTACCGACCTCAGTAGCCGTGACTATCGACAGNNNNNNNNCGTACATTTATTCGAGCTTTACGCTTGTCG	280
NC_022523_61455	GAGTTCTCGTTGGTCGACTGTGAGCCGATTAGAGTGTACCGACCTCAGTAGCCGTGACTATCGACAGNNNNNNNNGCGATCATTGGACGGCTCATGGAGCATTAC	280
NC_022247_63847	GTATGCGGTCGATGTGGCTGACATTGTGCCAGAGTGTACCGACCTCAGTAGCCGTGACTATCGACAGNNNNNNNNATCGCTCTTGTTGCTCATGGCCCTTCTTTC	279
NC_004547_55905	GACAACGTGAAGGAAACCTCTCATATGATGAGAGTGTACCGACCTCAGTAGCCGTGACTATCGACAGNNNNNNNNTGCCGTTCTGCCATTGGCTTATATCCACTC	276
NC_018524_101483	GTGTCTTTCCTGGGAACGTGTCGCCATTTCAGAGTGTACCGACCTCAGTAGCCGTGACTATCGACAGNNNNNNNNTTTAGTGTGTCACTTCTTGTGAAGATCCGG	276
NC_012004_4974	GATAGCCTGGTCTTTGCTGGCAAATTCCTGAGAGTGTACCGACCTCAGTAGCCGTGACTATCGACAGNNNNNNNNGGCCTTGTCCGCTATCTGATTGAAGTAACG	275
NC_013739_139779	CCTCCTATCGTTAAGTTTGTGTAATTGGTGAGAGTGTACCGACCTCAGTAGCCGTGACTATCGACAGNNNNNNNNTCTCCTCGTTGGCGGATCGCGGTGTCAAGG	275
NC_014363_24722	CGGTCCCTGGATTGTCGGCGGTGGCTACTAAGAGTGTACCGACCTCAGTAGCCGTGACTATCGACAGNNNNNNNNTTTGTGTGGCATCTTCTACTACCTAAATGC	275
NC_015713_38796	CTCTTTCAGTGATTTGGGTTGTCGTTTCTAAGAGTGTACCGACCTCAGTAGCCGTGACTATCGACAGNNNNNNNNTGGCTGTAACTGGTGGCGGTCTTGGGATTG	275
NC_014640_208136	CGGGTCGTAAGGCACCTTCATGGTGACGACAGAGTGTACCGACCTCAGTAGCCGTGACTATCGACAGNNNNNNNNAATCTTGCTGATCAAGGTGAAGTCTCGCTG	274
NC_008686_58883	GCATTAATTGACTGATCCTGTCAGGATAAGAGAGTGTACCGACCTCAGTAGCCGTGACTATCGACAGNNNNNNNNGTCTTGCCATGCCGCCGCATCCGCATCCTC	273
NC_014391_64322	GCATTTCAATTCGGTTTCCTCGTGCCAGTGAGAGTGTACCGACCTCAGTAGCCGTGACTATCGACAGNNNNNNNNAGGATTCGTCAAATTCTCCCACCGGTGATC	273
NC_016023_18630	GCTTAAATTGAAGTATGCATGATTGGTCATAGAGTGTACCGACCTCAGTAGCCGTGACTATCGACAGNNNNNNNNGTGCCCGCGTACATCGCGTTTCATATCGCC	273
BFPA_41	CGCTTGCTGCCACCGTTACCGCAGGTGTGAAGAGTGTACCGACCTCAGTAGCCGTGACTATCGACAGNNNNNNNNTGTCTTTGATTGAATCTGCAATGGTGCTTG	272
NC_003450_96463	GGCAATCGCCTCAGACTTGGCCAATCTTGTAGAGTGTACCGACCTCAGTAGCCGTGACTATCGACAGNNNNNNNNGACATATTGATGATCCTGCGCCGACTATCC	272
NC_010842_13456	GATTGATGGATACAGCACTCCCGTTTGGCCAGAGTGTACCGACCTCAGTAGCCGTGACTATCGACAGNNNNNNNNCTCGGGAAAGCTCAGCTTATATCTTTCTTC	272
NC_011144_89906	CGCTGGTTTACGTAGGGTAAGCTCATTATGAGAGTGTACCGACCTCAGTAGCCGTGACTATCGACAGNNNNNNNNCGTTCATGGGCTCAGGATCCTTTGGAATTG	272
NC_013729_156333	CTAGTGGATTTCTCTTAGTGGTGAGCGAAAAGAGTGTACCGACCTCAGTAGCCGTGACTATCGACAGNNNNNNNNAGGTCGACATGATCTGCCATGACTTCCACC	272
NC_013715_38515	GAAAGATTACGAGGGTTTCACTTTGGTGGTAGAGTGTACCGACCTCAGTAGCCGTGACTATCGACAGNNNNNNNNTCCTCTGGGTGTGTGGCCGTCTATCTTGTG	271
NC_015945_17536	GGAACAGCATCATGGACATTTGCATTAATCAGAGTGTACCGACCTCAGTAGCCGTGACTATCGACAGNNNNNNNNTATTATTGGAGCTGCCGTGTCCTGCTTGCG	271
NC_016605_28236	GTGCGCATAGCGCTCATCTGAGAACGGTTGAGAGTGTACCGACCTCAGTAGCCGTGACTATCGACAGNNNNNNNNCTAGCAGCAGTTTCGAAAGTCTTGATGCTG	271
NC_019393_46234	GGTTGGGATTCGCTATGCCTTCGCGTATAGAGAGTGTACCGACCTCAGTAGCCGTGACTATCGACAGNNNNNNNNTAACCACGCGAGTTGCGTTTCAGTATGCAG	271
NC_007406_72003	CGATTGTTCTCCATATTGCGATATTGTCGCAGAGTGTACCGACCTCAGTAGCCGTGACTATCGACAGNNNNNNNNTGTTTCTACATCTATGTCCGCCACACACCG	270
NC_009515_12019	GAATAACCGATTGCTGAGACTATCCTTCCCAGAGTGTACCGACCTCAGTAGCCGTGACTATCGACAGNNNNNNNNGTTACTGTATCTGCACTTACATCTGCTCCG	270
NC_012917_55481	GTACGATTGCTTTCCTCGATACTGGCCTGAAGAGTGTACCGACCTCAGTAGCCGTGACTATCGACAGNNNNNNNNTCACCATCGTCAATCTTTACGATGACGCGG	270
NC_014158_27417	GAGGCGTCGGGTGTGATTGTTAAGAGATCTAGAGTGTACCGACCTCAGTAGCCGTGACTATCGACAGNNNNNNNNAATGCCATTCGTGGCATCGGTTCGCTGGTC	270
NC_018220_140498	GGCGAGCCTGTCGGTGATGTACTGAACCTTAGAGTGTACCGACCTCAGTAGCCGTGACTATCGACAGNNNNNNNNGTTTAAGTGTATTGGATTGTACATGGCCTG	270
NC_015318_22791	CTATAGACTGTAGAGCCGTATCATCATCGTAGAGTGTACCGACCTCAGTAGCCGTGACTATCGACAGNNNNNNNNCGTGTTCTTCCCATATGCGCTTTACCCTTG	269
NC_015572_140490	GCTTCGGGATCAACAGTACCGTTCGTCTCAAGAGTGTACCGACCTCAGTAGCCGTGACTATCGACAGNNNNNNNNTGCAGTATGGAAGCCGCTAACTTTATTACC	269
NC_009663_23284	GTCGAACTCCTGTGCCGTATTTCTGGATACAGAGTGTACCGACCTCAGTAGCCGTGACTATCGACAGNNNNNNNNTTTGGCCAGGTGTGCCTTGATCTCTGCAAG	268
NC_015713_72837	GCTTAAAGCAACACCATGATTGTTTGTTCCAGAGTGTACCGACCTCAGTAGCCGTGACTATCGACAGNNNNNNNNGCCTCCAGAGGATGTCACGTTTCCTGTTGG	267
NC_012968_21892	CCGGTGGGCTTAATTGATATTGCAGCTTTGAGAGTGTACCGACCTCAGTAGCCGTGACTATCGACAGNNNNNNNNATGCGGAGTGTGTCTCCAAGTGTGAGGCGG	266
NC_017027_18071	CTGACAATCCGTTGATGACTTATCATGCAGAGAGTGTACCGACCTCAGTAGCCGTGACTATCGACAGNNNNNNNNTAGATCCTCAATCTTGCTTAGCGAGCTGGG	265
NC_014158_142773	GACCAACATATGCGTGATTCCGCATGTATTAGAGTGTACCGACCTCAGTAGCCGTGACTATCGACAGNNNNNNNNTACCAGGTGATCATCGGTACGCATCCGTCC	264
NC_014394_33496	GCAGCATCGTCGAGAATCGGATTGCTGAATAGAGTGTACCGACCTCAGTAGCCGTGACTATCGACAGNNNNNNNNATGCGTTGCTGGTTAGTCTGTCCGAGTGTG	263
NC_015520_78473	CTTGCATCCGATGGGCTTACATGACCGCTGAGAGTGTACCGACCTCAGTAGCCGTGACTATCGACAGNNNNNNNNGTACATTCAAGCTCATAGGTAGCTATAGCC	263
NC_019393_154678	GTCACGTACTTTAGTCAGACTTTGCATGATAGAGTGTACCGACCTCAGTAGCCGTGACTATCGACAGNNNNNNNNTTCGCGCAGCAAGGTACCTTGTTTCGCCTG	263
NC_011750_168963	GTTGATGTAGAGCAGCAAATGAACGCTTATAGAGTGTACCGACCTCAGTAGCCGTGACTATCGACAGNNNNNNNNAGTGGAGCTTGTTCTAGTGCGGCATGTCGG	262
NC_009943_93719	GTTTGCGTCATAGATCAGGGCATTGATCTCAGAGTGTACCGACCTCAGTAGCCGTGACTATCGACAGNNNNNNNNCCTGAACATGGCCTCAAACACCTTTGCCAC	261
NC_010505_190534	CTGCATTGCAGTATGGAGCCGATCCGGCTCAGAGTGTACCGACCTCAGTAGCCGTGACTATCGACAGNNNNNNNNTGACGATGTCGTTCAAGCGTCAGATTCTTG	261
NC_011312_37794	GAGCGTTTGGGTTAATTCTTCCATCTATTAAGAGTGTACCGACCTCAGTAGCCGTGACTATCGACAGNNNNNNNNTTGAAGCCGCATGGTTTGCGATCCGTGCCG	261
NC_013061_161521	GTATAATTACCCGGTGGCACATTGTTGTACAGAGTGTACCGACCTCAGTAGCCGTGACTATCGACAGNNNNNNNNCCCTCACCATTACTCCACCTTACCCGCATC	261
NC_021031_72715	GCTGCAAGACAGTCGCCGTAATCTGCTTCAAGAGTGTACCGACCTCAGTAGCCGTGACTATCGACAGNNNNNNNNTCACCTTCACCACTCTGGATATATTCATTG	260
NC_009727_29194	GTCTAGCGTTTCCACTCTGTTCGGTAGTTTAGAGTGTACCGACCTCAGTAGCCGTGACTATCGACAGNNNNNNNNATATTGTAAGTAGGCGCGAGCGACTTGATC	259
NC_003143_146402	CCGTGTCATAGGTACGGCTGGAGAGTTTACAGAGTGTACCGACCTCAGTAGCCGTGACTATCGACAGNNNNNNNNAAGCATAAATGCCATTCTTGTAGCGTAGTC	258
NC_018106_28929	GCAAAGAGCTGTAATACCCGATTAAAGGTGAGAGTGTACCGACCTCAGTAGCCGTGACTATCGACAGNNNNNNNNGTGTCTGCGGTATGGACCGTTTCCGGGTCG	258
NC_008578_68628	CGCAAGGGTGTCCGTGCGTGGTGAACGTCTAGAGTGTACCGACCTCAGTAGCCGTGACTATCGACAGNNNNNNNNACCTGACAATATTACGTCTGTATGTGTTGG	257
NC_014314_14500	CGCGACGCTGTGCCTCTTTGACCAGGTGATAGAGTGTACCGACCTCAGTAGCCGTGACTATCGACAGNNNNNNNNATTCTTCCTCCACGTTTATTATCTCGGCAC	256
NC_008228_15686	CGAACCGCTTGTTCTAGGCTGCCTAACTGCAGAGTGTACCGACCTCAGTAGCCGTGACTATCGACAGNNNNNNNNGTGATAATATTCTGTACTCTCTCACGTGTG	255
NC_008531_41316	CAGGTAGTAGTCGACTACGCCGCTTTCTTCAGAGTGTACCGACCTCAGTAGCCGTGACTATCGACAGNNNNNNNNATCAATTAGGTGGTGCCATTCACCTTCTGG	255
NC_010296_125250	GCAATTTGGGCTTTATTTGCCCTCGCTTGCAGAGTGTACCGACCTCAGTAGCCGTGACTATCGACAGNNNNNNNNTCCGCATTGGCCACATTTGCCCGATTCTGG	255
NC_013595_2578	GTGTCATGGACTTCCATTTCGCATAGCCGTAGAGTGTACCGACCTCAGTAGCCGTGACTATCGACAGNNNNNNNNTCCTCAGGCTTTCGGTGAACCGGTCATTCG	255
NC_014012_165280	CATGGCTAGTACTGAGTAGTGCATCCAGACAGAGTGTACCGACCTCAGTAGCCGTGACTATCGACAGNNNNNNNNTTTCAACTGCATTCAGCTTCTTAGTTGCCG	255
NC_014218_46906	GGATTCGTTGAGTTGCGGTAATTGCCGCACAGAGTGTACCGACCTCAGTAGCCGTGACTATCGACAGNNNNNNNNATCGCGTGGGAGCGTTTCGGCAATAAATTG	255
CP_0047441_48724	CGGAGTTACCGACGTTGAGCTGCTTCAACGAGAGTGTACCGACCTCAGTAGCCGTGACTATCGACAGNNNNNNNNGTTCTTTCCAGACACCTATCGCTTTACCCG	254
NC_014041_125285	CGGCAGAACCGTATCCACTTGCAACAATTGAGAGTGTACCGACCTCAGTAGCCGTGACTATCGACAGNNNNNNNNTAACTTTCGCCTGTTTCCAATCTTCCATGC	254
NC_014532_39935	CATGAAAGTATTGCACATTGTTTGCCTATTAGAGTGTACCGACCTCAGTAGCCGTGACTATCGACAGNNNNNNNNGTTCGTGAACGTAGTGTCGCGCCGTGTCGG	254
NC_015713_41486	CTCCTTGTTTCCGTATGCGCTCTTGGCATTAGAGTGTACCGACCTCAGTAGCCGTGACTATCGACAGNNNNNNNNGGGATTGACCACCTGTTACTTTCATTGAGC	254
NC_018524_102721	GTGATATTGGGCTGGTCTACCTACGGAGGTAGAGTGTACCGACCTCAGTAGCCGTGACTATCGACAGNNNNNNNNGTCATGTTCATGGTGATTCTGGTCAATGCC	254
NC_009488_30478	CTTTCGCTAGTAGAACTTGGTAGTACCCATAGAGTGTACCGACCTCAGTAGCCGTGACTATCGACAGNNNNNNNNCATGCGGTATTTGGATGCGATAAGTGTCCG	253
NC_013595_266306	GTGACGGTATGGCGTCACATCGATGTGAAGAGAGTGTACCGACCTCAGTAGCCGTGACTATCGACAGNNNNNNNNATACTCCTTGCTTCTGGATCAGCGATACTC	253
NC_008228_127079	GCGAAACAGTTGTCCTCCTGAATCGGCCACAGAGTGTACCGACCTCAGTAGCCGTGACTATCGACAGNNNNNNNNGCTACGTCCCGAACCATTATGTATGTCTAG	251
NC_013235_154571	GCCATTCGACTTCCGCTACAGAATTGGGAAAGAGTGTACCGACCTCAGTAGCCGTGACTATCGACAGNNNNNNNNTTTGCATTCCTGTATGTGTTGATGTGGGCC	251
NC_016909_586	GTTTATGTACATTGCGATTCTGCGTTCCGTAGAGTGTACCGACCTCAGTAGCCGTGACTATCGACAGNNNNNNNNCGTCGATCTGGTACTCGAATCCTCACGTAC	251
NC_010519_21194	CTCGGAGGGCTATATTATTGTCAGAGCCATAGAGTGTACCGACCTCAGTAGCCGTGACTATCGACAGNNNNNNNNCTAATGACCGCTGCTGCCGTATCCTCCCTG	250
NC_021994_43280	GGATCAAGGAATCGTTGTATTGGCAGATCAAGAGTGTACCGACCTCAGTAGCCGTGACTATCGACAGNNNNNNNNAGCTGGTGGTCGAGTGATTCGTGGCATGGC	250
NC_008825_52446	GGATACGTAGTACGCTGCGTGCTGGTGTCAAGAGTGTACCGACCTCAGTAGCCGTGACTATCGACAGNNNNNNNNTAGTCATTGCTTAGGCGATTGTACGTATGC	249
NC_013446_92440	GCCTTGGCGAGCAACATTTCTCTGCGTACCAGAGTGTACCGACCTCAGTAGCCGTGACTATCGACAGNNNNNNNNAATTGCTTGATGGATCTCTCTACTAGATCG	249
NC_013521_97849	CACTTCTAAGGCGTCGAAGTTTACATCAAGAGAGTGTACCGACCTCAGTAGCCGTGACTATCGACAGNNNNNNNNGCCTGCGGCGACGTCAATTCTCGCCATCTG	249
NC_013946_79738	CTAATTACCTTCGATCTGCTCTCTTCACTCAGAGTGTACCGACCTCAGTAGCCGTGACTATCGACAGNNNNNNNNTATCTGCTGGGCGTCCTGCTATTCGTCGGG	249
NC_015702_89	GCTGGGACCAAATGTGCGAATCTGAAGCTGAGAGTGTACCGACCTCAGTAGCCGTGACTATCGACAGNNNNNNNNTCTATCCTTGGGAACCATGTTAATTTGGGC	249
NC_013165_20304	CCTTGTCGACAATTCGGCTCCATTGACGCAAGAGTGTACCGACCTCAGTAGCCGTGACTATCGACAGNNNNNNNNCGTGTTTGAGCGTTAGCTTCCGTCGCTTTG	248
NC_015520_89112	CCCGCTCGCACGTGTTTGGCTGAATATGACAGAGTGTACCGACCTCAGTAGCCGTGACTATCGACAGNNNNNNNNCGTATCTTACGATCCCTACCCATTATCAGG	248
NC_016830_82307	CTTCAAATGGTTGATATCTGTGGGCCAAGGAGAGTGTACCGACCTCAGTAGCCGTGACTATCGACAGNNNNNNNNTCTGTCCTGGCTGGCGCATCTATGACCTCG	248
NC_002696_116914	CCTGTAGGTAATTCTCGAAGTTCAAGAACTAGAGTGTACCGACCTCAGTAGCCGTGACTATCGACAGNNNNNNNNCGTGAGGCCCTCTGCCGATAAACGCGCTGG	247
NC_004463_280485	GAGCAATGAGTTCAGCGGTAGACTTTGAGGAGAGTGTACCGACCTCAGTAGCCGTGACTATCGACAGNNNNNNNNTCGTCTCGATATTCTCTTTCGACCTGTATC	247
NC_004552_9193	GTCGCTGCTTTAGGCTTTAGCAATATAGTGAGAGTGTACCGACCTCAGTAGCCGTGACTATCGACAGNNNNNNNNCTGATTGGGATGATTGCGGTACTCGCTCCC	247
NC_013172_104280	CTAAAGTTTGCTTCAGCATCATCCGGTGCTAGAGTGTACCGACCTCAGTAGCCGTGACTATCGACAGNNNNNNNNTTCTCTGACCTGTATTCGAGGTTCCCGATC	247
NC_014218_3829	GACACGGAGTGTGCCTTTCGGGCGTTCATAAGAGTGTACCGACCTCAGTAGCCGTGACTATCGACAGNNNNNNNNGATTTGACGTTCGATGAGCACTTCTCCTCG	247
NC_021994_55340	CAGCATTCCAGTCAGAGGTTTGTTCGACTAAGAGTGTACCGACCTCAGTAGCCGTGACTATCGACAGNNNNNNNNCTACTGCTCCTGATTGTATCGCAGTTACTC	247
NC_008555_12188	CTCCAGTTTAGTAAAGCGACCATTATGCGAAGAGTGTACCGACCTCAGTAGCCGTGACTATCGACAGNNNNNNNNGCACTTTCAACCTCTCATTTCACTTCGGCG	246
NC_013061_106553	GTTTGATGAACTCGCTTTGTTCGGGATGGCAGAGTGTACCGACCTCAGTAGCCGTGACTATCGACAGNNNNNNNNTCCTTTCCTCCGGATCATCAGACTTCAGGC	246
NC_014121_31537	GGTTACGCTCCCTGTCACGGTATTTGATCTAGAGTGTACCGACCTCAGTAGCCGTGACTATCGACAGNNNNNNNNTCTGATACACGTCGCTGTTGTTACGTTCCG	246
NC_015499_17260	CTGTTATTGCAGTTAGGGTTGACGATGCGCAGAGTGTACCGACCTCAGTAGCCGTGACTATCGACAGNNNNNNNNGAGTGCTTCTTACATCAATTCCTGGAAGTG	246
NC_016011_24575	GTTAGCCTCACTCGCTACCATGTTGATTGCAGAGTGTACCGACCTCAGTAGCCGTGACTATCGACAGNNNNNNNNCGGTGACGTCTCTTATGTGATTGTTGTAGC	246
NC_003450_50311	CGCCGTGGTGATGTACAGCATTAATCCGTGAGAGTGTACCGACCTCAGTAGCCGTGACTATCGACAGNNNNNNNNGGTGGCGGAATTGGCGTCGATTATTTATGG	245
NC_007576_46276	GCTCTCCTTGGCCCGTCATAAACGTCACGTAGAGTGTACCGACCTCAGTAGCCGTGACTATCGACAGNNNNNNNNTCGTCATTAAGGCGGGTTGCACTAAATGGC	245
NC_008435_75919	GCGAGCTATCTCTTGAGAAGCGAGTTGGTAAGAGTGTACCGACCTCAGTAGCCGTGACTATCGACAGNNNNNNNNCGCCTTGTTTATTTCGACGTCTTGCAAGTG	245
NC_018524_66403	CGCTGTGTTGTGTCTTTACTTTATCAGGTAAGAGTGTACCGACCTCAGTAGCCGTGACTATCGACAGNNNNNNNNGTTCGCGTTCGCACCGTTTCCGGTGTTTCC	245
NC_019042_15725	CAGGTATCTGCGTGGACGCTAGTTGATGATAGAGTGTACCGACCTCAGTAGCCGTGACTATCGACAGNNNNNNNNACTTCTTGAAGTTGAGAGGTTAGCGATTGC	245
NC_021994_55036	CAGCTACCATGCTACCGCTGACGTTTACTGAGAGTGTACCGACCTCAGTAGCCGTGACTATCGACAGNNNNNNNNAATCTTTGATGCGTGCACTTGTCACGATAC	245
NC_022523_20042	GCTCGCCCAGTTTGAGCACGTCGACGATTCAGAGTGTACCGACCTCAGTAGCCGTGACTATCGACAGNNNNNNNNTGATATAGGTATGGTCACGATATTGCGACG	245
NC_009943_36933	CTTTGCCCGGTTTATTCATGTCACCATCGGAGAGTGTACCGACCTCAGTAGCCGTGACTATCGACAGNNNNNNNNCGATGCCGGCTATTTAAGACGGTACACACC	244
NC_010505_1607	CGTTAAGCTATCTCACTGACCGCACAGCTGAGAGTGTACCGACCTCAGTAGCCGTGACTATCGACAGNNNNNNNNACTATCGACGTACATGCTTGCAACGGCTCG	244
NC_014391_891	GTGCAAGTTGCATATGGCAAAGATGATCTTAGAGTGTACCGACCTCAGTAGCCGTGACTATCGACAGNNNNNNNNGCGTTATTCGGCAGAGCGTCTATCAGGCGG	244
NC_014910_64662	CCAAATGCGCGGTGGTTTCATCTGTCGCGTAGAGTGTACCGACCTCAGTAGCCGTGACTATCGACAGNNNNNNNNTGCTGATGACCTGTTGATCGAAGATTTGGG	244
NC_014962_53851	GCTTTGTAGCGCGTTTGAACGCGATGGTGTAGAGTGTACCGACCTCAGTAGCCGTGACTATCGACAGNNNNNNNNTTCTCTTTGAACCTGGGTGGACCTTGGAAC	244
NC_021661_63053	CAGTCTAAGTGTTACGTGAGCGACCCTACAAGAGTGTACCGACCTCAGTAGCCGTGACTATCGACAGNNNNNNNNGGCGCAGAATTCATCCACGAATGGTTCCCG	244
NC_011126_46416	GCTACCGTCAAATCCCAAAGCGTTGTTGTCAGAGTGTACCGACCTCAGTAGCCGTGACTATCGACAGNNNNNNNNGCTTTGTACGGTTCCTTGATGAGGTCTTGC	243
NC_002745_71518	GGTGTTATGGTGTTATAGACCGGTTTGGCGAGAGTGTACCGACCTCAGTAGCCGTGACTATCGACAGNNNNNNNNTCTTGATGTAGTGCTATGATGTGGCATTGC	242
NC_007948_173029	GCAACGAATTGCGTCCCTTGGGAACGCAATAGAGTGTACCGACCTCAGTAGCCGTGACTATCGACAGNNNNNNNNCCTTTCCTTGCGGAAATATGTCTCTGATTG	242
NC_012785_59551	CAGTTTGCTGCATGGTCGAGGTTATGAATGAGAGTGTACCGACCTCAGTAGCCGTGACTATCGACAGNNNNNNNNTCGAAGCGCTCCAGCCGAGTTCGTTTATGG	242
NC_013061_151	CTGGTACTGTTTGTCCTGATCTATTATACCAGAGTGTACCGACCTCAGTAGCCGTGACTATCGACAGNNNNNNNNTATACGGCTGCGCTCCTGCTGGCTTTATAC	242
NC_013174_39236	GGTTCCTTGTTGTGGGTGTCCTCATTGTGAAGAGTGTACCGACCTCAGTAGCCGTGACTATCGACAGNNNNNNNNTCGCTGCGATCAAAGTTGCGGCCATTATTG	242
NC_014408_54416	CTGTCTTCAGGCTCTCACCAAGTTTCCTGCAGAGTGTACCGACCTCAGTAGCCGTGACTATCGACAGNNNNNNNNCTGAGAGAATGGTGGGATCGTCCTTAAGAC	242
NC_015976_108141	CATGATGTCCGATCATCTGGGTGCCATTGCAGAGTGTACCGACCTCAGTAGCCGTGACTATCGACAGNNNNNNNNGGTTAACCTTGCGATAGAATTCGATGATGG	242
NC_007948_66223	GCTCAAGTATCCAGTGCGGCACTTGCACGGAGAGTGTACCGACCTCAGTAGCCGTGACTATCGACAGNNNNNNNNTGTTTGCAATGTCGTGGTCCTGTAAAGTCG	241
NC_014034_20805	CAGCCTGTCGTTATATGGAATCACTATATAAGAGTGTACCGACCTCAGTAGCCGTGACTATCGACAGNNNNNNNNCCGCCCTTGGATCGGTGTCCTTGTGCGGCG	241
NC_003911_90338	CGATTGTCATTACAGTCGTTGCGGTTCTGGAGAGTGTACCGACCTCAGTAGCCGTGACTATCGACAGNNNNNNNNTGACATTGGATGTTCTCGGCATCGCCACCG	240
NC_013222_20119	CGCACCTTAAGTTGCTCCCGGTAATTCTTCAGAGTGTACCGACCTCAGTAGCCGTGACTATCGACAGNNNNNNNNGCATTGCAATGGCTCATCCACTGAGTGCGG	240
NC_010943_43081	CAGCGTGTGCTGGGCGGTTCCGACGAGCGCAGAGTGTACCGACCTCAGTAGCCGTGACTATCGACAGNNNNNNNNACAGGATATAACATTACAATTGCGTCTTTC	239
NC_013522_9952	GGATCGTTACCTCCTGTTTAAATTGCCCTGAGAGTGTACCGACCTCAGTAGCCGTGACTATCGACAGNNNNNNNNGCCGGTTCCTATGACGGATATCCTCATGTG	239
NC_015510_30097	GGGCAGCAGCCATTTGGTCATACATTCTCTAGAGTGTACCGACCTCAGTAGCCGTGACTATCGACAGNNNNNNNNAAATGTCAATATTCGGCCCTACCGCTTGCC	239
NC_009488_47571	CAGTGTTTGCTATTATCTCTTGGGCTTGGCAGAGTGTACCGACCTCAGTAGCCGTGACTATCGACAGNNNNNNNNTCCCATGCGCATTGTATTGCCACATTTGAC	238
NC_009943_67405	CATCCGCATACATGGCTATCATCAATTTGGAGAGTGTACCGACCTCAGTAGCCGTGACTATCGACAGNNNNNNNNAATGCGCCAGCCGCTCAGCATCCTGAATGG	238
NC_013522_51578	CGTGCCCTCTTGCGAGTTTCAGGATCACGTAGAGTGTACCGACCTCAGTAGCCGTGACTATCGACAGNNNNNNNNTCTCCAGTTTCGGGTACAACTCATATGCGG	238
NC_015381_25716	CTGTGCGGTGGATGAGAATGCTGTTCTCCCAGAGTGTACCGACCTCAGTAGCCGTGACTATCGACAGNNNNNNNNGTTTCTACAGCCATCGTTGATTCGGTTCGG	238
NC_009615_2172	GTGTTGTTCGTGGAATACGCTATATATTCGAGAGTGTACCGACCTCAGTAGCCGTGACTATCGACAGNNNNNNNNTCGTCCTTAACCGTATGGAACGATTGCCGG	237
NC_009720_133877	GATTGGCTGGAAATTTGCATGGTCCAATCCAGAGTGTACCGACCTCAGTAGCCGTGACTATCGACAGNNNNNNNNTTGGCTCTCATGAACCGATCACCGTTTCGG	237
NC_009727_55294	GATTGGCGCTATCTTCGGCAGTTATCGCAAAGAGTGTACCGACCTCAGTAGCCGTGACTATCGACAGNNNNNNNNAACGTCTTCTGCCCTACTGGGCACCATTTC	237
NC_011296_15369	GTGGTGCAGTTACCTGCTGGGCTATTGTTAAGAGTGTACCGACCTCAGTAGCCGTGACTATCGACAGNNNNNNNNCAAATGGTCTTCCAGGACCAGCTTATCATG	237
NC_012669_91921	GTCCCGATTGGGCACGTCAAGACCGTATGCAGAGTGTACCGACCTCAGTAGCCGTGACTATCGACAGNNNNNNNNCCTTCAATCGGAACACTGTTATGTAACACC	236
NC_014623_36351	CCGTCGCCACGCAAGCGATTGAGCTTGTCTAGAGTGTACCGACCTCAGTAGCCGTGACTATCGACAGNNNNNNNNACTTTGAGATAAAGCATCTTGTGTGTCAGG	236
NC_014960_117735	CGGTACCAGTGCCGGGATTTGACCAGTGTAAGAGTGTACCGACCTCAGTAGCCGTGACTATCGACAGNNNNNNNNTTCAGCAACCTCCAAGCCATTTCATGGGTG	236
NC_020800_87232	CCAGAGCGATCGCCTCTGCATGATCCTGGTAGAGTGTACCGACCTCAGTAGCCGTGACTATCGACAGNNNNNNNNGAAGGTTCTTTGTTAGGCTTGACAAGGTAC	236
NZ_AFXJ01000001_156376	GATCGGGTGAAATGAAAGCAGTCTATCCGGAGAGTGTACCGACCTCAGTAGCCGTGACTATCGACAGNNNNNNNNCTGGATACTCCGTTCATGGTGATTTCCTTC	236
NC_013854_95273	CCTTCTCCTACTGGGTCAACTCCATTCTCGAGAGTGTACCGACCTCAGTAGCCGTGACTATCGACAGNNNNNNNNTTGTTCTGAAAGGACCGCGCGACGTGAAAG	235
NC_007948_140486	CACAGCGTTACTTTCGCCACTGACAGGTATAGAGTGTACCGACCTCAGTAGCCGTGACTATCGACAGNNNNNNNNAGACGGATTGATGCAAGTCGCCTTTAACGC	234
NC_014246_54663	CGCTTGCGTTCCTGCTGCCCTAACGCATTTAGAGTGTACCGACCTCAGTAGCCGTGACTATCGACAGNNNNNNNNATCGTTGTGATTTACCTGCAATAGTTTACC	233
NC_014922_47187	GTGGGATTATCCATTCAGTCACGCTTGCCCAGAGTGTACCGACCTCAGTAGCCGTGACTATCGACAGNNNNNNNNATGGTGCTGAGTTTATATCCGCTAGCAGTC	233
NC_015635_90502	GAAACGTGACCATCGCGATCTTGTTGTTGTAGAGTGTACCGACCTCAGTAGCCGTGACTATCGACAGNNNNNNNNCCATCTTCTCGATCTTGCGGTCACCTTTAC	233
NC_015914_5927	GATTCCTCCACCTCGATGATACTTGTCACTAGAGTGTACCGACCTCAGTAGCCGTGACTATCGACAGNNNNNNNNTCTGTTTCAGTGGCTCTTGGAACCTGTCTG	233
NC_017566_64687	CTACATCCGGTTTCGGGTGCTTCGTTACGGAGAGTGTACCGACCTCAGTAGCCGTGACTATCGACAGNNNNNNNNCTTATAGATTTAGTGGTGTCTAATGGGATG	233
NC_014910_68526	CTGCGCGACATCTTCGGGCCTTCGTTGGAGAGAGTGTACCGACCTCAGTAGCCGTGACTATCGACAGNNNNNNNNATTCATGTGTTGGTTATGTTTACTACCGGG	232
NC_015381_54805	CGTGCCAGATTCCTTACCGGAAGCATTGGCAGAGTGTACCGACCTCAGTAGCCGTGACTATCGACAGNNNNNNNNCTATTTGAGTGACATCAAGTTCAGTTGTTG	232
NC_023065_115054	CGATCGACGTAATGGTTGATCCGGTGTTTCAGAGTGTACCGACCTCAGTAGCCGTGACTATCGACAGNNNNNNNNTCCAGGCGGCGGATCATGTCCGAGATATTG	232
NC_008686_44401	CAGAATCTGTAAGGTTTGTCACATGGCCCGAGAGTGTACCGACCTCAGTAGCCGTGACTATCGACAGNNNNNNNNGCGGCAGTCAGTATTGTCATCGTGCATCCG	231
NC_010002_117727	CATTTCTTATGCCGGGCGCCACTTGCTGGGAGAGTGTACCGACCTCAGTAGCCGTGACTATCGACAGNNNNNNNNTCATTGCGCTTCCTATACATCAACGCTGAG	231
NC_014225_26955	GTATGCGGATCCGCTTGCATAGGCAGTTCCAGAGTGTACCGACCTCAGTAGCCGTGACTATCGACAGNNNNNNNNGTTGAACCAAATGGTGGAAGCGTCTTCTGC	231
NC_015760_11186	CGCGTGAAGCTGTCGGTGATGATGTTGTCAAGAGTGTACCGACCTCAGTAGCCGTGACTATCGACAGNNNNNNNNAATCTACGGATGCTGAAGGTACTGTGGCAG	231
NC_015978_38792	GCTGGTGTAGTAGGTTGTGCATCAGTCAAAAGAGTGTACCGACCTCAGTAGCCGTGACTATCGACAGNNNNNNNNCTTGCTGGTGTGATTGCACTATCGACACTG	231
NC_011666_71251	CGTATTGAGACGCTGGTGTTCTCCGACACCAGAGTGTACCGACCTCAGTAGCCGTGACTATCGACAGNNNNNNNNATCAAGGCACATTTCCAAAGTTCCTCGTTC	230
NC_012489_46733	GTCTGGTGTTCATCATGGACCTGTCCTGGTAGAGTGTACCGACCTCAGTAGCCGTGACTATCGACAGNNNNNNNNCCATGCAGGTCTTTCTCGAATGCGAGAATG	230
NC_015731_63813	GCGCCAGTTCGTGAATCATTTCATTCGCTTAGAGTGTACCGACCTCAGTAGCCGTGACTATCGACAGNNNNNNNNCACGATCGGGATTCTTGGCGATTTCCCACG	230
NC_018024_18482	GATCACAGCCCTGAAGGTTATGCTAATCTGAGAGTGTACCGACCTCAGTAGCCGTGACTATCGACAGNNNNNNNNTGGGCCACTTATCAGCGCTACGGCCAGTTC	230
NC_015731_100114	CCTGTGCTGAGACGCGTTCCATCAGGGAAGAGAGTGTACCGACCTCAGTAGCCGTGACTATCGACAGNNNNNNNNGTCCCAACGCTAAGGTTCTTGTATGTAAAC	229
NC_017465_47089	CAGGTCCGGGTCGGTCTTGCCGGGATTTAAAGAGTGTACCGACCTCAGTAGCCGTGACTATCGACAGNNNNNNNNCTACTTAGCTTCACCTAGCTTACGCTTAAC	229
NC_007404_18085	GAAGTTGTGTGGTCAATTATCCGGGTGCTTAGAGTGTACCGACCTCAGTAGCCGTGACTATCGACAGNNNNNNNNCAGCGTCGATCCAGTCCTGCATCACGTCAG	228
NC_010995_49309	GTTTCAGCAGCGGTACCGGTGAGTTCGATCAGAGTGTACCGACCTCAGTAGCCGTGACTATCGACAGNNNNNNNNTTGCCCAGATTTCCCTACAGGATTTACCGC	228
NC_013851_87295	CCTGTAAGTCTCAGTGAGAATGCATGGCGTAGAGTGTACCGACCTCAGTAGCCGTGACTATCGACAGNNNNNNNNAATTCTGATTTCACGTCCAGTTTCGAGGTG	228
NC_014734_72790	GTGTTGCTTTCCTCGGTACCGATACCGCTTAGAGTGTACCGACCTCAGTAGCCGTGACTATCGACAGNNNNNNNNTCGTCCACATAAACGCCACGTGTTCCTATC	228
NC_019042_46899	CCTTGATCAACTGTTTCACTTGCCGCCGTGAGAGTGTACCGACCTCAGTAGCCGTGACTATCGACAGNNNNNNNNCAATCTCGTGATCAATTCTTACGTCTTGTC	228
CP_007030_13025	GCGGTGTTGCAAGTCTATCCAGCCTATCAGAGAGTGTACCGACCTCAGTAGCCGTGACTATCGACAGNNNNNNNNATTGAACAGTTTAATCCGGTACCGATTGCC	227
NC_003143_79055	GCCGGTTGCTCATTGATGCAGAAATCCACAAGAGTGTACCGACCTCAGTAGCCGTGACTATCGACAGNNNNNNNNTTTGATGCCGCTACGTCAATCAGCTTTAAC	227
NC_012491_132634	GAGACGACGGAACCAAGAATACTTGTGCTTAGAGTGTACCGACCTCAGTAGCCGTGACTATCGACAGNNNNNNNNGTCCCTCCCAATCGTTTCTCCATGTGATAG	227
NC_013595_83926	GCCGTTCCCTGTTCTTAGCCGTTCTACCTGAGAGTGTACCGACCTCAGTAGCCGTGACTATCGACAGNNNNNNNNGAAGGTGTCTGTGCTGGTCATCCGATATTC	227
NC_014246_15840	CCTGGTGCGCGAGTTTGCCACCGATTACCGAGAGTGTACCGACCTCAGTAGCCGTGACTATCGACAGNNNNNNNNCACTAATTTCGACGCCAATACGTATAAAGC	227
NC_014816_86268	CCCTGATGTTTGTTGTCTTTAGGACTGTGAAGAGTGTACCGACCTCAGTAGCCGTGACTATCGACAGNNNNNNNNAGCATCAGGCACGAAGCAATCCGCTCCGTG	227
NC_015635_146362	CCGGTGTTTGCACAATCTCTCAATATCTTGAGAGTGTACCGACCTCAGTAGCCGTGACTATCGACAGNNNNNNNNAGCCGGATCCGGGCTATGCGTAGTAGTCTC	227
NC_017731_28796	CTATCAAGCGTGTCGGATACGTGCCTTTACAGAGTGTACCGACCTCAGTAGCCGTGACTATCGACAGNNNNNNNNCACGCTGCTCAGCATCAATGTCTTCTGGCC	227
NC_021878_28037	GCCCAAGTATTTGCTCCTGATAGAGCTATTAGAGTGTACCGACCTCAGTAGCCGTGACTATCGACAGNNNNNNNNGAGTTCTCTTGAACACTACCAACTTGCGCG	227
LT_571	AAGATTAATATTCATTTGAGTTCCTCTATCAGAGTGTACCGACCTCAGTAGCCGTGACTATCGACAGNNNNNNNNGCCGGTTTGTGTTCCTCTCGCGTGATCATA	226
NC_007005_11030	GGCAAGAAGCTTTGCTTCGTAGGTCTGAGAAGAGTGTACCGACCTCAGTAGCCGTGACTATCGACAGNNNNNNNNTGATTGTTCGTTGAGCAGCGTGACCGATTC	226
NC_011891_148905	GGATCATGAAGCATCAAGTATAGAGTAGGCAGAGTGTACCGACCTCAGTAGCCGTGACTATCGACAGNNNNNNNNAGCTTGTGCGGAAATATCCGCGCGCCGTCC	226
NC_013422_85965	CCATGATTTCCTTGAGATGTGCGCGAAGTTAGAGTGTACCGACCTCAGTAGCCGTGACTATCGACAGNNNNNNNNTGAACTGACCGCCTTCCGTGGATTGATAAC	226
NC_014314_40050	CTGCCCATCAGTGTTCAACGGGCCATTATCAGAGTGTACCGACCTCAGTAGCCGTGACTATCGACAGNNNNNNNNATTGACGGCAGTCTGCAGGAGATGATGAGC	226
NC_007802_76773	CGATCAGTCCTTTGTTGGTAAGCGCTTCAGAGAGTGTACCGACCTCAGTAGCCGTGACTATCGACAGNNNNNNNNCGTATGCCCGGGTCTATCCGTTCAATCATC	225
NC_009515_53480	GAGTTGGCTGGTGATTGTACTGGCAACTTGAGAGTGTACCGACCTCAGTAGCCGTGACTATCGACAGNNNNNNNNCTTTCATCTCTGGATAGTGGAATGGTTGTG	225
NC_009719_114962	CTTAAGCCTAGCATTCGATTCTGAATGAATAGAGTGTACCGACCTCAGTAGCCGTGACTATCGACAGNNNNNNNNTTCACTAGTTCTCTGCCGCCCGCAGCGATG	225
NC_011959_62545	GTCATAGGGTAAGGAGAGGATGATACTGTAAGAGTGTACCGACCTCAGTAGCCGTGACTATCGACAGNNNNNNNNGGACCAATCCTTCATGGTCGTGCGTGGCCG	225
NC_013943_39653	CCTTTGTTTACATTTATTCTCGGCATAGTCAGAGTGTACCGACCTCAGTAGCCGTGACTATCGACAGNNNNNNNNGGTGTGGCTGGTGCTGTGAGTGGTGCTATC	225
NC_014623_330109	CTATTCCGCCTTGGCATGCAATGCGCTCAAAGAGTGTACCGACCTCAGTAGCCGTGACTATCGACAGNNNNNNNNATCCCGAACCAAATGCATGACTTGATTGCG	225
NC_015388_66535	CCCTTTAGCCGGAGTTTAAAGTTTGGTGTCAGAGTGTACCGACCTCAGTAGCCGTGACTATCGACAGNNNNNNNNTCTCCCTGTCAGACTTCGGACGATTCCACG	225
NC_008260_34864	CGCACTTATCGGATTGTTGGTACTAAGCCTAGAGTGTACCGACCTCAGTAGCCGTGACTATCGACAGNNNNNNNNTTGGAGCGATATGGCCGGTAATGTGGCGGG	224
NC_009615_34847	GATAGTTCTTTGCCGTACCTAGTCTTCCGTAGAGTGTACCGACCTCAGTAGCCGTGACTATCGACAGNNNNNNNNTGAACCTGACAAGCGCATTTATGGCTATCC	224
NC_011750_16744	GGTGTCGGCGTGGGATATTCGTTCTAATTTAGAGTGTACCGACCTCAGTAGCCGTGACTATCGACAGNNNNNNNNTCTGCGGATACACAATCTGATTTCGGTGCG	224
NC_014973_20933	GTTATACGTAATCCCGTCTATTGTGCACAGAGAGTGTACCGACCTCAGTAGCCGTGACTATCGACAGNNNNNNNNGAACTCATCCGTTTGCTGGAAATTCGTCGC	224
NC_015424_118289	GTGCTCGTCAGGTCAACTTCAACAGAGAGTAGAGTGTACCGACCTCAGTAGCCGTGACTATCGACAGNNNNNNNNCGTCGAGTTCTGAGTTGGTAGGTGGCTTTG	224
NC_015458_59557	GTGATCGGTTTGATTCGATTTCAAGTGTTGAGAGTGTACCGACCTCAGTAGCCGTGACTATCGACAGNNNNNNNNCACCGTCAGGGCCATCAGCAACATGGCGCC	224
NC_015914_82095	CATTCCACTATGGGTATGTGTGGCTGTAAAAGAGTGTACCGACCTCAGTAGCCGTGACTATCGACAGNNNNNNNNTTCTCCTACAGGTCCGGGTATGGTTCCACC	224
NC_016776_112615	CTGACTGCTTTGTGTCAGTGTGTATGTTTCAGAGTGTACCGACCTCAGTAGCCGTGACTATCGACAGNNNNNNNNGGATTCATCGTCTCGCACATAGCATCCATC	224
NC_008554_99073	GCTGATGGAAGTTGTTAGTTCGTGCTCCATAGAGTGTACCGACCTCAGTAGCCGTGACTATCGACAGNNNNNNNNTCCGAATGCGTCCGCAATGCTCAGACCTAG	223
NC_010718_15322	CACTTATGGGATTGTTATTTGCCGGTGGTGAGAGTGTACCGACCTCAGTAGCCGTGACTATCGACAGNNNNNNNNGCCCTCTCTTTCCTGCCGCTGAATACGTTC	223
NC_013522_42013	GAAACCCTCCCTGTGGATTCGATTATCAGCAGAGTGTACCGACCTCAGTAGCCGTGACTATCGACAGNNNNNNNNCGGGAAGCGTCTCAAGTTTATGCTCAACCG	223
NC_014816_33851	GATGTGTGAAAGGCGTTGACGATGCGAACTAGAGTGTACCGACCTCAGTAGCCGTGACTATCGACAGNNNNNNNNCGTCATGCCCGTTAGTTACCTATGAAAGCG	223
NC_015635_55759	GAGCTCATGTCTTCGACGGGCCGATAGCCAAGAGTGTACCGACCTCAGTAGCCGTGACTATCGACAGNNNNNNNNTTCCTTCAGTTGTCTGTCGGTTTGACCATC	223
NC_017506_63249	GAGGTAAATGGTCGGCCGGTTCTCTTCTGCAGAGTGTACCGACCTCAGTAGCCGTGACTATCGACAGNNNNNNNNCTCGATCATATTGCCTACTTCACCGACGTC	223
NC_007520_58452	GGTCATGAGTGAGTACACTTTGCTACACGGAGAGTGTACCGACCTCAGTAGCCGTGACTATCGACAGNNNNNNNNTCGCTTTGGCAGTCTGGTGGTGTTATTGGC	222
NC_011891_135659	GGATGTGTAATTGTATCGTTGGCTTGCGGCAGAGTGTACCGACCTCAGTAGCCGTGACTATCGACAGNNNNNNNNGGTTCCATGCCTCGAGCATCGATGATTGCC	222
NC_014012_16533	GATTCACTGTTACGGGCTAGGATCGTGTGAAGAGTGTACCGACCTCAGTAGCCGTGACTATCGACAGNNNNNNNNGTCTGCTCGTGAGCTTTACCCTTGCCATCG	222
NZ_AFXJ01000001_52408	GGCGAGCTGGCGATCGGTAATTTGCCCTTCAGAGTGTACCGACCTCAGTAGCCGTGACTATCGACAGNNNNNNNNTTATTACTCTCTGATCTTGCCTCTCAGGTC	222
NC_007005_183831	CTCGCTGTCGGTGCTGATCTAGAGTTGTCAAGAGTGTACCGACCTCAGTAGCCGTGACTATCGACAGNNNNNNNNAACTTCAGAGACTTTCGGAAAGCTTTCTGG	221
NC_007643_72252	CACTTGTATGATGGCGCTTTACGTCCATTAAGAGTGTACCGACCTCAGTAGCCGTGACTATCGACAGNNNNNNNNGCTTGATGATGGGTTCGCCGCCGTCTATTC	221
NC_008709_27464	CAAACTCTGAAAGCTATGGGCGTGATCTGGAGAGTGTACCGACCTCAGTAGCCGTGACTATCGACAGNNNNNNNNTGGATGCCTTAGCGTTAATTACGCATCGTG	221
NC_012590_507	CGGTGAAGGTGGATTATCCCTAGTGACACGAGAGTGTACCGACCTCAGTAGCCGTGACTATCGACAGNNNNNNNNAGACTTTCTTTAGACGCTTTATTGTCTGCC	221
NC_014934_114601	GTGGTATTGTCTCGCTTTCTATCGGTAGGTAGAGTGTACCGACCTCAGTAGCCGTGACTATCGACAGNNNNNNNNCTGATTGTGGGAGTATTAGCTGCCTTTGTC	221
NC_022438_79747	GAGGGTTTCATCTGCTCTCATTGTCAGAGCAGAGTGTACCGACCTCAGTAGCCGTGACTATCGACAGNNNNNNNNCTCGATGAACTCACGCCGATAACCCTCTTC	221
NC_005966_254	CAGTTTAGAGATGACAGGTTGCGCTTCAACAGAGTGTACCGACCTCAGTAGCCGTGACTATCGACAGNNNNNNNNCGCGGCTTCTTTGCGTTGGGCTTCTTTGTC	220
NC_006177_40033	GAAAGAGTTCTTCAAGTCGATGGCACAGGCAGAGTGTACCGACCTCAGTAGCCGTGACTATCGACAGNNNNNNNNCTTCGGCTACTTCATCGTCGTGCCCATCAC	220
NC_008700_25943	GCTGAGATTGGGTTCAATGCTGTTGATGCTAGAGTGTACCGACCTCAGTAGCCGTGACTATCGACAGNNNNNNNNTTGTGCCACCTTAACACCGATGGCGCCATG	220
NC_010644_13084	GTACATTGTTTCCGCTGTTGGCAATGATACAGAGTGTACCGACCTCAGTAGCCGTGACTATCGACAGNNNNNNNNCTGGTATTGTTCTCAGTACGGATCAGAGGC	220
NC_014323_92319	GTAGCTACGCCGTGGCTTTCTATGCACTTTAGAGTGTACCGACCTCAGTAGCCGTGACTATCGACAGNNNNNNNNTGGACGTCATCCAAAGCTTGCTGCACTACG	220
NC_014375_48364	CAGAGTATCAGAACGGCTGAGCGATTAAGCAGAGTGTACCGACCTCAGTAGCCGTGACTATCGACAGNNNNNNNNTGGTATGGCGTTAGATTCTTGGTCCATTCG	220
NC_008358_79691	GAACGGATGGCCAAGGACATTCTCTTCATCAGAGTGTACCGACCTCAGTAGCCGTGACTATCGACAGNNNNNNNNCTGACGCGCAAATCTTTCTCCATCCTCCGG	219
NC_008825_127316	CATCAGCGTATCTCGCCGTTCACTTGGAGAAGAGTGTACCGACCTCAGTAGCCGTGACTATCGACAGNNNNNNNNGATGACGACGACTTGTTGAAGAATCAGTTC	219
NC_013943_46808	GTACGGCATTATTATAGCTTTACTGGCTGGAGAGTGTACCGACCTCAGTAGCCGTGACTATCGACAGNNNNNNNNGGACGGTCTGGTGATCTTTATGCTTACCGG	219
NC_007973_1070	GTCAGATGTTCCGGGTCATGGTAGGCCGATAGAGTGTACCGACCTCAGTAGCCGTGACTATCGACAGNNNNNNNNATTCTCAAGATGCGTTTCCTTCCTGTTCAG	218
NC_008531_9815	CGGTTGGTATCGTGATTAACTTTGCCACTGAGAGTGTACCGACCTCAGTAGCCGTGACTATCGACAGNNNNNNNNCTACAGGCTGGTTAGTGATGGTTGTTGCAG	218
NC_010382_93016	GTGATAATGAGGGAGCTCCTTTGCGAGTGGAGAGTGTACCGACCTCAGTAGCCGTGACTATCGACAGNNNNNNNNGCTGGTTTCATGCAAACGGTACAACGCTTC	218
NC_013162_66676	GGTAACTCCTCCTGTTTGGTAAGCACTTTCAGAGTGTACCGACCTCAGTAGCCGTGACTATCGACAGNNNNNNNNTTGCAAGCGCGCTTGTTCCAATTGTTGAGC	218
NC_013235_166928	GAGGACGGGACCTCTCCGGCGGACAATGGCAGAGTGTACCGACCTCAGTAGCCGTGACTATCGACAGNNNNNNNNATCATACTATTCTTTCCAGACTGTTTCGTG	218
NC_014246_45780	CTGCCGGATTTGGATTTGCGGACATCCTCAAGAGTGTACCGACCTCAGTAGCCGTGACTATCGACAGNNNNNNNNGCGGATTCAGTGGATTCAATGGAGCCAACG	218
NC_023035_125389	CGGATACTGTCACTTCCCTGCCTTCAAATTAGAGTGTACCGACCTCAGTAGCCGTGACTATCGACAGNNNNNNNNCTCCCAATTCCCGGATTCTGTGTACCCATC	218
NC_010471_53767	GTGTACTGACAACTTATCTTGATTATATGCAGAGTGTACCGACCTCAGTAGCCGTGACTATCGACAGNNNNNNNNGGCTTGACGTACCGCCGCTGTTGCTACAGC	217
NC_012225_58471	GTGTCGCCTACAATAACCTACTTGTGGCTAAGAGTGTACCGACCTCAGTAGCCGTGACTATCGACAGNNNNNNNNTATGCTCGTCGACGAAGTCCGCCTAGGCAG	217
NC_013730_184460	CTTTACCATCGACAAACGTTACACCTGCCTAGAGTGTACCGACCTCAGTAGCCGTGACTATCGACAGNNNNNNNNTCGTATTGGGTTTCAGGCCTGTCAGCGTTC	217
NC_015161_31322	GGTCAGGTGTACATCTCAGACCGAATGGTGAGAGTGTACCGACCTCAGTAGCCGTGACTATCGACAGNNNNNNNNTACGCATAACTTTCTCCTTGTGCACAGCTC	217
NC_015318_7725	CCGCTTTGAATGTAAAGAGTGATGCTTTGGAGAGTGTACCGACCTCAGTAGCCGTGACTATCGACAGNNNNNNNNTCTTGGCAAGCCTGTTTGACGCATTGAGCG	217
NC_004547_63136	CTTTGGATGGTTCAGCGGCATTCCTTCTTAAGAGTGTACCGACCTCAGTAGCCGTGACTATCGACAGNNNNNNNNCCGCTTCCTTGTTGGAACCGCTATCAGGCG	216
NC_009720_20256	GCTTCGTCAGCTAGCAATGGAGTGTATGCTAGAGTGTACCGACCTCAGTAGCCGTGACTATCGACAGNNNNNNNNGCAGCCGATACATGGACCTGTAGTTTCGAC	216
NC_010655_72260	CGGTGGGCATCCGCTTCTATATCATTGATGAGAGTGTACCGACCTCAGTAGCCGTGACTATCGACAGNNNNNNNNTTGACGACAAGGTCCGTTTCTTCCTTCGTC	216
NC_013522_11901	CCCGTTTCAGGACCTCCTTCAACACCTTGAAGAGTGTACCGACCTCAGTAGCCGTGACTATCGACAGNNNNNNNNATTGCGTTCAGATGTTAAGGAGCGTCTCCG	216
NC_015458_87780	GCGCATAGAATTGCCGTTCAAGATAAGGGTAGAGTGTACCGACCTCAGTAGCCGTGACTATCGACAGNNNNNNNNTTACCGCATATAGGTCTTACCTCGGGTATG	216
NC_022239_27912	GCCCAGTTGCCCAGATGACGTGTTGAGCGGAGAGTGTACCGACCTCAGTAGCCGTGACTATCGACAGNNNNNNNNCTAAATTCAACCCTTTGGTGTTTGCAGTCC	216
NC_007794_93134	CGTCAATTTCGTGTCACATATTCGTCATTTAGAGTGTACCGACCTCAGTAGCCGTGACTATCGACAGNNNNNNNNAAATCATCGCCTTGTGACGGCTCCGTCACC	215
NC_009667_53092	GGAACGTCATTAGGCGATAGTGGATTGACGAGAGTGTACCGACCTCAGTAGCCGTGACTATCGACAGNNNNNNNNGTTTGGATTTCTGCGCCTGCTACCGTCGTC	215
NC_012489_57578	GCCTCTCTGCTTGTCTGCGGTGTGTTGCTGAGAGTGTACCGACCTCAGTAGCCGTGACTATCGACAGNNNNNNNNATAATTTCCGACATGCGTACAATCTTGCGG	215
NC_013410_115006	GGTGATTGGCAAGACGAACGTGAACTTGAAAGAGTGTACCGACCTCAGTAGCCGTGACTATCGACAGNNNNNNNNTGCTGGCGTGATTGTGAACCTTGCGCTTTG	215
NC_014934_134554	GCTTCAAAGGCTTGGGTGGCAGTCTCTTTAAGAGTGTACCGACCTCAGTAGCCGTGACTATCGACAGNNNNNNNNAGTCCTGGGTCAACGTTTCTACGTGTTACC	215
NC_003143_146396	CACTGATCATGCCATTCGTTAACTGGAAGGAGAGTGTACCGACCTCAGTAGCCGTGACTATCGACAGNNNNNNNNCGGTTCTTTGCTCTTGCCAATCCGCACCCG	214
NC_004116_65343	GATGATAAGATCGCTGGCGTCTTGGACTTTAGAGTGTACCGACCTCAGTAGCCGTGACTATCGACAGNNNNNNNNAATGGCATGTCCTTCTTTGTCGCTGAGGTC	214
NC_004663_65350	GTCCGCAATGGGACATTTGTCAGTGCTATAAGAGTGTACCGACCTCAGTAGCCGTGACTATCGACAGNNNNNNNNATAATCCAAATCCGATTCATTCGGGCGACC	214
NC_007404_96807	GAAAGCCCTGTGCGGGCTTCAACTTGCTTGAGAGTGTACCGACCTCAGTAGCCGTGACTATCGACAGNNNNNNNNTGCCTCAATCTGGCATAGATGCTTGAACGG	214
NC_008278_14548	CCAGGAACGTGGATCCGTGAGCTTTCTAGCAGAGTGTACCGACCTCAGTAGCCGTGACTATCGACAGNNNNNNNNGTTGCTATCGTATTTCCGTCAGGTGCCTTG	214
NC_014922_16877	CTAACGGCAAGTGTTGCTTATGCTGAACCAAGAGTGTACCGACCTCAGTAGCCGTGACTATCGACAGNNNNNNNNAACGTGCTTGCCTATTCCGTTATGCTTGGG	214
NC_022523_51666	CATGGATTCTCCTTTACTGCTCTGTGTTTCAGAGTGTACCGACCTCAGTAGCCGTGACTATCGACAGNNNNNNNNCGCTTCCACTCGGGTGAGATTCGATCCCGG	214
CP_002007_32407	CTGCAATTAGGCGCTCAGCACTCTTACTAGAGAGTGTACCGACCTCAGTAGCCGTGACTATCGACAGNNNNNNNNTATAGGTTGGTCCGCCAGCTGCTTGAATGG	213
NC_005085_110456	CATGCCTTCTAAAGAGTGGCTTGCATTGAAAGAGTGTACCGACCTCAGTAGCCGTGACTATCGACAGNNNNNNNNCTCAAGGGACTTTGCCGCATCACTTGCTGC	213
NC_007759_93890	CGGTGTTTCGATCGTTGCCGTAATCCGGGCAGAGTGTACCGACCTCAGTAGCCGTGACTATCGACAGNNNNNNNNCATTGAAGAACTGCGAATTCGCACTATGAC	213
NC_008228_97352	CACCATGGAGCGAGGTGGTTTACCTAGCTAAGAGTGTACCGACCTCAGTAGCCGTGACTATCGACAGNNNNNNNNTATCCATGCTGGACTTAGTAGAGGGCGGTG	213
NC_008825_92478	CGGTATATCTTGTCGCCCTTGATCTCGTATAGAGTGTACCGACCTCAGTAGCCGTGACTATCGACAGNNNNNNNNCCGTTGTAGCCATCCACATGGGAGACTGTG	213
NC_012489_4504	CTCTCACCTGTGGAGATGTGCTAACGTATGAGAGTGTACCGACCTCAGTAGCCGTGACTATCGACAGNNNNNNNNCTGTCGCGTCCTGAATAACGTCTACACATC	213
NC_013714_73681	GCCAAGTATTTCAGGTTCTGCATACCCGTCAGAGTGTACCGACCTCAGTAGCCGTGACTATCGACAGNNNNNNNNTCATCAGAATCGAAATCCTTGTTGATGCCG	213
NC_002745_87000	CAAGTGCTTCTACGTGAACTGGTTCATCTGAGAGTGTACCGACCTCAGTAGCCGTGACTATCGACAGNNNNNNNNCGACACCTGGTGCATAGATGTCTGTTGTTC	212
NC_004116_34470	GTTTACCAGAACCGCTAGCATCCGTGAAGTAGAGTGTACCGACCTCAGTAGCCGTGACTATCGACAGNNNNNNNNTGTCAATGCTCTCCATAATGGCCGCACGAC	212
NC_007964_7560	GAAACAGTAATCTGTGGTTGCATTGACCGGAGAGTGTACCGACCTCAGTAGCCGTGACTATCGACAGNNNNNNNNGCAAGGCGGCGGATCAATCTTTCGTTGGCG	212
NC_008260_13704	CCATTTGCATGGCGCTGCAGATTTACATTAAGAGTGTACCGACCTCAGTAGCCGTGACTATCGACAGNNNNNNNNGGAGTTGATTGACCCAGACATCGTTAGGCG	212
NC_008347_89982	CGACAAACTTGGATTTGCAGATGACGAATTAGAGTGTACCGACCTCAGTAGCCGTGACTATCGACAGNNNNNNNNCCAATCTCCAGATGCGCGCTCCCGGATGCG	212
NC_010556_24320	GATGATCATATTGACGGACTTCGCCGCATTAGAGTGTACCGACCTCAGTAGCCGTGACTATCGACAGNNNNNNNNATCTCAGCCGGTGATTTAGGCGTCTGGTCG	212
NC_013854_80077	CGGAAGATAAACGTGGCGCACTTATACACAAGAGTGTACCGACCTCAGTAGCCGTGACTATCGACAGNNNNNNNNTTTGGTGTCGCGCGCCATGTGTGGATCTCC	212
NC_014218_31187	GATTACGATCTCGAATATGGTTCGGCTCGTAGAGTGTACCGACCTCAGTAGCCGTGACTATCGACAGNNNNNNNNGGCCGTTTGCCTGGTCCAGTTGTTGGCATC	212
NC_014538_53760	CTCATACGAATTTCGTAGAGCGGGCGATGCAGAGTGTACCGACCTCAGTAGCCGTGACTATCGACAGNNNNNNNNATCTGCAACTCCCGCCTTTCCTGGAACAAC	212
NC_014924_80471	CTTCTTAAGGGATAGCGCTTCTTCGATCTGAGAGTGTACCGACCTCAGTAGCCGTGACTATCGACAGNNNNNNNNGTAGTTCTTCTTGAGCCGGTAGACCCGGTC	212
NC_015277_194073	CTAACGTAATTGCTGCATTACCCAATTTGGAGAGTGTACCGACCTCAGTAGCCGTGACTATCGACAGNNNNNNNNCGCTAACCGGCGCTTTGATCGTAGTATAGG	212
NC_017731_119027	CACAGCCCGTATTGCCGCAGAGTTAGTTGGAGAGTGTACCGACCTCAGTAGCCGTGACTATCGACAGNNNNNNNNACGGTTACTTGAGCTGTTTATTGCTGGCTC	212
NC_003450_55795	GAAGTTGTGGAAGAGTTCGCGTCCGGAAATAGAGTGTACCGACCTCAGTAGCCGTGACTATCGACAGNNNNNNNNTTCGTCTTCCTTGCCGGTGCTTAAGACACC	211
NC_007298_150017	CTTGTTGCGCGGTCGTTGCAGCTTGTCCAGAGAGTGTACCGACCTCAGTAGCCGTGACTATCGACAGNNNNNNNNCGATCAACAAGTATTTCATTGTCCATCCCG	211
NC_009720_148189	GAGTGAGGACAATCAGGGATTGAGGATATTAGAGTGTACCGACCTCAGTAGCCGTGACTATCGACAGNNNNNNNNTCACTCGTCTCCGCATCAAGCGTGCGTGTC	211
NC_011666_105095	GCCGGTCATTGACGAAATACCAGCCGAGCTAGAGTGTACCGACCTCAGTAGCCGTGACTATCGACAGNNNNNNNNCGTCCGATTTGAACAGAAATTTGCCGTCGC	211
NC_015391_1721	GCCTTTAGCTTTAGGTCTAGTTACGATGGGAGAGTGTACCGACCTCAGTAGCCGTGACTATCGACAGNNNNNNNNGCTTCCAGTAGGCATTTCATTGGGATTCTC	210
NC_015424_94816	GGTTGGATTTGTTCGAAATGGCATGCTTATAGAGTGTACCGACCTCAGTAGCCGTGACTATCGACAGNNNNNNNNGATACTAATGGAAGTTGGCATGCCGCGACG	210
NC_020995_11237	GTCCTGAAATGGTGGCGTCCATCATCGAGCAGAGTGTACCGACCTCAGTAGCCGTGACTATCGACAGNNNNNNNNGACCGACTGAGTATTTCTTAGCACTTAATC	210
NC_022513_66983	CTGCCGTACGTTAGCCGGATTGATTGGCTTAGAGTGTACCGACCTCAGTAGCCGTGACTATCGACAGNNNNNNNNAATTCCCTATGTAACGTTCACAACCCGGCG	210
CP_002007_69304	GAAGCCCTTTGCTTCACCACCGTACATGATAGAGTGTACCGACCTCAGTAGCCGTGACTATCGACAGNNNNNNNNTTCTTTGGCTGCTTGAATCGCCTGGCTAGC	209
NC_009720_33971	CCCGATATGTGCTTTGCCGGCCTGGTGGCTAGAGTGTACCGACCTCAGTAGCCGTGACTATCGACAGNNNNNNNNGTCATCTTTGACAAATTCCAGCTTCGTTTG	209
NC_009720_47381	CAACGACATAGCGCTCCGGTTCCTGTGGAGAGAGTGTACCGACCTCAGTAGCCGTGACTATCGACAGNNNNNNNNTGACCTTAAGTCGAGTACATCCTTAACTTC	209
NC_013720_125388	CACGAATGAGTTGCTGAAGTTCCGCCAGTGAGAGTGTACCGACCTCAGTAGCCGTGACTATCGACAGNNNNNNNNCACGTGCTTTGTCTTTATCGAAGTACATCG	209
NC_015161_23824	CTTACTCATGAGTAGGGCCGAGTATAGGCGAGAGTGTACCGACCTCAGTAGCCGTGACTATCGACAGNNNNNNNNATCGGTAATGTGAATGGTGCCTTTGGATGC	209
NC_017068_1312	GAGGTTCTCACGGTTACGGAATGCGGCTACAGAGTGTACCGACCTCAGTAGCCGTGACTATCGACAGNNNNNNNNGTAGGCATGGATATCCTTGTACGCAATGCC	209
NC_022239_19613	GGAGCAAACACGAATGTACACTGTTTATCAAGAGTGTACCGACCTCAGTAGCCGTGACTATCGACAGNNNNNNNNGCTAACTGTTCTAGCGGCGTTGGCAATGTG	209
CP_006659_76376	CTGCCTGATAGCTCAGTTAAATTCGTGCGCAGAGTGTACCGACCTCAGTAGCCGTGACTATCGACAGNNNNNNNNTTGGTTGTAAGAATCCCGGCACCGTAATGG	208
NC_003450_110256	CAGGACTTCTATGTCACCGTTTCGGTGGACAGAGTGTACCGACCTCAGTAGCCGTGACTATCGACAGNNNNNNNNTGGGATTAATAGGGACTATGTACTTGTTGG	208
NC_009138_61580	GTGATGCGTATAACCCTTATAAATCACTTCAGAGTGTACCGACCTCAGTAGCCGTGACTATCGACAGNNNNNNNNGATTTCATATTGCGGCTCCGCTGTGCTGGC	208
NC_015677_22255	GTAAGCCTGCAGCAAGCTTGCTGAAATCAGAGAGTGTACCGACCTCAGTAGCCGTGACTATCGACAGNNNNNNNNTGGGTATGCCTATTAGTTCCTTGGTGGGAC	208
NC_018024_37908	GTCGTCTCCCGAAAGGACGTTTACGTAGGAAGAGTGTACCGACCTCAGTAGCCGTGACTATCGACAGNNNNNNNNATTGCCGTACCGTATCTCGTCTATGGTGAC	208
NC_021905_142028	GATTGGAATTTGGCGAGCCGGCAAATCCCGAGAGTGTACCGACCTCAGTAGCCGTGACTATCGACAGNNNNNNNNGCTGATGCTCTGTCTTTCGATTTAGTCCCG	208
NC_022239_61092	GCGCAGCTGATTCCGCTGATGAGCGTAAATAGAGTGTACCGACCTCAGTAGCCGTGACTATCGACAGNNNNNNNNACTGCTCCGATGCGGTGATTATGTTGGGTG	208
NC_013165_46874	CGAATGTAGCTCGAGTTGACTATGAAGCTCAGAGTGTACCGACCTCAGTAGCCGTGACTATCGACAGNNNNNNNNTGAAGAACGAGGTCGCTGTTGGTGATTTCG	207
NC_013204_36282	GAAATGTGTTCCCATCGTGTACGGGTCCGGAGAGTGTACCGACCTCAGTAGCCGTGACTATCGACAGNNNNNNNNTCGCGATATACGCTAATCACGTCATTGGCG	207
NC_014011_47677	GTGATCTCTCATAACCATCGACACTCGTCTAGAGTGTACCGACCTCAGTAGCCGTGACTATCGACAGNNNNNNNNCATTTGGTCCTCTTTCACCAGCTCGCGCCG	207
NC_015160_131065	CAGGATGCCGGGCGTGAGAAAGTCGTGATTAGAGTGTACCGACCTCAGTAGCCGTGACTATCGACAGNNNNNNNNTTTCAGTTGGCATTGAATACCCTGGCTATG	207
NC_008700_12259	CTGAAGTTGCCGGTAATTGCTCTGGTCATTAGAGTGTACCGACCTCAGTAGCCGTGACTATCGACAGNNNNNNNNCGCTTATTCGCCAGTGCCATTTGGAGCTGC	206
NC_008825_59607	CTTCCGTGCCCTCGTGGTTCACACACCGGAAGAGTGTACCGACCTCAGTAGCCGTGACTATCGACAGNNNNNNNNCTGCTTGCGACTATCAATAGTTGTCAAGAG	206
NC_009943_19935	CGTCTGGGCATGTTTGGGCGGTCAGGCATGAGAGTGTACCGACCTCAGTAGCCGTGACTATCGACAGNNNNNNNNTTATATAAGGAAACGAGATGCTGTCTGGCG	206
NC_013720_194265	CGATCGTCGTCCATCGACATATATTGGCACAGAGTGTACCGACCTCAGTAGCCGTGACTATCGACAGNNNNNNNNTCCAGCGCCAGCCTCTAATGTGAGAACTCC	206
NC_013729_186918	CAGAACCCTTGTTTCATCAGCGTGAGATTGAGAGTGTACCGACCTCAGTAGCCGTGACTATCGACAGNNNNNNNNAAGGAAGCGTTGTGATCGGATCGACAAGTC	206
NC_014408_28334	GGAGCAGAGGATTTATATTTCCATCACCCAAGAGTGTACCGACCTCAGTAGCCGTGACTATCGACAGNNNNNNNNACAGCCTGATGCCATCATCCACCATCAAAC	206
NC_015702_102297	CGGCAATATTCATCGGCATTTGTGCGCGGGAGAGTGTACCGACCTCAGTAGCCGTGACTATCGACAGNNNNNNNNTAGATAGGCTTGTCTTTAGGCTCAAACTTG	206
NC_015703_67370	CGTACGTATCGACGAAAGGCTGTACGGTGAAGAGTGTACCGACCTCAGTAGCCGTGACTATCGACAGNNNNNNNNTTGTATTGGTGGAGGGCATCGGTGTAGTTG	206
NC_002937_671	CAGTCATGCGCCGGTCTATCATTATTCAGCAGAGTGTACCGACCTCAGTAGCCGTGACTATCGACAGNNNNNNNNCAGGTTCCATCACGTGAACGGTGAAGGAGG	205
NC_008048_42544	GACCGGGATCGTGTTGGTATCGACGTCATAAGAGTGTACCGACCTCAGTAGCCGTGACTATCGACAGNNNNNNNNCGTGATGACATCAACACGCTCAAGTAGGTC	205
NC_012691_43761	GCGTAACCACCTGAAAGGTTCCGTAACTGAAGAGTGTACCGACCTCAGTAGCCGTGACTATCGACAGNNNNNNNNCACTGGCAATGATTCTGTTCGTTTCAGTGC	205
NC_012778_3739	GGAGCTGCACTCGGCTATCTGATACTTGTTAGAGTGTACCGACCTCAGTAGCCGTGACTATCGACAGNNNNNNNNGATCCGATTACAGGCAGACTTGGTCTTAAC	205
NC_014033_120553	CTTATACCGACAGCCTGGCTGGTTATACCAAGAGTGTACCGACCTCAGTAGCCGTGACTATCGACAGNNNNNNNNAAGGTATACAAGAGGTTTCTGTGTCGCGTG	205
NC_016011_54726	CTACGCTCGTCTCTTCTACAACATCTTCCGAGAGTGTACCGACCTCAGTAGCCGTGACTATCGACAGNNNNNNNNGTTCTGGAATAACATCCACTGGTTCATCCG	205
NC_016023_106119	CATCGCCACGCCTTTATATTTAAACACGAGAGAGTGTACCGACCTCAGTAGCCGTGACTATCGACAGNNNNNNNNGCATGCGTCGAACATGAACATGGTCCTGCC	205
NC_008347_111528	CTCGCACACACCGAGTTCGTCCGAAGCTTGAGAGTGTACCGACCTCAGTAGCCGTGACTATCGACAGNNNNNNNNTTTGCCGTTGATATAGCGCTGGATTGTTGC	204
NC_010296_106537	GCAAGCATTCGAGCGTGGATGTCTGTCATGAGAGTGTACCGACCTCAGTAGCCGTGACTATCGACAGNNNNNNNNTTTATTCGCGTCACAACGAACACCGGCTTG	204
NC_010842_26701	CTTGTGCACGGTATTCTTGGATTTGACGACAGAGTGTACCGACCTCAGTAGCCGTGACTATCGACAGNNNNNNNNGCTGGTCCTTTGGATGGCCAATGCATCGCC	204
NC_013192_80248	CGCCTATCTTGTCGGAATGGCAATCGGTGGAGAGTGTACCGACCTCAGTAGCCGTGACTATCGACAGNNNNNNNNATTTATGCTAATCTGGGCGTGTGATATTTC	204
NC_014752_67369	CCTTGTTTGTGGAATTCTTGGTGCAGGGCGAGAGTGTACCGACCTCAGTAGCCGTGACTATCGACAGNNNNNNNNAGCATGGTTTGGAGTTCTGCGCCTTGGTAG	204
NC_022349_892	CGTACGCCGTTCTTATGGCGTTAAGTTTGAAGAGTGTACCGACCTCAGTAGCCGTGACTATCGACAGNNNNNNNNTGTTGCTCCCATTGTGGATTGCAGGCCTAC	204
STP_981	TATGTTGGTATCGCTGATCACCTTCATTGTAGAGTGTACCGACCTCAGTAGCCGTGACTATCGACAGNNNNNNNNAAGTCGTGCATTTAACCGCGCACTATCAAT	204
NC_003198_142719	GGCTGTCGTTGTTGATTCGCTCTGTACGACAGAGTGTACCGACCTCAGTAGCCGTGACTATCGACAGNNNNNNNNTGTACCTCTGGTGTTGGTGCATTAATTAAC	203
NC_004557_51778	CATAGCCATGACTAGCTGCTGCCCTTATTAAGAGTGTACCGACCTCAGTAGCCGTGACTATCGACAGNNNNNNNNCCGGTTTAGGAAGTTCTCCTTGGCAAAGTC	203
NC_007355_352	CTCAGTAGGATCCTCGCTTTCCTGTCCATCAGAGTGTACCGACCTCAGTAGCCGTGACTATCGACAGNNNNNNNNCGAATATTCACTTTCCTGCCCATACTCAAG	203
NC_008435_90585	CGGTGCGGAGAGCAAACGTTGGTCATGTCAAGAGTGTACCGACCTCAGTAGCCGTGACTATCGACAGNNNNNNNNGCACATAATGTTTGCATTGTTGACATCTCG	203
NC_011593_94190	GGTCAAGCCAACCTATCGTATAACGCTCTCAGAGTGTACCGACCTCAGTAGCCGTGACTATCGACAGNNNNNNNNCTCTTCCATCGATGCGTGTGAAAGTGATTC	203
NC_014220_75175	CTCTCCGTTTGCCTTTAGTAACAACGTCAGAGAGTGTACCGACCTCAGTAGCCGTGACTATCGACAGNNNNNNNNAGGGCTGGGAGGTATTAGTTATCGCCTTCG	203
NC_015681_44831	GATATTCTCTGGTTTCTGGCTCAGCATCTTAGAGTGTACCGACCTCAGTAGCCGTGACTATCGACAGNNNNNNNNGCTCCTGGCCAATGATTTCTGAAAGGTCGG	203
NC_015703_133008	GGGAATTTGCAGGTACCCACCTTAAACGGTAGAGTGTACCGACCTCAGTAGCCGTGACTATCGACAGNNNNNNNNCAGCCTTTCCGTTCATCCATTGAACAAATC	203
NC_015914_60494	CATAAGGAGCATGGTTGGGATTAGCAATTGAGAGTGTACCGACCTCAGTAGCCGTGACTATCGACAGNNNNNNNNAATACTCCAAACTCTCCTTCGCCCGCATCC	203
NC_015945_92689	GGTGGCCTATTGTCCAAGGCAAGCCTGTCCAGAGTGTACCGACCTCAGTAGCCGTGACTATCGACAGNNNNNNNNCTATTGGTCTTTGCTGATGCCCTGTTTACG	203
NC_007964_99456	GGTTTCGAGAGTTGCAGCGGCGTCAGGAAAAGAGTGTACCGACCTCAGTAGCCGTGACTATCGACAGNNNNNNNNGCTTTCAGCTTCCATGTTAAGTCGATGCCG	202
NC_008346_5320	GCCGTACCTTTGTACCCATCCGTTATGCAGAGAGTGTACCGACCTCAGTAGCCGTGACTATCGACAGNNNNNNNNCCATGGATGTAGAACCATATATACTGGAGG	202
NC_008618_41593	CTCGTCATCGGTGAAGCTGACGATTCTGTGAGAGTGTACCGACCTCAGTAGCCGTGACTATCGACAGNNNNNNNNAAGTTCCGTACATGCCGGCTGCAATATTCG	202
NC_008825_6707	GTTCGAAGCGTACAGTGCTTTCGCATGCCGAGAGTGTACCGACCTCAGTAGCCGTGACTATCGACAGNNNNNNNNGATGCGAGATTCTGTACTGTTAGTGTATTG	202
NC_011126_7272	CTGATAGCGCTCTAGTGTGCCGATGGGCATAGAGTGTACCGACCTCAGTAGCCGTGACTATCGACAGNNNNNNNNGCTTTGTCTGTTCTTTAGCTTTGAAACGCG	202
NC_013174_70959	CTGGGAGTGTCCTGATGCGTGACGTGGAATAGAGTGTACCGACCTCAGTAGCCGTGACTATCGACAGNNNNNNNNCTGGAAACGTTTGCTGTCACACAGGAACTC	202
NC_013192_15334	CGTCCGCTTCAGCAAGCCTAGATTTGACAGAGAGTGTACCGACCTCAGTAGCCGTGACTATCGACAGNNNNNNNNCTTCCATAGCAGATGAAGTTGTTATGGTAC	202
NC_013192_16480	GTGATGTGGGACGTGTGTTAAATGTTTCGCAGAGTGTACCGACCTCAGTAGCCGTGACTATCGACAGNNNNNNNNTTGGAACGCTAAAGGCTAGGCTTGCGATTC	202
NC_013523_18624	CTGATACAATACGAACGTATGTTCGCTGTGAGAGTGTACCGACCTCAGTAGCCGTGACTATCGACAGNNNNNNNNCTCTCTCACTTAACCGCACGCTTGCCCGGC	202
NC_021658_390412	CTGTGGACCATGAAATAGTTCTTGATGCGCAGAGTGTACCGACCTCAGTAGCCGTGACTATCGACAGNNNNNNNNTAAAGGGTCGTTACTCCCGGCACGAAGGCG	202
NC_006932_24796	GTCGAAAGCCGACACGACCTTTATCGCGATAGAGTGTACCGACCTCAGTAGCCGTGACTATCGACAGNNNNNNNNGCATTTGATCGACGAACGTCTGGGTTGAGG	201
NC_008709_422	CCTTTATGGTGGGTGAACTATGGGCTGCGGAGAGTGTACCGACCTCAGTAGCCGTGACTATCGACAGNNNNNNNNGATTGGCTAGCTTTCCAAGCGCTATTTCTG	201
NC_010581_79830	CTTTCCACCGGATTTCATGGATCAGGATAGAGAGTGTACCGACCTCAGTAGCCGTGACTATCGACAGNNNNNNNNCGTCACATGACGGCGGAATGTATTCTTCCG	201
NC_014532_117914	GGAATGGGTTCAGATTCGAGCTCGTTACCGAGAGTGTACCGACCTCAGTAGCCGTGACTATCGACAGNNNNNNNNCACTGACATCCAATACCTCCTTTCAAAGTC	201
NC_014833_36513	GATATCCGCGGTATGGTGCATCTCACTGTTAGAGTGTACCGACCTCAGTAGCCGTGACTATCGACAGNNNNNNNNTTTATCGAGGATAGTCTACACACTGGTGGC	201
NC_016909_21694	CTGCGTTCCGTGTTTCCTTTAAATTCCTCTAGAGTGTACCGACCTCAGTAGCCGTGACTATCGACAGNNNNNNNNTCCTCACGTACTAAAGTGTACGCTGTGGTG	201
NC_018524_77469	GTTCGTGCGATATTTCCACTTGGAGCGGTGAGAGTGTACCGACCTCAGTAGCCGTGACTATCGACAGNNNNNNNNTGCGGGACATAGGCATGGTGATATCTCCTG	201
NC_014922_32971	GTAATGGGTTACTGTCGCTCCCACCGTGAAAGAGTGTACCGACCTCAGTAGCCGTGACTATCGACAGNNNNNNNNATGATCTTTAGGCACTCGGCGTTGAGCAGC	200
NC_017731_131329	GATTACGCGCGGTCAGCGGGTTCGGTTTATAGAGTGTACCGACCTCAGTAGCCGTGACTATCGACAGNNNNNNNNTTGATTATTCTGGCCAGAATGGCATTTGAG	200
NC_012803_78105	GCTCGGTTCCTGTACATGATCCACAGGTAGAGAGTGTACCGACCTCAGTAGCCGTGACTATCGACAGNNNNNNNNTTCCTCGTGACGTGTTCCATCTTCGTGACG	199
NC_013517_59209	CATTGGTAATGCCTTGGGAATTTGAATTTCAGAGTGTACCGACCTCAGTAGCCGTGACTATCGACAGNNNNNNNNCCGAAGCAGGATGGCTTGCACTTCCGGTAC	199
NC_014924_13758	GGTCGAACTGTAGATTCCTCTCGTAGCTCGAGAGTGTACCGACCTCAGTAGCCGTGACTATCGACAGNNNNNNNNTAATGGCTGGAACTCACAACTCATTTATCG	199
NC_015312_217226	GGTTAGCGATCGTTAACATGTTAGCGATTGAGAGTGTACCGACCTCAGTAGCCGTGACTATCGACAGNNNNNNNNGTGTCGAGCGACGTCATGGACACCCTCCTC	199
NC_015731_126050	CGGCATGGGCGCGTACGCGAATCTTTGAATAGAGTGTACCGACCTCAGTAGCCGTGACTATCGACAGNNNNNNNNCTGCTCAACGCATTGCTGGCTATTGAACAC	199
NC_016011_4063	CTCGAATTCCACCGTTGTTCGTCATCGCAAAGAGTGTACCGACCTCAGTAGCCGTGACTATCGACAGNNNNNNNNGACTATTTGCAAGTCGAGTTGAAAGGTCAG	199
NC_021744_60077	CCACTCACTGGTCAAACTCGTTATTGGGCAAGAGTGTACCGACCTCAGTAGCCGTGACTATCGACAGNNNNNNNNGTTGATGGCAACTTTGCGGGTGAACTAAGC	199
NC_003198_23558	GGTAGGGAGTGTGCAGCCTCTTGATTATATAGAGTGTACCGACCTCAGTAGCCGTGACTATCGACAGNNNNNNNNTGCTGTGTTGTGGTGCAACCTGGTTGCGCC	198
NC_004547_39819	GCAATCAGTTCCTTTGAGTAAGCACCTGTCAGAGTGTACCGACCTCAGTAGCCGTGACTATCGACAGNNNNNNNNGTTCGTAGCTCACTGGCAATGTCGAACTCC	198
NC_014034_104126	GAAGCATGATGCTCTCCTGTGTCGTGATGTAGAGTGTACCGACCTCAGTAGCCGTGACTATCGACAGNNNNNNNNAGACGATGCGGTAAAGGGTGATGAGTTTGC	198
NC_015713_69526	CGCATAAAGTGCAAGTTGCATGGCTGCATAAGAGTGTACCGACCTCAGTAGCCGTGACTATCGACAGNNNNNNNNCACGTTGATCTGGTGATATCCCTGCTGTTG	198
NC_016603_40829	CTTATAGCGTACAAACAGTGCAAACTCCTTAGAGTGTACCGACCTCAGTAGCCGTGACTATCGACAGNNNNNNNNCGCCGTCATTGGCACAGCAGGGCTATTCGG	198
NC_017456_4824	CGCGTTTACGGTCTGCTGGCGGGAAGTAGGAGAGTGTACCGACCTCAGTAGCCGTGACTATCGACAGNNNNNNNNTTTGTGATGCGATGGTCAATTGGAGCATAG	198
NC_019954_54125	CACGATAATATCTCTGACATCCCGCTGATAAGAGTGTACCGACCTCAGTAGCCGTGACTATCGACAGNNNNNNNNTATGCGATGAACCTTGCCTTCGCCATTTGC	198
EAST1_1261	AGTGTGGCCAGTTCCACTTCTGCACGGTTTAGAGTGTACCGACCTCAGTAGCCGTGACTATCGACAGNNNNNNNNCGTCGATTGTTATACCAGTCCACCCACGTG	197
NC_007088_71474	GTAGTGATGCACCTCTTCCGTGTTGAGTGCAGAGTGTACCGACCTCAGTAGCCGTGACTATCGACAGNNNNNNNNGCACAACGTGTTGATCAGCATTGTTCTTCG	197
NC_009138_95168	CATCACCTCGATATCGAAATATTCGACGCGAGAGTGTACCGACCTCAGTAGCCGTGACTATCGACAGNNNNNNNNTTCGGCAGTTTCCTGGTCATAAGCGTCCTG	197
NC_009633_150251	CGGCAATAACCAAACCTACTGTGTCCTGGTAGAGTGTACCGACCTCAGTAGCCGTGACTATCGACAGNNNNNNNNCCTTTACCATGCTCTCTAATTTCGGTTCTC	197
NC_013757_90056	GACCCGTCGGGCGCAGATGAGGGTGATGGCAGAGTGTACCGACCTCAGTAGCCGTGACTATCGACAGNNNNNNNNTACTAAGAAGACATTGCATTAGTTGGTTGG	197
NC_013929_3561	GACGGGATTTGTGCATGAATTGTTCACCTCAGAGTGTACCGACCTCAGTAGCCGTGACTATCGACAGNNNNNNNNCGATCGTTAGGGAAGCCCTTCGATATTGCG	197
NC_013946_87026	GACGCATTTGGTGGTGTTCACCGGTGCACAAGAGTGTACCGACCTCAGTAGCCGTGACTATCGACAGNNNNNNNNACAGCTTGCAGCGCCTATGTTAACCTACAG	197
NC_015388_29130	GTTATTGGTTAGTTCCGAAGGGTTGGCGGCAGAGTGTACCGACCTCAGTAGCCGTGACTATCGACAGNNNNNNNNCATTCAGGCAATCGATCTAACCGAGGGTCG	197
NC_015713_186	GGTGGAGCAACGATCTCGATTCCTCAAGAAAGAGTGTACCGACCTCAGTAGCCGTGACTATCGACAGNNNNNNNNTTAACTCATCAGTGTGATATCGCACTTGCG	197
NC_006177_118866	GTATGATCTAGTCAAGCCCGTCCACCTCCGAGAGTGTACCGACCTCAGTAGCCGTGACTATCGACAGNNNNNNNNGGAGTTTGTTGATAACTTTCCCGCGCTCTG	196
NC_009664_126771	CTCACACACGGTGATATCCCTAGTGTCTCCAGAGTGTACCGACCTCAGTAGCCGTGACTATCGACAGNNNNNNNNCTGATGCTGGCAACTTTCCGTTTCCGGTTG	196
NC_010382_154282	CTATTACTGGCTGCCCACCGTTATTCATTGAGAGTGTACCGACCTCAGTAGCCGTGACTATCGACAGNNNNNNNNTATGCTATGGCTGAGAAGCTTTCAAGAGCG	196
NC_013943_5604	CGGTGTGAATGTGCGTGTAGAGCGAATGTTAGAGTGTACCGACCTCAGTAGCCGTGACTATCGACAGNNNNNNNNTTCTATGGATGAGTATTCAGCTGAGACAGC	196
NC_014375_6050	GGAGACGTTCATGTCCCGTTCAGGTGCAAAAGAGTGTACCGACCTCAGTAGCCGTGACTATCGACAGNNNNNNNNCGTTTAGAATGACTTGCCTATGCCGGGAAC	196
NC_014727_62	CATTGTCGTGACCGCCCACTTGTTCAGCGAAGAGTGTACCGACCTCAGTAGCCGTGACTATCGACAGNNNNNNNNTATTGACTTACGGGTTGAATCAACTGGCTC	196
NC_015760_24806	CTGGATTGGTTCGCTATACGGATAATCAAGAGAGTGTACCGACCTCAGTAGCCGTGACTATCGACAGNNNNNNNNCGACCTACCTCAAGGATTCTGATGTGCCAG	196
NC_017501_17840	GCGGTAATTTGGGTAGTGCCGCCTTTAACTAGAGTGTACCGACCTCAGTAGCCGTGACTATCGACAGNNNNNNNNCGGATGGTGCCGAGGTTGAGATTATTGCCG	196
NC_008048_60881	GACACGACCTTGAAATAATCGCCGATTTCGAGAGTGTACCGACCTCAGTAGCCGTGACTATCGACAGNNNNNNNNATGCCGTGCGTTCGCTTGTAAACTTCGCGC	195
NC_009943_117296	CGGTGTTGTCTCAGGTAGGAGCAAGAAGACAGAGTGTACCGACCTCAGTAGCCGTGACTATCGACAGNNNNNNNNTTTCTGTTTGATTGCTTCATAAAGCCCTCC	195
NC_009943_55004	GAAAGGGTCCGCTCCAACGTCTTGTTCGCTAGAGTGTACCGACCTCAGTAGCCGTGACTATCGACAGNNNNNNNNAATTGCCGTATGCATGCAGTTTCGTGACGG	195
NC_012785_13304	CTAACTCCAGGCCTGCTATCGGCTCTTATGAGAGTGTACCGACCTCAGTAGCCGTGACTATCGACAGNNNNNNNNACTCCGAGATCAAATCTATCCTGTACGAGG	195
NC_012914_156560	CTTGTCTATCAGGTATCCGCTTTACTCTTTAGAGTGTACCGACCTCAGTAGCCGTGACTATCGACAGNNNNNNNNAGGAGCCGTTGCCATAAGGCAAACTTGCTC	195
NC_013235_171274	GTCCGAGTTTACTCCACTCAGATGAAAGCCAGAGTGTACCGACCTCAGTAGCCGTGACTATCGACAGNNNNNNNNGTCGCCTTGTGGATCATGCTGGTACTCACC	195
NC_015945_48085	CCCAGTTGCGTACAGGTGTAATCTTGTGTGAGAGTGTACCGACCTCAGTAGCCGTGACTATCGACAGNNNNNNNNGTAGGTGTAATACTGCCCACGGTGATTTCG	195
NC_004350_4779	CGGACTTTGCGACTAGCACGTTGACCTATAAGAGTGTACCGACCTCAGTAGCCGTGACTATCGACAGNNNNNNNNTGGTCTTCTTGATTCTGCGCATTCCGGTGC	194
NC_008786_111172	GGTTCGCTAGTGTGGTTCGGTCATACTCTTAGAGTGTACCGACCTCAGTAGCCGTGACTATCGACAGNNNNNNNNTTTCATTGGCTACGGCTGGCGCGTCATCAG	194
NC_013037_52	CAATGCGTCATTTACGCATTAAGCTGGTACAGAGTGTACCGACCTCAGTAGCCGTGACTATCGACAGNNNNNNNNGCCTGGGACAATCACATTCACCATAGCCGG	194
NC_013595_319356	GTCGAAAGTCCGACTGGTACACCCAAAGCTAGAGTGTACCGACCTCAGTAGCCGTGACTATCGACAGNNNNNNNNGCTCCCACGTATGTATTAAACTCTTTCTCC	194
NC_013946_61859	CCGAATCCGTGGACGGTGTACTAGGAGGTTAGAGTGTACCGACCTCAGTAGCCGTGACTATCGACAGNNNNNNNNGCTTTCGTATATTTGAGTAAAGGTTCCTAC	194
NC_007406_77632	CGATCAAATTGAAGAGAAATTCGTCACGCTAGAGTGTACCGACCTCAGTAGCCGTGACTATCGACAGNNNNNNNNGCTCGTACTCGTCTCAGGCGTTCCGCTGCG	193
NC_012590_65599	CCATTCTTGAGCGTTTCACGGAACCCGTCAAGAGTGTACCGACCTCAGTAGCCGTGACTATCGACAGNNNNNNNNACTTTATGTCGACTTTCGCGTTCCATGCGC	193
NC_013410_28229	GGTTAATTGCCTTCGAGAGATTCGTGTGGAAGAGTGTACCGACCTCAGTAGCCGTGACTATCGACAGNNNNNNNNTCATCTTCGCGTTGTTCAAGACCTTCTTGC	193
NC_013512_18396	CTTCTGTAATGATGGCAAGTCTGTTAGCGGAGAGTGTACCGACCTCAGTAGCCGTGACTATCGACAGNNNNNNNNTAGAGCGTCCTTATGATATGGATGCACGTG	193
NC_013720_105100	CCACTTCCGCTATTCCTAGCGAACGTTACCAGAGTGTACCGACCTCAGTAGCCGTGACTATCGACAGNNNNNNNNCCCATGGAAGCCATGAATCATTTCGCGAGC	193
NC_017492_52931	CTGTTCCCTTGTGGGAAACGGAAATTGAGGAGAGTGTACCGACCTCAGTAGCCGTGACTATCGACAGNNNNNNNNTTAGCAAGAATTTCTTGCATACGCTCTGGG	193
NC_013174_86623	GACGAATCAAATATTTGGACGTCAGCGTTGAGAGTGTACCGACCTCAGTAGCCGTGACTATCGACAGNNNNNNNNGCACGGTTGTCTGCGTCAGGCATTGAGGTG	192
NC_013522_23548	GTTCTGCCTTGATGTGTTGGATCAGATGGAAGAGTGTACCGACCTCAGTAGCCGTGACTATCGACAGNNNNNNNNCAGGATAGGGAGGGCTAAATCCGACATCTC	192
NC_015458_18028	GTCCGCTTCTCGTACAATTTAAAGAGTTTCAGAGTGTACCGACCTCAGTAGCCGTGACTATCGACAGNNNNNNNNAAGCCCTTGAAGCAGTTTCGGGCGGACGCG	192
NC_021172_64692	CAGGCGCAACGCACGGCTAAGCTCTTGAAGAGAGTGTACCGACCTCAGTAGCCGTGACTATCGACAGNNNNNNNNTTTCTTTGTATTTGAGGCATGCACTGGCGG	192
NC_008618_63198	GTGTCGTGAGCTGGTTTGATCTTGCTCAAAAGAGTGTACCGACCTCAGTAGCCGTGACTATCGACAGNNNNNNNNACGGCACCTATAACATGACAGGCTCGGGAC	191
NC_013739_199036	GTCGCACTCCAATCTCGAGTTTCTGCGGGAAGAGTGTACCGACCTCAGTAGCCGTGACTATCGACAGNNNNNNNNTGTGTGTAGGATTTGTTCCATGCGCGTACC	191
NC_016011_21014	GAGCCGTCGTAACAGCGGTTATGCTTAGGAAGAGTGTACCGACCTCAGTAGCCGTGACTATCGACAGNNNNNNNNGAATCGGTTATGTGATATCGATTGCGCTCG	191
NC_016011_95830	CTGATACGCTGCGGTTATCTGTATTGACAGAGAGTGTACCGACCTCAGTAGCCGTGACTATCGACAGNNNNNNNNGCGCTTGCCATTCAGAGGTTAGCGTCGTCC	191
NC_018220_57289	CCTCAAGGCTCTTACGTTCAAGGCCTGGGAAGAGTGTACCGACCTCAGTAGCCGTGACTATCGACAGNNNNNNNNTTTGATCCAGCTGATGTTTGCTGAAACGCG	191
NC_021362_12147	CGGATGTCTTATATATGGCTTTGATCTATTAGAGTGTACCGACCTCAGTAGCCGTGACTATCGACAGNNNNNNNNCCTGGCTGTTTGGTCTTGGCGCTGTGACGG	191
NC_002696_25515	CGGAGGGCTCGTGAAGGCTGTTCTGATCGCAGAGTGTACCGACCTCAGTAGCCGTGACTATCGACAGNNNNNNNNGTGCTCTGAAGTTATAATCTCAGGTTGAAG	190
NC_008942_13290	GCATGTTCGTATCATCGTCTCTCTCCTATGAGAGTGTACCGACCTCAGTAGCCGTGACTATCGACAGNNNNNNNNGATTCAGATTCCTGGAGGGTTTGTTTACCG	190
NC_010943_57738	CTAGCCTGTGCCTCAACTTCAACAACCTCTAGAGTGTACCGACCTCAGTAGCCGTGACTATCGACAGNNNNNNNNTTATGTCTTGGACAGTCTTATCGGGCAAGC	190
NC_011999_21677	GGTGGATTGGCATGAGCCGAATTGTCCGTGAGAGTGTACCGACCTCAGTAGCCGTGACTATCGACAGNNNNNNNNTTACTATCATCCTTGCAATGTGTTTGACAG	190
NC_013216_121059	CAGCACGGTTATCAAGTAAAGCCTTTGGCTAGAGTGTACCGACCTCAGTAGCCGTGACTATCGACAGNNNNNNNNAAGCTGTCCTTTGCTGTCAGGTCCCTGTCC	190
NC_013216_39014	CCCACTGGTCTGCCAAACATTTATTTGCTGAGAGTGTACCGACCTCAGTAGCCGTGACTATCGACAGNNNNNNNNAACCAAGCTCTGTGCCGCTTATATGTTTCG	190
NC_014011_9820	CAACACATTCTCGGCTTCTACCCTGGAAGAAGAGTGTACCGACCTCAGTAGCCGTGACTATCGACAGNNNNNNNNCTATACGAGGGCTCTTGACTTCAGGATTGC	190
NC_014632_17640	GTGCCACGTCACTTCCAGGGATATTTGTTGAGAGTGTACCGACCTCAGTAGCCGTGACTATCGACAGNNNNNNNNGAGGACTGGTTCCTGTCTGTGATAATTATG	190
NC_015976_122811	CACAAATAAGATTTGCAGATGCTGGTTAACAGAGTGTACCGACCTCAGTAGCCGTGACTATCGACAGNNNNNNNNTGATCCTGGAGCCGGGATAGCGGGTTGCTG	190
NC_016605_22057	GGCAGATTTCTTTAGGTAATGTACAGGCCTAGAGTGTACCGACCTCAGTAGCCGTGACTATCGACAGNNNNNNNNCTGTTCTAGGTGGTATCGAAGTTGCCCACG	190
NC_023035_59348	GATAGCGCTTGAGCCTTTCTCCTGCCAGGAAGAGTGTACCGACCTCAGTAGCCGTGACTATCGACAGNNNNNNNNACATTTCGGTATTGTCTATGGTGCCGAAGG	190
FN_650140_53602	GAACAAGAGTGTTTGCCTGTACAAAGTCATAGAGTGTACCGACCTCAGTAGCCGTGACTATCGACAGNNNNNNNNGGTTACGAGCCTCATCGTCCATAACTTGCC	189
NC_000922_25565	CATTAAGGAATCCCAAGGGAGAGGTCTGCTAGAGTGTACCGACCTCAGTAGCCGTGACTATCGACAGNNNNNNNNGATTCGTCCTCTACGCTATTCTTAAGCTAC	189
NC_007005_76455	CAAATGACTATTTGGCCAGGATCACCAATAAGAGTGTACCGACCTCAGTAGCCGTGACTATCGACAGNNNNNNNNGCTAGACCGTCACTGTAATGCTGCTGTTCC	189
NC_009972_189230	CAGATTCTTCAGACCAATCTTTGGCTGTATAGAGTGTACCGACCTCAGTAGCCGTGACTATCGACAGNNNNNNNNGCCGATATTAACCTCGCTGAGATGTGGCAG	189
NC_010519_8488	CGGTGACTTTCCAGAAGGGAGCTTGTCTGCAGAGTGTACCGACCTCAGTAGCCGTGACTATCGACAGNNNNNNNNAATAGGCACTATCTTGCCAGCCTGTTGATG	189
NC_012917_130929	CGTCTTGGAATCCCTGTCGCCTGCCTGAATAGAGTGTACCGACCTCAGTAGCCGTGACTATCGACAGNNNNNNNNGCGATAGGTTTCAATCAGCGTTGACAGAGC	189
NC_013422_16454	CGCGCCATGTCCGGTTACATTGACATCACTAGAGTGTACCGACCTCAGTAGCCGTGACTATCGACAGNNNNNNNNTTGCCTGATGAAGATATTCAGGCCGCGATG	189
NC_015458_33131	GCTGAATGGGATGCACTAGTTCAGTCGCGCAGAGTGTACCGACCTCAGTAGCCGTGACTATCGACAGNNNNNNNNAATCATTCATTGAACACCTATGCAACACAG	189
NC_019954_9177	GGATAAGCTGCATCCAGACCGTTTATATGGAGAGTGTACCGACCTCAGTAGCCGTGACTATCGACAGNNNNNNNNACTTTAAGGACTGAACTTGCCAGTGCACCG	189
NC_021905_107290	CTACTCCTTATATTTGTGGCATTATCCGATAGAGTGTACCGACCTCAGTAGCCGTGACTATCGACAGNNNNNNNNTCGGCCTGCGGCGCTCACCGGATTGGTATC	189
STH_511	AGTTTCTAGCCCAATGTTCTGTAACGCCAGAGAGTGTACCGACCTCAGTAGCCGTGACTATCGACAGNNNNNNNNGCTGTTGACCTTCAGCTGTCCGCGGCTGTC	189
NC_007520_80904	CAGGCCATTGCCACTTCAGCGGCTTGCAGTAGAGTGTACCGACCTCAGTAGCCGTGACTATCGACAGNNNNNNNNTATATGGTTTGGCACAATGTTTCCATGCGC	188
NC_009085_23959	CGAATGGATGGATGACCGGTGGTGGTAATTAGAGTGTACCGACCTCAGTAGCCGTGACTATCGACAGNNNNNNNNTGTACGCAATTGCGGATGGTGTCGTTATTG	188
NC_011891_40968	GTGATTTCAGCTAGTCTCGCGTCGTCTCACAGAGTGTACCGACCTCAGTAGCCGTGACTATCGACAGNNNNNNNNTGTGAGTAGTATAACACCCGGCGATCATCG	188
NC_012785_6210	GCTATTGGAACTGCCACCTCTCGAATCAGTAGAGTGTACCGACCTCAGTAGCCGTGACTATCGACAGNNNNNNNNTTCCGGAGCTGTCGTGAAGGTATATACTTC	188
NC_014762_51617	GTTGATCGATCCTTGCTGCAGTCGTTCATCAGAGTGTACCGACCTCAGTAGCCGTGACTATCGACAGNNNNNNNNCTGCTTTGAAATCCGAGTGCCGATGATATG	188
NC_015572_122452	CGGTTTGTCCTGATGGATTTGTCTTGCGGCAGAGTGTACCGACCTCAGTAGCCGTGACTATCGACAGNNNNNNNNGTCTGATTCGGAAATTGGGAACGCTGATCC	188
EAST1_1551	CGCAGGCTGTTGCGCACCATATGCACGATGAGAGTGTACCGACCTCAGTAGCCGTGACTATCGACAGNNNNNNNNACGGCTTTGTAGTCCTTCCATGACACGAAG	187
NC_010520_14363	GCAAGAGCTATGACACCCATAACGTTTGGGAGAGTGTACCGACCTCAGTAGCCGTGACTATCGACAGNNNNNNNNCCTATGCCTGTCATGGTATCTATAGCTTTG	187
NC_012225_383	CTATTGCCGATACTGCGGGTGGACATGCTGAGAGTGTACCGACCTCAGTAGCCGTGACTATCGACAGNNNNNNNNTAGGATATATGCATGGAGGTATGGTTACAG	187
NC_013943_34264	GACAGCCTTGAACCTGTTCTCGATATACGGAGAGTGTACCGACCTCAGTAGCCGTGACTATCGACAGNNNNNNNNGATGTTGACATAGCCTATGCTTGCCCTCCG	187
NC_014121_27881	GTTAGGCCGCCGCTGAGACTTGCCATACCTAGAGTGTACCGACCTCAGTAGCCGTGACTATCGACAGNNNNNNNNCCCTGGTTAAAGATAACCGTACCATTGTTG	187
NC_014924_109751	GTCGCTGCGCTAATGGTCGTTCTTTATCACAGAGTGTACCGACCTCAGTAGCCGTGACTATCGACAGNNNNNNNNGATATACCGTCTTTGACCGGTCTTCGCGGC	187
NC_017278_31798	CTGCTGGAGAGTTTGAGATGGCTTTGGCTCAGAGTGTACCGACCTCAGTAGCCGTGACTATCGACAGNNNNNNNNGAGGTAGCATCGCTAACATCAACGCCATCG	187
NC_017501_13760	GTCTTGGCAGCACGCTATGCTGGATGTTCTAGAGTGTACCGACCTCAGTAGCCGTGACTATCGACAGNNNNNNNNTATCGACGAGCCTGAGATGAATCTGCATAC	187
STP_341	TTCGCATCCGTATGTTGGTGAGTCTGGGTGAGAGTGTACCGACCTCAGTAGCCGTGACTATCGACAGNNNNNNNNAACAGCTGGCAAAGCATATGGTTATTGATC	187
NC_000916_49387	GAATGATCTGCCTTCGGGTGTTATAACCCTAGAGTGTACCGACCTCAGTAGCCGTGACTATCGACAGNNNNNNNNTTTCTTTACCTCTGCAGCGGCCTTGTCAAG	186
NC_003198_36956	CGTTGCGGGAAGTATGTCAGAGGCATTCTGAGAGTGTACCGACCTCAGTAGCCGTGACTATCGACAGNNNNNNNNCTTGTGCGCGGTGAAAGGCTATATTTCTTC	186
NC_007520_29113	CGGTTTATATTGGACGCGTACGTGAAGACAAGAGTGTACCGACCTCAGTAGCCGTGACTATCGACAGNNNNNNNNCGGCTGTCACCGATGCCGCTAATACGAACC	186
NC_013720_12496	CAAGCGAGTTTGTGTCCCGATATCTTGTGAAGAGTGTACCGACCTCAGTAGCCGTGACTATCGACAGNNNNNNNNAAAGATTGGCGATAGATGAGTTCCACGACC	186
NC_014973_88231	CTGCTTCGGTTAAACGGCTTACCGTTTCGGAGAGTGTACCGACCTCAGTAGCCGTGACTATCGACAGNNNNNNNNAACGGCTTACCGCTTTAGCTAAACGGCCTG	186
NC_015520_53320	CTCGTATGATGTTGCTATTAAGCGGCCTCCAGAGTGTACCGACCTCAGTAGCCGTGACTATCGACAGNNNNNNNNTATAGGATCGAGCGCCATCGATGAAATACG	186
NC_016041_80	GATTATACAGCTGCTACTTTACCAGCGCGCAGAGTGTACCGACCTCAGTAGCCGTGACTATCGACAGNNNNNNNNGATGGTCATCGCCTTGCTTTGTCGACGCTC	186
NC_016048_13112	CGAAAGGGCGGAGCTTCGATCATCTGAGCCAGAGTGTACCGACCTCAGTAGCCGTGACTATCGACAGNNNNNNNNGAAATCATGAATTCATCCGCTATGTCATCC	186
NC_020211_32373	CTACCGTTAACTTTATGGCCTATTGGTGCTAGAGTGTACCGACCTCAGTAGCCGTGACTATCGACAGNNNNNNNNATCTGATCGGCGAACGCGATCTGGACCGCG	186
NC_020561_9084	GCAATTTCTCTCTACGAACGCAACGGATTTAGAGTGTACCGACCTCAGTAGCCGTGACTATCGACAGNNNNNNNNCTTCACCTTGAAGTCCGCCAGGGCAATCCC	186
NC_020995_59995	CAGCCAATGTCCAAGTAAGGGTTGCTTCATAGAGTGTACCGACCTCAGTAGCCGTGACTATCGACAGNNNNNNNNGAACCGTTTCTCCGTCCGGTCCAGCTGTTG	186
NC_007794_98621	GTCAATGGCAACCCGCATGAAGCGGATTTCAGAGTGTACCGACCTCAGTAGCCGTGACTATCGACAGNNNNNNNNAAGTACTTTCGCCAAGCTGCTTTGAGTATG	185
NC_010471_58053	GTCCGCACTAACAACGATTTGTTATTGCGTAGAGTGTACCGACCTCAGTAGCCGTGACTATCGACAGNNNNNNNNGCAGCAACGATACTACCCGCATAGTTACTC	185
NC_012785_3344	GCGTAGATCCGGAAAGCTGAAGACCGCGGCAGAGTGTACCGACCTCAGTAGCCGTGACTATCGACAGNNNNNNNNGTTTATGGTCTTATGCTCACAGAGTTTGTG	185
NC_013216_15046	CGTGTATATTAGCGGGACTATGGCGCCCTGAGAGTGTACCGACCTCAGTAGCCGTGACTATCGACAGNNNNNNNNATATTTCAGCGGGTGGTCCCTGGATGAAAG	185
NC_015681_20256	CGGGCTTCGTTTCGGTAATGTCTTGGTTTGAGAGTGTACCGACCTCAGTAGCCGTGACTATCGACAGNNNNNNNNCATGGTCTATAAAGGCCAGATCGTAGTTAC	185
NC_016023_113379	GGTTCCATAAATGCTGTAAACCGGTCGGCAAGAGTGTACCGACCTCAGTAGCCGTGACTATCGACAGNNNNNNNNTATACCTCATTCAGTGATGCGGCAATGAGC	185
NC_017027_75251	GTACGATTGGTAAAGATGGCGTTACTTGGAAGAGTGTACCGACCTCAGTAGCCGTGACTATCGACAGNNNNNNNNCAGGTTTACGCTCGCCAGGTACTGCGTTAG	185
NC_017465_62090	GGCCTTGGTTAAGGTTAATTCCTTATCCTTAGAGTGTACCGACCTCAGTAGCCGTGACTATCGACAGNNNNNNNNCTTAAGCAGGTACTGGTACCCGGCCGTCTG	185
NC_019427_698	CGACAGACAATTTAGGGCATATTGCCATTGAGAGTGTACCGACCTCAGTAGCCGTGACTATCGACAGNNNNNNNNGGGCAATGCTGGCTAATCCTCCTGTTAATC	185
NC_004552_843	GCTGTGACAATCTCAGAGGTGTATTCTTTGAGAGTGTACCGACCTCAGTAGCCGTGACTATCGACAGNNNNNNNNCTATTCAACCCTGCGCTAGCTTCCATTGCC	184
NC_008048_2189	GTGAATGTCGAACGGCTTCCGTATGGTCTTAGAGTGTACCGACCTCAGTAGCCGTGACTATCGACAGNNNNNNNNGTTGCATCCTTCATTCTGTTCGCGATGCAG	184
NC_012914_210288	CTTTCAGAAGAGGGATTATCCGGTCGAACCAGAGTGTACCGACCTCAGTAGCCGTGACTATCGACAGNNNNNNNNTAACCGTTCCGCCTTCGTCAGCCTGGTAAG	184
NC_015760_5349	GGCAGGAGCTTCAGCTAAGGTTTCAAACTTAGAGTGTACCGACCTCAGTAGCCGTGACTATCGACAGNNNNNNNNCGGTCAAGATAACGTTGACCTTACGCTAGC	184
NC_020800_15639	CAGACGGCATTTGCACTGATTATGATGATGAGAGTGTACCGACCTCAGTAGCCGTGACTATCGACAGNNNNNNNNATGAGGATTGTCCGGATTATCCGGCTGCTC	184
NC_007775_17249	GCAACAGACCTGCAAGTCTGTAGCTGAAGTAGAGTGTACCGACCTCAGTAGCCGTGACTATCGACAGNNNNNNNNGCACTTCATCGCAATGTATGTTTCCGCCGC	183
NC_007802_93966	GAACATCCTGCTTTCTTTGATAAATCGGTGAGAGTGTACCGACCTCAGTAGCCGTGACTATCGACAGNNNNNNNNGGCGCGAAATTTGGCATGAACTACGGCTGG	183
NC_010002_99154	GCACCAGACCGAGAGCCTGTTTGAAAGTTCAGAGTGTACCGACCTCAGTAGCCGTGACTATCGACAGNNNNNNNNGGTTCTTGAGGTTTGCAGTTCTGAATCGCG	183
NC_010842_45972	GAAGAGGCTTGTGACGTTTACCGTCTGTCGAGAGTGTACCGACCTCAGTAGCCGTGACTATCGACAGNNNNNNNNAGGCCCACACCTTCCGATATCCAACTCTTC	183
NC_012559_105407	CTTGTTGCAGAACTTTGATTGAGAGTAGGCAGAGTGTACCGACCTCAGTAGCCGTGACTATCGACAGNNNNNNNNAACCAGCATGGATCTTGTCCCGAACCAGCC	183
NC_012669_58897	GATCGGCGACCGTACGTTAACGCTCACATCAGAGTGTACCGACCTCAGTAGCCGTGACTATCGACAGNNNNNNNNCATGTCGATGATTGATTGTTGACAATCTGC	183
NC_012982_21839	CGCCTTATGGCCCTATTCCAGTGTCTAAATAGAGTGTACCGACCTCAGTAGCCGTGACTATCGACAGNNNNNNNNCAGGCTTTGTACGCCTAAAGCAAATCATCG	183
NC_012997_80133	CGGGCAAAGAATATTGGCAGACGCTGTCTGAGAGTGTACCGACCTCAGTAGCCGTGACTATCGACAGNNNNNNNNACTGCTTGCTGACGGATGATGAGCTATTGG	183
NC_013892_57477	GGAAGCCAGCCTTACCTGTTCCGTGTTTGCAGAGTGTACCGACCTCAGTAGCCGTGACTATCGACAGNNNNNNNNTTCTTTGGCAACCTTTGCAATAGTAGCGAG	183
NC_014147_133	GGCGTCAGATACTTGATTGGCTGACTTTCCAGAGTGTACCGACCTCAGTAGCCGTGACTATCGACAGNNNNNNNNTGAGCTTGCTGGATGAAGGCAGTACCTCTC	183
NC_015185_16956	GTCGTTTATTATATCGTCCCATGTAGATTCAGAGTGTACCGACCTCAGTAGCCGTGACTATCGACAGNNNNNNNNGTTTGGTACTCCAGCGTATGGCCAGCATGG	183
NC_020800_75393	GCGGATGTCACTTTGCAAGTGACGCTGCCGAGAGTGTACCGACCTCAGTAGCCGTGACTATCGACAGNNNNNNNNTTTCTAAGGAGTTTCAAATAATCGTGCTTG	183
NC_022349_17025	CTGGCGCATCGATTTATAGCCCATCTAATAAGAGTGTACCGACCTCAGTAGCCGTGACTATCGACAGNNNNNNNNGCGTGTTGGAAACCGCTCAAGATTTGCTTG	183
NC_007498_85145	CGTAGAGTTTGCGAGCGATGTCGCTGTAGAAGAGTGTACCGACCTCAGTAGCCGTGACTATCGACAGNNNNNNNNTATAACCGTTGAGAGTTGATTCGGTGACAC	182
NC_007575_56297	GGCCATCAAGGCTTGGAGTAGTAATATGACAGAGTGTACCGACCTCAGTAGCCGTGACTATCGACAGNNNNNNNNTTGCGTAAGCTGCCTTCATAGCACGAGCAG	182
NC_008260_78486	CGATCCGAACCGGTTAGTAGATGCTGCCCAAGAGTGTACCGACCTCAGTAGCCGTGACTATCGACAGNNNNNNNNCACCAATCTTGTCCTGTCTATTCCAAAGGG	182
NC_008786_18623	GGAAGACCCGATTAACCCTGATTGACAGGGAGAGTGTACCGACCTCAGTAGCCGTGACTATCGACAGNNNNNNNNATTCTGTCACTTCCACTTGGCGTCGACACG	182
NC_012669_3639	GGACGTGACCGAGGAATCGTTGTCACAATGAGAGTGTACCGACCTCAGTAGCCGTGACTATCGACAGNNNNNNNNCTATTTGGGAGCTTCGTCGGCATTTAGTCC	182
NC_014246_67812	CTGCGGAATGATGGTATTAGAGCTGTTCGCAGAGTGTACCGACCTCAGTAGCCGTGACTATCGACAGNNNNNNNNCGCGATACGCATCGAGATTCGTGCTTTCGC	182
NC_014960_28627	CGTTTGCCCAGACGGGCAATGCCTCCGTGAAGAGTGTACCGACCTCAGTAGCCGTGACTATCGACAGNNNNNNNNAGTATCGTTCATCGGTGAATATTCAAATCG	182
NC_015856_197	CTGTTAATCGAAGTCAAACTCCTGCTCGATAGAGTGTACCGACCTCAGTAGCCGTGACTATCGACAGNNNNNNNNCCAGCCATTGACGATAGCAACATCGATCGC	182
NC_016641_202745	CAAACTCTCTAACTGCTGCGAACTTAACGTAGAGTGTACCGACCTCAGTAGCCGTGACTATCGACAGNNNNNNNNCCGTCCCTTCCAATCGGGATGCTGCTTCAG	182
NC_006138_38208	CGACATGTCCTAAGAGAGGCGTCTATGTTGAGAGTGTACCGACCTCAGTAGCCGTGACTATCGACAGNNNNNNNNCGAAGTGTAAAGGCTGTGGCTTATGTCAGG	181
NC_007088_162527	CAAACGCATGGCACGGTCGTAGTAGTCGGTAGAGTGTACCGACCTCAGTAGCCGTGACTATCGACAGNNNNNNNNGTCGACGTTCTGCAACTTTAATTGCGATGC	181
NC_008260_401	GTTGTGAATGGATGAGCTTATGCTGTCATGAGAGTGTACCGACCTCAGTAGCCGTGACTATCGACAGNNNNNNNNGAGTACAAAGCTGACACGTCACCAGAATGG	181
NC_008347_85010	GAAGTCAATTGATGATTCAATTGGCTGACCAGAGTGTACCGACCTCAGTAGCCGTGACTATCGACAGNNNNNNNNTCGCGTACGTTCGCCGATTTGAGGGCTCAC	181
NC_009727_7209	CACCCTTGATAATGAGCGCTATTGGGCATTAGAGTGTACCGACCTCAGTAGCCGTGACTATCGACAGNNNNNNNNTTGAATTCACGGTTGCTCTCTTGCCAGCGG	181
NC_010995_132401	GTGCACCCGTGGATTTGCTCAGGTTGATCAAGAGTGTACCGACCTCAGTAGCCGTGACTATCGACAGNNNNNNNNCCACACCTGCAGCAATAATTCGGGCAATGG	181
NC_011144_95197	CGGCGTTACACAGATTGGTGAATTTAGCCAAGAGTGTACCGACCTCAGTAGCCGTGACTATCGACAGNNNNNNNNCTCAGTATTCGTTCAGATGTAACCGGTGAC	181
NC_011999_25883	GGAAGTTCTGTGTGATGTGCATGCGCTACAAGAGTGTACCGACCTCAGTAGCCGTGACTATCGACAGNNNNNNNNTGTCGCGCTTCATCATGCTTAGATTTACTC	181
NC_013205_87258	GCATCGAGAACTTCATATTCGACGGCAGGGAGAGTGTACCGACCTCAGTAGCCGTGACTATCGACAGNNNNNNNNGCTTTGGATCGTTTGTCGGTTGTACGGCTG	181
NC_015144_4169	GCGTGTCGTTGTGATGCGATTAGAACTGCAAGAGTGTACCGACCTCAGTAGCCGTGACTATCGACAGNNNNNNNNTGGAAGGTGAATTTCCCACCCAACGATTGG	181
NC_015681_64819	CGTTCCTCACTCCGTTTCTGGGTATTGATCAGAGTGTACCGACCTCAGTAGCCGTGACTATCGACAGNNNNNNNNTCCTGCATAGTGATTTCTAGCTTGGTCAAG	181
NC_015760_23999	CATCGAATTTGAAGGCACCAGTGTTTGTTCAGAGTGTACCGACCTCAGTAGCCGTGACTATCGACAGNNNNNNNNCAGGTCCCATCAAATGTCCATTACCGTCAG	181
NC_017455_39372	GCTTGTGCCTGGTTCCGTTAGGAACTGGCGAGAGTGTACCGACCTCAGTAGCCGTGACTATCGACAGNNNNNNNNATTATTGCACATAACGTTACTGGGATTTGC	181
CP_0047441_14899	CTGCTGTTTACGCCGTAGCCAGCGGTAGCCAGAGTGTACCGACCTCAGTAGCCGTGACTATCGACAGNNNNNNNNAGTAGCTTGATCATACGGTCATCCAAACAG	180
NC_006570_55149	GTCAAGTCTTCTGAGCCTCCTGTTATATTCAGAGTGTACCGACCTCAGTAGCCGTGACTATCGACAGNNNNNNNNGCGCAAATTGCTACTACAGGCGGTACTAAG	180
NC_014363_4196	CTGCTCGTTTGGCACGGTACACGGGATTTAAGAGTGTACCGACCTCAGTAGCCGTGACTATCGACAGNNNNNNNNCATCGCATCAACGGGCACGGATATTCTTGC	180
NC_014923_132267	GTTGCCAAATATTCAACCCGGCTCGAACTTAGAGTGTACCGACCTCAGTAGCCGTGACTATCGACAGNNNNNNNNGCCGCTTGTGGATAGTGAGCTTGATGCTAG	180
NC_015185_47580	GCGCGATGTTTAAATTTATGCCTCTCTCCTAGAGTGTACCGACCTCAGTAGCCGTGACTATCGACAGNNNNNNNNATTCTCCTGTCAAAGACCGCCTTCCTCAAG	180
NC_006177_42235	CGCTGGCGAATGGAAGGCCCATTCGTTCGGAGAGTGTACCGACCTCAGTAGCCGTGACTATCGACAGNNNNNNNNCGTATGATCAACATATGGGAACTGACTATC	179
NC_007722_112	GCCCAGACCGGTTGTCGTCGTGCTCGTAAAAGAGTGTACCGACCTCAGTAGCCGTGACTATCGACAGNNNNNNNNTTGAACGAAAGTATAGGACGTGTTGTCCGC	179
NC_008260_83058	GACTGCTGTCTGTAGAACTCATCGGCGCCTAGAGTGTACCGACCTCAGTAGCCGTGACTATCGACAGNNNNNNNNCCCAGCTCGGCCAAATTGACAGTCTTAAAG	179
NC_008555_38643	GGAACCGCTAGCAGACACACTGATTGGCGAAGAGTGTACCGACCTCAGTAGCCGTGACTATCGACAGNNNNNNNNACGACTTCGGAAGTTCGGTTATTGTATCGC	179
NC_009454_100822	GCAAACCCGTAGCGGCACCTTCCTAAATTGAGAGTGTACCGACCTCAGTAGCCGTGACTATCGACAGNNNNNNNNCTTACGGCGCTTCTTATCTTCCTGCTTACG	179
NC_010571_172902	CCACTTCAACTTTCCACGTCAACGGATGGTAGAGTGTACCGACCTCAGTAGCCGTGACTATCGACAGNNNNNNNNCGCTAACCCAAACTCACGATGCCTTCGCTC	179
NC_010842_62607	CTTCCGCCACCTGGTGTTTGGATTCTTCCGAGAGTGTACCGACCTCAGTAGCCGTGACTATCGACAGNNNNNNNNCTTTCCTTGCCTCCAATGCCAATCGATTCC	179
NC_012669_16062	CTCGATGTCGATGAGGAAGGAATACCTGTCAGAGTGTACCGACCTCAGTAGCCGTGACTATCGACAGNNNNNNNNCCTGATTCATGAGGGTCATGTCTCCTAGCG	179
NC_013446_59645	GATAGCGTGTGTTGTCAAGAACCAAGAATTAGAGTGTACCGACCTCAGTAGCCGTGACTATCGACAGNNNNNNNNACTTGCCCTAGCTGTTGGTCTTTCCTGCCC	179
NC_013595_330391	CTGTGATTCCGTTTGATCGGGATCCGATGGAGAGTGTACCGACCTCAGTAGCCGTGACTATCGACAGNNNNNNNNTCCGTTGGCTCACGCTACACTAATCTGAAC	179
NC_013851_34819	CATCCATGCGCCGTAAGTCTTTGAATTTATAGAGTGTACCGACCTCAGTAGCCGTGACTATCGACAGNNNNNNNNAATTGAGGCGTTTCGAGGCGACTTGACGCG	179
NC_014033_43886	CCATTGAGGCGTCGGGCGTTCGTTTAATATAGAGTGTACCGACCTCAGTAGCCGTGACTATCGACAGNNNNNNNNATCCACGATGTATCGTTTGCGAGGCTCAAC	179
NC_014147_12039	GGCATTAATGATCTGGCAGATGAGCGTACCAGAGTGTACCGACCTCAGTAGCCGTGACTATCGACAGNNNNNNNNTGTACTGTTTAGCTTAGCTGCCAGCTTGGC	179
NC_014650_80981	GAAGATGGCGGTCTTTATCCAATGCTGCGAAGAGTGTACCGACCTCAGTAGCCGTGACTATCGACAGNNNNNNNNTCGCTAGTTTCATTAGCTGCATTAGCGCCC	179
NC_015460_53880	GGCTGCAATGGTGTAACCGGATTATTAGGCAGAGTGTACCGACCTCAGTAGCCGTGACTATCGACAGNNNNNNNNTCAATGCCGATAACAGATTGATTTGCCTCC	179
NC_017506_5251	GCGTTGGCATGCGTAGAGCTCAGAGCCAGAAGAGTGTACCGACCTCAGTAGCCGTGACTATCGACAGNNNNNNNNTATATTGCCAGATACAGCATTCCCGTTTCG	179
NC_008531_46040	GCGCAAGGCCCACCAATAGTAACGGCCAAGAGAGTGTACCGACCTCAGTAGCCGTGACTATCGACAGNNNNNNNNCTGGTTTACGATCTTCCAATGATGCCAATC	178
NC_009848_56100	CGTGACTTGCTTGTGTGGCTACATCCAGAAAGAGTGTACCGACCTCAGTAGCCGTGACTATCGACAGNNNNNNNNAGGCTGTGCCGTTTCGGATGACTTCATCCG	178
NC_012489_128236	GTTGTTCTGTTGCCCTTCGTGGTTGATCAGAGAGTGTACCGACCTCAGTAGCCGTGACTATCGACAGNNNNNNNNCCGGCGCCCTCGATTGCATTCACATCATTG	178
NC_013715_24765	GTGAAGAACGGTACCGCATCCGGTAAGGGTAGAGTGTACCGACCTCAGTAGCCGTGACTATCGACAGNNNNNNNNGTGATTCTGGGTATTGTTGCCCTGGTGAAG	178
NC_021031_96537	GCTACTGTATGCTGCTGGCAACTTTGTTATAGAGTGTACCGACCTCAGTAGCCGTGACTATCGACAGNNNNNNNNTTACCTGCTGCGTACGGTAGAAAGCTCAGG	178
NC_023035_121922	GGATGCAGGCTATGGTGTGGTGGTGACCATAGAGTGTACCGACCTCAGTAGCCGTGACTATCGACAGNNNNNNNNCAAGCTTGCTCCCATCATCAGCAATTCCAG	178
NC_013216_56080	CAGTTGGTCCGGTCGTGTAGGTTTGATTACAGAGTGTACCGACCTCAGTAGCCGTGACTATCGACAGNNNNNNNNCGTTCAGGTCACAGTTGACAAAGGTGATAG	177
NC_013522_4676	GGTGACCGTTGAGATACCAAGTGTACATGGAGAGTGTACCGACCTCAGTAGCCGTGACTATCGACAGNNNNNNNNCGCTGAACCTTCATTCTACCATGAACGGTG	177
NC_013730_256603	GTCAGGCTGTTGACCGAAAGTGAGTTAGTGAGAGTGTACCGACCTCAGTAGCCGTGACTATCGACAGNNNNNNNNGGGCTTTCCCAGCCATGTGTTTCACACCAC	177
NC_014363_52252	CATGACGCGAAGACATCGTCACGAGAACTGAGAGTGTACCGACCTCAGTAGCCGTGACTATCGACAGNNNNNNNNGTAGCTCGCTCATGAGCGCTATGGTGTTAC	177
NC_014828_75239	CACCGTGCTGTTATTGGCATATGTCACATTAGAGTGTACCGACCTCAGTAGCCGTGACTATCGACAGNNNNNNNNCGTTTGTTGGCTGATGACATCTCCCTGCGC	177
NC_016023_63697	GCACCGGAAACCGGTATTGCCGATTGCCGTAGAGTGTACCGACCTCAGTAGCCGTGACTATCGACAGNNNNNNNNGTTTCGTTATTACATGATGATCAGTCTGCG	177
NC_020995_71463	GTCGGTTGTTCTTGTTGGTAGCTTTCGGCCAGAGTGTACCGACCTCAGTAGCCGTGACTATCGACAGNNNNNNNNGAAAGATAGGCGATCAACCCTTGTTCAGAG	177
STX2_576	GGCACTGTCTGAAACTGCTCCTGTGTATACAGAGTGTACCGACCTCAGTAGCCGTGACTATCGACAGNNNNNNNNCTTCAGGCAGATACAGAGAGAATTTCGTCA	177
BFPA_351	GGCATGTGTTAGTCTTGCAACCTTGAACTTAGAGTGTACCGACCTCAGTAGCCGTGACTATCGACAGNNNNNNNNCTATCTGACGCTTACCAGGTTGGATAAAGC	176
NC_004463_168957	CGCCGATCCGATAGAGCGGGAAATCCGAGTAGAGTGTACCGACCTCAGTAGCCGTGACTATCGACAGNNNNNNNNTCGTTTGCTTCCAGGTCAATTCGAAGTCTG	176
NC_007964_127152	CATTCGATCACGCGAACTGATTGCATCTCTAGAGTGTACCGACCTCAGTAGCCGTGACTATCGACAGNNNNNNNNTTCATGCTGCTATGCGGCAACGACGAAAGC	176
NC_009667_62239	GGACGAATCGTATATGCAATTCCGGCTCATAGAGTGTACCGACCTCAGTAGCCGTGACTATCGACAGNNNNNNNNGGCCTGCATTACCTTGCGCAGAAACGCACC	176
NC_010842_106682	CCACTCACCGTTCGTATTGTATGCCGAGACAGAGTGTACCGACCTCAGTAGCCGTGACTATCGACAGNNNNNNNNGAAATCATCCGTCCTGTGATTGTTGTGATC	176
NC_013422_37375	CTTGGTAGCGCCCGTTGCAGCCAATCTTGAAGAGTGTACCGACCTCAGTAGCCGTGACTATCGACAGNNNNNNNNTACCTTTCTGGGTATTCTGGTATCGTATGG	176
NC_013440_25116	CTTGTCACGTTTCTTTCCGCAGGCGAGCCGAGAGTGTACCGACCTCAGTAGCCGTGACTATCGACAGNNNNNNNNTCTTTAACGCAACAATGTTGCAATAGCAAG	176
NC_014041_25811	CACTCATGGGTTGGTACGTTTGCTGCGCGAAGAGTGTACCGACCTCAGTAGCCGTGACTATCGACAGNNNNNNNNCGGGTATCGTGTCAATTTCCACATTAAGCG	176
NC_014216_92542	CCTGGAACGACGTGTTCATGAGTATCATCGAGAGTGTACCGACCTCAGTAGCCGTGACTATCGACAGNNNNNNNNGTAACGTCAATATCCATGTGGAGCAGGTGC	176
NC_015321_95590	GTATACCCGGCATTGTTGGTATAACGGATGAGAGTGTACCGACCTCAGTAGCCGTGACTATCGACAGNNNNNNNNATGCTGATATTCGGATCGGAAGCGATGGTG	176
NC_016048_92248	CACATCGTAGCGCTCCTGGTTAGTGAGGGAAGAGTGTACCGACCTCAGTAGCCGTGACTATCGACAGNNNNNNNNTGCCATGGTATAGAGGTTATAGGTCTTATC	176
NC_017506_90777	CTCTCGACGTTCCAGGAATGACTGAATTCCAGAGTGTACCGACCTCAGTAGCCGTGACTATCGACAGNNNNNNNNGTTGAGCCGTTACTTACCTTTGAAAGCGGC	176
NC_021994_16916	GACAGCTACTGGACCTGAGTTGGCAGAAGTAGAGTGTACCGACCTCAGTAGCCGTGACTATCGACAGNNNNNNNNCTACTCCATTCCAGGTATTCGTATTGGCTG	176
CP_006713_35610	GTTCGTATGAGCCGAAGACCGTCAACGTCAAGAGTGTACCGACCTCAGTAGCCGTGACTATCGACAGNNNNNNNNATGCCGCAGTAAAGTCGGTGCAGTCTCTTG	175
NC_002937_68437	CGCAAACAAACTAATGCCCTATTCGGCCTTAGAGTGTACCGACCTCAGTAGCCGTGACTATCGACAGNNNNNNNNCTTCCGGCATCCGGTCTTGGTCACCTTCAG	175
NC_007643_80208	CAAGCTTATCCTGGTCTTCTCGATCATCTTAGAGTGTACCGACCTCAGTAGCCGTGACTATCGACAGNNNNNNNNGACTTCTCTGAACAATCTCTCTGTTGGCCG	175
NC_008782_62487	CCTCTACCTGCGTGGGCCATAAAGAAGGTTAGAGTGTACCGACCTCAGTAGCCGTGACTATCGACAGNNNNNNNNTCTTACTCTGTGCCGAAGGACTGGACTAAG	175
NC_009480_107513	GACATGTTATGCGGTTCATCCGGTTCGCCTAGAGTGTACCGACCTCAGTAGCCGTGACTATCGACAGNNNNNNNNGAGAGTTCCTGCATTTCATTGTTCCAAGCC	175
NC_014960_64902	GATCCTTCTGTAACCATTCAATTGGAAGACAGAGTGTACCGACCTCAGTAGCCGTGACTATCGACAGNNNNNNNNTATACATTTACAGGGCCCGACCTGTCCAGC	175
NC_015978_27718	CTCCGACCACAAGTGCTTGTTGATTTGGATAGAGTGTACCGACCTCAGTAGCCGTGACTATCGACAGNNNNNNNNCGGTTCTAACTCCATAACGCGCTACATCAG	175
NC_018524_112919	CGGTCAGGATTTCTTCTAGGTTTACCCTTCAGAGTGTACCGACCTCAGTAGCCGTGACTATCGACAGNNNNNNNNAGGGTTCCTTTGATTGGTCACGAGAGTGAC	175
NC_008260_7980	GGGTCCATGACGCAAGAGTGTCTAAATACTAGAGTGTACCGACCTCAGTAGCCGTGACTATCGACAGNNNNNNNNCATCTTACAGCTGAGGAGCTCATCCGCAGC	174
NC_009972_117498	CATAGAGCATTGGAGTTGGCCGAATCAACCAGAGTGTACCGACCTCAGTAGCCGTGACTATCGACAGNNNNNNNNGGGTCATGCGTTCTAGCTCAGTTTGGCGAC	174
NC_010296_136765	GTCTTTCTGCCTCGCGCTTAAATCAAGCGAAGAGTGTACCGACCTCAGTAGCCGTGACTATCGACAGNNNNNNNNCCGGTGCTTCCGATTATCTGAGTAAATTTC	174
NC_014148_122770	GAAGATGTTCCTCCACGCGAACAATGTGGGAGAGTGTACCGACCTCAGTAGCCGTGACTATCGACAGNNNNNNNNGAAATCTATAGGGAGCTGTATTTGTGGGCC	174
NC_004350_9442	GAACGTTGATTCTGGCTTGTGGGATTTGGGAGAGTGTACCGACCTCAGTAGCCGTGACTATCGACAGNNNNNNNNTCGACAGTCTGGCAGCAGATGGTATTTCTG	173
NC_004463_248022	CGAGCGAAAGCGTTGAATAGAGAATCGTTGAGAGTGTACCGACCTCAGTAGCCGTGACTATCGACAGNNNNNNNNATGTCGTGCTGGCTTCTCGCCTCGAACGAC	173
NC_009707_40868	CCTCAGCCTCACCCTTAGCACTTGCATCCAAGAGTGTACCGACCTCAGTAGCCGTGACTATCGACAGNNNNNNNNCTGTTTGCTTAGGCCAAGCTCTTAAATAAC	173
NC_010505_19867	GATCCGGTAATTGTCGAGGAACCACTTGTCAGAGTGTACCGACCTCAGTAGCCGTGACTATCGACAGNNNNNNNNGAAATAGTCCGTGGTGATGTTCTGGTTGCG	173
NC_010803_36443	GTCTTATGTGGAAAGCTTCGGATGATCTCAAGAGTGTACCGACCTCAGTAGCCGTGACTATCGACAGNNNNNNNNCCGATTACAACGTATTTCTGCCAAGCGTCG	173
NC_012785_25803	GCTATCAAGAAGGCACAGGCTACAAAGGTTAGAGTGTACCGACCTCAGTAGCCGTGACTATCGACAGNNNNNNNNATCGCTACAATCACACCGGTTGCGTTGAAC	173
NC_012914_76288	CGTTGAAGAAGCGGAGTTCCGCGACGAGCTAGAGTGTACCGACCTCAGTAGCCGTGACTATCGACAGNNNNNNNNGAACTGTTTGGAAGCTATTGATGCACTAGG	173
NC_012968_3998	CATTGATATTGATAGGATCACTGACCGTCGAGAGTGTACCGACCTCAGTAGCCGTGACTATCGACAGNNNNNNNNTGCGGCTAAACGCTACGGTGCAATAGTGGG	173
NC_012997_89342	GCTGTGTTCGCTGTTTCTGCTTGGTTTGTAAGAGTGTACCGACCTCAGTAGCCGTGACTATCGACAGNNNNNNNNTCTTTCGGCTGGGTTACGGGCGGAACATCG	173
NC_014734_36929	CAGATTGCCAGTGTTAACACCGATCAGGAAAGAGTGTACCGACCTCAGTAGCCGTGACTATCGACAGNNNNNNNNTACAGCGACCTTAAAGTTGACTTGACTGCC	173
NC_014960_55138	CTCAAGGCTGGCGTCGTTCAATCCGCGTAAAGAGTGTACCGACCTCAGTAGCCGTGACTATCGACAGNNNNNNNNTTTGTCCTGTTGGAATCGATTCAGCCAATC	173
NC_019954_72176	CACCGCTTATATACATATGTCCTTGCTGCTAGAGTGTACCGACCTCAGTAGCCGTGACTATCGACAGNNNNNNNNAGGCTGCATCCATTACCTCCTACAGTGCGC	173
CP_002379_109711	GTCAGAGGCCGCTTCAGGCGGCCCTCAGGCAGAGTGTACCGACCTCAGTAGCCGTGACTATCGACAGNNNNNNNNGGTTATAGATCGATGGATGTCAATATTTAG	172
FN_650140_372	GGACAAGGCCCGGTTATCGATTGATGAGTTAGAGTGTACCGACCTCAGTAGCCGTGACTATCGACAGNNNNNNNNAAGTAGTCGGTCCTTATTCCTACGTCTAGC	172
NC_003911_46602	CCTCTCACTGGTTACAGATGACGACCCTAAAGAGTGTACCGACCTCAGTAGCCGTGACTATCGACAGNNNNNNNNTTTCGGGCAGGCAAATCATATGGGTTTGGG	172
NC_007088_97843	CGTCGATCTTGGTCGACAAAGATGGGCTTTAGAGTGTACCGACCTCAGTAGCCGTGACTATCGACAGNNNNNNNNCACCCAACATCAAGGGCGAAGTCGTTCTGG	172
NC_007404_78450	GTGTATTTGACTTCTTTATGGAACGGCTCCAGAGTGTACCGACCTCAGTAGCCGTGACTATCGACAGNNNNNNNNGCGCCATCGATTCACGGCTTCTTAGGCGTG	172
NC_007498_46787	CCAGTTTAAGCGCTTTGTGCAATATGGGCTAGAGTGTACCGACCTCAGTAGCCGTGACTATCGACAGNNNNNNNNCAGCCAGCGTTTGCCACTTTCCGCTGTTGG	172
NC_010125_36191	GGTTCGATTCTGAAAGAATGCAGCGGATGGAGAGTGTACCGACCTCAGTAGCCGTGACTATCGACAGNNNNNNNNGGAAACATACTGTGTTGGTGGCTCTCCCTG	172
NC_010524_86351	GGTGGATTCGCGAACGGTTGCGAACTGCTGAGAGTGTACCGACCTCAGTAGCCGTGACTATCGACAGNNNNNNNNTCGTGTTTAAGGGCTGAATCGTGGGATTTG	172
NC_014008_5737	GATCGTAGCCGATTGCTCGGTGGAAATTGTAGAGTGTACCGACCTCAGTAGCCGTGACTATCGACAGNNNNNNNNCACCATTGTTCGTGGAGATCGAAAGGGTGG	172
NC_014259_112274	CAGTAGCTGAAGATAGTTTGGCATTGGTATAGAGTGTACCGACCTCAGTAGCCGTGACTATCGACAGNNNNNNNNAGATCAGGCCTTCAATATTTGGCGCTCGGC	172
NC_014640_122025	GGTAAATAACCCACTCGCACAGAGGCTAACAGAGTGTACCGACCTCAGTAGCCGTGACTATCGACAGNNNNNNNNGTCAAGGCGTTCCGCATCAAGCTGTTCTCC	172
NC_014923_160433	GAGATTATCGCTTGTGCACGATCATCAATCAGAGTGTACCGACCTCAGTAGCCGTGACTATCGACAGNNNNNNNNGATCTCCTACATTTGCCTTGCGGTTGGATC	172
NC_015138_4283	CATGTGCAAACTAACGGCGGAGGTAGGCCGAGAGTGTACCGACCTCAGTAGCCGTGACTATCGACAGNNNNNNNNGGCTGAAGTGATGTTTGATGGGTATTGAGG	172
NC_015144_39171	CTATGTCGGAGATGAGGTTTGCACCTCCTAAGAGTGTACCGACCTCAGTAGCCGTGACTATCGACAGNNNNNNNNTCGGGATTGGGTTTACATAACTCTCACTTC	172
NC_015312_46082	CGAGACGGTTTCCGATGTGTAATTTGCGGCAGAGTGTACCGACCTCAGTAGCCGTGACTATCGACAGNNNNNNNNGCTCGGAAATTGAGAATGCATGTACTTAAG	172
NC_015318_2368	GCTTAATAGGCCTTGGGCTTTACGGTTTAGAGAGTGTACCGACCTCAGTAGCCGTGACTATCGACAGNNNNNNNNGCTCTGTCAAGTTCTTTAGCGTTGTTGGTG	172
NC_017068_23596	CTGATTCTGGGCACTTCGGAGAATATGGTGAGAGTGTACCGACCTCAGTAGCCGTGACTATCGACAGNNNNNNNNGCCATCAAGGAGGCTAAACCGCACCGTATC	172
NC_018024_51229	CCACAGTCCTCTTCGTTTCGAATCGTTATAAGAGTGTACCGACCTCAGTAGCCGTGACTATCGACAGNNNNNNNNTGGCTTACGTGACCTTCAGGGCTTGAGCTG	172
NC_019393_5917	CGCCGCAGGTTCAATCCCATTTGGCAGTAAAGAGTGTACCGACCTCAGTAGCCGTGACTATCGACAGNNNNNNNNATTCGCTTGGGCAGTACCCGTTTAGTTCTG	172
NC_020800_95379	GGCAGATGTCGTTCATATCGTTACCGCCGTAGAGTGTACCGACCTCAGTAGCCGTGACTATCGACAGNNNNNNNNTGTGACAGTAATTGACCTATCGCTCGTGCC	172
STX1_46	CGCTCTGCAATAGGTACTCCATTACAGACTAGAGTGTACCGACCTCAGTAGCCGTGACTATCGACAGNNNNNNNNAAGACGTATGTAGATTCGCTGAATGTCATT	172
NC_004603_85752	GTAAGAGTTATCTGGTGCAAGTTCGAGTGTAGAGTGTACCGACCTCAGTAGCCGTGACTATCGACAGNNNNNNNNGTATAGCGCTATCGCCCGATTACGCTCTGC	171
NC_007606_125685	GGCCCGACCTATAACATTAACGGCACTGACAGAGTGTACCGACCTCAGTAGCCGTGACTATCGACAGNNNNNNNNGCTTCTGTGGGTGATGACGGTACGTTTACC	171
NC_007759_50076	GGCTGTAAACCCTGAAATCCTTTCAGCGGCAGAGTGTACCGACCTCAGTAGCCGTGACTATCGACAGNNNNNNNNGTCAGAACAGGATTTACCGATCACCTCTGC	171
NC_008260_4779	GGCTAGTGCCATCCAGTCCTATCTGAAGGAAGAGTGTACCGACCTCAGTAGCCGTGACTATCGACAGNNNNNNNNTGCCAATGACCAGGCTATTCCTGCTATTCC	171
NC_010471_10208	CGTTCAGTACCAATATATAGCGGTGTAACTAGAGTGTACCGACCTCAGTAGCCGTGACTATCGACAGNNNNNNNNTTAGCCATGTAGTGTACGCCGCGTGGTAAG	171
NC_012982_6049	CTGATTGTTTAAAGACTGTTGCAATTGGCGAGAGTGTACCGACCTCAGTAGCCGTGACTATCGACAGNNNNNNNNCTGCCCATCAACTGTACCAGCATCAAAGCC	171
NC_013446_151016	CCTGACAGTCGCTTCCAACGACTTCAGCTTAGAGTGTACCGACCTCAGTAGCCGTGACTATCGACAGNNNNNNNNGTTCAAGAGTATGTCGGCTACACGTTATTG	171
NC_014041_156692	CTTGACATTTCCCAGGTGTACTGATGCCGGAGAGTGTACCGACCTCAGTAGCCGTGACTATCGACAGNNNNNNNNTCTTACATCTGGTCTGCGACGCAATAATTC	171
NC_014158_125857	GTTTCGTCGAAAGTCTTGCGATTCCAACCGAGAGTGTACCGACCTCAGTAGCCGTGACTATCGACAGNNNNNNNNATGCTCATAGTGCTTTCTCCCTGTTCATCG	171
NC_014734_117315	GTCGCGTCCCTGAATGTCATACGGGCTCGAAGAGTGTACCGACCTCAGTAGCCGTGACTATCGACAGNNNNNNNNGTACTGATAGGTAGAGAAATCTACTTTGCG	171
NC_016622_51366	GAGCGAGGGAGGGTATGATGCTCTATTGGGAGAGTGTACCGACCTCAGTAGCCGTGACTATCGACAGNNNNNNNNACGCCAGAAGTTCTTTGCATATCTTCGGCC	171
NC_020211_168348	GTGCCGCTGTCCGACGTCAAGAAGTACAACAGAGTGTACCGACCTCAGTAGCCGTGACTATCGACAGNNNNNNNNTTCTACGCGCTGAACGATTATTACATCGAC	171
NC_020819_27687	CGCTGGAGTTGATTGGGCAGCTAATTCCAAAGAGTGTACCGACCTCAGTAGCCGTGACTATCGACAGNNNNNNNNTAAAGTGATATGAATGCGGTCGTCATTGGC	171
NC_003911_61935	CGACGCGGAACGGCGATCTGTAGATGTTCTAGAGTGTACCGACCTCAGTAGCCGTGACTATCGACAGNNNNNNNNTGAACGTTTCCATTTCGGTATCTTCCAGCC	170
NC_008048_86827	CATGTCTTTCGGTTTGTCCGCAGGCTTGGAAGAGTGTACCGACCTCAGTAGCCGTGACTATCGACAGNNNNNNNNCGATGCTCACATATGCTCGTGCTTCATCGG	170
NC_008358_123329	CGTTATGACCGAAATGGGCAGCGCGCCATCAGAGTGTACCGACCTCAGTAGCCGTGACTATCGACAGNNNNNNNNCCAGGATTCTAGTTTATCGATACCTTCGCC	170
NC_008554_147134	GCTTTGATGAAGGCAATCTGTTCCCGTTGCAGAGTGTACCGACCTCAGTAGCCGTGACTATCGACAGNNNNNNNNTAGGCGTAGCATCAATAAGGACTTGATTCC	170
NC_009719_47545	CTGGATGTGCCGAATAAGGCGGGTCAGAATAGAGTGTACCGACCTCAGTAGCCGTGACTATCGACAGNNNNNNNNCTTGATATCCACGTTTCTGTCCGTTTCTTG	170
NC_010125_43124	GCGACCTGTCTGTTTGTAACAATTTGTATCAGAGTGTACCGACCTCAGTAGCCGTGACTATCGACAGNNNNNNNNGGGTCCGGTCCGTTCGCAGGATTATGGCGC	170
NC_013946_210	CATTGTGGACAGGCCGCTGGATATTCTGTTAGAGTGTACCGACCTCAGTAGCCGTGACTATCGACAGNNNNNNNNGACCCTGACCCAGCCAAACTACATCAGCAG	170
NC_014922_56544	CAAGGTGGTCAAGGTGCGACACAAACTAACAGAGTGTACCGACCTCAGTAGCCGTGACTATCGACAGNNNNNNNNTTATCTACTGGCGATTTAGTGCTGGTAACC	170
NC_016605_2152	GTGCTTCATTTGGGATTCGTGGTAGTATCGAGAGTGTACCGACCTCAGTAGCCGTGACTATCGACAGNNNNNNNNAGACCGGCGTTACAACGATGGCAATTTCAC	170
NC_017223_65327	CATCGGCTCGGTGTTGGGAGTTCTGGTAGGAGAGTGTACCGACCTCAGTAGCCGTGACTATCGACAGNNNNNNNNAGTTGTAGTGGTGTAGCCAGGATTTCATGG	170
NC_018017_129226	CTCCGGATGACTTGTGGAATTTCCTTTGCGAGAGTGTACCGACCTCAGTAGCCGTGACTATCGACAGNNNNNNNNCCTGTGATGTTCTCAGCAGCGGCAAATTGG	170
NC_021514_5190	CACTTAGCCACGTTATTGACTGAACTAACGAGAGTGTACCGACCTCAGTAGCCGTGACTATCGACAGNNNNNNNNGAAATTGACGTGACGGCACTTGTCGGTAAC	170
NC_002936_8407	CCAGTTTCTTTGAGGTATAAAGCTCAGGTGAGAGTGTACCGACCTCAGTAGCCGTGACTATCGACAGNNNNNNNNCCCGATCATCTTTGGCGTCACGGTTTGCCG	169
NC_007948_166623	GATGAAAGATTTGCCAGTAATTCCCTGCGCAGAGTGTACCGACCTCAGTAGCCGTGACTATCGACAGNNNNNNNNGAAATGCTGGGTCTGGAAGGGCTTGCGTCG	169
NC_013061_126452	GTTAATACTCAGTATCTTCAGCTCAGCTGTAGAGTGTACCGACCTCAGTAGCCGTGACTATCGACAGNNNNNNNNCGACTTAATAGCCCTTTCAGCCAGGTCACC	169
NC_015391_82113	CATTACTAAAGTAATCGTCCATACACCTGGAGAGTGTACCGACCTCAGTAGCCGTGACTATCGACAGNNNNNNNNGCGGCAAATCCCTGTCCAGTTCAAGCAGCC	169
NC_015703_121835	GTTGCTGCCGTAAGCGGTATTCCGTTGATTAGAGTGTACCGACCTCAGTAGCCGTGACTATCGACAGNNNNNNNNGCCGTTCCTTCCAGCAAACTGTACAGGTCG	169
NC_021658_318027	GCTTCACTTGGGTTGGCGTCTCCTGTCTTGAGAGTGTACCGACCTCAGTAGCCGTGACTATCGACAGNNNNNNNNTGACTTCTTCTTTGCATCGCGACATCGCAC	169
CP_007032_77015	CTCATAGCAAAGGTCTGATACGGAGGAATCAGAGTGTACCGACCTCAGTAGCCGTGACTATCGACAGNNNNNNNNCTTGGCATCTTCTAACGCCCGTAGAGCCGC	168
NC_000922_15793	GGCCTCAGCTTATTTGCAGGAGTGCTGTTAAGAGTGTACCGACCTCAGTAGCCGTGACTATCGACAGNNNNNNNNCAAACCTGGTACATCGTTTCCTTTATCCTG	168
NC_005966_61748	CAGTCTTGTTCGGTTGTTCATTAGAAGATTAGAGTGTACCGACCTCAGTAGCCGTGACTATCGACAGNNNNNNNNGAACATCGGGAGTGAGCGTCGGATCTGGAG	168
NC_009348_44478	CGCTGGCTCATGTTCCATTCATCATTGGGAAGAGTGTACCGACCTCAGTAGCCGTGACTATCGACAGNNNNNNNNTCGCCCGTTTAATAACGGCGACCTCATGAG	168
NC_009972_152882	GTCGCCGCTCGATTTATGCCATGCTTGAGCAGAGTGTACCGACCTCAGTAGCCGTGACTATCGACAGNNNNNNNNGCCCAAATTTCGATTATGCCGACTATCTAC	168
NC_010556_13224	GGGCGGAAGTCGGCGTGTATTTCGATCAAGAGAGTGTACCGACCTCAGTAGCCGTGACTATCGACAGNNNNNNNNTTGGTGACGAGATTAACGCGAGTAGCTATC	168
NC_010571_191179	CGCCGAAGTAAACGCCGCAGTTTCTACTGCAGAGTGTACCGACCTCAGTAGCCGTGACTATCGACAGNNNNNNNNCGACGCGATGACGCGTTTCAATATTCATGC	168
NC_010995_152298	GTCTTCCGGAAACAAGCCTTTCATGGCCAGAGAGTGTACCGACCTCAGTAGCCGTGACTATCGACAGNNNNNNNNGCGAATCTTGCCGGCGATAGGTACTAATTC	168
NC_012490_39440	CATTGTTACGCCTGCCAGATGATATGGCTGAGAGTGTACCGACCTCAGTAGCCGTGACTATCGACAGNNNNNNNNTGTGATCTTGACAATAGGCAAACGCATCGG	168
NC_013522_29339	CGACGCCTATCCTCCCTCTGCTATCTGATAAGAGTGTACCGACCTCAGTAGCCGTGACTATCGACAGNNNNNNNNCTTGAATTTCGTATCCCGGTTGTAACCCGC	168
NC_014221_64763	CCAGGAATGTTGGTATGGGTATGGTGGTAAAGAGTGTACCGACCTCAGTAGCCGTGACTATCGACAGNNNNNNNNGGGCAAACGCAAGCTTCGCTATCGGTATGC	168
NC_014501_121669	CCAGGGTTTCAGGAACTCCTAAGCTTATTAAGAGTGTACCGACCTCAGTAGCCGTGACTATCGACAGNNNNNNNNCTTCTAGGGTTGTGAGGGTAACTGGTGGAG	168
NC_014924_71020	CCCAAGAAATCTGCTTCTCCGGGAAATGCGAGAGTGTACCGACCTCAGTAGCCGTGACTATCGACAGNNNNNNNNACGCGATTTGGCTTCACTGTTTGGAGTTTG	168
NC_019042_27820	GGTTTGACTTGGCAATCTAAGGATTGCCTCAGAGTGTACCGACCTCAGTAGCCGTGACTATCGACAGNNNNNNNNAAGACTACGAACCGGTCACACCACAATTGC	168
NC_021905_91253	CAAATTCGCGAACGTCATTCCCGATAAGAGAGAGTGTACCGACCTCAGTAGCCGTGACTATCGACAGNNNNNNNNAAGTCGGAGATCTTATTTCCGAGGCCTTGG	168
NC_022438_35287	CGACTTTGCTTTCGCCTCTTGTGGTTGCGAAGAGTGTACCGACCTCAGTAGCCGTGACTATCGACAGNNNNNNNNCATTGGGAATCTCAGTGGTGATCGCTACCG	168
CP_007030_59121	CTGTTTGGGTTTCCATCGCCAAGCCTTGCCAGAGTGTACCGACCTCAGTAGCCGTGACTATCGACAGNNNNNNNNCTATTAAGCGTTGATCGGCAAATAACGACC	167
NC_004350_56458	GCGTTCCAGAGCATCTAAAGTTGCTGCCGGAGAGTGTACCGACCTCAGTAGCCGTGACTATCGACAGNNNNNNNNTCCAGAATTATGTTTAGTCAGTTCTCTAGC	167
NC_004552_15722	CGTTGTTGGGTAATGTCCGAAAGGATTCCAAGAGTGTACCGACCTCAGTAGCCGTGACTATCGACAGNNNNNNNNATGGCGTGTCTGTGCTCGTTGTTGATTAGC	167
NC_007964_146647	CTGATCGAAGCTGGCGTCGATCTTCTCGATAGAGTGTACCGACCTCAGTAGCCGTGACTATCGACAGNNNNNNNNGAACTCTTCCGCGGTGCCTATTTCAAATGC	167
NC_009009_13365	GTAGACGGCGCTTTAGTAAGATTTCCTTGGAGAGTGTACCGACCTCAGTAGCCGTGACTATCGACAGNNNNNNNNTTCTATGCCCTAGCTTCTGGTGGCAAGCTG	167
NC_009720_21353	CGGAAACCATAGTAATCTAGGAGCGCTATCAGAGTGTACCGACCTCAGTAGCCGTGACTATCGACAGNNNNNNNNCGCTCACCATTCGACTTGTCATAGGTATGG	167
NC_010556_38445	GGCGGACCGGGTCTTTAAAGTGCTCGATACAGAGTGTACCGACCTCAGTAGCCGTGACTATCGACAGNNNNNNNNCTTGTCTGAATTCCAACAGGCTATCGTTTC	167
NC_013162_60352	CGGTACCCATATATACTACAAATACCGCCGAGAGTGTACCGACCTCAGTAGCCGTGACTATCGACAGNNNNNNNNACCTTGCTTGCTTGCAAATACGTGCCATTC	167
NC_015572_130947	GGATACGCTGACTTCGTTCTCTGGTTAGTGAGAGTGTACCGACCTCAGTAGCCGTGACTATCGACAGNNNNNNNNTGACCGATTGGCTGATCATTGTCGGCTAGC	167
NC_015601_27631	GACAAGTTCCTATATGAGCGGTGGCGACCGAGAGTGTACCGACCTCAGTAGCCGTGACTATCGACAGNNNNNNNNTCGTCGTCCTCAAGATACTTATCCGATTGC	167
NC_010382_111217	CTGAGATTCTTGGTCTTTGGGTGTTTGACTAGAGTGTACCGACCTCAGTAGCCGTGACTATCGACAGNNNNNNNNTTCAACCCTCCACAGCTGTGGCGGACTTTC	166
NC_011666_55996	CATTATCGCCTTGACCTGCCTGCTGTTTGAAGAGTGTACCGACCTCAGTAGCCGTGACTATCGACAGNNNNNNNNCGCAACAATTCGGGCGCTCGCATTAGGAAC	166
NC_014225_52245	GTTTCCGAAATAAGATTTGGCGGAGGAGGCAGAGTGTACCGACCTCAGTAGCCGTGACTATCGACAGNNNNNNNNAACAAGGCGTTGCCTTTGTAGCGTTCAATC	166
NC_014632_11319	GCTATGTCAGCTGTAGCGTCTCTTATAGGTAGAGTGTACCGACCTCAGTAGCCGTGACTATCGACAGNNNNNNNNGCTATGAACGGACGTGCAGAGGCAGCTCTG	166
NC_016909_19514	GTTGTGTTCTGAGATCCTGCGATCAAGTCGAGAGTGTACCGACCTCAGTAGCCGTGACTATCGACAGNNNNNNNNGTGGCTTGACCACGGGATCTTATGTCGTAG	166
NC_022523_23386	CGCGGTATGTTGCCCATGGTGATATGCAGCAGAGTGTACCGACCTCAGTAGCCGTGACTATCGACAGNNNNNNNNAGCGGTATAAGCGCATTGACGAGAATCATG	166
STP_741	ACCTTCGTATATTGAAGCGGCTAAAGAAGAAGAGTGTACCGACCTCAGTAGCCGTGACTATCGACAGNNNNNNNNCTTTGTCTTTAGCTGCCTGCTTTCTATTCC	166
CP_006659_22930	CGCGCTAAATCGGCGTTAAACGCTAACGATAGAGTGTACCGACCTCAGTAGCCGTGACTATCGACAGNNNNNNNNCGCAATATAATGACCTTATCCGACCATCAG	165
CP_006659_78117	GCACTATTCGTTTGACGACACTCGAGATTGAGAGTGTACCGACCTCAGTAGCCGTGACTATCGACAGNNNNNNNNTGACCAGTAAGATCCTTGATCCCATTCACG	165
NC_002937_41355	CTCGATTCCGACGAATCGTCTGCCTGTATTAGAGTGTACCGACCTCAGTAGCCGTGACTATCGACAGNNNNNNNNTGATGTCCTCTCATGGTACCCGGTGGAGAG	165
NC_003198_153735	CTATAATGGCGGCTCGCGCTGGATAATACGAGAGTGTACCGACCTCAGTAGCCGTGACTATCGACAGNNNNNNNNGCTGACGGTAAGTGCCGCCTTGATGAATTC	165
NC_007575_31007	CTGTATTTGGTGTTATGATGCTTGGTGTTGAGAGTGTACCGACCTCAGTAGCCGTGACTATCGACAGNNNNNNNNGCCCTGGCGCATGGATGACTATGGTTAGCG	165
NC_008228_39268	GCTCAGACTTTCACTGGTCACTATCGCAATAGAGTGTACCGACCTCAGTAGCCGTGACTATCGACAGNNNNNNNNTTCGGCTTGTAAGGCTGTCCAACTAGTTTC	165
NC_009009_54351	CTCTGGTAAAGGTAAGAAAGAGGAGACTACAGAGTGTACCGACCTCAGTAGCCGTGACTATCGACAGNNNNNNNNCCTCTTATCAGGACTTGTCTTGGCTGGCTG	165
NC_009664_146506	GACGTTAGGAGGAGATCGTGGTCCTCTTCGAGAGTGTACCGACCTCAGTAGCCGTGACTATCGACAGNNNNNNNNTGCGACGCTAACAACGTTAGAGATCCTACC	165
NC_014033_13	CAATGGCTTCTAATAAGCCACCGTTGAGAGAGAGTGTACCGACCTCAGTAGCCGTGACTATCGACAGNNNNNNNNTTACACGAGCACCGACTTTATCAGGACCTC	165
NC_014221_71421	GTTGCCACCTCTAGTTGAGAGCCTTTCGAGAGAGTGTACCGACCTCAGTAGCCGTGACTATCGACAGNNNNNNNNTCACGACCAAGACGTAAAGTCGCCACGTAG	165
NC_014833_56906	CTGATATACTTGGTCAGAAAGCCCTTGACAAGAGTGTACCGACCTCAGTAGCCGTGACTATCGACAGNNNNNNNNTACTTGGCTGGCGTGATGTTCCCTCATCAC	165
NC_014922_33339	GAACAAGACCCGCAGGATTCCCTTCGAGTTAGAGTGTACCGACCTCAGTAGCCGTGACTATCGACAGNNNNNNNNTAGACGCTATTAACGTATCTCGCTCTGTTG	165
NC_021658_119240	GATCAAGGTATGCGTCGATCGATATATGGTAGAGTGTACCGACCTCAGTAGCCGTGACTATCGACAGNNNNNNNNGCGATCTGGGCAGATGCATGATCGTGCTGG	165
NC_021994_21060	CGGCAAGAATCGTTACTCATGGTTATTTCAAGAGTGTACCGACCTCAGTAGCCGTGACTATCGACAGNNNNNNNNCAGTCGTCTGCCCTTATTGCCGAACTGAAG	165
CP_002007_56490	CATCTTTGACGAATCCATGATTACAGGCGAAGAGTGTACCGACCTCAGTAGCCGTGACTATCGACAGNNNNNNNNACTGGATGCTACCCTCATCAGTCCGCAATC	164
NC_004547_106632	CCCTTCTCTGTCGGTGATAATTTGCGGTTCAGAGTGTACCGACCTCAGTAGCCGTGACTATCGACAGNNNNNNNNGTCGGGTCCACAGAGATGGCAAACCATATG	164
NC_008555_84248	CGTCACCGTCTAAGGCTCTTGTCCCAACCGAGAGTGTACCGACCTCAGTAGCCGTGACTATCGACAGNNNNNNNNAAAGAATCTGGCGAGAATGTTCAGATAAGC	164
NC_010382_85055	CAATGGTGTCCTAGCATGTGGATGGGATCAAGAGTGTACCGACCTCAGTAGCCGTGACTATCGACAGNNNNNNNNTCCATGGGAACATGAAACGGTAATTACTGC	164
NC_010505_161328	CGAGTTATGTCGGCCAAGCAATCCAGAGCGAGAGTGTACCGACCTCAGTAGCCGTGACTATCGACAGNNNNNNNNTCGCAGTCATCATCACCTGCTTCAACTACG	164
NC_011662_119949	CCCGTTCCGGATTATCATTGATCCGATGGGAGAGTGTACCGACCTCAGTAGCCGTGACTATCGACAGNNNNNNNNAGACATGAAGTCGGCTAGATTCACGGCTCG	164
NC_013204_82652	GCTGTCGGTGATCATGAAGCACTTGTGCTTAGAGTGTACCGACCTCAGTAGCCGTGACTATCGACAGNNNNNNNNCACGCACTTCGCAGCATTCTCTTCGAAGTG	164
NC_013355_67772	CTGGCGTATTCTCTGGGATATTATTATTGGAGAGTGTACCGACCTCAGTAGCCGTGACTATCGACAGNNNNNNNNCATCCACCACCATAGAAGATGTGGCCGCCG	164
NC_013512_67810	CGTGGTCTTTGTTCTTATCTACACCGCACTAGAGTGTACCGACCTCAGTAGCCGTGACTATCGACAGNNNNNNNNCCTGCTCACGGCTTCACTCATTACCGTAGG	164
NC_013729_28502	CTAGCGTCACTCGATCAGAACCTATTGACTAGAGTGTACCGACCTCAGTAGCCGTGACTATCGACAGNNNNNNNNGCGCTTTCACGTTGCGCAGTCTTCGGCAAG	164
NC_013892_63426	CAGTGGATAGATGTACGCAGGATATCATGCAGAGTGTACCGACCTCAGTAGCCGTGACTATCGACAGNNNNNNNNACCACTTGAACAGGTTGGGATAACCCGAGC	164
NC_014664_18	CGGTGACGCGCCATATGCGACCGGTTCTCTAGAGTGTACCGACCTCAGTAGCCGTGACTATCGACAGNNNNNNNNAATCGGTATGTGTATATGCGTGGAAATTGC	164
NC_014816_18502	CGGTTGTGGGTCGATTGACCTACTTTCTTAAGAGTGTACCGACCTCAGTAGCCGTGACTATCGACAGNNNNNNNNGTCGGATTATGAGGGTGACCTCTGATCTGG	164
NC_015276_23327	CTGTTATTATGTCGTCGAGTGCGCTTTCTGAGAGTGTACCGACCTCAGTAGCCGTGACTATCGACAGNNNNNNNNGGTTGATAGCGAGATGATGCTCTTTAAGGG	164
NC_018011_109962	GTATATCTTGTCGAAATAGTCGTCCATCGTAGAGTGTACCGACCTCAGTAGCCGTGACTATCGACAGNNNNNNNNAGGCTTCAGCTCGTGCAGTTCGTACGAAAG	164
CP_006659_135240	GTTTAGTCATAAACGAACGTGGCGGAGCGCAGAGTGTACCGACCTCAGTAGCCGTGACTATCGACAGNNNNNNNNCTGTACGTTGAGGAGCAATTGCAGACGCTG	163
LT_551	GTTCCTCTCGCGTGATCATAAAGATTAATAAGAGTGTACCGACCTCAGTAGCCGTGACTATCGACAGNNNNNNNNCCGTCATCATATCTGACAAAGCCGGTTTGT	163
NC_002977_13577	GTACGGTATGCTGTGCGTGTTCGATCTGACAGAGTGTACCGACCTCAGTAGCCGTGACTATCGACAGNNNNNNNNGTTCGGACGAGTGTGAACCTTGCGAATGAC	163
NC_007088_98538	CTACAGGTCGATCTCGCAGAAACGCAGCTAAGAGTGTACCGACCTCAGTAGCCGTGACTATCGACAGNNNNNNNNTTCTCGGAATGATGTTTGGACGGATCTGAG	163
NC_011144_141	CTATCGCAAACGCGGGAGAAACAATCCTATAGAGTGTACCGACCTCAGTAGCCGTGACTATCGACAGNNNNNNNNGTCGGTTTCGGACATGATCTGGCTTGAATC	163
NC_011312_110376	GTCAGTTTATTGGGTAAGGCTTATGATGAGAGAGTGTACCGACCTCAGTAGCCGTGACTATCGACAGNNNNNNNNACGACAGAGCCTTGTTGGAGAGCGGCTATC	163
NC_011593_31633	GTTCAATGGCGCACGATGATCAGAAATAGCAGAGTGTACCGACCTCAGTAGCCGTGACTATCGACAGNNNNNNNNCAATTCCAGACTGTTTCTCCTATTAGCCGC	163
NC_013235_33069	GTACGTACTGCTACTGATCTTCGGTTTCTTAGAGTGTACCGACCTCAGTAGCCGTGACTATCGACAGNNNNNNNNGCTGGTCGCCTTTGCCGGAGCAATTGATTC	163
NC_013892_18317	GGATGACAGGTTCTAAAGAAGAATGCCTCAAGAGTGTACCGACCTCAGTAGCCGTGACTATCGACAGNNNNNNNNATGTGCTTCCAGTCGGATGGGTGGCCGTCG	163
NC_014314_18138	GTCAAGAATTCCACGCCGCACGAATGTTGCAGAGTGTACCGACCTCAGTAGCCGTGACTATCGACAGNNNNNNNNAACGACTACCGGTTAACTTCGGTGATGGTG	163
NC_014314_23682	GGAGCCTGCCATTCCTTTGGTTTCTTTAATAGAGTGTACCGACCTCAGTAGCCGTGACTATCGACAGNNNNNNNNCCAGCAACATCGGAGCTTTCATTGTCTTCG	163
NC_014414_22934	GCATTCGCTACATTACCCTCGCCCATTCAAAGAGTGTACCGACCTCAGTAGCCGTGACTATCGACAGNNNNNNNNTGTCCCGTCTTGATGAATATTACGAGAAGG	163
NC_014632_15259	CGGAACTTATTCTGTAGTACGGCTGAGTGCAGAGTGTACCGACCTCAGTAGCCGTGACTATCGACAGNNNNNNNNCCTTTGAGAGCTACAGTCCTCGGTACCCTG	163
NC_015501_69848	GCGGGTAGTCTGTGATGTCTATCGAAGTGAAGAGTGTACCGACCTCAGTAGCCGTGACTATCGACAGNNNNNNNNTATGTCCCATGGCTGAGAGTACGATCTGTG	163
NC_015681_48162	GCCTAACTTACGTGCCTGACGAGGTGGTGGAGAGTGTACCGACCTCAGTAGCCGTGACTATCGACAGNNNNNNNNCCATCGTTAACCAAATAGCCAAAGATTACG	163
NC_015760_26107	GGTGTCTCCTTTGACTTGCTTACCATCGGCAGAGTGTACCGACCTCAGTAGCCGTGACTATCGACAGNNNNNNNNAAAGTGATATGTTGCTCCGTTAACTTGACG	163
NC_016622_96787	GCTTTGACAATCCGCGTGGCTGTCCGTACTAGAGTGTACCGACCTCAGTAGCCGTGACTATCGACAGNNNNNNNNTGTGTGGATATTGGAAGAAATTAACACGCG	163
NC_019954_12695	CTTTATATGAATCGCTACTGACAACTACGGAGAGTGTACCGACCTCAGTAGCCGTGACTATCGACAGNNNNNNNNGATCTAATCCGCCCAGTGCTTCATCGGCTG	163
NC_003143_13778	CTCTCATGTTGTCGCCGGGCGGATTATCGCAGAGTGTACCGACCTCAGTAGCCGTGACTATCGACAGNNNNNNNNTATTATTCTGGATGAGGCATTCTCGCGTAG	162
NC_004663_135363	GGTTCTCCGTGGAAGTCCAACAGTCAGTTGAGAGTGTACCGACCTCAGTAGCCGTGACTATCGACAGNNNNNNNNGGTACAGCAGCTTTCTATGGTTGTGGAACG	162
NC_004663_164466	GTAATCTTCCCGTTTGACGAAACTTTCTACAGAGTGTACCGACCTCAGTAGCCGTGACTATCGACAGNNNNNNNNTGCGGATTTGCCGGTGCTTTCCCGTAACAG	162
NC_004663_208574	CTTTACCTTTCGGATGAAAGTGCCATCGGTAGAGTGTACCGACCTCAGTAGCCGTGACTATCGACAGNNNNNNNNAGCGCCATTGAAAGCAACATCCAGCGTGCC	162
NC_007645_63918	GGTGGTGTCCTGCAGACGGTCCTTAACACTAGAGTGTACCGACCTCAGTAGCCGTGACTATCGACAGNNNNNNNNAATGCTTTCAAGTCGGATCAGAGACTTCTC	162
NC_009633_140326	GCTTCCATCTCTTTCGTGCTATTCATACCAAGAGTGTACCGACCTCAGTAGCCGTGACTATCGACAGNNNNNNNNTGAGCTTGATAATAAGCCCGTCCCTTGACG	162
NC_013174_41	GTCAGCTCGCTGAGATCGTGTTGAAGGATCAGAGTGTACCGACCTCAGTAGCCGTGACTATCGACAGNNNNNNNNTTGCGAACTTGAATCGGCAACCAGTTGATC	162
NC_013730_97887	GTGACTTTCAAATAGGCTTCGGGCGATAATAGAGTGTACCGACCTCAGTAGCCGTGACTATCGACAGNNNNNNNNTCTATCTGACCATTCGTGCTGATGGCTTCC	162
NC_013757_169807	CACTGTAACCGTGAGAGATGTTACGTATAAAGAGTGTACCGACCTCAGTAGCCGTGACTATCGACAGNNNNNNNNGGGTCCGAACAGCCTAACGGTGCGGACGAC	162
NC_014121_80859	CGCCATTAAATACGCAGGGCGAGGCGATGAAGAGTGTACCGACCTCAGTAGCCGTGACTATCGACAGNNNNNNNNTTCCAAGATTAATATCCAGGTTTGCGCTCC	162
NC_015388_55809	CGCTTCGACATCTACGGTATTTAAATCAGGAGAGTGTACCGACCTCAGTAGCCGTGACTATCGACAGNNNNNNNNGCGCGCCGTTCCCATAATGGTCTGTTTGGC	162
NC_020995_98821	GTTGACCCTGCGATGCTCCAAAGTTCCCAAAGAGTGTACCGACCTCAGTAGCCGTGACTATCGACAGNNNNNNNNCGCTCTGCTGTTTCTTCCACAAGAGTTCTG	162
NC_004547_109584	CACAAGATCTGGCGTCACTGTCGATAGGCTAGAGTGTACCGACCTCAGTAGCCGTGACTATCGACAGNNNNNNNNATCAGGTTCCAGCTCCTGTGTTACTGCCTG	161
NC_010524_17465	GTTGCCTTCTTCTTCGCGCACATCGACGATAGAGTGTACCGACCTCAGTAGCCGTGACTATCGACAGNNNNNNNNATGTAGCGCCTTCAGGATCAGGGTGAACTC	161
NC_012590_5544	GTAGTTCCGGTTATCCGCAATTACCTGAACAGAGTGTACCGACCTCAGTAGCCGTGACTATCGACAGNNNNNNNNTACCGTGACTTGGCGCTGGACGTCATCGAG	161
NC_015185_43558	CAAGTAATGTTTCACGGGTGTATGCTCCGTAGAGTGTACCGACCTCAGTAGCCGTGACTATCGACAGNNNNNNNNCGTATACGATGGGCAGTCCTACGATTATTC	161
NC_016641_71660	CGCTGGCTTGGCCGCAATTCGCATGGGTTGAGAGTGTACCGACCTCAGTAGCCGTGACTATCGACAGNNNNNNNNTGTTTGCTTCGCAACTGTCTGAATGGTTTC	161
NC_017047_36186	CTGTTGTAACGCTTTGCTGAACTGTGATTCAGAGTGTACCGACCTCAGTAGCCGTGACTATCGACAGNNNNNNNNATACGGTTAAGCATGTAGGGCGGGATAACG	161
AGGR_5191	CATTCGTCGTATAGATCACTTTGCGGATGTAGAGTGTACCGACCTCAGTAGCCGTGACTATCGACAGNNNNNNNNGGCGGATCACGCTGTTTAGCGACTCGATGG	160
NC_004552_38111	CACGGAATTTCTCAGCCAAGCTTGTTAACTAGAGTGTACCGACCTCAGTAGCCGTGACTATCGACAGNNNNNNNNCTCCGGTTTGTTTAGACGGTTGTGCTTCTC	160
NC_007404_34716	CGCATTCTCCGAGGCTGCACGGTAATCATAAGAGTGTACCGACCTCAGTAGCCGTGACTATCGACAGNNNNNNNNGGATACAGCTTGTTGTTACTGCTGAAGAAC	160
NC_011593_43129	GATTTCGGATGGGCCATAATCGACATGGTTAGAGTGTACCGACCTCAGTAGCCGTGACTATCGACAGNNNNNNNNTATAGTCCTATGAGGTCCGATCTGGTGAAG	160
NC_012590_42556	GGACCATCAGAGGTATTTGTGCAACCAATCAGAGTGTACCGACCTCAGTAGCCGTGACTATCGACAGNNNNNNNNGATACTCGAGAAGGCTCTGCCACTCGGATC	160
NC_014323_170268	CACGATAGATGATTGGTATCGCCATGAGCAAGAGTGTACCGACCTCAGTAGCCGTGACTATCGACAGNNNNNNNNGGGTCGCTCTTGCCTGACGCGTTCGTTATC	160
NC_014640_79526	CAATTGATTACGCTGGCATCGCTCGATTATAGAGTGTACCGACCTCAGTAGCCGTGACTATCGACAGNNNNNNNNCGGTTTCAGCCATTGCCGAATACCCAATAC	160
EAEA_721	ATTGACTCCCGCTTTACGGCAAATTTAGGTAGAGTGTACCGACCTCAGTAGCCGTGACTATCGACAGNNNNNNNNCTGGCATTTGGTCAGGTCGGAGCGCGTTAC	159
NC_002696_48881	CCGCGCTGTGATGCATTTCCAGTCTCGAGTAGAGTGTACCGACCTCAGTAGCCGTGACTATCGACAGNNNNNNNNCTAGAATCGACCTCTACGTGTCTTCGCTTC	159
NC_007520_69678	CGGCTTACCACCGATTTGGTCGGATAATCGAGAGTGTACCGACCTCAGTAGCCGTGACTATCGACAGNNNNNNNNCAAGCAGGTCTTGCCACACTCTGAATATAG	159
NC_007794_46273	GTTCAACGATGTCGCCAGCACAGTCATTCAAGAGTGTACCGACCTCAGTAGCCGTGACTATCGACAGNNNNNNNNGTTCAGCGACCTTGTGTTCGAGGTCACGAC	159
NC_008554_156545	GGTCAGTAATCCTCCTTTCATGGGTGGGCGAGAGTGTACCGACCTCAGTAGCCGTGACTATCGACAGNNNNNNNNTGGAAGCAAGCAAGGTGGCTTTGACGTATG	159
NC_012803_74435	CTGAAGCTTCTGCATTGTGGATGTACAAGAAGAGTGTACCGACCTCAGTAGCCGTGACTATCGACAGNNNNNNNNCGCGTCAGGCTTCTCAGGACTGGAGACGTG	159
NC_012997_154085	CATGGTACCGCCGTTCGGGTACATGTAGTTAGAGTGTACCGACCTCAGTAGCCGTGACTATCGACAGNNNNNNNNAACTTCAGTCAGGTCGCCGTACTGATCTTC	159
NC_014414_30089	CTCTTCTTGCTCCGTTTGCTGATTTAAGGTAGAGTGTACCGACCTCAGTAGCCGTGACTATCGACAGNNNNNNNNGCCAAGGGTGAAGGAGAGGCCGAATACGAC	159
NC_014501_203001	CGCCTCCAACAACTGTAAACCCTCTCGACAAGAGTGTACCGACCTCAGTAGCCGTGACTATCGACAGNNNNNNNNGCCAACCATTCCCGCATTATTGCCCAATTG	159
NC_014933_43278	GAGAGCGTCACTTCATTCTTGGTGGCAAACAGAGTGTACCGACCTCAGTAGCCGTGACTATCGACAGNNNNNNNNGCCTCCAGCTTGTCTTTGGGAGAGATGATG	159
NC_015276_126704	CTTTGTGGATAAGCGGTCAATTTATGCACGAGAGTGTACCGACCTCAGTAGCCGTGACTATCGACAGNNNNNNNNTCCTCTTTATCACCCTCTTGCCGCTCATTG	159
NC_015312_36069	GCTCCAGGTTAGCAGGTGTAAGTGGCGAATAGAGTGTACCGACCTCAGTAGCCGTGACTATCGACAGNNNNNNNNGTAATATGCGACTAGCTTTGAACTCTTACG	159
NC_017501_61531	CGCTCGTGTTGTGCATTAAGATGCGTATTAAGAGTGTACCGACCTCAGTAGCCGTGACTATCGACAGNNNNNNNNGCGTAGGCATCTACTTGGTTGAGCGTTACC	159
NC_018017_38249	CAGGAGAAGGCCTTAAAGCCAATGACGCCGAGAGTGTACCGACCTCAGTAGCCGTGACTATCGACAGNNNNNNNNATGCGTGGAAATTCATCGATACCGCTATGG	159
NC_009523_100086	CGTGATGCGGGCTAATGGAGATTGAGAATTAGAGTGTACCGACCTCAGTAGCCGTGACTATCGACAGNNNNNNNNAGAAGCAATCCGACATCATCCGTCGTCGGG	158
NC_010655_28966	CAAGGCGTATTTCTCAATGCGCGTGTTATTAGAGTGTACCGACCTCAGTAGCCGTGACTATCGACAGNNNNNNNNATCCGTCAGCGTCCAGGTTCCATCCGTCAG	158
NC_011126_9384	CGGATGTAAGACGTGTTGTTCAAACTTTATAGAGTGTACCGACCTCAGTAGCCGTGACTATCGACAGNNNNNNNNGGTCCAGATGCTTGGTGCCGTTGGAATGTG	158
NC_013216_70828	GGTATCCATGTCCGGAATGACCGGTTTCGTAGAGTGTACCGACCTCAGTAGCCGTGACTATCGACAGNNNNNNNNGTCCCTGGAATATGTTTACATGCCCAAGGC	158
NC_014008_110016	GCGAATGTCTGCTTGTGACGGTTTGCGTCGAGAGTGTACCGACCTCAGTAGCCGTGACTATCGACAGNNNNNNNNCGTTTGAATCGTGAATGAACGTTAATTGGC	158
NC_014034_47570	CGCAGCGAGTGATCTGTCTTCAGCCTTATGAGAGTGTACCGACCTCAGTAGCCGTGACTATCGACAGNNNNNNNNTGAATGACATTCAGGAGCCGTTTGCGCTCG	158
NC_014640_119598	GATAGAAGCTACAACTATCGAAGTGTATCGAGAGTGTACCGACCTCAGTAGCCGTGACTATCGACAGNNNNNNNNTTGCTCATGGGCGGAATCCTTCGAAAGACG	158
NC_017456_31127	GTTTCGACCCAGAAGTTTCGTTCCCAATCGAGAGTGTACCGACCTCAGTAGCCGTGACTATCGACAGNNNNNNNNAAGCTGTTAAGGGCTTGAAGGAACTTTGCG	158
NC_017465_11717	GGGACGGAATCTGAACTTGGGCAATTTCGGAGAGTGTACCGACCTCAGTAGCCGTGACTATCGACAGNNNNNNNNGGGTTTCGTAGGTTTGGTCATCGTTGACCC	158
NC_017501_45700	CGTGGATAGGTGTGTATCGGACGAACATTTAGAGTGTACCGACCTCAGTAGCCGTGACTATCGACAGNNNNNNNNGCTGCCACGCCTGAGTTTCTTAAATTTGGG	158
NC_021362_10411	GGAGCGGCAGGATATTGACGAACTCATCTAAGAGTGTACCGACCTCAGTAGCCGTGACTATCGACAGNNNNNNNNTTATGCTGATCGAAGACAGGCGTATATGCC	158
NC_002936_8691	GCGGTGGAACTGGTATAAGGGTCACTGATAAGAGTGTACCGACCTCAGTAGCCGTGACTATCGACAGNNNNNNNNATAATAGAAGAATAGATACCCTCCCTCGCC	157
NC_005042_6808	GCAATGCCTTGAGATTACGGCGTGGCTAAAAGAGTGTACCGACCTCAGTAGCCGTGACTATCGACAGNNNNNNNNCAGCCTTATTGCTGATAGAGAATCCCTCCC	157
NC_005085_66076	CATGTCTGAACGTGAAGTTAGGTTGTGGCCAGAGTGTACCGACCTCAGTAGCCGTGACTATCGACAGNNNNNNNNTATCAATTTGTTCTGTGTCGGCGGAGTGAG	157
NC_006138_75163	CCAGAGATCTGTTGCCTGTGTTTGATGACAAGAGTGTACCGACCTCAGTAGCCGTGACTATCGACAGNNNNNNNNTTCGCCCTGCCACCTATAATGGCGAGAATG	157
NC_008554_42300	CTTGGCAGGTGTTGTATAATCTTGAACGCAAGAGTGTACCGACCTCAGTAGCCGTGACTATCGACAGNNNNNNNNGTGGTTTATCCACGCCCGCGTCACATTACG	157
NC_010002_126313	CATGAGCCCAGAACCGTTGGTGCGGGATGTAGAGTGTACCGACCTCAGTAGCCGTGACTATCGACAGNNNNNNNNGTAGTACGTTGATGCGGATGATCTTGTTTG	157
NC_011567_93377	GCTGGTCGGCGCAAGATCTTGTCACGCTAGAGAGTGTACCGACCTCAGTAGCCGTGACTATCGACAGNNNNNNNNATATATTCGGATTGTCGAACGTGCAATATC	157
NC_013714_49350	GGACTGAGCGAATGGTTGTTGATGAACTCGAGAGTGTACCGACCTCAGTAGCCGTGACTATCGACAGNNNNNNNNATGATCCTGTTCAGCGTGGCATTCTGCGAC	157
NC_014365_37304	CATCTGCCGCGCTATCAGCTAGTGTTAGTCAGAGTGTACCGACCTCAGTAGCCGTGACTATCGACAGNNNNNNNNAGTCTGATTCCCAAAGTGTGCAATTGGCCG	157
NC_015144_48474	GGTGATAGCTCCCGCTGTTTCAGAGGCAACAGAGTGTACCGACCTCAGTAGCCGTGACTATCGACAGNNNNNNNNCGGAATCCCGAAGTGTTCTGAGATGTAAAG	157
NC_021179_10887	GATAGAATAAAGGTGCAAGGCAGCGGTGCGAGAGTGTACCGACCTCAGTAGCCGTGACTATCGACAGNNNNNNNNATGGTTTGGTGTTGGTCAGTCGGTTATTGG	157
STP_1041	GATTTACGCGATCAGCGGCCCGCTCATTGCAGAGTGTACCGACCTCAGTAGCCGTGACTATCGACAGNNNNNNNNTTGTTGCATGAACCCGAACGCGATTTCGAT	157
CP_006659_30883	CGCGCACTAAAGCGTTAAAGTCATTGCTGAAGAGTGTACCGACCTCAGTAGCCGTGACTATCGACAGNNNNNNNNTCTCGCGCACGCTATTATATTGTGACGCCG	156
NC_000916_36110	CGGGTGTTAGTCTTCCTCCGGTGTGTCTTCAGAGTGTACCGACCTCAGTAGCCGTGACTATCGACAGNNNNNNNNGATCTGCATCGGAATTTACCACAATCTCTG	156
NC_004663_73232	GTTGTTCTATCGTTCAAGAAGCAAACGTCAAGAGTGTACCGACCTCAGTAGCCGTGACTATCGACAGNNNNNNNNTGTCCTGGCAATACTAGGTTGCGGTGCCTG	156
NC_007645_228292	GTCATTGCCGTTGAAGGTCAGTTCAGGCTGAGAGTGTACCGACCTCAGTAGCCGTGACTATCGACAGNNNNNNNNATCGGTCTTCACCACCACTTGGCGTTGATG	156
NC_009009_43666	CTGGATGCTACCTTTATAGGAAGTCGCCTTAGAGTGTACCGACCTCAGTAGCCGTGACTATCGACAGNNNNNNNNGACATCTGTCCAAGTATTGCTCAAGCGTTC	156
NC_011144_5719	CTACAGGCGATGCTTGCCGAACTTGCGTGAAGAGTGTACCGACCTCAGTAGCCGTGACTATCGACAGNNNNNNNNTTGAATCTGCTGAGAGAGATCCGCAACGAC	156
NC_012590_22146	CATGGCGTTCTGATTGGGCTCATCTGTGGAAGAGTGTACCGACCTCAGTAGCCGTGACTATCGACAGNNNNNNNNTTGGGTATCTTTACGAAGTCCGCAAATTCC	156
NC_013037_63470	CGTTGATAATGGTGGCTTCGGCGTACACATAGAGTGTACCGACCTCAGTAGCCGTGACTATCGACAGNNNNNNNNCGATCCCGAAAGAGGTCCTGAATTTGAGGC	156
NC_015760_53822	GGATTGGTCGAGTTGGTAATCTTAAGTCCAAGAGTGTACCGACCTCAGTAGCCGTGACTATCGACAGNNNNNNNNATCTTTGTCACCTTGACATCCGCTGAGACG	156
NC_017731_113997	CAATACCATTCTTGCACCAGGCTTATATTCAGAGTGTACCGACCTCAGTAGCCGTGACTATCGACAGNNNNNNNNCACACAGTTACTCGGTAACGGCACTACCAG	156
NC_019567_78976	CATTCGCGTGGATCTTCAACCGCATCATTCAGAGTGTACCGACCTCAGTAGCCGTGACTATCGACAGNNNNNNNNTCATAGTACTGATTCAGGAAGTCCACCAGC	156
NC_019954_28515	CGCATCTCGCCTGAATCCTTTCGAATCACCAGAGTGTACCGACCTCAGTAGCCGTGACTATCGACAGNNNNNNNNTCCTTATTCGGTTGGTGGCGGAGGTTATTC	156
NC_004116_69742	GTTGTGATAAAGCGGAGAGCCTTGTCGATTAGAGTGTACCGACCTCAGTAGCCGTGACTATCGACAGNNNNNNNNAGAGCCACCTCTCAGGAATTGTGAGAGTTC	155
NC_004603_64416	GGGCTTTACTTTCAGGGATTGAGCGATAGTAGAGTGTACCGACCTCAGTAGCCGTGACTATCGACAGNNNNNNNNCTTTAACGTTCCCTTCTACGCCGACTTTGC	155
NC_007643_115990	GAATGTTTCCCAGATGAAGTACCGCACTCCAGAGTGTACCGACCTCAGTAGCCGTGACTATCGACAGNNNNNNNNATGACAGATCACCTAGATTGACCTGCATTG	155
NC_008709_56041	CTCCCGGGTCCAGGATGACTAGATGGACCTAGAGTGTACCGACCTCAGTAGCCGTGACTATCGACAGNNNNNNNNGATGGATTTGGAGTTGTACTTGGCCAATTC	155
NC_010376_9365	CGTTGGACTTAGCGCAGTTGCTGGAGATTTAGAGTGTACCGACCTCAGTAGCCGTGACTATCGACAGNNNNNNNNTGCTGTGTCACTAGCATGCTTGACGACATC	155
NC_012669_151094	GATATATCGTTACCGCGTTCGCCGGTTCAGAGAGTGTACCGACCTCAGTAGCCGTGACTATCGACAGNNNNNNNNAACCTATCGTTTGACACGCGATACGATCTC	155
NC_012968_52177	GCGCTAGCACTTAACTGCTCAGCTAGTGTTAGAGTGTACCGACCTCAGTAGCCGTGACTATCGACAGNNNNNNNNTGGTCATCCATATGCATCAGCGTTTCGTGC	155
NC_013521_38431	CCTACATCTCACCCAAATAGGATGCTTTCGAGAGTGTACCGACCTCAGTAGCCGTGACTATCGACAGNNNNNNNNACATGTACTCGGTCGTCAAGGGACGTCAGC	155
NC_013730_198114	GTTCATCCAGGTTATGGACATTCGTGCCATAGAGTGTACCGACCTCAGTAGCCGTGACTATCGACAGNNNNNNNNCACATAGACTTTCAAAGGTGGGCTGTCCGG	155
NC_014034_111711	CCATTCAGCTAGGTTCTTAGTTCTCTGCATAGAGTGTACCGACCTCAGTAGCCGTGACTATCGACAGNNNNNNNNATAGTGCGTAACGCTTGCTTCATCGGCGAG	155
NC_015277_28164	GGCATCGTGCGGATACGTATTAACCACCGTAGAGTGTACCGACCTCAGTAGCCGTGACTATCGACAGNNNNNNNNATGATATTCTAGACCCTGCGTATAAGCGTG	155
NC_004663_160161	CGGTTGTGTTACCGAACAAATACACTTCAGAGAGTGTACCGACCTCAGTAGCCGTGACTATCGACAGNNNNNNNNTCCATTCGTCGTTGAATGCCCATGAACCGC	154
NC_008531_51724	GAATTAGCCCAAGACCTCTCGTTTCACCAAAGAGTGTACCGACCTCAGTAGCCGTGACTATCGACAGNNNNNNNNCTTGTTTAGGTAATTCAACCACTTGCCCGG	154
NC_009972_95843	GGCTTAGATGCCAATGGTTCGATTGAGATGAGAGTGTACCGACCTCAGTAGCCGTGACTATCGACAGNNNNNNNNGGTACATTGGTGGTCAATGCTGCTGGCGAC	154
NC_010505_92924	GTCCACGACCTATGCAATTTCTCGGGCTGTAGAGTGTACCGACCTCAGTAGCCGTGACTATCGACAGNNNNNNNNTTTCGGGCATTGGAGTTGACCCGGTTTGTG	154
NC_010842_96983	GGATTTGGATCCTGGCTTTCTCAAATATTCAGAGTGTACCGACCTCAGTAGCCGTGACTATCGACAGNNNNNNNNGTATGGACAGTTAGTCCGACCGATACCCTC	154
NC_011126_20187	GTATGAAACCAAACGGCATTCCTGGGTAAGAGAGTGTACCGACCTCAGTAGCCGTGACTATCGACAGNNNNNNNNTTAACGCTGTTGAACTCACCAACGCTTGCG	154
NC_013440_47662	GATGTTCTGTGGATCGTTGAACTCGGTGCGAGAGTGTACCGACCTCAGTAGCCGTGACTATCGACAGNNNNNNNNACGGCTGGTTCCATACTTGCGATGATAGTC	154
NC_013595_126356	CTGTGGGTAACAGAACGTCATAATCCGAGTAGAGTGTACCGACCTCAGTAGCCGTGACTATCGACAGNNNNNNNNCCCACAGTTAGGCGATGATTAGCCGAGTTG	154
NC_014220_41725	CTCTTAAATCGAGATTCTCCCTAGCCTTAGAGAGTGTACCGACCTCAGTAGCCGTGACTATCGACAGNNNNNNNNGCTGAGTGCCGGGTCTGTGTTCATCTGTGG	154
NC_014414_37649	CATTGGATGTCGTATTTGCGTCAGGTGGAAAGAGTGTACCGACCTCAGTAGCCGTGACTATCGACAGNNNNNNNNGAGAACTGATGACGCTCCTAAGTCATCGGG	154
NC_014923_117012	GTCTGTGTCGGGTCGTTTCATGGCTGCTTGAGAGTGTACCGACCTCAGTAGCCGTGACTATCGACAGNNNNNNNNTGTTTCAACTTCATTTCGTGTCGAATGCAG	154
NC_015681_16075	CCGCTCCGGTATTTACTACCTTGGCTTCTAAGAGTGTACCGACCTCAGTAGCCGTGACTATCGACAGNNNNNNNNCTTTAAGAACCAGACGATAGGGATTGGTGG	154
NC_020819_43050	GGACGCCATCAAATACGGCACCACTTTCGTAGAGTGTACCGACCTCAGTAGCCGTGACTATCGACAGNNNNNNNNTAGTGTGACTGACCCGCGATACACCTTACC	154
NC_008554_118488	CGATTCCGGATGACAAACCAGGTTCTTGGTAGAGTGTACCGACCTCAGTAGCCGTGACTATCGACAGNNNNNNNNAGCTGCCGTGCTCTCTACTCTCACTTCCTG	153
NC_008686_30173	CTTTGCCAATACGAACAAGGGTCATATGGCAGAGTGTACCGACCTCAGTAGCCGTGACTATCGACAGNNNNNNNNGGTTTCGGGTCCGAAGGACAAGGTCGACAC	153
NC_010002_62915	CAAGCTCGTGTTCATCAAATTTCCCAAGAAAGAGTGTACCGACCTCAGTAGCCGTGACTATCGACAGNNNNNNNNCTTGCCAGCCATGGGCGCTGATGCACTTGG	153
NC_012691_53760	GCAGACATCCTGAAGGATTATCTGCAGCAAAGAGTGTACCGACCTCAGTAGCCGTGACTATCGACAGNNNNNNNNTTCCAGGTACATGGGAAACCGCTCGATATG	153
NC_014158_67812	GATGGATACGAGTATCGCCAATCTTGCGCAAGAGTGTACCGACCTCAGTAGCCGTGACTATCGACAGNNNNNNNNCTGTCAGGTAATCGATCTTGCGTCCGTCGG	153
NC_014816_44338	CTGGATGGGTTACAAAGGGTCGATTTACGCAGAGTGTACCGACCTCAGTAGCCGTGACTATCGACAGNNNNNNNNGATTTCTTAAGTGGTCTGGGCGATGGATTG	153
NC_015388_109297	GATGACCAGGGTAGTGAAGTAAGGCTTATAAGAGTGTACCGACCTCAGTAGCCGTGACTATCGACAGNNNNNNNNGTCGGGATAGAGCCGGATTATCGTCTGCAG	153
NC_015388_5112	GTCACCGGTGTGTGTAGCGTTACTACCAATAGAGTGTACCGACCTCAGTAGCCGTGACTATCGACAGNNNNNNNNAAATGGAGGAGATAATCGCGTTTCATGGGC	153
NC_015702_26935	GGATTCTCGTAGGTGGGTGAGCTCTTGTGCAGAGTGTACCGACCTCAGTAGCCGTGACTATCGACAGNNNNNNNNTAATGCTTCGGTAACCGCATTGTTCGACAC	153
NC_016605_41221	CTAGGCATCTCTGGCATCTTAGCCTCAACGAGAGTGTACCGACCTCAGTAGCCGTGACTATCGACAGNNNNNNNNAGCTTGTTAACATAGCGATCACGGCGCTTG	153
NC_018142_69236	GACATGTAGTAGGGCTTTCACAATAAGGTTAGAGTGTACCGACCTCAGTAGCCGTGACTATCGACAGNNNNNNNNGCTACGGTCGAGGCCTCAGTGGTGGAGGAG	153
NC_021514_93662	GGTCCCGTCTTTGAAATCGTACTCCCTGAAAGAGTGTACCGACCTCAGTAGCCGTGACTATCGACAGNNNNNNNNCCCAACACCAAGTACACCCACATGACTGAC	153
NC_008358_7229	GCAATATCGCCCGATAATTTATTCGCGATCAGAGTGTACCGACCTCAGTAGCCGTGACTATCGACAGNNNNNNNNGAAATGGTATTTGATCCGCTTTCTCCGCCG	152
NC_009138_114048	CGCCTGCAGGGATGAACCCTTGTCTGCACCAGAGTGTACCGACCTCAGTAGCCGTGACTATCGACAGNNNNNNNNGTTTACAAAGTCGAGATAGGTTGCATGACG	152
NC_009972_128482	CAAGAATATGCCCTCGTTGATACCCTAACCAGAGTGTACCGACCTCAGTAGCCGTGACTATCGACAGNNNNNNNNGCGATTCGGCTTGGTTTAGGCATGGTGCAC	152
NC_010505_13702	GGCGGTAATCAATATCGTGGTTCTGATGATAGAGTGTACCGACCTCAGTAGCCGTGACTATCGACAGNNNNNNNNGGGCGAGTTCTCGGTGGTGTCAGCCTACTG	152
NC_010524_156984	CATGGTGGTGGTTAGACTTACGTTTACGTCAGAGTGTACCGACCTCAGTAGCCGTGACTATCGACAGNNNNNNNNATAAACCAGTTGGTGTTCGAGCAGGTTGGC	152
NC_010644_30540	GAAGTTGTAATGTGTCTGTCGGTAACAACAAGAGTGTACCGACCTCAGTAGCCGTGACTATCGACAGNNNNNNNNCCGAAAGCCATTGATGTGCCAGGCCCGCGG	152
NC_010803_25358	CGGGCGAACCTCTGCAATGACCGGCGTTGTAGAGTGTACCGACCTCAGTAGCCGTGACTATCGACAGNNNNNNNNATTTGTTTCAGGCTGTTTGGGTATTCCAGC	152
NC_010995_22673	GTTGTATCTACCCGTTTAAAGCGACTGCGGAGAGTGTACCGACCTCAGTAGCCGTGACTATCGACAGNNNNNNNNATATAAAGCGTGGTGGTGGTTGAGCCTGCC	152
NC_012803_11026	GCGTGTCAGTCGGTGTAGGGTGATGACAGAAGAGTGTACCGACCTCAGTAGCCGTGACTATCGACAGNNNNNNNNGAGTGAGACTGCGTCTGATTCTGTGAGATG	152
NC_013222_101448	GGACCAGGTCCGAGTTCGCTTTACCCTTTCAGAGTGTACCGACCTCAGTAGCCGTGACTATCGACAGNNNNNNNNATTGCTGTTCCAGGTGCTGTTTAAAGACCC	152
NC_013440_312462	GATCCCGAAAGGCCAGCCTGATTGAATGACAGAGTGTACCGACCTCAGTAGCCGTGACTATCGACAGNNNNNNNNGACCTTAATCTCACCTATCGGGCGATCAAC	152
NC_014314_49523	CCAGCCAGTAGAATCCCAATACGTGGTGTAAGAGTGTACCGACCTCAGTAGCCGTGACTATCGACAGNNNNNNNNCTGGCGATTTCTGACATGGTCGTATCTGGG	152
NC_015277_101075	GATTAATTCCTCTAGTGGATCCGTTAAGCAAGAGTGTACCGACCTCAGTAGCCGTGACTATCGACAGNNNNNNNNTTTCGTTGGTCGCATTAGACCCTCCCACCG	152
NC_015424_42843	CCGTTGCATGGTGTGTGGCACTCATAACCCAGAGTGTACCGACCTCAGTAGCCGTGACTATCGACAGNNNNNNNNGAACTATCAACAGACCATGATGTCCCACGC	152
NC_015520_21607	GGCAAAGTGGCAGCCATTATCAGATGATTTAGAGTGTACCGACCTCAGTAGCCGTGACTATCGACAGNNNNNNNNGTGGTAATCTGGCGGTTATCGCATTTCCAG	152
NC_015976_94070	CGTTGAAACCGCTCAAGCTGCTGGATCTTCAGAGTGTACCGACCTCAGTAGCCGTGACTATCGACAGNNNNNNNNTTGATGAGTTGGTGGTCACGAACCTGATTG	152
NC_017068_20338	CTTCGGAGGTAGCAGACAAGGTCTACAAGAAGAGTGTACCGACCTCAGTAGCCGTGACTATCGACAGNNNNNNNNAGGATCTGTCTTTGGCCCTCAAGGCTACGC	152
NC_017566_52261	CTAACACCAGCTCCGCTGGTTGGATATGGTAGAGTGTACCGACCTCAGTAGCCGTGACTATCGACAGNNNNNNNNGCTTCTCTATTTGCATGCTCAATAGCAGGG	152
NC_021744_14088	CATAGGACTGAATTGGCTGGATTCACAGATAGAGTGTACCGACCTCAGTAGCCGTGACTATCGACAGNNNNNNNNAATTGCGGCAATGGTGATGGGCTCTTTAGC	152
STX2_461	TAATGGAGTTCAGTGGTAATACAATGACCAAGAGTGTACCGACCTCAGTAGCCGTGACTATCGACAGNNNNNNNNGTCACTCACTGGTTTCATCATATCTGGCGT	152
NC_007088_15784	CAATGGTGTTGGACGCGGCGATATTTCGATAGAGTGTACCGACCTCAGTAGCCGTGACTATCGACAGNNNNNNNNTCGCCACACGTCGGCAGATCTCAACTCAAG	151
NC_009488_37955	CCTTGACTATTGGTGGCATATGGGCTGCTAAGAGTGTACCGACCTCAGTAGCCGTGACTATCGACAGNNNNNNNNGCGAATACTTCACTCCAGTGGGTCACTTAG	151
NC_010520_8703	CATGTAGCAGGTGTTATGCATCAAGCGCAAAGAGTGTACCGACCTCAGTAGCCGTGACTATCGACAGNNNNNNNNGGAGCTATTGCAGGTATAGGTGGAGCTACC	151
NC_014828_61093	GTCCATCTCCCGGAATTTATGGAGCCAGAAAGAGTGTACCGACCTCAGTAGCCGTGACTATCGACAGNNNNNNNNCAGGCGTTGACGCTGTGCCTGTTTAGTTAC	151
NC_016011_47619	GCTTCACCCAATTTATATCGGCTTCCGTGCAGAGTGTACCGACCTCAGTAGCCGTGACTATCGACAGNNNNNNNNCATGTGCATCATTAGCCGTTGCAGTTAAAG	151
NC_018011_20115	GCTACAAAGTGGGAGGCTTCAAGGTCTTCGAGAGTGTACCGACCTCAGTAGCCGTGACTATCGACAGNNNNNNNNTATTCTGCAAGATAATCGAACCGATGCACG	151
NC_022247_54950	GGGTACTGACAAGGCGGTGCGCCCGTTCTAAGAGTGTACCGACCTCAGTAGCCGTGACTATCGACAGNNNNNNNNAATTTGTAAGAGGACGTTAGCATCATCACC	151
NC_003450_80317	GGAAAGTGTTCATTTAAGGCCAAACGCGGGAGAGTGTACCGACCTCAGTAGCCGTGACTATCGACAGNNNNNNNNATCTTGGTTTGATATTGCAGTATCGGCGCC	150
NC_007964_282	GTGAACCATATTCCTGACATTGGCTTGAACAGAGTGTACCGACCTCAGTAGCCGTGACTATCGACAGNNNNNNNNCGGCGGCAAGATATTTGCGAATTCGTGTGC	150
NC_010644_43618	CTCGAGCCCATTGTGACAGTGTTATTATTAAGAGTGTACCGACCTCAGTAGCCGTGACTATCGACAGNNNNNNNNTGGGCGCCGTTATCGGGTTGTATGCGCAAG	150
NC_011666_75648	GTAGTATTACTGCTTCTAGCCTAGATGTTAAGAGTGTACCGACCTCAGTAGCCGTGACTATCGACAGNNNNNNNNCTGTGCGCCTGACAAATGAGCCCAGAAGCC	150
NC_012914_134300	GTTGGATGCACGCCGTCAAACAGCCAATAAAGAGTGTACCGACCTCAGTAGCCGTGACTATCGACAGNNNNNNNNTCGGAGGCCATCAAATAATGGCCTGCAGCC	150
NC_013720_135232	GGTAAGTTTGGCAATCTGCGGATGTCGATCAGAGTGTACCGACCTCAGTAGCCGTGACTATCGACAGNNNNNNNNATCACTTACTCAGGCGAATACTACCTGCTC	150
NC_015161_10447	GATTCTTTGGCGCTCGGAAATTACTTCTCAAGAGTGTACCGACCTCAGTAGCCGTGACTATCGACAGNNNNNNNNTATGCTTGCACCGGATGCAGCAGGAATCCC	150
NC_016023_24013	GAACAATTTCACTCGTCAAATGTTCCGGTTAGAGTGTACCGACCTCAGTAGCCGTGACTATCGACAGNNNNNNNNCGGCCGGGACTTGCTCAAGGCTGATTTCCC	150
NC_016605_6889	GTTGGCATCGGTTGGAGCAACTAATGGGCTAGAGTGTACCGACCTCAGTAGCCGTGACTATCGACAGNNNNNNNNAATTGTTGGACGGGTAGTCGGTGTATCGGC	150
NC_017047_165331	GTAAACGGTGTGCCTTTAAAGCCAATCGTTAGAGTGTACCGACCTCAGTAGCCGTGACTATCGACAGNNNNNNNNGCAACTTGTTGCTGTGCACCTGGTGCAACG	150
NC_018017_45048	GGTTGTGCCGTCAGATACCCGAAGTAGCCAAGAGTGTACCGACCTCAGTAGCCGTGACTATCGACAGNNNNNNNNAATATGAGGCAGTCACTGAAACCATCGATG	150
NC_002696_21889	CGCGAATTTCTACCCTTCCAATGTGTTGTTAGAGTGTACCGACCTCAGTAGCCGTGACTATCGACAGNNNNNNNNCGGGTTCTCGCCGACTTGCACGGAACAGTG	149
NC_002936_9841	CGGCTTTGCCGCTTTATCAGGCTTGGGTGAAGAGTGTACCGACCTCAGTAGCCGTGACTATCGACAGNNNNNNNNTACCGGTATAGGTTGTATCGGACCTACTGG	149
NC_002937_93194	GTGAAGCAGCAGGTCTATCAGATGCGTCAGAGAGTGTACCGACCTCAGTAGCCGTGACTATCGACAGNNNNNNNNTCCGACCAGTTGAAACAGGTACTTGTCGAC	149
NC_006932_30495	CGGAAATTTCCATGGTGGTCTGAGGCTTCAAGAGTGTACCGACCTCAGTAGCCGTGACTATCGACAGNNNNNNNNTTGAGAAGGCTCACGGGATTTGTCGCGTGC	149
NC_007404_91507	CTACCTGTTCGTTTCTACTGACCTATACCGAGAGTGTACCGACCTCAGTAGCCGTGACTATCGACAGNNNNNNNNGTCGGATTGTCGCGATGGCGCTGGATTACG	149
NC_008618_7781	GTAAGCGTCGGCTGTTCGGTGGATTCTTTGAGAGTGTACCGACCTCAGTAGCCGTGACTATCGACAGNNNNNNNNCTCGGTTATACGGTTCACGCACTCACGTTG	149
NC_009009_26936	GTGTTCGGAAACGTCGAGCTACAGATACAAAGAGTGTACCGACCTCAGTAGCCGTGACTATCGACAGNNNNNNNNGCTCAACCAGTTCCTCAAGTGAAACGGCTC	149
NC_010002_171511	GCCGTCAGCCCTGACTGGCTTTCTTGAATGAGAGTGTACCGACCTCAGTAGCCGTGACTATCGACAGNNNNNNNNTGCATGTCTATCTCTCCTGATATCAGCCGG	149
NC_010125_103116	CCCGGTAGACGGATAATGCGATGGGTCCATAGAGTGTACCGACCTCAGTAGCCGTGACTATCGACAGNNNNNNNNTTCTGTTCGCTTGCGTATCTCCCAATCATG	149
NC_013517_80618	GGCGACGGCCAGTCTATATTTCTGTCTATAAGAGTGTACCGACCTCAGTAGCCGTGACTATCGACAGNNNNNNNNTATGTTCCGTTCATTTCCGATCTGCCTAGC	149
NC_013946_103110	CTCAGTTGTTTGGATAGCACCTCCGATAAGAGAGTGTACCGACCTCAGTAGCCGTGACTATCGACAGNNNNNNNNTTATCCTTGAGCCTCTCGGTTTCGCGTACG	149
NC_014033_77069	CGCTATGGCCGAGAAGTTCCCTGTACAGAGAGAGTGTACCGACCTCAGTAGCCGTGACTATCGACAGNNNNNNNNGTTCATCAAGAAAGCTATCGAAGCTTATCG	149
NC_014158_1293	CGAACGGTGTTCGCGTCGTTTACCGTGGGCAGAGTGTACCGACCTCAGTAGCCGTGACTATCGACAGNNNNNNNNTCGTACACAGAAATCTAATAACTCACGGCG	149
NC_014365_17908	CGCTGCTTTCCTCTATTCTTCATCTTGTCTAGAGTGTACCGACCTCAGTAGCCGTGACTATCGACAGNNNNNNNNGCGCATCGTCATTTCATGCGTGCACGATGG	149
NC_014501_192368	GGTTGACCGTCAACAGGTAATTGAGCGATGAGAGTGTACCGACCTCAGTAGCCGTGACTATCGACAGNNNNNNNNTGATCTCCGGCTTTGAGAGTTGCGCTGATC	149
NC_014762_47266	CGCCGTTCCATTGCCCAATATCAGATTAATAGAGTGTACCGACCTCAGTAGCCGTGACTATCGACAGNNNNNNNNCTTCGCGGTGATACAAACGCGCATATCTTC	149
NC_014910_62735	CCTGGCGAGACATTCCAGAATTCGTGCAAAAGAGTGTACCGACCTCAGTAGCCGTGACTATCGACAGNNNNNNNNCCGTGAGAACTCAACACCATCCCGCTATGC	149
NC_021031_43426	GCCTTGTTGATATTGAAGCCGCTTACAGTAAGAGTGTACCGACCTCAGTAGCCGTGACTATCGACAGNNNNNNNNTATGCTGCAGGTGGAGCCCATGTGGTAGCG	149
NC_021514_28778	CGTGATGGACTGGAACGGATGGTTCTGATTAGAGTGTACCGACCTCAGTAGCCGTGACTATCGACAGNNNNNNNNATAGTCGACGGATTCATCATAGAGCGGTTG	149
STH_451	GTAAACGTGTGGCTGTGCGGTCTGATACATAGAGTGTACCGACCTCAGTAGCCGTGACTATCGACAGNNNNNNNNGCTCGGATAACCAATCACGTCGCCCACCGC	149
NC_003911_85294	GAACAACCTTAAATCACCGAGAAGTTTGGTAGAGTGTACCGACCTCAGTAGCCGTGACTATCGACAGNNNNNNNNGGCGCACTGTTTGACTACAAGGTTTGGGCG	148
NC_004463_291649	CGTAGAGCTTCCAATCCTGGTTGAAGCGGTAGAGTGTACCGACCTCAGTAGCCGTGACTATCGACAGNNNNNNNNTGAAGGTTTCGGTGTTGTAGCTATAGCCTG	148
NC_007964_112477	GCTTGGCTCTGGGAACAGGACTTGCGTTCCAGAGTGTACCGACCTCAGTAGCCGTGACTATCGACAGNNNNNNNNTTCTTGTCATGATACTTGGCCTTCTCGGTG	148
NC_009138_9592	CTGGCGACCTGTTCCGGCGTGAGTTCGTAAAGAGTGTACCGACCTCAGTAGCCGTGACTATCGACAGNNNNNNNNTGAATGATTTGATGCACGAGAGTGGTCGTG	148
NC_013174_91581	CGCTTGCGATCAAGTTGGGTTCCTGATCCCAGAGTGTACCGACCTCAGTAGCCGTGACTATCGACAGNNNNNNNNACGTCTCCCTCTTCCTCGAGTTGAGTAATG	148
NC_013595_180016	CTGCCGAGATTACCTTGTAAGAATGCAGGTAGAGTGTACCGACCTCAGTAGCCGTGACTATCGACAGNNNNNNNNTACCATCACATCTCAACCGTCCGGATAATC	148
NC_015458_121232	GGACTTGCTTTGGTGCATGTTCCGTACAAGAGAGTGTACCGACCTCAGTAGCCGTGACTATCGACAGNNNNNNNNCTTGCCAGTGAGCTGTTCAAGGTCAAGAGC	148
NC_015458_92622	GGACAATAGCCGTAGGCTATTAAGCAGATCAGAGTGTACCGACCTCAGTAGCCGTGACTATCGACAGNNNNNNNNTGAAGGCGGCCTGCCAACACCACAGGTTTC	148
NC_015514_1575	CGGTTGTTCAAATGATGTGCGACGCCTTGGAGAGTGTACCGACCTCAGTAGCCGTGACTATCGACAGNNNNNNNNAGAATACCAGCCTCGTGTTCACGCCAAAGC	148
NC_016041_28342	CATTCAAAGGCTCAAATGTGAAAGTAACGGAGAGTGTACCGACCTCAGTAGCCGTGACTATCGACAGNNNNNNNNCGCCAGGTTTCGCCGATTACTGTGTTGCGG	148
NC_017047_144952	GGTTATATCGTTTGCAGGCTCATTCTCTGCAGAGTGTACCGACCTCAGTAGCCGTGACTATCGACAGNNNNNNNNTATACCCTGTGCTCAGGAAATTCCGGCGCG	148
EAEA_1611	CGTTCTGTCGAATGGTCAAGTTGTCGACCAAGAGTGTACCGACCTCAGTAGCCGTGACTATCGACAGNNNNNNNNTAGCTCTAACAATGTACAGCTTACTATTAC	147
IPAH_72541	TAACGGATTGTCAGTACTGAGGCTGTCCGCAGAGTGTACCGACCTCAGTAGCCGTGACTATCGACAGNNNNNNNNTCCACTTCTGTTCCATCAGCGTGGCACCGG	147
NC_005966_83862	GTGCAAGCTCTATCGATAATGCACGCGAACAGAGTGTACCGACCTCAGTAGCCGTGACTATCGACAGNNNNNNNNATGCAGGTGGATTAGGTGCACTCGGTCTGG	147
NC_009085_102175	GTTTAACTGATGCATGGGATGATCTTCCAAAGAGTGTACCGACCTCAGTAGCCGTGACTATCGACAGNNNNNNNNTTCTTAAGCTTCGTGTAGCCCGTGGCTCTG	147
NC_011750_159636	GATATACGTCTTTCGGCGTCAGTGCTTCCGAGAGTGTACCGACCTCAGTAGCCGTGACTATCGACAGNNNNNNNNTGTCCGCGAATATTGCATCCCTGCAGAAAG	147
NC_013946_18776	GTCGGTCAGGTAGTCAGCCATTCATTCCTCAGAGTGTACCGACCTCAGTAGCCGTGACTATCGACAGNNNNNNNNCAGTCGTTGTTGCTGCTGTGTGATCCATTC	147
NC_014408_5722	GTTTCGGTTGATGAAATAGAAGATGCAATGAGAGTGTACCGACCTCAGTAGCCGTGACTATCGACAGNNNNNNNNCTCATGAGGGCGATATCAACTGTCGTGGGC	147
NC_014816_4730	GCCCTTACCGCCCGCAGATTTCCAGCGTTAAGAGTGTACCGACCTCAGTAGCCGTGACTATCGACAGNNNNNNNNTTCGCTCAGAAGATGTGATCAAATAGACAC	147
NC_015713_82914	CTCCCACATTGTCAACTCTGCATAAACTAAAGAGTGTACCGACCTCAGTAGCCGTGACTATCGACAGNNNNNNNNTCTCCTTGGCTTTACAGGCAGCACCTACGG	147
NC_003901_46738	CCTGCGCTAATGACGGAATAATAGTTGCGGAGAGTGTACCGACCTCAGTAGCCGTGACTATCGACAGNNNNNNNNTCAGCAAGATCCACAAGGCCGGATTCAGTG	146
NC_007964_30438	GGTGATCGAGAAGCTCTTGAACTTCTTGCCAGAGTGTACCGACCTCAGTAGCCGTGACTATCGACAGNNNNNNNNGAGATAGCCTTTGATAAGGTCGGGCACATC	146
NC_008531_59155	CTTGCGTCGTTTCAACAAATGAATCAGCGTAGAGTGTACCGACCTCAGTAGCCGTGACTATCGACAGNNNNNNNNTGTCGCTATATCGGGCTCTCCCGGCCATTG	146
NC_010520_77307	CTTATGACAATTTGTGCTGCCGCTGTGATTAGAGTGTACCGACCTCAGTAGCCGTGACTATCGACAGNNNNNNNNGGCGTCATTGATAGCGAATATCTTCCCGCC	146
NC_010842_39596	CCAGTCTCTATCGATTTGGTAGGTGAGGAGAGAGTGTACCGACCTCAGTAGCCGTGACTATCGACAGNNNNNNNNGTTGAAAGTGAAGGTTCCCTGTTCTTTGTC	146
NC_011126_10333	GAGCCCGTTCATTTCTGGATGTGGATAAGGAGAGTGTACCGACCTCAGTAGCCGTGACTATCGACAGNNNNNNNNTACTGGTATGCACGTACCAGAAGCGTATTG	146
NC_011999_38569	CAATGACCGGTAGTCAGGCGGGTATTCGCAAGAGTGTACCGACCTCAGTAGCCGTGACTATCGACAGNNNNNNNNTATTGCATGATCTCCACGTTGCATCTATTG	146
NC_012225_52866	CGACAGAGTAATATTCGGAGGAAGATCTGCAGAGTGTACCGACCTCAGTAGCCGTGACTATCGACAGNNNNNNNNGGCAGCATTGGCAGATCATGTTACTGTAGG	146
NC_012590_48440	GGGAGGAAGTCATCTTCGAATGACATGGGAAGAGTGTACCGACCTCAGTAGCCGTGACTATCGACAGNNNNNNNNCGCTTGAGCTCGACCGCCTTGTTTGCATTC	146
NC_013235_180182	CTTGATACTTTCAAGCAGGCACTTGATAAAAGAGTGTACCGACCTCAGTAGCCGTGACTATCGACAGNNNNNNNNGGCATGGCTCTCCTTGGTGTGAGAATGGTG	146
NC_013422_61400	CGTCTTCAACCAGATCATGAGCTTGCGTGTAGAGTGTACCGACCTCAGTAGCCGTGACTATCGACAGNNNNNNNNGCGACAATTCGTTCGGTTGCTGGGCTATTG	146
NC_013517_52236	CGGCTACTGACAGACTGCCGCTTGTCAAAGAGAGTGTACCGACCTCAGTAGCCGTGACTATCGACAGNNNNNNNNCCTGAGTTCTGGCCTTTCTCAAATCGACAC	146
NC_014121_15875	GTGTGCAGCCCTTGTTAATAACAGCGGTGAAGAGTGTACCGACCTCAGTAGCCGTGACTATCGACAGNNNNNNNNCGTCCTGACCTTATTGATCTGAGCAGCTTC	146
NC_014158_10190	CCAAGGCGACAATAGGTCGCTTTCGACCCGAGAGTGTACCGACCTCAGTAGCCGTGACTATCGACAGNNNNNNNNTGCTCCTTATCTTTACGGGTCAGAATTGAC	146
NC_014221_102810	GGTTATACGCCGATGCTCCCATCATCCTTCAGAGTGTACCGACCTCAGTAGCCGTGACTATCGACAGNNNNNNNNGTAGCCCTGATACAGCCTCTTGATGAGCAC	146
NC_014259_15515	CGGTGGTAAGCAATCTGAGTATTCACTACAAGAGTGTACCGACCTCAGTAGCCGTGACTATCGACAGNNNNNNNNCAAAGCACCTGGTCAACATGGTCAGGCACG	146
NC_015321_34689	GATTCGTCTGTACCATCTGTATTATTTCCGAGAGTGTACCGACCTCAGTAGCCGTGACTATCGACAGNNNNNNNNTTTGGGCCTCCAGAGCCATTTCCTGGATTC	146
NC_018106_101717	GCTTCAATAAGGTCGCATCCGGCGTACGGGAGAGTGTACCGACCTCAGTAGCCGTGACTATCGACAGNNNNNNNNAGTACCAGCGTTATAATACTTTCTACGAAC	146
NC_022438_47845	CAACGCTCCGATACAAATGGTGTTTGGAGAAGAGTGTACCGACCTCAGTAGCCGTGACTATCGACAGNNNNNNNNTCTGCCGAGTGATCAGGCCACAAAGTCATG	146
NC_003143_79046	GGCAACGTAAGAACTAGCGAACGAGGACTTAGAGTGTACCGACCTCAGTAGCCGTGACTATCGACAGNNNNNNNNGCAGTCATCATCGCGATTGTTATTTCGGCG	145
NC_007802_87122	GTTATCTATGACAAGGATCTGTTGCTGGTGAGAGTGTACCGACCTCAGTAGCCGTGACTATCGACAGNNNNNNNNTCGGCCCTCAATGCCTATCCCGACCCTATC	145
NC_008228_117	CCGCTTTACAGTTAGCGACCACACAGTGTTAGAGTGTACCGACCTCAGTAGCCGTGACTATCGACAGNNNNNNNNTGTCTCGCGGGCAACTGAGGATGCTTGTAG	145
NC_008278_93954	GTAGTTTCTTTCCAGGTCGGCGGGAGAATGAGAGTGTACCGACCTCAGTAGCCGTGACTATCGACAGNNNNNNNNTGGAGCAGTCCGATCAGTAGTGTGAATCAC	145
NC_009719_8170	GTGTCAGTGAAAGTGATCGTCTCGGTAATCAGAGTGTACCGACCTCAGTAGCCGTGACTATCGACAGNNNNNNNNGAAATGGCGCGGCGTGGCTTCAGATAAGCC	145
NC_012669_92474	CTCGAGGAGACGGAGAACCGAACATGTACGAGAGTGTACCGACCTCAGTAGCCGTGACTATCGACAGNNNNNNNNCCTTACGTCGTATGCTTACGTTGTAAGCGC	145
NC_013037_88839	GCGCCGGATTCGGCTGTATGCATAAGAGGAAGAGTGTACCGACCTCAGTAGCCGTGACTATCGACAGNNNNNNNNAATAGTGATTTGCGCGTCAGCAAACTGCAC	145
NC_013165_70240	CCGTTTAAAGTCCGTTGCACGAATTGTAGCAGAGTGTACCGACCTCAGTAGCCGTGACTATCGACAGNNNNNNNNTCCTTCTTGAGGCTGTTCGGCATATAGCCG	145
NC_013757_122701	GAACTTGACGAAATCCTCCGCTTTATCGAAAGAGTGTACCGACCTCAGTAGCCGTGACTATCGACAGNNNNNNNNCCCGTTCCGGGACATGTAGTCATAGCGAAG	145
NC_014152_105176	CTCTACTTGATCCCTGGTGACTTGCAGTTCAGAGTGTACCGACCTCAGTAGCCGTGACTATCGACAGNNNNNNNNGCCTTTGGTCGGTTCTTCGAGAACCTGCAC	145
NC_014225_60151	GGAAGAATTGCGCTTGAGTACCCTTCAGAGAGAGTGTACCGACCTCAGTAGCCGTGACTATCGACAGNNNNNNNNTCAAGAGATGGCACCCTCCTTAGATATTTC	145
NC_014408_26356	GTAGATGTCTGCGTCACGGTAGTGTGACAGAGAGTGTACCGACCTCAGTAGCCGTGACTATCGACAGNNNNNNNNCTGGGTTGTGACACCCTCACCCATTAACAG	145
NC_014623_200846	GAGCGGTGTTTCTTCTACCGGCTGGAGAATAGAGTGTACCGACCTCAGTAGCCGTGACTATCGACAGNNNNNNNNGTATCTCGACAACTTGGGTGTAACCCGGAC	145
NC_007948_52682	CGGTGACTGATCCGTTCCCTGAGTATTTGGAGAGTGTACCGACCTCAGTAGCCGTGACTATCGACAGNNNNNNNNTATCTGTGACGAGAAAGGTGTAGGTGAACG	144
NC_007964_60159	CTCACCGACTGGATGAATCATTTCGTCGGCAGAGTGTACCGACCTCAGTAGCCGTGACTATCGACAGNNNNNNNNGCACTCTATGAATGCCTTATCTCTTATTGG	144
NC_009348_3487	CTTGGCACACGCTCACAGTCAATATATGCAAGAGTGTACCGACCTCAGTAGCCGTGACTATCGACAGNNNNNNNNATTGGTTCCTCCATTGGCTCTGAATGCTGC	144
NC_010505_201746	GTAAAGCCCGGATCTCCAGCTTTCAGCCTCAGAGTGTACCGACCTCAGTAGCCGTGACTATCGACAGNNNNNNNNTGCCAACTGCTGAGCTTCTACAGCTATATC	144
NC_013204_67899	GGACGTCCACTTTCTCATGGAGAATCTCGTAGAGTGTACCGACCTCAGTAGCCGTGACTATCGACAGNNNNNNNNCGTTTACAGCTTCGTGCGTTTACACCAGCG	144
NC_013222_69334	GGTATCTACGCAACATCTGATGTGAGCTTGAGAGTGTACCGACCTCAGTAGCCGTGACTATCGACAGNNNNNNNNCCGGTGGTGACAATCACAAGCCCGGTTGAC	144
NC_013223_49325	CATCATACTGAGTAATCGGAGCAGGGTTGGAGAGTGTACCGACCTCAGTAGCCGTGACTATCGACAGNNNNNNNNGCAACGTCGGAGCGTAGACCAATCCCAATC	144
NC_015388_79645	CGGGACCTGTTGGCCCTGAAATGTCACGCCAGAGTGTACCGACCTCAGTAGCCGTGACTATCGACAGNNNNNNNNAAATTTATCATATTGGGCCGGCTGTGGTAC	144
NC_019954_31935	GACCTTGGTTGCAGTTCCTTCTGCCTTATTAGAGTGTACCGACCTCAGTAGCCGTGACTATCGACAGNNNNNNNNGGCTGCCGTAGTAACGGAAAGTATTGAAAG	144
NC_021362_17265	GTCTCCTGATCAAGCGGATTTGTTTGTCGTAGAGTGTACCGACCTCAGTAGCCGTGACTATCGACAGNNNNNNNNCGAGGTGGATCATTCGGATTTGAGCTCAGC	144
NC_021362_8630	CATATCGGCGGCCGTGAGAATGTCGTGACTAGAGTGTACCGACCTCAGTAGCCGTGACTATCGACAGNNNNNNNNCATCAGTCTATGGCTGAAGGCATTCTTAAG	144
NC_023137_18888	GGAATCAGACGTGTCCAGCTCTCTATCGTGAGAGTGTACCGACCTCAGTAGCCGTGACTATCGACAGNNNNNNNNGGAGAGTTCAACATAGCGATACTCTGCGGC	144
NC_002936_1930	GTAGCGGCAGGGTATATTTCAAGCTCACATAGAGTGTACCGACCTCAGTAGCCGTGACTATCGACAGNNNNNNNNGTAGAACTTCCCTTCTTCTGTTAGTTCCCG	143
NC_003198_148400	CAAATGGCGAGCCTATGCGGAATCAGTCCCAGAGTGTACCGACCTCAGTAGCCGTGACTATCGACAGNNNNNNNNGGAATATCTCACGTGATAATTCCATTGGTG	143
NC_004463_201007	CTACCTGAAATTGTGCGTTCATTATCTGCCAGAGTGTACCGACCTCAGTAGCCGTGACTATCGACAGNNNNNNNNTGGTAGGAATAGCCGTGCCGGTAGCCTGCG	143
NC_007355_40745	GGGAGGAAATTGTCGGTCAAGTCCTGTTCAAGAGTGTACCGACCTCAGTAGCCGTGACTATCGACAGNNNNNNNNGGATCAAGAATATCTTCGGGCTGGAAAGGC	143
NC_008435_39609	GTGCTTGCAGAGGTCAAGCCAATTGATCTCAGAGTGTACCGACCTCAGTAGCCGTGACTATCGACAGNNNNNNNNGATTTCCGCATTAGGACTAGCGCCTGCGAC	143
NC_010718_61074	GAGCCAAGCATGGTTTGACTACCTGGTGGGAGAGTGTACCGACCTCAGTAGCCGTGACTATCGACAGNNNNNNNNTCAAAGTGCAATCCTCTGCCATGATTGCCG	143
NC_010943_646	GAGGAACTTGTACTGTTCACTACGGTTCCCAGAGTGTACCGACCTCAGTAGCCGTGACTATCGACAGNNNNNNNNCGGTTCCTAGAGGATGTCCGATCGCAGTTC	143
NC_013715_58240	GACTTTGCGTTCGAAGATGTTCTGGTCAAAAGAGTGTACCGACCTCAGTAGCCGTGACTATCGACAGNNNNNNNNTCACCGTGATTCCAGTACCGAATGGACTTG	143
NC_013851_111257	CGAAGCATATTCGGTATCGGCTTTCTGTAAAGAGTGTACCGACCTCAGTAGCCGTGACTATCGACAGNNNNNNNNGGCCTGGACTTCAGCCAATGTTTCACGCGC	143
NC_013854_59457	CACAATATAGGCTCTTTCGGAACGAACGACAGAGTGTACCGACCTCAGTAGCCGTGACTATCGACAGNNNNNNNNTGCGATCATATCCATTCCTTCGGTTGCGCC	143
NC_014158_21126	GGAATCGTTGTCAATAGTAGGTCGCATCGTAGAGTGTACCGACCTCAGTAGCCGTGACTATCGACAGNNNNNNNNTACGCACGAGTGCTCCTCTTGACAGCAATG	143
NC_014391_103750	GCACCCTGCGTGTTGTGCATAGATGTGTTTAGAGTGTACCGACCTCAGTAGCCGTGACTATCGACAGNNNNNNNNAGATGATCAAGAATCCACTGTGCCTCTTGC	143
NC_014762_20823	GATCTGTTCTCATTGTGCTGATGTTTGCCCAGAGTGTACCGACCTCAGTAGCCGTGACTATCGACAGNNNNNNNNACGATGCGTCCGCGCTTTGAGTATCAATTC	143
NC_015514_100585	GAATTAACTATTGTGTCAACTGTGGTCACGAGAGTGTACCGACCTCAGTAGCCGTGACTATCGACAGNNNNNNNNTGGGCGTGAGCACGGATTCATTCCACGGTG	143
NC_015856_152362	CTGGAATTGCTTGCTAGCTGGTTTAATCATAGAGTGTACCGACCTCAGTAGCCGTGACTATCGACAGNNNNNNNNGCATAGTGCGGCGCATTGGTAGATCCGGCG	143
NC_016048_77232	CGCCAGTTTCCATCGGAAACACAGACGGACAGAGTGTACCGACCTCAGTAGCCGTGACTATCGACAGNNNNNNNNTTAGTTTACCCTCTGGCGCTTCATTCCATC	143
NC_020819_66501	GACTGGACTACCCTCAGGATATCCTGTACTAGAGTGTACCGACCTCAGTAGCCGTGACTATCGACAGNNNNNNNNTACTAACCAACGGCGCGATGTTCTCTACAC	143
NC_002937_11680	CGCTACCGTGAAAGCTATTCTTCCTGCCATAGAGTGTACCGACCTCAGTAGCCGTGACTATCGACAGNNNNNNNNCCCGGCCTCTTGGTGTTCTTTCTCGTAAAC	142
NC_005966_70360	CAATTCCTGATCGGATAAGCTATTAAGCCCAGAGTGTACCGACCTCAGTAGCCGTGACTATCGACAGNNNNNNNNCAGATTGTTGATGGCTGCACCCTGTGTCAC	142
NC_008278_180369	CTTAACCCTTGCCTTGGTCCGGATAGCTTCAGAGTGTACCGACCTCAGTAGCCGTGACTATCGACAGNNNNNNNNCAAGTTTACAAGATCGGCGTTACTCTGGCC	142
NC_012489_80922	GCATGGTGCACTGAGATTCGTCGATTCCTTAGAGTGTACCGACCTCAGTAGCCGTGACTATCGACAGNNNNNNNNCGGGTGAAGGTCGACAAACGCGTTGAATCC	142
NC_012917_160844	CGGGCAAACGGACAGCGGCTATGAATATCTAGAGTGTACCGACCTCAGTAGCCGTGACTATCGACAGNNNNNNNNGCAAATTACCTTTAACGAGCCGATTCTGTG	142
NC_013222_53796	CTGTATAACGTGGTGCTTCCGCCGTTTCAGAGAGTGTACCGACCTCAGTAGCCGTGACTATCGACAGNNNNNNNNTACAATACGGCCGATTTCGGTTTGTCCACC	142
NC_013422_33165	GTGCCTTGTTGCCTTGTAACGTTGTCGTGCAGAGTGTACCGACCTCAGTAGCCGTGACTATCGACAGNNNNNNNNATCAAGCAATGGAAGCAGAGCCTGACATCG	142
NC_013714_106	CCATCCATGTACATCTCACGGCTCGCGCTCAGAGTGTACCGACCTCAGTAGCCGTGACTATCGACAGNNNNNNNNAGCCCGTACTTATATATGATTCGAGGGTTC	142
NC_014623_297822	GGCATACCCTCAGTTATTTCAAGAACTTACAGAGTGTACCGACCTCAGTAGCCGTGACTATCGACAGNNNNNNNNTTAGCATCCCGCGTGCCAGCACCTCCGCAG	142
NC_015458_97044	CTAGGGCGCGTCGTATTTCGAGGTCAGCATAGAGTGTACCGACCTCAGTAGCCGTGACTATCGACAGNNNNNNNNTCCATTTGTTTGATCAGAATCAACGTTTGG	142
NC_015501_11833	GGGAGAGGCGTATCCGACGATAGAGAGTTGAGAGTGTACCGACCTCAGTAGCCGTGACTATCGACAGNNNNNNNNAAGTGCCTTATTGTGGTTGAAGCTACCCTC	142
NC_017027_12520	CCGAGCAATGCTGCCGAAGAAGTCATGCGTAGAGTGTACCGACCTCAGTAGCCGTGACTATCGACAGNNNNNNNNCCAAAGACCACGATAGCTCCAGTTAGCATG	142
NC_022523_30452	CAGATCACTACGTGGCTGGAGGAGATATGGAGAGTGTACCGACCTCAGTAGCCGTGACTATCGACAGNNNNNNNNACGTGGATGCTAACCAGTCATAGTGGAATC	142
NZ_AKGH01000001_54591	GTTGAAAGCGTGTGTTTCTGCTGCTCGCTGAGAGTGTACCGACCTCAGTAGCCGTGACTATCGACAGNNNNNNNNAGTTGTACCATATTCTGCACCACAACTTGG	142
CP_007030_69567	GGCTTCTAGTAATGCCTGACCAATTAGGCGAGAGTGTACCGACCTCAGTAGCCGTGACTATCGACAGNNNNNNNNATACAGCTTAGCTAGAATCTCCTTGGCACC	141
NC_007722_18857	CCTTGTTGAACTATGGATAGCTGACCGTCTAGAGTGTACCGACCTCAGTAGCCGTGACTATCGACAGNNNNNNNNAGCATTGTCCGTCGTAACTCATGTCCTCTC	141
NC_008260_67698	CCCAGTGTCGACCCATATCCTTAAGATGCTAGAGTGTACCGACCTCAGTAGCCGTGACTATCGACAGNNNNNNNNCATCTTTAGCGGCGGCCAACCCTTCTTCAG	141
NC_008618_47275	GTGGTTCTACACTGTATCAGTGAGCTCAGTAGAGTGTACCGACCTCAGTAGCCGTGACTATCGACAGNNNNNNNNCCGCTGAGATGAGCGAGAAGTTCCGCAAAG	141
NC_011768_174740	CCGGAAGCCCGTCAAACCAGCGATAAACACAGAGTGTACCGACCTCAGTAGCCGTGACTATCGACAGNNNNNNNNCCCAGTCGTCATTAAGGGTTTCATCCTTGC	141
NC_012004_27271	GGATAGCTGGTATTGACAGTCAATGGTTGCAGAGTGTACCGACCTCAGTAGCCGTGACTATCGACAGNNNNNNNNTAGGCCGCTCTCTCCCAATACATAATAGAG	141
NC_012004_45393	CAATGGAATCTGCAGCGACCGCAGTAGCAGAGAGTGTACCGACCTCAGTAGCCGTGACTATCGACAGNNNNNNNNGATTACTATCTGTAGTCGTTACTGGGCTTG	141
NC_012785_43446	CGTCGGCCGCAGCAAGCGTCGTATTATCGAAGAGTGTACCGACCTCAGTAGCCGTGACTATCGACAGNNNNNNNNTTACAGTCTTTCAAGTGTTAACATTGTGAG	141
NC_012785_68884	GAGGCCAGGGCATCTATGACTGTGGCTCTGAGAGTGTACCGACCTCAGTAGCCGTGACTATCGACAGNNNNNNNNACATCTTCTTCGATAGAATAGTCAAGCATC	141
NC_013037_48795	CATAATCGAATGCGTTATCGATGTCCTGGTAGAGTGTACCGACCTCAGTAGCCGTGACTATCGACAGNNNNNNNNCGACGATGAGATCCACACCTACGCGCTTGG	141
NC_013440_32992	GCCATGATATCGGCCATATTCTGAATCTCGAGAGTGTACCGACCTCAGTAGCCGTGACTATCGACAGNNNNNNNNGACATTGTCCGCCTGCAAGCGAAGCCGTTG	141
NC_013720_161421	GAGTACGGGATTTAGGAGTGTTCTTGCGTAAGAGTGTACCGACCTCAGTAGCCGTGACTATCGACAGNNNNNNNNACCAGCACCAAACATGCTGACCGAGCGGTG	141
NC_014034_75469	GGCATTCGCTAGGTAGCCTAACAAGAGTGGAGAGTGTACCGACCTCAGTAGCCGTGACTATCGACAGNNNNNNNNTAACGCCTCGTCCTCTCCCTTTAGTAATCC	141
NC_014121_93801	GCCTGGTTATCTATTAGACGCGATGCGGATAGAGTGTACCGACCTCAGTAGCCGTGACTATCGACAGNNNNNNNNTCAGAGCCTGTACCCGTTAGTCATCACATC	141
NC_014147_33976	CATTTGACAGTGCTTGGGCGACATGTGATTAGAGTGTACCGACCTCAGTAGCCGTGACTATCGACAGNNNNNNNNACGCATGGTGCAATCTGCCTGTATCAATGG	141
NC_014147_43126	GCTGAACAGTACTATGCGCTTGGCAGTCAGAGAGTGTACCGACCTCAGTAGCCGTGACTATCGACAGNNNNNNNNTGGCTACAAGACAGCCTAGCACATCGCATC	141
NC_015391_78105	CAACCCAATTGTCATAACCTTCCCACAGGGAGAGTGTACCGACCTCAGTAGCCGTGACTATCGACAGNNNNNNNNTCAACACCTCAGAGGCGTCATAATGTTTGG	141
NC_017465_69935	GGCTTGTTCAGGTCTTGTTGCGCCTTTAAAAGAGTGTACCGACCTCAGTAGCCGTGACTATCGACAGNNNNNNNNTCGACCACCGTGATGGTTAATTCCGCTTGC	141
NC_007355_69401	GAGAAGTATGCAAGGGATTACGGAGTTCCAAGAGTGTACCGACCTCAGTAGCCGTGACTATCGACAGNNNNNNNNATCTCCAGTTACCTTGCGTTCCTGAACAGG	140
NC_008347_9754	CGCTTTCGCACCGAAATTGATGAAATTCGCAGAGTGTACCGACCTCAGTAGCCGTGACTATCGACAGNNNNNNNNGCGATCATCGACATGATCGAGCGTTTGTGG	140
NC_011999_16386	GATGGGAAGACGATACCTGTTCGATATACCAGAGTGTACCGACCTCAGTAGCCGTGACTATCGACAGNNNNNNNNCGCGCGGTCATTAACTTTCAACTTTATCGG	140
NC_013946_52097	GAAGCGCCCTTGCTGTTAGCCGCCCTCGAGAGAGTGTACCGACCTCAGTAGCCGTGACTATCGACAGNNNNNNNNTTGGGTGTAGTTTAGGAGTATATGTCCAAC	140
NC_014012_84	CCGATAATGCCGAAACATTCGAGGTCGTGGAGAGTGTACCGACCTCAGTAGCCGTGACTATCGACAGNNNNNNNNTGGTGGTTTGGAGTGAGTTTGTCACGGTTC	140
NC_014640_127374	CAAATTGAATCCGGGAAGACGCTTGACATAAGAGTGTACCGACCTCAGTAGCCGTGACTATCGACAGNNNNNNNNCTGGTGGTTCGAGTTGCCGGGTTTCGCAGC	140
NC_014727_26942	GCTTTAGCGGATACCTTCACTGTGATCAATAGAGTGTACCGACCTCAGTAGCCGTGACTATCGACAGNNNNNNNNAAGGCGCCGAAGCATGGGATTTCCTCACAG	140
NC_014934_12337	GTAATGCCGTACAGGTACAAGATTCAGGAAAGAGTGTACCGACCTCAGTAGCCGTGACTATCGACAGNNNNNNNNGCTTATACGATGCTAGCGGTGCGCCCTTGG	140
NC_015391_41009	GATAGAGGTGGTAGATGTGCCTATCGCTTAAGAGTGTACCGACCTCAGTAGCCGTGACTATCGACAGNNNNNNNNGGATTTACCCAATTTGCTGTTGCAGGACAC	140
CP_0047441_152815	CTCGGTGCGCTCGATGTTGCAATTGCAGTAAGAGTGTACCGACCTCAGTAGCCGTGACTATCGACAGNNNNNNNNCGCCTTCAATGAAGAGGCGACAATTCGCAC	139
NC_004193_39924	CCTGACGATACTGCTCTTGTTGATGTGACAAGAGTGTACCGACCTCAGTAGCCGTGACTATCGACAGNNNNNNNNATGGTGGAAGATATGTCAGAAGCCAATGGC	139
NC_004350_4367	CCTGTTCCCTATTCTCATGTTCTCGAAACAAGAGTGTACCGACCTCAGTAGCCGTGACTATCGACAGNNNNNNNNCCAGTGCTTCGTCTCGCTTCTGAGGATGTG	139
NC_008700_119268	GCAATTGGTCAGTTCGGGCCAGATCCTTTCAGAGTGTACCGACCTCAGTAGCCGTGACTATCGACAGNNNNNNNNGGTTGTCGAGCTTGAGCATTATCAGGCCAC	139
NC_012225_65891	GACTGGCACGACTGTATGCTTCGCGGCAAAAGAGTGTACCGACCTCAGTAGCCGTGACTATCGACAGNNNNNNNNATACCACAGGCAACTCCATACTGTCATGTG	139
NC_013946_31579	CCAGATAGCCAGTGGTATATCCGCCATTGGAGAGTGTACCGACCTCAGTAGCCGTGACTATCGACAGNNNNNNNNCCTTCTCGTTCCTCATCAACTAGCGCGATG	139
NC_014153_14731	CTGTGCTGGATGTGAGATCGAATTTCCAGAAGAGTGTACCGACCTCAGTAGCCGTGACTATCGACAGNNNNNNNNCTTTGGCTTGAAAGATCTTGGTGCCCGCTC	139
NC_014933_90391	GTACGGTAGTTTATCATGTCACGGATGTCAAGAGTGTACCGACCTCAGTAGCCGTGACTATCGACAGNNNNNNNNCCCATGGCTGCAATCTCCTTGTCGGAGAGG	139
NC_015321_15036	GAGGAAGGCAATAGCTATCTATCTTGCAGGAGAGTGTACCGACCTCAGTAGCCGTGACTATCGACAGNNNNNNNNTCACATTAACCGTTGCCACGGCCTCGAATG	139
NC_015681_51666	CAAGGGCGTTTACGTGGTCGAGGGCGGTAAAGAGTGTACCGACCTCAGTAGCCGTGACTATCGACAGNNNNNNNNTTGACCAGACATTATGATGGGCTTATGAAG	139
NC_015702_43288	CTGCGACCTGTGGTAAAGCACCTATCCCTAAGAGTGTACCGACCTCAGTAGCCGTGACTATCGACAGNNNNNNNNCGTGCGCCACATATTCAACAGTGCAACTTC	139
NC_020800_119126	GCATACCGGAGATACGCCTCACCAAGACTTAGAGTGTACCGACCTCAGTAGCCGTGACTATCGACAGNNNNNNNNTCTGTCAAATCGTGTAACTCCTTGTGCAAG	139
NC_021905_83773	GAAGCGTCATGCCAGTATGTGGTCTATGAAAGAGTGTACCGACCTCAGTAGCCGTGACTATCGACAGNNNNNNNNACATCTCCGTGAACCCGGCTTCCAATCCCG	139
NZ_AKGH01000001_22638	CGGGAGCCAGCAGCAAAGATAATAATCACTAGAGTGTACCGACCTCAGTAGCCGTGACTATCGACAGNNNNNNNNCTAACTCTCGTCGTTATGACCTGATCGCAC	139
IPAH_40321	TCCGGCTTCCTTAAGCCGCTGTGTGTAGGCAGAGTGTACCGACCTCAGTAGCCGTGACTATCGACAGNNNNNNNNGTCGCCTGTACTTCCTGTTGATGCCAGTAA	138
NC_005085_97533	CGCATTATCCGCCTGCGTTACATCTTGCTCAGAGTGTACCGACCTCAGTAGCCGTGACTATCGACAGNNNNNNNNGCTCAATAGATTGGCGCGTTGCTCCAATGC	138
NC_006932_4428	GTAATCCTTATTGCCGTAGTCGGTGTAGCGAGAGTGTACCGACCTCAGTAGCCGTGACTATCGACAGNNNNNNNNATTGTTGGTAACGGCAGCGTCGTCGAAGCC	138
NC_007088_171336	CAATACGGCTATTTGAGCAACCTGATCGATAGAGTGTACCGACCTCAGTAGCCGTGACTATCGACAGNNNNNNNNTACTTCACCGACAATTTCACCGTGTCGGCG	138
NC_008555_146	CATGGATTACTGCGACGATGCTAGGAGTTTAGAGTGTACCGACCTCAGTAGCCGTGACTATCGACAGNNNNNNNNATGTTGGACTGTGGTGGGCGACACCTGTTG	138
NC_010803_91981	CGGTTATGTGCCGATAACCCTCATTCGCCTAGAGTGTACCGACCTCAGTAGCCGTGACTATCGACAGNNNNNNNNAAACCAGATCAAGCAGGTTGACAATTCTTC	138
NC_012982_31646	GTTTCCGTGGTTCTAAAGGTACATCATACCAGAGTGTACCGACCTCAGTAGCCGTGACTATCGACAGNNNNNNNNGATTGAACTGGCAGGTTATCCCGTCAGTAC	138
NC_013715_34244	CTCTGCTACAGCGCTATAAATCTCTTTATTAGAGTGTACCGACCTCAGTAGCCGTGACTATCGACAGNNNNNNNNTAGTAGCTGCTCGTCAGAAAGCGGGTAGCG	138
NC_013730_127089	CGGAAAGGGACGTAAACAACAGGTCGTCGGAGAGTGTACCGACCTCAGTAGCCGTGACTATCGACAGNNNNNNNNTCATTTCTTCGGCCATATTTCCATTAGTTC	138
NC_014816_28476	CGGCTGACCCTCTTCGGTTCTGTCTGATTTAGAGTGTACCGACCTCAGTAGCCGTGACTATCGACAGNNNNNNNNGTTCTGAGGTAAGGCTTACCACTAAACGCG	138
NC_014828_67250	GGTCAGTATCGGCTATTCCATTGACCCGAAAGAGTGTACCGACCTCAGTAGCCGTGACTATCGACAGNNNNNNNNTACGGACGAACTCGTCTCCGTAACCCATCC	138
NC_015160_122146	GGAAGTTGGCCCGTAGTGTCTGTAAAGATTAGAGTGTACCGACCTCAGTAGCCGTGACTATCGACAGNNNNNNNNGCGAACTGAGATAGCCGTAACCGAAATCCC	138
NC_015185_24527	CATGGGTCGTTTATTATATCGTCCCATGTAAGAGTGTACCGACCTCAGTAGCCGTGACTATCGACAGNNNNNNNNAGGTTGTTTGGTACTCCAGCGTATGGCCAG	138
NC_015391_69735	CTTCCATCATAGCCGTGTCTAAGCGGGTAAAGAGTGTACCGACCTCAGTAGCCGTGACTATCGACAGNNNNNNNNGACTTTGCAAGTATGCTAGTTGCGATTCTG	138
NC_015501_43861	CGTTGTCAGGGCGGTGTTATTTGACAGATCAGAGTGTACCGACCTCAGTAGCCGTGACTATCGACAGNNNNNNNNGCTGGTCAGCTGATTGTTGGAGCAGCCAAG	138
NC_022349_4857	CGAACCTTCGCTTTATTCGCGGCTGGATTTAGAGTGTACCGACCTCAGTAGCCGTGACTATCGACAGNNNNNNNNGGAGCAGGTCGCTTCTTCATGGAGACGAAG	138
FN_650140_116272	CAAGTAGAGTTAAGCGCGCCCGTTGTAAGAAGAGTGTACCGACCTCAGTAGCCGTGACTATCGACAGNNNNNNNNGATCTCACGATATCATTCGCGTTGACACTC	137
IPAH_47821	GTTGATGCCAGTAATCCGGCTTCCTTAAGCAGAGTGTACCGACCTCAGTAGCCGTGACTATCGACAGNNNNNNNNGCGTTGTCATACGAGTCGCCTGTACTTCCT	137
NC_003901_105695	CATGGAAGAGGGAATGCCTTAACTCCAATTAGAGTGTACCGACCTCAGTAGCCGTGACTATCGACAGNNNNNNNNCATTATGAGTTCCGGGCCTGGACTGTTATG	137
NC_004193_113482	GGTGAACGGCCACTTGCATTAAGTCCATGCAGAGTGTACCGACCTCAGTAGCCGTGACTATCGACAGNNNNNNNNTCTTTCACTTTGTCAATGGAGATGGATTGC	137
NC_005042_9549	GCGCTCAAGCTGCGAGCTTCTTGGCAGATAAGAGTGTACCGACCTCAGTAGCCGTGACTATCGACAGNNNNNNNNGTGCAGGCGTAGGACTATCTGATTTATCAG	137
NC_008278_113736	GCTTTCTGTCGAATGGAATGCTCTCGATTCAGAGTGTACCGACCTCAGTAGCCGTGACTATCGACAGNNNNNNNNACTGGGCACGCTTCTCGCTCATCGTATCCG	137
NC_008700_66951	CTCATCGTTGTGCAGGCGATGTATATCACGAGAGTGTACCGACCTCAGTAGCCGTGACTATCGACAGNNNNNNNNAAAGCGTGCCTGATCGTCAAGGTTTGTCAG	137
NC_009379_63019	CGAACACCTTCTTGACGCAAGGCTTTGCTGAGAGTGTACCGACCTCAGTAGCCGTGACTATCGACAGNNNNNNNNGGGTTAACTACAACGTAGTTGCACTGGATG	137
NC_010296_145919	CGCAAGTCCTTCGTCATCGCTGTGCCTATCAGAGTGTACCGACCTCAGTAGCCGTGACTATCGACAGNNNNNNNNCCGGTGCAAGTTGGAATTCTGGCAATGTAC	137
NC_010382_120000	CTCCCTGTTAGGGTGAGAATATTTCCGTCTAGAGTGTACCGACCTCAGTAGCCGTGACTATCGACAGNNNNNNNNATCAGCCGATTGCGAAATGCTTCCAAGTTC	137
NC_010382_63998	CGGCGATAGCTATTTATCCTGTAGATAGTCAGAGTGTACCGACCTCAGTAGCCGTGACTATCGACAGNNNNNNNNCGACTGCTCACATTCAAGATGAAGACGGCG	137
NC_010655_54602	CCGCATTGACCGCCTGGTTGCGATCATGGAAGAGTGTACCGACCTCAGTAGCCGTGACTATCGACAGNNNNNNNNTGATCAACGTTTGATAGAAGGGTTGTTTGC	137
NC_011768_190384	CGGCGCTTGGTGGATTTATCCCTGACTATAAGAGTGTACCGACCTCAGTAGCCGTGACTATCGACAGNNNNNNNNGCCGCTTGGTCGGAATGGAGTTGGATTAGG	137
NC_012968_357	CGCTGGCACTTGCCATCAGTAGTTGCTCCTAGAGTGTACCGACCTCAGTAGCCGTGACTATCGACAGNNNNNNNNTGAAGCATTACCGTATTCCTGCCGTAGTTG	137
NC_013446_55148	GCCGGGACTTGCTTTCTGGCAATACACCATAGAGTGTACCGACCTCAGTAGCCGTGACTATCGACAGNNNNNNNNTGGCAATCTGTGTCCTGACCCGATGTTCAC	137
NC_013929_170700	CGTATTCATCCTCTATTGCACGGAACCAATAGAGTGTACCGACCTCAGTAGCCGTGACTATCGACAGNNNNNNNNGGCACTGTCGCGGACAAGTTCCCGTTGTCC	137
NC_014121_19547	CGTTATCGGTAAATATCTGCACTGGCGTGCAGAGTGTACCGACCTCAGTAGCCGTGACTATCGACAGNNNNNNNNTTGTTGGCTTTCCTGGTGCTAGCGTCAAAG	137
NC_014394_43887	GGCACCCTAGGGCGAGTTGGACAGATCTTTAGAGTGTACCGACCTCAGTAGCCGTGACTATCGACAGNNNNNNNNTTTGACGTTCTTATCAATTCGACAGGCGTG	137
NC_014650_85485	CAATTGTTTGCATTGCAGATCGCCATTAATAGAGTGTACCGACCTCAGTAGCCGTGACTATCGACAGNNNNNNNNCCCGTCAACATTTGCCCTCCCGTGGCAATC	137
NC_014910_32554	CATTGGTGGTACCTCGAAAGCTGTCATCAAAGAGTGTACCGACCTCAGTAGCCGTGACTATCGACAGNNNNNNNNTCCGCAGAATTTGGCGGGCCTGTATCAAAG	137
NC_018106_122629	GCAGTTTGGGTATTATACAACCGCGCCGGCAGAGTGTACCGACCTCAGTAGCCGTGACTATCGACAGNNNNNNNNTTATGTTCGTCTGCAATGTCGGCAAATAAC	137
NC_022349_38206	GGATGAGAAAGCACTCAGCTTTGATGTACAAGAGTGTACCGACCTCAGTAGCCGTGACTATCGACAGNNNNNNNNCCAAATCATCTTCCAAAGCCAAGCTCAGGC	137
CP_007030_60855	GCTCAACAGTATCTTTGGCTTGCGCTAGAAAGAGTGTACCGACCTCAGTAGCCGTGACTATCGACAGNNNNNNNNGTTGCTCAACTTCAGCCAGTTGCGTTGCGC	136
NC_004350_4133	GCGGCTCAGTTTGGTCATCCTGCGGTTGCTAGAGTGTACCGACCTCAGTAGCCGTGACTATCGACAGNNNNNNNNTTGCCAACAGTTGAGCAATTAGTGGCCAAG	136
NC_004603_21789	CCTTTAAGTGGCTAGTTCCTAAACTCGAAAAGAGTGTACCGACCTCAGTAGCCGTGACTATCGACAGNNNNNNNNAGGTTCGCTTGAAGCTCACTCCCTCATTCG	136
NC_009523_78891	CCATCATTCATGCGGATATGACCCGCTGATAGAGTGTACCGACCTCAGTAGCCGTGACTATCGACAGNNNNNNNNTTATGGTTACGTGATGGAATGCGGTGCATC	136
NC_010002_63536	GGCACTACAGCGACCGACAGGAACATGGATAGAGTGTACCGACCTCAGTAGCCGTGACTATCGACAGNNNNNNNNATACCTTGCGCTTGCGCATAAATATTTCAG	136
NC_011567_76245	CAAGAGTTCGTTGCACGCGTTGATGCGCGCAGAGTGTACCGACCTCAGTAGCCGTGACTATCGACAGNNNNNNNNGAAATTATGGTATATTCACAAATTAGCGGC	136
NC_012489_87	GGCATGCTGAAATTCAGCGTGACCACACCGAGAGTGTACCGACCTCAGTAGCCGTGACTATCGACAGNNNNNNNNACGCACCGGATCAAGATGTCGTTCAATTCG	136
NC_012590_54047	CTATGTGGCTACGGACCGCCGACAACGCAGAGAGTGTACCGACCTCAGTAGCCGTGACTATCGACAGNNNNNNNNCTTAATAGACTTCTATTACCGGGCCTAAAC	136
NC_013512_28457	GCAGCGTAGGTTGTTTCATCCCATTCATGGAGAGTGTACCGACCTCAGTAGCCGTGACTATCGACAGNNNNNNNNGTATCTAGGACGAATGAGCGTCCCGCTGAG	136
NC_014640_36921	CCATGAACGCATCCCTGGAACGTCTCGCGAAGAGTGTACCGACCTCAGTAGCCGTGACTATCGACAGNNNNNNNNTTAAACATGATGAATGTTCAGTTGGTGGCG	136
NC_015276_38036	CCTTTGTCTGATCTTGAGGCTATTGGCGTTAGAGTGTACCGACCTCAGTAGCCGTGACTATCGACAGNNNNNNNNCCGTTAAACCTTTCAATTAGGGCGCGCTGG	136
NC_016622_46701	CGTTCCTATCTTATGAGGTGTACGGAATGGAGAGTGTACCGACCTCAGTAGCCGTGACTATCGACAGNNNNNNNNTCTCATTTGCAAGGACTGATGTTGCCGGTG	136
NC_016622_84852	CTCCTGACCATCATCCTTGAGCGGGATCTGAGAGTGTACCGACCTCAGTAGCCGTGACTATCGACAGNNNNNNNNGTCCTTGTAATTCTGTGCCATGGTCTAAAG	136
NC_019954_50195	GGCCGAGGTACTTCGCCTAATATACCGGGTAGAGTGTACCGACCTCAGTAGCCGTGACTATCGACAGNNNNNNNNTTGTCCTGCGCCTTCACTTTAACTCTACTC	136
NC_021179_11167	CAACGCATCAGCCACGTCTTCTATTGCCTTAGAGTGTACCGACCTCAGTAGCCGTGACTATCGACAGNNNNNNNNGCTCATCGGATTTCCCTTATGCGGTGCAAG	136
NC_022247_115324	CCTTGAGGATCGATACATGTCGAACATCTTAGAGTGTACCGACCTCAGTAGCCGTGACTATCGACAGNNNNNNNNGGGCTATTTCTGCTTCGATCAGACCCGTCG	136
NC_022438_61575	GCCCAGTCTTTCCCGGAACAGATAATCCGAAGAGTGTACCGACCTCAGTAGCCGTGACTATCGACAGNNNNNNNNCGTACTGTCTGCCCTGGTTGCAAATTCGTC	136
EAST1_1531	AGTCCTTCCATGACACGAAGCGCAGGCTGTAGAGTGTACCGACCTCAGTAGCCGTGACTATCGACAGNNNNNNNNTCGCTTTCAGGTCGCGAGTGACGGCTTTGT	135
NC_008700_49720	CGAAGTTCGCGCTTGTCCCTGTCGGCAAGAAGAGTGTACCGACCTCAGTAGCCGTGACTATCGACAGNNNNNNNNACATCCGCGAAATAATGGTCTGTCATCAAG	135
NC_011593_82886	GCTTATCCGCAAATCAGCTTACTGGTTCTGAGAGTGTACCGACCTCAGTAGCCGTGACTATCGACAGNNNNNNNNGTTCAATCCGAACTATGCGCTGTGTGCAGC	135
NC_012778_50476	GGCTGGTGTCCTGTTCCCATTACAATAACTAGAGTGTACCGACCTCAGTAGCCGTGACTATCGACAGNNNNNNNNAGCACCTTTCCTGCAAGCACCATTGGTGCC	135
NC_014158_55376	GATACTTCTGCTTGGGTGAGACATCTCCCTAGAGTGTACCGACCTCAGTAGCCGTGACTATCGACAGNNNNNNNNGATCCTTCCGCGCATGTGAAATAAATACTC	135
NC_014664_53506	CACCCAGCTCAGTATTATGAACTGGAGCACAGAGTGTACCGACCTCAGTAGCCGTGACTATCGACAGNNNNNNNNGTATCCCACACTCCAAGCCCACCCTAACAG	135
NC_014828_54641	GGATCGATTTAAGGCTACTCTCGTCTTATCAGAGTGTACCGACCTCAGTAGCCGTGACTATCGACAGNNNNNNNNCTTCCTCCGAACTGCGCTACTTTGTCTTCC	135
NC_014833_6099	CTTTGCCGGTTATGACAGTATCTTCATGCAAGAGTGTACCGACCTCAGTAGCCGTGACTATCGACAGNNNNNNNNAACTTGTTCCCGTACCCGTGATAAAGACGC	135
NC_015276_241	CTACTAAGCTCTCGATGACTAATTTACCTAAGAGTGTACCGACCTCAGTAGCCGTGACTATCGACAGNNNNNNNNCAACGATGTCGCTTGCTGGTGTGCCGCGTG	135
NC_009633_163950	GCAAAGTTTCTACAATGGGCGGTATTTCTTAGAGTGTACCGACCTCAGTAGCCGTGACTATCGACAGNNNNNNNNGCAGATTCTTCATTGATTCCCACAGCCGGC	134
NC_010655_10441	GTATCATAAGAATGTATGGGCATATCTCCCAGAGTGTACCGACCTCAGTAGCCGTGACTATCGACAGNNNNNNNNTTCTTTGCGGATTGCACGGCCTGTTCCACC	134
NC_011567_86329	CACCGAGTGACTGTGCAATCGTTGCAAGAGAGAGTGTACCGACCTCAGTAGCCGTGACTATCGACAGNNNNNNNNCAAGCGAGATGCTTACTTGTTCTACCGTTG	134
NC_012691_12023	CATGTACTTGCGAGCGTAAGTCTGGCGGAAAGAGTGTACCGACCTCAGTAGCCGTGACTATCGACAGNNNNNNNNCTCCCTCTTTCAGACTTTCCACACAATCGG	134
NC_013204_32179	CATAGTCCCTCAACTTGATTCTGTTGCTAAAGAGTGTACCGACCTCAGTAGCCGTGACTATCGACAGNNNNNNNNTTACCGACCGCTTTCCGTAACCAAGAAGGG	134
NC_013517_43177	CACTTACCGGTATTCGCAGAATACATGGTAAGAGTGTACCGACCTCAGTAGCCGTGACTATCGACAGNNNNNNNNATAATGAGTAAAGCTCTGGAGCCTCTGGCG	134
NC_013766_103	GGATGGCAAATGAGCTTGGTGGGCTTGTTAAGAGTGTACCGACCTCAGTAGCCGTGACTATCGACAGNNNNNNNNTTGAGGCATGGTCATTTGGTAACTCAGCTC	134
NC_014008_22742	CCAGCATTCTCTTCCTGTGCTGTGCAATATAGAGTGTACCGACCTCAGTAGCCGTGACTATCGACAGNNNNNNNNGGCGTGGGATGTATGTAGCCGAGGCGATTC	134
NC_014391_44529	CGCGGATTGAGATGGTTTGACCACAGCATGAGAGTGTACCGACCTCAGTAGCCGTGACTATCGACAGNNNNNNNNAGAATCGATTTCGGTCGCACAGTGGAGCAG	134
NC_014625_6568	GCTAACGCAACTTTAAGCGGCTATTCAGCCAGAGTGTACCGACCTCAGTAGCCGTGACTATCGACAGNNNNNNNNAGCGGTTCAGGTTTAGCGTCGGACGTTTGC	134
NC_015381_54365	GTCTATGGCGGTGCTGTCGACAAACTCGAGAGAGTGTACCGACCTCAGTAGCCGTGACTATCGACAGNNNNNNNNAGAAACGTCTGCGAAGTCTTTCGGCAAGTC	134
NC_015681_5311	CGGTGTATTGGATGTGCTTGAAGTCTGGGTAGAGTGTACCGACCTCAGTAGCCGTGACTATCGACAGNNNNNNNNCCCTAACTACGTAATCGTAGTTGACAAACG	134
NC_015978_10369	GTTTAGCGTTGCTAACAATTTCATCCATTCAGAGTGTACCGACCTCAGTAGCCGTGACTATCGACAGNNNNNNNNCGTGGGCTGCCACGAGAATGTTGTCACCAG	134
NC_017027_42257	CCGTGCAGTCACGTTTCCAAATGAAATCCCAGAGTGTACCGACCTCAGTAGCCGTGACTATCGACAGNNNNNNNNTTGTCTGATGCTTATCGCAGACATGTTAGC	134
NC_018106_170636	CATTATCTATGACGATCGCGTGGTGATGGTAGAGTGTACCGACCTCAGTAGCCGTGACTATCGACAGNNNNNNNNCCAGAATGTGCATCCCGGTATTAATCATCC	134
NC_010376_40878	GTTATAGCAGCGCTTGCACCTGGTAGAACCAGAGTGTACCGACCTCAGTAGCCGTGACTATCGACAGNNNNNNNNAAACTATCGAATCCACTTCGAACCAAAGCG	133
NC_010718_32606	GTGCTGGTGCACCTCTACTGTTTCTGTTATAGAGTGTACCGACCTCAGTAGCCGTGACTATCGACAGNNNNNNNNCTTGTCCCAATTGAAATTGAAGGGCTTCCG	133
NC_013216_30011	CCGTTATGCCTGCCGGTCAGGTATATGGCAAGAGTGTACCGACCTCAGTAGCCGTGACTATCGACAGNNNNNNNNCTTTGCGTGACTGTATGCAATTTGGCATAC	133
NC_013223_76627	CTAGTTTGGGTCTTCTGAACTTGGATGGGAAGAGTGTACCGACCTCAGTAGCCGTGACTATCGACAGNNNNNNNNGCACGGCAATGACCTCCAGCAGGGTAAAGC	133
NC_013523_72089	GAGCGGAGAAGTACGGCTAAGATAGGCTCTAGAGTGTACCGACCTCAGTAGCCGTGACTATCGACAGNNNNNNNNAATTTGCTTGCCAAGAGCGAGTATGGCCCG	133
NC_014147_31399	CACGAGATGCGTATCATTGCTTGGTATCATAGAGTGTACCGACCTCAGTAGCCGTGACTATCGACAGNNNNNNNNGTGGCTTTGGTCAGTGAGCAATCGCAGTTG	133
NC_014152_63483	GCTGAGTGTATTCCTGGCTCATCAGTTCCCAGAGTGTACCGACCTCAGTAGCCGTGACTATCGACAGNNNNNNNNGGTGGCAGTCCATACACAGTTCCATCTTCG	133
NC_014365_120897	CTGAAATGCATGTCGTTGTAGGCGAACACGAGAGTGTACCGACCTCAGTAGCCGTGACTATCGACAGNNNNNNNNTTTCGCTCTTTGATCTGCCGGGTCAACTTG	133
NC_014625_30278	CTCAGTGGGTATATCGGTGTTGACCACGGGAGAGTGTACCGACCTCAGTAGCCGTGACTATCGACAGNNNNNNNNACGATGGAAAGACAGACGATGCAGCGATTC	133
NC_015318_44080	GCGGCCATCCAGCTCACTCCGCTCTCATTAAGAGTGTACCGACCTCAGTAGCCGTGACTATCGACAGNNNNNNNNCTTTCCTCCAAGCCAATACTTATTGGCTCG	133
NC_015388_23914	GTTGTTGTCTGAACATCAGGATTCATCCGCAGAGTGTACCGACCTCAGTAGCCGTGACTATCGACAGNNNNNNNNTCAGGTTCGGTGTTGAGCAGATCAGCGGCC	133
NC_016048_34261	GGAGTATTTCCACGATGTAGAATCCGTTCGAGAGTGTACCGACCTCAGTAGCCGTGACTATCGACAGNNNNNNNNGGACTTTGACCGCTTTGACCTGGCTTTCGC	133
NC_017047_53417	CAACTGGCGGATGCCACATTGAGATTGGCTAGAGTGTACCGACCTCAGTAGCCGTGACTATCGACAGNNNNNNNNTTGATGGATAACGCACAAGCTCTGCTTTGG	133
STH_481	GCTGTTGACCTTCAGCTGTCCGCGGCTGTCAGAGTGTACCGACCTCAGTAGCCGTGACTATCGACAGNNNNNNNNGTAAACGTGTGGCTGTGCGGTCTGATACAT	133
STX1_628	GGACAAGACTCTGTTCGTGTAGGAAGAATTAGAGTGTACCGACCTCAGTAGCCGTGACTATCGACAGNNNNNNNNAGGTTGAGTAGCGTCCTGCCTGACTATCAT	133
BFPA_341	TGGATAAAGCGGCATGTGTTAGTCTTGCAAAGAGTGTACCGACCTCAGTAGCCGTGACTATCGACAGNNNNNNNNCATTTGGTTACTATCTGACGCTTACCAGGT	132
NC_004193_60421	GTTGACGTGGACGTCTACCTGGTCCTGTATAGAGTGTACCGACCTCAGTAGCCGTGACTATCGACAGNNNNNNNNCAACTAGCATCATACCTACTGCAATAGGTC	132
NC_007973_78818	CTAGTCGAAGTGCTTGCTCGTATGGAACTGAGAGTGTACCGACCTCAGTAGCCGTGACTATCGACAGNNNNNNNNGCGCTTTCTCATGCATCTGCAAGAGAGTTG	132
NC_008358_103542	CCTGACCTTTCTGGACATGAGATGATTCTCAGAGTGTACCGACCTCAGTAGCCGTGACTATCGACAGNNNNNNNNATTTCGAGCCGACGGGCGGTTTGGACATGG	132
NC_008700_78070	CTGTCAAACACCGCGTTACTGCTGACCATTAGAGTGTACCGACCTCAGTAGCCGTGACTATCGACAGNNNNNNNNCGTGCTTGAAATTCTTTGAGGTGTCCTGTG	132
NC_009379_360	CATTGCCATCCATTGCCCGTTTGGTAATGCAGAGTGTACCGACCTCAGTAGCCGTGACTATCGACAGNNNNNNNNTACCATTCTCGATCGCGTCACTGGCATTGG	132
NC_009523_143577	CAACGTTCAACGCTCAACATCCCGTCCGTTAGAGTGTACCGACCTCAGTAGCCGTGACTATCGACAGNNNNNNNNCATCGTCTCTACCAGAACATTCGCACCCTG	132
NC_013061_86822	CTGCCCAGGGAAACAAAGTATCTGGTGTTCAGAGTGTACCGACCTCAGTAGCCGTGACTATCGACAGNNNNNNNNAAGTTGCGCAGCATTCCGTTCTGCCATAAG	132
NC_013132_87828	GGCGTCGTGTTGTGGCGTTTGTTCATCTTAAGAGTGTACCGACCTCAGTAGCCGTGACTATCGACAGNNNNNNNNTCACCAACATAGATGATGTCTGCAAGATCG	132
NC_014375_98892	GAGACGCCATCGGTTTGGGTATGATCACTAAGAGTGTACCGACCTCAGTAGCCGTGACTATCGACAGNNNNNNNNTGAAGGAAATTGCGCGCCGGTAGGTAACGG	132
NC_015321_72782	GCTTATGAGTATTGTGATGGCTGTTCGCGGAGAGTGTACCGACCTCAGTAGCCGTGACTATCGACAGNNNNNNNNTTTCATACACAAAGTGGCAGCAGATTCCAC	132
NC_015914_126355	GGCTCCCTTTGGAGTAACTGTCAACACCATAGAGTGTACCGACCTCAGTAGCCGTGACTATCGACAGNNNNNNNNAAGTTGGGCCAAATCTTTATCCAAGGAAGC	132
NC_016830_104997	CGAGGTTACGGAGGCCACGCAGTTGGGTCAAGAGTGTACCGACCTCAGTAGCCGTGACTATCGACAGNNNNNNNNAATGATCGGAGATCAGCGTAGTTCAGTAAC	132
NC_018024_33341	CGCGGGTGAAGCATTGTCTTAAGTTCGATGAGAGTGTACCGACCTCAGTAGCCGTGACTATCGACAGNNNNNNNNTTATTGTTGAGCCTCATGGCATAATGGGCG	132
NC_021362_3612	CCAGCAAAGCGTATTTGCGGGTATTAAAGCAGAGTGTACCGACCTCAGTAGCCGTGACTATCGACAGNNNNNNNNGATCGAGATGGTTCCGGGCGGAAGAGAACG	132
AGGR_11941	ATTACGAGGGTGGGATCAATCACAAGAAATAGAGTGTACCGACCTCAGTAGCCGTGACTATCGACAGNNNNNNNNAACCAGAACCTCGCTTAGACCTGTGTCCAT	131
NC_002745_89723	CTGTTTGCGCTTTCGCCGTACGTTCTGGCTAGAGTGTACCGACCTCAGTAGCCGTGACTATCGACAGNNNNNNNNGAGCTAAGTCACCAGTGATGTAGTATTTAC	131
NC_004547_2356	CCCGTTAACGTTGTACTAAATGCGTTTCCCAGAGTGTACCGACCTCAGTAGCCGTGACTATCGACAGNNNNNNNNTCAATAAGCCCTGTGCGTTACCTGAGAAGG	131
NC_004603_70100	CAAGCTGATGACCGTTGACATGGTCACCCTAGAGTGTACCGACCTCAGTAGCCGTGACTATCGACAGNNNNNNNNGGAATTGGATGATGCAGGGTTTGTAGCGCG	131
NC_009348_116436	GAAATTGAGGCTGCGGGAGTGGATTGTATCAGAGTGTACCGACCTCAGTAGCCGTGACTATCGACAGNNNNNNNNGCTTCATGAATTGAGCTGGCCTCCGGATAG	131
NC_009348_20568	GTAAACCCTTCATTCAAGATCCTTGGCCAAAGAGTGTACCGACCTCAGTAGCCGTGACTATCGACAGNNNNNNNNGCAGGCAGCCCAGTACTGGCGCCTTTATCC	131
NC_009454_36	GTTGTGGCTGGGTACTACAACATCCGTGTCAGAGTGTACCGACCTCAGTAGCCGTGACTATCGACAGNNNNNNNNAGGCAGATTACGGTGGAACTCATTCAGGAG	131
NC_010995_86026	GAAATCGGAGAGATAGATGTGATCAGGGTTAGAGTGTACCGACCTCAGTAGCCGTGACTATCGACAGNNNNNNNNTCAATTTCACTCGCCTGGTTGATCTGGCGC	131
NC_011666_46081	GCCTCTAAAGACAACAGCAAATCAATAGATAGAGTGTACCGACCTCAGTAGCCGTGACTATCGACAGNNNNNNNNCTGCGCCGTCCTGTCCGCTTTCCTAATCCC	131
NC_013172_33959	GGAGAGAACCTTACCGACTAGTCTGTAAGCAGAGTGTACCGACCTCAGTAGCCGTGACTATCGACAGNNNNNNNNTTGGCCGGACATAGAATAGGTATTTGCCAG	131
NC_013511_4330	GCGGATGCGTAAACATTGATGGTGCCCGTGAGAGTGTACCGACCTCAGTAGCCGTGACTATCGACAGNNNNNNNNAATGTTGATTCCACCGTGATGGCGCTTACC	131
NC_013766_100350	CAACGTCCGTCCTCTACTGTTGGAAGGATAAGAGTGTACCGACCTCAGTAGCCGTGACTATCGACAGNNNNNNNNAGCGCTTTCGATGGATTGAATAAAGCTTCC	131
NC_015460_64	CTTTCTCCGGGCATAGTAAGTTCGTTCTGAAGAGTGTACCGACCTCAGTAGCCGTGACTATCGACAGNNNNNNNNTCCTAAATGTTTATTGGGCTTCGCCTGCCG	131
NC_015760_24032	GAGTGACGGGAGTGTCTGTTTCTTCACCAGAGAGTGTACCGACCTCAGTAGCCGTGACTATCGACAGNNNNNNNNCTCGTGGTGCCTTGTCTAGGGAGATTGTAG	131
NC_016641_165524	CAACGTGTTGAGGAATACGCCTATTAGGCCAGAGTGTACCGACCTCAGTAGCCGTGACTATCGACAGNNNNNNNNTTTGTCGCCAGACGGATAATTGCGGATCGC	131
NC_018024_56203	GTTCATTAGGCTTTAGTCCCTCGTGACTTCAGAGTGTACCGACCTCAGTAGCCGTGACTATCGACAGNNNNNNNNAAAGGGATTCCCGTAACCCAACACGATCAC	131
STH_871	GTCGCTGTCGTAAATGCGTGGATGGGTGAAAGAGTGTACCGACCTCAGTAGCCGTGACTATCGACAGNNNNNNNNGCGCGGTTCGTGGTGCATGCTGAGAATTGA	131
NC_002745_10527	GCGCGCAAAGTATCGACAAATCCAGCGACAAGAGTGTACCGACCTCAGTAGCCGTGACTATCGACAGNNNNNNNNTGGACGATTTGTGGTTCTGGCAATTGATTC	130
NC_003143_79946	CTTGGTCATCGGATTGAGGTCAGCCAGGTAAGAGTGTACCGACCTCAGTAGCCGTGACTATCGACAGNNNNNNNNTACAACATTGTATTAGCAGATCGCTTTGGC	130
NC_007947_80326	CAGCTCCGTCTCTGAGCAACCCAATTTCTTAGAGTGTACCGACCTCAGTAGCCGTGACTATCGACAGNNNNNNNNTAGCATCAGCCACGACTGAGCATCCCTTTC	130
NC_007964_71315	GTGCCTCGAATGCAGGAATGAGTTCGTCACAGAGTGTACCGACCTCAGTAGCCGTGACTATCGACAGNNNNNNNNTGATCCGCACCAGATTCAGCAGCTTTGGAG	130
NC_009515_48142	CAATCCTCCCATGAAGTGAAGTGCGTCTTTAGAGTGTACCGACCTCAGTAGCCGTGACTATCGACAGNNNNNNNNAATTGCGGTTAATGCTGGAGCGTGAGCAAG	130
NC_009615_8808	CTTATTTCCAAGTTCGTCACCGTGCGTTACAGAGTGTACCGACCTCAGTAGCCGTGACTATCGACAGNNNNNNNNGATCTACTTCTGACGCTACGGCGGTTGATG	130
NC_009663_8545	GATGAAGTGTTGCTGGAGGCTGCCAAAGGGAGAGTGTACCGACCTCAGTAGCCGTGACTATCGACAGNNNNNNNNGAGCAGATCCATCTGTTTCATGATCTGGAG	130
NC_010571_197682	GGTTCTCAGGGAAATCCTGAGACTTGTTACAGAGTGTACCGACCTCAGTAGCCGTGACTATCGACAGNNNNNNNNTGGTGTTAACCATCAGGCGCATTACTGTAC	130
NC_012490_194797	GGAATCCATTCGAGCTTCCTGGCGTTGACCAGAGTGTACCGACCTCAGTAGCCGTGACTATCGACAGNNNNNNNNAATATCTGCTTGTCCTTGATACTTCTCGCC	130
NC_013216_94879	GGTGGTGCTGTTTGAATATCAGCCTACACGAGAGTGTACCGACCTCAGTAGCCGTGACTATCGACAGNNNNNNNNATACTGTTCAGGCAATACCGGAACTGCGCC	130
NC_013851_61383	CGGGACTGGCCGCGTTCTCGTTAAAGGATAAGAGTGTACCGACCTCAGTAGCCGTGACTATCGACAGNNNNNNNNTGGAATTTCGCTGGAGACATTACCGAACGC	130
NC_013892_38588	CACCGGCGTTGTTCGAATTGCTATTGCAGGAGAGTGTACCGACCTCAGTAGCCGTGACTATCGACAGNNNNNNNNGTGAACACAGTGTCACGATCTGGAATGCGG	130
NC_014011_66010	CATCAAGGTCTGTATGGCTGATTATATGGCAGAGTGTACCGACCTCAGTAGCCGTGACTATCGACAGNNNNNNNNGATGCCATGCCACCGCTGCCGCTGTTACAC	130
NC_014121_122259	CCGCGGTTAAGCTGCGAAAGGAGGATTACAAGAGTGTACCGACCTCAGTAGCCGTGACTATCGACAGNNNNNNNNTTTGGTCGCTTATCATGCCGCCCTTCTACG	130
NC_014246_50681	CGACGAGGATGGTCTGATGACCATTAACGGAGAGTGTACCGACCTCAGTAGCCGTGACTATCGACAGNNNNNNNNTGGAATCCCTGGCGATGATGTCTCTTGCTG	130
NC_014408_10259	GTAGCAGGGCCTTTAATTCGGTGTGGAGAGAGAGTGTACCGACCTCAGTAGCCGTGACTATCGACAGNNNNNNNNCCACAATGAACCCGTAAACCTCCTTGTCGG	130
NC_015321_127818	GGCAGTTGCAGTTATATTTGCCGTACCGGCAGAGTGTACCGACCTCAGTAGCCGTGACTATCGACAGNNNNNNNNCTTTACTGCAAAGATATCTGTTTGTCCTCC	130
NC_016023_14505	CATGCTTTATGACCGCCTAAAGGAAATTCCAGAGTGTACCGACCTCAGTAGCCGTGACTATCGACAGNNNNNNNNCTTTCTCGGATACGGGCTGCCGAATAAAGC	130
CP_006713_78404	CCATTATTGTGGCCACCGGCTCGAATTTCCAGAGTGTACCGACCTCAGTAGCCGTGACTATCGACAGNNNNNNNNTATCTGACGGCTCGGTGTTGGAATCTCGTG	129
NC_004663_85000	GGAAACGCATTCGTGAAATTCACGACCAAAAGAGTGTACCGACCTCAGTAGCCGTGACTATCGACAGNNNNNNNNCTGTTCACCGAACGCTCGCAACGTTTCTTC	129
NC_007722_53124	CGAGATTCGTGGGCAGTTGAACAATTATCCAGAGTGTACCGACCTCAGTAGCCGTGACTATCGACAGNNNNNNNNGTATGACGATATGCCGGCCTATACCCATGG	129
NC_010571_149752	CAACACAGAACTCTGTAAACGCTCGCTGACAGAGTGTACCGACCTCAGTAGCCGTGACTATCGACAGNNNNNNNNTCAGCGCCTTTAGCTTATATAGTCCGTGCC	129
NC_010571_44705	CGTCTTCGTTCATCAGCTTGTATTGGACGAAGAGTGTACCGACCTCAGTAGCCGTGACTATCGACAGNNNNNNNNGATCATCGATGCGGTAGAATTCACGGCCGG	129
NC_011126_28223	CCTTCTGCCGTTTCTCTAAAGTTGTTGGCTAGAGTGTACCGACCTCAGTAGCCGTGACTATCGACAGNNNNNNNNTCAAGATGTCCAAACGCATGTCCAGTTTCG	129
NC_011126_4746	GTTGTCCACTCATACACATGGCTATAGCATAGAGTGTACCGACCTCAGTAGCCGTGACTATCGACAGNNNNNNNNTCCCACCGCATTGGACTGTAGAAGGTATTG	129
NC_011768_146518	CGCCGCGTCCTGAAACTTGCCTTCCTTATAAGAGTGTACCGACCTCAGTAGCCGTGACTATCGACAGNNNNNNNNCGACTTGGCAATCATTTCTTCATACTGGGC	129
NC_013595_212252	GTTGATCACTGTCAGAGATCGACATTTATGAGAGTGTACCGACCTCAGTAGCCGTGACTATCGACAGNNNNNNNNGCCCAGAACCAATGATTTGACGCTGTCCCG	129
NC_013851_1341	GGATGAAAGGATGCCGATCTGGAAGCGGTTAGAGTGTACCGACCTCAGTAGCCGTGACTATCGACAGNNNNNNNNAGGCTCATCGCTGACCTCGTTTGATACCTG	129
NC_013854_8133	CGACGTCGAAGACAAGAATCGGGCGGTTCAAGAGTGTACCGACCTCAGTAGCCGTGACTATCGACAGNNNNNNNNCTGATCCTTGAGGAGGTTGAGACTGAACTG	129
NC_014012_122945	CTCGGCTGCTGTATCGAGTAACTGAGCCTGAGAGTGTACCGACCTCAGTAGCCGTGACTATCGACAGNNNNNNNNACTTTCAAGCTCTGCCTTGTGCTGGGTTAG	129
NC_014041_18178	GGTAAATTGAAGCGGACCGGTAAGGTCCATAGAGTGTACCGACCTCAGTAGCCGTGACTATCGACAGNNNNNNNNGCGTTCCTCGCCCTGGTATTCCTCTTTAAC	129
NC_016048_19040	GAAGCGATAATTCATTGCTGGGCAAATTCTAGAGTGTACCGACCTCAGTAGCCGTGACTATCGACAGNNNNNNNNCTCCAGCGCTTCTGCCAGAACGTGGCGAAG	129
STP_1001	CCTTCATTGTTTGTTGCATGAACCCGAACGAGAGTGTACCGACCTCAGTAGCCGTGACTATCGACAGNNNNNNNNCACTATCAATTATGTTGGTATCGCTGATCA	129
NC_004557_34196	GAGTTCGCACTGTTGATGCAGTAGAACGTTAGAGTGTACCGACCTCAGTAGCCGTGACTATCGACAGNNNNNNNNTCACTGGTTTAGCAGAAACATGGGCCGGCG	128
NC_006177_96929	CAGCCTTACTTAAACTGTCTCGCGCTCTCGAGAGTGTACCGACCTCAGTAGCCGTGACTATCGACAGNNNNNNNNCAACTTCGGCCGTGCATGGTGAAATTAGAG	128
NC_009515_47686	CGTGAAAGATTAGACACTCCTGAAGCTCTCAGAGTGTACCGACCTCAGTAGCCGTGACTATCGACAGNNNNNNNNGAATGTGCTCCAATCTTCGCTGGTATGAAC	128
NC_011662_4739	CGGTAAGTAGCCCTTCAACGACCTGCTAGAAGAGTGTACCGACCTCAGTAGCCGTGACTATCGACAGNNNNNNNNTATGCTGATGGTTGCGATATTGCAGCTACC	128
NC_011768_182098	CTACGGTTTCCTGGAAACCCTGGTTTCCTCAGAGTGTACCGACCTCAGTAGCCGTGACTATCGACAGNNNNNNNNCGGCGTCTGCATCATCAATATGAAAGAGGG	128
NC_012004_5260	CAGTGACTTGGCGATGCCTTAAGCTATCGTAGAGTGTACCGACCTCAGTAGCCGTGACTATCGACAGNNNNNNNNTGTTGTCAACAATCAGGTTGTTGGTGACAC	128
NC_013132_104916	CAGCACCGACCGGTTAGCCGTATTATACAAAGAGTGTACCGACCTCAGTAGCCGTGACTATCGACAGNNNNNNNNATCATTACTGATCCGCGTTGCAATACCTTC	128
NC_013162_39	GAGCAAAGAGTTCCCTACCTACAACAATGAAGAGTGTACCGACCTCAGTAGCCGTGACTATCGACAGNNNNNNNNGGAGCATATGGCTATGTTACGCGACTTGTG	128
NC_013521_20770	CAGGATGATGCGTTGAACAGTTGTCCACTTAGAGTGTACCGACCTCAGTAGCCGTGACTATCGACAGNNNNNNNNCTCGGACGAGAGAGTTCGAGATTTCTGGCG	128
NC_013521_60554	GCAGGTTGACATATATTGGGTCGATCAGGTAGAGTGTACCGACCTCAGTAGCCGTGACTATCGACAGNNNNNNNNAAGCAAGAATGTCGCACCTGTGCTCTCCGG	128
NC_013739_70767	CACTCACCTATCGCAGGTTTGCAGAAAGAAAGAGTGTACCGACCTCAGTAGCCGTGACTATCGACAGNNNNNNNNTTCTCGATGATCCCGCTCGCTCAGAGTTGC	128
NC_014727_57082	CTGGAAGACACGGCCGGCAAGCTCAAGTACAGAGTGTACCGACCTCAGTAGCCGTGACTATCGACAGNNNNNNNNTTGAAGCAAGGTGAAGTAGATTCTATCGCC	128
NC_015161_44738	GAGCAGGAACTTATTGCCATTATTCGGCAGAGAGTGTACCGACCTCAGTAGCCGTGACTATCGACAGNNNNNNNNGACATCATCCTGAATTCTCTAGCCGACTAC	128
NC_015510_76839	GTAACCTCAGCAAAGCAACCCGGATTCCATAGAGTGTACCGACCTCAGTAGCCGTGACTATCGACAGNNNNNNNNATCTGATCGTGGTGGTACGTGACGAGTGTG	128
NC_015635_73722	GGTGAGTTTCTACGACTATGCGTCCAGGGAAGAGTGTACCGACCTCAGTAGCCGTGACTATCGACAGNNNNNNNNGCACGTCTGGTATGACCTCGATCCACAATC	128
NC_015856_14429	CTATAACAGCGAGAGCATGCATGAACGACGAGAGTGTACCGACCTCAGTAGCCGTGACTATCGACAGNNNNNNNNTCCCGATGTTTATGGCTTCCTGTCGCTGGG	128
NC_016622_38323	GTCCGTTTGGGTGGATGTGGGAAGCCACACAGAGTGTACCGACCTCAGTAGCCGTGACTATCGACAGNNNNNNNNATTCTATGCAACCATTTGTGCGCATCAACG	128
NC_023065_1705	GTGGCGAATGGTTTGGGCATCTCTATCCTCAGAGTGTACCGACCTCAGTAGCCGTGACTATCGACAGNNNNNNNNGTTTATTCCAAGATTTCCGATCTGACCCGC	128
NZ_AKGH01000001_100970	GCTAGTCACCGCACTGATGGTCATGCCTTTAGAGTGTACCGACCTCAGTAGCCGTGACTATCGACAGNNNNNNNNATAGTTCATGAACCGAACTGCATCGGCGGC	128
NC_004350_2024	GAGAAGGACTTTGTTAAAGAATCTAAGGCGAGAGTGTACCGACCTCAGTAGCCGTGACTATCGACAGNNNNNNNNGGTCTTTCCACTCCGCTTCGCCGTCAGTTG	127
NC_008347_6157	GCAGCGCTCGCGATATCGCTGTCAGCGCTTAGAGTGTACCGACCTCAGTAGCCGTGACTATCGACAGNNNNNNNNCTGGAGATAGACATGACTGGATTTATTGGC	127
NC_009707_13889	CTCTTTGGGCGGGTATAGTGGTGGCTGCAAAGAGTGTACCGACCTCAGTAGCCGTGACTATCGACAGNNNNNNNNTTGAGCAAATTCATCAAGGTGGAAATTTGG	127
NC_009727_22414	CGCATAACGGGTATGGTCCCAATCGATTTCAGAGTGTACCGACCTCAGTAGCCGTGACTATCGACAGNNNNNNNNGTCCTTCTTTGCTTTATGGTGCTGAGGATC	127
NC_010943_151074	CTCAAGTTCTGATCGAGCATCCACTGAGCAAGAGTGTACCGACCTCAGTAGCCGTGACTATCGACAGNNNNNNNNTTCTCAGCAGCATCCGATGCTTGGATGATG	127
NC_011662_1	CGCAGTTTAGAATGCTGTCTTTCGACGCCAAGAGTGTACCGACCTCAGTAGCCGTGACTATCGACAGNNNNNNNNTTTGCCCGAGCCTGTGGATAAGTCTGCCTC	127
NC_012004_6845	GCGGAACATAGCTTTGATCAGTGTCTAGACAGAGTGTACCGACCTCAGTAGCCGTGACTATCGACAGNNNNNNNNTTTCGGTCATGTAGCGTCCATAGAGGGAAC	127
NC_012491_47563	GGAGCAAACGTCGTAGTAGGTGGCGTGCGCAGAGTGTACCGACCTCAGTAGCCGTGACTATCGACAGNNNNNNNNATACATATCCTTGACATTGGAAACCTCATC	127
NC_013739_52	GTATCCATCGTGAAGATCTCGGCCGCGCGCAGAGTGTACCGACCTCAGTAGCCGTGACTATCGACAGNNNNNNNNGCCTATGACGAAGAACTTTCTTATCTCGAG	127
NC_014962_10631	GACTGAACGTACAGGATTGGAACAACCTTCAGAGTGTACCGACCTCAGTAGCCGTGACTATCGACAGNNNNNNNNGCTTTGAGTGGACGATGGCTCATCAGTAAC	127
NC_015277_19271	GTTAGGGCTTTCGGCGGTCCACAAAGCAGGAGAGTGTACCGACCTCAGTAGCCGTGACTATCGACAGNNNNNNNNTTTATAGAGCTCAGTTCTCACACGGTAACG	127
NC_015381_94373	CCATACAGGAAGGGCTGAATCCGTGACCGAAGAGTGTACCGACCTCAGTAGCCGTGACTATCGACAGNNNNNNNNGTCGCGAACTTGTTCCGTTAAACATATCCG	127
NC_015914_206231	GTACTCCTAGTATCGTTTCAAGGCTTAATGAGAGTGTACCGACCTCAGTAGCCGTGACTATCGACAGNNNNNNNNCGGCTAGTCCGGCAATCCCATACACCATAG	127
NC_016605_2157	CTGGTGGTAACTTAGGGCTCATTGTCGGTAAGAGTGTACCGACCTCAGTAGCCGTGACTATCGACAGNNNNNNNNCATTATTTGGTTGGGCAGTTTACGGGCAAC	127
NC_019567_113542	CGTAGCTGTCCTTATTCACTTCGGACGGCAAGAGTGTACCGACCTCAGTAGCCGTGACTATCGACAGNNNNNNNNTGCCCATGGCTTCTTCATAGCCATAATAGC	127
NC_020819_35214	GATGTTCGAATTGAAGAGGAAGAACGCGCGAGAGTGTACCGACCTCAGTAGCCGTGACTATCGACAGNNNNNNNNTTGACGGCGGAACAGAAGCGGTTATTGGCG	127
NZ_AKGH01000001_94779	CCATGAGCTGACAGTTGTGCTCGGTCACAAAGAGTGTACCGACCTCAGTAGCCGTGACTATCGACAGNNNNNNNNTTTGGCGATCGATCATTTGACCATTCCGAC	127
NC_002937_81351	CTAACGGCGTGCGAGGATGTCTTCGAGGGTAGAGTGTACCGACCTCAGTAGCCGTGACTATCGACAGNNNNNNNNCGGTTTGACTATACCACGATATGATGTCGC	126
NC_003143_146403	GGGTATCGATTAACGCCAATGGATTGCTATAGAGTGTACCGACCTCAGTAGCCGTGACTATCGACAGNNNNNNNNCCGTGTCATAGGTACGGCTGGAGAGTTTAC	126
NC_004116_19742	CAAGGTAGTTTCAGCTCTGGTGGGTTTATGAGAGTGTACCGACCTCAGTAGCCGTGACTATCGACAGNNNNNNNNAGACCAAGGTTCGCGATGGTGTCATCGGAG	126
NC_007575_43619	CGTATCTCTGTTGGAATTTCAGGCAATCGCAGAGTGTACCGACCTCAGTAGCCGTGACTATCGACAGNNNNNNNNAATCCACGCTATGTTGGAATGTTGCCTCGC	126
NC_007964_63446	CCGGACAGAACGGAATTCGCATGCTGGATAAGAGTGTACCGACCTCAGTAGCCGTGACTATCGACAGNNNNNNNNGCGGTATTCTGAACAATGTTGGCGCTTACG	126
NC_008531_26122	CGTTTCTCGGGCGTCGTTGCGGGTAACTTGAGAGTGTACCGACCTCAGTAGCCGTGACTATCGACAGNNNNNNNNGCTCCAGTTACTTTACTTCGTGAATCAGAG	126
NC_008686_48726	CTCCCTGTGTCGCACTTAACATTCTGTTCGAGAGTGTACCGACCTCAGTAGCCGTGACTATCGACAGNNNNNNNNATGCCAACACAGATGCTAAGATGCATACGG	126
NC_009480_86326	GTCATATTGCGCTGCGCGTCGTGTCCAAATAGAGTGTACCGACCTCAGTAGCCGTGACTATCGACAGNNNNNNNNGCTTTCCAGAAAGGAACCTCGGACTTCCTC	126
NC_009943_61726	CGTTCCGCAAGCGGCTCCGCGCATTCTGTGAGAGTGTACCGACCTCAGTAGCCGTGACTATCGACAGNNNNNNNNATATACTGCATTATACGGAAGCCCATGAAG	126
NC_010505_106251	CTGAGGATCCGGCCGGGCGATGAACATTCGAGAGTGTACCGACCTCAGTAGCCGTGACTATCGACAGNNNNNNNNCGGAAATAGTGTTACCGGTTCAGTAATTCG	126
NC_010581_17376	CAGGAATGCGGATATTGCCAAGATGGATGAAGAGTGTACCGACCTCAGTAGCCGTGACTATCGACAGNNNNNNNNCTTCCAGGCTAACCGCAGGTTCTTGCGTAC	126
NC_012491_121	CCGATTATGCCACGATCCGTAGCGATGTTCAGAGTGTACCGACCTCAGTAGCCGTGACTATCGACAGNNNNNNNNCTCGTGACAAGGAGCTCATTTCCTGGGATG	126
NC_013720_153269	CAATTTGCTTTGCGCCACTTTGGCATCACTAGAGTGTACCGACCTCAGTAGCCGTGACTATCGACAGNNNNNNNNCAAATGAGCATACGATTCGCTCCGTGTTGC	126
NC_014008_76164	GTCACTAATGTCGAAAGTGCAAACACCGCAAGAGTGTACCGACCTCAGTAGCCGTGACTATCGACAGNNNNNNNNTTCGACAACGCCCAGACCATCGACAGCATG	126
NC_014033_108855	CAGGCGACGATCGTGCTCTGTTCAACAGTGAGAGTGTACCGACCTCAGTAGCCGTGACTATCGACAGNNNNNNNNATGTTCGTAGCTACGATATGGTTACAGCTG	126
NC_014041_145078	CCCGCGGGAATGATGGCCTCCATATCCGGAAGAGTGTACCGACCTCAGTAGCCGTGACTATCGACAGNNNNNNNNCCTATAATCATAACCGCGCTTATTATGATG	126
NC_014158_11219	CATGTGATCCTCATTCTCAACGATGCGGAAAGAGTGTACCGACCTCAGTAGCCGTGACTATCGACAGNNNNNNNNTTGATGAACGATGGTGTGATTCGCGGTTTC	126
NC_014365_45340	GGTGTCCATCAATACGAAAGCTCTCCCTTGAGAGTGTACCGACCTCAGTAGCCGTGACTATCGACAGNNNNNNNNCACGATGACCTTCAGGATGAAATCAAGGGC	126
NC_015276_73994	CAGTAACTTGGTGTGATTGTGGCGTCTAAGAGAGTGTACCGACCTCAGTAGCCGTGACTATCGACAGNNNNNNNNTACTCCTCGTCAACTGAAGTGGCGGATACG	126
NC_016641_192739	GGGACACCGTCGTGTTCACTTGAATAGGAAAGAGTGTACCGACCTCAGTAGCCGTGACTATCGACAGNNNNNNNNCAATCTGCTCCAGATCGTGAAGATTGTACC	126
NC_019393_80480	GTATTCCCGTGTTGAAGCGTGATGATAATAAGAGTGTACCGACCTCAGTAGCCGTGACTATCGACAGNNNNNNNNGCACCGAACTGTACCATTTGTACGGTGCGC	126
CP_006659_96777	GATGAGATTATCAGTAACGTCATTTCCAGCAGAGTGTACCGACCTCAGTAGCCGTGACTATCGACAGNNNNNNNNGTGTTGGGCGGTGAGCATGGGCTACAGCCC	125
CP_006713_28577	GGCGTCACGATATGAGCATTGCCGATATCGAGAGTGTACCGACCTCAGTAGCCGTGACTATCGACAGNNNNNNNNATTCCTGTACGGAATTGGTGGCACTATGCC	125
CP_007030_18327	CGTTTGATGCATCGCCGCTAAGGCTTGACCAGAGTGTACCGACCTCAGTAGCCGTGACTATCGACAGNNNNNNNNATCCTGCTCCCAACCAAATTGGTGATGCTG	125
EAEA_1001	TAGGCGCCAAGCTGATATATGAGCAGTATTAGAGTGTACCGACCTCAGTAGCCGTGACTATCGACAGNNNNNNNNTTAATGGCTATCTACCGTCATATCCGGCAT	125
NC_002745_85188	CATCTGAGCTTGCAAGTCGTTATATCGAAGAGAGTGTACCGACCTCAGTAGCCGTGACTATCGACAGNNNNNNNNGTTCTGATGGCGCGCAATTATCGACTGATG	125
NC_007643_32141	GATTCCTGAGGTTGCGCCTAGCGTGTGATAAGAGTGTACCGACCTCAGTAGCCGTGACTATCGACAGNNNNNNNNAGGCATTTGATCCTTATCATGCCGCCTTCC	125
NC_009667_30906	GATCAGCCCATAGGTTGTAGTAACGACCTAAGAGTGTACCGACCTCAGTAGCCGTGACTATCGACAGNNNNNNNNCATCGGAAAGAGATTTCTGCTCTGCGTCAC	125
NC_010519_39023	CCGCCTCGCCATTGCGTAAAGCGTTCGCTTAGAGTGTACCGACCTCAGTAGCCGTGACTATCGACAGNNNNNNNNTGCCTTGATTATCTGTAAATACGACCGTTC	125
NC_011666_112527	GCCGCGATTTAACGCTACAGTCTATCTCGTAGAGTGTACCGACCTCAGTAGCCGTGACTATCGACAGNNNNNNNNCAATTCCGTCTATTACTGCACCGGCGGCTG	125
NC_012004_57477	GACTGACTGGTGCCGTTGTGGCTGTTTCAAAGAGTGTACCGACCTCAGTAGCCGTGACTATCGACAGNNNNNNNNTCCACTTATAACCTTCTGAAAGCACCGACG	125
NC_013521_20765	CTTTATCAAGGCAATGCTCGATTCGGGCTTAGAGTGTACCGACCTCAGTAGCCGTGACTATCGACAGNNNNNNNNAGACGTTTATGGCAGAGAGGTCTGGCTCGC	125
NC_014158_8363	CGTCACGTTTATCTTAATGGCCCTCATAAAAGAGTGTACCGACCTCAGTAGCCGTGACTATCGACAGNNNNNNNNGGGTGGCGGATTGTTGACCTGCGTATTGGG	125
NC_014314_47106	CTTCCACTATGGCATCATAAGCTCTGACCGAGAGTGTACCGACCTCAGTAGCCGTGACTATCGACAGNNNNNNNNTGGTCAATCCCATTTGATCGCAGTCCATAG	125
NC_014664_79460	CGTGCTTCCGATCGGAAGGCTTACCCTCCGAGAGTGTACCGACCTCAGTAGCCGTGACTATCGACAGNNNNNNNNTTACGATGTATGATGACGTTCTTTGGAAGC	125
NC_014752_61586	CATAATGATGCCTTGTTCATAGCTCATCGCAGAGTGTACCGACCTCAGTAGCCGTGACTATCGACAGNNNNNNNNGCCGTGAACCATCACATAATCGCCGTCTTC	125
NC_014924_25257	GACCTCGATATGGCGAGGCGATCTGTGTCCAGAGTGTACCGACCTCAGTAGCCGTGACTATCGACAGNNNNNNNNTTGCTTCGCAGTTGGAAGTTGTCTTAATCG	125
NC_015138_101742	GCCATTCCCTTCCGTTTGACGGGACAAAGGAGAGTGTACCGACCTCAGTAGCCGTGACTATCGACAGNNNNNNNNATCCAATTTCAGCCAATCCATGTATGGTCC	125
NC_015144_2058	GACCATTCTCACTTCGTCAAATTCCTTGATAGAGTGTACCGACCTCAGTAGCCGTGACTATCGACAGNNNNNNNNCGGTACTTCGGCAGCACCAGTCTTGCCTAC	125
NC_015601_18061	GCGTAAGTGTCCGTTCAGGTGAACATTGCGAGAGTGTACCGACCTCAGTAGCCGTGACTATCGACAGNNNNNNNNAGGATGTTGCAGCTTATCTAAACCGAGAAG	125
NC_015731_73368	GCGTGCTACTCAGTTATAGATCCGGCCAATAGAGTGTACCGACCTCAGTAGCCGTGACTATCGACAGNNNNNNNNGTTACTGACTTTACTTAGCAAGCTTGCGCC	125
NC_016641_174712	CTCGATAAAGGTTCCTCCAGGACCATATTCAGAGTGTACCGACCTCAGTAGCCGTGACTATCGACAGNNNNNNNNCCCTGTAACATTGAACTGGTGGCAAACTCG	125
NC_018220_95646	GCATTTGGTATTGCTCCTAAATGAGAGGTTAGAGTGTACCGACCTCAGTAGCCGTGACTATCGACAGNNNNNNNNCGAGCAGGCTATTGAGGAAGTTGGAGATGG	125
NC_020211_9244	CCTATTACCGATAAGCAGCCGGAAGTGAAAAGAGTGTACCGACCTCAGTAGCCGTGACTATCGACAGNNNNNNNNAGCCTGGATGACGCTGACTTCTCGGCCAAG	125
NC_021514_10903	CGCTGGTAAACGTAGTTGGTTCAGAATTAAAGAGTGTACCGACCTCAGTAGCCGTGACTATCGACAGNNNNNNNNATCCGATGACGGGCTACCAGTTGCGTAAAG	125
NC_021994_83361	CTCAACACGTGAAGCGGGCGAACTACTCTTAGAGTGTACCGACCTCAGTAGCCGTGACTATCGACAGNNNNNNNNCTGGTCACAAAGTCGTCGCGTGTGTATACG	125
NC_022523_18008	CGTTGAGTGGTATGCCTGCGCGGTTCTCCTAGAGTGTACCGACCTCAGTAGCCGTGACTATCGACAGNNNNNNNNCATTGATGTCTTTGAACGAACGTTCGGGAG	125
NC_023065_67557	CTGTCGTATTTCCACAGCTCAATACCGTTGAGAGTGTACCGACCTCAGTAGCCGTGACTATCGACAGNNNNNNNNATATTTGCGACCATGCTGGGCGCGTTGATC	125
NC_007298_52357	GTTGGGTAATCTGGTCTGCGTTGTTGCAGTAGAGTGTACCGACCTCAGTAGCCGTGACTATCGACAGNNNNNNNNGCGACGATTGCTCATGGAATCTCCTCGGAG	124
NC_007520_4576	CTGTGCTTTCCGAGAGTATACCCGCGCGGAAGAGTGTACCGACCTCAGTAGCCGTGACTATCGACAGNNNNNNNNCAGTGAACGCGCGTTTAACTTATATGAAAG	124
NC_007520_65701	GCAAACCACAAATGCTCCGCTGTTCTTAGAAGAGTGTACCGACCTCAGTAGCCGTGACTATCGACAGNNNNNNNNCGCTTCTCGCCAGGCATTGGATGCCTTAGC	124
NC_007576_5106	CCATTCCGTTAAAGACATGCCTGCCTTATCAGAGTGTACCGACCTCAGTAGCCGTGACTATCGACAGNNNNNNNNGTCTGTGCCGTCAAACTTAGTGGCCGCCTG	124
NC_007964_35424	GATAAGCCTGCTCCATCTCGTACTGGTACGAGAGTGTACCGACCTCAGTAGCCGTGACTATCGACAGNNNNNNNNTTTCGTCAACAAAGACATTGTGACGCAATC	124
NC_008346_9547	GTTATTTATGTTGGTTGGATGTCGGGTTATAGAGTGTACCGACCTCAGTAGCCGTGACTATCGACAGNNNNNNNNAGTACCATTGTGGCCGCTGACAGCGGAGAG	124
NC_009085_120607	GAGTAATCCTTCTTCGCCTGCCCATGTGGTAGAGTGTACCGACCTCAGTAGCCGTGACTATCGACAGNNNNNNNNACGAACCACGTTAGGTCCTGCGATTAAAGC	124
NC_013222_48612	GTAGTAAACGCTTCCTCCGGTGATCGGGTTAGAGTGTACCGACCTCAGTAGCCGTGACTATCGACAGNNNNNNNNAAGCGGGTGTTGGATACTGTTGTTCTGACG	124
NC_013730_211991	GTTATAGGCCGAATCACGCTTCATTTCGGGAGAGTGTACCGACCTCAGTAGCCGTGACTATCGACAGNNNNNNNNGTAGCTCTGATTGGTTACGTGGGCGTATCG	124
NC_013946_46703	GTGGATTTGGGTTTGCCAACCTAACGGCTAAGAGTGTACCGACCTCAGTAGCCGTGACTATCGACAGNNNNNNNNTGATACTCGTGTAGGTTCACACTTGCCTCC	124
NC_014323_24078	GAATTTCAATCCGGCAAGTTTCATTCATTCAGAGTGTACCGACCTCAGTAGCCGTGACTATCGACAGNNNNNNNNTTCTCGTCGGTCGGCATTGCGCTGGCCACC	124
NC_014375_61896	CAGATCATTGTTCCGAAAGAATATTGTGCTAGAGTGTACCGACCTCAGTAGCCGTGACTATCGACAGNNNNNNNNCGCCTGACACACGCTATGACCTTGGGCGTC	124
NC_014655_17967	CTTAGCTCGTCCGGGCGGTCAACTTCAAATAGAGTGTACCGACCTCAGTAGCCGTGACTATCGACAGNNNNNNNNGCCAAGATGACCTGCAAGGTTTGACCTCTC	124
NC_014816_391	CCATTGGGCTATGGTAATGCCGTTACTCTGAGAGTGTACCGACCTCAGTAGCCGTGACTATCGACAGNNNNNNNNTTAATGCAGAAGCGAGAGGGCCATCTTATG	124
NC_015572_43122	GTAGTTACAGCGATTTGGTCGCCGGTAGCGAGAGTGTACCGACCTCAGTAGCCGTGACTATCGACAGNNNNNNNNGCAAGGTGTTTATTACTGACCATAATCACG	124
NC_015703_169021	CGAAACCTTGGGTCCGTTGTTGGCCGCTAAAGAGTGTACCGACCTCAGTAGCCGTGACTATCGACAGNNNNNNNNTTCGCACAATCATACCGATCATTTGGATGC	124
NC_018017_7311	CGATACAGCCCTTACCGTGGCCCAGTTGGAAGAGTGTACCGACCTCAGTAGCCGTGACTATCGACAGNNNNNNNNAGCGGTGTATGTAAATGGTATTCGGCAGAC	124
NC_020819_79756	GCGATGAGCGCTACTCTCAAGGTCGAGAGTAGAGTGTACCGACCTCAGTAGCCGTGACTATCGACAGNNNNNNNNCTTATCGGTGGTGAAGGCCAACCGAATTTG	124
NC_000916_40284	CCTCCTCTGGAGGTTTCTCTGAAACATCCCAGAGTGTACCGACCTCAGTAGCCGTGACTATCGACAGNNNNNNNNCTGCGCATATGATGGACCCATATATCCTTG	123
NC_002696_111096	CGTTGCTGTTCTCAACGAGGTGTTCGAAGGAGAGTGTACCGACCTCAGTAGCCGTGACTATCGACAGNNNNNNNNCTCGAAGCAGAAATTCACGGAATACACGCG	123
NC_003143_26595	CCAGAGGTGGTAATTAATAGTGGTACCGCTAGAGTGTACCGACCTCAGTAGCCGTGACTATCGACAGNNNNNNNNGAATATAAGGATGCGCTGGGTAAGACCGTC	123
NC_007298_137893	GAGGAAGACCTGGTAAGCGGCTTCCTCATAAGAGTGTACCGACCTCAGTAGCCGTGACTATCGACAGNNNNNNNNATCAACGGGAGATAGGTATTCGAGACTATC	123
NC_007406_29249	GAGGCGGAGTAGTGCATCGTTATGGGTAATAGAGTGTACCGACCTCAGTAGCCGTGACTATCGACAGNNNNNNNNGCTCTTGATGCTGGTTTGAACGAGCGCATC	123
NC_009480_1441	GAGCGTCTTCTAGTGCCGTTTGTGCTCATTAGAGTGTACCGACCTCAGTAGCCGTGACTATCGACAGNNNNNNNNCCGCATTGATCTACTGATCGACAGCCAATG	123
NC_010376_56180	CATGGAAGTGCGAGTATTACATGCGTGCAAAGAGTGTACCGACCTCAGTAGCCGTGACTATCGACAGNNNNNNNNGCAGTTTCTCTGACATCGTCCATGTCATCC	123
NC_012803_38115	CTAATGGGAACATCGGTGCAGGTATTCGCGAGAGTGTACCGACCTCAGTAGCCGTGACTATCGACAGNNNNNNNNATCCTAAATTCGACGTCTTCTCGCTTGCCG	123
NC_014008_63218	GCACACATGCTGACGAAGCTCTAAACTTGCAGAGTGTACCGACCTCAGTAGCCGTGACTATCGACAGNNNNNNNNAGGCCTTGGAATATGATGAAGTGGTCATTG	123
NC_014148_27890	CAATGTTGATCAGCGAGGTTCTGAGGTGTTAGAGTGTACCGACCTCAGTAGCCGTGACTATCGACAGNNNNNNNNTGCTTCGGCTCTCAAAGCAGCTAACAGTTC	123
NC_014623_175123	GATGGAGACGACTTCCCGGCGGCTTGAACAAGAGTGTACCGACCTCAGTAGCCGTGACTATCGACAGNNNNNNNNTCATCGCCCGTGAAATCTTCAAGGGTTAAG	123
NC_015160_77225	CGGTCGGTTTGTGCACGCAAAGCCACATTCAGAGTGTACCGACCTCAGTAGCCGTGACTATCGACAGNNNNNNNNTTGGTCAATCCCATTCCTCCCAGGATAATC	123
NC_017047_44957	GGCTGATTTCACCGCGCCGCTTCTGACTGTAGAGTGTACCGACCTCAGTAGCCGTGACTATCGACAGNNNNNNNNCAATACCGCCACGTTAAACAGTAACGCTAC	123
NC_020211_19516	GTCGTTCCATCCGTATGAAACGCCCATAAGAGAGTGTACCGACCTCAGTAGCCGTGACTATCGACAGNNNNNNNNAAAGGCGAATATTTACTGCCTGGGCGATCC	123
NC_021661_17719	CAGGCTTACCAAATTGATATAAGCTGTGCTAGAGTGTACCGACCTCAGTAGCCGTGACTATCGACAGNNNNNNNNTTTGTAAGGCAGCAGGGTAGCTCGTTGTCG	123
EAEA_1606	ATTACCGTTCTGTCGAATGGTCAAGTTGTCAGAGTGTACCGACCTCAGTAGCCGTGACTATCGACAGNNNNNNNNGGCAATAGCTCTAACAATGTACAGCTTACT	122
NC_002936_3078	GGACTTGACCAGACCAAGCGGCAATCTTTCAGAGTGTACCGACCTCAGTAGCCGTGACTATCGACAGNNNNNNNNGTGGATATCCCTGATGACAGCCGTCAAACC	122
NC_005042_23622	CTTTCTTGGTCCCTGGCTGGTATTGGCTGGAGAGTGTACCGACCTCAGTAGCCGTGACTATCGACAGNNNNNNNNGGTTCAGGTTTGCTTTCAGCAGAAGCTATC	122
NC_006177_28046	CCGGGAGATTGCTAAACTGATTAAGCTGTTAGAGTGTACCGACCTCAGTAGCCGTGACTATCGACAGNNNNNNNNGTCGGTACGAACTGGTCGGTTGACAGATTC	122
NC_007964_86059	GCTAGCTTTCGCCCATACTCTACGTTGATAAGAGTGTACCGACCTCAGTAGCCGTGACTATCGACAGNNNNNNNNACATCGTTTACCGCGCGTAAACTCTCTGCC	122
NC_008709_137068	CTAAATGCAGATCAACACCTAAACCACTCAAGAGTGTACCGACCTCAGTAGCCGTGACTATCGACAGNNNNNNNNATTGCTTCAGTGCTTCGACACCATTCCCGG	122
NC_009515_38900	GAGGACATGTACTTTGATTCCATTAAACACAGAGTGTACCGACCTCAGTAGCCGTGACTATCGACAGNNNNNNNNGGTCATGCCAACCATGCAGGATATGGGCCG	122
NC_010382_54166	CAAAGCGTATGGAGGAGCGTTACGGCTTTGAGAGTGTACCGACCTCAGTAGCCGTGACTATCGACAGNNNNNNNNATGGCTTACGCTTCTTATCCGTTCATTATC	122
NC_010644_46121	CACGTGCGCCGTAATATCTTTAATTTCCATAGAGTGTACCGACCTCAGTAGCCGTGACTATCGACAGNNNNNNNNATTAACGCCAGTGTGCGGAAGCACTCTTGC	122
NC_013061_153957	GCGAATCGAAATGTGTCAGGTCACCTTTATAGAGTGTACCGACCTCAGTAGCCGTGACTATCGACAGNNNNNNNNCATATCGCTTTCCGTATGCAGTAGCCGAAG	122
NC_013192_74629	GGCTTATCGGCTCTCTGCTTGTAGGCTTGAAGAGTGTACCGACCTCAGTAGCCGTGACTATCGACAGNNNNNNNNTTGACTACATCGCTGTAACAAATACTCCCG	122
NC_013730_38398	CGACCGTAGCCTGGTTGGTGGAGCTGTCCTAGAGTGTACCGACCTCAGTAGCCGTGACTATCGACAGNNNNNNNNTCCTTACAATCCTAATAAACCTGCATCACC	122
NC_014148_92273	CCGGGAAACAGCCAGATGGGTGAACAGTACAGAGTGTACCGACCTCAGTAGCCGTGACTATCGACAGNNNNNNNNCTGCATACAAATTTCAAATCCGAATTCGTC	122
NC_016605_14683	GAATTGACCTTGAACGGATGGGTGTGATTTAGAGTGTACCGACCTCAGTAGCCGTGACTATCGACAGNNNNNNNNCGGAGCCTATTTATGACTACCCAGGTGGCG	122
NC_021744_6244	CTAGAAGATTGACTAGATTGGCTGCTCGATAGAGTGTACCGACCTCAGTAGCCGTGACTATCGACAGNNNNNNNNGAACTCTGGGTGCTTGATGATTGCGCGCTG	122
NC_005042_47233	CTGAGACAGATCGGTGATAAGTACCAATAGAGAGTGTACCGACCTCAGTAGCCGTGACTATCGACAGNNNNNNNNCCTGATTCAATACAATACTGCCTTCCGGCC	121
NC_007404_11582	GCGGTCGCGGCACCGTGTTACTGTTCGCGAAGAGTGTACCGACCTCAGTAGCCGTGACTATCGACAGNNNNNNNNAACGACTTAAATCGTATTTGAGACTTGTTC	121
NC_007520_34151	GTAAGGATTGCCCAACTGACTTGGCGCCCGAGAGTGTACCGACCTCAGTAGCCGTGACTATCGACAGNNNNNNNNGGTTGCCAAAGATCAATACAGACGTAGGTC	121
NC_007794_21991	CGGATTTGTGCGATGCGGAATACGATATGTAGAGTGTACCGACCTCAGTAGCCGTGACTATCGACAGNNNNNNNNGCGGGCAATTGGCCAATAGCTTGCAAACCG	121
NC_007802_66994	GATATCTCGTTGCGATCCTTGATTTCGAGTAGAGTGTACCGACCTCAGTAGCCGTGACTATCGACAGNNNNNNNNGTTGGAATTTGGCTAGAGCTGGCCACCATC	121
NC_010718_38514	GCCTTTGTCTGGAGTATCTAAGGATGAAGTAGAGTGTACCGACCTCAGTAGCCGTGACTATCGACAGNNNNNNNNGGGAAACACACCAAGAAATGTGGTGGGTTC	121
NC_013037_210906	GCTAAACTGGTCGGACTTAGGCTTACTCTAAGAGTGTACCGACCTCAGTAGCCGTGACTATCGACAGNNNNNNNNGAATTCACCCGGCGCTAAGCTGTTCGGCTG	121
NC_013205_100615	CTCAGCGTGTCAATGTTCGATTCTCCACTGAGAGTGTACCGACCTCAGTAGCCGTGACTATCGACAGNNNNNNNNGGACACACGTAGCTACGATACAGAAAGATC	121
NC_013892_127446	GGTCTTCGCCCTATGGCAAGACCAGCATAAAGAGTGTACCGACCTCAGTAGCCGTGACTATCGACAGNNNNNNNNCAGGTAATATCATTTGTTACGCTCCGTTGC	121
NC_014121_75119	CGCACGCGTTTGATCGGTAAGCGCCATTAAAGAGTGTACCGACCTCAGTAGCCGTGACTATCGACAGNNNNNNNNATAGTCCGCTTTACTGTTCCAGGTGATACC	121
NC_014218_43868	GCCTAGATAACGATCAACTTGTTCTGGGCAAGAGTGTACCGACCTCAGTAGCCGTGACTATCGACAGNNNNNNNNTGCAGTTTCTCCGATAACACCGCGAACAAC	121
NC_014922_65202	CAAGGCGTTCTAGTGCCGATGCAATTTCTTAGAGTGTACCGACCTCAGTAGCCGTGACTATCGACAGNNNNNNNNTTAACGGAGCTCGATGAGCGGTGGCTTGTG	121
NC_014934_82994	CGAATAAGAAGGTGCGTGGTTTCCGTGTCTAGAGTGTACCGACCTCAGTAGCCGTGACTATCGACAGNNNNNNNNCCTAAAGAGGAACAATATGGGCAGACATCG	121
NC_015458_25130	GGGCGTAGCTGATATTGCTTATGTTGCACCAGAGTGTACCGACCTCAGTAGCCGTGACTATCGACAGNNNNNNNNGGCAAAGGACATGCTCTCACTGACACAGTC	121
NC_015713_78093	GCGTGTTTAAGTGCGCTCTTTGTCACGAGGAGAGTGTACCGACCTCAGTAGCCGTGACTATCGACAGNNNNNNNNACTGTAATGAGTAGGCTTGCGATCGAAGAG	121
NC_017506_26183	CCATAATGTGGACGTGTATTGAACTAAACTAGAGTGTACCGACCTCAGTAGCCGTGACTATCGACAGNNNNNNNNAGGACTGTGGCATCGGGTCGTTATCGCAGG	121
NC_018011_119621	GTTGTTGTACGAATGCCTGATCTTGTCGGCAGAGTGTACCGACCTCAGTAGCCGTGACTATCGACAGNNNNNNNNGTTCAACTGTCCCATCATGAAATAGGTCAC	121
NC_018011_32241	GTTTGTCGAACGAAGCGTTGATCTCCTTCTAGAGTGTACCGACCTCAGTAGCCGTGACTATCGACAGNNNNNNNNCCTTGTAGGTGAAGACCTTCATCGAGCAGG	121
NC_020995_53125	GATGAGCGTTCATTTCTGATGGCTTGCCGTAGAGTGTACCGACCTCAGTAGCCGTGACTATCGACAGNNNNNNNNACACGAGTGCTTGGTTTGCTGAAGTGTGAG	121
NC_005966_38312	GTACATCCGATCTATGTCCAATTTGCAATCAGAGTGTACCGACCTCAGTAGCCGTGACTATCGACAGNNNNNNNNGAAGACGCAGGGTTGGTCAGCATTACACAG	120
NC_010520_33554	GTATACATCCGGACATAAGTAGATTGCATAAGAGTGTACCGACCTCAGTAGCCGTGACTATCGACAGNNNNNNNNTGGCACCAGCTCCGTCTCTTATAGGCTGTG	120
NC_010556_18232	GTCGAGGCCGATTCTGGACTTCTTCGGCAAAGAGTGTACCGACCTCAGTAGCCGTGACTATCGACAGNNNNNNNNACAATTTATCGTTGGATTTATAGTGGCCTC	120
NC_010556_96816	GACAGTATGTAGCACCGGCAACAAATTGTTAGAGTGTACCGACCTCAGTAGCCGTGACTATCGACAGNNNNNNNNCTTCTGCCCGTATCTCAAGTTCGTCAAGAG	120
NC_010571_96344	CCGCATCAGATTCAAACTGGGATGGTGAATAGAGTGTACCGACCTCAGTAGCCGTGACTATCGACAGNNNNNNNNGTGAAACGTGTCAGCGCGGCAGTTTGGTGG	120
NC_012004_5935	CTTGTTGGTGGCCTATTAGCAGGGATAGTTAGAGTGTACCGACCTCAGTAGCCGTGACTATCGACAGNNNNNNNNCTAGCTTGTGGAATGGTGCAAGGCTTTATG	120
NC_013192_49654	CTTCCGTCCTTGAGCCTATGTAGTCCTCCTAGAGTGTACCGACCTCAGTAGCCGTGACTATCGACAGNNNNNNNNGAAATCTTGAGCATTCGTGGGACACTAGGG	120
NC_013355_45960	CAATCGATATGGCCGATATCGCCTAAATAGAGAGTGTACCGACCTCAGTAGCCGTGACTATCGACAGNNNNNNNNATCGTGCGATTGATATTGGCGGCTACACTC	120
NC_013422_3	CGATTCGGTCAGGGTCGATGGTACACTGACAGAGTGTACCGACCTCAGTAGCCGTGACTATCGACAGNNNNNNNNCCGGTCTAAATTCTTGTTCAGTGGATACTG	120
NC_014532_1095	GCCTGGTGCGACTGTTCGGCTATGATCATCAGAGTGTACCGACCTCAGTAGCCGTGACTATCGACAGNNNNNNNNATCGGGACAATGTGATTCGTTTCAGCGATG	120
NC_015760_22490	GGTCACTTTGACCTTGAATGGGCATCAGTTAGAGTGTACCGACCTCAGTAGCCGTGACTATCGACAGNNNNNNNNTCAAGTCACGAACGTTCTACCTAGTTCCAC	120
NC_016041_113664	GTTTACGGTTGCATGGGATTGGGTGGCGGTAGAGTGTACCGACCTCAGTAGCCGTGACTATCGACAGNNNNNNNNCATGACCACTACCCTCAAGCTAGTCAACTC	120
NC_016776_38698	CGTACTATGGCTATAGACTTGCTGAAACATAGAGTGTACCGACCTCAGTAGCCGTGACTATCGACAGNNNNNNNNCCCGGCAACCGTTCTGTCAAGCCCTATGTC	120
NC_020561_49610	GGCAGGCCGGGATATTTCTTCACGATCGAGAGAGTGTACCGACCTCAGTAGCCGTGACTATCGACAGNNNNNNNNTCCATATAATCGTGCATCGTCACGATCGTC	120
NC_022247_118998	CCGATACATAAACGCACAAATTTCTTGATTAGAGTGTACCGACCTCAGTAGCCGTGACTATCGACAGNNNNNNNNCCGTCTACGCGCTGAGCGCGGCAGACAACG	120
NC_003911_127275	GCAAGAGTTTGCGCATGACTTACGATCTGCAGAGTGTACCGACCTCAGTAGCCGTGACTATCGACAGNNNNNNNNAAGAACGCAATTTCATTTGCCCGGGCGCGC	119
NC_005966_46333	GCCATTGGACCGAGGTCTGGTGTTGAGCAGAGAGTGTACCGACCTCAGTAGCCGTGACTATCGACAGNNNNNNNNGCAACAATATGCGATTGCCATTACCAATGC	119
NC_007948_57024	GAATTCGATAGTCAGATTCCATCGCGTCTTAGAGTGTACCGACCTCAGTAGCCGTGACTATCGACAGNNNNNNNNGCAATGGCAATCGATATGCGGCTCTCAAAG	119
NC_008048_13828	GAAATGCGGGTCAGCCAATATGTGCCTCCAAGAGTGTACCGACCTCAGTAGCCGTGACTATCGACAGNNNNNNNNCTAAATCACCTGAAATTGGGATGCAGGGCG	119
NC_008278_31310	GGGTAGAACTGGTGGACGAAGAGGCTCCCGAGAGTGTACCGACCTCAGTAGCCGTGACTATCGACAGNNNNNNNNTGAAGTTGCACTATCCTTGGTTCGAATATC	119
NC_008686_71793	CTGGTTCCTTGCTCGATGCACACTCAGACCAGAGTGTACCGACCTCAGTAGCCGTGACTATCGACAGNNNNNNNNCAGTATCAGCGTGCGTTTCATCATAACTCC	119
NC_010571_160114	GATTCGAAGATATGATTTCTTGCATTCGCTAGAGTGTACCGACCTCAGTAGCCGTGACTATCGACAGNNNNNNNNAGGCCGCTCCGCTACCTATCTTCCCATCCG	119
NC_012225_36006	CTAATGATATGATGGCTAAAGCTGAAGCTAAGAGTGTACCGACCTCAGTAGCCGTGACTATCGACAGNNNNNNNNATACTCCTGGCGGCGATGGTATGAGAGCTG	119
NC_012489_26405	GCATGTGGTTGTCGAAAGAGTGGCAATACTAGAGTGTACCGACCTCAGTAGCCGTGACTATCGACAGNNNNNNNNCGAAGGCCTGCAATGGAGACAGTGGCTTAC	119
NC_012491_24164	CCTGATGAAGACAACGAATTGTACTACGTTAGAGTGTACCGACCTCAGTAGCCGTGACTATCGACAGNNNNNNNNCTGTCCCAGCGCCATGATCTGCCTCGTATC	119
NC_012803_82149	CATAGTAATTCCGTTGTTAAAGTAGGCAAAAGAGTGTACCGACCTCAGTAGCCGTGACTATCGACAGNNNNNNNNCGCGGGAGCAACCTGCATATCACGGACCAC	119
NC_012982_58110	GCTGAATCAAAGTTGATGGTTTCGGCGTGGAGAGTGTACCGACCTCAGTAGCCGTGACTATCGACAGNNNNNNNNCATCGGGATTTGAACCGATTTCTAGCAGAC	119
NC_013595_12318	CGCCTGATCACGAGAACGGTAGTGTCCTGAAGAGTGTACCGACCTCAGTAGCCGTGACTATCGACAGNNNNNNNNGATTTCTTGTATGGCGATGTTGCTTATGTC	119
NC_013943_107226	GAACTTTACGGTGCTCCCACCAAATATTGCAGAGTGTACCGACCTCAGTAGCCGTGACTATCGACAGNNNNNNNNGTGCCTGAGTGCGTGAACAGGCAGATAGTG	119
NC_014121_104392	GTCTGGCGCCATGGCGCTTGCACTCTGTGTAGAGTGTACCGACCTCAGTAGCCGTGACTATCGACAGNNNNNNNNTCACATGTTCAGGAAGGATATCGTTATCCC	119
NC_014259_93583	GTTCGGGCCAGAGCGACGAATAATAAGCTGAGAGTGTACCGACCTCAGTAGCCGTGACTATCGACAGNNNNNNNNGCGCATTAAACATAATGAGTTCGCTGACAC	119
NC_014365_49696	CAAAGAGATCGAGGTATTGCTTGGCCATCTAGAGTGTACCGACCTCAGTAGCCGTGACTATCGACAGNNNNNNNNAATATTGGCTGACCGCCTGGCTCAGTTGGC	119
NC_014655_66681	CACTTTAATACTTGCTGAACCGCCTGGTGTAGAGTGTACCGACCTCAGTAGCCGTGACTATCGACAGNNNNNNNNTCCTGGCCCTCAAACTGACGAACTTTCATC	119
NC_014664_118017	CCTCCTGCCTGTTGATTCCCTGCAACAGCTAGAGTGTACCGACCTCAGTAGCCGTGACTATCGACAGNNNNNNNNTTGAATTCAAAGACTTATGGGATAGCAGGC	119
NC_014734_122827	CATCTCCTTGCAGGCTGATTCGCTGATTCGAGAGTGTACCGACCTCAGTAGCCGTGACTATCGACAGNNNNNNNNGTCTGGTGATTTGGTACCCAAGATTGAAAG	119
NC_014762_85682	GTCCGTATGATCGTTCGAGTTCATCCTGAGAGAGTGTACCGACCTCAGTAGCCGTGACTATCGACAGNNNNNNNNCTATTGCGCAGAGAGGATGCCAGCTCTATC	119
NC_014816_22367	GAACCGGATGTGCTGGACGTGCATCTGGATAGAGTGTACCGACCTCAGTAGCCGTGACTATCGACAGNNNNNNNNGAATATGTGTCATATTTCGGAAAGGCGGCC	119
NC_015391_14703	CAAGTCATCTGGTACGTCGTTGGTGCAGTTAGAGTGTACCGACCTCAGTAGCCGTGACTATCGACAGNNNNNNNNGGGAACTCTGGAATCGGTGCTACATTGATG	119
NC_017027_412	CATCCTAGGAGTTTACAAACGCGATATCCTAGAGTGTACCGACCTCAGTAGCCGTGACTATCGACAGNNNNNNNNGTGGATTTGTTTGCCTCTGCCAATGATGCG	119
NC_017506_35833	GACAAGATGGCAGGCTGCATTGTGCTGGATAGAGTGTACCGACCTCAGTAGCCGTGACTATCGACAGNNNNNNNNAGTGCAACCGCTTTCCTGAAGGACTACTCC	119
NC_019042_51680	CAACCTTATGTGGTCTTCTTGCCAATTGGCAGAGTGTACCGACCTCAGTAGCCGTGACTATCGACAGNNNNNNNNCTTGGTGAATGGTGGTATTAGGCAATGGAG	119
NC_019427_118810	CGGGCATATTTGGATTAGTTGCATTAGGCTAGAGTGTACCGACCTCAGTAGCCGTGACTATCGACAGNNNNNNNNCCCTAGTAGTAGGTATAGTCGCCTTGGGTG	119
NC_022247_140715	CGATCGCTTGAAACGTCTTGTCGCAGCGTAAGAGTGTACCGACCTCAGTAGCCGTGACTATCGACAGNNNNNNNNGCCTCGCCATGCATTGAAATCGCATAATTG	119
NC_002696_73198	GATGCGTCGACGAATAGTCTCGATGCTCTGAGAGTGTACCGACCTCAGTAGCCGTGACTATCGACAGNNNNNNNNAATGTTGGGCTCTTTGGTGCCCAAGGTGTC	118
NC_002977_73157	CTAAATTTAGCGCAGATCGAAGGCAGGGTCAGAGTGTACCGACCTCAGTAGCCGTGACTATCGACAGNNNNNNNNTGGTTGTCTCTCGAAGCCGTTGCATTCCAG	118
NC_004193_85572	GTCTTCTAAGTCACCATTCATTTGCGGCATAGAGTGTACCGACCTCAGTAGCCGTGACTATCGACAGNNNNNNNNCTCTCCGTTCCGTTGCATACCACCCACACC	118
NC_006570_61048	CTGATAATGTCGTTCCAGATGTATGTGGAGAGAGTGTACCGACCTCAGTAGCCGTGACTATCGACAGNNNNNNNNCTCTTGTACCAGCAGCATACCTTGCTTGAG	118
NC_007355_54566	CTACTTGTCCTACAGCTAATGGCAAGGTCGAGAGTGTACCGACCTCAGTAGCCGTGACTATCGACAGNNNNNNNNACGTTTCAACAGTCTGCCAGCTGAGATGTC	118
NC_007520_21310	GCAGTAAACGTTGGTTACCGCTGGTGTTGAAGAGTGTACCGACCTCAGTAGCCGTGACTATCGACAGNNNNNNNNTGGTGTTAGTCTTCGGTCGTGAGATTAACG	118
NC_009615_143197	CGGTGCAGGTATGGCAATTCCGGAAATGACAGAGTGTACCGACCTCAGTAGCCGTGACTATCGACAGNNNNNNNNCATCGGCACTGTGATAGCGTTGGTTATTGG	118
NC_010382_74991	CTCTGTCGATTAGGTGATTGTAGTCTTCACAGAGTGTACCGACCTCAGTAGCCGTGACTATCGACAGNNNNNNNNGTGCATAGTCAATCCAGCGTTCCTTGAAGG	118
NC_010571_81216	CTGCATGACGGTGAACGCCTCTTGGAAAGTAGAGTGTACCGACCTCAGTAGCCGTGACTATCGACAGNNNNNNNNCATCGCGGCAAATTGAAGCGATCGCATGTC	118
NC_010803_5211	GGCAGGCATCTGGAAGTCGTCAGAAGAATTAGAGTGTACCGACCTCAGTAGCCGTGACTATCGACAGNNNNNNNNGTTTGGTATAGCTTCTCTCGCCGGACTGAC	118
NC_010995_72410	GGTGGATAACTGCCTACCGGTGACGTGTATAGAGTGTACCGACCTCAGTAGCCGTGACTATCGACAGNNNNNNNNCCATGCATATCAAACAGCCCAAACTTGTTC	118
NC_011891_20944	CTACGCGAACGTGGGTTGACAGTCAAGACTAGAGTGTACCGACCTCAGTAGCCGTGACTATCGACAGNNNNNNNNAAACCGTTCAGTTCATCAGGCGGTCGGAAC	118
NC_012489_106858	GAGTGTAGAGCTGAGCTGATACTTCGCCATAGAGTGTACCGACCTCAGTAGCCGTGACTATCGACAGNNNNNNNNGGTCAGGTTCATCAGGTTCACCTGCAATCC	118
NC_012559_82942	CTGCCATGTTGATCCGCTCTCGACATTTGCAGAGTGTACCGACCTCAGTAGCCGTGACTATCGACAGNNNNNNNNTGTCCTGTCCGATGAGGGCTACAAATGTGC	118
NC_012917_45160	CTGATATCGTTAGCAAACGTGTAGTCACCCAGAGTGTACCGACCTCAGTAGCCGTGACTATCGACAGNNNNNNNNGCGCCGTTGACAATCAGGCCGTAATCACCG	118
NC_013410_106085	CGAATGGGCTTCTGGTGTCCGTAACATTGCAGAGTGTACCGACCTCAGTAGCCGTGACTATCGACAGNNNNNNNNCGCTCCGAGTGGCTTTACGTTTGACCATAG	118
NC_013720_55128	CATGATCTCGACCCAGTGGTTAACCGTCCAAGAGTGTACCGACCTCAGTAGCCGTGACTATCGACAGNNNNNNNNTTCTCACTCTCACAGTCGAAGCGATCCTGC	118
NC_013757_52269	CCTCAAGATCAACTTCTCTATTAGAGGTGCAGAGTGTACCGACCTCAGTAGCCGTGACTATCGACAGNNNNNNNNCCACTCAACATCGAGGTCTGTATCGCCTGG	118
NC_013854_14003	GAAATTTGACGGAATTCGCGATTTCGGTTAAGAGTGTACCGACCTCAGTAGCCGTGACTATCGACAGNNNNNNNNTTCCGCAGCCTTGCCGCGAAATTCCGGTCC	118
NC_013854_38823	GTTAATGGCAGCGGCGAAGCTTGTATCAGTAGAGTGTACCGACCTCAGTAGCCGTGACTATCGACAGNNNNNNNNTCATCGTGTTACCAAGACGGTAGCGACGAG	118
NC_014153_69558	CGGAAGGCTATTCTTATATTAAACCCTAGCAGAGTGTACCGACCTCAGTAGCCGTGACTATCGACAGNNNNNNNNCCGGCGTCGTTTATTTGGTGAGCAAGGAAG	118
NC_015731_107116	GGACTATCGGTTACGTAACAATCAGACTGGAGAGTGTACCGACCTCAGTAGCCGTGACTATCGACAGNNNNNNNNTCCTGATCGAGCACCGGATGTGGTCATCTC	118
NC_015914_39184	CTATCCACTTCAAGTAGACATCGCATGCCTAGAGTGTACCGACCTCAGTAGCCGTGACTATCGACAGNNNNNNNNGAACAACCCGCTTGTTTGGGTACCCATTCC	118
NC_017731_32013	CTGCTACATTGCCAAATGTCGGTGACTTAGAGAGTGTACCGACCTCAGTAGCCGTGACTATCGACAGNNNNNNNNTTCCCGTTATTCGGTCAGGAGAGGTGCAAC	118
NC_019567_23615	GTTGAAGGCTTTAACTAAGTGGCAGGATCCAGAGTGTACCGACCTCAGTAGCCGTGACTATCGACAGNNNNNNNNAAGGTGGGAACAGTTGTCTATGTTTCGTGG	118
NC_020211_143309	CCAACGACCTGATTCTGTTTGCCCTGATTGAGAGTGTACCGACCTCAGTAGCCGTGACTATCGACAGNNNNNNNNAGCCGATTATGCTCGCCACTCACGAATACG	118
NC_022523_34533	GTAATAGTTCCGTCGTAACCTATTGGTCGCAGAGTGTACCGACCTCAGTAGCCGTGACTATCGACAGNNNNNNNNATCGTAGGCCATGATCGCAGCCAGTTGTTC	118
STH_691	GAAGTGATAGGAGAGAGAATCTGACATCTCAGAGTGTACCGACCTCAGTAGCCGTGACTATCGACAGNNNNNNNNGTTGTGACGAATCACTACGCCACTGTTCCA	118
STP_21	CGGCACAGCCGTTGGTGCAGGCACGCTCTTAGAGTGTACCGACCTCAGTAGCCGTGACTATCGACAGNNNNNNNNAGAAGAAACTCTGTGGAGTTTCGCGCTCTA	118
BFPA_121	TCAGAAGTAATGAGCGCAACGTCTGCAATTAGAGTGTACCGACCTCAGTAGCCGTGACTATCGACAGNNNNNNNNTCTGATTCCAATAAGTCGCAGAATGCTATT	117
CP_002007_23979	CCAAGACCATGCCATCTTTGAGCAGGAGGAAGAGTGTACCGACCTCAGTAGCCGTGACTATCGACAGNNNNNNNNGTGTCAGGATATCTTCTTTGGGTCCCTGTG	117
NC_007355_75337	CCACATTTGCTACTACTCCGGTCAGGAGTAAGAGTGTACCGACCTCAGTAGCCGTGACTATCGACAGNNNNNNNNTTCCGATATCTATACCGGATGCCGCAAGTG	117
NC_007520_39191	GAACTCATGAATGTGTCTGGATTGACACCGAGAGTGTACCGACCTCAGTAGCCGTGACTATCGACAGNNNNNNNNTTGAGTTTAGGACACGTTTCAGTGGTGGAC	117
NC_009943_9246	CAGGCATTAAGTTTGTCCAGTTCGGCCTCTAGAGTGTACCGACCTCAGTAGCCGTGACTATCGACAGNNNNNNNNACGCCGGAAGGCAGCCCAAGTGATTCTATC	117
NC_010376_7541	GGTCAACTTGACGGGACTTCGATTCCTGTTAGAGTGTACCGACCTCAGTAGCCGTGACTATCGACAGNNNNNNNNGCTAGTTACAATCATTTGGCGAAGGGTGTC	117
NC_012691_6374	CACCATTCAGTACTGTTTCATTCTGTGCAAAGAGTGTACCGACCTCAGTAGCCGTGACTATCGACAGNNNNNNNNAGGTCATACTGGTTGCCGCAATTGCAGCGG	117
NC_013162_12443	CCACAATAATCCTCACGATTTGCGTGTAGGAGAGTGTACCGACCTCAGTAGCCGTGACTATCGACAGNNNNNNNNTGAGTTTCGCAAGGACGGTTGCCCTCGTTG	117
NC_013235_939	GCAGCGAACCACTACTGCCCGATCATTCATAGAGTGTACCGACCTCAGTAGCCGTGACTATCGACAGNNNNNNNNCTCTTTCGGATGAAGAAGCCACGTTCAGAC	117
NC_013440_175368	GCAAACTCTCGACTATCCGTACACCGATTTAGAGTGTACCGACCTCAGTAGCCGTGACTATCGACAGNNNNNNNNCCTCCTATTCGAGGCGGACTTTGACGAGAC	117
NC_013943_11689	GCCGATTTCCTGGTCTATAACAAGCAGTTCAGAGTGTACCGACCTCAGTAGCCGTGACTATCGACAGNNNNNNNNCATAGGTGTTGCTCCGGTGACGATTAATTC	117
NC_014011_2625	GTAAGCGACCAGCATCCCTACCATCTTGGCAGAGTGTACCGACCTCAGTAGCCGTGACTATCGACAGNNNNNNNNGCGAAATATACCTTTAAGCTTGGACATGCG	117
NC_015138_147070	CTTGCTGAATCCAGCATGTCCTCCAACTCCAGAGTGTACCGACCTCAGTAGCCGTGACTATCGACAGNNNNNNNNATCTCCTTTAACCCACGGATTCTCTCTTTC	117
NC_020211_159871	CATTCGTTATCCAGATAGCCGTAAGAGCCGAGAGTGTACCGACCTCAGTAGCCGTGACTATCGACAGNNNNNNNNAAGGTATCGTTGACGGTCGGACGCTGTTTC	117
NC_002696_53943	CTAGACATCATTCTAGGGTTGTGTTTCGCTAGAGTGTACCGACCTCAGTAGCCGTGACTATCGACAGNNNNNNNNCCGCCGTTCTCGTATCTGCGGGAATATTCC	116
NC_006932_10513	CGGCGCGGATTTCGGTTTCGGAAATGCGCTAGAGTGTACCGACCTCAGTAGCCGTGACTATCGACAGNNNNNNNNCCTTAAGAATGCCGAAACTTACTTTCAGTG	116
NC_008555_26612	GTGGCTCTCTTCCTATGCTGGGTATAATGAAGAGTGTACCGACCTCAGTAGCCGTGACTATCGACAGNNNNNNNNTGAACTGACAGGTGAAGTGACTGCTTTAGC	116
NC_009707_17143	GTATCGCTTGGCCCTTGTTCGCAAACTAAAAGAGTGTACCGACCTCAGTAGCCGTGACTATCGACAGNNNNNNNNGCAATACAGTGCTTACAAGTGCCACAAGGC	116
NC_012785_34346	CGTCTTTGTGATTGTTTCTGACGGAAGCGTAGAGTGTACCGACCTCAGTAGCCGTGACTATCGACAGNNNNNNNNGGTAGCGCCGGATGTTCCGGGATATTATAG	116
NC_013739_31259	CATCTGTGAAGACGTGTTCATACGTATAGAAGAGTGTACCGACCTCAGTAGCCGTGACTATCGACAGNNNNNNNNCGGAGGGAAGCGGCACGGGAAGGATGGTAC	116
NC_013766_10347	GACAAGCCAAGGTGTGGAGGTTCGGGCAGAAGAGTGTACCGACCTCAGTAGCCGTGACTATCGACAGNNNNNNNNTGCTATTCTCGGGTTTAGCCTATATGTAAC	116
NC_013854_98997	CCAAACAGAGGGATGGAGCTTCAGGCGTTTAGAGTGTACCGACCTCAGTAGCCGTGACTATCGACAGNNNNNNNNCGGATTCGATTTGAAGCGTGAATCCGATCG	116
NC_013929_255523	GGCACGTAGCGTCACCGGAATGTGTGGTTTAGAGTGTACCGACCTCAGTAGCCGTGACTATCGACAGNNNNNNNNGTGCGAGGAGTGACTATAAGCGCAAGATTC	116
NC_014008_17625	CGAGAACTCAGTCCCTGCTAAGCTGGCGTGAGAGTGTACCGACCTCAGTAGCCGTGACTATCGACAGNNNNNNNNGTTGTCAGAATTCGTGGAAGTACTGACATG	116
NC_014153_97433	GGTGAATTCGATCATTATGGGAATGTTGTAAGAGTGTACCGACCTCAGTAGCCGTGACTATCGACAGNNNNNNNNCGCTTGTTGCAGCGCCGTGGTCAACCGCGC	116
NC_014394_105392	CTCAACCACGAGCCTGTGATAAGACCGTGTAGAGTGTACCGACCTCAGTAGCCGTGACTATCGACAGNNNNNNNNCAGGGATTACAGCGTGCGATACGCTTGATG	116
NC_014960_38722	GTATTGCTGGATAAAGGGACATTGACCCTTAGAGTGTACCGACCTCAGTAGCCGTGACTATCGACAGNNNNNNNNTCCCTGGATGTGGATTGGGCCCTGCTGAGG	116
NC_014973_166009	GGGCTTAAGTGTGGCGTTGTGAAATTACGTAGAGTGTACCGACCTCAGTAGCCGTGACTATCGACAGNNNNNNNNTGGCGTTGTGAAATTACCTGCGGCGGTGGC	116
NC_015713_64131	GGACAAATGGCGCATCTTTACAGTCACCCTAGAGTGTACCGACCTCAGTAGCCGTGACTATCGACAGNNNNNNNNCTATAATCAAGTCGTCCGCTTCCTTCAATC	116
[truncated: 5,502 more rows]
