# Supplementary material for: A method for high‐throughput production of sequence‐verified DNA libraries and strain collections
Source: Mol Syst Biol. 2017 Feb 13;13(2):913. doi: 10.15252/msb.20167233 (PMC5327727; doi:10.15252/msb.20167233)
Supplement: Supplementary file 4 — Table EV3 [file MSB-13-913-s004.xlsx]

## Sheet: README
Table EV3: Composition of molecular probe library amplified from yeast following REDI
Tabs	Description
mp4_consensus Tab	Summarizes all sequences identified following amplification of the molecular probe REDI library
mp4_PM Tab	Summarizes all sequences identified following amplification of the molecular probe REDI library that perfectly matched one of the 7051 designed molecular probes
mp4_consensus Tab
Header	Description
Sequence	Sequence of amplified DNA
Frequency	Number of Sequencing Reads
Probe_ID	Most similar probe to that sequence
Category	Type of match: numbers indicate levenschtein distance to most similar probe (0 indicates perfect match, 0* indicates perfect match to a probe that was not targeted for cherry-picking), "hybrid" indicates hybrid probe, "other" indicate sequences with no apparent similarity to a designed probe
CherryPicked	whether the amplified DNA was similar to one of 3,316 sequences that perfectly matched a designed probe that was targeted for cherry-picking.
petite	whether the amplified DNA was similar to one of 66 sequences targeted for cherry-picking whose host clones were subsequently determined to have a ‘petite’ phenotype
GENUS.SPECIES	Organism targeted by the molecular probe (0 if toxin gene)
mp4_PM Tab
Header	Description
Probe_ID	Probe identifier
Sequence	Sequence of the probe (random barcode indicated with Ns)
Frequency	Number of sequencing reads
CherryPicked	whether that probe was one of the 3,316 identified by REDI and targeted for cherry-picking.
petite	whether that probe was one of the 66 sequences targeted for cherry-picking whose host clones were subsequently determined to have a ‘petite’ phenotype
GENUS.SPECIES	Organism targeted by the molecular probe (0 if toxin gene)

## Sheet: mp4_consensus
Sequence	Frequency	Probe_ID	Category	CherryPicked	petite	GENUS.SPECIES
CCAGACCTACTATGCTTGCCAGCACAGGAAAGAGTGTACCGACCTCAGTAGCCGTGACTATCGACAGACTAAGCGCTGCCGGAAATGGTGTGCCACCTTCATAAG	872	NC_009009_75150	0	1	no	Streptococcus.sanguinis
TAACAGGCGTACCGGCAGGACAGAGATGTTAGAGTGTACCGACCTCAGTAGCCGTGACTATCGACAGGGTCTGTACTGGAGATTCCTCAGCCTCATGGAGCGGCG	727	IPAH_64621	0	1	no	0
GAGGTGGAGCGGAGGTAAGATAAAGGTAGGAGAGTGTACCGACCTCAGTAGCCGTGACTATCGACAGTAGTGCGCGGTATTAGGGTGAAAGACAAGGGTTGCTCG	708	NC_013162_26002	0	1	no	Capnocytophaga.ochracea
GTCCGCACTAACAACGATTTGTTATTGCGTAGAGTGTACCGACCTCAGTAGCCGTGACTATCGACAGGTAATACAGCAGCAACGATACTACCCGCATAGTTACTC	704	NC_010471_58053	0	1	no	Leuconostoc.citreum
CAATTTGTGTAACGATGGAGGAGCATTAAGAGAGTGTACCGACCTCAGTAGCCGTGACTATCGACAGTACTTACGCCGGTCACGAATAGGGAACGATTTGTGCAG	703	NC_015424_124748	0	1	no	Aeromonas.veronii
CCGCAGCTCCATTTATTCTGGGACAAGGTAAGAGTGTACCGACCTCAGTAGCCGTGACTATCGACAGTTACGTTTAAGTCAGCCCTTGGAAACTTGGAGATATTG	670	NC_014632_42363	0	1	no	Ilyobacter.polytropus
CGTAGCAGAACAGTTTGCCAACGTGGAGGAAGAGTGTACCGACCTCAGTAGCCGTGACTATCGACAGTATGTCGTTATCGGCGTAGGCGTCAAACTCTTTGGCTC	661	NC_012590_19263	0	1	no	Corynebacterium.aurimucosum
GGTCAGTATCGGCTATTCCATTGACCCGAAAGAGTGTACCGACCTCAGTAGCCGTGACTATCGACAGGATGTATCTACGGACGAACTCGTCTCCGTAACCCATCC	649	NC_014828_67250	0	1	no	Ethanoligenens.harbinense
CATTGCAGACAGAGATCTGAATCATGACCGAGAGTGTACCGACCTCAGTAGCCGTGACTATCGACAGGAGTCGGTCAACTGATCCGGATACATCGACGACATTCG	643	NC_007088_64882	0	1	no	Xanthomonas.campestris
CCGGTTGTCCCTTTCAAACGCAGCGTGTTAAGAGTGTACCGACCTCAGTAGCCGTGACTATCGACAGTGTTGACTTCAAGAACAAGCTTTAATAGCATGCGTGTC	635	NC_007005_163420	0	1	no	Pseudomonas.syringae
GGTAGCTCCTCAAACCATTTCCTTTCTTCCAGAGTGTACCGACCTCAGTAGCCGTGACTATCGACAGCTCCCTAGGCCATAGCATCCGAAGGTGGACATAAGTCC	617	NC_009615_101092	0	1	no	Parabacteroides.distasonis
CTGGATGATTCCTGGAAAGACGCTGCGAAAAGAGTGTACCGACCTCAGTAGCCGTGACTATCGACAGCGCTGAGGAAGGACCTGAAGCTTTCTTACCGCGGACGC	617	NC_019567_94331	0	1	no	Bdellovibrio.bacteriovorus
CGCTATACATAAAGATCGCGGTGTAAATCAAGAGTGTACCGACCTCAGTAGCCGTGACTATCGACAGTAGGCAGTTCGCGATAGTCGGCGGCGTTGTCATGGTGC	609	NC_014625_50165	0	1	no	Ketogulonicigenium.vulgare
CGACGCGGAACGGCGATCTGTAGATGTTCTAGAGTGTACCGACCTCAGTAGCCGTGACTATCGACAGATCGTTTGTGAACGTTTCCATTTCGGTATCTTCCAGCC	607	NC_003911_61935	0	1	no	Ruegeria.pomeroyi
GCAATGCCTTGAGATTACGGCGTGGCTAAAAGAGTGTACCGACCTCAGTAGCCGTGACTATCGACAGGCATTTACCAGCCTTATTGCTGATAGAGAATCCCTCCC	599	NC_005042_6808	0	1	no	Prochlorococcus.marinus
GGACGTTCCCGCAGCGAATGTCTGGATGAGAGAGTGTACCGACCTCAGTAGCCGTGACTATCGACAGCAAATAGTTGCTGATATTGCAGAGATAAAGGAAGGTGC	598	NC_012691_93446	0	1	no	Tolumonas.auensis
CGTGATTTCTTGGACAACCACTATTACGCGAGAGTGTACCGACCTCAGTAGCCGTGACTATCGACAGTGTCTGTGCTTCCGATCGCGGTCTTCACGACGAAGACG	594	NC_021658_23418	0	1	no	Sorangium.cellulosum
GATAGAGGTGGTAGATGTGCCTATCGCTTAAGAGTGTACCGACCTCAGTAGCCGTGACTATCGACAGTAATACTAGGATTTACCCAATTTGCTGTTGCAGGACAC	592	NC_015391_41009	0	1	no	Carnobacterium.sp.
GATACACGTCTCCTTGCTGACAAGTGCGTAAGAGTGTACCGACCTCAGTAGCCGTGACTATCGACAGATTAAGGTGCTGGTTCACAGACAATGTCTATCTACAAG	583	NC_021031_52319	0	1	no	Butyrivibrio.fibrisolvens
CTCTCATGTTGTCGCCGGGCGGATTATCGCAGAGTGTACCGACCTCAGTAGCCGTGACTATCGACAGAGTGTTATTATTATTCTGGATGAGGCATTCTCGCGTAG	581	NC_003143_13778	0	1	no	Yersinia.pestis
GCAGCGTAGGTTGTTTCATCCCATTCATGGAGAGTGTACCGACCTCAGTAGCCGTGACTATCGACAGTTTTTTATGTATCTAGGACGAATGAGCGTCCCGCTGAG	575	NC_013512_28457	0	1	no	Sulfurospirillum.deleyianum
CCATTCACTTTCGAAGGAAGATCTGTTCACAGAGTGTACCGACCTCAGTAGCCGTGACTATCGACAGGAGGGTTTACCGAAGTGTTCATTCCGCCTTTCATGAGG	574	NC_015601_39988	0	1	no	Erysipelothrix.rhusiopathiae
CTATGTCTTTCACACTGGTACCCGGATGATAGAGTGTACCGACCTCAGTAGCCGTGACTATCGACAGACGAGTATTTGCAGGGCTATCCAATTGGATACGGGTGG	573	NC_008346_81449	0	1	no	Syntrophomonas.wolfei
CTGTTCCCTTGTGGGAAACGGAAATTGAGGAGAGTGTACCGACCTCAGTAGCCGTGACTATCGACAGGTTGGAATTTAGCAAGAATTTCTTGCATACGCTCTGGG	569	NC_017492_52931	0	1	no	Lactococcus.lactis
CTACCAAGGTGGTTCCGTACAAATCGTTGGAGAGTGTACCGACCTCAGTAGCCGTGACTATCGACAGTTGAATTATATTGAAGCCTATACCGATGGTAGGAAGGC	568	NC_015914_137564	0	1	no	Cyclobacterium.marinum
CAGCCAATGTCCAAGTAAGGGTTGCTTCATAGAGTGTACCGACCTCAGTAGCCGTGACTATCGACAGTCCGTCGTGAACCGTTTCTCCGTCCGGTCCAGCTGTTG	567	NC_020995_59995	0	1	no	Enterococcus.casseliflavus
GATGAAGATCGAACGATTTGGGACGGAACGAGAGTGTACCGACCTCAGTAGCCGTGACTATCGACAGATTGTAAAATGGGAATGCTGGTCGATGGCATATGGCGC	566	NC_008686_47344	0	1	no	Paracoccus.denitrificans
CACTGGTAGTTTACAATATCCAGGGCCTCGAGAGTGTACCGACCTCAGTAGCCGTGACTATCGACAGGGCGTCCGAAGTTCAACTGCTGCCTTACCAAACGCTGC	566	NC_009454_49041	0	1	no	Pelotomaculum.thermopropionicum
CATATCGGCGGCCGTGAGAATGTCGTGACTAGAGTGTACCGACCTCAGTAGCCGTGACTATCGACAGTGAATTGACATCAGTCTATGGCTGAAGGCATTCTTAAG	566	NC_021362_8630	0	1	no	Bacillus.licheniformis
GATTAATTCCTCTAGTGGATCCGTTAAGCAAGAGTGTACCGACCTCAGTAGCCGTGACTATCGACAGACAATGGCTTTCGTTGGTCGCATTAGACCCTCCCACCG	563	NC_015277_101075	0	1	no	Sphingobacterium.sp.
CTCGCTGTCGGTGCTGATCTAGAGTTGTCAAGAGTGTACCGACCTCAGTAGCCGTGACTATCGACAGAATGTTTAAACTTCAGAGACTTTCGGAAAGCTTTCTGG	560	NC_007005_183831	0	1	no	Pseudomonas.syringae
CACAGTGAATGATGCCATGCTGGCCAAAGGAGAGTGTACCGACCTCAGTAGCCGTGACTATCGACAGAGAATTTCATGCTTAGGCTCGTCAGGCCAATCCCTAAC	560	NC_015424_102598	0	1	no	Aeromonas.veronii
GTGCCTCACTGTGGAATTTACCCGTCAACGAGAGTGTACCGACCTCAGTAGCCGTGACTATCGACAGTTCCGTAAGTTGATCGCCATTAGTTATCCGCCGTCTGG	559	NC_007712_120021	0	1	no	Sodalis.glossinidius
CATAATTGTATGCCCGCCCGTTATCTACAAAGAGTGTACCGACCTCAGTAGCCGTGACTATCGACAGTCGCTGTTAAACAGCTGCCACTTTATCTGCCAGTTCGC	554	NC_010471_59638	0	1	no	Leuconostoc.citreum
GACTTCTCTACGCCGCGCTTGGGCTTCTATAGAGTGTACCGACCTCAGTAGCCGTGACTATCGACAGTCACGTGGTTCGCGATCTACTGGTGGAGTAACTTATGC	553	NC_023137_121145	0	1	no	Phaeobacter.gallaeciensis
GTCGCTGTCGTAAATGCGTGGATGGGTGAAAGAGTGTACCGACCTCAGTAGCCGTGACTATCGACAGCCTCAACAGCGCGGTTCGTGGTGCATGCTGAGAATTGA	552	STH_871	0	1	no	0
GACGGTAATGGCAAGAAGCTCGGCCGGGTAAGAGTGTACCGACCTCAGTAGCCGTGACTATCGACAGCTATTGCTAACACACTGATCATGGACATGATGTTCCGC	551	CP_0047441_106404	0	1	no	Pseudomonas.stutzeri
GGCTCTGATCGTTGTAGTGCGATTCGTAGGAGAGTGTACCGACCTCAGTAGCCGTGACTATCGACAGTCACCTTGGGACCTTGATATCATTGCCGTTCGCATCCG	550	NC_015856_124139	0	1	no	Collimonas.fungivorans
GGTGGCGACATTGTACCCGTCCGGTACATTAGAGTGTACCGACCTCAGTAGCCGTGACTATCGACAGTCTTTAAGGTTCGTAACCACGAAATGACTGCCTGTGTC	549	NC_011768_99135	0	1	no	Desulfatibacillum.alkenivorans
CATTTCTCTCCCTCGGCCATGGTTATTGCAAGAGTGTACCGACCTCAGTAGCCGTGACTATCGACAGCCCTCATCACTTCAGGTGCATACATCCAACATCTTGGG	547	NC_018024_29664	0	1	no	Anaerobaculum.mobile
GCAGGTTGACATATATTGGGTCGATCAGGTAGAGTGTACCGACCTCAGTAGCCGTGACTATCGACAGGTCCGGAGAAGCAAGAATGTCGCACCTGTGCTCTCCGG	545	NC_013521_60554	0	1	no	Sanguibacter.keddieii
CAGTGAGCGCGGTTCACGGATATAGCACTTAGAGTGTACCGACCTCAGTAGCCGTGACTATCGACAGTGACTCGAATCCTGTGCATCGACCCAGTCGAGTACATC	543	NC_007404_31486	0	1	no	Thiobacillus.denitrificans
CCGGGTAGGCAATGACGGTACGCAAGTCACAGAGTGTACCGACCTCAGTAGCCGTGACTATCGACAGTTACACAATGAGCAACTCATCCTTGGTATTACTGGCTG	543	NC_018220_196405	0	1	no	Pseudomonas.putida
GTGCCTAATCGCTAATCTGTGCATGTTTGAAGAGTGTACCGACCTCAGTAGCCGTGACTATCGACAGGTAGGTGGACTATGCTGCAACGCGGTCAACGCCTAACG	543	NC_021661_43596	0	1	no	Psychrobacter.sp.
GTCAACAACCAGTAGATGAAATGTGGCAGCAGAGTGTACCGACCTCAGTAGCCGTGACTATCGACAGGGGGTTTTTCCGTGGCAATCTCGATCAAACCTACCCTC	541	NC_003143_128042	0	1	no	Yersinia.pestis
CGCGTGCGATTATTCAGACAGAAGGCGCTGAGAGTGTACCGACCTCAGTAGCCGTGACTATCGACAGAAGATATATGCCAACATATTATCGTCACTTGCGATCAC	539	NC_014650_21567	0	1	no	Geobacillus.sp.
CGATAACGACTTGATGAAATAAGCGCCTGGAGAGTGTACCGACCTCAGTAGCCGTGACTATCGACAGCGTCACATCACTTAGCACAATTGCGCTACTTGCCTGCC	538	NC_009138_4	0	1	no	Herminiimonas.arsenicoxydans
CTATCGATAAACGATAGAAACCTATCGCGGAGAGTGTACCGACCTCAGTAGCCGTGACTATCGACAGGCATCTTTCCAGAACGCCCATGACGCTACCTCCGCTTC	538	NC_012669_1173	0	1	no	Beutenbergia.cavernae
CCTCACAAATGACCGCACAATATTGCAGCAAGAGTGTACCGACCTCAGTAGCCGTGACTATCGACAGGTTAATTTGGATGATGTATCCGATAGTTGGATTGGCCG	538	NC_012982_107508	0	1	no	Hirschia.baltica
CTGTATAACGTGGTGCTTCCGCCGTTTCAGAGAGTGTACCGACCTCAGTAGCCGTGACTATCGACAGTGTAGTGGTACAATACGGCCGATTTCGGTTTGTCCACC	537	NC_013222_53796	0	1	no	Robiginitalea.biformata
GTCATTGGAATCGTCAGCAACAGGCGAAGCAGAGTGTACCGACCTCAGTAGCCGTGACTATCGACAGAAATCATTATATAACCGCGCGGTTTGTGCGTAAGTTCG	535	NC_003198_12768	0	1	no	Salmonella.enterica
GAGCACAATGCGACGGGAATCACAGGAGATAGAGTGTACCGACCTCAGTAGCCGTGACTATCGACAGTTATATGTCGTTTGTTTGTTCTCGGAATGGACTACTCG	533	NC_013223_70102	0	1	no	Desulfohalobium.retbaense
GTTCGGGACCAGCTGGCAAGAGGCGCGAGGAGAGTGTACCGACCTCAGTAGCCGTGACTATCGACAGTATACCCAATAATAGGAAGCATTCTCGAATGTAAACTG	533	NC_014640_14755	0	1	no	Achromobacter.xylosoxidans
CTGCTGGAGAGTTTGAGATGGCTTTGGCTCAGAGTGTACCGACCTCAGTAGCCGTGACTATCGACAGCTCCGGACGAGGTAGCATCGCTAACATCAACGCCATCG	533	NC_017278_31798	0	1	no	Thermus.sp.
GTAGACGGCGCTTTAGTAAGATTTCCTTGGAGAGTGTACCGACCTCAGTAGCCGTGACTATCGACAGCATCACTTTTCTATGCCCTAGCTTCTGGTGGCAAGCTG	531	NC_009009_13365	0	1	no	Streptococcus.sanguinis
CCTGTATCTCGAAGGAGAAACTCGGAAGCAAGAGTGTACCGACCTCAGTAGCCGTGACTATCGACAGCGGCTTAGGGTTCTCTACGAAGAAGGTGACAGCGTTAC	529	NC_007404_13353	0	1	no	Thiobacillus.denitrificans
GGATAAACTCCAAGCATACTTAGTCGCGGAAGAGTGTACCGACCTCAGTAGCCGTGACTATCGACAGCTATGTGGGCAAGTTGAGCGCCAATCACTTGGAACGTC	529	NC_007722_30733	0	1	no	Erythrobacter.litoralis
GGCATACCCTCAGTTATTTCAAGAACTTACAGAGTGTACCGACCTCAGTAGCCGTGACTATCGACAGACCAATTGTTAGCATCCCGCGTGCCAGCACCTCCGCAG	529	NC_014623_297822	0	1	no	Stigmatella.aurantiaca
CATTATCTATGACGATCGCGTGGTGATGGTAGAGTGTACCGACCTCAGTAGCCGTGACTATCGACAGTGCGTAGTCCAGAATGTGCATCCCGGTATTAATCATCC	528	NC_018106_170636	0	1	no	Klebsiella.oxytoca
CGGGACATGGCCGTCAGACGTGGCTATACGAGAGTGTACCGACCTCAGTAGCCGTGACTATCGACAGCCTATCAATATGCTCGTGCTATGGAAGAATTCAGGATG	527	NC_002936_27677	0	1	no	Dehalococcoides.ethenogenes
CATGCCATTGCCGCAGCAGGACAGGAAATAAGAGTGTACCGACCTCAGTAGCCGTGACTATCGACAGTGCGGCTTCGGCACAGGACATTATGATGCCTTCTGTCC	527	NC_010655_27	0	1	no	Akkermansia.muciniphila
GAATTAGCCCAAGACCTCTCGTTTCACCAAAGAGTGTACCGACCTCAGTAGCCGTGACTATCGACAGATGTTTCTCTTGTTTAGGTAATTCAACCACTTGCCCGG	526	NC_008531_51724	0	1	no	Leuconostoc.mesenteroides
CCGAGCAATGCTGCCGAAGAAGTCATGCGTAGAGTGTACCGACCTCAGTAGCCGTGACTATCGACAGTGTTCAACCCAAAGACCACGATAGCTCCAGTTAGCATG	526	NC_017027_12520	0	1	no	Pasteurella.multocida
CCAAAGTAATTTGCCTGTGACCACCTACGAAGAGTGTACCGACCTCAGTAGCCGTGACTATCGACAGTTATGCGCTGCCGTTTCGGTCAGAGTTAAATGGTTCGG	526	NZ_AFXJ01000001_225	0	1	no	Pseudomonas.aeruginosa
CTTTATGATCTCGCAGAAGACGAAATATGCAGAGTGTACCGACCTCAGTAGCCGTGACTATCGACAGCGGTAGAACATGATGGGCCGGCGAACACTAAGGATTCC	525	NC_008686_94365	0	1	no	Paracoccus.denitrificans
CGGTTTATATTGGACGCGTACGTGAAGACAAGAGTGTACCGACCTCAGTAGCCGTGACTATCGACAGGGGTGTGTCGGCTGTCACCGATGCCGCTAATACGAACC	524	NC_007520_29113	0	1	no	Thiomicrospira.crunogena
GTATGCGGTCGATGTGGCTGACATTGTGCCAGAGTGTACCGACCTCAGTAGCCGTGACTATCGACAGTTCGTTATATCGCTCTTGTTGCTCATGGCCCTTCTTTC	524	NC_022247_63847	0	1	no	Variovorax.paradoxus
GCCAAGTCGTTCAGCGAGTTCCATCGTTTCAGAGTGTACCGACCTCAGTAGCCGTGACTATCGACAGTTGACAGAATCATGTCCAGCGAGCGTGACAATTTCCGC	522	NC_008555_88568	0	1	no	Listeria.welshimeri
CTTGTCTATCAGGTATCCGCTTTACTCTTTAGAGTGTACCGACCTCAGTAGCCGTGACTATCGACAGTGATTTTAAGGAGCCGTTGCCATAAGGCAAACTTGCTC	522	NC_012914_156560	0	1	no	Paenibacillus.sp.
GTATGATCTAGTCAAGCCCGTCCACCTCCGAGAGTGTACCGACCTCAGTAGCCGTGACTATCGACAGATTTATCGGGAGTTTGTTGATAACTTTCCCGCGCTCTG	521	NC_006177_118866	0	1	no	Symbiobacterium.thermophilum
CGATTCCGGATGACAAACCAGGTTCTTGGTAGAGTGTACCGACCTCAGTAGCCGTGACTATCGACAGTACTTGTAAGCTGCCGTGCTCTCTACTCTCACTTCCTG	521	NC_008554_118488	0	1	no	Syntrophobacter.fumaroxidans
CTTGGGCGCTATGCAAGCCGACCCGAAAGCAGAGTGTACCGACCTCAGTAGCCGTGACTATCGACAGGCTCTTTGTGGTCAAATCGGGTTCGACTTTATATAAAC	521	NC_015572_168322	0	1	no	Methylomonas.methanica
CTCGATCGCCATGACCCGTTGGTGAATCGGAGAGTGTACCGACCTCAGTAGCCGTGACTATCGACAGTGACGACTGGCAATTCGCTTGAAGGCTTTATGATCTTG	521	NC_018220_208535	0	1	no	Pseudomonas.putida
CGAAGGTATCGAAAGCTCTTATTTACAAGCAGAGTGTACCGACCTCAGTAGCCGTGACTATCGACAGCGTCTAGGCTCTCAGCCCATCTGAAATTGCGCGTCATG	520	NC_009719_83162	0	1	no	Parvibaculum.lavamentivorans
GCCCAAGTATTTGCTCCTGATAGAGCTATTAGAGTGTACCGACCTCAGTAGCCGTGACTATCGACAGTGTGTGACGAGTTCTCTTGAACACTACCAACTTGCGCG	520	NC_021878_28037	0	1	no	Arcobacter.butzleri
CAAATAAGAGTTAGCACATGGAAACGCTGGAGAGTGTACCGACCTCAGTAGCCGTGACTATCGACAGGGAAACGATGAGTTCGTGGCAATCTGTCGGGCGGCTGC	518	NC_007404_39880	0	1	no	Thiobacillus.denitrificans
CGGTGTTTCGATCGTTGCCGTAATCCGGGCAGAGTGTACCGACCTCAGTAGCCGTGACTATCGACAGTCGGGGCCCATTGAAGAACTGCGAATTCGCACTATGAC	518	NC_007759_93890	0	1	no	Syntrophus.aciditrophicus
GTTTAGCTCTATTGTTAAGCGCGACCGAGCAGAGTGTACCGACCTCAGTAGCCGTGACTATCGACAGCCCTAGCAAACCTCAAACACGCCGCGGTATTGAACGTC	518	NC_016603_52315	0	1	no	Acinetobacter.calcoaceticus
GGATAATTGCGTCATCAGGCTCAAAGATCCAGAGTGTACCGACCTCAGTAGCCGTGACTATCGACAGGTCAGTGTGTTCTGCAATCTGAGCTAGCAGTCCTGCCC	517	NC_014246_57155	0	1	no	Mobiluncus.curtisii
GTTTGGTGTCGGCATGGCTTTCGTTATCTGAGAGTGTACCGACCTCAGTAGCCGTGACTATCGACAGTTTAATAACCAACTATCTGACTTTGTAAACAGCATGGC	517	NC_014734_53013	0	1	no	Paludibacter.propionicigenes
CTGGTTCCTTGCTCGATGCACACTCAGACCAGAGTGTACCGACCTCAGTAGCCGTGACTATCGACAGAGAATGACCAGTATCAGCGTGCGTTTCATCATAACTCC	516	NC_008686_71793	0	1	no	Paracoccus.denitrificans
GTCCGGCATAGAACTCGTCGTAGGTTTGTAAGAGTGTACCGACCTCAGTAGCCGTGACTATCGACAGTGCTTGCGCCTGCTTGAACGGATGAAACGTGCCGAACG	516	NC_015161_50269	0	1	no	Deinococcus.proteolyticus
CAGGATGTTCAAGAGCAGCAACGCTCCCAGAGAGTGTACCGACCTCAGTAGCCGTGACTATCGACAGGCGGGAGTTCTCTCCATAATTGAGGGCATCATTATTCG	515	NC_005042_11749	0	1	no	Prochlorococcus.marinus
CACAAGTAGTATGCATCAGTGAGGAGATCGAGAGTGTACCGACCTCAGTAGCCGTGACTATCGACAGTTTATTCGTTCAACTCGACATAGTTCCAGGCGCCCTGC	515	NC_013523_39869	0	1	no	Sphaerobacter.thermophilus
GCCTCATTGCGCCAGCTAACCATCCGCTGGAGAGTGTACCGACCTCAGTAGCCGTGACTATCGACAGACCATCTTACATCACTTGCGCCCTGAATTATCATAGTC	514	NC_020211_174690	0	1	no	Serratia.marcescens
CGGGTATTATAGTTGATAGTCGCGCGGTGTAGAGTGTACCGACCTCAGTAGCCGTGACTATCGACAGACAAGCAGTCATCATGCTAACACCCTGGGAGTATGCGC	512	NC_008709_49747	0	1	no	Psychromonas.ingrahamii
CCTCCTATCGTTAAGTTTGTGTAATTGGTGAGAGTGTACCGACCTCAGTAGCCGTGACTATCGACAGCAAAGTTATCTCCTCGTTGGCGGATCGCGGTGTCAAGG	512	NC_013739_139779	0	1	no	Conexibacter.woesei
GTGCAAGTTGCATATGGCAAAGATGATCTTAGAGTGTACCGACCTCAGTAGCCGTGACTATCGACAGCGTTTTACGCGTTATTCGGCAGAGCGTCTATCAGGCGG	512	NC_014391_891	0	1	no	Micromonospora.aurantiaca
CGGTGACGGCTAAACAACTGACGCATTTGAAGAGTGTACCGACCTCAGTAGCCGTGACTATCGACAGGGCGGACGCCTGTATCATCCAGATCTTGCTGCCCAAAG	512	NC_022239_38742	0	1	no	Streptococcus.anginosus
GACTTAGCCTTCCGAACTCTATTCTCGCAAAGAGTGTACCGACCTCAGTAGCCGTGACTATCGACAGCTACCTACTATATGACTTACGGTCCTGATGGTCAGGCG	511	NC_004603_7215	0	1	no	Vibrio.parahaemolyticus
CGATAGGGTGAAAGTAATTGGTTTCATCGGAGAGTGTACCGACCTCAGTAGCCGTGACTATCGACAGTTGAATGAAACGAGTAGGCCAGTGGTGGCCAGTAGCAC	511	NC_010296_10945	0	1	no	Microcystis.aeruginosa
GTATTTGTTCGACGCCTCTCGAACATCGGCAGAGTGTACCGACCTCAGTAGCCGTGACTATCGACAGGGTCGTGACTGTTGAAGGTGCTTGATTCTCTGGTTCTC	511	NC_011891_112782	0	1	no	Anaeromyxobacter.dehalogenans
CCATTCTTGAGCGTTTCACGGAACCCGTCAAGAGTGTACCGACCTCAGTAGCCGTGACTATCGACAGCTTTTCGTACTTTATGTCGACTTTCGCGTTCCATGCGC	511	NC_012590_65599	0	1	no	Corynebacterium.aurimucosum
GGTGAATTCGATCATTATGGGAATGTTGTAAGAGTGTACCGACCTCAGTAGCCGTGACTATCGACAGCTCCAGCTCGCTTGTTGCAGCGCCGTGGTCAACCGCGC	509	NC_014153_97433	0	1	no	Thiomonas.intermedia
CATCGAGACTGATTTGTTGAGTGTTCATTTAGAGTGTACCGACCTCAGTAGCCGTGACTATCGACAGGTTTTTCTTGGAATCAATCCCAGCAGGTCGCATCGCCG	508	NC_007520_44299	0	1	no	Thiomicrospira.crunogena
GAAGGTATTACTCGTGAAACAATTACCGACAGAGTGTACCGACCTCAGTAGCCGTGACTATCGACAGTGCACGCCGCCAACTCTGTTGCTCAAACTGCCGTTGAC	508	NC_015978_7092	0	1	no	Lactobacillus.sanfranciscensis
GTATATCTTGTCGAAATAGTCGTCCATCGTAGAGTGTACCGACCTCAGTAGCCGTGACTATCGACAGTAATTTAAAGGCTTCAGCTCGTGCAGTTCGTACGAAAG	508	NC_018011_109962	0	1	no	Alistipes.finegoldii
GTGACTAATGGAGCGATGTCAGCCGGGCAGAGAGTGTACCGACCTCAGTAGCCGTGACTATCGACAGGTTCATTAAGTTAGCGAATTATCTGGTAGTGTAACTTC	507	NC_013595_145381	0	1	no	Streptosporangium.roseum
CCTTTGGTGAGCGCCTGTTCAACTAAATTAAGAGTGTACCGACCTCAGTAGCCGTGACTATCGACAGATGGTACAAGTAAACCATCGATCGGAAGGTGGTCATCG	507	NC_017731_110028	0	1	no	Providencia.stuartii
GTTGAGCAGGTTCGCTTGATCTCTTGCCAAAGAGTGTACCGACCTCAGTAGCCGTGACTATCGACAGTTTTCAGATAATTCTTGAACTCGGCAACCATGAAGCGC	506	NC_007298_48171	0	1	no	Dechloromonas.aromatica
GCCATCACTCAATAGTCTTAGCCTTGCAGTAGAGTGTACCGACCTCAGTAGCCGTGACTATCGACAGGTGGTGTGTTGGGTTTAACTTCACGAGCGCAGAACCAC	505	NC_007005_172804	0	1	no	Pseudomonas.syringae
CCACCTCGTGCCAAGGGAAGGATATGGTGCAGAGTGTACCGACCTCAGTAGCCGTGACTATCGACAGGCGGCTTTAGAGCCATTAGGTTGCTTTCATCGTGTGTC	505	NC_014538_54367	0	1	no	Thermoanaerobacter.sp.
GTGATCGGTTTGATTCGATTTCAAGTGTTGAGAGTGTACCGACCTCAGTAGCCGTGACTATCGACAGATACGGGACACCGTCAGGGCCATCAGCAACATGGCGCC	505	NC_015458_59557	0	1	no	Pusillimonas.sp.
CCAGAGGTGGTAATTAATAGTGGTACCGCTAGAGTGTACCGACCTCAGTAGCCGTGACTATCGACAGGGCGCAGTGAATATAAGGATGCGCTGGGTAAGACCGTC	504	NC_003143_26595	0	1	no	Yersinia.pestis
GGTGGATTCGCGAACGGTTGCGAACTGCTGAGAGTGTACCGACCTCAGTAGCCGTGACTATCGACAGGTACTGTGTCGTGTTTAAGGGCTGAATCGTGGGATTTG	504	NC_010524_86351	0	1	no	Leptothrix.cholodnii
CCGTGAATCTATTAAATGCTTCAATTGCTTAGAGTGTACCGACCTCAGTAGCCGTGACTATCGACAGTATGCATTCTGCAGGGCAAGCTATCTTTAGCCCGGCGG	503	NC_007606_9499	0	1	no	Shigella.dysenteriae
CTTTCGCCTGCCAACAAGAGCTTGTCTATCAGAGTGTACCGACCTCAGTAGCCGTGACTATCGACAGTGGTATTAACATTGATTCCCTCTCGGTATATCTCGGCC	503	NC_008346_97762	0	1	no	Syntrophomonas.wolfei
GTGGATTTGGGTTTGCCAACCTAACGGCTAAGAGTGTACCGACCTCAGTAGCCGTGACTATCGACAGTTTAACATTGATACTCGTGTAGGTTCACACTTGCCTCC	503	NC_013946_46703	0	1	no	Meiothermus.ruber
GGATTTGCGCTCGTGCCTGGTTCCGTAGGAAGAGTGTACCGACCTCAGTAGCCGTGACTATCGACAGACACTTAATTTAAGTTAGTATTGCACATAACGTTCCTG	503	NC_017455_51074	0	1	no	Halanaerobium.praevalens
GCACCCTGCGTGTTGTGCATAGATGTGTTTAGAGTGTACCGACCTCAGTAGCCGTGACTATCGACAGCGTGGAGTAGATGATCAAGAATCCACTGTGCCTCTTGC	501	NC_014391_103750	0	1	no	Micromonospora.aurantiaca
GGAGTAGGACTAACGTAACAAGAATAAGTCAGAGTGTACCGACCTCAGTAGCCGTGACTATCGACAGCATGTAAAACGTCCCTTTAGGTGACGCATATGCTGGTG	501	NC_014934_125404	0	1	no	Cellulophaga.algicola
GTTGACCCTGCGATGCTCCAAAGTTCCCAAAGAGTGTACCGACCTCAGTAGCCGTGACTATCGACAGGATCTATTCGCTCTGCTGTTTCTTCCACAAGAGTTCTG	501	NC_020995_98821	0	1	no	Enterococcus.casseliflavus
CGCAAGTCCTTCGTCATCGCTGTGCCTATCAGAGTGTACCGACCTCAGTAGCCGTGACTATCGACAGAGAGGTACCCGGTGCAAGTTGGAATTCTGGCAATGTAC	500	NC_010296_145919	0	1	no	Microcystis.aeruginosa
CTCAGTGGGTATATCGGTGTTGACCACGGGAGAGTGTACCGACCTCAGTAGCCGTGACTATCGACAGTAGTGTCAACGATGGAAAGACAGACGATGCAGCGATTC	499	NC_014625_30278	0	1	no	Ketogulonicigenium.vulgare
GCATTGTCTCTATGCTGCTACCTGACTTCTAGAGTGTACCGACCTCAGTAGCCGTGACTATCGACAGTTAGCGCTGTCAAGATAGCATCTCTCCTGTCTCGGCAC	499	NC_015501_60577	0	1	no	Porphyromonas.asaccharolytica
CCATCAATACGGAGGGATTGGCAAGTATGAAGAGTGTACCGACCTCAGTAGCCGTGACTATCGACAGCAACTTTGCTTTGCTGGCACATCCAATGGTTCAAGCTG	498	NC_010382_864	0	1	no	Lysinibacillus.sphaericus
CCACTCTGCAACTGAACCGCAAGCTCAACTAGAGTGTACCGACCTCAGTAGCCGTGACTATCGACAGAACCTGGCTGGGCAATGGCAGCAATCTATCCGCCAATG	498	NC_014933_52232	0	1	no	Bacteroides.helcogenes
CGTGGATAGGTGTGTATCGGACGAACATTTAGAGTGTACCGACCTCAGTAGCCGTGACTATCGACAGAAAGAACTGCTGCCACGCCTGAGTTTCTTAAATTTGGG	498	NC_017501_45700	0	1	no	Neisseria.meningitidis
CACGAGCGCTTAGTAATACAATTAATGGCCAGAGTGTACCGACCTCAGTAGCCGTGACTATCGACAGTTCGTATATGTGATGATGCGTGCCTTGGTAACCACAAG	497	CP_007030_6848	0	1	no	Thioalkalimicrobium.aerophilum
GACCATTGCAGCAGGTCTTGCCTTGGAAGAAGAGTGTACCGACCTCAGTAGCCGTGACTATCGACAGCACTTGGTAGCCATCACAACACTTGGTGACGCACTAGC	497	NC_010382_101039	0	1	no	Lysinibacillus.sphaericus
CGGAGCAAGGCCTGTGATTGGTTTGTGGTGAGAGTGTACCGACCTCAGTAGCCGTGACTATCGACAGAGACATGTGTGACAATTTCCTCAAGGGACAAAGCGAAG	497	NC_013223_260	0	1	no	Desulfohalobium.retbaense
GCAATCGCAGCAGGTGATAAGGTGGCCCTTAGAGTGTACCGACCTCAGTAGCCGTGACTATCGACAGTTTGTTGTGTTGATAATTATAATGCCGAACACGCTAAG	497	NC_014147_28883	0	1	no	Moraxella.catarrhalis
CACAAGATCTGGCGTCACTGTCGATAGGCTAGAGTGTACCGACCTCAGTAGCCGTGACTATCGACAGGGGCTTCCATCAGGTTCCAGCTCCTGTGTTACTGCCTG	496	NC_004547_109584	0	1	no	Pectobacterium.atrosepticum
CGAATTGAGATAGTTCGGCACTACTGTTATAGAGTGTACCGACCTCAGTAGCCGTGACTATCGACAGGAAATTGAAGCAGCATTGATGACGCAGGCTATACGCCG	496	NC_009667_73886	0	1	no	Ochrobactrum.anthropi
CACGTGCGCCGTAATATCTTTAATTTCCATAGAGTGTACCGACCTCAGTAGCCGTGACTATCGACAGTGGGTACTATTAACGCCAGTGTGCGGAAGCACTCTTGC	496	NC_010644_46121	0	1	no	Elusimicrobium.minutum
CTGCTTGGACCAACGGCGCTTCTTCAATGGAGAGTGTACCGACCTCAGTAGCCGTGACTATCGACAGCAGTATTGGTTGAATTGACTTAGCAGCGCGATCATTAG	495	NC_021721_17716	0	1	no	Lactobacillus.casei
CCACCCGTGCCAAGGGAAGGATATGGTGCAGAGTGTACCGACCTCAGTAGCCGTGACTATCGACAGTCGGTGAGAGAGCCATTAGGTTGCTTTCATCGTGTGTC	494	NC_014538_54367	1	1	no	Thermoanaerobacter.sp.
GAGTTGGGTCGGACTGCAACGGGTTCGATGAGAGTGTACCGACCTCAGTAGCCGTGACTATCGACAGCTCTTTTCCATAGAATAGCCCTCTAAGAATTACGGCTC	494	NC_010524_108503	0	1	no	Leptothrix.cholodnii
GAGACGTCCACCGGATCTACCAATTTATTTAGAGTGTACCGACCTCAGTAGCCGTGACTATCGACAGGCTCGACGTGCAGTTCGAGATGGGCATGTTGTTTCTGG	494	NC_015601_14134	0	1	no	Erysipelothrix.rhusiopathiae
GGAGTTGCCATTGAAGGTGGAGTTCTTGCAAGAGTGTACCGACCTCAGTAGCCGTGACTATCGACAGTTTCAAGTGGCGCAGGTTCAGGAGCGATGAATGCAATC	493	NC_011296_50096	0	1	no	Thermodesulfovibrio.yellowstonii
CTACTCCATACAGCTACGCCATTTATGTCCAGAGTGTACCGACCTCAGTAGCCGTGACTATCGACAGACTGTTCAATCGCTCACTGTGGTCACGAGTTTCCTCAC	493	NC_015635_114970	0	1	no	Microlunatus.phosphovorus
CGAACTGACGACCATAGTCATGACGGTGTTAGAGTGTACCGACCTCAGTAGCCGTGACTATCGACAGGAATGGGGGGACGCATTAAAGTCCGTTTCTTGTTTACC	493	NC_016603_107676	0	1	no	Acinetobacter.calcoaceticus
GTGCCGCTGTCCGACGTCAAGAAGTACAACAGAGTGTACCGACCTCAGTAGCCGTGACTATCGACAGCAGTCGCTTTCTACGCGCTGAACGATTATTACATCGAC	493	NC_020211_168348	0	1	no	Serratia.marcescens
AAGATTAATATTCATTTGAGTTCCTCTATCAGAGTGTACCGACCTCAGTAGCCGTGACTATCGACAGTGGTGCTTGCCGGTTTGTGTTCCTCTCGCGTGATCATA	492	LT_571	0	1	no	0
GCAATTTGGGCTTTATTTGCCCTCGCTTGCAGAGTGTACCGACCTCAGTAGCCGTGACTATCGACAGCAATGCACTCCGCATTGGCCACATTTGCCCGATTCTGG	492	NC_010296_125250	0	1	no	Microcystis.aeruginosa
CATCATGATAACCAATGTCGGGACGGCTCTAGAGTGTACCGACCTCAGTAGCCGTGACTATCGACAGGTGTTTCGTATAATAACAGCGCCGTCAGAACATGCTGG	492	NC_013892_68194	0	1	no	Xenorhabdus.bovienii
CACGGTTGAGCTATCAGCCACAGAACAATCAGAGTGTACCGACCTCAGTAGCCGTGACTATCGACAGGTATTCTATGTCGGGCTGGATGGAAATTCACTACCAAG	492	NC_015460_29030	0	1	no	Gallibacterium.anatis
CAGTCGCCCTGTTCTCTCAACTTGTCACAGAGAGTGTACCGACCTCAGTAGCCGTGACTATCGACAGTGAGGTCGTAGCTTCCGGCCTCAATAACTGTGTAGACG	491	NC_004552_37859	0	1	no	Chlamydophila.abortus
GTAAAGCCCGGATCTCCAGCTTTCAGCCTCAGAGTGTACCGACCTCAGTAGCCGTGACTATCGACAGGGTGAGAGTGCCAACTGCTGAGCTTCTACAGCTATATC	491	NC_010505_201746	0	1	no	Methylobacterium.radiotolerans
GGTCACGCCAAGCAACAAGGTATGGAACGAAGAGTGTACCGACCTCAGTAGCCGTGACTATCGACAGTATTCCCCCAACCGGTGGGCATTGACCTTGAACAACTC	491	NC_011593_60657	0	1	no	Bifidobacterium.longum
CACAAGTGGTACACCTAGTGCCATTGTTTCAGAGTGTACCGACCTCAGTAGCCGTGACTATCGACAGTGATATCGCGGTTCAACAACTAACTCTCGACCAATCGC	491	NC_015391_70478	0	1	no	Carnobacterium.sp.
CTGCTAAATCGACTGCTATTACTCCTGCTGAGAGTGTACCGACCTCAGTAGCCGTGACTATCGACAGTATCGCTATTACATCATTTGGTAATAGCGCTGATCAGG	490	BFPA_461	0	1	no	0
GCGCTCTCAGCCAAGTGACGCTTCGCCAGCAGAGTGTACCGACCTCAGTAGCCGTGACTATCGACAGTTGTTTAGTTACCAGTGTTGATTAACAAATAACGAGGC	490	NC_007645_199724	0	1	no	Hahella.chejuensis
GCTAGCCCAGCGCAGAATGGATCTTGACAAAGAGTGTACCGACCTCAGTAGCCGTGACTATCGACAGTACGGTATCAAAGTACGTTTGTGTTTGAGTGGGAACGG	489	NC_013192_41368	0	1	no	Leptotrichia.buccalis
CCTTCGCTCATATTGAGGTAGACCCGGAACAGAGTGTACCGACCTCAGTAGCCGTGACTATCGACAGTTGATGTCGTCTGCTGGGTGTTGTTATCGGTCTGCTTG	489	NC_015424_34737	0	1	no	Aeromonas.veronii
GAATGACCTTGATCCGTTAGTATTGCGCGCAGAGTGTACCGACCTCAGTAGCCGTGACTATCGACAGTTGAGGGGCCAACCCGTTAGAAATATTCTTCGTCAACG	488	NC_013355_8294	0	1	no	Zymomonas.mobilis
GAGCATCGTCGAATCATGGCGCTGCCATAGAGAGTGTACCGACCTCAGTAGCCGTGACTATCGACAGAGCTTAACGGGCAGTAGGAATCGCATTCATTCACTATC	488	NC_015138_23394	0	1	no	Acidovorax.avenae
CGATTACGGTCGCTAGGGTCAACCGAATCAAGAGTGTACCGACCTCAGTAGCCGTGACTATCGACAGGGATATCATATACTCCCGATCGGAGCCAATAATCCCAG	487	NC_007576_56036	0	1	no	Lactobacillus.sakei
GAGGCGCAGTTAAAGTTGAATTTGCGTCTCAGAGTGTACCGACCTCAGTAGCCGTGACTATCGACAGTATAGATTAGCTGCCTTAAGACCTGATTAAGATGTCCC	487	NC_008358_110535	0	1	no	Hyphomonas.neptunium
CTGAGGATCCGGCCGGGCGATGAACATTCGAGAGTGTACCGACCTCAGTAGCCGTGACTATCGACAGTTGGCTTTCGGAAATAGTGTTACCGGTTCAGTAATTCG	487	NC_010505_106251	0	1	no	Methylobacterium.radiotolerans
GCCAAGTATTTCAGGTTCTGCATACCCGTCAGAGTGTACCGACCTCAGTAGCCGTGACTATCGACAGGGTGGCTATCATCAGAATCGAAATCCTTGTTGATGCCG	487	NC_013714_73681	0	1	no	Bifidobacterium.dentium
GAACTCACCAGAGGCCATTTCCTTGATGTCAGAGTGTACCGACCTCAGTAGCCGTGACTATCGACAGGACGTGCTGCTGACCTTATCCTCAAGATACATGGTGGC	487	NC_014414_82203	0	1	no	Parvularcula.bermudensis
CCCTGAACACCTCCGATGTTCTAGTGGACTAGAGTGTACCGACCTCAGTAGCCGTGACTATCGACAGGTGTTTTACGGCAGTAACATTTACCACTCCGTTTACGG	487	NC_016048_128654	0	1	no	Oscillibacter.valericigenes
CGTTCAGTACCAATATATAGCGGTGTAACTAGAGTGTACCGACCTCAGTAGCCGTGACTATCGACAGAGCTATGGTTAGCCATGTAGTGTACGCCGCGTGGTAAG	486	NC_010471_10208	0	1	no	Leuconostoc.citreum
GCGGTGGAACTGGTATAAGGGTCACTGATAAGAGTGTACCGACCTCAGTAGCCGTGACTATCGACAGTGCGTAATATAATAGAAGAATAGATACCCTCCCTCGCC	485	NC_002936_8691	0	1	no	Dehalococcoides.ethenogenes
CGGTGCAGGTATGGCAATTCCGGAAATGACAGAGTGTACCGACCTCAGTAGCCGTGACTATCGACAGTTGTGGCGCATCGGCACTGTGATAGCGTTGGTTATTGG	485	NC_009615_143197	0	1	no	Parabacteroides.distasonis
CATTGAGCACGCTCACTAAATTAAGGCTTTAGAGTGTACCGACCTCAGTAGCCGTGACTATCGACAGCTCGGCCACATGCTGTCCATCATGTACTTTGCGGGCTC	485	NC_011768_122564	0	1	no	Desulfatibacillum.alkenivorans
CGCCGTTCCATTGCCCAATATCAGATTAATAGAGTGTACCGACCTCAGTAGCCGTGACTATCGACAGGATCCTTTCTTCGCGGTGATACAAACGCGCATATCTTC	485	NC_014762_47266	0	1	no	Sulfuricurvum.kujiense
CAAGGCGTTCTAGTGCCGATGCAATTTCTTAGAGTGTACCGACCTCAGTAGCCGTGACTATCGACAGTTTTGTATTTAACGGAGCTCGATGAGCGGTGGCTTGTG	485	NC_014922_65202	0	1	no	Haemophilus.influenzae
CATATTCAGGTGTGCCGCGGCGACATCCATAGAGTGTACCGACCTCAGTAGCCGTGACTATCGACAGTGGGTCGCTCGTGTCAGTCCTTTCAGGGAACAGTTGAC	484	NC_008554_20859	0	1	no	Syntrophobacter.fumaroxidans
GCATATTACCGTGTAGTGTCATGATTCCATAGAGTGTACCGACCTCAGTAGCCGTGACTATCGACAGGGTGGATACCATCAATGCGGTCAGCACCGCTTTCGCAC	484	NC_011593_87747	0	1	no	Bifidobacterium.longum
CGTTATCGTCTATGGTGTTGTACTACCGTCAGAGTGTACCGACCTCAGTAGCCGTGACTATCGACAGTTCTTATCAAAGCTCGCACTATCGTCAGACAAGCGAGC	484	NC_022349_25604	0	1	no	Vibrio.alginolyticus
GGAATCGTTGTCAATAGTAGGTCGCATCGTAGAGTGTACCGACCTCAGTAGCCGTGACTATCGACAGGTCGGCCCTACGCACGAGTGCTCCTCTTGACAGCAATG	483	NC_014158_21126	0	1	no	Tsukamurella.paurometabola
GAAGATTACTGGTGGTGAACTCATCGCATTAGAGTGTACCGACCTCAGTAGCCGTGACTATCGACAGTGGCTATGGTGGGTGGGTGGGACTGATGTACTCGAAGG	482	NC_010842_119980	0	1	no	Leptospira.biflexa
CGCCTTGAGGAAGGCGGTCTTTGACAGGAGAGAGTGTACCGACCTCAGTAGCCGTGACTATCGACAGTGATTTTACTGAGGAGAGAGGCATAAATTTAAACATCG	482	NC_015185_16497	0	1	no	Desulfurobacterium.thermolithotrophum
CCTTTAATCACATGCGCCCGTTCTTCGTGGAGAGTGTACCGACCTCAGTAGCCGTGACTATCGACAGGCAGGAATTCCCAAGCCAGAAAGAATCCCTGGACAAGG	481	NC_019567_71172	0	1	no	Bdellovibrio.bacteriovorus
GACAAGCAGGTTACGTAGGCAATGCGACTAAGAGTGTACCGACCTCAGTAGCCGTGACTATCGACAGTGTTACGTTGGCTAACGCGACGATTGATATTAGTGATG	481	NC_022349_16876	0	1	no	Vibrio.alginolyticus
GTCAGTTGACCGTTGGTCACACTCATGGGTAGAGTGTACCGACCTCAGTAGCCGTGACTATCGACAGAAGTTCAGGGAACAATCGAACATAAGCTGCCGACTTGG	481	NZ_AKGH01000001_7574	0	1	no	Vibrio.cholerae
CAACCGACATTCATTCACCTGACGGTCTGAAGAGTGTACCGACCTCAGTAGCCGTGACTATCGACAGAAGGGATTTTGCGTCTGGCGGCATTGGTTCATCACTTG	480	NC_010296_157619	0	1	no	Microcystis.aeruginosa
GCGTAACCACCTGAAAGGTTCCGTAACTGAAGAGTGTACCGACCTCAGTAGCCGTGACTATCGACAGTTTTGGTACACTGGCAATGATTCTGTTCGTTTCAGTGC	480	NC_012691_43761	0	1	no	Tolumonas.auensis
CTGGCGTATTCTCTGGGATATTATTATTGGAGAGTGTACCGACCTCAGTAGCCGTGACTATCGACAGTGTTCTAGCATCCACCACCATAGAAGATGTGGCCGCCG	480	NC_013355_67772	0	1	no	Zymomonas.mobilis
GCTCATGTGAGCAACACCACCTTCGTCATCAGAGTGTACCGACCTCAGTAGCCGTGACTATCGACAGTGCGTCTTACATCTCAACTGCATCTGCGTCTCCTTCGC	480	NC_013739_146487	0	1	no	Conexibacter.woesei
CCTCGACTTGGTATCAGGGATCCGAAATCAAGAGTGTACCGACCTCAGTAGCCGTGACTATCGACAGTACACTACCCGGGCATTAGAGAAATGGACGCTCAGATC	479	NC_010842_83694	0	1	no	Leptospira.biflexa
GATTATAACCGGCAAGTCGCGTTTAGATGGAGAGTGTACCGACCTCAGTAGCCGTGACTATCGACAGGAATTTGGATGGCCTCTCTCCTTGTAACCGGCATGCCG	479	NC_011891_131230	0	1	no	Anaeromyxobacter.dehalogenans
CTTGACATTTCCCAGGTGTACTGATGCCGGAGAGTGTACCGACCTCAGTAGCCGTGACTATCGACAGGATCAGGGTCTTACATCTGGTCTGCGACGCAATAATTC	479	NC_014041_156692	0	1	no	Zunongwangia.profunda
GTTTCGTCGAAAGTCTTGCGATTCCAACCGAGAGTGTACCGACCTCAGTAGCCGTGACTATCGACAGGGATCCAAATGCTCATAGTGCTTTCTCCCTGTTCATCG	479	NC_014158_125857	0	1	no	Tsukamurella.paurometabola
TGTATACGCCTAATACATCATTAACATTAAAGAGTGTACCGACCTCAGTAGCCGTGACTATCGACAGGATTCGCTCAGAAACCTCCTGTTCATATGGGTGAGGGC	478	LT_381	0	1	no	0
GCCGGTTGCTCATTGATGCAGAAATCCACAAGAGTGTACCGACCTCAGTAGCCGTGACTATCGACAGGTACATTGTTTGATGCCGCTACGTCAATCAGCTTTAAC	478	NC_003143_79055	0	1	no	Yersinia.pestis
GAATCTGACGAAGTCGTTACCTTGGAACGAAGAGTGTACCGACCTCAGTAGCCGTGACTATCGACAGTGTCAGCCCTGAGTGCCTTTAGCGCAACATGTTGAGCC	478	NC_004463_97488	0	1	no	Bradyrhizobium.japonicum
GTTCATCGCGAATGTTCTGAACCATCGCACAGAGTGTACCGACCTCAGTAGCCGTGACTATCGACAGGTCTTGAGATCATCTTCCGTGTCATAGACTTCACTCAC	478	NC_015138_60721	0	1	no	Acidovorax.avenae
CTTGGCGATACGAGTTTAGCAAACAAATGCAGAGTGTACCGACCTCAGTAGCCGTGACTATCGACAGTTAGTCCCCCATCCATAGTGACGGAATTCCGGCAGATC	478	NC_015144_15383	0	1	no	Weeksella.virosa
GGATTTATAGAGGATAGATCGGCACGTTAGAGAGTGTACCGACCTCAGTAGCCGTGACTATCGACAGTGCGTCATTTACCGTATCCGCAGTTAGGAATGGAGCCC	477	NC_008260_39565	0	1	no	Alcanivorax.borkumensis
CTGAAGTTGCCGGTAATTGCTCTGGTCATTAGAGTGTACCGACCTCAGTAGCCGTGACTATCGACAGCGATTGAACGCTTATTCGCCAGTGCCATTTGGAGCTGC	477	NC_008700_12259	0	1	no	Shewanella.amazonensis
GGCATAAGCCTCGCTTACAGAGATGAAGTGAGAGTGTACCGACCTCAGTAGCCGTGACTATCGACAGTTTGACATCTGGATCTTGACCAACTCACCACTCAGCAG	477	NC_013446_96123	0	1	no	Comamonas.testosteroni
CATCAAGGTCTGTATGGCTGATTATATGGCAGAGTGTACCGACCTCAGTAGCCGTGACTATCGACAGATTTTCTGGATGCCATGCCACCGCTGCCGCTGTTACAC	477	NC_014011_66010	0	1	no	Aminobacterium.colombiense
CCCGATATGTGCTTTGCCGGCCTGGTGGCTAGAGTGTACCGACCTCAGTAGCCGTGACTATCGACAGTACATCTAGTCATCTTTGACAAATTCCAGCTTCGTTTG	476	NC_009720_33971	0	1	no	Xanthobacter.autotrophicus
GGCCTTGGTTAAGGTTAATTCCTTATCCTTAGAGTGTACCGACCTCAGTAGCCGTGACTATCGACAGAGGTTTCGCTTAAGCAGGTACTGGTACCCGGCCGTCTG	476	NC_017465_62090	0	1	no	Lactobacillus.fermentum
GCTGTAAACCCGTCTGCGGCTCATTTCTTCAGAGTGTACCGACCTCAGTAGCCGTGACTATCGACAGGTAGCAGAAAACCGCTCCATAATAGCCAACGTATTGTC	476	NC_018011_19915	0	1	no	Alistipes.finegoldii
GAGGTAGCCGGTCATCAGTTACTTATGGAGAGAGTGTACCGACCTCAGTAGCCGTGACTATCGACAGGAGTCGGTCTTCAATAATAAATGTAAGCCGCCATGGGC	476	NC_020211_110671	0	1	no	Serratia.marcescens
CGGAAATCGGAAGTGCCCAAGTTCAGTTATAGAGTGTACCGACCTCAGTAGCCGTGACTATCGACAGAGGGAGGGAACTTGTGGATAGCGGTAGGGCATGTGAAC	475	NC_004663_233	0	1	no	Bacteroides.thetaiotaomicron
GGCGTCGTGTTGTGGCGTTTGTTCATCTTAAGAGTGTACCGACCTCAGTAGCCGTGACTATCGACAGTTGGGCCTTCACCAACATAGATGATGTCTGCAAGATCG	475	NC_013132_87828	0	1	no	Chitinophaga.pinensis
CGCTCGAATAGGAGGTAGTTGATGTTTGATAGAGTGTACCGACCTCAGTAGCCGTGACTATCGACAGCTAACTAATTGTAGAAGCAGCAGCTGGTGTGGAAATCC	475	NC_015185_4053	0	1	no	Desulfurobacterium.thermolithotrophum
GAATTGACCTTGAACGGATGGGTGTGATTTAGAGTGTACCGACCTCAGTAGCCGTGACTATCGACAGGGAATGCTCGGAGCCTATTTATGACTACCCAGGTGGCG	475	NC_016605_14683	0	1	no	Pediococcus.claussenii
GGATGCGCTACGTTCCCAAGGTGCTTCGGTAGAGTGTACCGACCTCAGTAGCCGTGACTATCGACAGTAATGCCTTATAGAGGATGATGCACTCACTCATCAAGC	474	FN_650140_27672	0	1	no	Legionella.longbeachae
GAGTTGAAGCTGACACCGCCGGAAATATGCAGAGTGTACCGACCTCAGTAGCCGTGACTATCGACAGCTTATAACTATAGACCCGTCTTCGGATTGTATGAACCC	474	NC_004463_279403	0	1	no	Bradyrhizobium.japonicum
GCCACGTGACAAACTACCGATAAGACGTGAAGAGTGTACCGACCTCAGTAGCCGTGACTATCGACAGGTGCGTCCGCGATCCATGGTTGGTACTGCGGCTTTAAG	474	NC_009379_48985	0	1	no	Polynucleobacter.necessarius
GCCTTTACAGTACCGGAGCTGTCCACGTCGAGAGTGTACCGACCTCAGTAGCCGTGACTATCGACAGCTGGGACATGCACATACATTACATTGCCGGTCGCATTG	474	NC_014640_97441	0	1	no	Achromobacter.xylosoxidans
CAGATTGCCAGTGTTAACACCGATCAGGAAAGAGTGTACCGACCTCAGTAGCCGTGACTATCGACAGATTACGTTTACAGCGACCTTAAAGTTGACTTGACTGCC	474	NC_014734_36929	0	1	no	Paludibacter.propionicigenes
GCCGATAAGGTTGAGGTGATGCATCGCTGTAGAGTGTACCGACCTCAGTAGCCGTGACTATCGACAGGTCTCAATCGCCTTACGCAACATCACGCTCGAATATTC	474	NC_021905_52034	0	1	no	Rhizobium.etli
GTCAAGTCTTCTGAGCCTCCTGTTATATTCAGAGTGTACCGACCTCAGTAGCCGTGACTATCGACAGAGCGGTTCGCGCAAATTGCTACTACAGGCGGTACTAAG	473	NC_006570_55149	0	1	no	Francisella.tularensis
CGAGTTGAATCAATTTCAGGCCGAACTGAAAGAGTGTACCGACCTCAGTAGCCGTGACTATCGACAGTAGCAAACCGTGGATACTTCCGGCTCGATCGGGCAGAG	473	NC_007498_62365	0	1	no	Pelobacter.carbinolicus
GGTTGTCTGGGTAGTCTTCTCGGAGGAGACAGAGTGTACCGACCTCAGTAGCCGTGACTATCGACAGGAAATGTTTAATATGACGATTTGTCAACACAACGCCGC	473	NC_014962_89008	0	1	no	Isosphaera.pallida
CTGTTTGAGTAAGGTTTGATTTGAACCACTAGAGTGTACCGACCTCAGTAGCCGTGACTATCGACAGATTCATTCACTGGATACGCCCATGGTAGCCGGGATTGC	473	NC_019427_6559	0	1	no	Anabaena.sp.
GTGTTTAACATGAGATCAAGGCCATTGGCAAGAGTGTACCGACCTCAGTAGCCGTGACTATCGACAGAGCCTGGTTGCACGAAATCTAGCGTCCTCGCATTCTTG	473	NC_020800_3791	0	1	no	Xanthomonas.axonopodis
CGGCTGACCCTCTTCGGTTCTGTCTGATTTAGAGTGTACCGACCTCAGTAGCCGTGACTATCGACAGTTTTGTTCGTTCTGAGGTAAGGCTTACCACTAAACGCG	472	NC_014816_28476	0	1	no	Asticcacaulis.excentricus
GTTCAGAAACGCTTCACTGATGATGGAAAGAGAGTGTACCGACCTCAGTAGCCGTGACTATCGACAGAATTGGTTGTTCCGAATGTCCGCGATCTGTATCATTCC	472	NC_021362_13076	0	1	no	Bacillus.licheniformis
GACCGCGCCTCCGTCAATCTCAACTCTTACAGAGTGTACCGACCTCAGTAGCCGTGACTATCGACAGCCAAGGTTCTTTCCAACATCGGTACGGACGGATACATC	471	NC_004663_99282	0	1	no	Bacteroides.thetaiotaomicron
GCAGGTGGATCTTCGGAGGTACTTACCTTCAGAGTGTACCGACCTCAGTAGCCGTGACTATCGACAGCTTCTAGCAAACTGCCATACATCACATCAACTGGTTGC	471	NC_010524_66542	0	1	no	Leptothrix.cholodnii
GGCACCAGATGCCTACGAACTAAAGCGTGCAGAGTGTACCGACCTCAGTAGCCGTGACTATCGACAGATCGGTCGGCTTGAGTGAATTCGATTCTGTCAGTAGTC	471	NC_010943_65281	0	1	no	Stenotrophomonas.maltophilia
CGTCCGCTTCAGCAAGCCTAGATTTGACAGAGAGTGTACCGACCTCAGTAGCCGTGACTATCGACAGTGGTCACTCTTCCATAGCAGATGAAGTTGTTATGGTAC	471	NC_013192_15334	0	1	no	Leptotrichia.buccalis
GCATCCACCAATCGATGAATTTCGATGGCCAGAGTGTACCGACCTCAGTAGCCGTGACTATCGACAGTGTTTTTCTTGCTTTGCCGAATTCTAGGGATCGAATCC	471	NC_017223_59418	0	1	no	Bordetella.pertussis
GCAGGCGCAACAGGTGCGGTTATCACTGAAAGAGTGTACCGACCTCAGTAGCCGTGACTATCGACAGTTGTATAATTCGAGCCCAATATCAAACACTAGTTCCAG	471	NC_021994_19553	0	1	no	Enterococcus.faecium
CTCGGTGCGCTCGATGTTGCAATTGCAGTAAGAGTGTACCGACCTCAGTAGCCGTGACTATCGACAGTTATTTAACGCCTTCAATGAAGAGGCGACAATTCGCAC	470	CP_0047441_152815	0	1	no	Pseudomonas.stutzeri
CATTCCGGATGACCAGGTCGAGAATGTAGTAGAGTGTACCGACCTCAGTAGCCGTGACTATCGACAGAAGTTATATTCAGCCCTCTCGGAAGTTTGCTCATCAGG	470	NC_010002_64752	0	1	no	Delftia.acidovorans
CGTTGGTCTGCTGGCGTGTCTTGTTCCTGTAGAGTGTACCGACCTCAGTAGCCGTGACTATCGACAGACGCGTGTGCGCTTTCTGAATCGCTTTCTTGGTCAAGG	470	NC_014910_57129	0	1	no	Alicycliphilus.denitrificans
GAATGAGCCTGAACGATGCTGTTCTTACTGAGAGTGTACCGACCTCAGTAGCCGTGACTATCGACAGCACGCGCCAGTCACGTTCGATGATCGACCAAGGAGTTG	470	NC_015312_146255	0	1	no	Pseudonocardia.dioxanivorans
GGTGGCCTATTGTCCAAGGCAAGCCTGTCCAGAGTGTACCGACCTCAGTAGCCGTGACTATCGACAGTGTGCCCACTATTGGTCTTTGCTGATGCCCTGTTTACG	470	NC_015945_92689	0	1	no	Muricauda.ruestringensis
CTCCCATCCAATCAAGCTTCCACATACTGTAGAGTGTACCGACCTCAGTAGCCGTGACTATCGACAGCCAATTTAGATTCCTGCGCTATGCCTTCTAACTACTCG	470	NC_021031_95535	0	1	no	Butyrivibrio.fibrisolvens
GGATGAGAAAGCACTCAGCTTTGATGTACAAGAGTGTACCGACCTCAGTAGCCGTGACTATCGACAGTGGCTTTTCCAAATCATCTTCCAAAGCCAAGCTCAGGC	470	NC_022349_38206	0	1	no	Vibrio.alginolyticus
GGACAGCAGTTATACCACTCTGCAACGTGTAGAGTGTACCGACCTCAGTAGCCGTGACTATCGACAGGGATAGTGGCCCGGTGTGACAACGGTTTCCATGACAAC	470	STX2_366	0	1	no	0
GAACTTTACGGTGCTCCCACCAAATATTGCAGAGTGTACCGACCTCAGTAGCCGTGACTATCGACAGACTCTTGTGTGCCTGAGTGCGTGAACAGGCAGATAGTG	469	NC_013943_107226	0	1	no	Denitrovibrio.acetiphilus
GAGGTTACCGTGCGGAGCAGAAATCAGAATAGAGTGTACCGACCTCAGTAGCCGTGACTATCGACAGCTCTCATGGCGAATGGCAGGATCAACATCAAGCTTGAC	469	NC_014121_157321	0	1	no	Enterobacter.cloacae
GGATTAAGATGCATCAGCTGAACGATTTAAAGAGTGTACCGACCTCAGTAGCCGTGACTATCGACAGTAATCAGTTCACCATCCGGCAAATCGCCACAGTGTTCG	469	NC_014650_21179	0	1	no	Geobacillus.sp.
CTGTGGCCACACAGGCTGCGAACACATCTTAGAGTGTACCGACCTCAGTAGCCGTGACTATCGACAGTTGGTTTATGTTTATCTCGGTCACCCAGTAGGATGCAC	469	NC_015702_64091	0	1	no	Parachlamydia.acanthamoebae
GGAAAGTGTTCATTTAAGGCCAAACGCGGGAGAGTGTACCGACCTCAGTAGCCGTGACTATCGACAGTGTCAACTATCTTGGTTTGATATTGCAGTATCGGCGCC	468	NC_003450_80317	0	1	no	Corynebacterium.glutamicum
GTTCTGCCTTGATGTGTTGGATCAGATGGAAGAGTGTACCGACCTCAGTAGCCGTGACTATCGACAGATGAGCGACAGGATAGGGAGGGCTAAATCCGACATCTC	468	NC_013522_23548	0	1	no	Thermanaerovibrio.acidaminovorans
CCTATCCCTAAAGGCTTCATTATCCGTCACAGAGTGTACCGACCTCAGTAGCCGTGACTATCGACAGGCCTTTATACAAAGATAGGTTGTGTTAGCCGCAGAAGC	468	NC_015318_50133	0	1	no	Hippea.maritima
GTACATGATTATGGCTATAATCTGGCGGTCAGAGTGTACCGACCTCAGTAGCCGTGACTATCGACAGTTACGATGTTGCCGGCAGATGCCAGAATACTGCAACTG	468	NC_015388_103466	0	1	no	Desulfobacca.acetoxidans
GTTATTGGTTAGTTCCGAAGGGTTGGCGGCAGAGTGTACCGACCTCAGTAGCCGTGACTATCGACAGGTTTGCTTCATTCAGGCAATCGATCTAACCGAGGGTCG	468	NC_015388_29130	0	1	no	Desulfobacca.acetoxidans
CGCCCTTTGATATGACATTGGATGGCCATAAGAGTGTACCGACCTCAGTAGCCGTGACTATCGACAGTGGTAGATTCCGTGTTGGTATCACAACACCTGATTACC	468	NC_017566_151835	0	1	no	Shewanella.putrefaciens
CTTTATATGAATCGCTACTGACAACTACGGAGAGTGTACCGACCTCAGTAGCCGTGACTATCGACAGATTTGTTAGATCTAATCCGCCCAGTGCTTCATCGGCTG	468	NC_019954_12695	0	1	no	Tepidanaerobacter.acetatoxydans
GATATCTCGTTGCGATCCTTGATTTCGAGTAGAGTGTACCGACCTCAGTAGCCGTGACTATCGACAGTGCTTGTAGTTGGAATTTGGCTAGAGCTGGCCACCATC	467	NC_007802_66994	0	1	no	Jannaschia.sp.
GGTGATCGAGAAGCTCTTGAACTTCTTGCCAGAGTGTACCGACCTCAGTAGCCGTGACTATCGACAGCTATGCCCGAGATAGCCTTTGATAAGGTCGGGCACATC	467	NC_007964_30438	0	1	no	Nitrobacter.hamburgensis
GATACACCTTCTGCACGGGATATCGGTGTAAGAGTGTACCGACCTCAGTAGCCGTGACTATCGACAGTTGCCCTAAAATCTCCTCACTGGTGGCAAAGCTTAATC	467	NC_010296_194715	0	1	no	Microcystis.aeruginosa
GGCGGACCGGGTCTTTAAAGTGCTCGATACAGAGTGTACCGACCTCAGTAGCCGTGACTATCGACAGAGATAGTCCTTGTCTGAATTCCAACAGGCTATCGTTTC	467	NC_010556_38445	0	1	no	Exiguobacterium.sibiricum
GTCTAAGAACCGTGAAATCGCCCGTGGTTGAGAGTGTACCGACCTCAGTAGCCGTGACTATCGACAGGTGCTTATCTTAGCGGATTGATCACGATACTGACCATC	466	NC_007576_39334	0	1	no	Lactobacillus.sakei
CTGGCTAATCCTCGTTGCCATACCCTCGCTAGAGTGTACCGACCTCAGTAGCCGTGACTATCGACAGGTTTTTCCCATCATGGTGGCAAAGTTCTTCTACGGAGC	466	NC_009454_77111	0	1	no	Pelotomaculum.thermopropionicum
CATTGTTACGCCTGCCAGATGATATGGCTGAGAGTGTACCGACCTCAGTAGCCGTGACTATCGACAGAGTGATAATGTGATCTTGACAATAGGCAAACGCATCGG	466	NC_012490_39440	0	1	no	Rhodococcus.erythropolis
CTATAGACCGCTGGAGCCGAGGCTGGAGGTAGAGTGTACCGACCTCAGTAGCCGTGACTATCGACAGGTAGGTAGAATAAATACTACCGGAGACAGTGCTTTATG	466	NC_013517_70161	0	1	no	Sebaldella.termitidis
CGCACTCACATCTGAATATTTCCACCATCAAGAGTGTACCGACCTCAGTAGCCGTGACTATCGACAGAATGCTATCGTCATTGGCATTAGCGCAGGAGCGAATGG	466	NC_013892_1545	0	1	no	Xenorhabdus.bovienii
CGGAATGCCAGCTCTCGGACTTCTGAGGAAAGAGTGTACCGACCTCAGTAGCCGTGACTATCGACAGTTAGTTAATTCATCCGTATCAGGTGCGGAAATCATGAG	466	NC_015312_172427	0	1	no	Pseudonocardia.dioxanivorans
GTCTGGACGAGGAAGAATTGCTGTCGACGTAGAGTGTACCGACCTCAGTAGCCGTGACTATCGACAGGGTATTTTTCGATCGTCGCAGCTACAATCTCGAATGGC	465	NC_007498_22528	0	1	no	Pelobacter.carbinolicus
CCGATGCACTCGTGTCATCGACAGTTGCACAGAGTGTACCGACCTCAGTAGCCGTGACTATCGACAGACATTATAAAGTCATCACTACAAGCGGTGAAGTGTTCG	465	NC_010376_57464	0	1	no	Finegoldia.magna
CTGATCCAAAGTAGCGGCCATCGGGCCCGAAGAGTGTACCGACCTCAGTAGCCGTGACTATCGACAGGTGTTGGCGATCAAGTCACCATCCGATAAGGCAAATTC	465	NC_010505_168198	0	1	no	Methylobacterium.radiotolerans
GAAGGACTTCTAGTGTTCCCTCCGACATGCAGAGTGTACCGACCTCAGTAGCCGTGACTATCGACAGAATAATTCTGGAGGCGGCAAAGTCGAAATCAAACTCGG	465	NC_012590_79310	0	1	no	Corynebacterium.aurimucosum
GTGTACGTGTAAGTACCGTCTTGGAAGTCCAGAGTGTACCGACCTCAGTAGCCGTGACTATCGACAGTCACTAACCTGTCTGTCCCAATGAAGCCGTCATCAGGC	465	NC_012914_27271	0	1	no	Paenibacillus.sp.
GGACAATAGCCGTAGGCTATTAAGCAGATCAGAGTGTACCGACCTCAGTAGCCGTGACTATCGACAGAAAAGTGGTGAAGGCGGCCTGCCAACACCACAGGTTTC	465	NC_015458_92622	0	1	no	Pusillimonas.sp.
GCAGACTGCTTGGCCCGAATTTGAGTTTGCAGAGTGTACCGACCTCAGTAGCCGTGACTATCGACAGGGGATGAATGGGAACAGGTGCTTTCAATGCCGAAGACG	465	NC_017501_56633	0	1	no	Neisseria.meningitidis
TTCGCATCCGTATGTTGGTGAGTCTGGGTGAGAGTGTACCGACCTCAGTAGCCGTGACTATCGACAGGCATACTTAACAGCTGGCAAAGCATATGGTTATTGATC	465	STP_341	0	1	no	0
CTTACGGACTTACCTCTTGGTCGACGACCTAGAGTGTACCGACCTCAGTAGCCGTGACTATCGACAGTAGAAAGCAAAGGCAATCGTAGAAGATTTGGTGCCTCG	464	CP_002007_34330	0	1	no	Streptococcus.suis
GATTGATGGATACAGCACTCCCGTTTGGCCAGAGTGTACCGACCTCAGTAGCCGTGACTATCGACAGTAGGATATCTCGGGAAAGCTCAGCTTATATCTTTCTTC	464	NC_010842_13456	0	1	no	Leptospira.biflexa
CTGGTACTGTTTGTCCTGATCTATTATACCAGAGTGTACCGACCTCAGTAGCCGTGACTATCGACAGATCCAAGCTATACGGCTGCGCTCCTGCTGGCTTTATAC	464	NC_013061_151	0	1	no	Pedobacter.heparinus
GAATGAGTGTTCGGTATAAGGAGCCAGCATAGAGTGTACCGACCTCAGTAGCCGTGACTATCGACAGCTCTCCGTAGCCTTGATGGCCTGGCAATCGATGCTGTC	464	NZ_AFXJ01000001_18479	0	1	no	Pseudomonas.aeruginosa
CACCGTCTCTTACACCGATGCGAGCGGTGCAGAGTGTACCGACCTCAGTAGCCGTGACTATCGACAGTGTATATCAACACAACTTGCTGATGGAACATACAGTGC	463	NC_013512_76727	0	1	no	Sulfurospirillum.deleyianum
CAGTAGCTACACTCCTATATTTCTTCTTCTAGAGTGTACCGACCTCAGTAGCCGTGACTATCGACAGGTTCTATCGCGACGGCGTCAGGAGTGACGAAGTGCTCC	463	NC_014391_187182	0	1	no	Micromonospora.aurantiaca
GAAACGTGACCATCGCGATCTTGTTGTTGTAGAGTGTACCGACCTCAGTAGCCGTGACTATCGACAGCTGTGAGCCCATCTTCTCGATCTTGCGGTCACCTTTAC	463	NC_015635_90502	0	1	no	Microlunatus.phosphovorus
CCGTCCAAGTATTGATCCTGTAGTGCTGTTAGAGTGTACCGACCTCAGTAGCCGTGACTATCGACAGCATGATAAGGTGAAAGGCAGGTACAGCGAAGATACGGG	463	NC_016048_85392	0	1	no	Oscillibacter.valericigenes
CATCGAATTCGTGGGCGAATTCAGACAGTTAGAGTGTACCGACCTCAGTAGCCGTGACTATCGACAGTAGTATTACGGGCAAGTCGAGCCAATCATAGACGAAGC	462	NC_007794_79380	0	1	no	Novosphingobium.aromaticivorans
CCATGACCATGTAGGTAATATGCCTGGCCAAGAGTGTACCGACCTCAGTAGCCGTGACTATCGACAGGATGTGTGGGTAGAACGTGGTCGGGTTCACTTCGATCG	462	NC_009663_47526	0	1	no	Sulfurovum.sp.
GCGAATCGAAATGTGTCAGGTCACCTTTATAGAGTGTACCGACCTCAGTAGCCGTGACTATCGACAGGTTATCCCCATATCGCTTTCCGTATGCAGTAGCCGAAG	462	NC_013061_153957	0	1	no	Pedobacter.heparinus
GACATGCTTAATGATGCAGGAGCGCTGTCAAGAGTGTACCGACCTCAGTAGCCGTGACTATCGACAGAAGCTGTGCGAAGACAGCAGATCGAAGCCAAAGCGCAG	462	NC_020800_57656	0	1	no	Xanthomonas.axonopodis
CAGCTTGCAGTCGGTCATGCCTTCTGTCAAAGAGTGTACCGACCTCAGTAGCCGTGACTATCGACAGGCCTTTTTCGATAAGGTTAGGTTTAGCTAAGCTGGTGC	461	NC_008278_151199	0	1	no	Frankia.alni
GCCGGTCATTGACGAAATACCAGCCGAGCTAGAGTGTACCGACCTCAGTAGCCGTGACTATCGACAGCTCTCGCACGTCCGATTTGAACAGAAATTTGCCGTCGC	461	NC_011666_105095	0	1	no	Methylocella.silvestris
GATTAAGCGCATCCATATGGCGCAAGCCTTAGAGTGTACCGACCTCAGTAGCCGTGACTATCGACAGAGCAATTGAGACAACCCACATTGGGCATCACAGCGTCG	461	NC_014752_30427	0	1	no	Neisseria.lactamica
GTGGTATTGTCTCGCTTTCTATCGGTAGGTAGAGTGTACCGACCTCAGTAGCCGTGACTATCGACAGTAGTTTTTCTGATTGTGGGAGTATTAGCTGCCTTTGTC	461	NC_014934_114601	0	1	no	Cellulophaga.algicola
GGACTGGTGCTTTATGTTCCTGTGTTACGCAGAGTGTACCGACCTCAGTAGCCGTGACTATCGACAGTAGTACCATGGGTATTAGGTGGTGGTGTGGTGTTTATG	461	NC_019427_51339	0	1	no	Anabaena.sp.
CTCTCAATACTTCCTGCTGGTGCTAATAACAGAGTGTACCGACCTCAGTAGCCGTGACTATCGACAGGAACCTGATCTGTCCCACTTTGTACCGCTGCATATAGG	460	NC_004557_80056	0	1	no	Clostridium.tetani
GTCCATGAACTGGCGTAAGTTTGAAGTTGCAGAGTGTACCGACCTCAGTAGCCGTGACTATCGACAGGTGACCTGTTCCATGCGTGCAGGATCAAAGCTCTGCCG	460	NC_005966_11581	0	1	no	Acinetobacter.sp.
GCAATTATGTCGGCATTATGGCATGGAGTTAGAGTGTACCGACCTCAGTAGCCGTGACTATCGACAGTTCATTCTTCCAACAGGTCGGTTCAAGGAGCGTATTGC	460	NC_007775_84149	0	1	no	Synechococcus.sp.
CATGAGCCCAGAACCGTTGGTGCGGGATGTAGAGTGTACCGACCTCAGTAGCCGTGACTATCGACAGAAAATCATGTAGTACGTTGATGCGGATGATCTTGTTTG	460	NC_010002_126313	0	1	no	Delftia.acidovorans
CTTTGCGCAGAAAGGCTTTATCAAGCCTTGAGAGTGTACCGACCTCAGTAGCCGTGACTATCGACAGTTAGGCCACAATATTGTTGGCGCGGGAAAGTTGGATCC	460	NC_011750_24277	0	1	no	Escherichia.coli
GACTGAACAAATGTCGTAGCTGCCGCAATGAGAGTGTACCGACCTCAGTAGCCGTGACTATCGACAGGAGAAATAGTTTGCGTTTGCTGCTTCTGCATCATCTTC	460	NC_012914_239437	0	1	no	Paenibacillus.sp.
CGGACTGAAGAACGACGTCTACTTTCTCCTAGAGTGTACCGACCTCAGTAGCCGTGACTATCGACAGTATGATCACCAATTATCGACGGATGTGCATGTTCGCGG	460	NC_014153_56217	0	1	no	Thiomonas.intermedia
CGAGAACATCCCTGCCAGGGCCTTTGAGCTAGAGTGTACCGACCTCAGTAGCCGTGACTATCGACAGAGTATTGCTAGTTTATACTTACTTGTCATGAGACTTCC	460	NC_014363_15175	0	1	no	Olsenella.uli
GTAGAGATACTGCTCTAGGTTGTGTAAGAAAGAGTGTACCGACCTCAGTAGCCGTGACTATCGACAGGATAATACATTCCGCGCTTCATACTCCTGTCAGGATGG	460	NC_015161_15518	0	1	no	Deinococcus.proteolyticus
GCAACAGTGATAAGGCCATCCTATTGGCTTAGAGTGTACCGACCTCAGTAGCCGTGACTATCGACAGGATGTGGATCTATTTGCATAAGGCCGAATCGCGTTGAC	460	NC_015856_58284	0	1	no	Collimonas.fungivorans
GATCACAGCCCTGAAGGTTATGCTAATCTGAGAGTGTACCGACCTCAGTAGCCGTGACTATCGACAGTACGGCTATGGGCCACTTATCAGCGCTACGGCCAGTTC	460	NC_018024_18482	0	1	no	Anaerobaculum.mobile
CAGCATTCCAGTCAGAGGTTTGTTCGACTAAGAGTGTACCGACCTCAGTAGCCGTGACTATCGACAGTTGATTCTCTACTGCTCCTGATTGTATCGCAGTTACTC	460	NC_021994_55340	0	1	no	Enterococcus.faecium
GTGAATACCAATTTCTACCGCTTAGTGGCAAGAGTGTACCGACCTCAGTAGCCGTGACTATCGACAGTTGTTTTGGCCACCTACGGAAACTACCGCAAATTAACG	459	NC_007576_49235	0	1	no	Lactobacillus.sakei
CTTTACAGGTGGGAACATGTTTCAGTCTTGAGAGTGTACCGACCTCAGTAGCCGTGACTATCGACAGTCAGGCGCTCTCTTCTGCCTGGCGCTTTGCGTCGCCAC	459	NC_014962_140111	0	1	no	Isosphaera.pallida
CCTGACGATACTGCTCTTGTTGATGTGACAAGAGTGTACCGACCTCAGTAGCCGTGACTATCGACAGTGGAATTTATGGTGGAAGATATGTCAGAAGCCAATGGC	458	NC_004193_39924	0	1	no	Oceanobacillus.iheyensis
CGGAGCTGGATGATGCCCTAAACAGCGTAGAGAGTGTACCGACCTCAGTAGCCGTGACTATCGACAGGAGACTTGATGATGAGAGCCTGCTTAGTGATGTGCAAG	458	NC_014147_22472	0	1	no	Moraxella.catarrhalis
CGTTGGAGGTTACCTATGTACAACAAGTGAAGAGTGTACCGACCTCAGTAGCCGTGACTATCGACAGAATACGCTGAGGAGTGAATCTCGATGAGCGAGATGTAC	458	NC_015144_36223	0	1	no	Weeksella.virosa
CAGCCCAGATGAACAACTATCCTTCTGTCCAGAGTGTACCGACCTCAGTAGCCGTGACTATCGACAGAAAAGTATGCAACCCTTTCAAGCCAGGAAGAAGTAGGC	458	NC_015499_60904	0	1	no	Thermodesulfobium.narugense
CGTGAGGTCAACGGTTACACTACTCAATTGAGAGTGTACCGACCTCAGTAGCCGTGACTATCGACAGTTTATCGTTGAATTCAAAGGACTGTCTCGCGTGAGTTG	457	NC_008358_13996	0	1	no	Hyphomonas.neptunium
CAACGTTCAACGCTCAACATCCCGTCCGTTAGAGTGTACCGACCTCAGTAGCCGTGACTATCGACAGCCTGTTTACATCGTCTCTACCAGAACATTCGCACCCTG	457	NC_009523_143577	0	1	no	Roseiflexus.sp.
GTGAATATGTTGGCCCATTGTGCGCCCTCTAGAGTGTACCGACCTCAGTAGCCGTGACTATCGACAGCGTTTATTCGCGAATGGCTTAGTAGTGTATTAACACCG	457	NC_010554_75215	0	1	no	Proteus.mirabilis
CGTTATTCAGGTGTTCGTCGGGCTAATACAAGAGTGTACCGACCTCAGTAGCCGTGACTATCGACAGTATATTGGGGGTCGCTGGGAAATGACGTTGATTGGTCC	457	NC_012669_140351	0	1	no	Beutenbergia.cavernae
CACCATTCAGTACTGTTTCATTCTGTGCAAAGAGTGTACCGACCTCAGTAGCCGTGACTATCGACAGGGACTATTAGGTCATACTGGTTGCCGCAATTGCAGCGG	457	NC_012691_6374	0	1	no	Tolumonas.auensis
CTGTCTACACCGCTGATGCGCTGGGATAAGAGAGTGTACCGACCTCAGTAGCCGTGACTATCGACAGGCCGCAAAACAATGTTGTACTCGAAGCGCTCAGTCTTG	457	NC_013174_62485	0	1	no	Jonesia.denitrificans
CCTACATCTCACCCAAATAGGATGCTTTCGAGAGTGTACCGACCTCAGTAGCCGTGACTATCGACAGACGCTTGGACATGTACTCGGTCGTCAAGGGACGTCAGC	457	NC_013521_38431	0	1	no	Sanguibacter.keddieii
CAAACAATAATGCCAGCCGAGAGAGCGTTCAGAGTGTACCGACCTCAGTAGCCGTGACTATCGACAGCCAAGTTCTTCGCGCATCTCTTGTAGGATTACTTATGG	457	NC_013766_7492	0	1	no	Listeria.monocytogenes
GAAGATGGCGGTCTTTATCCAATGCTGCGAAGAGTGTACCGACCTCAGTAGCCGTGACTATCGACAGTATGGCTGTCGCTAGTTTCATTAGCTGCATTAGCGCCC	457	NC_014650_80981	0	1	no	Geobacillus.sp.
CAGGTATCTGCGTGGACGCTAGTTGATGATAGAGTGTACCGACCTCAGTAGCCGTGACTATCGACAGGTTGCCCTACTTCTTGAAGTTGAGAGGTTAGCGATTGC	457	NC_019042_15725	0	1	no	Streptococcus.dysgalactiae
GTAGAGGAAGCGGCCTATATATTGAACGACAGAGTGTACCGACCTCAGTAGCCGTGACTATCGACAGTTACGGCATATGTCTGCCCGATCGCGACGCATCTGACC	456	NC_008048_30735	0	1	no	Sphingopyxis.alaskensis
CCGTATCAATGCTTTGCGTGCGGCTGGTGAAGAGTGTACCGACCTCAGTAGCCGTGACTATCGACAGAAATGAAAGACGACAGTTGATCAGCAAGACCCATTAAG	456	NC_010471_7339	0	1	no	Leuconostoc.citreum
GCTACCGTCAAATCCCAAAGCGTTGTTGTCAGAGTGTACCGACCTCAGTAGCCGTGACTATCGACAGTTTTTAAGGCTTTGTACGGTTCCTTGATGAGGTCTTGC	456	NC_011126_46416	0	1	no	Hydrogenobaculum.sp.
CGACGAGGTTAATGGCAGCGGCGAAGCTTGAGAGTGTACCGACCTCAGTAGCCGTGACTATCGACAGCGTGTCTTTTGACATTCATCGTGTTACCAAGACGGTAG	456	NC_013854_30359	0	1	no	Azospirillum.sp.
CACTTAGCCACGTTATTGACTGAACTAACGAGAGTGTACCGACCTCAGTAGCCGTGACTATCGACAGAGTATTGCGAAATTGACGTGACGGCACTTGTCGGTAAC	456	NC_021514_5190	0	1	no	Lactobacillus.plantarum
GATCAACGTAATGTACCACAAGCCCTTGTTAGAGTGTACCGACCTCAGTAGCCGTGACTATCGACAGATGAGTTTAGGCATGTAGGTTAGTGTGAAGACGGCGCC	456	NC_021744_9660	0	1	no	Lactobacillus.helveticus
GCTTGCCCTGGGCTTCCCGCTTATCTGGAGAGAGTGTACCGACCTCAGTAGCCGTGACTATCGACAGTACGTATAGAGCTTTCAAATATATCTTACCCTGGCGAG	455	NC_008346_55525	0	1	no	Syntrophomonas.wolfei
GTTTAACTGATGCATGGGATGATCTTCCAAAGAGTGTACCGACCTCAGTAGCCGTGACTATCGACAGGAAATTGGTTCTTAAGCTTCGTGTAGCCCGTGGCTCTG	455	NC_009085_102175	0	1	no	Acinetobacter.baumannii
CATTCGTCGTATAGATCACTTTGCGGATGTAGAGTGTACCGACCTCAGTAGCCGTGACTATCGACAGTGTCGTCAGGCGGATCACGCTGTTTAGCGACTCGATGG	454	AGGR_5191	0	1	no	0
CATCGCCCGGTTGATCGGAAAGCCCGGACTAGAGTGTACCGACCTCAGTAGCCGTGACTATCGACAGTGGTTTGTGGTGATATCACGTTAACACTCGATGCTAAC	454	NC_007576_14633	0	1	no	Lactobacillus.sakei
CGGGCGAACCTCTGCAATGACCGGCGTTGTAGAGTGTACCGACCTCAGTAGCCGTGACTATCGACAGTAAGTTGTATTTGTTTCAGGCTGTTTGGGTATTCCAGC	454	NC_010803_25358	0	1	no	Chlorobium.limicola
CTGATTGTTTAAAGACTGTTGCAATTGGCGAGAGTGTACCGACCTCAGTAGCCGTGACTATCGACAGCGTAGATGCTGCCCATCAACTGTACCAGCATCAAAGCC	454	NC_012982_6049	0	1	no	Hirschia.baltica
CAGCTTCGTCAGCTTCAGGAATCTCGGTTTAGAGTGTACCGACCTCAGTAGCCGTGACTATCGACAGGAGTCGGACGGCTTCAGTAGTTTCGACCGTTTCGACAC	454	NC_014008_95246	0	1	no	Coraliomargarita.akajimensis
CACGGCCAAGGAGTTTGAACAAACCATGCAAGAGTGTACCGACCTCAGTAGCCGTGACTATCGACAGTAGTCAGTCGACGGCAAGAAGATCGATTTCATGTTGCC	454	NC_014153_5915	0	1	no	Thiomonas.intermedia
GCAGCATCGTCGAGAATCGGATTGCTGAATAGAGTGTACCGACCTCAGTAGCCGTGACTATCGACAGCAGTGTCTATGCGTTGCTGGTTAGTCTGTCCGAGTGTG	454	NC_014394_33496	0	1	no	Gallionella.capsiferriformans
CGAACGTCCTCTATTTCGATGTCACCACGAAGAGTGTACCGACCTCAGTAGCCGTGACTATCGACAGTTATGGTATGATTCACCCGGCATTCACCCTTCTTCTAC	454	NC_018524_60929	0	1	no	Nocardiopsis.alba
CGGAGGTAAAGTTGCTCCGCAGATTGTCCCAGAGTGTACCGACCTCAGTAGCCGTGACTATCGACAGCGTTAACGTCCACCTCCTGTTGGATACAGGCAAACATC	453	NC_010995_141024	0	1	no	Cellvibrio.japonicus
CGTCATTTGGTATTACTGGAGACGTAGACGAGAGTGTACCGACCTCAGTAGCCGTGACTATCGACAGTATTTGGGCTCTCACAGCAATAGTAAAGCGTAGGCGCG	453	NC_011144_128200	0	1	no	Phenylobacterium.zucineum
GATGCACGTAAGGCGTCTCCCAATACCAACAGAGTGTACCGACCTCAGTAGCCGTGACTATCGACAGCGACCGTAAATGGGCAACTAGTGGATTCGATTGGCTTG	453	NC_014008_27531	0	1	no	Coraliomargarita.akajimensis
CCCGCTCGCACGTGTTTGGCTGAATATGACAGAGTGTACCGACCTCAGTAGCCGTGACTATCGACAGAGTTGCTCCGTATCTTACGATCCCTACCCATTATCAGG	453	NC_015520_89112	0	1	no	Mahella.australiensis
CAACGATCGCAGGAGCGTATTCCACATCACAGAGTGTACCGACCTCAGTAGCCGTGACTATCGACAGTACACCTGACAGTATATGTTCGCTACACATACGATGCG	453	NC_016622_19546	0	1	no	Azospirillum.lipoferum
CGAACCTTCGCTTTATTCGCGGCTGGATTTAGAGTGTACCGACCTCAGTAGCCGTGACTATCGACAGGGGGGTATGGAGCAGGTCGCTTCTTCATGGAGACGAAG	453	NC_022349_4857	0	1	no	Vibrio.alginolyticus
CATCATAATCGAATGAGAAGGTCGAATAACAGAGTGTACCGACCTCAGTAGCCGTGACTATCGACAGTAGTTATATGTGGCGAATGAAGTCCTCGCGCACATCGG	452	NC_008347_48400	0	1	no	Maricaulis.maris
CCTGATGAAGACAACGAATTGTACTACGTTAGAGTGTACCGACCTCAGTAGCCGTGACTATCGACAGTAGGAGACCTGTCCCAGCGCCATGATCTGCCTCGTATC	452	NC_012491_24164	0	1	no	Brevibacillus.brevis
CGAAGCATATTCGGTATCGGCTTTCTGTAAAGAGTGTACCGACCTCAGTAGCCGTGACTATCGACAGCATGCACTGGCCTGGACTTCAGCCAATGTTTCACGCGC	452	NC_013851_111257	0	1	no	Allochromatium.vinosum
CAGCGATGCTGCTACTTTCGTCACTTCCTTAGAGTGTACCGACCTCAGTAGCCGTGACTATCGACAGGCCTTTGTGCGGTCATGCTGCTTAATGCCAATTCTTTG	452	NC_014650_80145	0	1	no	Geobacillus.sp.
GACTAGCGAGGATATGGTTGAGATTGGACTAGAGTGTACCGACCTCAGTAGCCGTGACTATCGACAGACAACGAGTAAAGAAGCCGCGCCATCTGAACTCTTTGC	452	NC_017492_10236	0	1	no	Lactococcus.lactis
CGATTCACAAGCCAGAAGCACTCTAACCTAAGAGTGTACCGACCTCAGTAGCCGTGACTATCGACAGCGTCAACGGTTGTTCGTGTTGAAGTAGTGGGCTGTTAC	451	NC_004463_22172	0	1	no	Bradyrhizobium.japonicum
CCCTGTGGGCTACGAGTATCTTTGCCACCTAGAGTGTACCGACCTCAGTAGCCGTGACTATCGACAGACAGATTTAATAAGATCTGTTCTCGGCATTGACATCAG	451	NC_007759_34596	0	1	no	Syntrophus.aciditrophicus
GCTTATCCGCAAATCAGCTTACTGGTTCTGAGAGTGTACCGACCTCAGTAGCCGTGACTATCGACAGTTGCTATCGTTCAATCCGAACTATGCGCTGTGTGCAGC	451	NC_011593_82886	0	1	no	Bifidobacterium.longum
CCGCTGTTTCTGCGGGAAACGTTGAGACTTAGAGTGTACCGACCTCAGTAGCCGTGACTATCGACAGTGTTGACAAGGGAACAATTGTTGATGCTAAATTCCCTG	451	NC_015185_2825	0	1	no	Desulfurobacterium.thermolithotrophum
GGCTCTCACAGTATAAGGATTCATCCGGTTAGAGTGTACCGACCTCAGTAGCCGTGACTATCGACAGACGAGGTAGAGCAAGTAGTTTGCAACACCCTGAGAAGC	451	NC_015702_31812	0	1	no	Parachlamydia.acanthamoebae
CGGTGAAGGTGGATTATCCCTAGTGACACGAGAGTGTACCGACCTCAGTAGCCGTGACTATCGACAGAACTTAATAGACTTTCTTTAGACGCTTTATTGTCTGCC	450	NC_012590_507	0	1	no	Corynebacterium.aurimucosum
CGGATTGATGACCTGTTTCTTCAGGCCTTTAGAGTGTACCGACCTCAGTAGCCGTGACTATCGACAGTTGATCTAATGATATGATGCCAGATGCCGTGGTCAAGC	450	NC_013355_29119	0	1	no	Zymomonas.mobilis
CGATGTGACACGGATGTTCTGCTTCAACGAAGAGTGTACCGACCTCAGTAGCCGTGACTATCGACAGGTCCTGCTGAAGATCTGGTACCGCAGTAAGAATTACGG	450	NC_014828_16438	0	1	no	Ethanoligenens.harbinense
GGTGAATCCTTTCTAGAATGGATGACAGGCAGAGTGTACCGACCTCAGTAGCCGTGACTATCGACAGTGAGGGTTCGTCTTCCTCGTATCACGCCATTTGGCTTG	450	NC_015276_13933	0	1	no	Marinomonas.mediterranea
CGCCAGCAAGGACTAGTGCAGCGAACGTCAAGAGTGTACCGACCTCAGTAGCCGTGACTATCGACAGTGGGGCTGAGCCAAAGCCATACATGATAACAAGGTGGC	450	NC_021721_581	0	1	no	Lactobacillus.casei
GCTCTAGTTGCCTTGATACATGCTCTGGCTAGAGTGTACCGACCTCAGTAGCCGTGACTATCGACAGAAAATGTGGATGGTACGGCGACACTTGCAGAAACATTG	449	FN_650140_12637	0	1	no	Legionella.longbeachae
CGCTTTCGCACCGAAATTGATGAAATTCGCAGAGTGTACCGACCTCAGTAGCCGTGACTATCGACAGTATCCCTTGCGATCATCGACATGATCGAGCGTTTGTGG	449	NC_008347_9754	0	1	no	Maricaulis.maris
GTTACTGCTGTATATCGTCAAGTTTGTCTTAGAGTGTACCGACCTCAGTAGCCGTGACTATCGACAGGTTCATTCGGCGGGAAATCAGCTGATACAGCCGATTCG	448	CP_006713_24898	0	1	no	Bifidobacterium.breve
GAAGTTGTAATGTGTCTGTCGGTAACAACAAGAGTGTACCGACCTCAGTAGCCGTGACTATCGACAGATATTTATCCGAAAGCCATTGATGTGCCAGGCCCGCGG	448	NC_010644_30540	0	1	no	Elusimicrobium.minutum
GCTCGGTTCCTGTACATGATCCACAGGTAGAGAGTGTACCGACCTCAGTAGCCGTGACTATCGACAGGTCTCACGTTCCTCGTGACGTGTTCCATCTTCGTGACG	448	NC_012803_78105	0	1	no	Micrococcus.luteus
GGTTCGCTAGTGTGGTTCGGTCATACTCTTAGAGTGTACCGACCTCAGTAGCCGTGACTATCGACAGATTCCATATTTCATTGGCTACGGCTGGCGCGTCATCAG	447	NC_008786_111172	0	1	no	Verminephrobacter.eiseniae
CGATCCTAAAGCAGTTGCTTGTTGCCCTCCAGAGTGTACCGACCTCAGTAGCCGTGACTATCGACAGGAAGATGTAATAGAAGCATAACCAGCAGCCATTACGTC	447	NC_010519_2944	0	1	no	Haemophilus.somnus
CCGCATAAATCAGAATGGTGGTTTCGAGCGAGAGTGTACCGACCTCAGTAGCCGTGACTATCGACAGGAGTAGGGAGGAAATCAGGGCCGCAACGAGATTGAAAC	447	NC_010581_45458	0	1	no	Beijerinckia.indica
GCATGTGGTTGTCGAAAGAGTGGCAATACTAGAGTGTACCGACCTCAGTAGCCGTGACTATCGACAGTCTGAACGCGAAGGCCTGCAATGGAGACAGTGGCTTAC	447	NC_012489_26405	0	1	no	Gemmatimonas.aurantiaca
GCTAGTCACCGCACTGATGGTCATGCCTTTAGAGTGTACCGACCTCAGTAGCCGTGACTATCGACAGGAAATAGAATAGTTCATGAACCGAACTGCATCGGCGGC	447	NZ_AKGH01000001_100970	0	1	no	Vibrio.cholerae
CCTGACGCCTTTATCGAGAATATTCTTAGTAGAGTGTACCGACCTCAGTAGCCGTGACTATCGACAGTGCGCAAAGATTGGTACGCAGGCATCGGCCAGAGCCTC	446	NC_009454_45695	0	1	no	Pelotomaculum.thermopropionicum
CACAAAGTTATCAAGAGGCATCAATTCCAGAGAGTGTACCGACCTCAGTAGCCGTGACTATCGACAGTTATCCGGGACCGGATCCATCCACCCTACCGGTGTGGG	446	NC_012691_66529	0	1	no	Tolumonas.auensis
CTCAGCGCTCATGGTCCTGTGCTACCCGTAAGAGTGTACCGACCTCAGTAGCCGTGACTATCGACAGGCTATTTCCAGTTCTTCGACCTTGTTCCTGATCTTGTC	446	NC_013757_88868	0	1	no	Geodermatophilus.obscurus
CTTTATTCTAGCAGCTACACAAGCCCAATTAGAGTGTACCGACCTCAGTAGCCGTGACTATCGACAGTCTGTGGTTGGGTTTATGCCTCCTGAGACTTCGGTGTC	446	NC_014934_106868	0	1	no	Cellulophaga.algicola
GCAACATCAATGCGAATGGTATCAACCCTTAGAGTGTACCGACCTCAGTAGCCGTGACTATCGACAGTATGAGACGTCAGGAAGCCATCAAGACTGGTATTAGCC	446	NC_015510_14522	0	1	no	Haliscomenobacter.hydrossis
CGTACAGCACTGGTAACTGAATAACTAATGAGAGTGTACCGACCTCAGTAGCCGTGACTATCGACAGTCGCAAATCCTGTGTTCGGCTAACTGCCGCATACAACG	446	NC_016605_60944	0	1	no	Pediococcus.claussenii
GGGATGCCGTGATAGCCGATAGCTCACGAAAGAGTGTACCGACCTCAGTAGCCGTGACTATCGACAGTACGACCACCGTTTCCTGAATAGTTGCTTGGTTGTAAC	446	NC_016641_84086	0	1	no	Paenibacillus.terrae
GCGGCCGTAACGATCTTAACTTCCAAGGCAAGAGTGTACCGACCTCAGTAGCCGTGACTATCGACAGCCTATAGACACCTCTTCCAATACCACGAACAACGCCAC	446	NC_017465_8017	0	1	no	Lactobacillus.fermentum
TCAGAAGTAATGAGCGCAACGTCTGCAATTAGAGTGTACCGACCTCAGTAGCCGTGACTATCGACAGTATGGCTTTCTGATTCCAATAAGTCGCAGAATGCTATT	445	BFPA_121	0	1	no	0
CAGAGTATCAGAACGGCTGAGCGATTAAGCAGAGTGTACCGACCTCAGTAGCCGTGACTATCGACAGTTGTTAGGTGGTATGGCGTTAGATTCTTGGTCCATTCG	445	NC_014375_48364	0	1	no	Brevundimonas.subvibrioides
GCGGTACCGATTTGGTGACCCACACGTTGCAGAGTGTACCGACCTCAGTAGCCGTGACTATCGACAGTATATGCTCATTGGAACTATAGTACACCCGACTGAATG	445	NC_015510_103934	0	1	no	Haliscomenobacter.hydrossis
GAACGTTCCGGAATGCAAATCAGTCGTCACAGAGTGTACCGACCTCAGTAGCCGTGACTATCGACAGCGGGTGGATATACCACTCTGCAACGTGTCGCAGCGCTG	445	STX2_406	0	1	no	0
CTGACCAATACTCGTGTCTTGCCGGGTTCAAGAGTGTACCGACCTCAGTAGCCGTGACTATCGACAGGAACCATAACAACGATGTAACGGATATCGGCAATCTTG	444	NC_004663_139032	0	1	no	Bacteroides.thetaiotaomicron
GGACGCTCATGATAAGTAGGCGTTTGCACCAGAGTGTACCGACCTCAGTAGCCGTGACTATCGACAGGCACGTGCAACAACGGTTTATTAATCCGCTTTACCTCC	444	NC_010519_43549	0	1	no	Haemophilus.somnus
GGTGGAAGCCTGGAGCCTGGCGATTTCAGGAGAGTGTACCGACCTCAGTAGCCGTGACTATCGACAGAGAGTAGTGATGATATCTTCCTGAGCAAGATTCATCCC	444	NC_014148_9885	0	1	no	Planctomyces.limnophilus
GTGAGCATGTTCTGCTTGGCGCCCAGGACGAGAGTGTACCGACCTCAGTAGCCGTGACTATCGACAGGGACTACATTATCCGCGCTGTATTTATTGGAAAGGAAC	444	NC_014828_91198	0	1	no	Ethanoligenens.harbinense
CATTTGGCAAAGTGAGGTTAAATAGTACCAAGAGTGTACCGACCTCAGTAGCCGTGACTATCGACAGAGATCACTGTGCGGTGGATGCCATTGGCACTGGCTCGC	444	NC_014922_58004	0	1	no	Haemophilus.influenzae
GCCAGCGAACTTTAAGGGAGCAGAGCTCGTAGAGTGTACCGACCTCAGTAGCCGTGACTATCGACAGTGGGTTCGAACAGCGGGTTCAGCAAGATGGTTTGATTC	444	NC_015276_48857	0	1	no	Marinomonas.mediterranea
CGAGGGAGGCGTGATCGGTATGGCCCAGGCAGAGTGTACCGACCTCAGTAGCCGTGACTATCGACAGGGTTTCCTAACATCCATATAATAACAGCATAGGGAATG	443	NC_006177_31405	0	1	no	Symbiobacterium.thermophilum
CGTATTGCAGCACAAGCAGCTCCATCCCTTAGAGTGTACCGACCTCAGTAGCCGTGACTATCGACAGCCGAGTACGTCCAAACAACACTTCAAGGTGTATTAACC	443	NC_009085_45280	0	1	no	Acinetobacter.baumannii
GCACACATGCTGACGAAGCTCTAAACTTGCAGAGTGTACCGACCTCAGTAGCCGTGACTATCGACAGGTTCCGACAGGCCTTGGAATATGATGAAGTGGTCATTG	443	NC_014008_63218	0	1	no	Coraliomargarita.akajimensis
CAACCTTTATATTTGAGCCTCCCTGTCCTTAGAGTGTACCGACCTCAGTAGCCGTGACTATCGACAGATGTCACAGGTATTCCTCCACATCAGCACCTGAAGATG	443	NC_014408_34911	0	1	no	Methanothermobacter.marburgensis
CCGTTGCATGGTGTGTGGCACTCATAACCCAGAGTGTACCGACCTCAGTAGCCGTGACTATCGACAGTCGCCATTGAACTATCAACAGACCATGATGTCCCACGC	443	NC_015424_42843	0	1	no	Aeromonas.veronii
GACGAAACGAGGAATCAACCATCCAGATGAAGAGTGTACCGACCTCAGTAGCCGTGACTATCGACAGCGAGTAAGAGGGCAGGTTCCCTCCGATCTCAGAATTAG	442	CP_002379_122338	0	1	no	Arthrobacter.phenanthrenivorans
GAAGTTGTGGAAGAGTTCGCGTCCGGAAATAGAGTGTACCGACCTCAGTAGCCGTGACTATCGACAGTGTGTTAGTTCGTCTTCCTTGCCGGTGCTTAAGACACC	442	NC_003450_55795	0	1	no	Corynebacterium.glutamicum
CGCATTATCCGCCTGCGTTACATCTTGCTCAGAGTGTACCGACCTCAGTAGCCGTGACTATCGACAGACCAGTATGCTCAATAGATTGGCGCGTTGCTCCAATGC	442	NC_005085_97533	0	1	no	Chromobacterium.violaceum
CTCGAGATTACGGCTATAACGGATGATCAAAGAGTGTACCGACCTCAGTAGCCGTGACTATCGACAGGAATTATAGCTTCCAAAGCTCGCCGGATAGATTCAGAG	442	NC_008346_72057	0	1	no	Syntrophomonas.wolfei
CCATAGAGCGGGTGCTAACTTAATAGTAGCAGAGTGTACCGACCTCAGTAGCCGTGACTATCGACAGTGGAATACCGCCTCAATGCCGGAAAGCGGAAATAATGC	442	NC_010644_8472	0	1	no	Elusimicrobium.minutum
GATAATGGCGGCAACACACCGGATGATGGTAGAGTGTACCGACCTCAGTAGCCGTGACTATCGACAGGTCCTTATTCTGACAATCCTCCAGTACCGCCTGATGAC	442	NC_011750_59513	0	1	no	Escherichia.coli
CTTTACCATCGACAAACGTTACACCTGCCTAGAGTGTACCGACCTCAGTAGCCGTGACTATCGACAGTACTGTTGTCGTATTGGGTTTCAGGCCTGTCAGCGTTC	442	NC_013730_184460	0	1	no	Spirosoma.linguale
CCGACGCCCTTCTAAGGATCTCTATGCGTAAGAGTGTACCGACCTCAGTAGCCGTGACTATCGACAGGTTTCGCCCATGTAGAACATGCGGAAGTTTACCTCGGC	442	NC_013757_24609	0	1	no	Geodermatophilus.obscurus
CCCATAATATGCCTGCTTGCATGTGACACTAGAGTGTACCGACCTCAGTAGCCGTGACTATCGACAGTTTCTCCCCTGGGAGTAATAGGCGGAAAGTGGAAACTG	442	NC_013943_74082	0	1	no	Denitrovibrio.acetiphilus
GGTTGTGCCGTCAGATACCCGAAGTAGCCAAGAGTGTACCGACCTCAGTAGCCGTGACTATCGACAGTATTCAATAATATGAGGCAGTCACTGAAACCATCGATG	442	NC_018017_45048	0	1	no	Desulfitobacterium.dehalogenans
CGAAACGATGGAACGAACCGTTGGCATGAGAGAGTGTACCGACCTCAGTAGCCGTGACTATCGACAGCACCAGTACCGAACAATCAGGTCGAACAACCAGGATAG	441	NC_007643_144248	0	1	no	Rhodospirillum.rubrum
CAACGTCCGTCCTCTACTGTTGGAAGGATAAGAGTGTACCGACCTCAGTAGCCGTGACTATCGACAGTGCTTGGTAGCGCTTTCGATGGATTGAATAAAGCTTCC	441	NC_013766_100350	0	1	no	Listeria.monocytogenes
CCCTGATGTTTGTTGTCTTTAGGACTGTGAAGAGTGTACCGACCTCAGTAGCCGTGACTATCGACAGCCGCTGGTAGCATCAGGCACGAAGCAATCCGCTCCGTG	441	NC_014816_86268	0	1	no	Asticcacaulis.excentricus
GCGACACGCATGGTGTTCTTGTCGAAGGTGAGAGTGTACCGACCTCAGTAGCCGTGACTATCGACAGCTATTAAGGGTCTATACCTGAACTTTATGCGTCCTTTC	441	NC_015381_80592	0	1	no	Burkholderia.gladioli
CCGTCGCCACGCAAGCGATTGAGCTTGTCTAGAGTGTACCGACCTCAGTAGCCGTGACTATCGACAGCAAAGTTCACTTTGAGATAAAGCATCTTGTGTGTCAGG	440	NC_014623_36351	0	1	no	Stigmatella.aurantiaca
CCCAGTTGCGTACAGGTGTAATCTTGTGTGAGAGTGTACCGACCTCAGTAGCCGTGACTATCGACAGTTTCTGGAGTAGGTGTAATACTGCCCACGGTGATTTCG	440	NC_015945_48085	0	1	no	Muricauda.ruestringensis
GCAGTATGCTGCGATGCGAAGAGGGATATAAGAGTGTACCGACCTCAGTAGCCGTGACTATCGACAGGCACGCACACGGTGCATTGACGCAATATTACGCATTCG	439	NC_004463_32955	0	1	no	Bradyrhizobium.japonicum
CTGACGGATCACGTGGCTAAGCTTCACGTGAGAGTGTACCGACCTCAGTAGCCGTGACTATCGACAGGCATTAGCGTTCAGAATCGCCTGTTGACGCAGTATGAC	439	NC_009720_126888	0	1	no	Xanthobacter.autotrophicus
CCGCATCAACTGCCAGCCAATGTATGCAAAAGAGTGTACCGACCTCAGTAGCCGTGACTATCGACAGTTTTTATTTGCGCTGCTAATTCGAGGGCAGTAGCCTTG	439	NC_010505_165744	0	1	no	Methylobacterium.radiotolerans
GGAAGTACCAGATTTAGGAGATATGACCAAAGAGTGTACCGACCTCAGTAGCCGTGACTATCGACAGTTAGCATTTCCCAAAGCCGTGCTCAGACAACACTATCC	439	NC_011593_56023	0	1	no	Bifidobacterium.longum
CACAATATAGGCTCTTTCGGAACGAACGACAGAGTGTACCGACCTCAGTAGCCGTGACTATCGACAGTATGTTGGTGCGATCATATCCATTCCTTCGGTTGCGCC	439	NC_013854_59457	0	1	no	Azospirillum.sp.
GCTGATTGGCTCCTTTCTTCCAAACGTAGAAGAGTGTACCGACCTCAGTAGCCGTGACTATCGACAGACATAGGTTTTCCTTTGAACTGCCTCCTATCCGCTCAG	439	NC_014225_23079	0	1	no	Waddlia.chondrophila
CATGACGCGAAGACATCGTCACGAGAACTGAGAGTGTACCGACCTCAGTAGCCGTGACTATCGACAGTTTATTTCGTAGCTCGCTCATGAGCGCTATGGTGTTAC	439	NC_014363_52252	0	1	no	Olsenella.uli
CATCACACTTCATTAGCCGGTTCCGTGCATAGAGTGTACCGACCTCAGTAGCCGTGACTATCGACAGAGTCATACAACAAAGGCCGCGTAAGTTGCCAGGCATGG	438	CP_002379_27669	0	1	no	Arthrobacter.phenanthrenivorans
CGTACAAGATGCCGTATTCCAGCAAAGTATAGAGTGTACCGACCTCAGTAGCCGTGACTATCGACAGTTACTTCGTTATCGAGGCGCAATAGTCGATCAGGTACG	438	NC_009379_28739	0	1	no	Polynucleobacter.necessarius
GACCCGTCGGGCGCAGATGAGGGTGATGGCAGAGTGTACCGACCTCAGTAGCCGTGACTATCGACAGGTTCGTCGTACTAAGAAGACATTGCATTAGTTGGTTGG	438	NC_013757_90056	0	1	no	Geodermatophilus.obscurus
CCTGCAGCAGTAATAGGAGCACTTGCTCCCAGAGTGTACCGACCTCAGTAGCCGTGACTATCGACAGCGTGGTTGAGCACTTCGGCGTTCATTAAAGTTACGGTG	438	NC_015520_97861	0	1	no	Mahella.australiensis
GCAGTTTGGGTATTATACAACCGCGCCGGCAGAGTGTACCGACCTCAGTAGCCGTGACTATCGACAGATTGAAATTTATGTTCGTCTGCAATGTCGGCAAATAAC	438	NC_018106_122629	0	1	no	Klebsiella.oxytoca
GACCGGGATCGTGTTGGTATCGACGTCATAAGAGTGTACCGACCTCAGTAGCCGTGACTATCGACAGGTTATTTTCGTGATGACATCAACACGCTCAAGTAGGTC	436	NC_008048_42544	0	1	no	Sphingopyxis.alaskensis
CGGTGACTTTCCAGAAGGGAGCTTGTCTGCAGAGTGTACCGACCTCAGTAGCCGTGACTATCGACAGTTTACGACAATAGGCACTATCTTGCCAGCCTGTTGATG	436	NC_010519_8488	0	1	no	Haemophilus.somnus
GGAAGTTCTGTGTGATGTGCATGCGCTACAAGAGTGTACCGACCTCAGTAGCCGTGACTATCGACAGGGTGTTTCTGTCGCGCTTCATCATGCTTAGATTTACTC	436	NC_011999_25883	0	1	no	Macrococcus.caseolyticus
GGTGGTGCTGTTTGAATATCAGCCTACACGAGAGTGTACCGACCTCAGTAGCCGTGACTATCGACAGTCCTGTCAATACTGTTCAGGCAATACCGGAACTGCGCC	436	NC_013216_94879	0	1	no	Desulfotomaculum.acetoxidans
GATGTTCTGTGGATCGTTGAACTCGGTGCGAGAGTGTACCGACCTCAGTAGCCGTGACTATCGACAGGCTTCTATACGGCTGGTTCCATACTTGCGATGATAGTC	436	NC_013440_47662	0	1	no	Haliangium.ochraceum
GTATCCATTGAACTGGCCACGGTGACGTCGAGAGTGTACCGACCTCAGTAGCCGTGACTATCGACAGGAGTATGCCTGATGAGACAACACGGATATAACAAAGAC	436	NC_014650_21507	0	1	no	Geobacillus.sp.
CGAGACGGTTTCCGATGTGTAATTTGCGGCAGAGTGTACCGACCTCAGTAGCCGTGACTATCGACAGTAGTTCCAGCTCGGAAATTGAGAATGCATGTACTTAAG	436	NC_015312_46082	0	1	no	Pseudonocardia.dioxanivorans
CATTTGGTTACTATCTGACGCTTACCAGGTAGAGTGTACCGACCTCAGTAGCCGTGACTATCGACAGTCTAGGCATAAATGTAGGTCCAGCAAACAATAACACCG	435	BFPA_311	0	1	no	0
GCCACATCACCGATGTGATTCAGTTCATTGAGAGTGTACCGACCTCAGTAGCCGTGACTATCGACAGAACGCTTATTCTGACTTGACGCCACAGTACAGCGAGCG	435	NC_003143_17251	0	1	no	Yersinia.pestis
GAGTGTAGACGGTAGCAACAGTCGGACTTTAGAGTGTACCGACCTCAGTAGCCGTGACTATCGACAGGCATTTTTACTCCGTCCATCCCATCATTCCTGCCAGAC	435	NC_004663_56511	0	1	no	Bacteroides.thetaiotaomicron
GCTCAAGTATCCAGTGCGGCACTTGCACGGAGAGTGTACCGACCTCAGTAGCCGTGACTATCGACAGCTTCTAATTGTTTGCAATGTCGTGGTCCTGTAAAGTCG	435	NC_007948_66223	0	1	no	Polaromonas.sp.
GGCGTTTATGTTCGCCTTTAAATGCGCCGCAGAGTGTACCGACCTCAGTAGCCGTGACTATCGACAGCGTTATTTTCCGCCAAAGTTGATTTGCGAGCTACTATC	435	NC_009707_34262	0	1	no	Campylobacter.jejuni
CGTTGGTCAATAGTTGGCAGACTGCAATGAAGAGTGTACCGACCTCAGTAGCCGTGACTATCGACAGTGTTGAGACCGATACAGGAAACGCAGATGCTTTCAATG	435	NC_010471_27706	0	1	no	Leuconostoc.citreum
GAGTGTAGAGCTGAGCTGATACTTCGCCATAGAGTGTACCGACCTCAGTAGCCGTGACTATCGACAGGTTTGCACGGTCAGGTTCATCAGGTTCACCTGCAATCC	435	NC_012489_106858	0	1	no	Gemmatimonas.aurantiaca
CAGTTTGCTGCATGGTCGAGGTTATGAATGAGAGTGTACCGACCTCAGTAGCCGTGACTATCGACAGGTTCCCGTTCGAAGCGCTCCAGCCGAGTTCGTTTATGG	435	NC_012785_59551	0	1	no	Kosmotoga.olearia
CTAGGTCGAGTGAGGTGATGAGAAATTCCTAGAGTGTACCGACCTCAGTAGCCGTGACTATCGACAGTTCGCTGAGGAATCGGCCCATATTCGGTCAGACCTCCG	435	NC_015312_224181	0	1	no	Pseudonocardia.dioxanivorans
GCCCAATTCGCTAGACTGATGCAATCTGTCAGAGTGTACCGACCTCAGTAGCCGTGACTATCGACAGCAATGCAGCTAACGGAATTAAACCATTCAAGTGGCAGG	435	NC_020819_11816	0	1	no	Lactobacillus.brevis
TTAAACCCTGGCGTTCCATCGGAAATCTGAAGAGTGTACCGACCTCAGTAGCCGTGACTATCGACAGCCTTCATTCTACGTTGTCAACGTATCTGATCCCGGCGC	435	STP_1121	0	1	no	0
GGTATCGACGTCAGTATGATGCGACCCGATAGAGTGTACCGACCTCAGTAGCCGTGACTATCGACAGCATAAGGTCCGGACCAACAAGTCATCTTGATGGTGTCG	434	NC_011959_56100	0	1	no	Thermomicrobium.roseum
CGAGAACTCAGTCCCTGCTAAGCTGGCGTGAGAGTGTACCGACCTCAGTAGCCGTGACTATCGACAGTGGAAAATGTTGTCAGAATTCGTGGAAGTACTGACATG	434	NC_014008_17625	0	1	no	Coraliomargarita.akajimensis
CAGGTATTTCGCGGCTTGCTTGATAGCTTTAGAGTGTACCGACCTCAGTAGCCGTGACTATCGACAGGTTGATCACCGGCTATCTGGCAACCCATGATGCAACAG	434	NC_014394_98325	0	1	no	Gallionella.capsiferriformans
CGAGGCTGATTCCTCTCTACCTACATATTTAGAGTGTACCGACCTCAGTAGCCGTGACTATCGACAGTGATTTTAATTATGTGCTTGCAGCGAGCCTACTGCTGG	434	NC_016909_7926	0	1	no	Rickettsia.rickettsii
GGTAACTCCGATTGAGCGATTACCGTTATGAGAGTGTACCGACCTCAGTAGCCGTGACTATCGACAGATGACCCCGGTTAAGGTAGCCATCATAACCGACCACTC	433	CP_007032_28169	0	1	no	Desulfitobacterium.metallireducens
GTAGCGGCAGGGTATATTTCAAGCTCACATAGAGTGTACCGACCTCAGTAGCCGTGACTATCGACAGCAGGTAAGGTAGAACTTCCCTTCTTCTGTTAGTTCCCG	433	NC_002936_1930	0	1	no	Dehalococcoides.ethenogenes
CCAGTTGAAGCAGTTCAAAGGCCTCATCACAGAGTGTACCGACCTCAGTAGCCGTGACTATCGACAGTACGATGCTCCCATGACGTCGTTTGACAATCTCTTGTG	433	NC_002937_87115	0	1	no	Desulfovibrio.vulgaris
GGTATTTACCATTGAACCAGGGAGCGTGTGAGAGTGTACCGACCTCAGTAGCCGTGACTATCGACAGCACGAGGAGTTTACCTGGGTCATTCCGGTGGAATGCTC	433	NC_003450_91586	0	1	no	Corynebacterium.glutamicum
GAAAGGCGGAACCGACCGGTATTGGTCGGTAGAGTGTACCGACCTCAGTAGCCGTGACTATCGACAGGGCGTTCGCCTCGCAATCCCACGACATATAGATATAGC	433	NC_008618_55429	0	1	no	Bifidobacterium.adolescentis
GATACCGTCCATTTCATTATCGGTTCCCATAGAGTGTACCGACCTCAGTAGCCGTGACTATCGACAGATCACTAGGATGCCTTCATAGACGGCGGAAACATAGGC	433	NC_009663_27267	0	1	no	Sulfurovum.sp.
GCCCATAGCCGCCACTTGTTTCGCATCGTCAGAGTGTACCGACCTCAGTAGCCGTGACTATCGACAGACTTACATTAATGCTTCTCCAACAAGAACGCCACTAGC	433	NC_010382_126537	0	1	no	Lysinibacillus.sphaericus
GTGAAATGGAGTGTCCTATGAAACGATTGTAGAGTGTACCGACCTCAGTAGCCGTGACTATCGACAGTATCTCTTTCTGGATGAAGTAGCTGCTAGGCACGCCGC	433	NC_010524_79127	0	1	no	Leptothrix.cholodnii
GTGCTGGTGCACCTCTACTGTTTCTGTTATAGAGTGTACCGACCTCAGTAGCCGTGACTATCGACAGTTTACGTACTTGTCCCAATTGAAATTGAAGGGCTTCCG	433	NC_010718_32606	0	1	no	Natranaerobius.thermophilus
GAATGCGAAATCTTGGGTAGAAACATCATTAGAGTGTACCGACCTCAGTAGCCGTGACTATCGACAGATTTAGGTGGACTTAAGGCGATGCTGTTCGGCGTCAAG	433	NC_012803_82140	0	1	no	Micrococcus.luteus
CTGAGCGCTATGATGCCTTGTACATGGTGGAGAGTGTACCGACCTCAGTAGCCGTGACTATCGACAGATTAGGGCAGGTTTACGGACAAATTGTGATGGCGCTTG	433	NC_013410_99249	0	1	no	Fibrobacter.succinogenes
GGACGTTCAAACTCGAAGCGGACAAATCGTAGAGTGTACCGACCTCAGTAGCCGTGACTATCGACAGTGTTAGGCTGATGAACCGATGTTCATCGAGGTGGAATG	433	NC_013766_23317	0	1	no	Listeria.monocytogenes
GTATTGCATCTATACCTTCGCTTTGTCCGAAGAGTGTACCGACCTCAGTAGCCGTGACTATCGACAGGAATGCCCTGCATATAGCAGCATCTGCAAGGCCGTTTC	433	NC_014011_17925	0	1	no	Aminobacterium.colombiense
CTTATACCGACAGCCTGGCTGGTTATACCAAGAGTGTACCGACCTCAGTAGCCGTGACTATCGACAGTCACGTAGAAGGTATACAAGAGGTTTCTGTGTCGCGTG	433	NC_014033_120553	0	1	no	Prevotella.ruminicola
CCACGCATCAACATTGCCGAATATGCCAAAAGAGTGTACCGACCTCAGTAGCCGTGACTATCGACAGTCTCGTCAGCCACTTCGGCAGGATCATCAACCTCAATG	433	NC_014147_51218	0	1	no	Moraxella.catarrhalis
GTGGGATTATCCATTCAGTCACGCTTGCCCAGAGTGTACCGACCTCAGTAGCCGTGACTATCGACAGTCTTGGTCATGGTGCTGAGTTTATATCCGCTAGCAGTC	433	NC_014922_47187	0	1	no	Haemophilus.influenzae
CGAATAAGAAGGTGCGTGGTTTCCGTGTCTAGAGTGTACCGACCTCAGTAGCCGTGACTATCGACAGTGCGTAGCCCTAAAGAGGAACAATATGGGCAGACATCG	433	NC_014934_82994	0	1	no	Cellulophaga.algicola
CCGTGTTGCGCCATAATGCACTTCTAAGCAAGAGTGTACCGACCTCAGTAGCCGTGACTATCGACAGTTTATGTTAAGCCGCCATAGTATGGTCTAATACTCTCG	433	NC_017456_6	0	1	no	Gardnerella.vaginalis
TCGAGTACGCCAGGACAGGTCGTCGTGTCTAGAGTGTACCGACCTCAGTAGCCGTGACTATCGACAGTAGTAGCGGCTAACGGTAAGGCAACCGTAACGTTGAAG	432	EAEA_1846	0	1	no	0
GATTGGCTGGAAATTTGCATGGTCCAATCCAGAGTGTACCGACCTCAGTAGCCGTGACTATCGACAGATTCTATGTTGGCTCTCATGAACCGATCACCGTTTCGG	432	NC_009720_133877	0	1	no	Xanthobacter.autotrophicus
CGGGCAAACGGACAGCGGCTATGAATATCTAGAGTGTACCGACCTCAGTAGCCGTGACTATCGACAGGCCGTCGGGCAAATTACCTTTAACGAGCCGATTCTGTG	432	NC_012917_160844	0	1	no	Pectobacterium.carotovorum
GTTAAGACTATCTCGATGAATCTTGCTTAAAGAGTGTACCGACCTCAGTAGCCGTGACTATCGACAGGGACATTATCGCCTTACCGCCGTCTGCAGGCGAACTGC	432	NC_013216_136771	0	1	no	Desulfotomaculum.acetoxidans
GTTTGTCGAACGAAGCGTTGATCTCCTTCTAGAGTGTACCGACCTCAGTAGCCGTGACTATCGACAGCGATGGGGCCTTGTAGGTGAAGACCTTCATCGAGCAGG	432	NC_018011_32241	0	1	no	Alistipes.finegoldii
CATCTCTTATTTCCTCCTTAGCACAACGGCAGAGTGTACCGACCTCAGTAGCCGTGACTATCGACAGCGGGATACGCCCTTGGCCCAAGGTTTATTGCGTACACG	432	NC_020819_47950	0	1	no	Lactobacillus.brevis
GTCATTCGGAACTCGTTGCATGCATCCAGAAGAGTGTACCGACCTCAGTAGCCGTGACTATCGACAGCTTTCCGTTATAGTGGGTTGATCTCCCTCTTACACGCG	432	NC_022247_19047	0	1	no	Variovorax.paradoxus
CACTGATCATGCCATTCGTTAACTGGAAGGAGAGTGTACCGACCTCAGTAGCCGTGACTATCGACAGGCGTAACCCGGTTCTTTGCTCTTGCCAATCCGCACCCG	431	NC_003143_146396	0	1	no	Yersinia.pestis
CCAGTTTGATTTGTTATTGCTGGATATTCAAGAGTGTACCGACCTCAGTAGCCGTGACTATCGACAGTTATTAGTCCATCAAGCGCTGCAGGCTATGCACACCGG	431	NC_008228_172217	0	1	no	Pseudoalteromonas.atlantica
CAGCTCTATCAGGAAGAAGAAACCGCGCATAGAGTGTACCGACCTCAGTAGCCGTGACTATCGACAGAAGGTTCTATGTCGGAAGAGTTCAAGGCCCAAGGTTCG	431	NC_012590_58015	0	1	no	Corynebacterium.aurimucosum
GGCATTAATGATCTGGCAGATGAGCGTACCAGAGTGTACCGACCTCAGTAGCCGTGACTATCGACAGGCGTATTGTGTACTGTTTAGCTTAGCTGCCAGCTTGGC	431	NC_014147_12039	0	1	no	Moraxella.catarrhalis
GGCAAACAGACATTCGTGTGATCCAACCTGAGAGTGTACCGACCTCAGTAGCCGTGACTATCGACAGAGATTATGCGATGCATTTCTACCGCCGGAATTACGTTC	431	NC_015601_23821	0	1	no	Erysipelothrix.rhusiopathiae
GTTTACCAGAACCGCTAGCATCCGTGAAGTAGAGTGTACCGACCTCAGTAGCCGTGACTATCGACAGAAGTGTTTTGTCAATGCTCTCCATAATGGCCGCACGAC	430	NC_004116_34470	0	1	no	Streptococcus.agalactiae
CGCCGATCCGATAGAGCGGGAAATCCGAGTAGAGTGTACCGACCTCAGTAGCCGTGACTATCGACAGTATGGTGATCGTTTGCTTCCAGGTCAATTCGAAGTCTG	430	NC_004463_168957	0	1	no	Bradyrhizobium.japonicum
CGACTGCCTTGCGTAACGCCACTCAATAGAAGAGTGTACCGACCTCAGTAGCCGTGACTATCGACAGTCTCACATTAGGCTATATCGCCCAATATTTGAGCACAG	430	NC_004603_13345	0	1	no	Vibrio.parahaemolyticus
GGTTCCCAAGTTCTGCGGCTCTAATATAGAAGAGTGTACCGACCTCAGTAGCCGTGACTATCGACAGTTATAAGTACAAGAACCCGAGATTACGCATTGACGTTG	430	NC_011312_73129	0	1	no	Aliivibrio.salmonicida
GCTGAGGTAACGGATGGTAAACAGTACTATAGAGTGTACCGACCTCAGTAGCCGTGACTATCGACAGTGACTCAACTACAGGCTGTCAGAGATAAACTCGATGCG	430	NC_012491_58863	0	1	no	Brevibacillus.brevis
GAAAGATTACGAGGGTTTCACTTTGGTGGTAGAGTGTACCGACCTCAGTAGCCGTGACTATCGACAGGCCCATCTTCCTCTGGGTGTGTGGCCGTCTATCTTGTG	430	NC_013715_38515	0	1	no	Rothia.mucilaginosa
CACTCACCTATCGCAGGTTTGCAGAAAGAAAGAGTGTACCGACCTCAGTAGCCGTGACTATCGACAGATAACACGTTCTCGATGATCCCGCTCGCTCAGAGTTGC	430	NC_013739_70767	0	1	no	Conexibacter.woesei
CTATGATAGTGCCTGACCCTGTGACAATCGAGAGTGTACCGACCTCAGTAGCCGTGACTATCGACAGTAGTTATTTGCTACGCACTGTCAACGCAGGATTATCCG	430	NC_014147_61937	0	1	no	Moraxella.catarrhalis
CATCTGCCGCGCTATCAGCTAGTGTTAGTCAGAGTGTACCGACCTCAGTAGCCGTGACTATCGACAGCGTTGTTTAGTCTGATTCCCAAAGTGTGCAATTGGCCG	430	NC_014365_37304	0	1	no	Desulfarculus.baarsii
GTTGGTTTATGGGCATCTTTATCGAGAACGAGAGTGTACCGACCTCAGTAGCCGTGACTATCGACAGAGTAAGAATTGGTTTCACCCGAGCCTGGCTTATTCACC	430	NC_015601_51734	0	1	no	Erysipelothrix.rhusiopathiae
GCGCATCCAGGAGTGACCGAGAAGAGTGAAAGAGTGTACCGACCTCAGTAGCCGTGACTATCGACAGAGGCGTATCTACACTGACGATCACTATCAAACATTCAG	430	NC_015856_47934	0	1	no	Collimonas.fungivorans
GTGCTTCATTTGGGATTCGTGGTAGTATCGAGAGTGTACCGACCTCAGTAGCCGTGACTATCGACAGTGCGATCAAGACCGGCGTTACAACGATGGCAATTTCAC	430	NC_016605_2152	0	1	no	Pediococcus.claussenii
GATTGGAATTTGGCGAGCCGGCAAATCCCGAGAGTGTACCGACCTCAGTAGCCGTGACTATCGACAGTGTTTGCTGCTGATGCTCTGTCTTTCGATTTAGTCCCG	430	NC_021905_142028	0	1	no	Rhizobium.etli
GTGAAACTTCAGGGTTGGCTTTATCTATCTAGAGTGTACCGACCTCAGTAGCCGTGACTATCGACAGACCGCTTTACGCTGTGGAGCAGAACTGGAGATACGCTC	429	NC_003901_129322	0	1	no	Methanosarcina.mazei
CAGAAGACAAGCAACAGCGAATCTCACTTCAGAGTGTACCGACCTCAGTAGCCGTGACTATCGACAGAATTCCATAGCGCTCATGCTGGTTCTGTGGGTGAACCG	429	NC_012917_123242	0	1	no	Pectobacterium.carotovorum
CGTCTTGGAATCCCTGTCGCCTGCCTGAATAGAGTGTACCGACCTCAGTAGCCGTGACTATCGACAGTCATTATAGCGATAGGTTTCAATCAGCGTTGACAGAGC	429	NC_012917_130929	0	1	no	Pectobacterium.carotovorum
CCGCTTTGAATGTAAAGAGTGATGCTTTGGAGAGTGTACCGACCTCAGTAGCCGTGACTATCGACAGTTTATATTTCTTGGCAAGCCTGTTTGACGCATTGAGCG	429	NC_015318_7725	0	1	no	Hippea.maritima
GTATTGCCCTAGGCAAGTTCATCAGAAATTAGAGTGTACCGACCTCAGTAGCCGTGACTATCGACAGCTCGTTCTGAAACGCTTACCGCTTGACCCGATGTGTCC	429	NC_015514_134921	0	1	no	Cellulomonas.fimi
CACTTATCGTGACCAATAGGCCGGCCATCGAGAGTGTACCGACCTCAGTAGCCGTGACTATCGACAGTAGGTTCGACCTCATGCAAAGGATGGATGTCAAGCGTG	429	NC_015514_1495	0	1	no	Cellulomonas.fimi
GGCGAGCCTGTCGGTGATGTACTGAACCTTAGAGTGTACCGACCTCAGTAGCCGTGACTATCGACAGGGACTAACGTTTAAGTGTATTGGATTGTACATGGCCTG	429	NC_018220_140498	0	1	no	Pseudomonas.putida
GCGGAATATTAATTGGCTTAGGCTCATAAGAGAGTGTACCGACCTCAGTAGCCGTGACTATCGACAGTATAACCGTCGCGGTCTGTTTCGGTTTACCGAACTGCG	429	NZ_AKGH01000001_67434	0	1	no	Vibrio.cholerae
CCATAAGTTTAACGGGTTTCGCTTCCACTTAGAGTGTACCGACCTCAGTAGCCGTGACTATCGACAGTAGATTGTTCACATCAACACCGAAATGGCCCTGCATGC	428	NC_007498_66719	0	1	no	Pelobacter.carbinolicus
GCCCAGACCGGTTGTCGTCGTGCTCGTAAAAGAGTGTACCGACCTCAGTAGCCGTGACTATCGACAGCAAAAATGTTGAACGAAAGTATAGGACGTGTTGTCCGC	428	NC_007722_112	0	1	no	Erythrobacter.litoralis
GAATAACCGATTGCTGAGACTATCCTTCCCAGAGTGTACCGACCTCAGTAGCCGTGACTATCGACAGATAAGTTAGTTACTGTATCTGCACTTACATCTGCTCCG	428	NC_009515_12019	0	1	no	Methanobrevibacter.smithii
GTTGTGACATTACGACTTTGTCTTTGTCCCAGAGTGTACCGACCTCAGTAGCCGTGACTATCGACAGCCGTAAGTGACAGCTGCAACAAATCCGCTAGGCTACGC	427	NC_012004_34102	0	1	no	Streptococcus.uberis
GTAGTTCCGGTTATCCGCAATTACCTGAACAGAGTGTACCGACCTCAGTAGCCGTGACTATCGACAGTATGTCGCTACCGTGACTTGGCGCTGGACGTCATCGAG	427	NC_012590_5544	0	1	no	Corynebacterium.aurimucosum
CCAGTAATCTCCAGCCGTGTTGGCCGCTGAAGAGTGTACCGACCTCAGTAGCCGTGACTATCGACAGACCATATTCACCAGTTATGCAGTTATGGTTAAACTTTG	427	NC_014216_113	0	1	no	Desulfurivibrio.alkaliphilus
CACTGGTGGATACTGCGGCTGGAGTGCTGGAGAGTGTACCGACCTCAGTAGCCGTGACTATCGACAGTATATAGGCATCGGTATTTAGAATAGTAGCAGTAGTTC	427	NC_014734_44142	0	1	no	Paludibacter.propionicigenes
CTAAACGTAGTCATGATATTGGGAATAGCGAGAGTGTACCGACCTCAGTAGCCGTGACTATCGACAGTGCTGATGTCATGTCCTGGATCCTTCTGGCCCAAGCCG	427	NC_014934_25525	0	1	no	Cellulophaga.algicola
GCACCGGAAACCGGTATTGCCGATTGCCGTAGAGTGTACCGACCTCAGTAGCCGTGACTATCGACAGGGTTGAAGGTTTCGTTATTACATGATGATCAGTCTGCG	427	NC_016023_63697	0	1	no	Bacillus.coagulans
CTGTGGACCATGAAATAGTTCTTGATGCGCAGAGTGTACCGACCTCAGTAGCCGTGACTATCGACAGTAATCTGTTAAAGGGTCGTTACTCCCGGCACGAAGGCG	427	NC_021658_390412	0	1	no	Sorangium.cellulosum
CGGCGCTTGATCCATACGCGCTATGACCATAGAGTGTACCGACCTCAGTAGCCGTGACTATCGACAGAATTAGTTAGCATTCATCGCTCCTCAGTTGATAGCTAC	426	NC_014910_104833	0	1	no	Alicycliphilus.denitrificans
CAGTCATGCGCCGGTCTATCATTATTCAGCAGAGTGTACCGACCTCAGTAGCCGTGACTATCGACAGGGAAGAAGCAGGTTCCATCACGTGAACGGTGAAGGAGG	425	NC_002937_671	0	1	no	Desulfovibrio.vulgaris
CGCTGGCTCATGTTCCATTCATCATTGGGAAGAGTGTACCGACCTCAGTAGCCGTGACTATCGACAGCATTATTGTCGCCCGTTTAATAACGGCGACCTCATGAG	425	NC_009348_44478	0	1	no	Aeromonas.salmonicida
CATGGGTTTGCCTTTAGGATGACCGTTCCGAGAGTGTACCGACCTCAGTAGCCGTGACTATCGACAGATTACTGGAACCAAAGGTTATAAACAATGCTCACGGAG	425	NC_012559_71060	0	1	no	Laribacter.hongkongensis
CTCACTATTGTTAAGAAGCAGACCGGTCGCAGAGTGTACCGACCTCAGTAGCCGTGACTATCGACAGGAAATGGGGAGTGGGTATTTAAGCAGTTTGCCTGTACG	425	NC_013851_8190	0	1	no	Allochromatium.vinosum
GATTGCTCAACACTTTGTTCGAAGTCAGATAGAGTGTACCGACCTCAGTAGCCGTGACTATCGACAGTATATAACGATTCAGGGCGGGTGGAGATCAGTCTTCTC	425	NC_014148_7	0	1	no	Planctomyces.limnophilus
CTGATACGCTGCGGTTATCTGTATTGACAGAGAGTGTACCGACCTCAGTAGCCGTGACTATCGACAGTGCAATCCGCGCTTGCCATTCAGAGGTTAGCGTCGTCC	425	NC_016011_95830	0	1	no	Listeria.ivanovii
CCGCAACAAGTAATACTCGGCTGCTTCAACAGAGTGTACCGACCTCAGTAGCCGTGACTATCGACAGGCAGCGTTCCGAAAGGCCAATACCGAGCTGATGCTGAG	425	NC_022513_36273	0	1	no	Ralstonia.pickettii
CATTGTCGTGACCGCCCACTTGTTCAGCGAAGAGTGTACCGACCTCAGTAGCCGTGACTATCGACAGCGCAGGGTTATTGACTTACGGGTTGAATCAACTGGCTC	424	NC_014727_62	0	1	no	Lactobacillus.delbrueckii
GAAAGGGCCACGATCTGCTTGAGAATCTGAAGAGTGTACCGACCTCAGTAGCCGTGACTATCGACAGGAGTCGGGGCTGTAAAGGCTTGGCCATTGGACAGTTGG	423	NC_009009_48520	0	1	no	Streptococcus.sanguinis
GATATACGTCTTTCGGCGTCAGTGCTTCCGAGAGTGTACCGACCTCAGTAGCCGTGACTATCGACAGTAACAAGTTGTCCGCGAATATTGCATCCCTGCAGAAAG	423	NC_011750_159636	0	1	no	Escherichia.coli
CGGGCAAAGAATATTGGCAGACGCTGTCTGAGAGTGTACCGACCTCAGTAGCCGTGACTATCGACAGTTAGATATACTGCTTGCTGACGGATGATGAGCTATTGG	423	NC_012997_80133	0	1	no	Teredinibacter.turnerae
CAGGATGCCGGGCGTGAGAAAGTCGTGATTAGAGTGTACCGACCTCAGTAGCCGTGACTATCGACAGGTGCACTTTTTCAGTTGGCATTGAATACCCTGGCTATG	423	NC_015160_131065	0	1	no	Odoribacter.splanchnicus
GGTATCGGTACGCTTGATACGGCAAATGGCAGAGTGTACCGACCTCAGTAGCCGTGACTATCGACAGTTGCTTCCCTCAAAGAAGCACTAACACACGGCAAAGTC	423	NC_017492_37626	0	1	no	Lactococcus.lactis
CTTTAATGGGTTTGGGTTCCGTGGCGAGGAAGAGTGTACCGACCTCAGTAGCCGTGACTATCGACAGCTACAACGTTATGAAACCAAAGGTGATGCGTTCAGCCG	423	NC_017501_2668	0	1	no	Neisseria.meningitidis
GTCACGTACTTTAGTCAGACTTTGCATGATAGAGTGTACCGACCTCAGTAGCCGTGACTATCGACAGTTCTACCCTTCGCGCAGCAAGGTACCTTGTTTCGCCTG	423	NC_019393_154678	0	1	no	Alteromonas.macleodii
CTTCGTCACAGTTGCAGGCCTGGTTACAACAGAGTGTACCGACCTCAGTAGCCGTGACTATCGACAGTACGTCGGATACCGCTCTTGGTATCGCTGGTAACCAGG	422	EAEA_566	0	1	no	0
GAGGACCTCAATGTGATCCACCATGTTCTCAGAGTGTACCGACCTCAGTAGCCGTGACTATCGACAGGACTTCTCGTACTTCTCAAGTCCCAGCCTGTGTATCCC	422	NC_000916_9445	0	1	no	Methanothermobacter.thermautotrophicus
CAATGAACTGGTCACCCGTTGCGATCACACAGAGTGTACCGACCTCAGTAGCCGTGACTATCGACAGGCTTGTGATAGCTATCCACTCTTTGCGTTCGCTGTCTG	422	NC_009663_60440	0	1	no	Sulfurovum.sp.
GTCCCGATTGGGCACGTCAAGACCGTATGCAGAGTGTACCGACCTCAGTAGCCGTGACTATCGACAGACAATCATCCTTCAATCGGAACACTGTTATGTAACACC	422	NC_012669_91921	0	1	no	Beutenbergia.cavernae
CCTCGAAGAAACAAACCATCGCGAACTAGCAGAGTGTACCGACCTCAGTAGCCGTGACTATCGACAGACTGTACGGCGAAATTACCTTGGGCAGGTGAAAGTAAC	422	NC_013730_54644	0	1	no	Spirosoma.linguale
CTGGCGCATCGATTTATAGCCCATCTAATAAGAGTGTACCGACCTCAGTAGCCGTGACTATCGACAGATTCGTTGGCGTGTTGGAAACCGCTCAAGATTTGCTTG	422	NC_022349_17025	0	1	no	Vibrio.alginolyticus
CATGGATTCTCCTTTACTGCTCTGTGTTTCAGAGTGTACCGACCTCAGTAGCCGTGACTATCGACAGACACTATACGCTTCCACTCGGGTGAGATTCGATCCCGG	422	NC_022523_51666	0	1	no	Bifidobacterium.animalis
GAGCAATGAGTTCAGCGGTAGACTTTGAGGAGAGTGTACCGACCTCAGTAGCCGTGACTATCGACAGGGTGCTTGTCGTCTCGATATTCTCTTTCGACCTGTATC	421	NC_004463_280485	0	1	no	Bradyrhizobium.japonicum
CTTATGACAATTTGTGCTGCCGCTGTGATTAGAGTGTACCGACCTCAGTAGCCGTGACTATCGACAGCTGAGTGGGGCGTCATTGATAGCGAATATCTTCCCGCC	421	NC_010520_77307	0	1	no	Clostridium.botulinum
GTCGGTAAGAATGAATCAGGCAAGAGTGCAAGAGTGTACCGACCTCAGTAGCCGTGACTATCGACAGGTTAATACGTAGAAGTTCAGCCTGACATTACGTGCCTC	421	NC_013523_8509	0	1	no	Sphaerobacter.thermophilus
CACCAGATACACGTGGTAGCGATCCGTATAAGAGTGTACCGACCTCAGTAGCCGTGACTATCGACAGAACATTAAGTGCCACTTGCGTTTATCCAGATTCACTCC	421	NC_014246_63958	0	1	no	Mobiluncus.curtisii
CTCCGATTTGCCTTTGAACATGGCGATGGTAGAGTGTACCGACCTCAGTAGCCGTGACTATCGACAGTTTTCACAGTCTTCGCTACCCAATTCAGATAGCTTTAG	421	NC_015510_278976	0	1	no	Haliscomenobacter.hydrossis
GATGCACGAAATGGCATTCCTATGTCAACGAGAGTGTACCGACCTCAGTAGCCGTGACTATCGACAGAGAGTTGGTGCATTCGAATTGACGCTGACGAATACGAG	421	NC_015588_96265	0	1	no	Isoptericola.variabilis
GTTACCTGTGAGAAGCCTGTACATGTCGCTAGAGTGTACCGACCTCAGTAGCCGTGACTATCGACAGGTAACAGAGTGACGAAGTGCCATAGCGATCCGATGATG	421	NC_015635_123069	0	1	no	Microlunatus.phosphovorus
AACCCGAACGCGATTTCGATGATTTACGCGAGAGTGTACCGACCTCAGTAGCCGTGACTATCGACAGCATGGGATTCGCTGATCACCTTCATTGTTTGTTGCATG	421	STP_1021	0	1	no	0
CGTCTTACAACGGTGAAGGTAAATTGACAGAGAGTGTACCGACCTCAGTAGCCGTGACTATCGACAGTCCTTAGGGTCGTTCCTTCAACCCAATCTTGCTTGCAG	420	CP_002007_14366	0	1	no	Streptococcus.suis
GTACGGTATGCTGTGCGTGTTCGATCTGACAGAGTGTACCGACCTCAGTAGCCGTGACTATCGACAGTGGATGGTGTTCGGACGAGTGTGAACCTTGCGAATGAC	420	NC_002977_13577	0	1	no	Methylococcus.capsulatus
CGAGATTCGTGGGCAGTTGAACAATTATCCAGAGTGTACCGACCTCAGTAGCCGTGACTATCGACAGCTAGTTCAGTATGACGATATGCCGGCCTATACCCATGG	420	NC_007722_53124	0	1	no	Erythrobacter.litoralis
CTGCCGACTGATAGCCTGTATTAGTCGCTGAGAGTGTACCGACCTCAGTAGCCGTGACTATCGACAGCACACTGTTCGCTGCCGACTGATAGCCTGTATTAGTCG	420	NC_014922_27861	0	1	no	Haemophilus.influenzae
CTCGGACGCAAGGTATATTGCTTCCTGAGCAGAGTGTACCGACCTCAGTAGCCGTGACTATCGACAGGCCCTTAATCAATATGGGACGTTTCATCGAAGGCAGAG	420	NC_015856_9152	0	1	no	Collimonas.fungivorans
CCTGATGGTGGCTTTGTAAGATACGGGTTAAGAGTGTACCGACCTCAGTAGCCGTGACTATCGACAGTGTTTCGTGGTGACGCCAGCGAGGCTGACCTTGTAAAC	419	NC_000916_61	0	1	no	Methanothermobacter.thermautotrophicus
GATGCGTCGACGAATAGTCTCGATGCTCTGAGAGTGTACCGACCTCAGTAGCCGTGACTATCGACAGGGTACCATAATGTTGGGCTCTTTGGTGCCCAAGGTGTC	419	NC_002696_73198	0	1	no	Caulobacter.crescentus
GAGAAGGACTTTGTTAAAGAATCTAAGGCGAGAGTGTACCGACCTCAGTAGCCGTGACTATCGACAGACTGTCTGGGTCTTTCCACTCCGCTTCGCCGTCAGTTG	419	NC_004350_2024	0	1	no	Streptococcus.mutans
CGCATGAAGGAAACTGGTTTCTGTGATAACAGAGTGTACCGACCTCAGTAGCCGTGACTATCGACAGAAAAATCGGGATGACTGCTGAGGCAAACGATCTGCACG	419	NC_004463_1055	0	1	no	Bradyrhizobium.japonicum
GGAAGGAGATGAATGGGTACTCAATGGTACAGAGTGTACCGACCTCAGTAGCCGTGACTATCGACAGACTATGTATGCCATGAATATGAAATGCGTAGCACGCAG	419	NC_013132_51286	0	1	no	Chitinophaga.pinensis
CGGTTTGTCCTGATGGATTTGTCTTGCGGCAGAGTGTACCGACCTCAGTAGCCGTGACTATCGACAGGGGCGTTAGTCTGATTCGGAAATTGGGAACGCTGATCC	419	NC_015572_122452	0	1	no	Methylomonas.methanica
CACTCCGGCTATCCAGACAGGTAAGTCGTAAGAGTGTACCGACCTCAGTAGCCGTGACTATCGACAGCTCAATTGTTCTATTGCATTGGGCATAAAGAGCAGTAC	419	NC_015914_25369	0	1	no	Cyclobacterium.marinum
GTCGTTCCATCCGTATGAAACGCCCATAAGAGAGTGTACCGACCTCAGTAGCCGTGACTATCGACAGCCTGATACAAAGGCGAATATTTACTGCCTGGGCGATCC	419	NC_020211_19516	0	1	no	Serratia.marcescens
GCGATGAGCGCTACTCTCAAGGTCGAGAGTAGAGTGTACCGACCTCAGTAGCCGTGACTATCGACAGTTAACGTACTTATCGGTGGTGAAGGCCAACCGAATTTG	419	NC_020819_79756	0	1	no	Lactobacillus.brevis
CAGCGTTATGCACCGGATTCTAGAGTATTGAGAGTGTACCGACCTCAGTAGCCGTGACTATCGACAGAGGGACAATTTATTGCTGCGGTGCTGGGCTACCATGAG	419	NC_021905_10045	0	1	no	Rhizobium.etli
GCCGAATTCATGTATGACAAGGACGAACGTAGAGTGTACCGACCTCAGTAGCCGTGACTATCGACAGACTATTTCGGCGCAGGTATCTCGCCATTCCTAGCCTTG	418	NC_011593_21541	0	1	no	Bifidobacterium.longum
CAATGCGTCATTTACGCATTAAGCTGGTACAGAGTGTACCGACCTCAGTAGCCGTGACTATCGACAGGCACGGTGGCCTGGGACAATCACATTCACCATAGCCGG	418	NC_013037_52	0	1	no	Dyadobacter.fermentans
CAGGCCAGGGCCCGAACCCTGCGTAATTTGAGAGTGTACCGACCTCAGTAGCCGTGACTATCGACAGTAATAGTTTTCAGCGCTCATCTTGTTGCGGATTATATG	418	NC_013946_76465	0	1	no	Meiothermus.ruber
GTCCACAAGTTGAAGACCTTGCTCAGAGAAAGAGTGTACCGACCTCAGTAGCCGTGACTATCGACAGACGCTTTTGATTGACCTTCTTCCACGTAGGCCTGGCGC	418	NC_014323_8454	0	1	no	Herbaspirillum.seropedicae
GATATCCTACCTGTTGAGGACGGAGCCATCAGAGTGTACCGACCTCAGTAGCCGTGACTATCGACAGATTTGTTTATGTGCCTTATCTTCTACTTAGGCAGGTCG	418	NC_014363_45204	0	1	no	Olsenella.uli
GGAAGTTGGCCCGTAGTGTCTGTAAAGATTAGAGTGTACCGACCTCAGTAGCCGTGACTATCGACAGATCTAATAGCGAACTGAGATAGCCGTAACCGAAATCCC	418	NC_015160_122146	0	1	no	Odoribacter.splanchnicus
GGTCAGGTGTACATCTCAGACCGAATGGTGAGAGTGTACCGACCTCAGTAGCCGTGACTATCGACAGCTCGGTTTTACGCATAACTTTCTCCTTGTGCACAGCTC	418	NC_015161_31322	0	1	no	Deinococcus.proteolyticus
CAGCGTATAAAGGAAACTACACAACTCTCCAGAGTGTACCGACCTCAGTAGCCGTGACTATCGACAGCTTGAGATGTCATCGACATGAGGTCCAGCTTCACCTTG	418	NC_015458_129206	0	1	no	Pusillimonas.sp.
GGATGCAGGCTATGGTGTGGTGGTGACCATAGAGTGTACCGACCTCAGTAGCCGTGACTATCGACAGCGGTAAATCAAGCTTGCTCCCATCATCAGCAATTCCAG	418	NC_023035_121922	0	1	no	Spirochaeta.sp.
CTGGGAATAGTCATTTAATTCAAGCGTTAGAGAGTGTACCGACCTCAGTAGCCGTGACTATCGACAGTGGGGAACCGCGCTTAGTTGCTGCAATGCGAGCTTTCC	417	NC_004552_18542	0	1	no	Chlamydophila.abortus
GCTTACTACTTGGCTGGATCGGTGTTCGCTAGAGTGTACCGACCTCAGTAGCCGTGACTATCGACAGTTTCGGCTTTCGAGAGGGTTTCGGTGGTATAGTGTTGG	417	NC_006570_61092	0	1	no	Francisella.tularensis
CGAACCTATTGCTGGAGTTCGTTATTCTGAAGAGTGTACCGACCTCAGTAGCCGTGACTATCGACAGACACTCCGGCATGCGTTATGGGAAATACCAGCCAAACG	417	NC_007712_93326	0	1	no	Sodalis.glossinidius
CCAGTAGATGGCTTCTTGCTTGGTGAACTGAGAGTGTACCGACCTCAGTAGCCGTGACTATCGACAGTCAAGGTCCCTACGTTACTGCTGACAGGTGATCCACCG	417	NC_009848_103157	0	1	no	Bacillus.pumilus
CGCATGTGTGGGAAATGCCGGTTTCGATCGAGAGTGTACCGACCTCAGTAGCCGTGACTATCGACAGTCGGTTTGAGATGACATCATCATCAAGCAAAGACAAAG	417	NC_011144_42482	0	1	no	Phenylobacterium.zucineum
CGCTCTTTGTACTCTCCATCGAGGTATTTGAGAGTGTACCGACCTCAGTAGCCGTGACTATCGACAGTCAATCTTACAGCCTCGCTGTACTTCATGGTGATGTCG	417	NC_013204_96843	0	1	no	Eggerthella.lenta
CCAGATTTACTGTTTGTGGCAGGCGTCTGTAGAGTGTACCGACCTCAGTAGCCGTGACTATCGACAGTTCATATGATCTCTACGCCTGAACTGACTAATTCTGCG	417	NC_014012_70371	0	1	no	Shewanella.violacea
GGACATCCAAATTCGTGGAGCAGCCAGTCTAGAGTGTACCGACCTCAGTAGCCGTGACTATCGACAGTTCGCTGATGAAATGGGATCTAACCCAAATTATCTGCC	417	NC_015160_24018	0	1	no	Odoribacter.splanchnicus
CTAGGGCGCGTCGTATTTCGAGGTCAGCATAGAGTGTACCGACCTCAGTAGCCGTGACTATCGACAGTTTTTCCTTCCATTTGTTTGATCAGAATCAACGTTTGG	417	NC_015458_97044	0	1	no	Pusillimonas.sp.
TAACGGATTGTCAGTACTGAGGCTGTCCGCAGAGTGTACCGACCTCAGTAGCCGTGACTATCGACAGTCTGTGACTCCACTTCTGTTCCATCAGCGTGGCACCGG	416	IPAH_72541	0	1	no	0
GGCAAGGTATCGCTTTACCTTACCTTCAGCAGAGTGTACCGACCTCAGTAGCCGTGACTATCGACAGTTGACTGAACCGAGCTTCTTACGCCATTTCGCTTCACC	416	NC_007005_202388	0	1	no	Pseudomonas.syringae
GTCTGGGCCATCCCAGCTCTCATCTTGTTGAGAGTGTACCGACCTCAGTAGCCGTGACTATCGACAGCAAGACTCAAATGATGGCTGTTACTTCACTGATTCTAG	416	NC_007355_9543	0	1	no	Methanosarcina.barkeri
GACTGCTGTCTGTAGAACTCATCGGCGCCTAGAGTGTACCGACCTCAGTAGCCGTGACTATCGACAGTTTATCGCCCCAGCTCGGCCAAATTGACAGTCTTAAAG	416	NC_008260_83058	0	1	no	Alcanivorax.borkumensis
GAGGAATATTCGAATGCGTATTGTGGTGATAGAGTGTACCGACCTCAGTAGCCGTGACTATCGACAGTCTGTTTTAAGCCGAATGTCACTTCTGGCCTGGTGATC	416	NC_008278_130485	0	1	no	Frankia.alni
CATATAAGCTGTTATACTACGTCCGTGTGAAGAGTGTACCGACCTCAGTAGCCGTGACTATCGACAGAGTGCTACCCCGATTCGGCAACGCACATTGATACGATC	416	NC_013523_16254	0	1	no	Sphaerobacter.thermophilus
CATGAAAGTATTGCACATTGTTTGCCTATTAGAGTGTACCGACCTCAGTAGCCGTGACTATCGACAGTAGTAGTTGTTCGTGAACGTAGTGTCGCGCCGTGTCGG	416	NC_014532_39935	0	1	no	Halomonas.elongata
CGGTGACGAACCGGTTCCTGGTGTTAGAAAGAGTGTACCGACCTCAGTAGCCGTGACTATCGACAGAGAGAGAATCAATTGCATTGCCTCGGGTGCATGAGCG	415	NC_007964_83091	1	0	no	Nitrobacter.hamburgensis
CCGCCAACACCGCATCTGGTGTGTAGCTGTAGAGTGTACCGACCTCAGTAGCCGTGACTATCGACAGGTACAGCTGTGATTACCGAAATCATTCATCAATCACAG	415	NC_004603_483	0	1	no	Vibrio.parahaemolyticus
CTGTAACGGCCCATCTGGCTGCTGTTGATAAGAGTGTACCGACCTCAGTAGCCGTGACTATCGACAGACAAACAAGGGTATTCCTTCTCGATATTGCGCCCTTTG	415	NC_007005_117716	0	1	no	Pseudomonas.syringae
CTGTCAAACACCGCGTTACTGCTGACCATTAGAGTGTACCGACCTCAGTAGCCGTGACTATCGACAGTCAAAGTGCGTGCTTGAAATTCTTTGAGGTGTCCTGTG	415	NC_008700_78070	0	1	no	Shewanella.amazonensis
CAGGAAGGTGGCATTACTGCGCTCAAGAAAAGAGTGTACCGACCTCAGTAGCCGTGACTATCGACAGATTAAATACTTGCGTTCAGCGAAAGGCATGTCTGCGTC	415	NC_009348_132038	0	1	no	Aeromonas.salmonicida
CGCGGGTGAGATATTCCTCTTCGAATATCCAGAGTGTACCGACCTCAGTAGCCGTGACTATCGACAGGGTGTTATGAGAATGGGACAGATACTCGATGGGCTCCG	415	NC_009719_528	0	1	no	Parvibaculum.lavamentivorans
CCTTTCGTCCGTCGCTGACGATGAATGTAAAGAGTGTACCGACCTCAGTAGCCGTGACTATCGACAGATCTGGCCAGAGCGTTGAAATATCCAACAGCGTGTGCG	415	NC_018011_98476	0	1	no	Alistipes.finegoldii
GCCGATAATCAGAGTTGCCAACAAGCAACTAGAGTGTACCGACCTCAGTAGCCGTGACTATCGACAGCTAGTTTTTAGTGTTTGACCAATCAGGGCGACCAACGG	415	NC_021514_48568	0	1	no	Lactobacillus.plantarum
GGCCAGTTTAAAGTAGTTCGTCCAGCCTCGAGAGTGTACCGACCTCAGTAGCCGTGACTATCGACAGAGTGCAATATCCAGTGTCTTAAGTAGATTTCTAGCGTC	414	CP_007032_64026	0	1	no	Desulfitobacterium.metallireducens
GGAACTTCCTCAGGCCGATCAATAATACGCAGAGTGTACCGACCTCAGTAGCCGTGACTATCGACAGAGACTAGATGCGTTGTCGCACGTTCAATCATCCATGCC	414	NC_008531_60894	0	1	no	Leuconostoc.mesenteroides
GAGAACGGACCATGTGGCTTCTAATATCTCAGAGTGTACCGACCTCAGTAGCCGTGACTATCGACAGGTGTGATGATGCCTGTGGCGCTTTCGACTGCCTGGATG	414	NC_010524_31494	0	1	no	Leptothrix.cholodnii
GTATGCGGATCCGCTTGCATAGGCAGTTCCAGAGTGTACCGACCTCAGTAGCCGTGACTATCGACAGATGGGCTGGTTGAACCAAATGGTGGAAGCGTCTTCTGC	414	NC_014225_26955	0	1	no	Waddlia.chondrophila
GTTCATTAGGCTTTAGTCCCTCGTGACTTCAGAGTGTACCGACCTCAGTAGCCGTGACTATCGACAGATTATGCTAAAGGGATTCCCGTAACCCAACACGATCAC	414	NC_018024_56203	0	1	no	Anaerobaculum.mobile
GCTCATGATCAGTGAGCCTAGAACACCGGGAGAGTGTACCGACCTCAGTAGCCGTGACTATCGACAGTAGGTAACGTTGATCTGACGCAGGAGTTCATCACGTTC	414	NC_018524_77861	0	1	no	Nocardiopsis.alba
CTAAATTTAGCGCAGATCGAAGGCAGGGTCAGAGTGTACCGACCTCAGTAGCCGTGACTATCGACAGGTTAGCAATGGTTGTCTCTCGAAGCCGTTGCATTCCAG	413	NC_002977_73157	0	1	no	Methylococcus.capsulatus
GGTCATGAGTGAGTACACTTTGCTACACGGAGAGTGTACCGACCTCAGTAGCCGTGACTATCGACAGAGCTACCCTCGCTTTGGCAGTCTGGTGGTGTTATTGGC	413	NC_007520_58452	0	1	no	Thiomicrospira.crunogena
GCTATTGAAGGGACCGACATAAACACGATGAGAGTGTACCGACCTCAGTAGCCGTGACTATCGACAGATAACTTTCTTCTGCAGGACAGTAACCGCCGACTTCCG	413	NC_007759_44895	0	1	no	Syntrophus.aciditrophicus
GAGGGTCAGGCTTGAACGTTTGATAGGATTAGAGTGTACCGACCTCAGTAGCCGTGACTATCGACAGATTTTCCACTTCCTGACCTCTACCAACATTTACGATGC	413	NC_009663_171	0	1	no	Sulfurovum.sp.
CTGTCAGAGCTGTATGCCACACAGGCCTTTAGAGTGTACCGACCTCAGTAGCCGTGACTATCGACAGTGTATGGACTAGAAATATTATCCCGTCAACGAGATGAG	413	NC_010554_26664	0	1	no	Proteus.mirabilis
GGAGCTGCACTCGGCTATCTGATACTTGTTAGAGTGTACCGACCTCAGTAGCCGTGACTATCGACAGGAGCACCAGATCCGATTACAGGCAGACTTGGTCTTAAC	413	NC_012778_3739	0	1	no	Eubacterium.eligens
GCAAGACCAGAGTTTAGAGAGTTGGCTTCTAGAGTGTACCGACCTCAGTAGCCGTGACTATCGACAGTAACACCTAACTTAAGGGCCTCTTATTACCGTACCCTG	413	NC_013061_32709	0	1	no	Pedobacter.heparinus
GACAGCCTTGAACCTGTTCTCGATATACGGAGAGTGTACCGACCTCAGTAGCCGTGACTATCGACAGGGCATAATGATGTTGACATAGCCTATGCTTGCCCTCCG	413	NC_013943_34264	0	1	no	Denitrovibrio.acetiphilus
GCATAAACGGTCACCGAACCTGTTGTTGGCAGAGTGTACCGACCTCAGTAGCCGTGACTATCGACAGTTTGTGGCATCACGGTTGATGGATTGAGCGATAATTGG	413	NC_017731_126788	0	1	no	Providencia.stuartii
CCGCAAACGACTTGGCTCTGGATCTTGTCGAGAGTGTACCGACCTCAGTAGCCGTGACTATCGACAGATAGTACCAATGCTATCTGACGGTTAATTCCTGTCGCG	412	CP_006659_107750	0	1	no	Klebsiella.pneumoniae
GAACAAGAGTGTTTGCCTGTACAAAGTCATAGAGTGTACCGACCTCAGTAGCCGTGACTATCGACAGCGAACATTGGTTACGAGCCTCATCGTCCATAACTTGCC	412	FN_650140_53602	0	1	no	Legionella.longbeachae
GCCGCACTAACGAATAGTGTGATCGAGGCAAGAGTGTACCGACCTCAGTAGCCGTGACTATCGACAGTACGAGCTAAGCTTATCGACAAAGGCCTTGTGGCAAAC	412	NC_007973_121027	0	1	no	Cupriavidus.metallidurans
CTCGCACACACCGAGTTCGTCCGAAGCTTGAGAGTGTACCGACCTCAGTAGCCGTGACTATCGACAGTGCATCTTTTTGCCGTTGATATAGCGCTGGATTGTTGC	412	NC_008347_111528	0	1	no	Maricaulis.maris
GCAATTGGTCAGTTCGGGCCAGATCCTTTCAGAGTGTACCGACCTCAGTAGCCGTGACTATCGACAGCAACTCCAGGTTGTCGAGCTTGAGCATTATCAGGCCAC	412	NC_008700_119268	0	1	no	Shewanella.amazonensis
CAACATTGGTCTTCTGTCCAATTACTTCAAAGAGTGTACCGACCTCAGTAGCCGTGACTATCGACAGTAAGGCCTGATGCGGCACTTGTACGCCGTGAGCACCGG	412	NC_011662_818	0	1	no	Thauera.sp.
GGCCACTTTGGATGTTTATGCTGCACTGGCAGAGTGTACCGACCTCAGTAGCCGTGACTATCGACAGTTCTGGACCCTCCTTAAGTTGATTTAACTCCCATTCGC	412	NC_014538_6127	0	1	no	Thermoanaerobacter.sp.
GTTGCCAAATATTCAACCCGGCTCGAACTTAGAGTGTACCGACCTCAGTAGCCGTGACTATCGACAGCTTGGGTTGCCGCTTGTGGATAGTGAGCTTGATGCTAG	412	NC_014923_132267	0	1	no	Mesorhizobium.ciceri
CTGTTAATCGAAGTCAAACTCCTGCTCGATAGAGTGTACCGACCTCAGTAGCCGTGACTATCGACAGTAATTCATCCAGCCATTGACGATAGCAACATCGATCGC	412	NC_015856_197	0	1	no	Collimonas.fungivorans
CGTTAACAGAAGTGGTGTGGTGGCGTGTTGAGAGTGTACCGACCTCAGTAGCCGTGACTATCGACAGATAATCCTAAGATGTTCCCGGAAATACTAGGGTAGTTG	412	NC_016011_74894	0	1	no	Listeria.ivanovii
GGCCCGACCTATAACATTAACGGCACTGACAGAGTGTACCGACCTCAGTAGCCGTGACTATCGACAGAGTAGCCAGCTTCTGTGGGTGATGACGGTACGTTTACC	411	NC_007606_125685	0	1	no	Shigella.dysenteriae
CGCATTGTTAACCCGAGATGGTGAAATGAGAGAGTGTACCGACCTCAGTAGCCGTGACTATCGACAGGGCGGCAAAAAGCCACTTAATGATGTTGATCCGCGCTG	411	NC_008709_64757	0	1	no	Psychromonas.ingrahamii
CTAGATATCCCTGTATCCCTAATTCACAAAAGAGTGTACCGACCTCAGTAGCCGTGACTATCGACAGCAGGGTTTACCCGTCTAACAGGGTGTCCTATACTCGCC	411	NC_009972_21060	0	1	no	Herpetosiphon.aurantiacus
CTGGTTGGGTTGCTGTATATGTCGCATGTCAGAGTGTACCGACCTCAGTAGCCGTGACTATCGACAGACCGTGGAGCATCTCGCGAATGAGCGAATAGAAACGTG	411	NC_015635_41563	0	1	no	Microlunatus.phosphovorus
GAAACCCAACGCGAGAGCATGTAACTTTCCAGAGTGTACCGACCTCAGTAGCCGTGACTATCGACAGTGGCTCAACGCGCATTGATGCAGATCAACATTGCGGAC	410	NC_009720_3858	0	1	no	Xanthobacter.autotrophicus
CGAAGAAATCATTAGTACATCTCCATCAACAGAGTGTACCGACCTCAGTAGCCGTGACTATCGACAGCTTGATCACACACCTACTATGCCGCCAAGTCGCTGTCC	410	NC_010554_80697	0	1	no	Proteus.mirabilis
CAATCCAAGGAATACGGGAACTTGGTTGAAAGAGTGTACCGACCTCAGTAGCCGTGACTATCGACAGCAGGGGTCCACAGCCTGTTCCAACGCATCAAGATCGTC	410	NC_010943_104151	0	1	no	Stenotrophomonas.maltophilia
CGGTGTAGGAGGAAGCGATAAGGATGCACAAGAGTGTACCGACCTCAGTAGCCGTGACTATCGACAGTAGGTGCTTACCATAGCAAGAGCTACACATCAGGCAGG	410	NC_012225_97681	0	1	no	Brachyspira.hyodysenteriae
CTACGAGTTTGAAATCGAAAGCATCCTCGAAGAGTGTACCGACCTCAGTAGCCGTGACTATCGACAGTCTTATAAGATTTACCATCCTCAAATCGGCCACACGAC	410	NC_014008_47768	0	1	no	Coraliomargarita.akajimensis
GCATTCGCTACATTACCCTCGCCCATTCAAAGAGTGTACCGACCTCAGTAGCCGTGACTATCGACAGTGTGCCATTGTCCCGTCTTGATGAATATTACGAGAAGG	410	NC_014414_22934	0	1	no	Parvularcula.bermudensis
CATAATGATGCCTTGTTCATAGCTCATCGCAGAGTGTACCGACCTCAGTAGCCGTGACTATCGACAGACACACTAGCCGTGAACCATCACATAATCGCCGTCTTC	410	NC_014752_61586	0	1	no	Neisseria.lactamica
GATTTACCGCTTGACCAATTCGCCCTTTGGAGAGTGTACCGACCTCAGTAGCCGTGACTATCGACAGTGCGGTATAAGCGGTTACTGAAAGAGATTGTTGGGATG	410	NC_017027_38091	0	1	no	Pasteurella.multocida
CTAAGGCATTCATCAATGCAGAGGTTGGTCAGAGTGTACCGACCTCAGTAGCCGTGACTATCGACAGAGCGGAGGCTCTGTTGGATAATACAGCGCTGGAGGTGC	409	NC_007947_50503	0	1	no	Methylobacillus.flagellatus
GCAAGGCTAGTCGACTAAAGACCAAAGAGAAGAGTGTACCGACCTCAGTAGCCGTGACTATCGACAGCGTGGGGAGCGCTAAAGTCCGTAAACGATTGCATAACC	409	NC_009085_114037	0	1	no	Acinetobacter.baumannii
CGATCTTGAAACGGTGATGGGCCGTAGAACAGAGTGTACCGACCTCAGTAGCCGTGACTATCGACAGTGTGAATCTTGTTGACCAACTACCTCCTGCGCGTCATC	409	NC_009664_82844	0	1	no	Kineococcus.radiotolerans
GATTGGCGCTATCTTCGGCAGTTATCGCAAAGAGTGTACCGACCTCAGTAGCCGTGACTATCGACAGTCGTTCTTAACGTCTTCTGCCCTACTGGGCACCATTTC	409	NC_009727_55294	0	1	no	Coxiella.burnetii
GGAGCCCATAAGGAGTTCATGAAGGCCCATAGAGTGTACCGACCTCAGTAGCCGTGACTATCGACAGGTCTGTGTACGGGTCTGAATCAGCCGTTTGATATCCAG	409	NC_009943_49479	0	1	no	Desulfococcus.oleovorans
GTAAGCTGTTTCTCTGTTGCTGTAATTTCTAGAGTGTACCGACCTCAGTAGCCGTGACTATCGACAGCACACCAGGTTGCCTGCTGAGCAGGGTCTGTTACTGTG	409	NC_011296_8181	0	1	no	Thermodesulfovibrio.yellowstonii
GGTCAAGCCAACCTATCGTATAACGCTCTCAGAGTGTACCGACCTCAGTAGCCGTGACTATCGACAGCTCGAGCTCTCTTCCATCGATGCGTGTGAAAGTGATTC	409	NC_011593_94190	0	1	no	Bifidobacterium.longum
CTGATACAATACGAACGTATGTTCGCTGTGAGAGTGTACCGACCTCAGTAGCCGTGACTATCGACAGAGATCCCACTCTCTCACTTAACCGCACGCTTGCCCGGC	409	NC_013523_18624	0	1	no	Sphaerobacter.thermophilus
CAGTGGATAGATGTACGCAGGATATCATGCAGAGTGTACCGACCTCAGTAGCCGTGACTATCGACAGGTAAAATGACCACTTGAACAGGTTGGGATAACCCGAGC	409	NC_013892_63426	0	1	no	Xenorhabdus.bovienii
GATTATCTATACGGATCCAGTTGATGCGGCAGAGTGTACCGACCTCAGTAGCCGTGACTATCGACAGCATTGTAATCCAACCGATTTGATGTCAAAGTTGCAGCC	409	NC_014762_56961	0	1	no	Sulfuricurvum.kujiense
CATGCTTGTTGGTAGGCAACCAATGGATGCAGAGTGTACCGACCTCAGTAGCCGTGACTATCGACAGCGAGCTAAATCAGGCACTATGGCAAGAGGATTTGAGGC	409	NC_015499_12057	0	1	no	Thermodesulfobium.narugense
GCATCACGAATCCCTGAACTGATGCGAACAAGAGTGTACCGACCTCAGTAGCCGTGACTATCGACAGTATGTTGTATTGTTTGCTGCTCCCTACCAGTGATAGCC	409	NC_015635_156378	0	1	no	Microlunatus.phosphovorus
CCGACCGTACATGGCTCATAGAGCTGCATAAGAGTGTACCGACCTCAGTAGCCGTGACTATCGACAGCCTGCCGTTGCTGCGCAAACTCTTATATGCGCTCGATG	409	NC_018011_20347	0	1	no	Alistipes.finegoldii
CCCTTGCTATTCGATGCAACGTTAACAGCGAGAGTGTACCGACCTCAGTAGCCGTGACTATCGACAGGTTTTGGGTTCATCTGAATCCCGAATGTCACGGTCTTG	409	NC_021514_43401	0	1	no	Lactobacillus.plantarum
GAAGTTGTGGAAGAGTTCGCGTCCGGAAATAGAGTGTACCGACCTCAGTAGCCGTGACTATCGACAGTATTGCTCTTCGTCTCCTTGCCGGTGCTTAAGACACC	408	NC_003450_55795	1	1	no	Corynebacterium.glutamicum
CCGCGCTGTGATGCATTTCCAGTCTCGAGTAGAGTGTACCGACCTCAGTAGCCGTGACTATCGACAGCGATTTAGCTAGAATCGACCTCTACGTGTCTTCGCTTC	408	NC_002696_48881	0	1	no	Caulobacter.crescentus
CTGTTTGCGCTTTCGCCGTACGTTCTGGCTAGAGTGTACCGACCTCAGTAGCCGTGACTATCGACAGGATAGTGTGAGCTAAGTCACCAGTGATGTAGTATTTAC	408	NC_002745_89723	0	1	no	Staphylococcus.aureus
CAGAAAGTCCGGATATGAGGTATCTGCCATAGAGTGTACCGACCTCAGTAGCCGTGACTATCGACAGCTTTCATGGTATCTGCCCTTTCAGGCAGGTAGCCGAAC	408	NC_002936_37138	0	1	no	Dehalococcoides.ethenogenes
GATGATCTGAATACTGCACGAGGACGTTGAAGAGTGTACCGACCTCAGTAGCCGTGACTATCGACAGATTCGGCGCCTGATCGCAGATCAGCACAAGCCTGTTGC	408	NC_006932_62060	0	1	no	Brucella.abortus
GCCCACGCCTACGATATAGCGCACATCCTGAGAGTGTACCGACCTCAGTAGCCGTGACTATCGACAGTTACATATCAGATTGTTGTAGTTCACCTTGAAGTTCTC	408	NC_014933_18395	0	1	no	Bacteroides.helcogenes
GTGGCAGCCTCCACTCTGGCTTTGTTTGGTAGAGTGTACCGACCTCAGTAGCCGTGACTATCGACAGGGCCTGGAACCATGCCCAGTATCGATGTGTCTTTGCTG	408	NC_015458_471	0	1	no	Pusillimonas.sp.
GTGAACATATTCAGTACGGCGTACGGAAATAGAGTGTACCGACCTCAGTAGCCGTGACTATCGACAGCACGGGGGCGCTGTCAGTGGATCTCCGTACAGTGTATG	408	NC_015635_4950	0	1	no	Microlunatus.phosphovorus
GCGGATGTCACTTTGCAAGTGACGCTGCCGAGAGTGTACCGACCTCAGTAGCCGTGACTATCGACAGAATAGTTCTTTCTAAGGAGTTTCAAATAATCGTGCTTG	408	NC_020800_75393	0	1	no	Xanthomonas.axonopodis
GCACAATCAGCGACTTGCGCTTCTTTCCGTAGAGTGTACCGACCTCAGTAGCCGTGACTATCGACAGTCCGTAGATGCATTGGTACATCGGAGAAGTCAAGAACC	408	NC_021658_324206	0	1	no	Sorangium.cellulosum
AGTTTCTAGCCCAATGTTCTGTAACGCCAGAGAGTGTACCGACCTCAGTAGCCGTGACTATCGACAGAGCTACGCGCTGTTGACCTTCAGCTGTCCGCGGCTGTC	408	STH_511	0	1	no	0
CGCACAGCAGTCTACATAGACTTCTTGTTTAGAGTGTACCGACCTCAGTAGCCGTGACTATCGACAGCTTCCTTTCGGCGTTCTACCGTCTTTCCTTGGCGGAGC	407	NC_007088_82914	0	1	no	Xanthomonas.campestris
GACCATTGGACATTGATCACGCTGTCGCTTAGAGTGTACCGACCTCAGTAGCCGTGACTATCGACAGGCTAGGACTTGTTCAAGAGGTCTTCGGTCGCTGCCTGC	407	NC_008048_19671	0	1	no	Sphingopyxis.alaskensis
GGTCGTAAAGGCGATTTGAGTTTCTTCAGTAGAGTGTACCGACCTCAGTAGCCGTGACTATCGACAGTGCTTGTTTCGGGAGCTTGTCCTGGTGGATGGCAACTG	407	NC_008782_41536	0	1	no	Acidovorax.sp
GGTAAAGGTCGTGTCTAGCGTAAAGCCCTGAGAGTGTACCGACCTCAGTAGCCGTGACTATCGACAGCGAAATCTATGACCGACCGCCTCTTGATAATTCGCAAG	407	NC_014625_54330	0	1	no	Ketogulonicigenium.vulgare
CGCAAGATTTCATTCGAAGACTGCCACCGAAGAGTGTACCGACCTCAGTAGCCGTGACTATCGACAGGGCTTAAAAAGCATGCCGATGTGTTGGCTAACGACTGG	407	NC_015381_52418	0	1	no	Burkholderia.gladioli
GTAAGTTCTCGCAATGCGTTTGATTGTCCAAGAGTGTACCGACCTCAGTAGCCGTGACTATCGACAGGCATGCGTACCGTTCTTAACCAACTGGTTGCGGTTTGC	407	NC_015460_7586	0	1	no	Gallibacterium.anatis
CGGCATGGGCGCGTACGCGAATCTTTGAATAGAGTGTACCGACCTCAGTAGCCGTGACTATCGACAGTGTGATTGCTGCTCAACGCATTGCTGGCTATTGAACAC	407	NC_015731_126050	0	1	no	Nitrosomonas.sp.
GTAAACGGTGTGCCTTTAAAGCCAATCGTTAGAGTGTACCGACCTCAGTAGCCGTGACTATCGACAGTTTCGTTGGCAACTTGTTGCTGTGCACCTGGTGCAACG	407	NC_017047_165331	0	1	no	Rahnella.aquatilis
GGCATCTCTCCGCGAAGACGTTTGTAGTAAAGAGTGTACCGACCTCAGTAGCCGTGACTATCGACAGTAGTAATTGCAAGTTGTCCGATGTCGTTTGTATTGAAC	407	NC_022438_53082	0	1	no	Leifsonia.xyli
GTTGTGATAAAGCGGAGAGCCTTGTCGATTAGAGTGTACCGACCTCAGTAGCCGTGACTATCGACAGGTTTTCATAGAGCCACCTCTCAGGAATTGTGAGAGTTC	406	NC_004116_69742	0	1	no	Streptococcus.agalactiae
GTCAATGGCAACCCGCATGAAGCGGATTTCAGAGTGTACCGACCTCAGTAGCCGTGACTATCGACAGTTTAGATAAAGTACTTTCGCCAAGCTGCTTTGAGTATG	406	NC_007794_98621	0	1	no	Novosphingobium.aromaticivorans
CCGTCTGGCTCGGATGTCATCAAAGCACGAAGAGTGTACCGACCTCAGTAGCCGTGACTATCGACAGATCACAATAAGAGGGAAATTTATCTCAACGGCAAATGG	406	NC_010296_40284	0	1	no	Microcystis.aeruginosa
GGTTATGAGCCGGATAACACAACAAGAAATAGAGTGTACCGACCTCAGTAGCCGTGACTATCGACAGCTTGCCTTCCGCTACGTTGGTTACTCTCTTTACGCTCG	406	NC_010554_60020	0	1	no	Proteus.mirabilis
GTCTACACTATGGAGAGCCGATACATTCTCAGAGTGTACCGACCTCAGTAGCCGTGACTATCGACAGAGCTCATGGGAGCGCAATTGCGACGTCATGTCTATTTC	406	NC_013440_283724	0	1	no	Haliangium.ochraceum
GGCACATTATCTCAAGGGTCAGGATACGTTAGAGTGTACCGACCTCAGTAGCCGTGACTATCGACAGTTTCCCAGTGACTAGCCACTTCTCTTGAGGGCTATTCG	406	NC_014012_52226	0	1	no	Shewanella.violacea
GGTACTCCCAGCTTGGAGATCTCTGCCGTAAGAGTGTACCGACCTCAGTAGCCGTGACTATCGACAGCAATGTCGATTCTTCCCAATAACTGACAGGTTGTCGCC	406	NC_014148_112895	0	1	no	Planctomyces.limnophilus
GGTCTGCTTCTACAGTGATTTCGATATCCCAGAGTGTACCGACCTCAGTAGCCGTGACTATCGACAGCAATATTACGTCATCGGCAATGATGCCAACCGCAGCAC	406	NC_014218_66125	0	1	no	Arcanobacterium.haemolyticum
CTCAGGCAGTAGCAAATGCGATGATAGGACAGAGTGTACCGACCTCAGTAGCCGTGACTATCGACAGATGCAATTCCACCTTTGACAGCGCATTTAGTTCTAATC	406	NC_015499_6140	0	1	no	Thermodesulfobium.narugense
CTCCTGACCATCATCCTTGAGCGGGATCTGAGAGTGTACCGACCTCAGTAGCCGTGACTATCGACAGGGATTGGGGTCCTTGTAATTCTGTGCCATGGTCTAAAG	406	NC_016622_84852	0	1	no	Azospirillum.lipoferum
GATAATGGACCTGAGCTTATTTCAACCAACAGAGTGTACCGACCTCAGTAGCCGTGACTATCGACAGGTCGTGGAGACAGAGGAGTGCCGAAACAAATACGCGTG	406	NC_017731_23019	0	1	no	Providencia.stuartii
CGGACCACACTTGCCGCAATGCCTGTCTAAAGAGTGTACCGACCTCAGTAGCCGTGACTATCGACAGAGGTTGAATGAGGCAAATCGTAGCTCGTCGATATTTAG	406	NC_021514_70552	0	1	no	Lactobacillus.plantarum
CAGCTACCATGCTACCGCTGACGTTTACTGAGAGTGTACCGACCTCAGTAGCCGTGACTATCGACAGGTATCTTAAATCTTTGATGCGTGCACTTGTCACGATAC	406	NC_021994_55036	0	1	no	Enterococcus.faecium
GTAGAACGCTTGGCCCAAAGCATTCGATCAAGAGTGTACCGACCTCAGTAGCCGTGACTATCGACAGTTTCTATCCTGGACCGTTACCTTTCAATGGGAGTTGAC	405	CP_002379_61790	0	1	no	Arthrobacter.phenanthrenivorans
CTAGAAAGAGGCTTGGGCTGGAGCGTTGATAGAGTGTACCGACCTCAGTAGCCGTGACTATCGACAGTTAGCTGAGGTGCTGATATGGATACCTCTACGACACCG	405	NC_006570_13817	0	1	no	Francisella.tularensis
CGTCTGGGCATGTTTGGGCGGTCAGGCATGAGAGTGTACCGACCTCAGTAGCCGTGACTATCGACAGGATTGAGTTTATATAAGGAAACGAGATGCTGTCTGGCG	405	NC_009943_19935	0	1	no	Desulfococcus.oleovorans
GGTTCCTTGTTGTGGGTGTCCTCATTGTGAAGAGTGTACCGACCTCAGTAGCCGTGACTATCGACAGACATTGATTCGCTGCGATCAAAGTTGCGGCCATTATTG	405	NC_013174_39236	0	1	no	Jonesia.denitrificans
GATCATTGAACGTGCAACAAGTGGCACGCTAGAGTGTACCGACCTCAGTAGCCGTGACTATCGACAGACTTTCCGCATCTGACTGCTGACGGAGCCGACATTGTC	405	NC_013235_145472	0	1	no	Nakamurella.multipartita
CTCCTGATAGCGCACATTTATCGGTGCGGTAGAGTGTACCGACCTCAGTAGCCGTGACTATCGACAGGGCGGCACAAGGCCCTCGTCATTGTCGAAATCACCATC	405	NC_014414_48168	0	1	no	Parvularcula.bermudensis
CACCGTGCTGTTATTGGCATATGTCACATTAGAGTGTACCGACCTCAGTAGCCGTGACTATCGACAGGGACTCGACGTTTGTTGGCTGATGACATCTCCCTGCGC	405	NC_014828_75239	0	1	no	Ethanoligenens.harbinense
GCATACCGTCGGTCGGCTTGAGAGTACACAAGAGTGTACCGACCTCAGTAGCCGTGACTATCGACAGTATGTTATGCTGTATCGATCTCTCTCGCTTTATCCAAC	405	NC_015276_134746	0	1	no	Marinomonas.mediterranea
GGTGGAGCAACGATCTCGATTCCTCAAGAAAGAGTGTACCGACCTCAGTAGCCGTGACTATCGACAGGTTTCAATTTAACTCATCAGTGTGATATCGCACTTGCG	405	NC_015713_186	0	1	no	Simkania.negevensis
GGAAACGTTCTGTTTCGTCATGTTGTTCTGAGAGTGTACCGACCTCAGTAGCCGTGACTATCGACAGGCGTTTACCGTGAACTTGCCCAATAAAGCGTAACCGAG	405	NC_015978_29366	0	1	no	Lactobacillus.sanfranciscensis
CGCCGGATTGCTAGGTGTTACGTCGTAGCTAGAGTGTACCGACCTCAGTAGCCGTGACTATCGACAGCACGATTATGTAACCGGAGTAGTCGGAGTATTATATCC	405	NC_016909_38777	0	1	no	Rickettsia.rickettsii
GATGAGCGTTCATTTCTGATGGCTTGCCGTAGAGTGTACCGACCTCAGTAGCCGTGACTATCGACAGTTCTCATTACACGAGTGCTTGGTTTGCTGAAGTGTGAG	405	NC_020995_53125	0	1	no	Enterococcus.casseliflavus
GATACGGATGCCTATGTAGCACCGAGTACAAGAGTGTACCGACCTCAGTAGCCGTGACTATCGACAGGGTTGTAGAAGAAGGCATTGCCTATCATGGACTATGTC	404	NC_002745_6663	0	1	no	Staphylococcus.aureus
GCAGTCAGGAACAGTGGTCGCTCAAGATTAAGAGTGTACCGACCTCAGTAGCCGTGACTATCGACAGATTGTTTACGACCTCCTGTGGATCGAGAGTACCTGTTC	404	NC_008782_52410	0	1	no	Acidovorax.sp
CTGCATTGCAGTATGGAGCCGATCCGGCTCAGAGTGTACCGACCTCAGTAGCCGTGACTATCGACAGCCTCATTCTGACGATGTCGTTCAAGCGTCAGATTCTTG	404	NC_010505_190534	0	1	no	Methylobacterium.radiotolerans
GAACACCATACCTGACGCCGATTCATAAAGAGAGTGTACCGACCTCAGTAGCCGTGACTATCGACAGAGTGTCCGCTCTTCTGGCAATGAGCGTAACTTGCGGTC	404	NC_012968_62401	0	1	no	Methylotenera.mobilis
GGATTACAGGCTCCAGTGCGATCAAACGTAAGAGTGTACCGACCTCAGTAGCCGTGACTATCGACAGTAGTTTTGATGGATAGGGCTGCAATCCCTTCTACGATG	404	NC_014041_55801	0	1	no	Zunongwangia.profunda
CCAGTGATTCAGCGTGGATTGTTCAGTACAAGAGTGTACCGACCTCAGTAGCCGTGACTATCGACAGGTCGTCCTTCAAACACCTTGAAAGGTGTCGAATGGCAG	404	NC_014148_180725	0	1	no	Planctomyces.limnophilus
GAGGCGTCGGGTGTGATTGTTAAGAGATCTAGAGTGTACCGACCTCAGTAGCCGTGACTATCGACAGGCTCTACAAATGCCATTCGTGGCATCGGTTCGCTGGTC	404	NC_014158_27417	0	1	no	Tsukamurella.paurometabola
CGCCTTCTAAAGGAGATTGCGCTGCCGAAAAGAGTGTACCGACCTCAGTAGCCGTGACTATCGACAGGCACCTATGACCAATACCTATGTTGTTGTCCGGACTGG	404	NC_015277_149167	0	1	no	Sphingobacterium.sp.
GTAAGCCTGCAGCAAGCTTGCTGAAATCAGAGAGTGTACCGACCTCAGTAGCCGTGACTATCGACAGACAGTTTTTGGGTATGCCTATTAGTTCCTTGGTGGGAC	404	NC_015677_22255	0	1	no	Ramlibacter.tataouinensis
GACGGAACTCAGAATCAGGATGCAGCCTGGAGAGTGTACCGACCTCAGTAGCCGTGACTATCGACAGAGTGTGGATGTGGTCTATACCGTAGCGTCCTATATCCG	404	NC_016776_143977	0	1	no	Bacteroides.fragilis
CTGTTGCGCACCATATGCACGATGCATAACAGAGTGTACCGACCTCAGTAGCCGTGACTATCGACAGCAAATGTCTTGTAGTCCTTCCATGACACGAAGCGCAGG	403	EAST1_1557	0	1	no	0
GTCTGCCATAGGACGTGTCATTATTTCTTAAGAGTGTACCGACCTCAGTAGCCGTGACTATCGACAGCTCTTTGGCGATGAGGTCATCTAGTCGGTTTCGGTCGC	403	NC_008347_43915	0	1	no	Maricaulis.maris
GAGTTGGCTGGTGATTGTACTGGCAACTTGAGAGTGTACCGACCTCAGTAGCCGTGACTATCGACAGAGCTGTCTCTTTCATCTCTGGATAGTGGAATGGTTGTG	403	NC_009515_53480	0	1	no	Methanobrevibacter.smithii
GAATAATTCATCGATCTTCTGGACGGTGACAGAGTGTACCGACCTCAGTAGCCGTGACTATCGACAGAGCGATCAGGGCACACCGGTAATATCGCTACCCGAGCG	403	NC_010995_116480	0	1	no	Cellvibrio.japonicus
CTAATGGGAACATCGGTGCAGGTATTCGCGAGAGTGTACCGACCTCAGTAGCCGTGACTATCGACAGAGTGTCGGATCCTAAATTCGACGTCTTCTCGCTTGCCG	403	NC_012803_38115	0	1	no	Micrococcus.luteus
CCGGTGGGCTTAATTGATATTGCAGCTTTGAGAGTGTACCGACCTCAGTAGCCGTGACTATCGACAGAATGTATTATGCGGAGTGTGTCTCCAAGTGTGAGGCGG	403	NC_012968_21892	0	1	no	Methylotenera.mobilis
GACAGCGAGGCTCCAACTTCCTGCCAGCCAAGAGTGTACCGACCTCAGTAGCCGTGACTATCGACAGTTGATAAGCCATTGGCATAGTCGACCATATCTTTGAAC	403	NC_013204_113388	0	1	no	Eggerthella.lenta
GGTAAGTTTGGCAATCTGCGGATGTCGATCAGAGTGTACCGACCTCAGTAGCCGTGACTATCGACAGATTAGTAAATCACTTACTCAGGCGAATACTACCTGCTC	403	NC_013720_135232	0	1	no	Pirellula.staleyi
CTTTGCCGGTTATGACAGTATCTTCATGCAAGAGTGTACCGACCTCAGTAGCCGTGACTATCGACAGGACACAATAACTTGTTCCCGTACCCGTGATAAAGACGC	403	NC_014833_6099	0	1	no	Ruminococcus.albus
GGGCTTAAGTGTGGCGTTGTGAAATTACGTAGAGTGTACCGACCTCAGTAGCCGTGACTATCGACAGGTCATTATTGGCGTTGTGAAATTACCTGCGGCGGTGGC	403	NC_014973_166009	0	1	no	Geobacter.sp.
GGCAATCGCCTCAGACTTGGCCAATCTTGTAGAGTGTACCGACCTCAGTAGCCGTGACTATCGACAGAAGAGGTCGACATATTGATGATCCTGCGCCGACTATCC	402	NC_003450_96463	0	1	no	Corynebacterium.glutamicum
GCTGTGACAATCTCAGAGGTGTATTCTTTGAGAGTGTACCGACCTCAGTAGCCGTGACTATCGACAGCCAGAAAACTATTCAACCCTGCGCTAGCTTCCATTGCC	402	NC_004552_843	0	1	no	Chlamydophila.abortus
CAATACGGCTATTTGAGCAACCTGATCGATAGAGTGTACCGACCTCAGTAGCCGTGACTATCGACAGCATACAACTACTTCACCGACAATTTCACCGTGTCGGCG	402	NC_007088_171336	0	1	no	Xanthomonas.campestris
CAACGAAGGGCTAGAATTCTTTGCCCTCGAAGAGTGTACCGACCTCAGTAGCCGTGACTATCGACAGTGGATTGGGCACCGACAAATAGGGACATGCATGGAAGC	402	NC_007298_97693	0	1	no	Dechloromonas.aromatica
CTGGCGTATACTGGATGACGCAGAGCGATAAGAGTGTACCGACCTCAGTAGCCGTGACTATCGACAGATGATGGATTTACCACTATGCCGATCGTGAAGCGTTGG	402	NC_007712_100260	0	1	no	Sodalis.glossinidius
GTCCGGTTAATGCTACTTTGGATCCATTTGAGAGTGTACCGACCTCAGTAGCCGTGACTATCGACAGACAGTTGGTGCCGATGGGTTATTTGGCTAGCTGGTTAG	402	NC_009515_59519	0	1	no	Methanobrevibacter.smithii
CACTCCAGCAACCAGACTTCGTTCATCTCTAGAGTGTACCGACCTCAGTAGCCGTGACTATCGACAGTAATCGCACCTGACTGCATCTTCAAACCATTTGTCATG	402	NC_013446_78155	0	1	no	Comamonas.testosteroni
GTCGGTCAGGTAGTCAGCCATTCATTCCTCAGAGTGTACCGACCTCAGTAGCCGTGACTATCGACAGAGGTATGACAGTCGTTGTTGCTGCTGTGTGATCCATTC	402	NC_013946_18776	0	1	no	Meiothermus.ruber
CCCGGAGATGCCTTAGTCGTTGGCAGGACAAGAGTGTACCGACCTCAGTAGCCGTGACTATCGACAGGCATAATCAATAGTCAGTTCATTGAAAGCGAAAGTGTG	402	NC_014121_118873	0	1	no	Enterobacter.cloacae
GTGGCTGCAATCACGCTGAGCGCTTACGCAAGAGTGTACCGACCTCAGTAGCCGTGACTATCGACAGTGTTCTCCTCGAATTTGACAAATAGCAAGTCTGTCGCG	402	NC_014153_61824	0	1	no	Thiomonas.intermedia
CAGGTGAAACCTTCGTTCTGGAGCAGGTCTAGAGTGTACCGACCTCAGTAGCCGTGACTATCGACAGTACGCCTTCCTTTGGCGATGAGCGGCGTACCATAATAG	402	NC_014960_153	0	1	no	Anaerolinea.thermophila
CGCAACAAAGTTAAAGTGTAGTGACTTCAAAGAGTGTACCGACCTCAGTAGCCGTGACTATCGACAGGATTTTAATGCACAGATCACCATTGCGGACAGGAGCGC	402	NC_021514_83766	0	1	no	Lactobacillus.plantarum
CGGCAATTGCTCGGATCACATCTGACAGACAGAGTGTACCGACCTCAGTAGCCGTGACTATCGACAGGTTCTGCGCGTACATTTATTCGAGCTTTACGCTTGTCG	402	NC_022523_57723	0	1	no	Bifidobacterium.animalis
CTGTGCTTTCCGAGAGTATACCCGCGCGGAAGAGTGTACCGACCTCAGTAGCCGTGACTATCGACAGACTGGGTACAGTGAACGCGCGTTTAACTTATATGAAAG	401	NC_007520_4576	0	1	no	Thiomicrospira.crunogena
CATTGCCATCCATTGCCCGTTTGGTAATGCAGAGTGTACCGACCTCAGTAGCCGTGACTATCGACAGGTAGACAGTACCATTCTCGATCGCGTCACTGGCATTGG	401	NC_009379_360	0	1	no	Polynucleobacter.necessarius
GTCGCATTGGCCAATATATTATCCAATTGAAGAGTGTACCGACCTCAGTAGCCGTGACTATCGACAGGCTGATTGGAAATGAGCCACAGTTCGCCGGACCGCGCC	401	NC_009720_166968	0	1	no	Xanthobacter.autotrophicus
GTCTTCCTGGAAAGACCTTAAACGAGCGTGAGAGTGTACCGACCTCAGTAGCCGTGACTATCGACAGTAAGCCATCCGTGGCGGTGTGCTGATGTACAATCAAGC	401	NC_011567_42950	0	1	no	Anoxybacillus.flavithermus
CGCGGAAGAATCGTTTCATCAATGCCGCCTAGAGTGTACCGACCTCAGTAGCCGTGACTATCGACAGGTCTGATATTCTTCGTCGTCACATACGGTTCAAACATG	401	NC_011567_64016	0	1	no	Anoxybacillus.flavithermus
CTACAAGAACTTGCAAGGCAAGTATGCCGGAGAGTGTACCGACCTCAGTAGCCGTGACTATCGACAGCGTAGTTTATCGAAGTCCAGCGCTGTCGTTGACCAGAC	401	NC_011891_148652	0	1	no	Anaeromyxobacter.dehalogenans
CTCTAATCAATTCAACTACGGGCGAACAAAAGAGTGTACCGACCTCAGTAGCCGTGACTATCGACAGAACTAGTCAGGCTGCCTTAAAGGCCTTTGTGGGCCGTC	401	NC_014220_25411	0	1	no	Syntrophothermus.lipocalidus
GGTTATACGCCGATGCTCCCATCATCCTTCAGAGTGTACCGACCTCAGTAGCCGTGACTATCGACAGTTCTGGTAGTAGCCCTGATACAGCCTCTTGATGAGCAC	401	NC_014221_102810	0	1	no	Truepera.radiovictrix
GAGCGGTGTTTCTTCTACCGGCTGGAGAATAGAGTGTACCGACCTCAGTAGCCGTGACTATCGACAGTTTCATTGGTATCTCGACAACTTGGGTGTAACCCGGAC	401	NC_014623_200846	0	1	no	Stigmatella.aurantiaca
CATTCCACTATGGGTATGTGTGGCTGTAAAAGAGTGTACCGACCTCAGTAGCCGTGACTATCGACAGGATCTGTATTCTCCTACAGGTCCGGGTATGGTTCCACC	401	NC_015914_82095	0	1	no	Cyclobacterium.marinum
GTCCGAGCCGACACCGTGCAGTAATACTACAGAGTGTACCGACCTCAGTAGCCGTGACTATCGACAGTGCTTCTAATAAGGCACAAGTCCTATTAAATCATGTCC	401	NC_016909_35342	0	1	no	Rickettsia.rickettsii
GCGCAGCTGATTCCGCTGATGAGCGTAAATAGAGTGTACCGACCTCAGTAGCCGTGACTATCGACAGTATTATACACTGCTCCGATGCGGTGATTATGTTGGGTG	401	NC_022239_61092	0	1	no	Streptococcus.anginosus
GTAACGTGATCACGCGGTTAATCAGCCATTAGAGTGTACCGACCTCAGTAGCCGTGACTATCGACAGCTAGTCCTTGCATTTAACGGAAGATGACGAGTTGCGCC	400	CP_007030_21477	0	1	no	Thioalkalimicrobium.aerophilum
GTGGCTCTCTTCCTATGCTGGGTATAATGAAGAGTGTACCGACCTCAGTAGCCGTGACTATCGACAGTACTCCCTTGAACTGACAGGTGAAGTGACTGCTTTAGC	400	NC_008555_26612	0	1	no	Listeria.welshimeri
CTCATCGTTGTGCAGGCGATGTATATCACGAGAGTGTACCGACCTCAGTAGCCGTGACTATCGACAGGAGCTCCTAAAGCGTGCCTGATCGTCAAGGTTTGTCAG	400	NC_008700_66951	0	1	no	Shewanella.amazonensis
CATGATTGTATCCCTCCTGCTTAACTGCCGAGAGTGTACCGACCTCAGTAGCCGTGACTATCGACAGTGTGCCGCTTCCACTGTTTCTACATGTAAACGGTCGCC	400	NC_012491_175023	0	1	no	Brevibacillus.brevis
GCCTTTACAGGCAGCTTGTATTTCCCGGGTAGAGTGTACCGACCTCAGTAGCCGTGACTATCGACAGTTTATTTGTTCAGGGACAGGGTATCGGCAGCAGTTATG	400	NC_013061_114142	0	1	no	Pedobacter.heparinus
GGTTGACCGTCAACAGGTAATTGAGCGATGAGAGTGTACCGACCTCAGTAGCCGTGACTATCGACAGTAATGTCTTGATCTCCGGCTTTGAGAGTTGCGCTGATC	400	NC_014501_192368	0	1	no	Cyanothece.sp.
CGGAACAGCGAGCGGTATGGGATGCTTCTTAGAGTGTACCGACCTCAGTAGCCGTGACTATCGACAGTTCGGTGGCCTTTGATGGAGAAGTGGGACGTATGAATG	400	NC_015914_115632	0	1	no	Cyclobacterium.marinum
CAATCTATCAACCTGCTGATATTCAACTCAAGAGTGTACCGACCTCAGTAGCCGTGACTATCGACAGACGTTGCTCTGCCGCGCCGCATGGTTTAGACACCAGCC	400	NC_016603_21343	0	1	no	Acinetobacter.calcoaceticus
CTGATCATAGGTATCGAGCAAGCGCCGGATAGAGTGTACCGACCTCAGTAGCCGTGACTATCGACAGATTCGGATAATCCCTCCAACACCCACAATCGTTTCATC	400	NC_016641_20809	0	1	no	Paenibacillus.terrae
CATCGGCTCGGTGTTGGGAGTTCTGGTAGGAGAGTGTACCGACCTCAGTAGCCGTGACTATCGACAGCGTAACTCAGTTGTAGTGGTGTAGCCAGGATTTCATGG	400	NC_017223_65327	0	1	no	Bordetella.pertussis
TAGGCGCCAAGCTGATATATGAGCAGTATTAGAGTGTACCGACCTCAGTAGCCGTGACTATCGACAGACAGCATCTTAATGGCTATCTACCGTCATATCCGGCAT	399	EAEA_1001	0	1	no	0
GAACGAGCGGAGGGATTAGACAATCACAAGAGAGTGTACCGACCTCAGTAGCCGTGACTATCGACAGGGCAATGATGCTGTCAAGTCCTCAGTGGTCAGACATGC	399	NC_004116_19170	0	1	no	Streptococcus.agalactiae
CATCCGCTTCGGAAATTGAGCATTTGCAACAGAGTGTACCGACCTCAGTAGCCGTGACTATCGACAGTACCTCTCCGGTGACGGTTAGCTATAAGACCACGACGC	399	NC_008531_12777	0	1	no	Leuconostoc.mesenteroides
CAAGAATATGCCCTCGTTGATACCCTAACCAGAGTGTACCGACCTCAGTAGCCGTGACTATCGACAGTTGAGTGAGCGATTCGGCTTGGTTTAGGCATGGTGCAC	399	NC_009972_128482	0	1	no	Herpetosiphon.aurantiacus
GGCGGTAATCAATATCGTGGTTCTGATGATAGAGTGTACCGACCTCAGTAGCCGTGACTATCGACAGATCCTCGTGGGCGAGTTCTCGGTGGTGTCAGCCTACTG	399	NC_010505_13702	0	1	no	Methylobacterium.radiotolerans
GAGGCCAGGGCATCTATGACTGTGGCTCTGAGAGTGTACCGACCTCAGTAGCCGTGACTATCGACAGACGAGTTTACATCTTCTTCGATAGAATAGTCAAGCATC	399	NC_012785_68884	0	1	no	Kosmotoga.olearia
CTGAAGCTTCTGCATTGTGGATGTACAAGAAGAGTGTACCGACCTCAGTAGCCGTGACTATCGACAGGTATTGCGCGCGTCAGGCTTCTCAGGACTGGAGACGTG	399	NC_012803_74435	0	1	no	Micrococcus.luteus
GCTGCACGTCGACCGATGAAATTAAAGCCTAGAGTGTACCGACCTCAGTAGCCGTGACTATCGACAGTATATAATGGATGATCATTCAGGCGATCAAAGAGCAGG	399	NC_021362_16965	0	1	no	Bacillus.licheniformis
CGCGCACTAAAGCGTTAAAGTCATTGCTGAAGAGTGTACCGACCTCAGTAGCCGTGACTATCGACAGGAAGTATCTCTCGCGCACGCTATTATATTGTGACGCCG	398	CP_006659_30883	0	1	no	Klebsiella.pneumoniae
GTAATCTTCCCGTTTGACGAAACTTTCTACAGAGTGTACCGACCTCAGTAGCCGTGACTATCGACAGTCTCAGGTTGCGGATTTGCCGGTGCTTTCCCGTAACAG	398	NC_004663_164466	0	1	no	Bacteroides.thetaiotaomicron
GAGAACATCTAGGCTGCAGCATCGGTCAGAAGAGTGTACCGACCTCAGTAGCCGTGACTATCGACAGTTGATCTTGTCGTGAGGGCAGTCGCAATGAATGATCAG	398	NC_009664_150096	0	1	no	Kineococcus.radiotolerans
GTCATAGGGTAAGGAGAGGATGATACTGTAAGAGTGTACCGACCTCAGTAGCCGTGACTATCGACAGATCAGAATGGACCAATCCTTCATGGTCGTGCGTGGCCG	398	NC_011959_62545	0	1	no	Thermomicrobium.roseum
CTTGATACTTTCAAGCAGGCACTTGATAAAAGAGTGTACCGACCTCAGTAGCCGTGACTATCGACAGACGGGCCCGGCATGGCTCTCCTTGGTGTGAGAATGGTG	398	NC_013235_180182	0	1	no	Nakamurella.multipartita
CTCTGCTACAGCGCTATAAATCTCTTTATTAGAGTGTACCGACCTCAGTAGCCGTGACTATCGACAGGTTAGGATTAGTAGCTGCTCGTCAGAAAGCGGGTAGCG	398	NC_013715_34244	0	1	no	Rothia.mucilaginosa
CTTTCTAGTCCTCGTTGTTCATGGATTCGCAGAGTGTACCGACCTCAGTAGCCGTGACTATCGACAGCAAGGCCAACGTGCTTAGCATTCAGGAAACTGAAAGCG	398	NC_013929_290479	0	1	no	Streptomyces.scabiei
GGTTGGATTTGTTCGAAATGGCATGCTTATAGAGTGTACCGACCTCAGTAGCCGTGACTATCGACAGTTCGTCTGGATACTAATGGAAGTTGGCATGCCGCGACG	398	NC_015424_94816	0	1	no	Aeromonas.veronii
CGGAACTGTATCCGTAACCTTCCAAACCCTAGAGTGTACCGACCTCAGTAGCCGTGACTATCGACAGCGCACTCCAGGTGTACTGGTTGGTTCTGTATTGCCAGG	398	NC_016641_31105	0	1	no	Paenibacillus.terrae
GCCGGTTTATGTAATGCCGGAACGATGGCAAGAGTGTACCGACCTCAGTAGCCGTGACTATCGACAGGTGCGGTGCCTGTCAGGCTTAATTATCACAGGTGGGCG	398	NC_019954_329	0	1	no	Tepidanaerobacter.acetatoxydans
GCCAACCTTAAGGGCGACAACTCCGGAATTAGAGTGTACCGACCTCAGTAGCCGTGACTATCGACAGTGCTGGCTACCATGAGCAATCACCAGCACATCTATTTG	398	NC_020819_7425	0	1	no	Lactobacillus.brevis
AGGTACTTCAGCGAAAGGCTACGGTGTTAAAGAGTGTACCGACCTCAGTAGCCGTGACTATCGACAGTGATTACTGGCATGTGTTAGTCTTGCAACCTTGAACTT	397	BFPA_381	0	1	no	0
GAATCGTCCAGTTTCCTTTGCCGGGATTCTAGAGTGTACCGACCTCAGTAGCCGTGACTATCGACAGTGGATAAGTGCGCTCTCTTTGATCAACAAATCCTCCGG	397	CP_007032_8610	0	1	no	Desulfitobacterium.metallireducens
CGAACACCTTCTTGACGCAAGGCTTTGCTGAGAGTGTACCGACCTCAGTAGCCGTGACTATCGACAGTGTAATTTGGGTTAACTACAACGTAGTTGCACTGGATG	397	NC_009379_63019	0	1	no	Polynucleobacter.necessarius
GCGACCTGTCTGTTTGTAACAATTTGTATCAGAGTGTACCGACCTCAGTAGCCGTGACTATCGACAGGTGGGCTTGGGTCCGGTCCGTTCGCAGGATTATGGCGC	397	NC_010125_43124	0	1	no	Gluconacetobacter.diazotrophicus
CATGGAAGTGCGAGTATTACATGCGTGCAAAGAGTGTACCGACCTCAGTAGCCGTGACTATCGACAGTCGTTCTTGCAGTTTCTCTGACATCGTCCATGTCATCC	397	NC_010376_56180	0	1	no	Finegoldia.magna
CGCGCCATGTCCGGTTACATTGACATCACTAGAGTGTACCGACCTCAGTAGCCGTGACTATCGACAGACAAATCGTTGCCTGATGAAGATATTCAGGCCGCGATG	397	NC_013422_16454	0	1	no	Halothiobacillus.neapolitanus
CCCGTCGGCGAGGCAATGCTGAAGAACATCAGAGTGTACCGACCTCAGTAGCCGTGACTATCGACAGTGTGTGTCCTCATCAGCTATATGGGTGAGATCATCTCG	397	NC_014363_14551	0	1	no	Olsenella.uli
CGAAAGGGCGGAGCTTCGATCATCTGAGCCAGAGTGTACCGACCTCAGTAGCCGTGACTATCGACAGGCCAATGTGAAATCATGAATTCATCCGCTATGTCATCC	397	NC_016048_13112	0	1	no	Oscillibacter.valericigenes
GTCAAGCCACTGAGTTGATGCGAGTTCAACAGAGTGTACCGACCTCAGTAGCCGTGACTATCGACAGATGCGCTCATGTCACCGAAGGTGCTTTAGTTTCTTCTG	397	NC_017731_34311	0	1	no	Providencia.stuartii
CAGGTACTGTAACGCTACGCAAGCGCCGTCAGAGTGTACCGACCTCAGTAGCCGTGACTATCGACAGAGTTGCTCCCGAACTCATCTCTCGTTGCCTTGCCGAAT	396	IPAH_70741	0	1	no	0
CAATGTTATGCCGTTGAGCCAGAAGGGTCCAGAGTGTACCGACCTCAGTAGCCGTGACTATCGACAGATGACTAAACCGCACGTTATTTAAAGCAACATCACGTG	396	NC_002745_16009	0	1	no	Staphylococcus.aureus
CGCCGGGACAATTCTTGCCCAGGGAAGGTGAGAGTGTACCGACCTCAGTAGCCGTGACTATCGACAGGGCGTTTCACAATCCATCCATAATAAATAGGTTCCCTG	396	NC_003198_48856	0	1	no	Salmonella.enterica
GATGTCGCTCATGATAGTGGTCATTATGCCAGAGTGTACCGACCTCAGTAGCCGTGACTATCGACAGCCCTTGGCGTTTGACAGGACAGCGCGGAATATCTCGGC	396	NC_003911_83295	0	1	no	Ruegeria.pomeroyi
GGGTCCATAAGCCCATCTGAAGCCTGGTGAAGAGTGTACCGACCTCAGTAGCCGTGACTATCGACAGCGGGTCTGAGTTGATGTAGGACTTGTGTTCATAGGTGC	396	NC_009727_14920	0	1	no	Coxiella.burnetii
CATCGTGCGATCGAGAAGCCCGCGTCCTATAGAGTGTACCGACCTCAGTAGCCGTGACTATCGACAGGTCCTATCTCGCGAAGCTGAACGAATGATGTAGATCAG	396	NC_012490_127056	0	1	no	Rhodococcus.erythropolis
CCACCTCTCGACGCAGTACAGCAATCCGCTAGAGTGTACCGACCTCAGTAGCCGTGACTATCGACAGGCAGATGATGCCAATCCAGAAGCGGATGCTTAATATGG	396	NC_012559_23375	0	1	no	Laribacter.hongkongensis
GAGTACGGGATTTAGGAGTGTTCTTGCGTAAGAGTGTACCGACCTCAGTAGCCGTGACTATCGACAGACATGTGCACCAGCACCAAACATGCTGACCGAGCGGTG	396	NC_013720_161421	0	1	no	Pirellula.staleyi
CAAGTATCTTCAACACCAGTGACGGCACCAAGAGTGTACCGACCTCAGTAGCCGTGACTATCGACAGGTTTAGTTAGTCTATAGCCGCAATCTAGAATGGCTCAG	396	NC_015976_72148	0	1	no	Sphingobium.sp.
CGCTGGCTTGGCCGCAATTCGCATGGGTTGAGAGTGTACCGACCTCAGTAGCCGTGACTATCGACAGGTTTGAACTGTTTGCTTCGCAACTGTCTGAATGGTTTC	396	NC_016641_71660	0	1	no	Paenibacillus.terrae
GTTCGTGCGATATTTCCACTTGGAGCGGTGAGAGTGTACCGACCTCAGTAGCCGTGACTATCGACAGCTGTCTTATGCGGGACATAGGCATGGTGATATCTCCTG	396	NC_018524_77469	0	1	no	Nocardiopsis.alba
CCGATTACAGGCGTCTCCGGCTAACTTCATAGAGTGTACCGACCTCAGTAGCCGTGACTATCGACAGCGAGTTTGGCCTTCTATCAAATAATGCTGGTATCTGAC	396	NC_022239_31656	0	1	no	Streptococcus.anginosus
CGAGCGAAAGCGTTGAATAGAGAATCGTTGAGAGTGTACCGACCTCAGTAGCCGTGACTATCGACAGTATCCACTATGTCGTGCTGGCTTCTCGCCTCGAACGAC	395	NC_004463_248022	0	1	no	Bradyrhizobium.japonicum
CGGATCAATCAGAAGACCTACACCCATACGAGAGTGTACCGACCTCAGTAGCCGTGACTATCGACAGTTGAATAAAACCTGGTTGACGTGTTGAACCGGCACCTG	395	NC_006177_80171	0	1	no	Symbiobacterium.thermophilum
CCTTTATGAATCATCAAGGGCTTGGGTCTAAGAGTGTACCGACCTCAGTAGCCGTGACTATCGACAGAAACGTAGATCCGCAATCTTGGGTATGTAGCCTCCCAC	395	NC_007802_137835	0	1	no	Jannaschia.sp.
CAAGCTAACAAATCGTCAATCTGTTGCCAAAGAGTGTACCGACCTCAGTAGCCGTGACTATCGACAGAGAGACGGAGACGTCCTACTCGCCGCTTTGGTTCCGTG	395	NC_008048_69929	0	1	no	Sphingopyxis.alaskensis
CGGAAACCATAGTAATCTAGGAGCGCTATCAGAGTGTACCGACCTCAGTAGCCGTGACTATCGACAGGCTTACATCGCTCACCATTCGACTTGTCATAGGTATGG	395	NC_009720_21353	0	1	no	Xanthobacter.autotrophicus
GACAACGCAACTATATGTTTGAGGTTCATGAGAGTGTACCGACCTCAGTAGCCGTGACTATCGACAGTTGTGGATGCACTTGCACTTGCAGCAATGCCTGCCAGC	395	NC_010002_64018	0	1	no	Delftia.acidovorans
GCATGGTGCACTGAGATTCGTCGATTCCTTAGAGTGTACCGACCTCAGTAGCCGTGACTATCGACAGTCTAAGGTCGGGTGAAGGTCGACAAACGCGTTGAATCC	395	NC_012489_80922	0	1	no	Gemmatimonas.aurantiaca
CAAGCAGCATATAGATCGTGATGCGACCCTAGAGTGTACCGACCTCAGTAGCCGTGACTATCGACAGTTGACTCATCACAGCATCATGCTGGCGGCATCCAAAGC	395	NC_014012_102935	0	1	no	Shewanella.violacea
CAGCCTGTCGTTATATGGAATCACTATATAAGAGTGTACCGACCTCAGTAGCCGTGACTATCGACAGTGGGTTAACCGCCCTTGGATCGGTGTCCTTGTGCGGCG	395	NC_014034_20805	0	1	no	Rhodobacter.capsulatus
CAGTCGACATATTTCCTGTCAAATATCGGAAGAGTGTACCGACCTCAGTAGCCGTGACTATCGACAGATCTGGGGCGTGATGGTTCGGGTTCGGCCCATAATGGC	395	NC_014910_136022	0	1	no	Alicycliphilus.denitrificans
GAACGCCATTATGGAAAGATGCTTGACCAGAGAGTGTACCGACCTCAGTAGCCGTGACTATCGACAGTGTTACTAAACCAGCATCATGTTTACGAGCTTGAGCAC	395	NC_014922_60985	0	1	no	Haemophilus.influenzae
GAAGCAGATGAGCAACCGACACACGAAACAAGAGTGTACCGACCTCAGTAGCCGTGACTATCGACAGCAAGACGGCCGTAAATGTCTACATGGCACCCACCCACC	395	NC_015514_103138	0	1	no	Cellulomonas.fimi
GTTGTGTTCTGAGATCCTGCGATCAAGTCGAGAGTGTACCGACCTCAGTAGCCGTGACTATCGACAGGTTCATGGGTGGCTTGACCACGGGATCTTATGTCGTAG	395	NC_016909_19514	0	1	no	Rickettsia.rickettsii
CTCTCTCATCGATGTTGCGGTGCTGTATCAAGAGTGTACCGACCTCAGTAGCCGTGACTATCGACAGAAATGGAATACCTGCGTGAGTGTTGTGTTGGAAATTGG	395	NC_023137_125043	0	1	no	Phaeobacter.gallaeciensis
GTTGTGACGAATCACTACGCCACTGTTCCAAGAGTGTACCGACCTCAGTAGCCGTGACTATCGACAGCTGTGTTTGTCACAGCCTTCGATCTTCTCGTACTCTTC	395	STH_661	0	1	no	0
ATTGACTCCCGCTTTACGGCAAATTTAGGTAGAGTGTACCGACCTCAGTAGCCGTGACTATCGACAGTAGCTTAGCTGGCATTTGGTCAGGTCGGAGCGCGTTAC	394	EAEA_721	0	1	no	0
AGTGTGGCCAGTTCCACTTCTGCACGGTTTAGAGTGTACCGACCTCAGTAGCCGTGACTATCGACAGATTTCTATCGTCGATTGTTATACCAGTCCACCCACGTG	394	EAST1_1261	0	1	no	0
GTGAACCATATTCCTGACATTGGCTTGAACAGAGTGTACCGACCTCAGTAGCCGTGACTATCGACAGGTTCTCATCGGCGGCAAGATATTTGCGAATTCGTGTGC	394	NC_007964_282	0	1	no	Nitrobacter.hamburgensis
CCAGTTTCAGGTAGATCTGTTGTGGATCAGAGAGTGTACCGACCTCAGTAGCCGTGACTATCGACAGGGTGCCTGTGACGACCAGATCGGTAGCTGGCGCGTTAC	394	NC_008578_56419	0	1	no	Acidothermus.cellulolyticus
GAACTGCTGACACTGGCGATATCCATAGATAGAGTGTACCGACCTCAGTAGCCGTGACTATCGACAGAATGCTAAGCCTGGCAAGCCATGGTTGGATACAACATG	394	NC_008700_102145	0	1	no	Shewanella.amazonensis
CGAAGTTCGCGCTTGTCCCTGTCGGCAAGAAGAGTGTACCGACCTCAGTAGCCGTGACTATCGACAGCTCGGTATACATCCGCGAAATAATGGTCTGTCATCAAG	394	NC_008700_49720	0	1	no	Shewanella.amazonensis
GGAACGTCATTAGGCGATAGTGGATTGACGAGAGTGTACCGACCTCAGTAGCCGTGACTATCGACAGGAAGAGTTGTTTGGATTTCTGCGCCTGCTACCGTCGTC	394	NC_009667_53092	0	1	no	Ochrobactrum.anthropi
CTTTGCCCGGTTTATTCATGTCACCATCGGAGAGTGTACCGACCTCAGTAGCCGTGACTATCGACAGTCTCATGTCGATGCCGGCTATTTAAGACGGTACACACC	394	NC_009943_36933	0	1	no	Desulfococcus.oleovorans
CCTCAGGAGTTTGGGTTCGCCAGCATGTGCAGAGTGTACCGACCTCAGTAGCCGTGACTATCGACAGTAGCGTAAGATGAACTGCGACAATACTATGCATCCATG	394	NC_013165_50925	0	1	no	Slackia.heliotrinireducens
GATACGCTGCAGACCTACTGCACTCATCTTAGAGTGTACCGACCTCAGTAGCCGTGACTATCGACAGTCAATTGGGTCCGCATTTAAATCTTCTCTCAGAGAGAG	394	NC_014655_116224	0	1	no	Leadbetterella.byssophila
GCCAACGGACAAGGTTAACCGGCAATTTGTAGAGTGTACCGACCTCAGTAGCCGTGACTATCGACAGCTAGTCTCGACAACCATTGCGGACGATTTGCTTGACCG	394	NC_015731_46599	0	1	no	Nitrosomonas.sp.
CCAACTCCTTGGCCTTATCAGCCAGATAGTAGAGTGTACCGACCTCAGTAGCCGTGACTATCGACAGCTTTTGAAGACCATCTTTCTGCGACTTGGTCAGACCAG	393	CP_002007_66652	0	1	no	Streptococcus.suis
GCTCATTAGATCCATATCTGTCTCAATGGGAGAGTGTACCGACCTCAGTAGCCGTGACTATCGACAGTTATTATTTCCATTGGCACAGGTGCCAATTGGGATGCC	393	FN_650140_129804	0	1	no	Legionella.longbeachae
CGATAACTGTGGGATGACCGTTAATGTCCCAGAGTGTACCGACCTCAGTAGCCGTGACTATCGACAGTTTGAGCACTTAATGTGGTCTAGCAGCTACTTCGATAG	393	NC_004552_24230	0	1	no	Chlamydophila.abortus
CGATGAGAAGGCCGTTCTAGTGATGTCCAAAGAGTGTACCGACCTCAGTAGCCGTGACTATCGACAGTCCAGGACGGCGGCGATCTTGAAGTGGTTGCAGTACAC	393	NC_008825_84710	0	1	no	Methylibium.petroleiphilum
CGCTTGTTGATAACGGCGAGTAACAGGACGAGAGTGTACCGACCTCAGTAGCCGTGACTATCGACAGTTCCTCCAAATTCCCGCAAGATGTGTCGCTGGCCATAC	393	NC_010554_66427	0	1	no	Proteus.mirabilis
CTAATTACCTTCGATCTGCTCTCTTCACTCAGAGTGTACCGACCTCAGTAGCCGTGACTATCGACAGAGGGTTGGTATCTGCTGGGCGTCCTGCTATTCGTCGGG	393	NC_013946_79738	0	1	no	Meiothermus.ruber
CAATGGCTTCTAATAAGCCACCGTTGAGAGAGAGTGTACCGACCTCAGTAGCCGTGACTATCGACAGTTCTGGTGTTACACGAGCACCGACTTTATCAGGACCTC	393	NC_014033_13	0	1	no	Prevotella.ruminicola
CGGAAGGCTATTCTTATATTAAACCCTAGCAGAGTGTACCGACCTCAGTAGCCGTGACTATCGACAGGGTCGGTGCCGGCGTCGTTTATTTGGTGAGCAAGGAAG	393	NC_014153_69558	0	1	no	Thiomonas.intermedia
CTAGGTTCTGTTGACACTTTAACGAGCGTAAGAGTGTACCGACCTCAGTAGCCGTGACTATCGACAGTTGGATACCGTGAGCTGCTCTCGTTCGGCCACAAAGCG	393	NC_014221_42325	0	1	no	Truepera.radiovictrix
CTCATTCGGCACTAGCGGATTGACTTTATCAGAGTGTACCGACCTCAGTAGCCGTGACTATCGACAGTTATAGGTAACGCAACCCTCCAAAGCTGGGTCAAAGGG	393	NC_014762_67395	0	1	no	Sulfuricurvum.kujiense
CTAATTTCCGTGCGACTAATTCATATGGCCAGAGTGTACCGACCTCAGTAGCCGTGACTATCGACAGTTGTGGTCGAATCGCAAGCGGCGGTAAATAGGTCATTC	392	NC_007576_43051	0	1	no	Lactobacillus.sakei
CTGAGATTCTTGGTCTTTGGGTGTTTGACTAGAGTGTACCGACCTCAGTAGCCGTGACTATCGACAGAGATAGTTTTCAACCCTCCACAGCTGTGGCGGACTTTC	392	NC_010382_111217	0	1	no	Lysinibacillus.sphaericus
CCGCCTCGCCATTGCGTAAAGCGTTCGCTTAGAGTGTACCGACCTCAGTAGCCGTGACTATCGACAGAATGGTTATGCCTTGATTATCTGTAAATACGACCGTTC	392	NC_010519_39023	0	1	no	Haemophilus.somnus
CTGCATGACGGTGAACGCCTCTTGGAAAGTAGAGTGTACCGACCTCAGTAGCCGTGACTATCGACAGATTCAATCCATCGCGGCAAATTGAAGCGATCGCATGTC	392	NC_010571_81216	0	1	no	Opitutus.terrae
GTCTTCCGGAAACAAGCCTTTCATGGCCAGAGAGTGTACCGACCTCAGTAGCCGTGACTATCGACAGATCCCCAAGCGAATCTTGCCGGCGATAGGTACTAATTC	392	NC_010995_152298	0	1	no	Cellvibrio.japonicus
GAATACAACATTGTCAAGCGTGAGTGCCTCAGAGTGTACCGACCTCAGTAGCCGTGACTATCGACAGCCCTACGGACCCTGATTAGAAGGAAGGCTTGCAAGGTC	392	NC_012778_12294	0	1	no	Eubacterium.eligens
CTTGGGTCGCCAATTTCTGCACATTACCGTAGAGTGTACCGACCTCAGTAGCCGTGACTATCGACAGTTGTCGGTATCAGGTCAAGGATACGATGACCCTTGATG	392	NC_014664_97637	0	1	no	Rhodomicrobium.vannielii
GCTTAATAGGCCTTGGGCTTTACGGTTTAGAGAGTGTACCGACCTCAGTAGCCGTGACTATCGACAGGTGTGGAGGCTCTGTCAAGTTCTTTAGCGTTGTTGGTG	392	NC_015318_2368	0	1	no	Hippea.maritima
GCAGGTGCCGTGATACATAGAAGCCACGCTAGAGTGTACCGACCTCAGTAGCCGTGACTATCGACAGATGGGGGCAGCATCATAGCCTCTTGTGTAGACTAATTC	392	NC_015391_81899	0	1	no	Carnobacterium.sp.
GCTTCACCCAATTTATATCGGCTTCCGTGCAGAGTGTACCGACCTCAGTAGCCGTGACTATCGACAGTTTTGTGACATGTGCATCATTAGCCGTTGCAGTTAAAG	392	NC_016011_47619	0	1	no	Listeria.ivanovii
CCTCCATCTGCTCCGTGATGGTCATGGACGAGAGTGTACCGACCTCAGTAGCCGTGACTATCGACAGCTACGTGTTGTACTTGGGAATGATATGGGCCTTATTGG	392	NC_017068_56425	0	1	no	Selenomonas.ruminantium
CGCTTGCTGCCACCGTTACCGCAGGTGTGAAGAGTGTACCGACCTCAGTAGCCGTGACTATCGACAGATTGTACCTGTCTTTGATTGAATCTGCAATGGTGCTTG	391	BFPA_41	0	1	no	0
CGTTGCGGGAAGTATGTCAGAGGCATTCTGAGAGTGTACCGACCTCAGTAGCCGTGACTATCGACAGGGTGTTGACTTGTGCGCGGTGAAAGGCTATATTTCTTC	391	NC_003198_36956	0	1	no	Salmonella.enterica
CCCTTCTCTGTCGGTGATAATTTGCGGTTCAGAGTGTACCGACCTCAGTAGCCGTGACTATCGACAGAGGATTGGGTCGGGTCCACAGAGATGGCAAACCATATG	391	NC_004547_106632	0	1	no	Pectobacterium.atrosepticum
CCTGGTACGATACCTTCGCAGGCTGCCTTTAGAGTGTACCGACCTCAGTAGCCGTGACTATCGACAGCTGATTGGACGTCAGAGAGGGAATAATGACAGGCATTC	391	NC_007712_22037	0	1	no	Sodalis.glossinidius
GATGAACGCACAGACGAACGCCATGCCGCAAGAGTGTACCGACCTCAGTAGCCGTGACTATCGACAGTATTAGTCGCAGACGGCAATGGAAACCTATAAACGAAC	391	NC_007973_9483	0	1	no	Cupriavidus.metallidurans
CGTCCGTCCCATCAGTTTCACGAAATGGTAAGAGTGTACCGACCTCAGTAGCCGTGACTATCGACAGGTAAACGGCAACGCGACCTCCAGGGTGATCTTACTTGC	391	NC_008554_138071	0	1	no	Syntrophobacter.fumaroxidans
CACTCCTCGTAGAATTGCTCTAAGTAAGTCAGAGTGTACCGACCTCAGTAGCCGTGACTATCGACAGCTTAAATCCTGACGTGAATTGGCTAGCGCCTGCCATCC	391	NC_012004_35083	0	1	no	Streptococcus.uberis
GTAAGCCAGAGCGATATCAAGAAACAGTTCAGAGTGTACCGACCTCAGTAGCCGTGACTATCGACAGATGTGTTGAACAACAGTTTCCAGGAACGCCAGTATCGC	391	NC_012785_73015	0	1	no	Kosmotoga.olearia
GGGACAGGACGTTCAGACCACGCTGCCTTCAGAGTGTACCGACCTCAGTAGCCGTGACTATCGACAGGTAGTTTTAACCTATAGCATCAACGGCAAGAAACATTC	391	NC_013165_105	0	1	no	Slackia.heliotrinireducens
CTGTATCTCCTTCGAGTGTTTCGGCTAATTAGAGTGTACCGACCTCAGTAGCCGTGACTATCGACAGATGGACGTCACCGACTTGTTTATAGCCCGAATCCCGTC	391	NC_013766_70065	0	1	no	Listeria.monocytogenes
GACGGGATTTGTGCATGAATTGTTCACCTCAGAGTGTACCGACCTCAGTAGCCGTGACTATCGACAGTTTGCGATCGATCGTTAGGGAAGCCCTTCGATATTGCG	391	NC_013929_3561	0	1	no	Streptomyces.scabiei
CCTGGTGCGCGAGTTTGCCACCGATTACCGAGAGTGTACCGACCTCAGTAGCCGTGACTATCGACAGCACCGGTCCACTAATTTCGACGCCAATACGTATAAAGC	391	NC_014246_15840	0	1	no	Mobiluncus.curtisii
GTTGATCGATCCTTGCTGCAGTCGTTCATCAGAGTGTACCGACCTCAGTAGCCGTGACTATCGACAGTCCCACATCTGCTTTGAAATCCGAGTGCCGATGATATG	391	NC_014762_51617	0	1	no	Sulfuricurvum.kujiense
GGTCGGCGTCTGTTACATCTGGACCATAACAGAGTGTACCGACCTCAGTAGCCGTGACTATCGACAGTGGTATGTTATCAGAAACACCTGCAATTTGGCCTCCTG	391	NC_014934_50461	0	1	no	Cellulophaga.algicola
CTAACGTAATTGCTGCATTACCCAATTTGGAGAGTGTACCGACCTCAGTAGCCGTGACTATCGACAGTTGACTGCCGCTAACCGGCGCTTTGATCGTAGTATAGG	391	NC_015277_194073	0	1	no	Sphingobacterium.sp.
CCGTTCAAGGCGATAACTCTTCAAGCGATTAGAGTGTACCGACCTCAGTAGCCGTGACTATCGACAGTGTCCCCCAGCGATGTATCTGACCCGACGTGATGTTGC	391	NC_016816_53093	0	1	no	Pantoea.ananatis
GTGGCGAGGGAGCTTGCTCTCATGGAACAAAGAGTGTACCGACCTCAGTAGCCGTGACTATCGACAGGGAGGAGTCGTTAATCCAGCGACCTGAACAGATTTACC	391	NC_016830_152891	0	1	no	Pseudomonas.fluorescens
CTCAGGCTAGTGAACTTATGGGCACCATGAAGAGTGTACCGACCTCAGTAGCCGTGACTATCGACAGTAGTATTAAAAGTAGAGAGGAAGCAGGTCTTACTCGCG	391	NC_021031_89927	0	1	no	Butyrivibrio.fibrisolvens
CGATCGCTTGAAACGTCTTGTCGCAGCGTAAGAGTGTACCGACCTCAGTAGCCGTGACTATCGACAGTCCGCTCGGCCTCGCCATGCATTGAAATCGCATAATTG	391	NC_022247_140715	0	1	no	Variovorax.paradoxus
GCAGCTCCAAGAGCTTAACTTTGGTGAGTTAGAGTGTACCGACCTCAGTAGCCGTGACTATCGACAGTGTGAAGGTCGTCCGCACGTTATGCTCGATTTCGACCC	391	NZ_AKGH01000001_33062	0	1	no	Vibrio.cholerae
GCAATATCGCCCGATAATTTATTCGCGATCAGAGTGTACCGACCTCAGTAGCCGTGACTATCGACAGATCAGACTGAAATGGTATTTGATCCGCTTTCTCCGCCG	390	NC_008358_7229	0	1	no	Hyphomonas.neptunium
GCTGCACCCTGGTGATATCGTGATCGCTGAAGAGTGTACCGACCTCAGTAGCCGTGACTATCGACAGGTTTCGATGGCCTATATACAGCAATTTCTGTGTCCTAC	390	NC_008786_115233	0	1	no	Verminephrobacter.eiseniae
CACCATGATAGACCAGCGTGTTCTCCATCAAGAGTGTACCGACCTCAGTAGCCGTGACTATCGACAGTCATTCCTGATCAAGCAATTCTTCGATCGGCGCATGAG	390	NC_013204_97397	0	1	no	Eggerthella.lenta
GGATGAAAGGATGCCGATCTGGAAGCGGTTAGAGTGTACCGACCTCAGTAGCCGTGACTATCGACAGTAACTTTTAGGCTCATCGCTGACCTCGTTTGATACCTG	390	NC_013851_1341	0	1	no	Allochromatium.vinosum
CCGTGCAGTCACGTTTCCAAATGAAATCCCAGAGTGTACCGACCTCAGTAGCCGTGACTATCGACAGTGTTCTTATTGTCTGATGCTTATCGCAGACATGTTAGC	390	NC_017027_42257	0	1	no	Pasteurella.multocida
GATGTAGTCTGTCCCGGTAAACGGAAGAACAGAGTGTACCGACCTCAGTAGCCGTGACTATCGACAGTTTTTAGTCAAGCCCTGGAGATGTTGGGTTTGAGGGTC	389	NC_007643_35923	0	1	no	Rhodospirillum.rubrum
CCGGGATCTCTATATCGGCGTTAGTGGTATAGAGTGTACCGACCTCAGTAGCCGTGACTATCGACAGTACCTTCGTAAACTTCGTTGCCGCGTCCTTGTTCGTTG	389	NC_011750_93572	0	1	no	Escherichia.coli
CCGATTATGCCACGATCCGTAGCGATGTTCAGAGTGTACCGACCTCAGTAGCCGTGACTATCGACAGGTTGTTCTCTCGTGACAAGGAGCTCATTTCCTGGGATG	389	NC_012491_121	0	1	no	Brevibacillus.brevis
CTTACAGAATGCGGACATCTTCCAACACCTAGAGTGTACCGACCTCAGTAGCCGTGACTATCGACAGTTTTACTCATTTCGCCAGGAGATCCTGCTCAAGTTATG	389	NC_013192_903	0	1	no	Leptotrichia.buccalis
CACAAGTTTCCCATGGGCCGGGTATTCATCAGAGTGTACCGACCTCAGTAGCCGTGACTATCGACAGACATTTGCTGGCATATCTACAACACCCATCTGCATCGC	389	NC_014216_81792	0	1	no	Desulfurivibrio.alkaliphilus
GACACGGAGTGTGCCTTTCGGGCGTTCATAAGAGTGTACCGACCTCAGTAGCCGTGACTATCGACAGAACTACGTGATTTGACGTTCGATGAGCACTTCTCCTCG	389	NC_014218_3829	0	1	no	Arcanobacterium.haemolyticum
CAACCCTCCGCGGGTCTGGGAGAACCTATTAGAGTGTACCGACCTCAGTAGCCGTGACTATCGACAGATCCGTCAAGCAGCTCGATCATGATGGAACAACAACTC	389	NC_015856_143145	0	1	no	Collimonas.fungivorans
CTGACTGCTTTGTGTCAGTGTGTATGTTTCAGAGTGTACCGACCTCAGTAGCCGTGACTATCGACAGTCGGCGCCGGATTCATCGTCTCGCACATAGCATCCATC	389	NC_016776_112615	0	1	no	Bacteroides.fragilis
GCCACAGAAGGTTGATGACTTGGTGCGTAAAGAGTGTACCGACCTCAGTAGCCGTGACTATCGACAGTTGGTTACTCCGTGTAACGTTCTAACAACGCCATAAAC	389	NC_017027_21678	0	1	no	Pasteurella.multocida
CGGAACTGAGATGAGATTTGGCATAGGCACAGAGTGTACCGACCTCAGTAGCCGTGACTATCGACAGTTTCTGGTATACGTGTAGCTGTGGCGATGTCGTGGGAG	389	NC_020990_119859	0	1	no	Streptomyces.albus
GTTGCTGGTGTGTTTCGTAGTGTTTCGGTGAGAGTGTACCGACCTCAGTAGCCGTGACTATCGACAGTATCACGTAACCACACATCCACTGTGAAGTGGGTTGTG	389	NC_020990_134455	0	1	no	Streptomyces.albus
CATGACGTAGCAAGAGAAAGTTGTTAGAGAAGAGTGTACCGACCTCAGTAGCCGTGACTATCGACAGAGGTGGATTCTGGAACTGGCTGCGAGCAGCATTTAGG	388	NC_021658_97398	1	0	no	Sorangium.cellulosum
GACAATCGTGCCCGGCACGATGATTGATGCAGAGTGTACCGACCTCAGTAGCCGTGACTATCGACAGTTCCCTGCCATGATGCGGGACGCAGTATTATGTCATTC	388	NC_009667_16818	0	1	no	Ochrobactrum.anthropi
CAATGCTTTAGTACGAGAATTAGAGATTGGAGAGTGTACCGACCTCAGTAGCCGTGACTATCGACAGTCGAATTGATGTCACTTGGCTGGTGCCGAGGAGATCAC	388	NC_010718_43888	0	1	no	Natranaerobius.thermophilus
GTTTGCTCCTTCCTTGAACGGAAATACTTGAGAGTGTACCGACCTCAGTAGCCGTGACTATCGACAGGAACCGCGGATTGTCGCAAGCCCTTTCATGTGACCTAG	388	NC_013410_14437	0	1	no	Fibrobacter.succinogenes
GTAATGGGTTACTGTCGCTCCCACCGTGAAAGAGTGTACCGACCTCAGTAGCCGTGACTATCGACAGTTATGGATATGATCTTTAGGCACTCGGCGTTGAGCAGC	388	NC_014922_32971	0	1	no	Haemophilus.influenzae
AACAGCATTGAGAGTTCCTTCCAGGTATTGAGAGTGTACCGACCTCAGTAGCCGTGACTATCGACAGGAAGTAGGAGAAGCAGGAACAACGTCTTCACCAGCAGC	387	AGGR_10011	0	1	no	0
GTAGATGCCACCCTTACTGTCGATTCTAGCAGAGTGTACCGACCTCAGTAGCCGTGACTATCGACAGTTGGAGCTGATCTGACCTTCAAGTCTAACTCTGCATCG	387	NC_000922_20763	0	1	no	Chlamydophila.pneumoniae
GCTTCACAGCCTGTAGCAGTAGAAACTCCGAGAGTGTACCGACCTCAGTAGCCGTGACTATCGACAGAATTGACGGCTACCATCGAACAAACAGCTCCGCTAACG	387	NC_004603_50176	0	1	no	Vibrio.parahaemolyticus
CCAGTTTAAGCGCTTTGTGCAATATGGGCTAGAGTGTACCGACCTCAGTAGCCGTGACTATCGACAGGCACGCTGCAGCCAGCGTTTGCCACTTTCCGCTGTTGG	387	NC_007498_46787	0	1	no	Pelobacter.carbinolicus
GTGCACACCGGATAGTTTCCGCCACGAGTTAGAGTGTACCGACCTCAGTAGCCGTGACTATCGACAGCAATTTCTTAATTAATGTCGGTTGGGTGTTCGACCGCC	387	NC_007948_152952	0	1	no	Polaromonas.sp.
CGAAGGCAAATCAGCACTATCTGAGGATGAAGAGTGTACCGACCTCAGTAGCCGTGACTATCGACAGCGTTTCACAGGAATGCTGTTGTCGGTTTGCGACTGTAC	387	NC_008260_103963	0	1	no	Alcanivorax.borkumensis
GACTTTACTTATTAGCCTGAATACCTCATGAGAGTGTACCGACCTCAGTAGCCGTGACTATCGACAGCATTCTACTGGGACGTGGAAACCGACTGGCATCATGTC	387	NC_009943_110172	0	1	no	Desulfococcus.oleovorans
CCGCATCAGATTCAAACTGGGATGGTGAATAGAGTGTACCGACCTCAGTAGCCGTGACTATCGACAGGTTCCAGCGTGAAACGTGTCAGCGCGGCAGTTTGGTGG	387	NC_010571_96344	0	1	no	Opitutus.terrae
GTACCGATATGCCGCCAGCCTATTGGTAACAGAGTGTACCGACCTCAGTAGCCGTGACTATCGACAGTCCAGCGTTATTTCGATCTTTGTGGATCGCCGTTAAAC	387	NC_012997_49573	0	1	no	Teredinibacter.turnerae
CCTGCGTGATCAACAGTCCACCATGGGTTGAGAGTGTACCGACCTCAGTAGCCGTGACTATCGACAGTATAAGGCACCTCATACGTCAATGACTTTAACAGTCGC	387	NC_014391_62431	0	1	no	Micromonospora.aurantiaca
CGGCAAATCGCGCATGACATGGCTGTGAAAAGAGTGTACCGACCTCAGTAGCCGTGACTATCGACAGAAAGTGACCACGTTCATCGCATATTCGCGGTTCAAACG	387	NC_016023_10057	0	1	no	Bacillus.coagulans
GCTACTGTATGCTGCTGGCAACTTTGTTATAGAGTGTACCGACCTCAGTAGCCGTGACTATCGACAGTTGCACCTTTACCTGCTGCGTACGGTAGAAAGCTCAGG	387	NC_021031_96537	0	1	no	Butyrivibrio.fibrisolvens
GCAAGTACCGCATTTCCGGCCCGGGTTGCGAGAGTGTACCGACCTCAGTAGCCGTGACTATCGACAGTTGCGGCCTCAACAATCACCAACAGATTTGGGTTTACC	387	NC_022438_61600	0	1	no	Leifsonia.xyli
GAGCCGTTGAACGGATTCTTGATCTTTCCAAGAGTGTACCGACCTCAGTAGCCGTGACTATCGACAGGACATATGATCACCGTATCGATCGGATAACGAAGGAAC	386	NC_007404_56878	0	1	no	Thiobacillus.denitrificans
GCCGTCAGCCCTGACTGGCTTTCTTGAATGAGAGTGTACCGACCTCAGTAGCCGTGACTATCGACAGAGTTTTTATGCATGTCTATCTCTCCTGATATCAGCCGG	386	NC_010002_171511	0	1	no	Delftia.acidovorans
GCGGAGAGGATGCTGTAGAGGCTAGAAACGAGAGTGTACCGACCTCAGTAGCCGTGACTATCGACAGTGTATAGTTTGCTACTGCAATGCTTCGTTCTATATTAG	386	NC_012225_30838	0	1	no	Brachyspira.hyodysenteriae
GTTTGCACCGTTGCGGAACCAGAACTCGTAAGAGTGTACCGACCTCAGTAGCCGTGACTATCGACAGTTCCTTTACCTGATTGTCGAGCTTCCCGAGAAACTGAG	386	NC_013523_4368	0	1	no	Sphaerobacter.thermophilus
GTTCAAGATTCCACGATGAGTGTGTAAGCAAGAGTGTACCGACCTCAGTAGCCGTGACTATCGACAGTACGTTTCTCGTTACATGGAGAGCAACGCTCGAGTGAG	386	NC_013729_122195	0	1	no	Kribbella.flavida
GCTAAATCATGTGGCCAACCGTACTTCGGTAGAGTGTACCGACCTCAGTAGCCGTGACTATCGACAGTCGCGTAGCTCATTTCACTAGAAGGGTATTCGATTCCC	386	NC_014314_2632	0	1	no	Dehalogenimonas.lykanthroporepellens
GTAAGTCGCTTTCAAGATCTTGGCAGCATTAGAGTGTACCGACCTCAGTAGCCGTGACTATCGACAGGGGTTCGTATCGGTAGTACCCTTGCCCAGGCCGCTTTG	386	NC_014323_116432	0	1	no	Herbaspirillum.seropedicae
CCTATATCCCGGAAGGAATCTATGCAGAACAGAGTGTACCGACCTCAGTAGCCGTGACTATCGACAGGACGGTTGAGCTGGTCATCGAGGGCAGATACAATGAGC	386	NC_018017_55751	0	1	no	Desulfitobacterium.dehalogenans
GTAATGTTATCGACTGGGTCATCGATATGGAGAGTGTACCGACCTCAGTAGCCGTGACTATCGACAGTTATCGATCGGATCCGGCGATCAAGGAAATAGCAAGCC	386	NC_018106_84075	0	1	no	Klebsiella.oxytoca
GCCATTAAAGGTACTCCATGCGCAACGATGAGAGTGTACCGACCTCAGTAGCCGTGACTATCGACAGGGATTGCTCGTTATACTGCGCGTTGTTTCTCGCTTCGC	385	CP_0047441_40436	0	1	no	Pseudomonas.stutzeri
CGTTGAGCCAACAACGCTTGTTGTTCAACTAGAGTGTACCGACCTCAGTAGCCGTGACTATCGACAGCGTATCTGATACGCAGCACTTCGTTGAGTTGTTGTGAG	385	NC_009972_179079	0	1	no	Herpetosiphon.aurantiacus
GCTACTGCCAGTGCCATCGGTGCCGCTTATAGAGTGTACCGACCTCAGTAGCCGTGACTATCGACAGTCGTAGCATCATGGCAAATCTCTTTGCAAGGGTTTGCG	385	NC_010524_128489	0	1	no	Leptothrix.cholodnii
GCCTGCATCGGGACAGCTATGAACGTCCAGAGAGTGTACCGACCTCAGTAGCCGTGACTATCGACAGGTGACACGATTTGTGCCAGTTTGCATTCTGCGCGTTAG	385	NC_012590_9366	0	1	no	Corynebacterium.aurimucosum
CTCGAGGAGACGGAGAACCGAACATGTACGAGAGTGTACCGACCTCAGTAGCCGTGACTATCGACAGGAACCTGTCCTTACGTCGTATGCTTACGTTGTAAGCGC	385	NC_012669_92474	0	1	no	Beutenbergia.cavernae
CGGAAGATAAACGTGGCGCACTTATACACAAGAGTGTACCGACCTCAGTAGCCGTGACTATCGACAGTTTCCTCTTTTGGTGTCGCGCGCCATGTGTGGATCTCC	385	NC_013854_80077	0	1	no	Azospirillum.sp.
GTCAAGATAGAGCCGCTTTGCGCCGGTAAAAGAGTGTACCGACCTCAGTAGCCGTGACTATCGACAGACTGGAAGAACAGATTAATGCTAAGTGATGCCCAATGG	385	NC_014147_19310	0	1	no	Moraxella.catarrhalis
CACGAGATGCGTATCATTGCTTGGTATCATAGAGTGTACCGACCTCAGTAGCCGTGACTATCGACAGTTGATGCAGTGGCTTTGGTCAGTGAGCAATCGCAGTTG	385	NC_014147_31399	0	1	no	Moraxella.catarrhalis
GTGCCGAGGCCAGTGCTGAATCGCTTCTGAAGAGTGTACCGACCTCAGTAGCCGTGACTATCGACAGATGGGGAAACTGCGTTGACGCGCTTAGACCTATTATTG	385	NC_014323_155964	0	1	no	Herbaspirillum.seropedicae
CATCAAGTGCCTCCCTGACGGCACTCTCAAAGAGTGTACCGACCTCAGTAGCCGTGACTATCGACAGCCTCCTTAATTTACTGGCGCCCTCATGGTACTCCATAC	385	NC_014408_15207	0	1	no	Methanothermobacter.marburgensis
GTGCCTTTGAAAGCTCGCCTTTAAGCTCAGAGAGTGTACCGACCTCAGTAGCCGTGACTATCGACAGTGGGCGTTTAAAGTCCGTCACCGCCTCATAGTTCCTGC	385	NC_014833_93681	0	1	no	Ruminococcus.albus
CGTGCCAGATTCCTTACCGGAAGCATTGGCAGAGTGTACCGACCTCAGTAGCCGTGACTATCGACAGGGATTATCCTATTTGAGTGACATCAAGTTCAGTTGTTG	385	NC_015381_54805	0	1	no	Burkholderia.gladioli
GCTGTCTCACTGTCTACAATCTTTCCTTTGAGAGTGTACCGACCTCAGTAGCCGTGACTATCGACAGCTGGTGAGAGGTCTACAGTTGCGCCTGATAGTGTCGCG	385	NC_015499_14241	0	1	no	Thermodesulfobium.narugense
GCCTTTAAACGTTCCTGATAGCTCCTCATCAGAGTGTACCGACCTCAGTAGCCGTGACTATCGACAGTATTGTAGTTACGCGACATACTCTGCGTCATCCCATGC	384	CP_006659_13074	0	1	no	Klebsiella.pneumoniae
GTGCCCACGAATCGAGGCTTTGTGGCTATTAGAGTGTACCGACCTCAGTAGCCGTGACTATCGACAGAGTTGTGTACGTTTGTCGCAATGGAGTTTATCAATTCG	384	NC_003450_31113	0	1	no	Corynebacterium.glutamicum
GTAAGGATTGCCCAACTGACTTGGCGCCCGAGAGTGTACCGACCTCAGTAGCCGTGACTATCGACAGTTTTTTCGGGTTGCCAAAGATCAATACAGACGTAGGTC	384	NC_007520_34151	0	1	no	Thiomicrospira.crunogena
CTGCTGAAGAAATAGCCCAAGGTATTCTCGAGAGTGTACCGACCTCAGTAGCCGTGACTATCGACAGGGCGGTTTGCAGCAAGAGTTATCTCACGCTGCAAGCTG	384	NC_007775_87535	0	1	no	Synechococcus.sp.
CGCCGTAAGTTTGCATCTGTTGTGGAGTTAAGAGTGTACCGACCTCAGTAGCCGTGACTATCGACAGAATTGGATTTGGGCCTACGCTTACCACATAAACACCAC	384	NC_011126_29219	0	1	no	Hydrogenobaculum.sp.
CCTACCAGAACGAATGCGACGATGCGCTGTAGAGTGTACCGACCTCAGTAGCCGTGACTATCGACAGATTCGCCTTGAAGCCCGAGTTGCAAGACAAGATCGTTC	384	NC_012559_41342	0	1	no	Laribacter.hongkongensis
GGGAGGAAGTCATCTTCGAATGACATGGGAAGAGTGTACCGACCTCAGTAGCCGTGACTATCGACAGAGCGGTTTCGCTTGAGCTCGACCGCCTTGTTTGCATTC	384	NC_012590_48440	0	1	no	Corynebacterium.aurimucosum
CGGCAACAATTTCACACAGAAGGAGCTCGTAGAGTGTACCGACCTCAGTAGCCGTGACTATCGACAGACGGGCTTACCTAATACCAGACTGGTGGATCCATCCAC	384	NC_012691_17809	0	1	no	Tolumonas.auensis
GCCGATTTCCTGGTCTATAACAAGCAGTTCAGAGTGTACCGACCTCAGTAGCCGTGACTATCGACAGATCTTCTCCATAGGTGTTGCTCCGGTGACGATTAATTC	384	NC_013943_11689	0	1	no	Denitrovibrio.acetiphilus
CATACGCCACCCGTGGGACAATACCATTGTAGAGTGTACCGACCTCAGTAGCCGTGACTATCGACAGTATACTGGCAAAGAGATTGTTGTAGGCACATGGGAGGG	384	NC_014752_28767	0	1	no	Neisseria.lactamica
GGTCTACCAGTGAGAATCGTAGAGCATCCGAGAGTGTACCGACCTCAGTAGCCGTGACTATCGACAGTTGAAAAGTTCGATAAGGAATGTTAAGCCTTTCCAGGC	384	NC_014960_74028	0	1	no	Anaerolinea.thermophila
CCGGACGTTCAGATCCTTTGCTGACTGCAAAGAGTGTACCGACCTCAGTAGCCGTGACTATCGACAGGTATAAGACAGCTTGGTATTCGAGTGTTACGATACGAC	384	NC_016603_112389	0	1	no	Acinetobacter.calcoaceticus
GACTGGACTACCCTCAGGATATCCTGTACTAGAGTGTACCGACCTCAGTAGCCGTGACTATCGACAGTGGGATTGTACTAACCAACGGCGCGATGTTCTCTACAC	384	NC_020819_66501	0	1	no	Lactobacillus.brevis
GCAGCGATTCTCTCGTTAGATCGGCCTGACAGAGTGTACCGACCTCAGTAGCCGTGACTATCGACAGTGGGTATAAAAGCAGTTGCAGTATCCGGGTCAGTCATG	384	NC_023137_88317	0	1	no	Phaeobacter.gallaeciensis
CTGGAGGCACTTCCTGATGATAAACTTTCCAGAGTGTACCGACCTCAGTAGCCGTGACTATCGACAGTTAACTAGCAGGAAGGGTAAATCCATGCAGCAGTATAG	383	NC_000922_10172	0	1	no	Chlamydophila.pneumoniae
GCCTGCAAACACCGCGCTGGATCAGCACAGAGAGTGTACCGACCTCAGTAGCCGTGACTATCGACAGTACAATGGGGCGGATCGTAATGGCTTTCTAAATCAATG	383	NC_007088_39406	0	1	no	Xanthomonas.campestris
GCGCGTGCGATTATCGGTCGTGATGTGGTGAGAGTGTACCGACCTCAGTAGCCGTGACTATCGACAGGACTATGATTGAGCCGAAATGATGTGAATATCGAAGCG	383	NC_007520_25534	0	1	no	Thiomicrospira.crunogena
GTGCAGGGAGACTGTTCGCCGCTGCCAAAGAGAGTGTACCGACCTCAGTAGCCGTGACTATCGACAGTTGTTGTTGTGAATTTCTTATTGGAGAGTATCGGGAAG	383	NC_007794_16567	0	1	no	Novosphingobium.aromaticivorans
GCTCTAGTCTCGAGCGCTCACCAGATTCAGAGAGTGTACCGACCTCAGTAGCCGTGACTATCGACAGATAACTTATCGAATCCTTGTTGACCAACTTCCCGCATC	383	NC_008278_6441	0	1	no	Frankia.alni
CTTCGCCTTCGAATTGATGGTCAATGTGGCAGAGTGTACCGACCTCAGTAGCCGTGACTATCGACAGTCTAGTTACACCACGTGAACACCACTCTGTTTCAGTGC	383	NC_008554_68152	0	1	no	Syntrophobacter.fumaroxidans
GAGAGGTTCTCTCGATCTTCCCAGCATGACAGAGTGTACCGACCTCAGTAGCCGTGACTATCGACAGTATTAATGAAGTCGCATCATTGAGAACCATTACATTCG	383	NC_009085_60035	0	1	no	Acinetobacter.baumannii
GCGATTGAGGTGTCAATCTTCTGCGGTGCGAGAGTGTACCGACCTCAGTAGCCGTGACTATCGACAGGTCTACTCAACGAGTTCGACCTTTCATGTGGTCCCAAG	383	NC_009664_108895	0	1	no	Kineococcus.radiotolerans
GTTCAATGGCGCACGATGATCAGAAATAGCAGAGTGTACCGACCTCAGTAGCCGTGACTATCGACAGTATGGCCTCAATTCCAGACTGTTTCTCCTATTAGCCGC	383	NC_011593_31633	0	1	no	Bifidobacterium.longum
CACGATCGCAATCGTTGCTTTGCTCGCAACAGAGTGTACCGACCTCAGTAGCCGTGACTATCGACAGTCATTATTGCAGGGAGCTTCAATGAAGAAATCACTCGC	383	NC_013174_27333	0	1	no	Jonesia.denitrificans
GTAGACTGTGACGGTCATTCCGTCCGCTTTAGAGTGTACCGACCTCAGTAGCCGTGACTATCGACAGATCATAACCTGTAATCACCGCGAATCAGCGTCTTTCCG	383	NC_013521_215	0	1	no	Sanguibacter.keddieii
GGTACGGTTCGAAGGCTCAACATGCGACCAAGAGTGTACCGACCTCAGTAGCCGTGACTATCGACAGGGGCTATTGGATGTCATATCTCGAGGAGTGTGATAAGC	383	NC_013854_52799	0	1	no	Azospirillum.sp.
CGGCAAGAATCGTTACTCATGGTTATTTCAAGAGTGTACCGACCTCAGTAGCCGTGACTATCGACAGCCGCTTCGCAGTCGTCTGCCCTTATTGCCGAACTGAAG	383	NC_021994_21060	0	1	no	Enterococcus.faecium
GCTGATGCCGTTGAGCTCGTGGTTTCATCTAGAGTGTACCGACCTCAGTAGCCGTGACTATCGACAGTAATACTCGCTCGACTTACCTATTCCGATGAGTTCAAG	382	CP_002379_78563	0	1	no	Arthrobacter.phenanthrenivorans
GTGAAGCAGCAGGTCTATCAGATGCGTCAGAGAGTGTACCGACCTCAGTAGCCGTGACTATCGACAGTTGGTTCTTCCGACCAGTTGAAACAGGTACTTGTCGAC	382	NC_002937_93194	0	1	no	Desulfovibrio.vulgaris
CTGTATTTGGTGTTATGATGCTTGGTGTTGAGAGTGTACCGACCTCAGTAGCCGTGACTATCGACAGCATATAGGGCCCTGGCGCATGGATGACTATGGTTAGCG	382	NC_007575_31007	0	1	no	Sulfurimonas.denitrificans
CACTGAAAGGATGCGCGGAGTTACTCGCGGAGAGTGTACCGACCTCAGTAGCCGTGACTATCGACAGAGGGTGTAGGATGTTTGACTGCTTTGAACACCTCAAAC	382	NC_008700_86303	0	1	no	Shewanella.amazonensis
CACCGTGATGTTGATCGTTGCCGCTTATTAAGAGTGTACCGACCTCAGTAGCCGTGACTATCGACAGGAAAGATCGCTGTCGATTTATTTCGGTGCCGTGGCGTG	382	NC_008825_37559	0	1	no	Methylibium.petroleiphilum
GTCACATTCGTAGAAATGTGGGCAAAGCGGAGAGTGTACCGACCTCAGTAGCCGTGACTATCGACAGATATCGGGTTCGTATGTAATGTCTTGCATGCTGCATCC	382	NC_010376_52417	0	1	no	Finegoldia.magna
CTATCGCAAACGCGGGAGAAACAATCCTATAGAGTGTACCGACCTCAGTAGCCGTGACTATCGACAGGTGGTCTCGTCGGTTTCGGACATGATCTGGCTTGAATC	382	NC_011144_141	0	1	no	Phenylobacterium.zucineum
GCGTGTCAGTCGGTGTAGGGTGATGACAGAAGAGTGTACCGACCTCAGTAGCCGTGACTATCGACAGTCACTGTTGAGTGAGACTGCGTCTGATTCTGTGAGATG	382	NC_012803_11026	0	1	no	Micrococcus.luteus
GTTTCCGTGGTTCTAAAGGTACATCATACCAGAGTGTACCGACCTCAGTAGCCGTGACTATCGACAGAATTCAGTGATTGAACTGGCAGGTTATCCCGTCAGTAC	382	NC_012982_31646	0	1	no	Hirschia.baltica
CCTGGGAAGTTATTCTTAATGCCTGTTCTTAGAGTGTACCGACCTCAGTAGCCGTGACTATCGACAGTATGGTTGTAACCTTCGATACAAAGGTCGCCAGGCTGG	382	NC_013223_37198	0	1	no	Desulfohalobium.retbaense
GAAACCCTCCCTGTGGATTCGATTATCAGCAGAGTGTACCGACCTCAGTAGCCGTGACTATCGACAGTCGTTCCTCGGGAAGCGTCTCAAGTTTATGCTCAACCG	382	NC_013522_42013	0	1	no	Thermanaerovibrio.acidaminovorans
CGCATTATGCAACACATGACCGCTGAAGGGAGAGTGTACCGACCTCAGTAGCCGTGACTATCGACAGTGTTTTAGATATGAGCATGCTTGATATGGGCACTTTGG	382	NC_013595_255080	0	1	no	Streptosporangium.roseum
GATCGATTTAAAGGCTTCGGAAGGAGGCATAGAGTGTACCGACCTCAGTAGCCGTGACTATCGACAGATAGTGTAATTAAGTTGGGCGTCGTAGGCATCATTCAG	382	NC_014762_325	0	1	no	Sulfuricurvum.kujiense
CTCTTGGCTCTATGCGTGGATCTATAATTAAGAGTGTACCGACCTCAGTAGCCGTGACTATCGACAGGTTGACTTCGCCATTAATAGCTGCTACGAATTCGCCGG	382	NC_014922_46225	0	1	no	Haemophilus.influenzae
GGTTAGCGATCGTTAACATGTTAGCGATTGAGAGTGTACCGACCTCAGTAGCCGTGACTATCGACAGTTAAACGGGTGTCGAGCGACGTCATGGACACCCTCCTC	382	NC_015312_217226	0	1	no	Pseudonocardia.dioxanivorans
CCGTTTCGAACGATACGGAATCTGAAACCCAGAGTGTACCGACCTCAGTAGCCGTGACTATCGACAGTGGATTTTGTCATCACGATAGGATCCGGGTTACGGAAC	382	NC_015312_8590	0	1	no	Pseudonocardia.dioxanivorans
GATATTCTCTGGTTTCTGGCTCAGCATCTTAGAGTGTACCGACCTCAGTAGCCGTGACTATCGACAGTCTTCAAAGCTCCTGGCCAATGATTTCTGAAAGGTCGG	382	NC_015681_44831	0	1	no	Thermodesulfatator.indicus
CCAGACGAATTCCGTTCGTATTCACCTGAAAGAGTGTACCGACCTCAGTAGCCGTGACTATCGACAGTGAACAATTCAGGGCCCAGACGAATTCTTCGTCCTGTG	382	NC_016048_136996	0	1	no	Oscillibacter.valericigenes
CTCCGCTACCGTCTGTGACATTCACGATAAAGAGTGTACCGACCTCAGTAGCCGTGACTATCGACAGTTGGCAATCTGTTGTAGCTGTCAATGTCCCGACTTTCG	382	NC_017492_56356	0	1	no	Lactococcus.lactis
GTCGTCTCCCGAAAGGACGTTTACGTAGGAAGAGTGTACCGACCTCAGTAGCCGTGACTATCGACAGGTTTATTAATTGCCGTACCGTATCTCGTCTATGGTGAC	382	NC_018024_37908	0	1	no	Anaerobaculum.mobile
CCACAATCTGCCCAAGATGCTGTATTCCTAAGAGTGTACCGACCTCAGTAGCCGTGACTATCGACAGGTCGCTTGGACCCTGCAAAGGAGGCCGACCATGAACAC	382	NC_020516_24025	0	1	no	Azoarcus.sp.
CTGGATAATCACGTCGTTCCGTCAGTTCTTAGAGTGTACCGACCTCAGTAGCCGTGACTATCGACAGCACCCATGGTATTGCTTTGTTAAACACACGCACCGCTC	382	NC_021179_16625	0	1	no	Treponema.pallidum
GAGGTTGACCGAAACCACGTACTGAGGATCAGAGTGTACCGACCTCAGTAGCCGTGACTATCGACAGTTGTCTAGTGCCGATGAAGTAATGGTAGTCGGGTATCC	382	NC_022438_52231	0	1	no	Leifsonia.xyli
CCCGTGTCAGGCAATTGATCATTTCATCTGAGAGTGTACCGACCTCAGTAGCCGTGACTATCGACAGGTAGTTCTTTTCCTCAATAATCCGCGACATCGGTTTCG	382	NC_023065_87958	0	1	no	Magnetospirillum.gryphiswaldense
CATTGTTGTGCCGACGCCAGTCACTGATGTAGAGTGTACCGACCTCAGTAGCCGTGACTATCGACAGGTATACGGGGCTTTGGCTGTTTGTTGAATACCTTCAAC	381	NC_002745_62057	0	1	no	Staphylococcus.aureus
GTTGTCCACTCATACACATGGCTATAGCATAGAGTGTACCGACCTCAGTAGCCGTGACTATCGACAGCGTTATTATCCCACCGCATTGGACTGTAGAAGGTATTG	381	NC_011126_4746	0	1	no	Hydrogenobaculum.sp.
CAGGACCTGACTTCTTCATCTGTACTGGAAAGAGTGTACCGACCTCAGTAGCCGTGACTATCGACAGAAATATAACCTTTGCTCCTGCAAGCATGAAGTACTCTG	381	NC_011296_66623	0	1	no	Thermodesulfovibrio.yellowstonii
CAATTGCAGCAAATGTGCCTTGTAACCGGCAGAGTGTACCGACCTCAGTAGCCGTGACTATCGACAGTTTCTAAAATCATCTCGACGCTGTTCCAATACGTGGTG	381	NC_013766_76575	0	1	no	Listeria.monocytogenes
CTGACAGCGAGCGATCTCGGGCAGATCATTAGAGTGTACCGACCTCAGTAGCCGTGACTATCGACAGAATCATTGTACGCGCATTATGTCGAATCGAGTTATCGG	381	NC_013851_100190	0	1	no	Allochromatium.vinosum
GGCAGTTGCAGTTATATTTGCCGTACCGGCAGAGTGTACCGACCTCAGTAGCCGTGACTATCGACAGACGCTCTTCTTTACTGCAAAGATATCTGTTTGTCCTCC	381	NC_015321_127818	0	1	no	Fluviicola.taffensis
GGATAGCGGGTATCCATTGTGGGTATCCGCAGAGTGTACCGACCTCAGTAGCCGTGACTATCGACAGATTGTACTGCTTTACGAATGAAAGACCTATTTCGATAG	381	NC_015978_20287	0	1	no	Lactobacillus.sanfranciscensis
GGATCCATCTCATTGCCCATGGAGCGTAAAAGAGTGTACCGACCTCAGTAGCCGTGACTATCGACAGGAAGAGTTGTAACTCCTCCCTTACCAATCTGTAAGATG	381	NC_018017_124224	0	1	no	Desulfitobacterium.dehalogenans
CGAATCCTGACGACCGAAATTCCACATCATAGAGTGTACCGACCTCAGTAGCCGTGACTATCGACAGTCAGTATTTTCCTCCTCACCTTTACCGTGACCCGAAGC	380	NC_002977_33865	0	1	no	Methylococcus.capsulatus
CAAGGCTCATGCTTGCCCGGTCAGAATGGCAGAGTGTACCGACCTCAGTAGCCGTGACTATCGACAGCTTAGGTTACCCGATGAACAATCACATTTAACCACATC	380	NC_003143_78887	0	1	no	Yersinia.pestis
GGCAGTATGTACAACATCATCTGGGATTCGAGAGTGTACCGACCTCAGTAGCCGTGACTATCGACAGCATCCGCTCCGAACCTTATGCTGCTCGTCGATAACTCG	380	NC_007005_27377	0	1	no	Pseudomonas.syringae
GTTTCGCAGAACCTTCTTGTGTTCCCTAGTAGAGTGTACCGACCTCAGTAGCCGTGACTATCGACAGGGAGGATATGATGCTGCGTCAGGGTATTTCCCTGTGTC	380	NC_008782_67143	0	1	no	Acidovorax.sp
GTTTCTTCGTCCAATTGGCATAGCTTGCCCAGAGTGTACCGACCTCAGTAGCCGTGACTATCGACAGATGTAGGTGCACGCTTAATATTCCATTGATCCACAACC	380	NC_008825_85887	0	1	no	Methylibium.petroleiphilum
GCAGGTAAACGATATGCCAGCGATAAGCGCAGAGTGTACCGACCTCAGTAGCCGTGACTATCGACAGCTTACATCGTCATTTCTATCCATCACGCTACAAACCCG	380	NC_009138_87160	0	1	no	Herminiimonas.arsenicoxydans
GATGAAGTGTTGCTGGAGGCTGCCAAAGGGAGAGTGTACCGACCTCAGTAGCCGTGACTATCGACAGGGGGCTCCGAGCAGATCCATCTGTTTCATGATCTGGAG	380	NC_009663_8545	0	1	no	Sulfurovum.sp.
GCTTCGTCAGCTAGCAATGGAGTGTATGCTAGAGTGTACCGACCTCAGTAGCCGTGACTATCGACAGCACTACGTGCAGCCGATACATGGACCTGTAGTTTCGAC	380	NC_009720_20256	0	1	no	Xanthobacter.autotrophicus
GGGACTATGTTTAAGGTCAGCTTTGATGACAGAGTGTACCGACCTCAGTAGCCGTGACTATCGACAGTGTTTACGGGCTGCAAGCCTGTTCAGATCGATTTCAAC	380	NC_023137_110686	0	1	no	Phaeobacter.gallaeciensis
CACCGGATACACCAGAGAACGATGCAGCCTAGAGTGTACCGACCTCAGTAGCCGTGACTATCGACAGCTTCCTTATGCTGGCTATCGATGGTGTGTTCTGGCGCA	379	IPAH_71041	0	1	no	0
GTGCAAGCTCTATCGATAATGCACGCGAACAGAGTGTACCGACCTCAGTAGCCGTGACTATCGACAGTTGTCATTATGCAGGTGGATTAGGTGCACTCGGTCTGG	379	NC_005966_83862	0	1	no	Acinetobacter.sp.
CTTTGCCAATACGAACAAGGGTCATATGGCAGAGTGTACCGACCTCAGTAGCCGTGACTATCGACAGCTTACGCTGGTTTCGGGTCCGAAGGACAAGGTCGACAC	379	NC_008686_30173	0	1	no	Paracoccus.denitrificans
CGGATTAATCTTCGCCAGAACCTCTACCGCAGAGTGTACCGACCTCAGTAGCCGTGACTATCGACAGCGGTATATAGCATCCATAAAGCGCATATTGTTGACCGC	379	NC_008709_111492	0	1	no	Psychromonas.ingrahamii
GGTAAGACAGCAAGATTGATGCCCATGATCAGAGTGTACCGACCTCAGTAGCCGTGACTATCGACAGGACGGATGGCCGAAGAAGATAGCGGTGTCGACATGTCG	379	NC_013446_144708	0	1	no	Comamonas.testosteroni
GACCTGCAGGCGATTTAGGTCCTATTTATGAGAGTGTACCGACCTCAGTAGCCGTGACTATCGACAGTTTCCTCACAACTACAGAGCAAACTGCGCGCTTTAATC	379	NC_021661_95863	0	1	no	Psychrobacter.sp.
CGAACGCTGTCGATCTGGCTATCTTCAATCAGAGTGTACCGACCTCAGTAGCCGTGACTATCGACAGGGTTTGCTAACATGGCCTGGTGGGTAGTGAAGATGTCG	378	CP_0047441_125396	0	1	no	Pseudomonas.stutzeri
CTGGCTACTACTCTGACGTCAGGATTCTAGAGAGTGTACCGACCTCAGTAGCCGTGACTATCGACAGCATACTCTACCCTCAACGAAGCGGCTCAAATCCACCTC	378	NC_002696_9651	0	1	no	Caulobacter.crescentus
CTTGTTGCGCGGTCGTTGCAGCTTGTCCAGAGAGTGTACCGACCTCAGTAGCCGTGACTATCGACAGAGTGAAACCGATCAACAAGTATTTCATTGTCCATCCCG	378	NC_007298_150017	0	1	no	Dechloromonas.aromatica
GTGCTTCCCATTCGGATTCAATTTATACCAAGAGTGTACCGACCTCAGTAGCCGTGACTATCGACAGAGTGATATCCGGTCGAACACATGTTCCGCGAAGGTCGG	378	NC_008435_119068	0	1	no	Rhodopseudomonas.palustris
GGAATGGCTGAGCGGATATTAGACGCATTGAGAGTGTACCGACCTCAGTAGCCGTGACTATCGACAGCGTAGAGTTTGGGAAATTGGCGTGAGTTAGCACGTCTC	378	NC_009488_64208	0	1	no	Orientia.tsutsugamushi
CTATTACTGGCTGCCCACCGTTATTCATTGAGAGTGTACCGACCTCAGTAGCCGTGACTATCGACAGTTCTCTTTTATGCTATGGCTGAGAAGCTTTCAAGAGCG	378	NC_010382_154282	0	1	no	Lysinibacillus.sphaericus
CATACAAGGCAGACAATGTCCATTACGACGAGAGTGTACCGACCTCAGTAGCCGTGACTATCGACAGGTTGAGCGGATGCTTCCAATTCCCGATCGGTCTTCCCG	378	NC_010581_128288	0	1	no	Beijerinckia.indica
GAGCAAAGAGTTCCCTACCTACAACAATGAAGAGTGTACCGACCTCAGTAGCCGTGACTATCGACAGTTTTCGACGGAGCATATGGCTATGTTACGCGACTTGTG	378	NC_013162_39	0	1	no	Capnocytophaga.ochracea
GGCATTGAGCCAGTCCATGCTTCGTTCGTAAGAGTGTACCGACCTCAGTAGCCGTGACTATCGACAGTGCCTTGCCTCTTCCTCGTCGATGTATTCATTGACGGC	378	NC_013730_113528	0	1	no	Spirosoma.linguale
GGATTGGTCGAGTTGGTAATCTTAAGTCCAAGAGTGTACCGACCTCAGTAGCCGTGACTATCGACAGTATATTACATCTTTGTCACCTTGACATCCGCTGAGACG	378	NC_015760_53822	0	1	no	Streptococcus.salivarius
CCTTTAATGCCCTAACAGCTGCCCGGGCAGAGAGTGTACCGACCTCAGTAGCCGTGACTATCGACAGAATATTTTTGGTAATGGTGTGCACCCTGTCTTTATGTG	378	NC_017501_20091	0	1	no	Neisseria.meningitidis
CCTTGATCAACTGTTTCACTTGCCGCCGTGAGAGTGTACCGACCTCAGTAGCCGTGACTATCGACAGCGAATTCTCAATCTCGTGATCAATTCTTACGTCTTGTC	378	NC_019042_46899	0	1	no	Streptococcus.dysgalactiae
CAATATGGCGTGTTCTGCGGCACTTGGATTAGAGTGTACCGACCTCAGTAGCCGTGACTATCGACAGCTTCCCTGAAATCCTAGGGTCTGTGCAGCCTGAATGGC	378	NC_021744_29967	0	1	no	Lactobacillus.helveticus
CGTACGCCGTTCTTATGGCGTTAAGTTTGAAGAGTGTACCGACCTCAGTAGCCGTGACTATCGACAGCACTATGCTGTTGCTCCCATTGTGGATTGCAGGCCTAC	378	NC_022349_892	0	1	no	Vibrio.alginolyticus
GGGAATATCTACGGCAGCAGGCCAGTAACGAGAGTGTACCGACCTCAGTAGCCGTGACTATCGACAGCATTTTTGCGCATAGTGCGTTGGGTTATCGCTCACCAC	377	AGGR_6181	0	1	no	0
GTCATAACAAGGCGATGGTAGCGAAATAGAAGAGTGTACCGACCTCAGTAGCCGTGACTATCGACAGTAGACGCATTGTTCCCGGTACCCGTAATTCGCAGAAGG	377	NC_007404_55020	0	1	no	Thiobacillus.denitrificans
CCATTCCGTTAAAGACATGCCTGCCTTATCAGAGTGTACCGACCTCAGTAGCCGTGACTATCGACAGTATCGTTAGTCTGTGCCGTCAAACTTAGTGGCCGCCTG	377	NC_007576_5106	0	1	no	Lactobacillus.sakei
CACTTCCCGGTTACCGATCGTGATCATGGAAGAGTGTACCGACCTCAGTAGCCGTGACTATCGACAGTGTTTTTGATACTCGAAGATCAGGTAGCAATCCAACGG	377	NC_009615_11903	0	1	no	Parabacteroides.distasonis
CAGTCGAAATATTTCGACTACAAGATCAATAGAGTGTACCGACCTCAGTAGCCGTGACTATCGACAGTTACCAATACAATGGCGGACGGCTCCTTCGCAAAGCTC	377	NC_011666_38484	0	1	no	Methylocella.silvestris
CAAAGGCAAGATCAAGTTGAATATCGAGGTAGAGTGTACCGACCTCAGTAGCCGTGACTATCGACAGTGGCAGGTATGCACGCTGGAAGAGGCGCTTGCGTTGTG	377	NC_013204_103285	0	1	no	Eggerthella.lenta
GGATGCTTGCGAAATGACTTTGTGTTCCGGAGAGTGTACCGACCTCAGTAGCCGTGACTATCGACAGTTTACAGCCATTTCATGTGCTGATAATCACCCAGAACG	377	NC_014148_141906	0	1	no	Planctomyces.limnophilus
CATAATCAGTTGCCCTGAGTTCTCCTTTCCAGAGTGTACCGACCTCAGTAGCCGTGACTATCGACAGATGTCATCCATTTAGAAATGATCTGGAGACGGCCATCC	377	NC_014408_32252	0	1	no	Methanothermobacter.marburgensis
GGTTGTCATTGGTGCACCAGCATAGCCGATAGAGTGTACCGACCTCAGTAGCCGTGACTATCGACAGTCTTCCCTCAACATTTGCACGCATTTCTCCGCTAAAGC	377	NC_014650_80121	0	1	no	Geobacillus.sp.
CAATGATGATTCGGTATCCACGGAACAATGAGAGTGTACCGACCTCAGTAGCCGTGACTATCGACAGGTGTTAGTCTGGATTGCCGAGTTCGATGCGACCGTTTG	377	NC_016909_6644	0	1	no	Rickettsia.rickettsii
CCGTTGGTCGAATACGCACTACATCTAAGCAGAGTGTACCGACCTCAGTAGCCGTGACTATCGACAGATTGGGTTCACTGTTGCCGGTTCCATGACATCTCCTTG	377	NC_022523_26108	0	1	no	Bifidobacterium.animalis
ACCTTCGTATATTGAAGCGGCTAAAGAAGAAGAGTGTACCGACCTCAGTAGCCGTGACTATCGACAGGATGTGTTCTTTGTCTTTAGCTGCCTGCTTTCTATTCC	377	STP_741	0	1	no	0
GGAATCAAGAGATTGTGAGTAGGCGTCACCAGAGTGTACCGACCTCAGTAGCCGTGACTATCGACAGATTTTAGTTTATCTCCTATCGCGTTGCGTTATGTAGCG	376	NC_000922_3765	0	1	no	Chlamydophila.pneumoniae
CATCAGGAAGGGCGACTGATAGCGTTTGATAGAGTGTACCGACCTCAGTAGCCGTGACTATCGACAGTCGCCTTTTTCGAGCATCACGACACGGCTGTACTGACC	376	NC_008048_10021	0	1	no	Sphingopyxis.alaskensis
CAGTGTTTGCTATTATCTCTTGGGCTTGGCAGAGTGTACCGACCTCAGTAGCCGTGACTATCGACAGTCCGATTGTCCCATGCGCATTGTATTGCCACATTTGAC	376	NC_009488_47571	0	1	no	Orientia.tsutsugamushi
CTGGGAGTGTCCTGATGCGTGACGTGGAATAGAGTGTACCGACCTCAGTAGCCGTGACTATCGACAGCAAGGGTGCTGGAAACGTTTGCTGTCACACAGGAACTC	376	NC_013174_70959	0	1	no	Jonesia.denitrificans
CGACGTCGAAGACAAGAATCGGGCGGTTCAAGAGTGTACCGACCTCAGTAGCCGTGACTATCGACAGCTTTTCTTCTGATCCTTGAGGAGGTTGAGACTGAACTG	376	NC_013854_8133	0	1	no	Azospirillum.sp.
GGCGGTTCTGATCAATCAGGTCCGTGAGGTAGAGTGTACCGACCTCAGTAGCCGTGACTATCGACAGACGCTTACTTTCCACTTTATCCACAAACCAATCGAGCC	376	NC_014216_25764	0	1	no	Desulfurivibrio.alkaliphilus
CCAGGTTATTGAGGAGCACATAGGCCCGTTAGAGTGTACCGACCTCAGTAGCCGTGACTATCGACAGTTCCGAATTTACCATCGCAGGGTACTCCAGGTTGTACG	376	NC_014973_105019	0	1	no	Geobacter.sp.
CAGTTTATCATAAATTGAGGGATGCGGGTTAGAGTGTACCGACCTCAGTAGCCGTGACTATCGACAGTTAGTCTCGTGTGGCAACGGATGCCGCAACAGGAGAGC	376	NC_021744_21209	0	1	no	Lactobacillus.helveticus
CCTTGAACTTAGGTACTTCAGCGAAAGGCTAGAGTGTACCGACCTCAGTAGCCGTGACTATCGACAGAATGATAATGGATAAAGCGGCATGTGTTAGTCTTGCAA	375	BFPA_371	0	1	no	0
CTTGTCATCCTTGAGAAGGAACGTCTTTCCAGAGTGTACCGACCTCAGTAGCCGTGACTATCGACAGACTAGAAGCATGGGTATTACGGCGCTCTATTCTTAAGG	375	NC_000922_29895	0	1	no	Chlamydophila.pneumoniae
GTATTCAAGAGGGTGTAGAACCCGGACAAAAGAGTGTACCGACCTCAGTAGCCGTGACTATCGACAGGTCGTAGCCTGCATGTGCTCTTGGAAACTGTTGTTCAG	375	NC_004557_36164	0	1	no	Clostridium.tetani
CTCGAGCCCATTGTGACAGTGTTATTATTAAGAGTGTACCGACCTCAGTAGCCGTGACTATCGACAGTGCATAAGTGGGCGCCGTTATCGGGTTGTATGCGCAAG	375	NC_010644_43618	0	1	no	Elusimicrobium.minutum
CAATTGCCGATCAATTCGCCCGGATTAGTCAGAGTGTACCGACCTCAGTAGCCGTGACTATCGACAGTGATTGTTATCTGTTCATACACCTGGAGCATAGTGCTG	375	NC_010655_14428	0	1	no	Akkermansia.muciniphila
CTGATAGCGCTCTAGTGTGCCGATGGGCATAGAGTGTACCGACCTCAGTAGCCGTGACTATCGACAGGAAGGGATGCTTTGTCTGTTCTTTAGCTTTGAAACGCG	375	NC_011126_7272	0	1	no	Hydrogenobaculum.sp.
GAACCTCTGCCCTGTTTACCCTTGTAGGAAAGAGTGTACCGACCTCAGTAGCCGTGACTATCGACAGCGGTGTATATCATTCCGAACACCCTCAATGGGTGTGAG	375	NC_011296_13161	0	1	no	Thermodesulfovibrio.yellowstonii
GATCGGCGACCGTACGTTAACGCTCACATCAGAGTGTACCGACCTCAGTAGCCGTGACTATCGACAGGTGCACGCCATGTCGATGATTGATTGTTGACAATCTGC	375	NC_012669_58897	0	1	no	Beutenbergia.cavernae
GTTGCCGCAGATGTTTCACTTCGGCCCGGTAGAGTGTACCGACCTCAGTAGCCGTGACTATCGACAGGTAGAGGGGCGAGTTCGTCTTCATTGATTTCCGGTTTG	375	NC_012691_37548	0	1	no	Tolumonas.auensis
CTTGGTAGCGCCCGTTGCAGCCAATCTTGAAGAGTGTACCGACCTCAGTAGCCGTGACTATCGACAGTAAATCTGTACCTTTCTGGGTATTCTGGTATCGTATGG	375	NC_013422_37375	0	1	no	Halothiobacillus.neapolitanus
GATGTCATGACTGCCATGCAGCACGAGGCCAGAGTGTACCGACCTCAGTAGCCGTGACTATCGACAGCTAAGGTCACGATGCTGATCTATGACGACACTTTCACC	375	NC_013521_73057	0	1	no	Sanguibacter.keddieii
GTGTCATGGACTTCCATTTCGCATAGCCGTAGAGTGTACCGACCTCAGTAGCCGTGACTATCGACAGTGTTCGTGTCCTCAGGCTTTCGGTGAACCGGTCATTCG	375	NC_013595_2578	0	1	no	Streptosporangium.roseum
GCGTAATTGCATCCGATATCGGATTTGTTTAGAGTGTACCGACCTCAGTAGCCGTGACTATCGACAGTCGGACCAATGGACAGAATCGGTCACCCTTGACCATCG	375	NC_013854_104631	0	1	no	Azospirillum.sp.
CTCAAACCTATCAGGATCACGAAGCTGATTAGAGTGTACCGACCTCAGTAGCCGTGACTATCGACAGGGGTTTTTTGGTGCCCAATTCGATGAAGGCCCGAGTAG	375	NC_014153_53932	0	1	no	Thiomonas.intermedia
CTGTGCGGTGGATGAGAATGCTGTTCTCCCAGAGTGTACCGACCTCAGTAGCCGTGACTATCGACAGGGTGGATTGTTTCTACAGCCATCGTTGATTCGGTTCGG	375	NC_015381_25716	0	1	no	Burkholderia.gladioli
GATTCCCGTAACCGATAATGGACCACGTGTAGAGTGTACCGACCTCAGTAGCCGTGACTATCGACAGCTTGCACTGATTCGCATGTTAACACCACGTATTCCTGG	375	NC_015601_30101	0	1	no	Erysipelothrix.rhusiopathiae
CTTTGCTGTATGCGGTCCGTCAACGGCATGAGAGTGTACCGACCTCAGTAGCCGTGACTATCGACAGTTATTGCACTGCTGATAGTCTGATAACAAGGCTAGCAG	375	NC_017566_71967	0	1	no	Shewanella.putrefaciens
CTTTATCCAGCGTGTTGTATAACACGCGCCAGAGTGTACCGACCTCAGTAGCCGTGACTATCGACAGACTCATTGAGGCGATCACGGCAACGGTTGATGGAATGG	374	NC_009138_81923	0	1	no	Herminiimonas.arsenicoxydans
GACGTGCTGGTATGGGTGGCTTATACGAAGAGAGTGTACCGACCTCAGTAGCCGTGACTATCGACAGATCGTCCGGTGATATTCAGCTCACGATTCAAACCTTGC	374	NC_009379_9352	0	1	no	Polynucleobacter.necessarius
GATTTAACTTATCGTGCTGATGCACCTGAAAGAGTGTACCGACCTCAGTAGCCGTGACTATCGACAGTGACCATACGTATAGGCGCTGTATTAGCAACGGTGCCG	374	NC_010471_13062	0	1	no	Leuconostoc.citreum
GCGGCGTTGAGATTAAGGTCCCTAAATTGGAGAGTGTACCGACCTCAGTAGCCGTGACTATCGACAGCTATAAGGTGAACAGGGCGATGCAAGGCGAGATGGTTG	374	NC_011768_316	0	1	no	Desulfatibacillum.alkenivorans
CTCAATTCAGAAGGTCGTTTGACCGTGGATAGAGTGTACCGACCTCAGTAGCCGTGACTATCGACAGTCCAGGGGGACAAGCCTTCCCGCAAGTTTACCGCTTAC	374	NC_014152_21825	0	1	no	Thermincola.potens
GGCTTGATATAGTAGTCCCACATTCTCTGAAGAGTGTACCGACCTCAGTAGCCGTGACTATCGACAGTGTCATACCATACCCAAATGTTGACTACGACCTTCGGC	374	NC_014538_54200	0	1	no	Thermoanaerobacter.sp.
CTGTTATTATGTCGTCGAGTGCGCTTTCTGAGAGTGTACCGACCTCAGTAGCCGTGACTATCGACAGGGTGCTTTGGTTGATAGCGAGATGATGCTCTTTAAGGG	374	NC_015276_23327	0	1	no	Marinomonas.mediterranea
GTACGATTGATCTTCGACTATCTCAACACGAGAGTGTACCGACCTCAGTAGCCGTGACTATCGACAGATGTTAATTACACCGTGGTACTGGAGGGATGTAGCAAC	374	NC_020800_62169	0	1	no	Xanthomonas.axonopodis
CATAGGACTGAATTGGCTGGATTCACAGATAGAGTGTACCGACCTCAGTAGCCGTGACTATCGACAGTGTCTCTTAATTGCGGCAATGGTGATGGGCTCTTTAGC	374	NC_021744_14088	0	1	no	Lactobacillus.helveticus
GCCCAGTTGCCCAGATGACGTGTTGAGCGGAGAGTGTACCGACCTCAGTAGCCGTGACTATCGACAGTATTATGACTAAATTCAACCCTTTGGTGTTTGCAGTCC	374	NC_022239_27912	0	1	no	Streptococcus.anginosus
CATGTCTGAACGTGAAGTTAGGTTGTGGCCAGAGTGTACCGACCTCAGTAGCCGTGACTATCGACAGCTTAACGTTATCAATTTGTTCTGTGTCGGCGGAGTGAG	373	NC_005085_66076	0	1	no	Chromobacterium.violaceum
GTTCAACGATGTCGCCAGCACAGTCATTCAAGAGTGTACCGACCTCAGTAGCCGTGACTATCGACAGTTGCATGGGTTCAGCGACCTTGTGTTCGAGGTCACGAC	373	NC_007794_46273	0	1	no	Novosphingobium.aromaticivorans
GTTCGAAGCGTACAGTGCTTTCGCATGCCGAGAGTGTACCGACCTCAGTAGCCGTGACTATCGACAGTGATACTGGATGCGAGATTCTGTACTGTTAGTGTATTG	373	NC_008825_6707	0	1	no	Methylibium.petroleiphilum
GAGCGTCTTCTAGTGCCGTTTGTGCTCATTAGAGTGTACCGACCTCAGTAGCCGTGACTATCGACAGACTAGTCTCCGCATTGATCTACTGATCGACAGCCAATG	373	NC_009480_1441	0	1	no	Clavibacter.michiganensis
GTGCGCATTTGATACATGTCCATCACGACCAGAGTGTACCGACCTCAGTAGCCGTGACTATCGACAGCTCGCCCTCGGCTTCTGATACGCTGGACGAGCACATTC	373	NC_012803_39815	0	1	no	Micrococcus.luteus
GTATTCGCAATGCCACACTCGCCATTCGTGAGAGTGTACCGACCTCAGTAGCCGTGACTATCGACAGAGTTCACCTGATTGAAATTTCCGAGGCGGAAGAAGCCG	373	NC_014148_102055	0	1	no	Planctomyces.limnophilus
GTTCGGGCCAGAGCGACGAATAATAAGCTGAGAGTGTACCGACCTCAGTAGCCGTGACTATCGACAGCGCGCTATGCGCATTAAACATAATGAGTTCGCTGACAC	373	NC_014259_93583	0	1	no	Acinetobacter.oleivorans
GATGCGCGAGTGCGGGCGATTATAACTTTCAGAGTGTACCGACCTCAGTAGCCGTGACTATCGACAGCTTGTTTTTCCATTTGTCTCGACTTGTATCGTAGGTGC	373	NC_015381_57762	0	1	no	Burkholderia.gladioli
CATGTTAACATCAGTGGCAGGAGAATCAGAAGAGTGTACCGACCTCAGTAGCCGTGACTATCGACAGCTGGAATGGGAGGTTGCATCAGAGAATTGGAGAGTTCC	373	NC_015702_36577	0	1	no	Parachlamydia.acanthamoebae
CTACGCTCGTCTCTTCTACAACATCTTCCGAGAGTGTACCGACCTCAGTAGCCGTGACTATCGACAGCGTTGATGGTTCTGGAATAACATCCACTGGTTCATCCG	373	NC_016011_54726	0	1	no	Listeria.ivanovii
GAGATGTAGAGCTCGTAATACTCCATCTCCAGAGTGTACCGACCTCAGTAGCCGTGACTATCGACAGGTTGTTACGGGCAGAGCCGTTCCTGCAGAAGCTTGATG	373	NC_016622_33561	0	1	no	Azospirillum.lipoferum
CAGGAGAAGGCCTTAAAGCCAATGACGCCGAGAGTGTACCGACCTCAGTAGCCGTGACTATCGACAGCTAGCGTAATGCGTGGAAATTCATCGATACCGCTATGG	373	NC_018017_38249	0	1	no	Desulfitobacterium.dehalogenans
AGTCTTGCAACCTTGAACTTAGGTACTTCAAGAGTGTACCGACCTCAGTAGCCGTGACTATCGACAGGATTTTTTCTTACCAGGTTGGATAAAGCGGCATGTGTT	372	BFPA_361	0	1	no	0
CATTAAGGAATCCCAAGGGAGAGGTCTGCTAGAGTGTACCGACCTCAGTAGCCGTGACTATCGACAGTCCTCTATGATTCGTCCTCTACGCTATTCTTAAGCTAC	372	NC_000922_25565	0	1	no	Chlamydophila.pneumoniae
CGGTCTTGGTCTGAAAGCGGCCTATTCTACAGAGTGTACCGACCTCAGTAGCCGTGACTATCGACAGGGATCTTAGCAATTGGACTAGCTTGGACATAAGCTGAG	372	NC_005085_33183	0	1	no	Chromobacterium.violaceum
GCCGCGGCAGCATGGGAGGCGTTTCGGACAAGAGTGTACCGACCTCAGTAGCCGTGACTATCGACAGATTCGTGGTAATACACGACAATAGGATTACCTTTGACG	372	NC_008435_129897	0	1	no	Rhodopseudomonas.palustris
GGTGTACCTAGTGTCGTAGATATGGAAGCAAGAGTGTACCGACCTCAGTAGCCGTGACTATCGACAGTCGTTTGTTACAAGGGAATCCAATCGCAGCTGGAAGAG	372	NC_009009_21286	0	1	no	Streptococcus.sanguinis
CCCGGTAGACGGATAATGCGATGGGTCCATAGAGTGTACCGACCTCAGTAGCCGTGACTATCGACAGTGGAGAGGTTCTGTTCGCTTGCGTATCTCCCAATCATG	372	NC_010125_103116	0	1	no	Gluconacetobacter.diazotrophicus
GTCGATATCGATCTGAAGGCGGATGTCTTGAGAGTGTACCGACCTCAGTAGCCGTGACTATCGACAGGGGAACTTGCCAAGGACATGAGCGCATCAATCAAGACG	372	NC_010581_453	0	1	no	Beijerinckia.indica
GCGTATAGTCCTTGCCCGATTTGATTTCAAAGAGTGTACCGACCTCAGTAGCCGTGACTATCGACAGCACCTATTTATCCAGTAGGTTGTTCATGGCCCGATGCC	372	NC_011593_89923	0	1	no	Bifidobacterium.longum
CGTATTGAGACGCTGGTGTTCTCCGACACCAGAGTGTACCGACCTCAGTAGCCGTGACTATCGACAGTTTTGTTGATCAAGGCACATTTCCAAAGTTCCTCGTTC	372	NC_011666_71251	0	1	no	Methylocella.silvestris
GGAGTATTTCCACGATGTAGAATCCGTTCGAGAGTGTACCGACCTCAGTAGCCGTGACTATCGACAGATAGATCTGGACTTTGACCGCTTTGACCTGGCTTTCGC	372	NC_016048_34261	0	1	no	Oscillibacter.valericigenes
CCCAGCGATGCCCGGTGATGCCGATAATCGAGAGTGTACCGACCTCAGTAGCCGTGACTATCGACAGGGGTATCACATATTTCTGGATATCATTAATACCCTGAG	372	NC_017047_97705	0	1	no	Rahnella.aquatilis
GTTGAGGTTCACAAGAGCGATGTAGTCGCGAGAGTGTACCGACCTCAGTAGCCGTGACTATCGACAGTTGATGGATCCTATTCCTTAGAGTATGGAAAGGCGACC	372	NC_021179_37946	0	1	no	Treponema.pallidum
CCTTCATTGTTTGTTGCATGAACCCGAACGAGAGTGTACCGACCTCAGTAGCCGTGACTATCGACAGTGTCGAAACACTATCAATTATGTTGGTATCGCTGATCA	372	STP_1001	0	1	no	0
GGCACTGTCTGAAACTGCTCCTGTGTATACAGAGTGTACCGACCTCAGTAGCCGTGACTATCGACAGTTTAGTACCTTCAGGCAGATACAGAGAGAATTTCGTCA	372	STX2_576	0	1	no	0
CAGTACTTTCGTGCCATTGGAATGTGCCTTAGAGTGTACCGACCTCAGTAGCCGTGACTATCGACAGCAATATGAACGGGCAGAGTTCTGGCAGGAAGTGGTGTG	371	NC_007005_316	0	1	no	Pseudomonas.syringae
CTACTTGTCCTACAGCTAATGGCAAGGTCGAGAGTGTACCGACCTCAGTAGCCGTGACTATCGACAGGTTGGGCTACGTTTCAACAGTCTGCCAGCTGAGATGTC	371	NC_007355_54566	0	1	no	Methanosarcina.barkeri
CAATATTGCTCGATGGGCTGCATTCTAAGCAGAGTGTACCGACCTCAGTAGCCGTGACTATCGACAGTACAGTAATCGCGATCCAAATCCCGCTCTATGCCATCG	371	NC_008347_101690	0	1	no	Maricaulis.maris
CAAGCTCGTGTTCATCAAATTTCCCAAGAAAGAGTGTACCGACCTCAGTAGCCGTGACTATCGACAGCTGAAATTCTTGCCAGCCATGGGCGCTGATGCACTTGG	371	NC_010002_62915	0	1	no	Delftia.acidovorans
CGCCCGCTCCTGTTATAAGAGCTGGTGAGTAGAGTGTACCGACCTCAGTAGCCGTGACTATCGACAGATCTCGATATGAGGGTTCTAGAAAGCTTATATACGCAC	371	NC_011126_34382	0	1	no	Hydrogenobaculum.sp.
CCAGCATGCTCAACGCCTTGCTCGATTGGTAGAGTGTACCGACCTCAGTAGCCGTGACTATCGACAGATTTAGATTGTATCTCCCTCCCATCCCATAACGAATAC	371	NC_013446_111528	0	1	no	Comamonas.testosteroni
CCGAAATCCGAAGCGGCAATACCTTCTGAAAGAGTGTACCGACCTCAGTAGCCGTGACTATCGACAGGAGGGTGTACATTTACCTTCATTCTTCCTCTCCCGACG	371	NC_015388_11653	0	1	no	Desulfobacca.acetoxidans
CAAGTCATCTGGTACGTCGTTGGTGCAGTTAGAGTGTACCGACCTCAGTAGCCGTGACTATCGACAGATGTACAAGGGAACTCTGGAATCGGTGCTACATTGATG	371	NC_015391_14703	0	1	no	Carnobacterium.sp.
GCGCATACGGGTGCTCATCGCTAAACCTGGAGAGTGTACCGACCTCAGTAGCCGTGACTATCGACAGGCTGATATCTGATCTGAATAGAATCGGGATATGGACAG	371	NC_017278_47866	0	1	no	Thermus.sp.
CAGACGGCATTTGCACTGATTATGATGATGAGAGTGTACCGACCTCAGTAGCCGTGACTATCGACAGCCTAGGTAATGAGGATTGTCCGGATTATCCGGCTGCTC	371	NC_020800_15639	0	1	no	Xanthomonas.axonopodis
GCTTAGGTCGTTCCATTCCGCATACATCGCAGAGTGTACCGACCTCAGTAGCCGTGACTATCGACAGTGCATAAGAGACAGGTTCTCTGTCTTGCGCTCAATGCG	371	NC_023137_23554	0	1	no	Phaeobacter.gallaeciensis
AGTCCTTCCATGACACGAAGCGCAGGCTGTAGAGTGTACCGACCTCAGTAGCCGTGACTATCGACAGAAAGGATGTCGCTTTCAGGTCGCGAGTGACGGCTTTGT	370	EAST1_1531	0	1	no	0
CAAGTGCTTCTACGTGAACTGGTTCATCTGAGAGTGTACCGACCTCAGTAGCCGTGACTATCGACAGTGAAGAGACGACACCTGGTGCATAGATGTCTGTTGTTC	370	NC_002745_87000	0	1	no	Staphylococcus.aureus
GAAAGAGTTCTTCAAGTCGATGGCACAGGCAGAGTGTACCGACCTCAGTAGCCGTGACTATCGACAGATAGATTGCTTCGGCTACTTCATCGTCGTGCCCATCAC	370	NC_006177_40033	0	1	no	Symbiobacterium.thermophilum
CATGATTGCTTCGCGCCTATGTTCGCCCACAGAGTGTACCGACCTCAGTAGCCGTGACTATCGACAGCGTCAATGGTAATTCAGGCTGATCATGCAGATACGGGC	370	NC_007722_82558	0	1	no	Erythrobacter.litoralis
GCGAATTCGAATCTAGGAGGCTCTGATGGGAGAGTGTACCGACCTCAGTAGCCGTGACTATCGACAGTTGTGGTAAGTACGCCTAAGCATCTCTTCTTCCGCAAC	370	NC_010505_78471	0	1	no	Methylobacterium.radiotolerans
CTTTAGGTATGACAATAGAAGCTGAGCCGAAGAGTGTACCGACCTCAGTAGCCGTGACTATCGACAGATCCGCTTGTGGAGAAGCTCTGCCTAGAGTTTATGCAG	370	NC_011312_59286	0	1	no	Aliivibrio.salmonicida
CCGTTTAAAGTCCGTTGCACGAATTGTAGCAGAGTGTACCGACCTCAGTAGCCGTGACTATCGACAGGGCCTTTCTCCTTCTTGAGGCTGTTCGGCATATAGCCG	370	NC_013165_70240	0	1	no	Slackia.heliotrinireducens
GCCATGATATCGGCCATATTCTGAATCTCGAGAGTGTACCGACCTCAGTAGCCGTGACTATCGACAGGAGGCGTTGACATTGTCCGCCTGCAAGCGAAGCCGTTG	370	NC_013440_32992	0	1	no	Haliangium.ochraceum
CGTGCGACGAAACATTGGCCTTGAGTTCGGAGAGTGTACCGACCTCAGTAGCCGTGACTATCGACAGTTGGAGCGCTTGCGACACAGTGTGGAAATTCACACCAC	370	NC_013720_19762	0	1	no	Pirellula.staleyi
CCTGTAAGTCTCAGTGAGAATGCATGGCGTAGAGTGTACCGACCTCAGTAGCCGTGACTATCGACAGGACACCGAAATTCTGATTTCACGTCCAGTTTCGAGGTG	370	NC_013851_87295	0	1	no	Allochromatium.vinosum
CTTGCTGAATCCAGCATGTCCTCCAACTCCAGAGTGTACCGACCTCAGTAGCCGTGACTATCGACAGTTTACTCTATCTCCTTTAACCCACGGATTCTCTCTTTC	370	NC_015138_147070	0	1	no	Acidovorax.avenae
CGGGCATATTTGGATTAGTTGCATTAGGCTAGAGTGTACCGACCTCAGTAGCCGTGACTATCGACAGCCGAACAACCCTAGTAGTAGGTATAGTCGCCTTGGGTG	370	NC_019427_118810	0	1	no	Anabaena.sp.
GATGCCATTCGTTATAATGCTCGAATGCCTAGAGTGTACCGACCTCAGTAGCCGTGACTATCGACAGTTAACTCAGTGGCGAGCGATAATCCAGCGCACTATGCG	369	IPAH_241	0	1	no	0
CCGTTTCAGCCGTGAACCTGAGAAACATTTAGAGTGTACCGACCTCAGTAGCCGTGACTATCGACAGACCTACTACTGCTCTACCAATTCCTGCCGCTCAGCTTC	369	NC_003901_72072	0	1	no	Methanosarcina.mazei
GAACGTTGATTCTGGCTTGTGGGATTTGGGAGAGTGTACCGACCTCAGTAGCCGTGACTATCGACAGAGGTGACTTCGACAGTCTGGCAGCAGATGGTATTTCTG	369	NC_004350_9442	0	1	no	Streptococcus.mutans
CAGCGTGTGCTGGGCGGTTCCGACGAGCGCAGAGTGTACCGACCTCAGTAGCCGTGACTATCGACAGTCCGAACCACAGGATATAACATTACAATTGCGTCTTTC	369	NC_010943_43081	0	1	no	Stenotrophomonas.maltophilia
GCTCATAGTAGCTACCTGTCTCGTTGCGGTAGAGTGTACCGACCTCAGTAGCCGTGACTATCGACAGAGGAACATACGGCGATTCTTTGGTACTGTTCTTCGTGC	369	NC_011959_19564	0	1	no	Thermomicrobium.roseum
GATAGCCTGGTCTTTGCTGGCAAATTCCTGAGAGTGTACCGACCTCAGTAGCCGTGACTATCGACAGTTATCGACGGCCTTGTCCGCTATCTGATTGAAGTAACG	369	NC_012004_4974	0	1	no	Streptococcus.uberis
GTATTCTCGCCTCTCAATGTCTCTGAAACGAGAGTGTACCGACCTCAGTAGCCGTGACTATCGACAGGGACATGTACGCTTGTCATTGATGGCCTTACCTTTCGG	369	NC_014121_174474	0	1	no	Enterobacter.cloacae
CCGGGCATCGCGTAGCAATCCTTTGTTTCCAGAGTGTACCGACCTCAGTAGCCGTGACTATCGACAGCAAATAATACCTTCCACAAATCGAAGCACTATTGGAAG	369	NC_014218_58667	0	1	no	Arcanobacterium.haemolyticum
CTGACCGTGGACTAACCGTTTCTTGACTGGAGAGTGTACCGACCTCAGTAGCCGTGACTATCGACAGATAGGGATGCAAGTACTTAGTCAATGCTGCCCGGCTAG	369	NC_014727_36784	0	1	no	Lactobacillus.delbrueckii
CACAGAACGACCGGCGCTGACATGGCTAATAGAGTGTACCGACCTCAGTAGCCGTGACTATCGACAGTCACAGTTGAGTGAAGCATACCTTCTACGTTCCAATGG	369	NC_015520_38572	0	1	no	Mahella.australiensis
CAAGCCAAGTGGGATTTACGCCGAATGTTGAGAGTGTACCGACCTCAGTAGCCGTGACTATCGACAGCTTAAACTATGACCGATCAGGATTGGTCAGAACTCACC	369	NC_015703_183830	0	1	no	Runella.slithyformis
CAACTGGCGGATGCCACATTGAGATTGGCTAGAGTGTACCGACCTCAGTAGCCGTGACTATCGACAGAATTGTTGTTGATGGATAACGCACAAGCTCTGCTTTGG	369	NC_017047_53417	0	1	no	Rahnella.aquatilis
TCCGGCTTCCTTAAGCCGCTGTGTGTAGGCAGAGTGTACCGACCTCAGTAGCCGTGACTATCGACAGGGTCTTATGTCGCCTGTACTTCCTGTTGATGCCAGTAA	368	IPAH_40321	0	1	no	0
GACTGTGCAGGATTGCCTTGAGCTTGAGCAAGAGTGTACCGACCTCAGTAGCCGTGACTATCGACAGATTGTGATGCTTGTGCCTGTATTCCGCTATTAATTCCG	368	NC_004350_7540	0	1	no	Streptococcus.mutans
CTTTGATTGGGATCTACATGTTCAATACTAAGAGTGTACCGACCTCAGTAGCCGTGACTATCGACAGCATTCGGTCAAGCGTCTTGAATCCCTTGCACCAGCGGC	368	NC_007355_95048	0	1	no	Methanosarcina.barkeri
GGCACTACAGCGACCGACAGGAACATGGATAGAGTGTACCGACCTCAGTAGCCGTGACTATCGACAGGTCTACTGATACCTTGCGCTTGCGCATAAATATTTCAG	368	NC_010002_63536	0	1	no	Delftia.acidovorans
GTATACATCCGGACATAAGTAGATTGCATAAGAGTGTACCGACCTCAGTAGCCGTGACTATCGACAGAGAGCTTGTGGCACCAGCTCCGTCTCTTATAGGCTGTG	368	NC_010520_33554	0	1	no	Clostridium.botulinum
GTATTGTATGATGCCTCATCCTCAAATGCCAGAGTGTACCGACCTCAGTAGCCGTGACTATCGACAGGTGACCTACCGTGATCGAGACACGCTTGCACGATGGCG	368	NC_013522_52002	0	1	no	Thermanaerovibrio.acidaminovorans
CGCCTCCAACAACTGTAAACCCTCTCGACAAGAGTGTACCGACCTCAGTAGCCGTGACTATCGACAGTCGTCTATGCCAACCATTCCCGCATTATTGCCCAATTG	368	NC_014501_203001	0	1	no	Cyanothece.sp.
GCCATCAGGGTCAGAACACCCTCGCGATAAAGAGTGTACCGACCTCAGTAGCCGTGACTATCGACAGGTGTGTTGAGATAAAGCGCATCAATCGGCAGTTTGCGG	368	NC_014625_689	0	1	no	Ketogulonicigenium.vulgare
GATTACTGGGCGGATAAGATCGCAGTCAATAGAGTGTACCGACCTCAGTAGCCGTGACTATCGACAGCCTACTCTAAGCGCACAAAGATGCCGAAGTCACGTACG	368	NC_014924_59156	0	1	no	Pseudoxanthomonas.suwonensis
CCGTTTCAAGAAGCTGTTGCTCCATTTCCTAGAGTGTACCGACCTCAGTAGCCGTGACTATCGACAGAACCATCGGCTCACGTAGCACATCGATGTACAAAGTCG	368	NC_015702_6683	0	1	no	Parachlamydia.acanthamoebae
GACGTGCGAAGTCTGCATGGATTGCCAAGTAGAGTGTACCGACCTCAGTAGCCGTGACTATCGACAGATGATGATGCAGCATTGCCCGAAGTGCTATCGTGAAAG	368	NC_022239_14548	0	1	no	Streptococcus.anginosus
GTCGTTGTTCCTTTCACAGATGTGGATGTCAGAGTGTACCGACCTCAGTAGCCGTGACTATCGACAGTTTACTCATGCTTCCGGTTCACGACGAAGGATGGCTCC	368	NC_022438_42908	0	1	no	Leifsonia.xyli
GAAATCGTTGAGTGCGTCACCCACCAGCTTAGAGTGTACCGACCTCAGTAGCCGTGACTATCGACAGATCTTTATCACCAGGAATTTCGGATTGCTGATCGAGGC	368	NC_023065_85709	0	1	no	Magnetospirillum.gryphiswaldense
GGTAGGGAGTGTGCAGCCTCTTGATTATATAGAGTGTACCGACCTCAGTAGCCGTGACTATCGACAGATCCTCCTTGCTGTGTTGTGGTGCAACCTGGTTGCGCC	367	NC_003198_23558	0	1	no	Salmonella.enterica
GGGAAGGGCGAAACTTACGTTACTGCTGTGAGAGTGTACCGACCTCAGTAGCCGTGACTATCGACAGAGGGTTCAAGAGACTATGGATACCGTATCGAAGGCGTC	367	NC_005966_57884	0	1	no	Acinetobacter.sp.
GATGCGCAAGATCAGAGAGATCCTTCGCTTAGAGTGTACCGACCTCAGTAGCCGTGACTATCGACAGTCTCGTTGTGGGCAAGCCTTGGCAAATCGGAGGTTGTC	367	NC_006177_10256	0	1	no	Symbiobacterium.thermophilum
GTTTGATAGACGATGATGATGCCTCGCGTCAGAGTGTACCGACCTCAGTAGCCGTGACTATCGACAGTTCGCATCGGATGTTGACCCTCCGGTTAAAGGCTGTAG	367	NC_007712_105663	0	1	no	Sodalis.glossinidius
GAACATCCTGCTTTCTTTGATAAATCGGTGAGAGTGTACCGACCTCAGTAGCCGTGACTATCGACAGTACGCCTAGGCGCGAAATTTGGCATGAACTACGGCTGG	367	NC_007802_93966	0	1	no	Jannaschia.sp.
CAATACTCAACTGCGTGGTTCTTCCGCTGAAGAGTGTACCGACCTCAGTAGCCGTGACTATCGACAGAACCCTACATAGCTACATCGTCCATGCTGAAGTGAACG	367	NC_008825_43176	0	1	no	Methylibium.petroleiphilum
GGCATACGCATATGTTCCGACAGCTAAGCCAGAGTGTACCGACCTCAGTAGCCGTGACTATCGACAGCGGATTTTCTTATCGACTGTAGGTAGAGGCTTCTGCTG	367	NC_009085_96731	0	1	no	Acinetobacter.baumannii
CAACGAACTCCAGACCGGTTTCCATCCTTAAGAGTGTACCGACCTCAGTAGCCGTGACTATCGACAGTTTAGTCTTGAGACGGATCAGTTGTCGTCGTGCGTTCG	367	NC_009523_109466	0	1	no	Roseiflexus.sp.
CCTCGCCCTTCGCGATATTTACCGCATTCAAGAGTGTACCGACCTCAGTAGCCGTGACTATCGACAGGTAGTATGCGTGATAAAGCGTGATGCGAACAGACGACG	367	NC_009778_61708	0	1	no	Cronobacter.sakazakii
GAGCGTAAAGGAGCGCCAATGGTTGGAAGCAGAGTGTACCGACCTCAGTAGCCGTGACTATCGACAGTCTAGAGTGTTACGGAATGGTACGAGAGTAATCTGTTG	367	NC_012914_99091	0	1	no	Paenibacillus.sp.
GCCATTCGACTTCCGCTACAGAATTGGGAAAGAGTGTACCGACCTCAGTAGCCGTGACTATCGACAGCCCGGGGATTTGCATTCCTGTATGTGTTGATGTGGGCC	367	NC_013235_154571	0	1	no	Nakamurella.multipartita
CGGGTCGTAAGGCACCTTCATGGTGACGACAGAGTGTACCGACCTCAGTAGCCGTGACTATCGACAGTTGATGAAAATCTTGCTGATCAAGGTGAAGTCTCGCTG	367	NC_014640_208136	0	1	no	Achromobacter.xylosoxidans
CTGCGTCCTATAAGATGTCGTCGGCTGCGGAGAGTGTACCGACCTCAGTAGCCGTGACTATCGACAGATACAGTTTAGGACTTTGTAATGGACAGGCATGTACGC	367	NC_021179_5041	0	1	no	Treponema.pallidum
GTTTGAGCCATGTGTGAACTATTGGGCATGAGAGTGTACCGACCTCAGTAGCCGTGACTATCGACAGTTCGGTCCGAACTACTACGTACAGCCTTGCTCAGGGAG	367	NZ_AFXJ01000001_47375	0	1	no	Pseudomonas.aeruginosa
GTGTTGTTTAGCGGGTTCGGCCCTTTGCGGAGAGTGTACCGACCTCAGTAGCCGTGACTATCGACAGACGGAATAGCGGTGAATTCGAACAGTACCATATGATGG	366	NC_007802_109015	0	1	no	Jannaschia.sp.
CGATCAGGCTAGAATGAACCTACTGAGATGAGAGTGTACCGACCTCAGTAGCCGTGACTATCGACAGATCTTTCTGTGCCTACCTGTTGCCTATCCCGTCCGAAG	366	NC_010125_81716	0	1	no	Gluconacetobacter.diazotrophicus
GCAAGAGCTATGACACCCATAACGTTTGGGAGAGTGTACCGACCTCAGTAGCCGTGACTATCGACAGTTATTCTTCCTATGCCTGTCATGGTATCTATAGCTTTG	366	NC_010520_14363	0	1	no	Clostridium.botulinum
CACTTCCTTGGGTAGTATGCGCTGATCCTCAGAGTGTACCGACCTCAGTAGCCGTGACTATCGACAGGGGGGTCATGATTATTTCATTAGCACAGTCACAGTGGG	366	NC_010554_84878	0	1	no	Proteus.mirabilis
GGCGAGCGTACGTAGTTCTTCTGCCATTTCAGAGTGTACCGACCTCAGTAGCCGTGACTATCGACAGGTTCTGTGTTCGAGCGGATCGATGATCGCTTTCAGACG	366	NC_011662_63951	0	1	no	Thauera.sp.
GGGAAAGTGCGTATGGTGGGCAATGCCTCCAGAGTGTACCGACCTCAGTAGCCGTGACTATCGACAGTAGTTTTGATGCCGTAGTATAGCGGATTGTGGTTAACC	366	NC_013222_62431	0	1	no	Robiginitalea.biformata
GAAGAGGACTGGTCGCGGATCAACAGATAGAGAGTGTACCGACCTCAGTAGCCGTGACTATCGACAGAGTAGTCGATCTTGGTCAGGATATCGCGCGATCTCTCC	366	NC_013851_93804	0	1	no	Allochromatium.vinosum
CCTGACCCTATAACGGGTGAATATCTCACTAGAGTGTACCGACCTCAGTAGCCGTGACTATCGACAGGGAAAATCCCCGATACGGTTATCGATGCAGTTAATCTG	366	NC_014259_30740	0	1	no	Acinetobacter.oleivorans
GTGCGGGATGTGCTGGGAACCCATATCGACAGAGTGTACCGACCTCAGTAGCCGTGACTATCGACAGCCTTGTTTGGATTCGATTCGGACTGCTTTCAATCATCG	366	NC_014365_60047	0	1	no	Desulfarculus.baarsii
GTATTGGGTGACGAACTGCGAGAAGGTCATAGAGTGTACCGACCTCAGTAGCCGTGACTATCGACAGTATTTATTTTTCAATAGTTCGCAGGCTGTGTTCAGGCG	366	NC_014933_59426	0	1	no	Bacteroides.helcogenes
GGCGTTTCCGATTGGCTCGAATAATTACCTAGAGTGTACCGACCTCAGTAGCCGTGACTATCGACAGGGGTTGTCCCAGCACCGTTCTCATCCATTCACGTGTAG	366	NC_014960_61148	0	1	no	Anaerolinea.thermophila
GCCGATAGGGTCTTTAATATGCTTATGGGTAGAGTGTACCGACCTCAGTAGCCGTGACTATCGACAGTAGAAATGCTGCAGGTTACGATAAGTGATGCTGAGGAG	366	NC_015318_195	0	1	no	Hippea.maritima
GCGCCAGTTCGTGAATCATTTCATTCGCTTAGAGTGTACCGACCTCAGTAGCCGTGACTATCGACAGTGGCGATTCACGATCGGGATTCTTGGCGATTTCCCACG	366	NC_015731_63813	0	1	no	Nitrosomonas.sp.
CATGCTTTATGACCGCCTAAAGGAAATTCCAGAGTGTACCGACCTCAGTAGCCGTGACTATCGACAGTTCTGCGACTTTCTCGGATACGGGCTGCCGAATAAAGC	366	NC_016023_14505	0	1	no	Bacillus.coagulans
GGTCTATCGATCGCGACTAGCCAGAAGATAAGAGTGTACCGACCTCAGTAGCCGTGACTATCGACAGTGAGTTGGTGACCATCTTTGAAGCTGACCACCAAGATG	366	NZ_AKGH01000001_42169	0	1	no	Vibrio.cholerae
GCAGCATTAGGTGACCAAGACTTTGTATCGAGAGTGTACCGACCTCAGTAGCCGTGACTATCGACAGGTTGCCGTGTTAACGAACTATCCCAAGTCTGTGCCGTG	365	CP_007030_33401	0	1	no	Thioalkalimicrobium.aerophilum
GCTGCAAGCACTTCGCCTAATCCATCGATAAGAGTGTACCGACCTCAGTAGCCGTGACTATCGACAGCTGCGCTTAAGCGATCGAACAAATCCTGCTCAGTCGTG	365	NC_007404_66143	0	1	no	Thiobacillus.denitrificans
CGTCACCGTCTAAGGCTCTTGTCCCAACCGAGAGTGTACCGACCTCAGTAGCCGTGACTATCGACAGCATCTTGGAAAGAATCTGGCGAGAATGTTCAGATAAGC	365	NC_008555_84248	0	1	no	Listeria.welshimeri
GCAGACAACGGTAACCTGTTGCTCAACATCAGAGTGTACCGACCTCAGTAGCCGTGACTATCGACAGACCTGCTAGATCTGATTTCGCTCTTAGTAGAAACCGTG	365	NC_010519_28738	0	1	no	Haemophilus.somnus
CTAGTTTGGGTCTTCTGAACTTGGATGGGAAGAGTGTACCGACCTCAGTAGCCGTGACTATCGACAGTTGATATAGCACGGCAATGACCTCCAGCAGGGTAAAGC	365	NC_013223_76627	0	1	no	Desulfohalobium.retbaense
GCTTACCTTGCGATTGATTGGAGTACACCTAGAGTGTACCGACCTCAGTAGCCGTGACTATCGACAGCATTTGTTTATGCACCGCTCCTCCAAGCGATTAATCGC	365	NC_013766_73692	0	1	no	Listeria.monocytogenes
CCGTTGCGTCAATTCCCTCAGTTCCTGGGTAGAGTGTACCGACCTCAGTAGCCGTGACTATCGACAGCTTTTCGACTGTACCAGCAATTGCAGGATTTCTTCCTG	365	NC_014640_160475	0	1	no	Achromobacter.xylosoxidans
GCGCGATGTTTAAATTTATGCCTCTCTCCTAGAGTGTACCGACCTCAGTAGCCGTGACTATCGACAGTCTAGTTAATTCTCCTGTCAAAGACCGCCTTCCTCAAG	365	NC_015185_47580	0	1	no	Desulfurobacterium.thermolithotrophum
CTCAAGCCGGCCAGTAATGATTTAAACGAAAGAGTGTACCGACCTCAGTAGCCGTGACTATCGACAGTTGGTACCCCGGTGAGCGGCAATCAACTTTCTGTAGCC	365	NC_015277_71871	0	1	no	Sphingobacterium.sp.
CGCCGGACTGTATCGACCGTCATCGATTGAAGAGTGTACCGACCTCAGTAGCCGTGACTATCGACAGATCTTTTACAACCTCCATCGACGCTCATCGATTAATGC	365	NC_015312_85225	0	1	no	Pseudonocardia.dioxanivorans
GAGGAAGGCAATAGCTATCTATCTTGCAGGAGAGTGTACCGACCTCAGTAGCCGTGACTATCGACAGAGCGAGGCTCACATTAACCGTTGCCACGGCCTCGAATG	365	NC_015321_15036	0	1	no	Fluviicola.taffensis
CGTGATGGACTGGAACGGATGGTTCTGATTAGAGTGTACCGACCTCAGTAGCCGTGACTATCGACAGTGACTTAGATAGTCGACGGATTCATCATAGAGCGGTTG	365	NC_021514_28778	0	1	no	Lactobacillus.plantarum
CGCGGTAGCTCTCTGTTCTGATGTCCATCAAGAGTGTACCGACCTCAGTAGCCGTGACTATCGACAGTCGTCACATCTTAGCAAGAACCGTCAGCACACGGTTAC	365	NC_021661_6500	0	1	no	Psychrobacter.sp.
GGGCTTTACTTTCAGGGATTGAGCGATAGTAGAGTGTACCGACCTCAGTAGCCGTGACTATCGACAGCACGTAATCTTTAACGTTCCCTTCTACGCCGACTTTGC	364	NC_004603_64416	0	1	no	Vibrio.parahaemolyticus
GCACAAGGCAGTTTATACCGGCAGATTAAAAGAGTGTACCGACCTCAGTAGCCGTGACTATCGACAGTGATATGGGTCTGTGTTCGTACGGATTCCGCCCGGTAC	364	NC_007973_89893	0	1	no	Cupriavidus.metallidurans
CCGCTTTACAGTTAGCGACCACACAGTGTTAGAGTGTACCGACCTCAGTAGCCGTGACTATCGACAGTTATGTGCTGTCTCGCGGGCAACTGAGGATGCTTGTAG	364	NC_008228_117	0	1	no	Pseudoalteromonas.atlantica
GGCTTCTAGCACATCTTCTACTTTAGCGTTAGAGTGTACCGACCTCAGTAGCCGTGACTATCGACAGGTTAGCGGCATTGAAGGGCTGCCTAAAGCTACTGCATC	364	NC_008261_85799	0	1	no	Clostridium.perfringens
CACGGAGTTATGTCGACATCGTGGGTATATAGAGTGTACCGACCTCAGTAGCCGTGACTATCGACAGTCAAGGGTATTACACTACCCACTACCTTTGCGTGACGC	364	NC_008358_75472	0	1	no	Hyphomonas.neptunium
GTGCAGCAAGTTTAGGCACCGGTGATTACTAGAGTGTACCGACCTCAGTAGCCGTGACTATCGACAGGTTCACTCAGATTGGCCAAATTCAGACCGGTATGCAAG	364	NC_009085_24034	0	1	no	Acinetobacter.baumannii
CGATGACCAAAGAACCCAGCATAAGTGTCAAGAGTGTACCGACCTCAGTAGCCGTGACTATCGACAGATCTGCATTCATCGGCCGTGAGGAGAACCATGCTATGG	364	NC_009663_69649	0	1	no	Sulfurovum.sp.
GTGGTGCAGTTACCTGCTGGGCTATTGTTAAGAGTGTACCGACCTCAGTAGCCGTGACTATCGACAGGTCAAGCTCAAATGGTCTTCCAGGACCAGCTTATCATG	364	NC_011296_15369	0	1	no	Thermodesulfovibrio.yellowstonii
GCTGTGTTCGCTGTTTCTGCTTGGTTTGTAAGAGTGTACCGACCTCAGTAGCCGTGACTATCGACAGCTGATTTTTCTTTCGGCTGGGTTACGGGCGGAACATCG	364	NC_012997_89342	0	1	no	Teredinibacter.turnerae
CATCGGTTACATTTACTTCTTTCTTAGCAAAGAGTGTACCGACCTCAGTAGCCGTGACTATCGACAGGTGTGGTTCTGCCAGACTGATAGCCAGTGGCGCATCAG	364	NC_013132_270882	0	1	no	Chitinophaga.pinensis
GCCTTGGAAATTCCAGATGTGTTTCCTGCGAGAGTGTACCGACCTCAGTAGCCGTGACTATCGACAGTGTTTGCATTACACATATAGAGCCTCCGTTTAACACCG	364	NC_013517_146242	0	1	no	Sebaldella.termitidis
CATATGTGCCCATTGCGGGATTATAACGTGAGAGTGTACCGACCTCAGTAGCCGTGACTATCGACAGGCCTTATAGCAGCGTAAGAAGTCACAGAAAGCTGCGCC	364	NC_014034_91949	0	1	no	Rhodobacter.capsulatus
GTTTCGGTTGATGAAATAGAAGATGCAATGAGAGTGTACCGACCTCAGTAGCCGTGACTATCGACAGTATATCGGCTCATGAGGGCGATATCAACTGTCGTGGGC	364	NC_014408_5722	0	1	no	Methanothermobacter.marburgensis
CCGCTTTCGTTTGAGCACAACGCAAGAATAAGAGTGTACCGACCTCAGTAGCCGTGACTATCGACAGGTCTTGACTTTAACCAGATAGCGGCAACGCAGACTATC	364	NC_014752_43313	0	1	no	Neisseria.lactamica
CCGGCACAGACCGAATGAAAGCCTTACAAGAGAGTGTACCGACCTCAGTAGCCGTGACTATCGACAGAACTAAGTGTTCAGGCACCGTAGAGATTTGGTTGATTC	364	NC_015914_170211	0	1	no	Cyclobacterium.marinum
CGAATCGCTGCGCTCAAGTTGTTTAAAGAGAGAGTGTACCGACCTCAGTAGCCGTGACTATCGACAGTTCAAATTGGAACTTGGGAAGTGCCCAATGAAGCCGAG	364	NC_015976_626	0	1	no	Sphingobium.sp.
CGTTCCTCCTGCAAGCCTTCCTCCTTGCGAAGAGTGTACCGACCTCAGTAGCCGTGACTATCGACAGACAAATGATGTCACGCTGGAACTTATATCGCCAAGTAG	364	NC_020800_167044	0	1	no	Xanthomonas.axonopodis
GAGTTCTCGTTGGTCGACTGTGAGCCGATTAGAGTGTACCGACCTCAGTAGCCGTGACTATCGACAGGAAATACGGCGATCATTGGACGGCTCATGGAGCATTAC	364	NC_022523_61455	0	1	no	Bifidobacterium.animalis
CTGATCATCAGTTGCAGTTAGCGCTATGCCAGAGTGTACCGACCTCAGTAGCCGTGACTATCGACAGTAGATGGCTTCAATCACACCTTTCGATGACGGCACACG	363	NC_002745_92669	0	1	no	Staphylococcus.aureus
GGATAATGTCGGTTTAAGGTCGTTCGACGGAGAGTGTACCGACCTCAGTAGCCGTGACTATCGACAGTAAACCGTAGCCAGACTGCCGAAGTGTCCGAGTTCATC	363	NC_007088_19038	0	1	no	Xanthomonas.campestris
GTAGTGATGCACCTCTTCCGTGTTGAGTGCAGAGTGTACCGACCTCAGTAGCCGTGACTATCGACAGTGCGTTTTGCACAACGTGTTGATCAGCATTGTTCTTCG	363	NC_007088_71474	0	1	no	Xanthomonas.campestris
GACCGAAGTTGATCAAGACGGTCGGCAATGAGAGTGTACCGACCTCAGTAGCCGTGACTATCGACAGATGAGATGTGGGCATCGCGATAGGATTGCTGTTATACG	363	NC_007645_26144	0	1	no	Hahella.chejuensis
GATTCTTGCGGCTAAACTTTCTACCACCTCAGAGTGTACCGACCTCAGTAGCCGTGACTATCGACAGGAAGGTCCTCGTTGTTTCGTTTGCTGTACCCGTGCTTC	363	NC_008555_93495	0	1	no	Listeria.welshimeri
GTCCACTCAAGCTTGCAAGGCACTGGGCTCAGAGTGTACCGACCTCAGTAGCCGTGACTATCGACAGGTTTATAAAACAATGTCGCTCAATTGCGCTGGTATATC	363	NC_012997_163645	0	1	no	Teredinibacter.turnerae
CACTTACCGGTATTCGCAGAATACATGGTAAGAGTGTACCGACCTCAGTAGCCGTGACTATCGACAGGGGGTCACATAATGAGTAAAGCTCTGGAGCCTCTGGCG	363	NC_013517_43177	0	1	no	Sebaldella.termitidis
GACTGAGGAGAACTCGATGAAGAGGTCTGGAGAGTGTACCGACCTCAGTAGCCGTGACTATCGACAGTCTGTCTAATGGGTTTAACGGTAAACCCTCTGACGGAC	363	NC_013521_56305	0	1	no	Sanguibacter.keddieii
CACCTGATTTCCGTTGCGCTGACCATCGGCAGAGTGTACCGACCTCAGTAGCCGTGACTATCGACAGATGTTTTAATGAGCCTGTTTACCGTGCTTATTACCGTC	363	NC_014121_54014	0	1	no	Enterobacter.cloacae
GCACATCCTTTGTTGTCCATTCCGCTCTACAGAGTGTACCGACCTCAGTAGCCGTGACTATCGACAGTTGTATTGCTGCTCATGGCAATCGCGGTGGTATTCGTC	363	NC_014973_155999	0	1	no	Geobacter.sp.
CCGACCCACGGTGCGAATTGTCCACCAAGAAGAGTGTACCGACCTCAGTAGCCGTGACTATCGACAGAGATGTTTATAGGTTGTTGGATGTCGGCTATCAACGTC	363	NC_015144_61633	0	1	no	Weeksella.virosa
GCTCCAGGTTAGCAGGTGTAAGTGGCGAATAGAGTGTACCGACCTCAGTAGCCGTGACTATCGACAGCATATGCGGTAATATGCGACTAGCTTTGAACTCTTACG	363	NC_015312_36069	0	1	no	Pseudonocardia.dioxanivorans
GCTTAAATTGAAGTATGCATGATTGGTCATAGAGTGTACCGACCTCAGTAGCCGTGACTATCGACAGTCTCAATTGTGCCCGCGTACATCGCGTTTCATATCGCC	363	NC_016023_18630	0	1	no	Bacillus.coagulans
GATATAACCGATATGTACGCCATTCTTCGGAGAGTGTACCGACCTCAGTAGCCGTGACTATCGACAGGTCGCCGTCAATGGCACTATGCATCCATGGAATGGCCC	363	NC_018106_200616	0	1	no	Klebsiella.oxytoca
CAATGCCAGATCGCTCATCCCATTTCTCCTAGAGTGTACCGACCTCAGTAGCCGTGACTATCGACAGTGAAACTACACCACGATGAACAGCATGAACACTATCGG	363	NC_020211_103613	0	1	no	Serratia.marcescens
GCAGATCTTCTGAAGCGGAGTGCTCACTTCAGAGTGTACCGACCTCAGTAGCCGTGACTATCGACAGAATTTCTTTTCATTGTCTTTGCTAAGCAGATGACCCTG	363	NC_021744_24236	0	1	no	Lactobacillus.helveticus
GTTGATGATGTGGTTTACGCAAAGGATGAAAGAGTGTACCGACCTCAGTAGCCGTGACTATCGACAGGTGGTTTCGCAAGACGCGCCGAATTTACGGGCCTCATG	362	NC_009667_24283	0	1	no	Ochrobactrum.anthropi
CGTTTGACGTCACGATCATTGAACACCGATAGAGTGTACCGACCTCAGTAGCCGTGACTATCGACAGTGCGACATGCACACCAGTTGGACAACTCTTGATGCCAG	362	NC_009972_86329	0	1	no	Herpetosiphon.aurantiacus
GGAGCGTATACGAATGGGTATATTCCAATAAGAGTGTACCGACCTCAGTAGCCGTGACTATCGACAGACCTTCCTCACTGAGAAAGCCTCGTAGCTGTGTCCACC	362	NC_010520_34606	0	1	no	Clostridium.botulinum
GGATGCTGCTGTTACTCTCACTTATATGGAAGAGTGTACCGACCTCAGTAGCCGTGACTATCGACAGCTCGTATGTTACACAGGCAATACTGCACCAGGGCGTAG	362	NC_013132_33640	0	1	no	Chitinophaga.pinensis
GGTGGCAACATCGAGAATCTTGAATTGATGAGAGTGTACCGACCTCAGTAGCCGTGACTATCGACAGTTGTCATTACTGTGCAGTCGTGGATCAATCTCACCTTG	362	NC_013851_10644	0	1	no	Allochromatium.vinosum
GAATCGTTGGCAGGTCTTCGGTGTGTTCGTAGAGTGTACCGACCTCAGTAGCCGTGACTATCGACAGTCTTTTAGGTAGTTCAGAAAGATTAGGCACGTGCCCGG	362	NC_015388_17923	0	1	no	Desulfobacca.acetoxidans
CAGAGCTTGTGGATCAGCCCATAGTGCTGTAGAGTGTACCGACCTCAGTAGCCGTGACTATCGACAGAAGAGCGTATGCGTGTAGATATGTCCGTTGAGCCTTGC	362	NC_015501_52464	0	1	no	Porphyromonas.asaccharolytica
TCCATCCAGTCATCGGTTCGTCTGAGAATGAGAGTGTACCGACCTCAGTAGCCGTGACTATCGACAGGATCTTACGTATCATCAGTGTGACGACTGCGGCGGCCA	361	IPAH_1561	0	1	no	0
GCATTCCACATGATTGCTGGTTTGGAAATCAGAGTGTACCGACCTCAGTAGCCGTGACTATCGACAGATGAGGGGGGAATCGGCCTAGGGCAGTTCTTCCCTTCC	361	NC_005085_87482	0	1	no	Chromobacterium.violaceum
CCAAGTGCCACTGAATACGCTCTAATGCCTAGAGTGTACCGACCTCAGTAGCCGTGACTATCGACAGGCTAATTCCAGACACCACCACGACATGATCACCTTGTG	361	NC_005966_24659	0	1	no	Acinetobacter.sp.
CGCTGGCGAATGGAAGGCCCATTCGTTCGGAGAGTGTACCGACCTCAGTAGCCGTGACTATCGACAGCACGTAGTCGTATGATCAACATATGGGAACTGACTATC	361	NC_006177_42235	0	1	no	Symbiobacterium.thermophilum
CGAAAGAGCCCGTCTCTATAGAACAGGTGGAGAGTGTACCGACCTCAGTAGCCGTGACTATCGACAGTCTCCTTTAGGCAGCATGGCAGCTTGTTAAAGAGGTCG	361	NC_007775_9659	0	1	no	Synechococcus.sp.
CACCATGGAGCGAGGTGGTTTACCTAGCTAAGAGTGTACCGACCTCAGTAGCCGTGACTATCGACAGTTGTTATCTATCCATGCTGGACTTAGTAGAGGGCGGTG	361	NC_008228_97352	0	1	no	Pseudoalteromonas.atlantica
GTAGAAGAACCATGGACATCCGATGAGTACAGAGTGTACCGACCTCAGTAGCCGTGACTATCGACAGATGCGTTCGGATCCCGATTTCACCCGAACGTGGAACAG	361	NC_013172_38565	0	1	no	Brachybacterium.faecium
GAGCGCGTGTCGAAACTGAAGATGGGCAGTAGAGTGTACCGACCTCAGTAGCCGTGACTATCGACAGAGTAGAGAGTGTACGAGCGATTTCTCGGGAAATTTGTC	361	NC_013205_26812	0	1	no	Alicyclobacillus.acidocaldarius
GATCTGTTCTCATTGTGCTGATGTTTGCCCAGAGTGTACCGACCTCAGTAGCCGTGACTATCGACAGCAGTCCGCACGATGCGTCCGCGCTTTGAGTATCAATTC	361	NC_014762_20823	0	1	no	Sulfuricurvum.kujiense
CCCACCAATCGGTCTTGGTTGTCATAGACCAGAGTGTACCGACCTCAGTAGCCGTGACTATCGACAGTGATCTTTCCTTCGGTTCTTTGATTGGCATCTTGTGTG	361	NC_015144_30418	0	1	no	Weeksella.virosa
GTTGACCTAATTTAACTTGTACTCCCGGATAGAGTGTACCGACCTCAGTAGCCGTGACTATCGACAGAAAGTTGATTCCAAGCCGTTTGATGGTCACGGTTACCC	361	NC_015978_8937	0	1	no	Lactobacillus.sanfranciscensis
GGCACGCCGATCCCTTTATTGCAGGATATTAGAGTGTACCGACCTCAGTAGCCGTGACTATCGACAGTCCGTTCTTTCGGCGTTAAATACCATGCGCAATTTGCG	361	NC_017047_136751	0	1	no	Rahnella.aquatilis
CCACAGTCCTCTTCGTTTCGAATCGTTATAAGAGTGTACCGACCTCAGTAGCCGTGACTATCGACAGCTACTTTCTGGCTTACGTGACCTTCAGGGCTTGAGCTG	361	NC_018024_51229	0	1	no	Anaerobaculum.mobile
GAACAATGTCCGTGCCACTGTCATTTCCGAAGAGTGTACCGACCTCAGTAGCCGTGACTATCGACAGTAAGATGTCGGAATTGTAGGTAAACCAGCTGACACCGG	360	NC_002936_32616	0	1	no	Dehalococcoides.ethenogenes
CGGCTTACCACCGATTTGGTCGGATAATCGAGAGTGTACCGACCTCAGTAGCCGTGACTATCGACAGCTTGGAATCAAGCAGGTCTTGCCACACTCTGAATATAG	360	NC_007520_69678	0	1	no	Thiomicrospira.crunogena
CCGATCAAACATACGAGCAGATACTTAACAAGAGTGTACCGACCTCAGTAGCCGTGACTATCGACAGGTTTTACGTACCAGTACGGAAGCATCTCCACCGACTGG	360	NC_007947_56709	0	1	no	Methylobacillus.flagellatus
GTCCACGACCTATGCAATTTCTCGGGCTGTAGAGTGTACCGACCTCAGTAGCCGTGACTATCGACAGTGCCTACGTTTCGGGCATTGGAGTTGACCCGGTTTGTG	360	NC_010505_92924	0	1	no	Methylobacterium.radiotolerans
GGATGCGTACATGGAAATGGACACCACAAGAGAGTGTACCGACCTCAGTAGCCGTGACTATCGACAGACGTACACGGGATTGCGAACGCTTTACTTGATGAATGC	360	NC_010803_30150	0	1	no	Chlorobium.limicola
GTATTCGACAGAAGCCCGTCCTTCTTCTTCAGAGTGTACCGACCTCAGTAGCCGTGACTATCGACAGTATCAAAAAACAGCACATCTTGCACGGTTCTGATGTTG	360	NC_011891_137166	0	1	no	Anaeromyxobacter.dehalogenans
CCATTGAGGCGTCGGGCGTTCGTTTAATATAGAGTGTACCGACCTCAGTAGCCGTGACTATCGACAGGTTCGTAGATCCACGATGTATCGTTTGCGAGGCTCAAC	360	NC_014033_43886	0	1	no	Prevotella.ruminicola
CTAGATACTGCAACTCGCGGAACACTGAGTAGAGTGTACCGACCTCAGTAGCCGTGACTATCGACAGGTGCCGGGGCTGGTATTGCATCAAGTCTTGCATTTGGC	360	NC_014259_121107	0	1	no	Acinetobacter.oleivorans
CTGAAATGCATGTCGTTGTAGGCGAACACGAGAGTGTACCGACCTCAGTAGCCGTGACTATCGACAGCCGAAAGGTTTCGCTCTTTGATCTGCCGGGTCAACTTG	360	NC_014365_120897	0	1	no	Desulfarculus.baarsii
CCTCCTGGAATATTCATCCCTGGAGAAGTAAGAGTGTACCGACCTCAGTAGCCGTGACTATCGACAGGGGCGTTGTGGCTATTTGCCAACTGAATCGCAGATGCG	360	NC_015321_45540	0	1	no	Fluviicola.taffensis
CTCGTATGATGTTGCTATTAAGCGGCCTCCAGAGTGTACCGACCTCAGTAGCCGTGACTATCGACAGGTGCTAACTATAGGATCGAGCGCCATCGATGAAATACG	360	NC_015520_53320	0	1	no	Mahella.australiensis
GATCACAGGCCACATGTGATTGTAGGTGCTAGAGTGTACCGACCTCAGTAGCCGTGACTATCGACAGAGTTTGGTGCTTCTGTTGATTAGTTGCAAACCCGCTTG	360	NC_015731_113627	0	1	no	Nitrosomonas.sp.
GAAGTACACGAGGGTTCTTTCGACGAAGTAAGAGTGTACCGACCTCAGTAGCCGTGACTATCGACAGTGCTATGGGATACGAGGACAAAGGTTCCGAAGCGTACC	360	NC_017492_81342	0	1	no	Lactococcus.lactis
CGCTGTGTTGTGTCTTTACTTTATCAGGTAAGAGTGTACCGACCTCAGTAGCCGTGACTATCGACAGTTTATTCAGTTCGCGTTCGCACCGTTTCCGGTGTTTCC	360	NC_018524_66403	0	1	no	Nocardiopsis.alba
GCCTTGTTGATATTGAAGCCGCTTACAGTAAGAGTGTACCGACCTCAGTAGCCGTGACTATCGACAGTGTGTTATTATGCTGCAGGTGGAGCCCATGTGGTAGCG	360	NC_021031_43426	0	1	no	Butyrivibrio.fibrisolvens
GCGTGATGTCATTCATTGATATACTGCAGAAGAGTGTACCGACCTCAGTAGCCGTGACTATCGACAGGATAAACGTGCGGACGATGCAGAAGCAGATTGGTGTTC	360	NC_021744_36072	0	1	no	Lactobacillus.helveticus
CGCTACCGTGAAAGCTATTCTTCCTGCCATAGAGTGTACCGACCTCAGTAGCCGTGACTATCGACAGTACACGATCCCGGCCTCTTGGTGTTCTTTCTCGTAAAC	359	NC_002937_11680	0	1	no	Desulfovibrio.vulgaris
CATGTCTTTCGGTTTGTCCGCAGGCTTGGAAGAGTGTACCGACCTCAGTAGCCGTGACTATCGACAGTACCGTTTCGATGCTCACATATGCTCGTGCTTCATCGG	359	NC_008048_86827	0	1	no	Sphingopyxis.alaskensis
CTAGCATGATCGGGTCATGGATCAACCATGAGAGTGTACCGACCTCAGTAGCCGTGACTATCGACAGGAACTTCGCGAGGCTTTGTTGGTCAATGCCGCGGAAAC	359	NC_008686_9527	0	1	no	Paracoccus.denitrificans
GGAATAGAGCCAGTCTCGAGAATCTATGTAAGAGTGTACCGACCTCAGTAGCCGTGACTATCGACAGAGTACCTTCCGTTCTAGTACGGCGAGGATCTCGGGATG	359	NC_009480_6471	0	1	no	Clavibacter.michiganensis
CTGCTAGCAACACGGCTACATGATCATATTAGAGTGTACCGACCTCAGTAGCCGTGACTATCGACAGCGTGAGAGGACCTTGTTCAACCAATTGCATTGGCAGCG	359	NC_009488_48068	0	1	no	Orientia.tsutsugamushi
GCTTTGGGTATCCTTGATTTGTTGTGCCACAGAGTGTACCGACCTCAGTAGCCGTGACTATCGACAGCTGTCATACGTCGCACCCGTCACCACTTCTACCTCAAG	359	NC_009633_157809	0	1	no	Alkaliphilus.metalliredigens
GGATCGATTGGGAATAGAAATGACGGAAGAAGAGTGTACCGACCTCAGTAGCCGTGACTATCGACAGAGTTACATGCGCAGAGAAGGCGGGCTTGCGCGTAATTC	359	NC_009667_54605	0	1	no	Ochrobactrum.anthropi
CACCCTTGATAATGAGCGCTATTGGGCATTAGAGTGTACCGACCTCAGTAGCCGTGACTATCGACAGGCCAAGATTTGAATTCACGGTTGCTCTCTTGCCAGCGG	359	NC_009727_7209	0	1	no	Coxiella.burnetii
CCACTATGCTGAGTGTTGAAGACATCATAGAGAGTGTACCGACCTCAGTAGCCGTGACTATCGACAGTGTCTAAGGACATCGTGTCGAATGCGGCGAAATTGAAG	359	NC_009848_11688	0	1	no	Bacillus.pumilus
GGAACCTCGCGGATGAGGATGGTGCCACCAAGAGTGTACCGACCTCAGTAGCCGTGACTATCGACAGCAGTATTCTCTGTTTCTTTCCCTGGATCGATATAAGAC	359	NC_010842_74842	0	1	no	Leptospira.biflexa
GACCACGGTTTGGACCTTCCGGTCAACATGAGAGTGTACCGACCTCAGTAGCCGTGACTATCGACAGGTGGTCAGATGACAGCAGATCTGCTTGCGATAGTGACG	359	NC_013235_71300	0	1	no	Nakamurella.multipartita
CGATCTGCGTTGCACGGCGGATGAGATAGCAGAGTGTACCGACCTCAGTAGCCGTGACTATCGACAGATATTACGAATAATTGTCTCAATTGGCGCACGCAAGTG	359	NC_013739_111744	0	1	no	Conexibacter.woesei
CGGACCAGTTTATTCCATCCGGTTAGCCGCAGAGTGTACCGACCTCAGTAGCCGTGACTATCGACAGGGTGTATTGTGATGCTGGTCATCAAAGACGATATCAGG	359	NC_014220_8457	0	1	no	Syntrophothermus.lipocalidus
CATCGAGATAATAAGACCCTTCATCCGCGCAGAGTGTACCGACCTCAGTAGCCGTGACTATCGACAGTAACATTTCGAAGACTTTGCTGCGGACATACCTAAGAC	359	NC_014391_9845	0	1	no	Micromonospora.aurantiaca
CCAAGGCGGGCGATATTATCAATACGCTCGAGAGTGTACCGACCTCAGTAGCCGTGACTATCGACAGTCTAATCCCAGTCAATCATTTGTCCAACTCAAGCCCTG	359	NC_014752_10037	0	1	no	Neisseria.lactamica
CTGCGCGACATCTTCGGGCCTTCGTTGGAGAGAGTGTACCGACCTCAGTAGCCGTGACTATCGACAGTGCAAGAGATTCATGTGTTGGTTATGTTTACTACCGGG	359	NC_014910_68526	0	1	no	Alicycliphilus.denitrificans
CGTGTCACGCTCCCGTTCAATCCATCAAGGAGAGTGTACCGACCTCAGTAGCCGTGACTATCGACAGAGATCTTGCATTCATTCCTTGGCTGATTATTACCGGAG	359	NC_021031_96822	0	1	no	Butyrivibrio.fibrisolvens
GTGCGGAATATTTCCGTATCCAGCCGTTCCAGAGTGTACCGACCTCAGTAGCCGTGACTATCGACAGACTGCGTGATCATGGAGACTTTCATCGAACGCAACTTG	358	NC_004663_170469	0	1	no	Bacteroides.thetaiotaomicron
CGTCTTCCGATATTCTGAAGTTCGGTGAAGAGAGTGTACCGACCTCAGTAGCCGTGACTATCGACAGTGTGTTAAGAGAAGGCGAGGCGTTCAACAACGTTGAGC	358	NC_007645_88295	0	1	no	Hahella.chejuensis
CAGGCTGACAGTCGGCACTAATGTACTTCAAGAGTGTACCGACCTCAGTAGCCGTGACTATCGACAGTCCAACGTGATGTTGATGGCACTTCACATGGTGCTGAG	358	NC_008531_4141	0	1	no	Leuconostoc.mesenteroides
GTCTAGCAATTGTCTTCGGTACAGCCCTGTAGAGTGTACCGACCTCAGTAGCCGTGACTATCGACAGTGACCGGATGCACAATATCACCGCCTACCTACCTGGCC	358	NC_010995_99671	0	1	no	Cellvibrio.japonicus
GTCTTGACATCCACGATCCTCTTCTGTAGTAGAGTGTACCGACCTCAGTAGCCGTGACTATCGACAGGGATTACTCCGGGATTCGTCACTCATCCCAAGGGATCG	358	NC_011959_50095	0	1	no	Thermomicrobium.roseum
GTCCAAGGTGCATTTGTGCAGCTCTTGCGTAGAGTGTACCGACCTCAGTAGCCGTGACTATCGACAGCATTAAAGCATTCTGCGGCCTAAGTTGTGGTGGCTTTC	358	NC_013521_31627	0	1	no	Sanguibacter.keddieii
GAAGCATGATGCTCTCCTGTGTCGTGATGTAGAGTGTACCGACCTCAGTAGCCGTGACTATCGACAGATGACATGAGACGATGCGGTAAAGGGTGATGAGTTTGC	358	NC_014034_104126	0	1	no	Rhodobacter.capsulatus
GTTCCTGAGGTCGGATGTCAAATTCGGACAAGAGTGTACCGACCTCAGTAGCCGTGACTATCGACAGTGTACTGTCTCTTAATGGTTCGGGTTCGAGTTTAGGCC	358	NC_014314_42839	0	1	no	Dehalogenimonas.lykanthroporepellens
CAGATCATTGTTCCGAAAGAATATTGTGCTAGAGTGTACCGACCTCAGTAGCCGTGACTATCGACAGACTGCATTCGCCTGACACACGCTATGACCTTGGGCGTC	358	NC_014375_61896	0	1	no	Brevundimonas.subvibrioides
GTCTTGATGAGGAAGAAGCGGATCGCGTCGAGAGTGTACCGACCTCAGTAGCCGTGACTATCGACAGGTCCCGGGTTTACGGGATATGACTAGTCGTCAAGCACG	358	NC_014664_86091	0	1	no	Rhodomicrobium.vannielii
GGCCAAATTCAATGCCAGTTAATGAGGTTGAGAGTGTACCGACCTCAGTAGCCGTGACTATCGACAGCGTCCGTTATGACTGCCCTGAATGTGCTCTTTGTGACG	358	NC_015499_2009	0	1	no	Thermodesulfobium.narugense
GCGTTATAAAGAGTTCGGCGAAGCAGGTCTAGAGTGTACCGACCTCAGTAGCCGTGACTATCGACAGTGATTAGAAAGCTATACGCCTTTGTCGCGTTGGATTGC	358	NC_018011_94629	0	1	no	Alistipes.finegoldii
GTGATATTGGGCTGGTCTACCTACGGAGGTAGAGTGTACCGACCTCAGTAGCCGTGACTATCGACAGCCGATTGCGTCATGTTCATGGTGATTCTGGTCAATGCC	358	NC_018524_102721	0	1	no	Nocardiopsis.alba
CACGATAATATCTCTGACATCCCGCTGATAAGAGTGTACCGACCTCAGTAGCCGTGACTATCGACAGAATTTGGTTATGCGATGAACCTTGCCTTCGCCATTTGC	358	NC_019954_54125	0	1	no	Tepidanaerobacter.acetatoxydans
CGGATACTGTCACTTCCCTGCCTTCAAATTAGAGTGTACCGACCTCAGTAGCCGTGACTATCGACAGTTGTACATCTCCCAATTCCCGGATTCTGTGTACCCATC	358	NC_023035_125389	0	1	no	Spirochaeta.sp.
GCCGGTTTGTGTTCCTCTCGCGTGATCATAAGAGTGTACCGACCTCAGTAGCCGTGACTATCGACAGATTGCGATGGAAACATATCCGTCATCATATCTGACAAA	357	LT_541	0	1	no	0
GACAACAGGATAATCAGCGGAATATTCAACAGAGTGTACCGACCTCAGTAGCCGTGACTATCGACAGCGTAGGTGTAATGCATTCTCCTGCGGGTCAGTCCACTC	357	NC_009379_39521	0	1	no	Polynucleobacter.necessarius
GAGAGGGACGTTATGACCAGATAGGGCCTGAGAGTGTACCGACCTCAGTAGCCGTGACTATCGACAGTGAGACATGATCTCAAATCGTGATTGGCCGTAGAAACG	357	NC_009615_7457	0	1	no	Parabacteroides.distasonis
CGCATAACGGGTATGGTCCCAATCGATTTCAGAGTGTACCGACCTCAGTAGCCGTGACTATCGACAGTTGGGTCAGTCCTTCTTTGCTTTATGGTGCTGAGGATC	357	NC_009727_22414	0	1	no	Coxiella.burnetii
CACTGAGAAAGCCTCGTAGCTGTGTCCACCAGAGTGTACCGACCTCAGTAGCCGTGACTATCGACAGCGAGCAAAACTAACGTCGATTACGATGCCCGCATCAAG	357	NC_010520_34605	0	1	no	Clostridium.botulinum
GGGTCGATCCCGAAGATACGAAACAAGAATAGAGTGTACCGACCTCAGTAGCCGTGACTATCGACAGCATACGAGGCGAAAGTCGCAAACAGCGCTGCTTGGGTC	357	NC_011959_445	0	1	no	Thermomicrobium.roseum
GCACATGGCCGGCAATGTCTGTTCATGCCGAGAGTGTACCGACCTCAGTAGCCGTGACTATCGACAGTACCCTATCCAGTGGAGAGTTAAAGCAGATCAAGATTG	357	NC_012559_11874	0	1	no	Laribacter.hongkongensis
CGCTGGCACTTGCCATCAGTAGTTGCTCCTAGAGTGTACCGACCTCAGTAGCCGTGACTATCGACAGTGTCCGTATGAAGCATTACCGTATTCCTGCCGTAGTTG	357	NC_012968_357	0	1	no	Methylotenera.mobilis
CCAGGAATGTTGGTATGGGTATGGTGGTAAAGAGTGTACCGACCTCAGTAGCCGTGACTATCGACAGACAAGTTCGGGCAAACGCAAGCTTCGCTATCGGTATGC	357	NC_014221_64763	0	1	no	Truepera.radiovictrix
GGAAACGGCTCTGGGTGAACTGGAATGTTCAGAGTGTACCGACCTCAGTAGCCGTGACTATCGACAGAAATAGAGCACAATCAATAATGATGCCGGCCGGATATG	357	NC_014314_9	0	1	no	Dehalogenimonas.lykanthroporepellens
CTATTCCGCCTTGGCATGCAATGCGCTCAAAGAGTGTACCGACCTCAGTAGCCGTGACTATCGACAGGTCATAGGATCCCGAACCAAATGCATGACTTGATTGCG	357	NC_014623_330109	0	1	no	Stigmatella.aurantiaca
CGCCCGCTCAAAGTTCACTCCGAATTCCAGAGAGTGTACCGACCTCAGTAGCCGTGACTATCGACAGCAGGATGGCAAGGAGCCGTCATGTCTGAACGTAATCAG	357	NC_015161_18375	0	1	no	Deinococcus.proteolyticus
CGAATTACATACAAGAGCGCGTAAAGTTACAGAGTGTACCGACCTCAGTAGCCGTGACTATCGACAGAGATTCTTGCGGGCTTGTTTCCAAGGCTGCTTACTGTG	357	NC_015161_32738	0	1	no	Deinococcus.proteolyticus
CGAAACAGCCGGATCAGCATGTTCAACTACAGAGTGTACCGACCTCAGTAGCCGTGACTATCGACAGCACGGATTTTTGGTATTGGCAACCACCAACTGAGGCAC	357	NC_015460_16314	0	1	no	Gallibacterium.anatis
GTTCGTATGAGCCGAAGACCGTCAACGTCAAGAGTGTACCGACCTCAGTAGCCGTGACTATCGACAGTTAGTCCTATGCCGCAGTAAAGTCGGTGCAGTCTCTTG	356	CP_006713_35610	0	1	no	Bifidobacterium.breve
CTGTTCATATGGGTGAGGGCTGTATACGCCAGAGTGTACCGACCTCAGTAGCCGTGACTATCGACAGTTGATAATATATGGTATTCCACCTAACGCAGAAACCTC	356	LT_361	0	1	no	0
CGGCTTTGCCGCTTTATCAGGCTTGGGTGAAGAGTGTACCGACCTCAGTAGCCGTGACTATCGACAGCGGACTTGTACCGGTATAGGTTGTATCGGACCTACTGG	356	NC_002936_9841	0	1	no	Dehalococcoides.ethenogenes
GACGCTTCCGCCTCTTGAAGGCAAGAATACAGAGTGTACCGACCTCAGTAGCCGTGACTATCGACAGTTTGGGTTTCCTCAAGCAGCGCAGGACGAATAAGGTTC	356	NC_007406_32253	0	1	no	Nitrobacter.winogradskyi
GCATCTCGTGGGAGTGGTATAATTACCTTTAGAGTGTACCGACCTCAGTAGCCGTGACTATCGACAGTGCTGATATCAGTTCTCTCGCCGCTCTCGCATGAGAGG	356	NC_007575_57054	0	1	no	Sulfurimonas.denitrificans
CACCACACGAGGCGGAACAATTTCAGCAAGAGAGTGTACCGACCTCAGTAGCCGTGACTATCGACAGGTAGCAGTTGATTCCAGTGTGGTTTAGGCTCAGAGAAC	356	NC_007964_96156	0	1	no	Nitrobacter.hamburgensis
GGAAATTCACGACCTTCTTCATCGGGATCGAGAGTGTACCGACCTCAGTAGCCGTGACTATCGACAGTTGTACATTCTTCCACAGCTTCATCCACAGACGAACCG	356	NC_008278_249051	0	1	no	Frankia.alni
CTTCCGTGCCCTCGTGGTTCACACACCGGAAGAGTGTACCGACCTCAGTAGCCGTGACTATCGACAGACGCTCACCTGCTTGCGACTATCAATAGTTGTCAAGAG	356	NC_008825_59607	0	1	no	Methylibium.petroleiphilum
GTGAGAACCGTAAGAACGTTCCCGGGATTCAGAGTGTACCGACCTCAGTAGCCGTGACTATCGACAGATTGATGACGAAGCAATAGCACGTTCAACTATCCGGTC	356	NC_009664_20489	0	1	no	Kineococcus.radiotolerans
GTGACGAAGCAATCTATCTCTATGGTGCATAGAGTGTACCGACCTCAGTAGCCGTGACTATCGACAGCTTTCTGTTCGCAGCAGGAGCGCTCGTTGTGCGATACG	356	NC_011959_30372	0	1	no	Thermomicrobium.roseum
CTTGTCACGTTTCTTTCCGCAGGCGAGCCGAGAGTGTACCGACCTCAGTAGCCGTGACTATCGACAGCATCACGATCTTTAACGCAACAATGTTGCAATAGCAAG	356	NC_013440_25116	0	1	no	Haliangium.ochraceum
GTCGTTTCACTCAACCACTGAGGATTCATGAGAGTGTACCGACCTCAGTAGCCGTGACTATCGACAGAACGTGATCGTGACCTCGCCCTATTGATCGTTCCTGTC	356	NC_013851_49778	0	1	no	Allochromatium.vinosum
CGGGCAACCTAAACTCTGCGTTTATGCCTCAGAGTGTACCGACCTCAGTAGCCGTGACTATCGACAGCAATCTGGTGTGAGCTATACCCGATGGCCGTCACTTTC	356	NC_014121_134520	0	1	no	Enterobacter.cloacae
CTTATAGCGTACAAACAGTGCAAACTCCTTAGAGTGTACCGACCTCAGTAGCCGTGACTATCGACAGTGGTGCAGCGCCGTCATTGGCACAGCAGGGCTATTCGG	356	NC_016603_40829	0	1	no	Acinetobacter.calcoaceticus
CGCGACGGAATAAGGCTCAGGAAATGCTGAAGAGTGTACCGACCTCAGTAGCCGTGACTATCGACAGCCGTGTATGTAAGTATTGTGCGAAATCCGTTATCAGGC	356	NC_016816_114522	0	1	no	Pantoea.ananatis
CGAGGTTACGGAGGCCACGCAGTTGGGTCAAGAGTGTACCGACCTCAGTAGCCGTGACTATCGACAGTGTTGAAAAATGATCGGAGATCAGCGTAGTTCAGTAAC	356	NC_016830_104997	0	1	no	Pseudomonas.fluorescens
GCCCGCACTCGACCATCTTCACTTACATCGAGAGTGTACCGACCTCAGTAGCCGTGACTATCGACAGGGTGGTTCTCAACAATCGTGCTCAAATAATCCGCGTCC	356	NC_017456_40942	0	1	no	Gardnerella.vaginalis
GTGTCTTTCCTGGGAACGTGTCGCCATTTCAGAGTGTACCGACCTCAGTAGCCGTGACTATCGACAGTCGTTTTCTTTAGTGTGTCACTTCTTGTGAAGATCCGG	356	NC_018524_101483	0	1	no	Nocardiopsis.alba
CTCATCCAATAGGTCACTTTGAATTGTTAGAGAGTGTACCGACCTCAGTAGCCGTGACTATCGACAGGCAATTATAAGCCGCTCCTGATATTTGCCCAGCCTGTG	355	NC_004557_92869	0	1	no	Clostridium.tetani
CAATTCCTGATCGGATAAGCTATTAAGCCCAGAGTGTACCGACCTCAGTAGCCGTGACTATCGACAGTTATAACGCAGATTGTTGATGGCTGCACCCTGTGTCAC	355	NC_005966_70360	0	1	no	Acinetobacter.sp.
CCTCTGTACATCATTACCGCACTCATCTCAAGAGTGTACCGACCTCAGTAGCCGTGACTATCGACAGTTTGCTTTCGGATCAGGATCTGACAAATAACGCGGCAG	355	NC_007759_55508	0	1	no	Syntrophus.aciditrophicus
CAGCGAGGCGCTTGATCTAAGCGGCCAGTTAGAGTGTACCGACCTCAGTAGCCGTGACTATCGACAGCCCATCGAGACCAATATTACCTTTAACGGCCTAATTGG	355	NC_008709_97463	0	1	no	Psychromonas.ingrahamii
CATCCGCATACATGGCTATCATCAATTTGGAGAGTGTACCGACCTCAGTAGCCGTGACTATCGACAGCTTGTAATAATGCGCCAGCCGCTCAGCATCCTGAATGG	355	NC_009943_67405	0	1	no	Desulfococcus.oleovorans
CCTGTCGGTTACGGAATACAGGATAATACAAGAGTGTACCGACCTCAGTAGCCGTGACTATCGACAGCCAGGAGTTAAACAGGGATCTCTTGGACAGGATGACGC	355	NC_013522_25182	0	1	no	Thermanaerovibrio.acidaminovorans
GAACCAACGCTGACTGAGCATCAGGAAATCAGAGTGTACCGACCTCAGTAGCCGTGACTATCGACAGCGCGCTTTGATGCGTATTTCTGTACGATTGTTGGCCAG	355	NC_014218_7624	0	1	no	Arcanobacterium.haemolyticum
CTGGGATTGAGCGAAAGTAGTTTCAATACAAGAGTGTACCGACCTCAGTAGCCGTGACTATCGACAGTGAGTAGCCCAAGCAACAGGCCAAGCACGATGCTTGTG	355	NC_014828_19972	0	1	no	Ethanoligenens.harbinense
CTGTTATTGCAGTTAGGGTTGACGATGCGCAGAGTGTACCGACCTCAGTAGCCGTGACTATCGACAGTTGATAAAGAGTGCTTCTTACATCAATTCCTGGAAGTG	355	NC_015499_17260	0	1	no	Thermodesulfobium.narugense
GATGACGAGATCCCGAGTGGAATTACGACCAGAGTGTACCGACCTCAGTAGCCGTGACTATCGACAGATCCATGTGGCAATTCCGTCTCACGGCATAGGACAAAG	355	NC_016622_91911	0	1	no	Azospirillum.lipoferum
GCATAACCGTTAAAGGTCTGAAAGGCGGACAGAGTGTACCGACCTCAGTAGCCGTGACTATCGACAGCTTATACTAAATGACACCCATCAGCCACCTCTGCTTCC	355	NC_016776_120905	0	1	no	Bacteroides.fragilis
GCTTGTGCCTGGTTCCGTTAGGAACTGGCGAGAGTGTACCGACCTCAGTAGCCGTGACTATCGACAGTTCTGGTTATTATTGCACATAACGTTACTGGGATTTGC	355	NC_017455_39372	0	1	no	Halanaerobium.praevalens
GCGCGCAAAGTATCGACAAATCCAGCGACAAGAGTGTACCGACCTCAGTAGCCGTGACTATCGACAGTTTGTACGTGGACGATTTGTGGTTCTGGCAATTGATTC	354	NC_002745_10527	0	1	no	Staphylococcus.aureus
GATGCCTGTGGGAACACAGCCATGTTAACCAGAGTGTACCGACCTCAGTAGCCGTGACTATCGACAGTTACATGCGTCCAGTTCGGGTCCACGTTGAACAATACC	354	NC_002937_75073	0	1	no	Desulfovibrio.vulgaris
GTTGCTGCGATCACGCTTCCCTACTGTGGAAGAGTGTACCGACCTCAGTAGCCGTGACTATCGACAGTATTATTTTACGTACTACTGATTCCAGTGAAATTCGTG	354	NC_004552_29948	0	1	no	Chlamydophila.abortus
GGTTTCGAGAGTTGCAGCGGCGTCAGGAAAAGAGTGTACCGACCTCAGTAGCCGTGACTATCGACAGTCTTGGGTGCTTTCAGCTTCCATGTTAAGTCGATGCCG	354	NC_007964_99456	0	1	no	Nitrobacter.hamburgensis
GTCAGATGTTCCGGGTCATGGTAGGCCGATAGAGTGTACCGACCTCAGTAGCCGTGACTATCGACAGAGCTTCGAATTCTCAAGATGCGTTTCCTTCCTGTTCAG	354	NC_007973_1070	0	1	no	Cupriavidus.metallidurans
GTTAGTCAACATCAGAACATGAATATCAACAGAGTGTACCGACCTCAGTAGCCGTGACTATCGACAGTACTTCATGGGATGACCCGCCCGAGTGGTCCATCTCGG	354	NC_008278_233598	0	1	no	Frankia.alni
CCGCTACGTTAACGAGACGTACCGACTGAAAGAGTGTACCGACCTCAGTAGCCGTGACTATCGACAGACTCATGGCGATTTCATCGACAATATCGGCCGGTTGCG	354	NC_009664_82001	0	1	no	Kineococcus.radiotolerans
CTGGATGTGCCGAATAAGGCGGGTCAGAATAGAGTGTACCGACCTCAGTAGCCGTGACTATCGACAGTGTTGGGCCTTGATATCCACGTTTCTGTCCGTTTCTTG	354	NC_009719_47545	0	1	no	Parvibaculum.lavamentivorans
GCGTGCCGTACGAGAAGCTATTGCAACTGAAGAGTGTACCGACCTCAGTAGCCGTGACTATCGACAGGCAACTTTATTAAATAGTCAGCGACAGGTTGTCTCAGC	354	NC_010471_3450	0	1	no	Leuconostoc.citreum
GATCCGGTAATTGTCGAGGAACCACTTGTCAGAGTGTACCGACCTCAGTAGCCGTGACTATCGACAGTACTTTTAGAAATAGTCCGTGGTGATGTTCTGGTTGCG	354	NC_010505_19867	0	1	no	Methylobacterium.radiotolerans
GATTCCAGACGCTTTGGATCGTAATCTCTGAGAGTGTACCGACCTCAGTAGCCGTGACTATCGACAGGGGTCCAAAATGTCGCGAGATAGAGCGGCAGGCATCTG	354	NC_012489_144858	0	1	no	Gemmatimonas.aurantiaca
CATTGGATGTCGTATTTGCGTCAGGTGGAAAGAGTGTACCGACCTCAGTAGCCGTGACTATCGACAGATTTAGAGGAGAACTGATGACGCTCCTAAGTCATCGGG	354	NC_014414_37649	0	1	no	Parvularcula.bermudensis
CACTCGCGATTCATGGCTGACAAAGGAAAGAGAGTGTACCGACCTCAGTAGCCGTGACTATCGACAGCAGTGTATAGACTGCATCATGAGAACGCTGGCAATGGG	354	NC_014532_22060	0	1	no	Halomonas.elongata
CTGATCCGGTCAAATGCCAAGGGCTGGATCAGAGTGTACCGACCTCAGTAGCCGTGACTATCGACAGACAAAGCAATCCCGCTTTACTATGAGGATGATGCCTGG	354	NC_014727_21101	0	1	no	Lactobacillus.delbrueckii
CGCTTGGCATACGCTGCAAAGACGGAAGCCAGAGTGTACCGACCTCAGTAGCCGTGACTATCGACAGGGTCTCAATTGAATGAATTGTTAGCCCGCGCCTATAGG	354	NC_014924_70730	0	1	no	Pseudoxanthomonas.suwonensis
CTGCGACCTGTGGTAAAGCACCTATCCCTAAGAGTGTACCGACCTCAGTAGCCGTGACTATCGACAGCTGTTTTTCGTGCGCCACATATTCAACAGTGCAACTTC	354	NC_015702_43288	0	1	no	Parachlamydia.acanthamoebae
CAATCACCTCTACTGTACCTTTGAAGGTTCAGAGTGTACCGACCTCAGTAGCCGTGACTATCGACAGTTCTTCGATCCAGCTCACCAGCCTGGTTGTACGCAGCC	354	NC_016641_52867	0	1	no	Paenibacillus.terrae
CGCTCGTGTTGTGCATTAAGATGCGTATTAAGAGTGTACCGACCTCAGTAGCCGTGACTATCGACAGGCTGACACGCGTAGGCATCTACTTGGTTGAGCGTTACC	354	NC_017501_61531	0	1	no	Neisseria.meningitidis
GTCACTCACTGGTTTCATCATATCTGGCGTAGAGTGTACCGACCTCAGTAGCCGTGACTATCGACAGACCTATAACGCTGGAACGTTCCGGAATGCAAATCAGTC	354	STX2_431	0	1	no	0
GATAACATCTTCCCAGCTTTGTTTATCACAGAGTGTACCGACCTCAGTAGCCGTGACTATCGACAGCATTTCTCCTTGATACCCTTCACCACTGTCGCCTTGCC	353	NC_014033_29088:NC_010471_33353	Hybrid	0	no	NA
CGAATTTGGTTTAACCTTTGGCGCACCAACAGAGTGTACCGACCTCAGTAGCCGTGACTATCGACAGACCTTCGATGATGTGATAGCTGCTGTCCAACGTCAAGC	353	CP_007030_52101	0	1	no	Thioalkalimicrobium.aerophilum
CACCGATGAGCCTTTGATGCGTGAGCTGGTAGAGTGTACCGACCTCAGTAGCCGTGACTATCGACAGCATGGAGGCACTCAGATTAACTTTAGATCCATCCTGCC	353	NC_006138_24208	0	1	no	Desulfotalea.psychrophila
GTTGTGCATAAGCCAATTTCAAGGCCACCCAGAGTGTACCGACCTCAGTAGCCGTGACTATCGACAGAATATTCCTAAACCATTGGTTCGCCGCCGTGACTTGAC	353	NC_008228_144544	0	1	no	Pseudoalteromonas.atlantica
GCCACCAGTCAAAGTTCGCCAAGCATCACTAGAGTGTACCGACCTCAGTAGCCGTGACTATCGACAGTGAACTTACCAAATCAGTTGATTCGCAAGGTCACTCCC	353	NC_008555_80574	0	1	no	Listeria.welshimeri
GACAGGGCACCAAAGAAGCCGTCCACGATCAGAGTGTACCGACCTCAGTAGCCGTGACTATCGACAGTGGTCGACTCGATATTCGTTGGCAACAACGGTGGTTTG	353	NC_008786_142520	0	1	no	Verminephrobacter.eiseniae
GGCTTCGCTTCAGGATGACCCTCCAGGTCAAGAGTGTACCGACCTCAGTAGCCGTGACTATCGACAGAGTTAATACCTCTTTCTGATTTAAGGAGACGACCCTTC	353	NC_011296_59520	0	1	no	Thermodesulfovibrio.yellowstonii
GCATCTGCAGCCAGGGTGTATATCTCTTTGAGAGTGTACCGACCTCAGTAGCCGTGACTATCGACAGTTTTCCTCACGCGTATCTTATAATTTCCGGGAACCACC	353	NC_012785_53106	0	1	no	Kosmotoga.olearia
GAACTGAACTACCTAACGAGACAGGAGAAAAGAGTGTACCGACCTCAGTAGCCGTGACTATCGACAGTCCGCGTTCAGGCTATACCTACCGTTGGTTCCGGAATG	353	NC_013730_154680	0	1	no	Spirosoma.linguale
CCAGCATTCTCTTCCTGTGCTGTGCAATATAGAGTGTACCGACCTCAGTAGCCGTGACTATCGACAGATTACACTGGCGTGGGATGTATGTAGCCGAGGCGATTC	353	NC_014008_22742	0	1	no	Coraliomargarita.akajimensis
CAAAGAGATCGAGGTATTGCTTGGCCATCTAGAGTGTACCGACCTCAGTAGCCGTGACTATCGACAGATCTGCTAAATATTGGCTGACCGCCTGGCTCAGTTGGC	353	NC_014365_49696	0	1	no	Desulfarculus.baarsii
CTGCCCTGCTGTTGCACCGTTAAATAACAGAGAGTGTACCGACCTCAGTAGCCGTGACTATCGACAGTAAACTGGGCCGCTGCTTGCGGTATTAGGAAGATAAGG	353	NC_014922_61502	0	1	no	Haemophilus.influenzae
GTACGATTGGTAAAGATGGCGTTACTTGGAAGAGTGTACCGACCTCAGTAGCCGTGACTATCGACAGACATGAGCCAGGTTTACGCTCGCCAGGTACTGCGTTAG	353	NC_017027_75251	0	1	no	Pasteurella.multocida
CTTCACCAGATATGGATATCGATTCCCGTGAGAGTGTACCGACCTCAGTAGCCGTGACTATCGACAGCTTTTTGGACGACCCAGGTAGAGTTCAATCAGAATACC	353	STP_541	0	1	no	0
GTGTAACCGCCTTTGTCTCCCGTAATGGCAAGAGTGTACCGACCTCAGTAGCCGTGACTATCGACAGTGTAGAAGTCCACTTTATAACCACGTTCCTTGGCCGCC	352	CP_007032_99998	0	1	no	Desulfitobacterium.metallireducens
GTCTGCAACCCGATAGCGACCAGTTGCTGAAGAGTGTACCGACCTCAGTAGCCGTGACTATCGACAGTGTGAACGGCTATATCGTCGTAGACATCGTCAGTAGCG	352	NC_007298_58668	0	1	no	Dechloromonas.aromatica
GGCGACATGATGAGCGGATTGCCAATCATGAGAGTGTACCGACCTCAGTAGCCGTGACTATCGACAGAGGTATGATTCCTGACGACACAGCCACAATACGATTGC	352	NC_007802_8232	0	1	no	Jannaschia.sp.
GTAAGCGTCGGCTGTTCGGTGGATTCTTTGAGAGTGTACCGACCTCAGTAGCCGTGACTATCGACAGTATAAGAGCTCGGTTATACGGTTCACGCACTCACGTTG	352	NC_008618_7781	0	1	no	Bifidobacterium.adolescentis
CTGCGTCGAGATGAGAAATTGGCAATAATCAGAGTGTACCGACCTCAGTAGCCGTGACTATCGACAGTTCGGCATACCAGCGAGGCAGGTTTGCGTGTAATTTGC	352	NC_008786_40830	0	1	no	Verminephrobacter.eiseniae
CTGGCGACCTGTTCCGGCGTGAGTTCGTAAAGAGTGTACCGACCTCAGTAGCCGTGACTATCGACAGCGATATCTTGAATGATTTGATGCACGAGAGTGGTCGTG	352	NC_009138_9592	0	1	no	Herminiimonas.arsenicoxydans
CCTCAGCCTCACCCTTAGCACTTGCATCCAAGAGTGTACCGACCTCAGTAGCCGTGACTATCGACAGATCTTGAGCTGTTTGCTTAGGCCAAGCTCTTAAATAAC	352	NC_009707_40868	0	1	no	Campylobacter.jejuni
CGCGGTAATCGCTTGAACAGATCGTTTGTCAGAGTGTACCGACCTCAGTAGCCGTGACTATCGACAGCTTGTTCCCGCAAACCGAAATCGAGAGATTCTCGCGGC	352	NC_010571_236	0	1	no	Opitutus.terrae
GCTTTCCAAGGAAGCCTTGATGTTGCGATCAGAGTGTACCGACCTCAGTAGCCGTGACTATCGACAGTCTTATAGGACAGCATCCGACTGATTGAAGAAGCGGCG	352	NC_010842_68804	0	1	no	Leptospira.biflexa
CGGATGTAAGACGTGTTGTTCAAACTTTATAGAGTGTACCGACCTCAGTAGCCGTGACTATCGACAGTCGACATGGGTCCAGATGCTTGGTGCCGTTGGAATGTG	352	NC_011126_9384	0	1	no	Hydrogenobaculum.sp.
GGAGGGAATCTGTAAACTTGTTCACAAGCAAGAGTGTACCGACCTCAGTAGCCGTGACTATCGACAGTGCGTGAATCACGTTGGTGAACACGGAGTTGCACCCTG	352	NC_012803_76203	0	1	no	Micrococcus.luteus
CACCACTGTACTCGGTACCTCCTTTACAGTAGAGTGTACCGACCTCAGTAGCCGTGACTATCGACAGTCTTAATACTTCAGCGTAGAAGATAACAGCGGTGTCCG	352	NC_013132_108	0	1	no	Chitinophaga.pinensis
CACATTCTCACGTTGATGCATCTTTAGTGGAGAGTGTACCGACCTCAGTAGCCGTGACTATCGACAGAATGGCTACTCACAAGGGTGCGTTACATTATAGCGTGC	352	NC_013174_47489	0	1	no	Jonesia.denitrificans
GTTGGTCTTACCGAGACGTGTCACGACGGCAGAGTGTACCGACCTCAGTAGCCGTGACTATCGACAGTCATCTGTCCATTGAACCTCCATGTACTTGAGTAGAGC	352	NC_013235_130593	0	1	no	Nakamurella.multipartita
GGATCGTTACCTCCTGTTTAAATTGCCCTGAGAGTGTACCGACCTCAGTAGCCGTGACTATCGACAGATCGTTGAGCCGGTTCCTATGACGGATATCCTCATGTG	352	NC_013522_9952	0	1	no	Thermanaerovibrio.acidaminovorans
CATTCATCAAGCCGAAATCCGCCGTTGACAAGAGTGTACCGACCTCAGTAGCCGTGACTATCGACAGATATGTTATAGTCAAGGGCGATCTGCCGTCGAGTTGTC	352	NC_013739_43630	0	1	no	Conexibacter.woesei
CGAGGCCATGATGATCAACAGGCTTGACCTAGAGTGTACCGACCTCAGTAGCCGTGACTATCGACAGCCTATGTTTGATAAGCCACAAGGAACAATCAGTGACGC	352	NC_014532_125176	0	1	no	Halomonas.elongata
GCTTAAAGCAACACCATGATTGTTTGTTCCAGAGTGTACCGACCTCAGTAGCCGTGACTATCGACAGACAACCTAGCCTCCAGAGGATGTCACGTTTCCTGTTGG	352	NC_015713_72837	0	1	no	Simkania.negevensis
CTACATCCGGTTTCGGGTGCTTCGTTACGGAGAGTGTACCGACCTCAGTAGCCGTGACTATCGACAGGGGTCGTCCTTATAGATTTAGTGGTGTCTAATGGGATG	352	NC_017566_64687	0	1	no	Shewanella.putrefaciens
GTTGACGTGGACGTCTACCTGGTCCTGTATAGAGTGTACCGACCTCAGTAGCCGTGACTATCGACAGTGCATACGCAACTAGCATCATACCTACTGCAATAGGTC	351	NC_004193_60421	0	1	no	Oceanobacillus.iheyensis
GATAAGCCTGCTCCATCTCGTACTGGTACGAGAGTGTACCGACCTCAGTAGCCGTGACTATCGACAGATCCCATGTTTCGTCAACAAAGACATTGTGACGCAATC	351	NC_007964_35424	0	1	no	Nitrobacter.hamburgensis
GTTACGTCCGTCAACATCTCCGCACCATGTAGAGTGTACCGACCTCAGTAGCCGTGACTATCGACAGTTTGCCTCAAGCCACGTTGCGCAAACAGGAAGATGTCC	351	NC_008578_61599	0	1	no	Acidothermus.cellulolyticus
GGATTTGCGTGGCTTGCCGGTAACCTTCCTAGAGTGTACCGACCTCAGTAGCCGTGACTATCGACAGAATTGGCCGACCACGCGGGATATCCTTGAATTGCATAC	351	NC_008686_93	0	1	no	Paracoccus.denitrificans
GCAGCCGTTAACACGCGTGATAACATGGGCAGAGTGTACCGACCTCAGTAGCCGTGACTATCGACAGTTTACTCTGCATTCCTTAATTGCCTTCGATAAGAACTG	351	NC_010471_16089	0	1	no	Leuconostoc.citreum
CTCACTCCGGCCTAACCTCATGACATGCCCAGAGTGTACCGACCTCAGTAGCCGTGACTATCGACAGCTTGTTGACGAGTGAGTTGATCTTGAAGGACTATTGGC	351	NC_010943_70094	0	1	no	Stenotrophomonas.maltophilia
GCCGGTACCTGTTGGCGGATTGTTTGGCGGAGAGTGTACCGACCTCAGTAGCCGTGACTATCGACAGTATTGGACCGGCGTATTTCTGATAGTCGTCTTTGTATC	351	NC_013132_222764	0	1	no	Chitinophaga.pinensis
GCCGTGCCCTTTGTCAATTCCAGGCACTTCAGAGTGTACCGACCTCAGTAGCCGTGACTATCGACAGTCTTACATCGCAGCAAAGGCCATGAATACGAGTATGTG	351	NC_013446_163717	0	1	no	Comamonas.testosteroni
CTAGTGGATTTCTCTTAGTGGTGAGCGAAAAGAGTGTACCGACCTCAGTAGCCGTGACTATCGACAGGGTCCGAAAGGTCGACATGATCTGCCATGACTTCCACC	351	NC_013729_156333	0	1	no	Kribbella.flavida
CCAAATTTCTTTGATCGCATCCATTCCGTCAGAGTGTACCGACCTCAGTAGCCGTGACTATCGACAGTGCCTTCCAGTTGTTCGCCGAAGACATCGCGGGCATCG	351	NC_014153_20605	0	1	no	Thiomonas.intermedia
GATTCCCGCTCGCAATGGATATTGGGCTCGAGAGTGTACCGACCTCAGTAGCCGTGACTATCGACAGTTGTTAGGGGCGAAGAACTGTTATTGGAATCCGACGAG	351	NC_014640_216918	0	1	no	Achromobacter.xylosoxidans
GTCGTTTATTATATCGTCCCATGTAGATTCAGAGTGTACCGACCTCAGTAGCCGTGACTATCGACAGCGGAATCGGTTTGGTACTCCAGCGTATGGCCAGCATGG	351	NC_015185_16956	0	1	no	Desulfurobacterium.thermolithotrophum
GCTGGGACCAAATGTGCGAATCTGAAGCTGAGAGTGTACCGACCTCAGTAGCCGTGACTATCGACAGGCAGACTGTCTATCCTTGGGAACCATGTTAATTTGGGC	351	NC_015702_89	0	1	no	Parachlamydia.acanthamoebae
CGCGGGTGAAGCATTGTCTTAAGTTCGATGAGAGTGTACCGACCTCAGTAGCCGTGACTATCGACAGCGGCGCCATTATTGTTGAGCCTCATGGCATAATGGGCG	351	NC_018024_33341	0	1	no	Anaerobaculum.mobile
CGGTTATCTGCGTCGCACTGTGCAGATGGAAGAGTGTACCGACCTCAGTAGCCGTGACTATCGACAGGTTTGCGACATATTGGCGATGGGATGGCGATTATTCGG	351	NC_019427_46977	0	1	no	Anabaena.sp.
AAGACGCTGTCCCTCAGGCGCCGGAGACGTAGAGTGTACCGACCTCAGTAGCCGTGACTATCGACAGTTGTTATGGTCTTAAAGCTGTTTACTTGGCTCCAACCG	350	AGGR_8071	0	1	no	0
GACGCCCAGCCCAAATGTTTGCGCCCTCGGAGAGTGTACCGACCTCAGTAGCCGTGACTATCGACAGTTTTTGGGCGAAGATATTAATACGTTGATCGAGGTAAC	350	CP_006659_95142	0	1	no	Klebsiella.pneumoniae
CCCTGAAACTCGTGGTGGATCATATCGGCTAGAGTGTACCGACCTCAGTAGCCGTGACTATCGACAGGATCAGAACTGTAGTGCAAATATTGCGGATCCCACATG	350	NC_007775_73376	0	1	no	Synechococcus.sp.
GCACATCCCGCGCCGATTGGTTTGGAGAATAGAGTGTACCGACCTCAGTAGCCGTGACTATCGACAGCGAACATTACTGATTCCTTTACATTCCGTAATGAAGGC	350	NC_007802_143488	0	1	no	Jannaschia.sp.
CGCCTATCTTGTCGGAATGGCAATCGGTGGAGAGTGTACCGACCTCAGTAGCCGTGACTATCGACAGATGAGTTAATTTATGCTAATCTGGGCGTGTGATATTTC	350	NC_013192_80248	0	1	no	Leptotrichia.buccalis
CTGAATACCTGAACATATAACAGCGATCAGAGAGTGTACCGACCTCAGTAGCCGTGACTATCGACAGAGCATGTCCGTGGGTACAGCTCATCTCGTGGTCCGATG	350	NC_013730_25764	0	1	no	Spirosoma.linguale
GTGATCTCTCATAACCATCGACACTCGTCTAGAGTGTACCGACCTCAGTAGCCGTGACTATCGACAGTTGTATGTCATTTGGTCCTCTTTCACCAGCTCGCGCCG	350	NC_014011_47677	0	1	no	Aminobacterium.colombiense
GATAGCTGCTTACCAGCGCGTCATTTATCAAGAGTGTACCGACCTCAGTAGCCGTGACTATCGACAGTTGTCGTCCGTGTCCGTTCCAGACAAACGTCTGCGTGG	350	NC_014363_17307	0	1	no	Olsenella.uli
CACTGACACACTCCATCTGGAGAGCCGCTTAGAGTGTACCGACCTCAGTAGCCGTGACTATCGACAGATTCGGATCTATCACCGCTCGAATTTGATGATGAGTAG	350	NC_014501_78457	0	1	no	Cyanothece.sp.
GACTGTTGAGTTATGAATAGATGGCAGGAAAGAGTGTACCGACCTCAGTAGCCGTGACTATCGACAGCCGTTATCTATCGTTCGGCTTCTACCCTCAGTACGCAG	350	NC_015731_92121	0	1	no	Nitrosomonas.sp.
CGTCAGCACCACATAAGCATCGGCATAATTAGAGTGTACCGACCTCAGTAGCCGTGACTATCGACAGCTTACAACGAAGAAGGTGGTACGGCTGTTGTTTGCTAC	350	NC_017068_69316	0	1	no	Selenomonas.ruminantium
CTGAGAAATCAACCACCTATGTCAGTTTGAAGAGTGTACCGACCTCAGTAGCCGTGACTATCGACAGGCTGCAAGGTGGCAATGGTAGGGTTAAGCCGACAGGTG	350	NC_019042_7969	0	1	no	Streptococcus.dysgalactiae
GGATCAAGGAATCGTTGTATTGGCAGATCAAGAGTGTACCGACCTCAGTAGCCGTGACTATCGACAGTTTTTACTAGCTGGTGGTCGAGTGATTCGTGGCATGGC	350	NC_021994_43280	0	1	no	Enterococcus.faecium
CGACTTTGCTTTCGCCTCTTGTGGTTGCGAAGAGTGTACCGACCTCAGTAGCCGTGACTATCGACAGTGGGAGAGCATTGGGAATCTCAGTGGTGATCGCTACCG	350	NC_022438_35287	0	1	no	Leifsonia.xyli
GCTGTTGACCTTCAGCTGTCCGCGGCTGTCAGAGTGTACCGACCTCAGTAGCCGTGACTATCGACAGTCCGCTTCGTAAACGTGTGGCTGTGCGGTCTGATACAT	350	STH_481	0	1	no	0
GTCGCTGCTTTAGGCTTTAGCAATATAGTGAGAGTGTACCGACCTCAGTAGCCGTGACTATCGACAGGTTACCATCTGATTGGGATGATTGCGGTACTCGCTCCC	349	NC_004552_9193	0	1	no	Chlamydophila.abortus
CTCTCACTCTCGTTGACACTGGGTTCTTTCAGAGTGTACCGACCTCAGTAGCCGTGACTATCGACAGGGATTGGTAACGTGTTTGACACGATGGCAGACAGGACC	349	NC_007005_56937	0	1	no	Pseudomonas.syringae
CGTAGAGTTTGCGAGCGATGTCGCTGTAGAAGAGTGTACCGACCTCAGTAGCCGTGACTATCGACAGTTCACTAATATAACCGTTGAGAGTTGATTCGGTGACAC	349	NC_007498_85145	0	1	no	Pelobacter.carbinolicus
CGGTGCGGAGAGCAAACGTTGGTCATGTCAAGAGTGTACCGACCTCAGTAGCCGTGACTATCGACAGACGCTGAAGCACATAATGTTTGCATTGTTGACATCTCG	349	NC_008435_90585	0	1	no	Rhodopseudomonas.palustris
CCATTCTTTCATCGGAGCAGTATTTATGTGAGAGTGTACCGACCTCAGTAGCCGTGACTATCGACAGAGGCGCACAATTTCTGGAAAGGCCGCCTAGCATCTCGC	349	NC_008782_22403	0	1	no	Acidovorax.sp
GGCAGATTGGCGAACTGTTCGGTTCCGTCGAGAGTGTACCGACCTCAGTAGCCGTGACTATCGACAGTGAAGCTGAGATAGTAGAAATCGAAGGCCGTGACATCC	349	NC_013851_66752	0	1	no	Allochromatium.vinosum
GTTATCTAGGCTGAATATAGTTCCCACAACAGAGTGTACCGACCTCAGTAGCCGTGACTATCGACAGTCTTTTGCGAAGGCAGGAAGAAGGTCCACAGAAGAGAG	349	NC_014632_20129	0	1	no	Ilyobacter.polytropus
GCTTCAAAGGCTTGGGTGGCAGTCTCTTTAAGAGTGTACCGACCTCAGTAGCCGTGACTATCGACAGGGGTTAGAAGTCCTGGGTCAACGTTTCTACGTGTTACC	349	NC_014934_134554	0	1	no	Cellulophaga.algicola
GGCAAAGTGGCAGCCATTATCAGATGATTTAGAGTGTACCGACCTCAGTAGCCGTGACTATCGACAGACTAGCCAGTGGTAATCTGGCGGTTATCGCATTTCCAG	349	NC_015520_21607	0	1	no	Mahella.australiensis
CCACGGTCGTTACAACTCCCAGAAAGTCCAAGAGTGTACCGACCTCAGTAGCCGTGACTATCGACAGAGTACTCTGTCGATCCCTCGAATAGCTCCTTAAACGGG	349	NC_022438_44194	0	1	no	Leifsonia.xyli
ATGAATCCAGGGTTCTTCTCTCCAAGCTTGAGAGTGTACCGACCTCAGTAGCCGTGACTATCGACAGACGGCATATGATGAATTTCCACAACCTTGTGGTGCATG	348	LT_151	0	1	no	0
CGATCAAATTGAAGAGAAATTCGTCACGCTAGAGTGTACCGACCTCAGTAGCCGTGACTATCGACAGTGTCGTCTGCTCGTACTCGTCTCAGGCGTTCCGCTGCG	348	NC_007406_77632	0	1	no	Nitrobacter.winogradskyi
GTTAAACGTACTGACAGCGCCGCCATTGATAGAGTGTACCGACCTCAGTAGCCGTGACTATCGACAGTCCCGGGTTCGAGTTTACTCAGCGCCAAATTGTCATCC	348	NC_008228_152992	0	1	no	Pseudoalteromonas.atlantica
CTCGTCATCGGTGAAGCTGACGATTCTGTGAGAGTGTACCGACCTCAGTAGCCGTGACTATCGACAGCGTGTTCAAAGTTCCGTACATGCCGGCTGCAATATTCG	348	NC_008618_41593	0	1	no	Bifidobacterium.adolescentis
CTAGTCCATCGTTTCCTGCTATGATTCCATAGAGTGTACCGACCTCAGTAGCCGTGACTATCGACAGCGTGGCCTGTTCCGATAGGGCAGCGATCATCCCATCCG	348	NC_009633_94329	0	1	no	Alkaliphilus.metalliredigens
GGTGACAGTTCGGCCGATGGTGATGGAAGGAGAGTGTACCGACCTCAGTAGCCGTGACTATCGACAGAGTTCTGGGCGGGAATGGATATGCAGATACTTTGTATC	348	NC_010125_56333	0	1	no	Gluconacetobacter.diazotrophicus
CATAACGCTCCGCTACGGAGGAAAGCATTCAGAGTGTACCGACCTCAGTAGCCGTGACTATCGACAGGGATTTCATCAAGTAATAAGGCCTGATCTGCCTTCTTC	348	NC_010655_24462	0	1	no	Akkermansia.muciniphila
GCATTCCGCACAGTAATGCTCACCCTTACAAGAGTGTACCGACCTCAGTAGCCGTGACTATCGACAGTTACTAGGCTTACTTCGTTGCGGGTACACTTCGTGCGG	348	NC_012225_50125	0	1	no	Brachyspira.hyodysenteriae
CATAGTAATTCCGTTGTTAAAGTAGGCAAAAGAGTGTACCGACCTCAGTAGCCGTGACTATCGACAGTCTCACTTCGCGGGAGCAACCTGCATATCACGGACCAC	348	NC_012803_82149	0	1	no	Micrococcus.luteus
GCGGATGCGTAAACATTGATGGTGCCCGTGAGAGTGTACCGACCTCAGTAGCCGTGACTATCGACAGATGTTCATAATGTTGATTCCACCGTGATGGCGCTTACC	348	NC_013511_4330	0	1	no	Mycoplasma.hominis
CAGGCGACGATCGTGCTCTGTTCAACAGTGAGAGTGTACCGACCTCAGTAGCCGTGACTATCGACAGATTGTACCATGTTCGTAGCTACGATATGGTTACAGCTG	348	NC_014033_108855	0	1	no	Prevotella.ruminicola
GCAGCGGAGATGTAGAGTAGGCGGTAAGTAAGAGTGTACCGACCTCAGTAGCCGTGACTATCGACAGCATTCGCTAAATGAATGCAGGACAGACGACCATGCCGG	348	NC_014833_115710	0	1	no	Ruminococcus.albus
GCTAGGCTTATTGATCAACTTGGATGGATTAGAGTGTACCGACCTCAGTAGCCGTGACTATCGACAGTTGGAAGTGCCAGATTTGATCACCTTGCCTCTGGCGTG	348	NC_015458_8391	0	1	no	Pusillimonas.sp.
GGACTATCGGTTACGTAACAATCAGACTGGAGAGTGTACCGACCTCAGTAGCCGTGACTATCGACAGTTAGTTGTTCCTGATCGAGCACCGGATGTGGTCATCTC	348	NC_015731_107116	0	1	no	Nitrosomonas.sp.
GCGGCACTAATATCCACAGGCGCTTCTGCAAGAGTGTACCGACCTCAGTAGCCGTGACTATCGACAGATTAGTGTAACGCTTCTTGGGCAGTATTGGCCAACAAC	348	NC_021661_11140	0	1	no	Psychrobacter.sp.
ACATATTGGCCACATAAAGCCTTATGCCAGAGAGTGTACCGACCTCAGTAGCCGTGACTATCGACAGTAGCCCTTTTTATTACTGCTCTGGTCGCCTGGCCTTTA	348	STP_121	0	1	no	0
CGCCATAGTCCGAGATAAACGTGTAACTGAAGAGTGTACCGACCTCAGTAGCCGTGACTATCGACAGTGTTAGGTGCTTCGCATTGTGGACGCCAGATACACCGG	347	NC_007973_20574	0	1	no	Cupriavidus.metallidurans
CGGTTGGTATCGTGATTAACTTTGCCACTGAGAGTGTACCGACCTCAGTAGCCGTGACTATCGACAGAATTGGTGCTACAGGCTGGTTAGTGATGGTTGTTGCAG	347	NC_008531_9815	0	1	no	Leuconostoc.mesenteroides
GATTGCTGTTGTCGTGTCGAAAGCGTTGCAAGAGTGTACCGACCTCAGTAGCCGTGACTATCGACAGTTGAACTATCTTGCATTAGCTACGGGCGTCAATTTAGC	347	NC_011567_35050	0	1	no	Anoxybacillus.flavithermus
CCGTCGAGCGATAATGACGGACGCCAATATAGAGTGTACCGACCTCAGTAGCCGTGACTATCGACAGCCTGGTTTGACGAGAAGTGTGCCCGCAATATTACGATC	347	NC_012914_121036	0	1	no	Paenibacillus.sp.
GTAATAAAGCTGGCTATGATGTCGATGCCAAGAGTGTACCGACCTCAGTAGCCGTGACTATCGACAGTAAGTCGTAACTTCCGAACGCCCAGTCTGCCAGATTGG	347	NC_013355_142	0	1	no	Zymomonas.mobilis
GAAACGAGTGGGCGTTATTATGGTTGGCTGAGAGTGTACCGACCTCAGTAGCCGTGACTATCGACAGACAAGCAGGTATCGCTATGCTAATGGGAGAGACGAAAC	347	NC_014008_102970	0	1	no	Coraliomargarita.akajimensis
CAGAAAGTCCGCATAATAGCCACCGGCTTCAGAGTGTACCGACCTCAGTAGCCGTGACTATCGACAGGAGCTAACGCCTAGTTTGTCAAATACCACGTCATCGTC	347	NC_014625_63798	0	1	no	Ketogulonicigenium.vulgare
CATTCGTTATCCAGATAGCCGTAAGAGCCGAGAGTGTACCGACCTCAGTAGCCGTGACTATCGACAGATTTTAATAAGGTATCGTTGACGGTCGGACGCTGTTTC	347	NC_020211_159871	0	1	no	Serratia.marcescens
CCGGCTGTGCTCCGGCATATCGTTCATCATAGAGTGTACCGACCTCAGTAGCCGTGACTATCGACAGGATATTTCGAAAGCCATCGCCATGATATCGAGATACAG	347	NC_021658_267104	0	1	no	Sorangium.cellulosum
GGGTATCGATTAACGCCAATGGATTGCTATAGAGTGTACCGACCTCAGTAGCCGTGACTATCGACAGCCTTGACCCCGTGTCATAGGTACGGCTGGAGAGTTTAC	346	NC_003143_146403	0	1	no	Yersinia.pestis
GATGCTGTTGCGTCTTAAGGCGCGATAACAAGAGTGTACCGACCTCAGTAGCCGTGACTATCGACAGGTTTATGTGATGCAATCAAACGTTTGCCGGATGAATCG	346	NC_009138_102364	0	1	no	Herminiimonas.arsenicoxydans
CAGCTACTTCCAAGAACTGGAGATACCTCAAGAGTGTACCGACCTCAGTAGCCGTGACTATCGACAGACTCGATGGACATCGCTGGAGAAGCTGGAAATTCAGCG	346	NC_009138_73819	0	1	no	Herminiimonas.arsenicoxydans
CAAGGCCGTCAAGTGATACTCGTTGGCTTCAGAGTGTACCGACCTCAGTAGCCGTGACTATCGACAGTCTATGGGGAAGTCGTCTCGTTGATCAAGGAGCATGCG	346	NC_009848_8970	0	1	no	Bacillus.pumilus
CGTTGGACTTAGCGCAGTTGCTGGAGATTTAGAGTGTACCGACCTCAGTAGCCGTGACTATCGACAGCGCGATGTTGCTGTGTCACTAGCATGCTTGACGACATC	346	NC_010376_9365	0	1	no	Finegoldia.magna
CTCCCTGTTAGGGTGAGAATATTTCCGTCTAGAGTGTACCGACCTCAGTAGCCGTGACTATCGACAGTATTTTAGATCAGCCGATTGCGAAATGCTTCCAAGTTC	346	NC_010382_120000	0	1	no	Lysinibacillus.sphaericus
GCAGCCACTACACCTTTGATCGTAAATCTGAGAGTGTACCGACCTCAGTAGCCGTGACTATCGACAGCTTTGGATGGGACCATCACCTTTACCGTTCATACCGTG	346	NC_011126_25547	0	1	no	Hydrogenobaculum.sp.
CCAGATACGCAACTGGCTGATGCAAGCAGTAGAGTGTACCGACCTCAGTAGCCGTGACTATCGACAGTTATCAGACCTCGAACCCTTACCAATTAAGGGACATAG	346	NC_011750_165135	0	1	no	Escherichia.coli
GTCACGACCTGCACTAATACACCGTTGTACAGAGTGTACCGACCTCAGTAGCCGTGACTATCGACAGTCTATTAATCTTGACGCTTCGTAGTACACCGTTGTACG	346	NC_012669_58047	0	1	no	Beutenbergia.cavernae
CATTCCTCTGCCCAGTCTGCGTGAGAAGCCAGAGTGTACCGACCTCAGTAGCCGTGACTATCGACAGTCAGTCTATTCTCCGATGTAATGTCATACTTAGGAATC	346	NC_012778_63442	0	1	no	Eubacterium.eligens
GCGCTAGCACTTAACTGCTCAGCTAGTGTTAGAGTGTACCGACCTCAGTAGCCGTGACTATCGACAGTCTTCTTGTGGTCATCCATATGCATCAGCGTTTCGTGC	346	NC_012968_52177	0	1	no	Methylotenera.mobilis
CGCCTTATGGCCCTATTCCAGTGTCTAAATAGAGTGTACCGACCTCAGTAGCCGTGACTATCGACAGTTCTAGTTCAGGCTTTGTACGCCTAAAGCAAATCATCG	346	NC_012982_21839	0	1	no	Hirschia.baltica
CAGTAATAGCATCATTGCGGCAGGAGCAGTAGAGTGTACCGACCTCAGTAGCCGTGACTATCGACAGACCTTAATCTCAATTGTGATGGATAATGCGCACATTGG	346	NC_013132_17101	0	1	no	Chitinophaga.pinensis
CTGGTCATACATCTTATAACCACTGGCCGTAGAGTGTACCGACCTCAGTAGCCGTGACTATCGACAGTTTTCTTGCTTGTCATGCATGGCCAGCATCGATACGGC	346	NC_013165_93526	0	1	no	Slackia.heliotrinireducens
GACACGTTATACTGTCCAACAGGACACAAAAGAGTGTACCGACCTCAGTAGCCGTGACTATCGACAGTGGGGTCGCGCTCGCTGCAGGAATTCCTTGTCCTGCAC	346	NC_013729_71306	0	1	no	Kribbella.flavida
CGCGACGCTGTGCCTCTTTGACCAGGTGATAGAGTGTACCGACCTCAGTAGCCGTGACTATCGACAGGAGTTAGCATTCTTCCTCCACGTTTATTATCTCGGCAC	346	NC_014314_14500	0	1	no	Dehalogenimonas.lykanthroporepellens
GATTCGTCTGTACCATCTGTATTATTTCCGAGAGTGTACCGACCTCAGTAGCCGTGACTATCGACAGGCGACACTTTTGGGCCTCCAGAGCCATTTCCTGGATTC	346	NC_015321_34689	0	1	no	Fluviicola.taffensis
GTAAAGATCAATTAACTGCCGATTCATCGGAGAGTGTACCGACCTCAGTAGCCGTGACTATCGACAGGTGGTACTTGCACAAGATACCGCGCGCCTTTGCATCGC	346	NC_017027_27129	0	1	no	Pasteurella.multocida
CCAGCAAAGCGTATTTGCGGGTATTAAAGCAGAGTGTACCGACCTCAGTAGCCGTGACTATCGACAGAGATTTCAGATCGAGATGGTTCCGGGCGGAAGAGAACG	346	NC_021362_3612	0	1	no	Bacillus.licheniformis
GAGCCTTCGAGCTCGCGTGGCAGGATGATTAGAGTGTACCGACCTCAGTAGCCGTGACTATCGACAGCTCTCATAACTGGATCAAGTACTATCGCTACAACAATG	346	NC_021658_456624	0	1	no	Sorangium.cellulosum
GTGCGCTTGAAGCAACGGATGTACTTGCCGAGAGTGTACCGACCTCAGTAGCCGTGACTATCGACAGCAAACATTCAGAAGTAGCAACAGCTTGTTGACTAGCCG	346	NC_021721_72121	0	1	no	Lactobacillus.casei
GGGTGAGGGCTGTATACGCCTAATACATCAAGAGTGTACCGACCTCAGTAGCCGTGACTATCGACAGTTCTGTCTCCACCTAACGCAGAAACCTCCTGTTCATAT	345	LT_371	0	1	no	0
CTCCCTAACCATATCTGCAGCTATCATAAGAGAGTGTACCGACCTCAGTAGCCGTGACTATCGACAGATGTATATGATGTAGGTTATCCTGTCACCGGCTTCAGC	345	NC_000916_24861	0	1	no	Methanothermobacter.thermautotrophicus
CGAGAATCTTTAACACCGTTTAAAGCGAAAAGAGTGTACCGACCTCAGTAGCCGTGACTATCGACAGTTGGAAGGAACCAGCCTGAAGATGTTCTAGCGCGTCGC	345	NC_002745_69972	0	1	no	Staphylococcus.aureus
GAGCCAGGTATCCAGTCTTCTTCGCCGGGCAGAGTGTACCGACCTCAGTAGCCGTGACTATCGACAGGTCTTCAAGAAATTACCTTACCGTTACCTAGGGTTACC	345	NC_003901_123736	0	1	no	Methanosarcina.mazei
CCTGACCTTTCTGGACATGAGATGATTCTCAGAGTGTACCGACCTCAGTAGCCGTGACTATCGACAGTTAATTTTATTTCGAGCCGACGGGCGGTTTGGACATGG	345	NC_008358_103542	0	1	no	Hyphomonas.neptunium
CTGGCCGGAATGGTATTTCGGAAGTCTTATAGAGTGTACCGACCTCAGTAGCCGTGACTATCGACAGGTGCAGTTTGGCCAAGCCCTTTCACTCATTGAAGGACC	345	NC_008435_32873	0	1	no	Rhodopseudomonas.palustris
GATCCTACAGAAGCAGATGCACGTGAAACAAGAGTGTACCGACCTCAGTAGCCGTGACTATCGACAGGAAAAATAACCTTCCTGCCTTTCGTCATCCGGACCACC	345	NC_010125_121557	0	1	no	Gluconacetobacter.diazotrophicus
CGCAGTTTAGAATGCTGTCTTTCGACGCCAAGAGTGTACCGACCTCAGTAGCCGTGACTATCGACAGCCACGACTTTTGCCCGAGCCTGTGGATAAGTCTGCCTC	345	NC_011662_1	0	1	no	Thauera.sp.
CTGCACCTTCCTTGTGGCCGCTATCGCCTTAGAGTGTACCGACCTCAGTAGCCGTGACTATCGACAGGTGGCCTGTCTTACGGATGTTATTCTCGATTGCCTCTG	345	NC_012778_52874	0	1	no	Eubacterium.eligens
CACGTCTGCTGGTGTACCGTATGGAAGGACAGAGTGTACCGACCTCAGTAGCCGTGACTATCGACAGCGGTACAATCGCTTGGATGGCTGGAATGTTAATGCTCC	345	NC_012982_115062	0	1	no	Hirschia.baltica
CATTGGTGGCAACCCGAACACAGCGCGCAAAGAGTGTACCGACCTCAGTAGCCGTGACTATCGACAGGCTTGTTATTTGTAACTAATCGTGAAGCCACCGAACTG	345	NC_013422_4809	0	1	no	Halothiobacillus.neapolitanus
GCTCTGCTGCTGTGAACCAAGCGGGCATCGAGAGTGTACCGACCTCAGTAGCCGTGACTATCGACAGTCAACTCTGATTTCCGATGAAGACAAATCGATTTCGAC	345	NC_013440_146189	0	1	no	Haliangium.ochraceum
GATACCTAATCGTTTCGGAACTTACCCGTTAGAGTGTACCGACCTCAGTAGCCGTGACTATCGACAGTTATTGGAAACGCCATCGTATCGGTACAGCTCCGTATC	345	NC_013929_51321	0	1	no	Streptomyces.scabiei
CCTGGAACGACGTGTTCATGAGTATCATCGAGAGTGTACCGACCTCAGTAGCCGTGACTATCGACAGATGTTTCTGTAACGTCAATATCCATGTGGAGCAGGTGC	345	NC_014216_92542	0	1	no	Desulfurivibrio.alkaliphilus
CGTCATGAAACGCGAACACCACGGAACTGAAGAGTGTACCGACCTCAGTAGCCGTGACTATCGACAGACCTTGAGACATCAGCTTGTCCTGCAGATCGTAGATGC	345	NC_014640_196357	0	1	no	Achromobacter.xylosoxidans
GCGCATAGAATTGCCGTTCAAGATAAGGGTAGAGTGTACCGACCTCAGTAGCCGTGACTATCGACAGGTACACGTTTACCGCATATAGGTCTTACCTCGGGTATG	345	NC_015458_87780	0	1	no	Pusillimonas.sp.
GAGAATACCGGTTGGCCATATTGAGAAGAAAGAGTGTACCGACCTCAGTAGCCGTGACTATCGACAGTTGTACATCTAAACAGCCTCTTGTTACGCCACCACCAG	345	NC_015713_25450	0	1	no	Simkania.negevensis
CTACCTGAAATTGTGCGTTCATTATCTGCCAGAGTGTACCGACCTCAGTAGCCGTGACTATCGACAGGGTAGGTATGGTAGGAATAGCCGTGCCGGTAGCCTGCG	344	NC_004463_201007	0	1	no	Bradyrhizobium.japonicum
GGCGTGCTTGATTGGCTGGTCAATCAGACGAGAGTGTACCGACCTCAGTAGCCGTGACTATCGACAGCTCGCATCCCGGAAGATGGTGATATTGAACAACGGGTC	344	NC_007298_78668	0	1	no	Dechloromonas.aromatica
GTTAAGTCAGGGAATAGCTGACTGAATAACAGAGTGTACCGACCTCAGTAGCCGTGACTATCGACAGGGTTTCAGACATCGTGCGGTTGGACCGCGTGAACATCG	344	NC_007576_8928	0	1	no	Lactobacillus.sakei
CAACCTCCACCGCAAATGAATTGGCTGAGTAGAGTGTACCGACCTCAGTAGCCGTGACTATCGACAGAAGGGACGGCCACTACTTGAAGATCGCTGATGCGAGAG	344	NC_008278_228951	0	1	no	Frankia.alni
GGAACCGCTAGCAGACACACTGATTGGCGAAGAGTGTACCGACCTCAGTAGCCGTGACTATCGACAGCATCAGCAACGACTTCGGAAGTTCGGTTATTGTATCGC	344	NC_008555_38643	0	1	no	Listeria.welshimeri
GACGATTGACATAGTGCAATCTTACAGATAAGAGTGTACCGACCTCAGTAGCCGTGACTATCGACAGTGACCATACTTCCATGCCTGTCCATGCCCTGTGGTTAC	344	NC_009667_38785	0	1	no	Ochrobactrum.anthropi
GTAGCCACGAAGAATCTTGACTGGCAATCAAGAGTGTACCGACCTCAGTAGCCGTGACTATCGACAGTCTAAGTCTTCCGTTCGGGTCGTAAGAGCATAGGACGG	344	NC_009667_86867	0	1	no	Ochrobactrum.anthropi
GAGCGAGAAGATCTTCCGCTTATCTCTGTAAGAGTGTACCGACCTCAGTAGCCGTGACTATCGACAGCGATAGATCGTATCGATGATTTGATGGGCGGTATGATG	344	NC_009848_98088	0	1	no	Bacillus.pumilus
GATCCGTTATCGATCAGCTTGTTGTTGCTTAGAGTGTACCGACCTCAGTAGCCGTGACTATCGACAGTCTGCTACATCCGGTTCATTCAGGATTACCGTCACGAC	344	NC_010556_85116	0	1	no	Exiguobacterium.sibiricum
CTGCCTTGCTCTTAAGTTCTCCACCCGGTGAGAGTGTACCGACCTCAGTAGCCGTGACTATCGACAGCTATTCGATGTTGACTTCTCTGGTAACTATCCTGGCTG	344	NC_010718_91326	0	1	no	Natranaerobius.thermophilus
CATAATCGAATGCGTTATCGATGTCCTGGTAGAGTGTACCGACCTCAGTAGCCGTGACTATCGACAGTCGTAAGTCGACGATGAGATCCACACCTACGCGCTTGG	344	NC_013037_48795	0	1	no	Dyadobacter.fermentans
CGCTGGTAACATAACATCAGACTGCGATAAAGAGTGTACCGACCTCAGTAGCCGTGACTATCGACAGTATAGTGGCACGCCACAGCCGCCTCCCGATGTTAGTTC	344	NC_013729_237282	0	1	no	Kribbella.flavida
GATTTCGGACCTTATCCGCTCGCTCAATCTAGAGTGTACCGACCTCAGTAGCCGTGACTATCGACAGTGCCGTACGCAACGTCGGTTTATCTGATTGGGAGGAGG	344	NC_015388_34082	0	1	no	Desulfobacca.acetoxidans
GGGAGAGGCGTATCCGACGATAGAGAGTTGAGAGTGTACCGACCTCAGTAGCCGTGACTATCGACAGGTTGAAGGAAGTGCCTTATTGTGGTTGAAGCTACCCTC	344	NC_015501_11833	0	1	no	Porphyromonas.asaccharolytica
CGCGTGAAGCTGTCGGTGATGATGTTGTCAAGAGTGTACCGACCTCAGTAGCCGTGACTATCGACAGTTCTTTAGAATCTACGGATGCTGAAGGTACTGTGGCAG	344	NC_015760_11186	0	1	no	Streptococcus.salivarius
GCTCATTGTTCGCTCATCTAAAGACTTTCGAGAGTGTACCGACTCAGTAGCCGTGACTATCGACAGATTGCTTGTTCCGGCAAAGGAACAGGATCGGGAAATTG	343	NC_014225_39549	1	0	no	Waddlia.chondrophila
CGCATGCTCAAACAAGTTGGCGGTGACGTTAGAGTGTACCGACCTCAGTAGCCGTGACTATCGACAGCGTTGTCCGCCGCAATAAGTGAAGAAGGCGTTCTTTCG	343	FN_650140_90162	0	1	no	Legionella.longbeachae
CAGAACGAAATAGAGATTCAGACGCGTATCAGAGTGTACCGACCTCAGTAGCCGTGACTATCGACAGCGCAGTCTCCTTCTGGCGGCGACGAAGATATGGCACGG	343	NC_002937_19881	0	1	no	Desulfovibrio.vulgaris
GATTCCTGAGGTTGCGCCTAGCGTGTGATAAGAGTGTACCGACCTCAGTAGCCGTGACTATCGACAGCCGTTATTAGGCATTTGATCCTTATCATGCCGCCTTCC	343	NC_007643_32141	0	1	no	Rhodospirillum.rubrum
GGCTGTCGCTAGCAGATCCGATATTGCATGAGAGTGTACCGACCTCAGTAGCCGTGACTATCGACAGACTCCTAGTCTAACTCTTAGCTCTCGGTCAGCAGGTAC	343	NC_008278_196376	0	1	no	Frankia.alni
CTTTCCACCGGATTTCATGGATCAGGATAGAGAGTGTACCGACCTCAGTAGCCGTGACTATCGACAGACCTGTCACGTCACATGACGGCGGAATGTATTCTTCCG	343	NC_010581_79830	0	1	no	Beijerinckia.indica
CGATCAAGTACATCCTTGTCAGGGATCTCCAGAGTGTACCGACCTCAGTAGCCGTGACTATCGACAGGCGTTGGAAGCACAGCGCAGCTGTGCAACTCTTTCAAG	343	NC_012489_145901	0	1	no	Gemmatimonas.aurantiaca
GCGTAGATCCGGAAAGCTGAAGACCGCGGCAGAGTGTACCGACCTCAGTAGCCGTGACTATCGACAGTATCTCTTGTTTATGGTCTTATGCTCACAGAGTTTGTG	343	NC_012785_3344	0	1	no	Kosmotoga.olearia
GATCGGAACCGAGAATGTAATCTGATCCCAAGAGTGTACCGACCTCAGTAGCCGTGACTATCGACAGTAGTCAGTTTTCGCGATTTCAGTCAGATAATGCGGACC	343	NC_013037_232239	0	1	no	Dyadobacter.fermentans
CGTAGCGCTAGTGATCCGTCTGTAGTCTGTAGAGTGTACCGACCTCAGTAGCCGTGACTATCGACAGCCATTTAGATATGTGAGATATCGCGCGAGCTCGGTTGG	343	NC_013446_99994	0	1	no	Comamonas.testosteroni
CAATTATGTCCTGATCATCGCCTCAGCCCTAGAGTGTACCGACCTCAGTAGCCGTGACTATCGACAGGGTGGGACTCAGTCAGAACAGCAACGTAGCACCCTAAC	343	NC_013757_52190	0	1	no	Geodermatophilus.obscurus
GCGAATGTCTGCTTGTGACGGTTTGCGTCGAGAGTGTACCGACCTCAGTAGCCGTGACTATCGACAGCTTCTCGTCGTTTGAATCGTGAATGAACGTTAATTGGC	343	NC_014008_110016	0	1	no	Coraliomargarita.akajimensis
CCTACTCACCCAGAGTTTAGCACACCCACTAGAGTGTACCGACCTCAGTAGCCGTGACTATCGACAGGTTCTAGAATTCCGATGGGTATCGATTGTATTTCACCG	343	NC_014147_4708	0	1	no	Moraxella.catarrhalis
CGTACTATGGCTATAGACTTGCTGAAACATAGAGTGTACCGACCTCAGTAGCCGTGACTATCGACAGTGGAGCACCCCGGCAACCGTTCTGTCAAGCCCTATGTC	343	NC_016776_38698	0	1	no	Bacteroides.fragilis
CACTGGCCGCCCGATGTCGGAATCAACGTAAGAGTGTACCGACCTCAGTAGCCGTGACTATCGACAGGCACTACCAAGTGAGTTTAAAGCCGAATGGCGTGACAG	343	NC_017465_25555	0	1	no	Lactobacillus.fermentum
GACCAGTTATAGTGGATTGGACTCAACGATAGAGTGTACCGACCTCAGTAGCCGTGACTATCGACAGGCCTTGCTGTCTGCAATTAATGGTCTGTATATTGGGCA	342	BFPA_171	0	1	no	0
AAGACTTCCTTCCTGGTATTGCTTACGCCAAGAGTGTACCGACCTCAGTAGCCGTGACTATCGACAGGCCCAAGGAACAACCTGTTCTCCGGCGGCCACAGCAGT	342	IPAH_82561	0	1	no	0
GGCGTTTAACTTCACCGGTGATGGTCATGAAGAGTGTACCGACCTCAGTAGCCGTGACTATCGACAGCTAAAGTTGGCTCAGTTCCTCGACGCTCAACTTGAGAG	342	NC_007498_8247	0	1	no	Pelobacter.carbinolicus
GCGCGCTGACGACCGTGTATTGCTGATTCTAGAGTGTACCGACCTCAGTAGCCGTGACTATCGACAGTAGTCATATTCTCAGCATCTGAACAGAGGGAGTTATCG	342	NC_008578_36707	0	1	no	Acidothermus.cellulolyticus
CGCAAGGGTGTCCGTGCGTGGTGAACGTCTAGAGTGTACCGACCTCAGTAGCCGTGACTATCGACAGGGTACATCACCTGACAATATTACGTCTGTATGTGTTGG	342	NC_008578_68628	0	1	no	Acidothermus.cellulolyticus
GCAAGCATTCGAGCGTGGATGTCTGTCATGAGAGTGTACCGACCTCAGTAGCCGTGACTATCGACAGTGCCGAGATTTATTCGCGTCACAACGAACACCGGCTTG	342	NC_010296_106537	0	1	no	Microcystis.aeruginosa
GTTGATGTAGAGCAGCAAATGAACGCTTATAGAGTGTACCGACCTCAGTAGCCGTGACTATCGACAGGATCTTTTAGTGGAGCTTGTTCTAGTGCGGCATGTCGG	342	NC_011750_168963	0	1	no	Escherichia.coli
GTGAAATACGTGTAGTTGCAACCGACGGACAGAGTGTACCGACCTCAGTAGCCGTGACTATCGACAGTGGCGATATGAACGGAATGCTTTGGGAGTTGCGGCCTG	342	NC_012997_96	0	1	no	Teredinibacter.turnerae
CTTCTGTAATGATGGCAAGTCTGTTAGCGGAGAGTGTACCGACCTCAGTAGCCGTGACTATCGACAGCTCATAGGTAGAGCGTCCTTATGATATGGATGCACGTG	342	NC_013512_18396	0	1	no	Sulfurospirillum.deleyianum
GCTTTCTCCATTAATTCGAAGTAATTGGCTAGAGTGTACCGACCTCAGTAGCCGTGACTATCGACAGTTACTTAGCGCCTGCGTTCGTGATCGACGACGACAAAC	342	NC_014220_56579	0	1	no	Syntrophothermus.lipocalidus
CTGAGCAAGATTGTTGTTCTGCATCCAACAAGAGTGTACCGACCTCAGTAGCCGTGACTATCGACAGGGTTAGGGTGTCAAAGAGCAATGGCAGGTACGCCGCGC	342	NC_014323_36416	0	1	no	Herbaspirillum.seropedicae
CACCCAGCTCAGTATTATGAACTGGAGCACAGAGTGTACCGACCTCAGTAGCCGTGACTATCGACAGTCGCGTGGGTATCCCACACTCCAAGCCCACCCTAACAG	342	NC_014664_53506	0	1	no	Rhodomicrobium.vannielii
CGTCGCCATAACCAATGACCAATCCCTTTGAGAGTGTACCGACCTCAGTAGCCGTGACTATCGACAGGGTGTGTAGGGTGGCAAGTCTGTCGCCTCTAAATGTTC	342	NC_015499_5156	0	1	no	Thermodesulfobium.narugense
CGCGGATGCCTATAAGTTCGGTTACCGGCAAGAGTGTACCGACCTCAGTAGCCGTGACTATCGACAGGGTTTGTCGAAGATTATCACTCCCGAAATGAACCAGAG	342	NC_016048_57883	0	1	no	Oscillibacter.valericigenes
GACGAACCGACTGAATCGATCCGGTGATAGAGAGTGTACCGACCTCAGTAGCCGTGACTATCGACAGTTAAGAGGGGTTGGCAGAAGGTACCAGAAGATCCGAAG	342	NC_016776_115035	0	1	no	Bacteroides.fragilis
CGATACAGCCCTTACCGTGGCCCAGTTGGAAGAGTGTACCGACCTCAGTAGCCGTGACTATCGACAGGGTAAATCAGCGGTGTATGTAAATGGTATTCGGCAGAC	342	NC_018017_7311	0	1	no	Desulfitobacterium.dehalogenans
CGAAGAGTTCCTGAACGATGCTCAGTGCCTAGAGTGTACCGACCTCAGTAGCCGTGACTATCGACAGAGCGGCGTTTCATGATTTGTCCGTACTGTCCTGCAAGG	341	CP_0047441_118380	0	1	no	Pseudomonas.stutzeri
GCCTGCTAACGGTGAATTTAGGCACAGGGCAGAGTGTACCGACCTCAGTAGCCGTGACTATCGACAGCAAAACCGCGGCGTTGCGGAAGTTAATGCAATCATCTG	341	CP_007030_30243	0	1	no	Thioalkalimicrobium.aerophilum
CAGAGCGCTTTATAAATTACCTGCTAAGGAAGAGTGTACCGACCTCAGTAGCCGTGACTATCGACAGCTCCATTAATTCGAGGCGGATAGGCATATGGCACGTGC	341	NC_004116_29238	0	1	no	Streptococcus.agalactiae
CAGATAGTGTCTAACACGTGATAGAGGCTGAGAGTGTACCGACCTCAGTAGCCGTGACTATCGACAGGTTCTTAATATCTTCTTCATAGCCTGCGTTCCAGACGC	341	NC_004547_94034	0	1	no	Pectobacterium.atrosepticum
GAAACAGTAATCTGTGGTTGCATTGACCGGAGAGTGTACCGACCTCAGTAGCCGTGACTATCGACAGTCTTGCGTGCAAGGCGGCGGATCAATCTTTCGTTGGCG	341	NC_007964_7560	0	1	no	Nitrobacter.hamburgensis
CCCACCGAGTAAGCAAGCTCAGCCAAATGTAGAGTGTACCGACCTCAGTAGCCGTGACTATCGACAGATTGCTTTTCTAAGGGTGAACTAATTGTCCCGTCTATG	341	NC_008531_40056	0	1	no	Leuconostoc.mesenteroides
CGTCAGAGAATGTCACTAGCGTTGGCTTTAAGAGTGTACCGACCTCAGTAGCCGTGACTATCGACAGTGGCAACCTTGAGCGCACCTTAGTGCACTCACTCAACG	341	NC_009379_42592	0	1	no	Polynucleobacter.necessarius
GGCTTAGATGCCAATGGTTCGATTGAGATGAGAGTGTACCGACCTCAGTAGCCGTGACTATCGACAGTCTGGTAAGGTACATTGGTGGTCAATGCTGCTGGCGAC	341	NC_009972_95843	0	1	no	Herpetosiphon.aurantiacus
GTGTGATTGTCGCCTTGTTAATCCCTGTTCAGAGTGTACCGACCTCAGTAGCCGTGACTATCGACAGGATGGGGTAATATCGACGAGAGGAATATTAGCGCAGCG	341	NC_011312_14540	0	1	no	Aliivibrio.salmonicida
CCCATGAGCACACTCATTGTCACTCGCACGAGAGTGTACCGACCTCAGTAGCCGTGACTATCGACAGATGTAAAGACGCTGCTTCACATCCTCTGTACGATAGTG	341	NC_012590_89874	0	1	no	Corynebacterium.aurimucosum
CGTGTCAATGAACGCGATGGTCACGGTTTGAGAGTGTACCGACCTCAGTAGCCGTGACTATCGACAGGACGTGTTTGGTCACACAAACTATGGAGCGCGACATGC	341	NC_013235_199534	0	1	no	Nakamurella.multipartita
CAGGATCAACTTCTATCACTTGTCCGCCTAAGAGTGTACCGACCTCAGTAGCCGTGACTATCGACAGATAATCGTACTCCTTGATAAGCACGTTGATATCGCGGC	341	NC_014033_7344	0	1	no	Prevotella.ruminicola
GGCGCAGAAATAACGTGTGAGAATTGTGATAGAGTGTACCGACCTCAGTAGCCGTGACTATCGACAGCATCTTAGCACATAAATTCATGCCTGGGCGGTATGCTG	341	NC_014121_842	0	1	no	Enterobacter.cloacae
CGGGATTATAACTTCACCGTAGAGCGTACCAGAGTGTACCGACCTCAGTAGCCGTGACTATCGACAGTGTCTAACTTGTTCTTAGATCCTGTGCCTCGACGGATG	341	NC_014623_12631	0	1	no	Stigmatella.aurantiaca
GCCTTTAGCTTTAGGTCTAGTTACGATGGGAGAGTGTACCGACCTCAGTAGCCGTGACTATCGACAGAACCGTAGGCTTCCAGTAGGCATTTCATTGGGATTCTC	341	NC_015391_1721	0	1	no	Carnobacterium.sp.
GGCTGCAATGGTGTAACCGGATTATTAGGCAGAGTGTACCGACCTCAGTAGCCGTGACTATCGACAGATTGCTGTTCAATGCCGATAACAGATTGATTTGCCTCC	341	NC_015460_53880	0	1	no	Gallibacterium.anatis
CAGTAAGCGTCGATGTTGTCACAGTCAACGAGAGTGTACCGACCTCAGTAGCCGTGACTATCGACAGCCATTGGACCGATGCCAATGCAGGAATCGGTAATAAGG	340	NC_006138_56527	0	1	no	Desulfotalea.psychrophila
CTTATCTATTTGCGTGAGTAACTCACTGATAGAGTGTACCGACCTCAGTAGCCGTGACTATCGACAGGGTCAAACGCGCAATTGCCTTGTCACGTAGAGGCGTGG	340	NC_007498_114257	0	1	no	Pelobacter.carbinolicus
GCTGGCTGCTCCTCTACGAAAGAGGAATGGAGAGTGTACCGACCTCAGTAGCCGTGACTATCGACAGTGTCCGCGTCAAACGTTCTGTTCGCAAGGGACGAAGTC	340	NC_007775_25308	0	1	no	Synechococcus.sp.
CGTGAAATCATGGATTATGCGTCACCCATTAGAGTGTACCGACCTCAGTAGCCGTGACTATCGACAGACCCCTCTACGTTAGACGAAGTCCTCCACGAATACGAC	340	NC_007973_113744	0	1	no	Cupriavidus.metallidurans
GTCCGTGTTCGCAGGAAGCCCACCAAGTTTAGAGTGTACCGACCTCAGTAGCCGTGACTATCGACAGAAGACCCATATAATCGCATAGGTGATTAACCAAGCAAC	340	NC_008555_66647	0	1	no	Listeria.welshimeri
GAACTCCCACCCTCTCTATACTAATTGCAGAGAGTGTACCGACCTCAGTAGCCGTGACTATCGACAGTTCCAGGCCAATTGGCCGGGACATTTGCGGTGCCTCTG	340	NC_013235_16841	0	1	no	Nakamurella.multipartita
CCTATGAACGATCCCTGCGATCCGCAGCGAAGAGTGTACCGACCTCAGTAGCCGTGACTATCGACAGTGTGTTTGATCGGGTCGATATAGGTGAGTTTGATGAGG	340	NC_013521_92266	0	1	no	Sanguibacter.keddieii
CCCGTTTCAGGACCTCCTTCAACACCTTGAAGAGTGTACCGACCTCAGTAGCCGTGACTATCGACAGTCAAGCATATTGCGTTCAGATGTTAAGGAGCGTCTCCG	340	NC_013522_11901	0	1	no	Thermanaerovibrio.acidaminovorans
CAACAGCAGCCGCATATACAGGGTACAGCGAGAGTGTACCGACCTCAGTAGCCGTGACTATCGACAGTCAGTAATCATCAGACAACGCAACAGTCCTGCATACTG	340	NC_013943_88442	0	1	no	Denitrovibrio.acetiphilus
CCAAGGCGACAATAGGTCGCTTTCGACCCGAGAGTGTACCGACCTCAGTAGCCGTGACTATCGACAGCAAGACCGTGCTCCTTATCTTTACGGGTCAGAATTGAC	340	NC_014158_10190	0	1	no	Tsukamurella.paurometabola
CCATTCTGTTCTGGGCGGGCAACGTCATTGAGAGTGTACCGACCTCAGTAGCCGTGACTATCGACAGTACTGTCACCATCATGTCCTACCTGTTTCCGTTGTTCG	340	NC_014640_83540	0	1	no	Achromobacter.xylosoxidans
GATTTGTTCAGTACGCAGGAACTCAAGGGCAGAGTGTACCGACCTCAGTAGCCGTGACTATCGACAGCCCGTGTTAGCATGTCCTTTGGATTGAGCATGTTCCGG	340	NC_014960_33272	0	1	no	Anaerolinea.thermophila
CTATAGACTGTAGAGCCGTATCATCATCGTAGAGTGTACCGACCTCAGTAGCCGTGACTATCGACAGGAATGTTGCGTGTTCTTCCCATATGCGCTTTACCCTTG	340	NC_015318_22791	0	1	no	Hippea.maritima
GCGCGTTACTGTCTTCCAAAGACATTGATCAGAGTGTACCGACCTCAGTAGCCGTGACTATCGACAGACTGTTTAACACACGCCTGCTGCCCTCCACTTTCGAAG	340	NC_016830_197447	0	1	no	Pseudomonas.fluorescens
GTTTCGACCCAGAAGTTTCGTTCCCAATCGAGAGTGTACCGACCTCAGTAGCCGTGACTATCGACAGTTACGTCTAAGCTGTTAAGGGCTTGAAGGAACTTTGCG	340	NC_017456_31127	0	1	no	Gardnerella.vaginalis
GCAAAGAGCTGTAATACCCGATTAAAGGTGAGAGTGTACCGACCTCAGTAGCCGTGACTATCGACAGAGGGTCTGGTGTCTGCGGTATGGACCGTTTCCGGGTCG	340	NC_018106_28929	0	1	no	Klebsiella.oxytoca
CCAGTAGCGCCTAAAGATTTGGTACCCACAAGAGTGTACCGACCTCAGTAGCCGTGACTATCGACAGGTAAATTATCAGCAATAGTACAAGGAAGACGTACCTGC	340	NC_019393_89094	0	1	no	Alteromonas.macleodii
GCAGATGTCAGTCCATCTCACGCCGCTAGAAGAGTGTACCGACCTCAGTAGCCGTGACTATCGACAGTTCCTGGTCGACCAGGTGCATCTGATGTAGATTCCAAG	340	NC_020800_128869	0	1	no	Xanthomonas.axonopodis
GCTGCAAGACAGTCGCCGTAATCTGCTTCAAGAGTGTACCGACCTCAGTAGCCGTGACTATCGACAGAAGCCTACTCACCTTCACCACTCTGGATATATTCATTG	340	NC_021031_72715	0	1	no	Butyrivibrio.fibrisolvens
GGAGGCGTTTGATGCGCATCGAGAATGGGTAGAGTGTACCGACCTCAGTAGCCGTGACTATCGACAGAATTCTGCCACTGAATATATCCAAGCTTCCTATGAAAC	340	NC_021179_130	0	1	no	Treponema.pallidum
CTATGCAATCGTGGCCGCATACTTGACAGGAGAGTGTACCGACCTCAGTAGCCGTGACTATCGACAGTGGTATAATATCGTCTACAACTTGTGGTTGCCCTACTC	340	NC_022513_118472	0	1	no	Ralstonia.pickettii
AAAGTCACTTTGAATGGTAAAGGCAGTGTCAGAGTGTACCGACCTCAGTAGCCGTGACTATCGACAGGATCAGATACCAGTATCGCGACTGTCGATGCATCAGGG	339	EAEA_2401	0	1	no	0
CCCGGGTGAACTACGATTTCTCAAAGAATCAGAGTGTACCGACCTCAGTAGCCGTGACTATCGACAGCATATGGATAGCGCAAGGCGGGTTTGCGATTCTATCGG	339	NC_007406_88566	0	1	no	Nitrobacter.winogradskyi
CTAAATGCAGATCAACACCTAAACCACTCAAGAGTGTACCGACCTCAGTAGCCGTGACTATCGACAGTGTACCCCATTGCTTCAGTGCTTCGACACCATTCCCGG	339	NC_008709_137068	0	1	no	Psychromonas.ingrahamii
GAGCCAAGCATGGTTTGACTACCTGGTGGGAGAGTGTACCGACCTCAGTAGCCGTGACTATCGACAGCGGCGTCCTCAAAGTGCAATCCTCTGCCATGATTGCCG	339	NC_010718_61074	0	1	no	Natranaerobius.thermophilus
CACTTTCATTTCTCGTTCGCGCCAACCACGAGAGTGTACCGACCTCAGTAGCCGTGACTATCGACAGTGCTGGGTCATACTTCGGAGTTTGTCTGGATCCAAATC	339	NC_010842_54975	0	1	no	Leptospira.biflexa
CATTGATATTGATAGGATCACTGACCGTCGAGAGTGTACCGACCTCAGTAGCCGTGACTATCGACAGTGTTGCTTTGCGGCTAAACGCTACGGTGCAATAGTGGG	339	NC_012968_3998	0	1	no	Methylotenera.mobilis
CCGATAATGCCGAAACATTCGAGGTCGTGGAGAGTGTACCGACCTCAGTAGCCGTGACTATCGACAGATGGACTTTGGTGGTTTGGAGTGAGTTTGTCACGGTTC	339	NC_014012_84	0	1	no	Shewanella.violacea
CGTAGCAGGTATGAATTAGCGCAGAATGAAAGAGTGTACCGACCTCAGTAGCCGTGACTATCGACAGTACCGGTGGTTCTACAGCGGATGGACTTTGGCGACGGG	339	NC_014152_46546	0	1	no	Thermincola.potens
CATCGCCACGCCTTTATATTTAAACACGAGAGAGTGTACCGACCTCAGTAGCCGTGACTATCGACAGTTTGTTCTGCATGCGTCGAACATGAACATGGTCCTGCC	339	NC_016023_106119	0	1	no	Bacillus.coagulans
CTGCCTTCACGGGATCATAAACCGGGCGCAAGAGTGTACCGACCTCAGTAGCCGTGACTATCGACAGTGCTTATGTCATCTGTGATTTGGTTATACCGAGAGCAC	339	NC_016776_176151	0	1	no	Bacteroides.fragilis
GTCCATTATTTACGCCGACTTTGGCAAGCTAGAGTGTACCGACCTCAGTAGCCGTGACTATCGACAGTTTGCGTAACCGGGCAACCACATTGTGGATGCGCTACC	339	NC_016816_39495	0	1	no	Pantoea.ananatis
GCTTTGGTTTGCTGCTGAATCAGCTATTCCAGAGTGTACCGACCTCAGTAGCCGTGACTATCGACAGAGGTGGATAGATTTGCTGCGCTGAAAGGCAGCCGAAGC	339	NC_019042_67921	0	1	no	Streptococcus.dysgalactiae
CAGGCTTACCAAATTGATATAAGCTGTGCTAGAGTGTACCGACCTCAGTAGCCGTGACTATCGACAGATTATTTCTTTGTAAGGCAGCAGGGTAGCTCGTTGTCG	339	NC_021661_17719	0	1	no	Psychrobacter.sp.
CATGTGCAATCGCTACAACCGCACCTGATTAGAGTGTACCGACCTCAGTAGCCGTGACTATCGACAGTACCGCTTACCCTCCTGGTAACATGACCATACAGTTAG	338	NC_002745_77653	0	1	no	Staphylococcus.aureus
CTTTCTTGGTCCCTGGCTGGTATTGGCTGGAGAGTGTACCGACCTCAGTAGCCGTGACTATCGACAGACATGAACGGTTCAGGTTTGCTTTCAGCAGAAGCTATC	338	NC_005042_23622	0	1	no	Prochlorococcus.marinus
CGTCGTTTCCACGACCCAACAGTCGTGGCCAGAGTGTACCGACCTCAGTAGCCGTGACTATCGACAGTCGACATGCAATATCGGTAGCAAGGGTATATTCTTGAC	338	NC_013440_223338	0	1	no	Haliangium.ochraceum
CGATTCCACTCGACAATCGATCACGGGCTTAGAGTGTACCGACCTCAGTAGCCGTGACTATCGACAGCTTTAGGGTCATGCATGCAACAGTGTTCAGGCGAAGTC	338	NC_014158_117822	0	1	no	Tsukamurella.paurometabola
GTTGTCTCCTCCTCCCTCTTTAGGAAGGATAGAGTGTACCGACCTCAGTAGCCGTGACTATCGACAGACTGCACCGATTCGATCAACGCGTCAGGACACCGATCC	338	NC_014323_183724	0	1	no	Herbaspirillum.seropedicae
CACGATATGAAGGGTCCAGTAACTTCAGGGAGAGTGTACCGACCTCAGTAGCCGTGACTATCGACAGGACGTGTGCTGCAATGGCCCAAAGGGCATACGACTTTG	338	NC_014924_102532	0	1	no	Pseudoxanthomonas.suwonensis
GGTGATAGCTCCCGCTGTTTCAGAGGCAACAGAGTGTACCGACCTCAGTAGCCGTGACTATCGACAGAGGCTTACCGGAATCCCGAAGTGTTCTGAGATGTAAAG	338	NC_015144_48474	0	1	no	Weeksella.virosa
GCTGATCTTCAGGTGGCAGTAGGCAAACAGAGAGTGTACCGACCTCAGTAGCCGTGACTATCGACAGATGTGTTTTCCGGTTTGCACAGCTACAATCGAACGATG	338	NC_015312_155636	0	1	no	Pseudonocardia.dioxanivorans
GAACTGCCTGATGCCGCGTCGGCGAAATCCAGAGTGTACCGACCTCAGTAGCCGTGACTATCGACAGTGGATGTGGAATTAGATACTTTGATGGCCGCTTATTTG	338	NC_015572_70171	0	1	no	Methylomonas.methanica
GTAAGCCTGCAGCAAGCTTGCTGAAATCAGAGAGTGTACCGACCTCAGTAGCCGTGACTATCGACAGCCTGTGCATGGGTATGCCTATTAGTTCCTTGGTGGGAC	338	NC_015677_22255	0	1	no	Ramlibacter.tataouinensis
GCGAAACCGCTAACACCAATGATGGGATGTAGAGTGTACCGACCTCAGTAGCCGTGACTATCGACAGCTGCCTCGCCACCTACCTCTATACCACGGAAGGATGCC	338	NC_016622_80526	0	1	no	Azospirillum.lipoferum
GCGTATTGATCAACACAGGTGGAGAATCAGAGAGTGTACCGACCTCAGTAGCCGTGACTATCGACAGGTTTGCGATACCGCATATGTTGCTGCTCAACTCTCATG	338	NC_021994_36123	0	1	no	Enterococcus.faecium
CCGACTGGCTACGCTGAATACGCAGTTAAAAGAGTGTACCGACCTCAGTAGCCGTGACTATCGACAGAATCCCGTGCAGGTTGGCGAATCCAGCCGGTTACATAG	337	NC_016816_28913	0*	0	no	Pantoea.ananatis
CCAATCGACCTCAGCTTACTGCCGGGACATAGAGTGTACCGACCTCAGTAGCCGTGACTATCGACAGTATTCTATTTTCCTGCCGAAAGGCTGAAGATCAACGAG	337	NC_004463_58573	0	1	no	Bradyrhizobium.japonicum
CGGCGCGGATTTCGGTTTCGGAAATGCGCTAGAGTGTACCGACCTCAGTAGCCGTGACTATCGACAGCCGGAGCGCCTTAAGAATGCCGAAACTTACTTTCAGTG	337	NC_006932_10513	0	1	no	Brucella.abortus
GCCGTACCTTTGTACCCATCCGTTATGCAGAGAGTGTACCGACCTCAGTAGCCGTGACTATCGACAGGTGGTTGGCCATGGATGTAGAACCATATATACTGGAGG	337	NC_008346_5320	0	1	no	Syntrophomonas.wolfei
GAAGTCAATTGATGATTCAATTGGCTGACCAGAGTGTACCGACCTCAGTAGCCGTGACTATCGACAGATATTCCGTCGCGTACGTTCGCCGATTTGAGGGCTCAC	337	NC_008347_85010	0	1	no	Maricaulis.maris
GAAATTGAGGCTGCGGGAGTGGATTGTATCAGAGTGTACCGACCTCAGTAGCCGTGACTATCGACAGAATGGTGAGCTTCATGAATTGAGCTGGCCTCCGGATAG	337	NC_009348_116436	0	1	no	Aeromonas.salmonicida
GTGTCAGTGAAAGTGATCGTCTCGGTAATCAGAGTGTACCGACCTCAGTAGCCGTGACTATCGACAGGACCTCATGAAATGGCGCGGCGTGGCTTCAGATAAGCC	337	NC_009719_8170	0	1	no	Parvibaculum.lavamentivorans
GTGTACTGACAACTTATCTTGATTATATGCAGAGTGTACCGACCTCAGTAGCCGTGACTATCGACAGCATCGAGCGGCTTGACGTACCGCCGCTGTTGCTACAGC	337	NC_010471_53767	0	1	no	Leuconostoc.citreum
GCCCGACCCGCGTTGCACGAATGGTTCACGAGAGTGTACCGACCTCAGTAGCCGTGACTATCGACAGGGATAAGATTTAAATGATCCGAATACTCCCATTGCTCG	337	NC_014365_7873	0	1	no	Desulfarculus.baarsii
CCAAGTCGATGACGATGGAGCTGTGGGTGGAGAGTGTACCGACCTCAGTAGCCGTGACTATCGACAGTTTTCAAGGGTTCTCCTTGTAATGAGGCGTAAGTTTGG	337	NC_014391_96994	0	1	no	Micromonospora.aurantiaca
CCTTTGTCTGATCTTGAGGCTATTGGCGTTAGAGTGTACCGACCTCAGTAGCCGTGACTATCGACAGCCTTTTTGCCGTTAAACCTTTCAATTAGGGCGCGCTGG	337	NC_015276_38036	0	1	no	Marinomonas.mediterranea
CTTTCTTGCCAAGTAACCCGGTTATTGCAGAGAGTGTACCGACCTCAGTAGCCGTGACTATCGACAGGCAACTTTGACCAATCGGAGTTGCAGCGCATTTAGCTC	337	NC_015321_61787	0	1	no	Fluviicola.taffensis
CAATTCGATGGCTATGGGTGGTAGTGCACAAGAGTGTACCGACCTCAGTAGCCGTGACTATCGACAGTACGGTGACTATGGCGGTCAAACTTTGGCAAATGGTAC	337	NC_015460_56425	0	1	no	Gallibacterium.anatis
CACGCCCTTGAAGCAGAACTATGTCCGAACAGAGTGTACCGACCTCAGTAGCCGTGACTATCGACAGCACCTTTGCTTCGTATAAATTGCCGCGATAAAGGTGTG	337	NC_015677_98412	0	1	no	Ramlibacter.tataouinensis
CGTTCCTCACTCCGTTTCTGGGTATTGATCAGAGTGTACCGACCTCAGTAGCCGTGACTATCGACAGAATGTAAATCCTGCATAGTGATTTCTAGCTTGGTCAAG	337	NC_015681_64819	0	1	no	Thermodesulfatator.indicus
CCTACGTTGATAACGCAACAATGACGTCCAAGAGTGTACCGACCTCAGTAGCCGTGACTATCGACAGTTACAGTACCTTGCAATACATGTGTCACCTTTGCTACG	337	NC_017465_66035	0	1	no	Lactobacillus.fermentum
AGCGTTTCCCTGCAATATTTCACAGTGATTAGAGTGTACCGACCTCAGTAGCCGTGACTATCGACAGGATGCTCCCAGCGCCAACGTATGCTCGTCAACAAAGCG	337	STH_1021	0	1	no	0
CTAACGGCGTGCGAGGATGTCTTCGAGGGTAGAGTGTACCGACCTCAGTAGCCGTGACTATCGACAGATATGAGACGGTTTGACTATACCACGATATGATGTCGC	336	NC_002937_81351	0	1	no	Desulfovibrio.vulgaris
CATGCCTTCTAAAGAGTGGCTTGCATTGAAAGAGTGTACCGACCTCAGTAGCCGTGACTATCGACAGGTCGAAGACTCAAGGGACTTTGCCGCATCACTTGCTGC	336	NC_005085_110456	0	1	no	Chromobacterium.violaceum
CATCACCTCGATATCGAAATATTCGACGCGAGAGTGTACCGACCTCAGTAGCCGTGACTATCGACAGGGAACCTTTTCGGCAGTTTCCTGGTCATAAGCGTCCTG	336	NC_009138_95168	0	1	no	Herminiimonas.arsenicoxydans
CCATTCGTTTGGTATTCAGCCAAACTCGCAAGAGTGTACCGACCTCAGTAGCCGTGACTATCGACAGTGGTGCGTTCACGTCGGTCGGCGTTACATTTAAGGCAG	336	NC_009727_38995	0	1	no	Coxiella.burnetii
GTGGCATGACTGTCATGGTTACCGCCACGTAGAGTGTACCGACCTCAGTAGCCGTGACTATCGACAGATAGCTTTCGATCGTTGATTGAGTGGAGAGTTCTTCTG	336	NC_009848_83626	0	1	no	Bacillus.pumilus
CTATGCAATAGGAGCGACAGCACCACTTCTAGAGTGTACCGACCTCAGTAGCCGTGACTATCGACAGATTTAGATTATAATCACGATTTCGCTGTTGGCAGGAAG	336	NC_010376_4704	0	1	no	Finegoldia.magna
CAACTATACGTGAACGAAGGAAGGCTGATTAGAGTGTACCGACCTCAGTAGCCGTGACTATCGACAGCACTCAATCGCAGAGTAACGCTCACCCTTACAGACAGG	336	NC_012225_50103	0	1	no	Brachyspira.hyodysenteriae
CGGTCGCAAGACCAGCGGAAACGCTTCTTAAGAGTGTACCGACCTCAGTAGCCGTGACTATCGACAGCCGGTGGAGGTAGAGTTCTCACTCGGAAGTACAGAAGC	336	NC_013521_42889	0	1	no	Sanguibacter.keddieii
GCTCCGATCCAAGAATCCCTTATCGAAGCAAGAGTGTACCGACCTCAGTAGCCGTGACTATCGACAGCTCTTGTTCGCCTTGTTATCAGTCTTGTGGGCGAACCG	336	NC_014011_24411	0	1	no	Aminobacterium.colombiense
CGAACGGTGTTCGCGTCGTTTACCGTGGGCAGAGTGTACCGACCTCAGTAGCCGTGACTATCGACAGAGTTGAAGTCGTACACAGAAATCTAATAACTCACGGCG	336	NC_014158_1293	0	1	no	Tsukamurella.paurometabola
GATGTGTGAAAGGCGTTGACGATGCGAACTAGAGTGTACCGACCTCAGTAGCCGTGACTATCGACAGGTATAACGCGTCATGCCCGTTAGTTACCTATGAAAGCG	336	NC_014816_33851	0	1	no	Asticcacaulis.excentricus
CCCTCTGTGCAAGTAAACGTAATCCCTCCAAGAGTGTACCGACCTCAGTAGCCGTGACTATCGACAGTTCCAATAGCTTTATCCGCAACGCACTTTATATGCCCG	336	NC_015277_60624	0	1	no	Sphingobacterium.sp.
CTATCAAGCGTGTCGGATACGTGCCTTTACAGAGTGTACCGACCTCAGTAGCCGTGACTATCGACAGCTGAACGACACGCTGCTCAGCATCAATGTCTTCTGGCC	336	NC_017731_28796	0	1	no	Providencia.stuartii
GTTGAAAGCGTGTGTTTCTGCTGCTCGCTGAGAGTGTACCGACCTCAGTAGCCGTGACTATCGACAGTTGGATTAAGTTGTACCATATTCTGCACCACAACTTGG	336	NZ_AKGH01000001_54591	0	1	no	Vibrio.cholerae
AAGATTAATATTCATTTGAGTTCCTCTATCAGAGTGTACCGACCTCAGTAGCCGTGACTATCGACAGGTTTTCAGGCCGGTTTGTGTTCCTCTCGCGTGATCATA	335	LT_571	0	1	no	0
GAGTTCGCACTGTTGATGCAGTAGAACGTTAGAGTGTACCGACCTCAGTAGCCGTGACTATCGACAGGGGGAGAATCACTGGTTTAGCAGAAACATGGGCCGGCG	335	NC_004557_34196	0	1	no	Clostridium.tetani
GGTGTCGGCGTGGGATATTCGTTCTAATTTAGAGTGTACCGACCTCAGTAGCCGTGACTATCGACAGGTATTCACTCTGCGGATACACAATCTGATTTCGGTGCG	335	NC_011750_16744	0	1	no	Escherichia.coli
GGTAACTCCTCCTGTTTGGTAAGCACTTTCAGAGTGTACCGACCTCAGTAGCCGTGACTATCGACAGGTGGGGCTTTGCAAGCGCGCTTGTTCCAATTGTTGAGC	335	NC_013162_66676	0	1	no	Capnocytophaga.ochracea
CCAAACCGTCAGTTTCTTCCAGATCGGCGTAGAGTGTACCGACCTCAGTAGCCGTGACTATCGACAGTACGGTTGTATCACCCAGATAAGTCATCTGTCACCTAG	335	NC_013595_45027	0	1	no	Streptosporangium.roseum
CACGAGGCGTAAAGCCGGGAATAAGTTGCAAGAGTGTACCGACCTCAGTAGCCGTGACTATCGACAGTATGAGGTATCTTTGCTGACTTCGGAATGTTCCGCAGG	335	NC_013766_62826	0	1	no	Listeria.monocytogenes
CTGAATTCGCATCTGAGCATCTTTGCTGAAAGAGTGTACCGACCTCAGTAGCCGTGACTATCGACAGACACACCGGGTAACTTCTCTCTGCAAGCTGCTTTCAGG	335	NC_016776_110268	0	1	no	Bacteroides.fragilis
GATATGAACGGCGGCAATATGCAAATCGCCAGAGTGTACCGACCTCAGTAGCCGTGACTATCGACAGTGGGTTATGTTATTCCGCTGGTGATGGGCATTATCTCG	335	NC_018106_170267	0	1	no	Klebsiella.oxytoca
GGAGCGGCAGGATATTGACGAACTCATCTAAGAGTGTACCGACCTCAGTAGCCGTGACTATCGACAGCTAACTTGTTATGCTGATCGAAGACAGGCGTATATGCC	335	NC_021362_10411	0	1	no	Bacillus.licheniformis
CCTAACCTGAGGGTAATCATCCTGCTCCACAGAGTGTACCGACCTCAGTAGCCGTGACTATCGACAGTCGGATAAATAACCACTCACCACTTCCCGCAGCAACAC	334	CP_0047441_99685	0	1	no	Pseudomonas.stutzeri
CCTGTAGGTAATTCTCGAAGTTCAAGAACTAGAGTGTACCGACCTCAGTAGCCGTGACTATCGACAGTAAGAAATCGTGAGGCCCTCTGCCGATAAACGCGCTGG	334	NC_002696_116914	0	1	no	Caulobacter.crescentus
GAGCAGAAGGGTAACTACCTGGGCGAATGAAGAGTGTACCGACCTCAGTAGCCGTGACTATCGACAGTGCCTGCTGTTTACCGCATCGTACAGCGAAAGACCTGC	334	NC_003901_99331	0	1	no	Methanosarcina.mazei
GGCAAGAAGCTTTGCTTCGTAGGTCTGAGAAGAGTGTACCGACCTCAGTAGCCGTGACTATCGACAGGAGTTTGATGATTGTTCGTTGAGCAGCGTGACCGATTC	334	NC_007005_11030	0	1	no	Pseudomonas.syringae
CGCTAACACAACTAGGCTTAGATGTTCATTAGAGTGTACCGACCTCAGTAGCCGTGACTATCGACAGAGTGTACTTTGGCGCCCAAGTGGTCAGCGGTATTCGTC	334	NC_007576_23100	0	1	no	Lactobacillus.sakei
CCATTTGCATGGCGCTGCAGATTTACATTAAGAGTGTACCGACCTCAGTAGCCGTGACTATCGACAGGTGCAATTGGAGTTGATTGACCCAGACATCGTTAGGCG	334	NC_008260_13704	0	1	no	Alcanivorax.borkumensis
CGATCCGAACCGGTTAGTAGATGCTGCCCAAGAGTGTACCGACCTCAGTAGCCGTGACTATCGACAGGAAGTTTGCACCAATCTTGTCCTGTCTATTCCAAAGGG	334	NC_008260_78486	0	1	no	Alcanivorax.borkumensis
CTTCCGCCACCTGGTGTTTGGATTCTTCCGAGAGTGTACCGACCTCAGTAGCCGTGACTATCGACAGTTCACACTCTTTCCTTGCCTCCAATGCCAATCGATTCC	334	NC_010842_62607	0	1	no	Leptospira.biflexa
GTTTCAGCAGCGGTACCGGTGAGTTCGATCAGAGTGTACCGACCTCAGTAGCCGTGACTATCGACAGATAGCGTATTGCCCAGATTTCCCTACAGGATTTACCGC	334	NC_010995_49309	0	1	no	Cellvibrio.japonicus
GTTGTTCTGTTGCCCTTCGTGGTTGATCAGAGAGTGTACCGACCTCAGTAGCCGTGACTATCGACAGGTACCTCTCCGGCGCCCTCGATTGCATTCACATCATTG	334	NC_012489_128236	0	1	no	Gemmatimonas.aurantiaca
GCTGAGCCGTACATTCGCTCCAACGAACAAAGAGTGTACCGACCTCAGTAGCCGTGACTATCGACAGTAGTTTAATGTCAGTTGAGAGGGATTGACGGTAAGCTC	334	NC_013523_84178	0	1	no	Sphaerobacter.thermophilus
GTTGATCACTGTCAGAGATCGACATTTATGAGAGTGTACCGACCTCAGTAGCCGTGACTATCGACAGTTGTTGCCGCCCAGAACCAATGATTTGACGCTGTCCCG	334	NC_013595_212252	0	1	no	Streptosporangium.roseum
GTCGAAAGTCCGACTGGTACACCCAAAGCTAGAGTGTACCGACCTCAGTAGCCGTGACTATCGACAGCGATCCCGGCTCCCACGTATGTATTAAACTCTTTCTCC	334	NC_013595_319356	0	1	no	Streptosporangium.roseum
GGCTGAGAAATCGCGTCGACAGCTTATCGGAGAGTGTACCGACCTCAGTAGCCGTGACTATCGACAGCACTGTGCGTGTCAATAAGGCCTTAGCAAGTCTTCATG	334	NC_014012_78421	0	1	no	Shewanella.violacea
CTCAATATCGGAGAGGGTTTCGGTGATTGGAGAGTGTACCGACCTCAGTAGCCGTGACTATCGACAGAAGCTTGTCGGCAGGCTATATCTCAGCATACCAACGCG	334	NC_014314_51985	0	1	no	Dehalogenimonas.lykanthroporepellens
CTTTCGATATGGACACCGTCCTTTAGCATCAGAGTGTACCGACCTCAGTAGCCGTGACTATCGACAGTTGTAGGGTCCGGCTCGCCTGACTTGTTGAGTATGATC	334	NC_014655_24960	0	1	no	Leadbetterella.byssophila
CCTTGTTTGTGGAATTCTTGGTGCAGGGCGAGAGTGTACCGACCTCAGTAGCCGTGACTATCGACAGCTGTAACTAGCATGGTTTGGAGTTCTGCGCCTTGGTAG	334	NC_014752_67369	0	1	no	Neisseria.lactamica
CATGTAGCCCACATTTCTTCGGGCTGCATGAGAGTGTACCGACCTCAGTAGCCGTGACTATCGACAGACTGGGTATCCTTGAAACGTGGAAGACCGGTACGTTTC	334	NC_014933_22605	0	1	no	Bacteroides.helcogenes
CCGCTCCAACTAAAGGTAATGGCTGGCTGAAGAGTGTACCGACCTCAGTAGCCGTGACTATCGACAGAAGGTGTTTCGTAAATTCGGCTGCATCCGTTGTTGCTG	334	NC_021994_70288	0	1	no	Enterococcus.faecium
GAACCAACGAACTGTCGAACGAGCTGTGGCAGAGTGTACCGACCTCAGTAGCCGTGACTATCGACAGCGCGACACTGAGAAACACAGCAGAGGAGCACTCAATGG	334	NC_022438_67355	0	1	no	Leifsonia.xyli
CAATTCTCATGGTTCCCACTACTCGACCGGAGAGTGTACCGACCTCAGTAGCCGTGACTATCGACAGGCAACCTCCCTTCGAAGCCAGGAAAGGAACTCAGGTTG	334	NC_022513_60792	0	1	no	Ralstonia.pickettii
CAAATGACTATTTGGCCAGGATCACCAATAAGAGTGTACCGACCTCAGTAGCCGTGACTATCGACAGCATCGCTTGCTAGACCGTCACTGTAATGCTGCTGTTCC	333	NC_007005_76455	0	1	no	Pseudomonas.syringae
GCAAGAGATAACTACCCAGCCTCCGGTAAAAGAGTGTACCGACCTCAGTAGCCGTGACTATCGACAGGCGTCCTTCCATGTGGCTCAACTGATGGCGACTGATCC	333	NC_007606_23862	0	1	no	Shigella.dysenteriae
GTGGTGTTGGATTGGTATCAGTCATGTGCCAGAGTGTACCGACCTCAGTAGCCGTGACTATCGACAGATGATAGCTGGTGCCAATACCGAGATTGGCCTTCATCG	333	NC_008347_97399	0	1	no	Maricaulis.maris
GTAAGCGAAGAGAGTTGTAACTGCGTGGCCAGAGTGTACCGACCTCAGTAGCCGTGACTATCGACAGTGCCGGCCAGAAGTGGGCAATTGCCGTTCTCATCAATG	333	NC_009348_375	0	1	no	Aeromonas.salmonicida
CCAACTATTGGATATTGAACCGTGGCGTAAAGAGTGTACCGACCTCAGTAGCCGTGACTATCGACAGTATCATGTGGATTTGGTGGAGGCGGTTACTAACCTTGC	333	NC_010519_354	0	1	no	Haemophilus.somnus
GAGCCCGTTCATTTCTGGATGTGGATAAGGAGAGTGTACCGACCTCAGTAGCCGTGACTATCGACAGTATATGATTACTGGTATGCACGTACCAGAAGCGTATTG	333	NC_011126_10333	0	1	no	Hydrogenobaculum.sp.
CGGTAAGTAGCCCTTCAACGACCTGCTAGAAGAGTGTACCGACCTCAGTAGCCGTGACTATCGACAGAATAAAATTATGCTGATGGTTGCGATATTGCAGCTACC	333	NC_011662_4739	0	1	no	Thauera.sp.
GTCAGCTCGCTGAGATCGTGTTGAAGGATCAGAGTGTACCGACCTCAGTAGCCGTGACTATCGACAGGTTCAAGTTTGCGAACTTGAATCGGCAACCAGTTGATC	333	NC_013174_41	0	1	no	Jonesia.denitrificans
CCAAAGACACTGTGGAGACTTCATTATCCTAGAGTGTACCGACCTCAGTAGCCGTGACTATCGACAGTTGGCGGTCTAGCGGTGTGGTGCGTCAAAGCGATATCG	333	NC_014147_7187	0	1	no	Moraxella.catarrhalis
GCTTATGAGCGGATTCTCACAACGTTTGCAAGAGTGTACCGACCTCAGTAGCCGTGACTATCGACAGTTCGGCTACGTCCCTGTCGCGTCAGCGGACTAAACTAG	333	NC_014246_35481	0	1	no	Mobiluncus.curtisii
CGTTACCTCAGGAAGAAGAACAGCAATACGAGAGTGTACCGACCTCAGTAGCCGTGACTATCGACAGATGGAGAGTTGAGCAATTTGGCGAAGCAACGCACGGTG	333	NC_014922_47446	0	1	no	Haemophilus.influenzae
GAATCTATAGCTCGGACCTGACCCGCACCCAGAGTGTACCGACCTCAGTAGCCGTGACTATCGACAGGAGCTCTCCAGAATATCTACAAGACGTTCAGCTTGCCG	333	NC_015388_59950	0	1	no	Desulfobacca.acetoxidans
CGTTGCTAATTGTTCGGGTGCGTAACGTGGAGAGTGTACCGACCTCAGTAGCCGTGACTATCGACAGCAGATTCCATCGTGTTGCATATCACAATAACCCGACAG	333	NC_015460_66675	0	1	no	Gallibacterium.anatis
GCCTTAACAGTTACACTTATATAAGCATCAAGAGTGTACCGACCTCAGTAGCCGTGACTATCGACAGAGTGTTGGGGTCCTAAATGTACCGTCCCGTTCCCACGC	332	NC_002745_91721	0	1	no	Staphylococcus.aureus
GGTGGTGTCCTGCAGACGGTCCTTAACACTAGAGTGTACCGACCTCAGTAGCCGTGACTATCGACAGTGTTTATCAATGCTTTCAAGTCGGATCAGAGACTTCTC	332	NC_007645_63918	0	1	no	Hahella.chejuensis
GCTCGCAAAGCATCTCGATACGGGAATTGAAGAGTGTACCGACCTCAGTAGCCGTGACTATCGACAGCGTCTTGTCCTCGAAATCGATCAGGGACTGATTCGCCC	332	NC_009138_50407	0	1	no	Herminiimonas.arsenicoxydans
CCAAACATTTCCTGGAGTGGGTCGACAAGAAGAGTGTACCGACCTCAGTAGCCGTGACTATCGACAGTCTTTCTTATATCCTTATACTCGCCGACGGCAGTATCG	332	NC_009663_34483	0	1	no	Sulfurovum.sp.
CTTTCAGAAGAGGGATTATCCGGTCGAACCAGAGTGTACCGACCTCAGTAGCCGTGACTATCGACAGTGGCCTAGTAACCGTTCCGCCTTCGTCAGCCTGGTAAG	332	NC_012914_210288	0	1	no	Paenibacillus.sp.
GAGCCTCTCGCATCTTCGCTGTGACGGCTTAGAGTGTACCGACCTCAGTAGCCGTGACTATCGACAGAGCCTGGAAATGCTTCTCGAGAGAAGACACATGGTTCC	332	NC_014034_69545	0	1	no	Rhodobacter.capsulatus
CGTACCAAGGACGGCTTGGAACTGATGAATAGAGTGTACCGACCTCAGTAGCCGTGACTATCGACAGATATTTGAAAGCCCGTTGTGGCGGCGTTGCATTTGAAG	332	NC_014752_35032	0	1	no	Neisseria.lactamica
CACTTCGTCGAGTGGCAAAGCTGCAGTTCGAGAGTGTACCGACCTCAGTAGCCGTGACTATCGACAGGTTCTTTATCCTTATAGCTCTAAACGCATGCTCTTTAG	332	NC_015138_9389	0	1	no	Acidovorax.avenae
CGCCATTGTGGTAGATTTCCTGGACCTGATAGAGTGTACCGACCTCAGTAGCCGTGACTATCGACAGTGTGCGTTTATCGTAATTGAACAGGTAGTTGACCGTCG	332	NC_015510_153222	0	1	no	Haliscomenobacter.hydrossis
GGTAATGCGTTGCACCACCACCAAGTATGGAGAGTGTACCGACCTCAGTAGCCGTGACTATCGACAGGGCGGTATAGTCCAACCAACCATAGAAGCGAGTAAGAC	332	NC_015601_721	0	1	no	Erysipelothrix.rhusiopathiae
CGTACGTATCGACGAAAGGCTGTACGGTGAAGAGTGTACCGACCTCAGTAGCCGTGACTATCGACAGGTTGCTGTTTGTATTGGTGGAGGGCATCGGTGTAGTTG	332	NC_015703_67370	0	1	no	Runella.slithyformis
CATGCGCGTGATTCGTTTATTTGCTGCTGCAGAGTGTACCGACCTCAGTAGCCGTGACTATCGACAGTCTTCCGTCTTCCCTCGATCGAAGTCGCCAGGAGATTC	331	CP_0047441_37612	0	1	no	Pseudomonas.stutzeri
GAAATGTCGATATGATATTCCGGTTCGCCCAGAGTGTACCGACCTCAGTAGCCGTGACTATCGACAGGTAGGTTCGCAAAGAGCGGGCCAATAGTGTAACCTAGC	331	NC_002937_44869	0	1	no	Desulfovibrio.vulgaris
CTCAGTGACAATGCGTTCCGCAATGAATGCAGAGTGTACCGACCTCAGTAGCCGTGACTATCGACAGATGTACAGAAACTGTCTCCCGAGCTTTGCAGAGCGGAG	331	NC_007759_31277	0	1	no	Syntrophus.aciditrophicus
CGCCGACATTGCGGTTTCCAATGAAATTCTAGAGTGTACCGACCTCAGTAGCCGTGACTATCGACAGCCGATCCACGAATGTCGTTGCTTGACCGCAAACGTGCG	331	NC_007794_116232	0	1	no	Novosphingobium.aromaticivorans
CTTGGCAGGTGTTGTATAATCTTGAACGCAAGAGTGTACCGACCTCAGTAGCCGTGACTATCGACAGGTGGTGTTGTGGTTTATCCACGCCCGCGTCACATTACG	331	NC_008554_42300	0	1	no	Syntrophobacter.fumaroxidans
GTCAATGGCGTACCCTAAAGGCTATACGCTAGAGTGTACCGACCTCAGTAGCCGTGACTATCGACAGCGGTTGGTCTGGATGATATTAACATCGCATGCAGGTAC	331	NC_009778_127261	0	1	no	Cronobacter.sakazakii
GGTGGATAACTGCCTACCGGTGACGTGTATAGAGTGTACCGACCTCAGTAGCCGTGACTATCGACAGGCAGCCATCCATGCATATCAAACAGCCCAAACTTGTTC	331	NC_010995_72410	0	1	no	Cellvibrio.japonicus
GTTCTATCGGTGGTCGTCCGACATTACCTAAGAGTGTACCGACCTCAGTAGCCGTGACTATCGACAGATTCAAGTGTCTGCTGCGGCCATTGCAATTGGTATCCG	331	NC_012691_49	0	1	no	Tolumonas.auensis
GGCGGCATAGATCCGATAAGAGCGGTTTAAAGAGTGTACCGACCTCAGTAGCCGTGACTATCGACAGTCAGATGTATTGGCAATCGATATGGCCACCTTGTCATC	331	NC_013222_83784	0	1	no	Robiginitalea.biformata
GTGTGCAGCCCTTGTTAATAACAGCGGTGAAGAGTGTACCGACCTCAGTAGCCGTGACTATCGACAGGATCGTGCCGTCCTGACCTTATTGATCTGAGCAGCTTC	331	NC_014121_15875	0	1	no	Enterobacter.cloacae
CGCACGCGTTTGATCGGTAAGCGCCATTAAAGAGTGTACCGACCTCAGTAGCCGTGACTATCGACAGTTTGACCGATAGTCCGCTTTACTGTTCCAGGTGATACC	331	NC_014121_75119	0	1	no	Enterobacter.cloacae
CTGCCCATCAGTGTTCAACGGGCCATTATCAGAGTGTACCGACCTCAGTAGCCGTGACTATCGACAGTAGGGTCAATTGACGGCAGTCTGCAGGAGATGATGAGC	331	NC_014314_40050	0	1	no	Dehalogenimonas.lykanthroporepellens
CTACCCAGCCTATTCTGACTTTACTGGGAGAGAGTGTACCGACCTCAGTAGCCGTGACTATCGACAGAATACCAATGCCTATTACGATTGCTTCACCGATCAAGG	331	NC_015160_15911	0	1	no	Odoribacter.splanchnicus
CTTTGTGGATAAGCGGTCAATTTATGCACGAGAGTGTACCGACCTCAGTAGCCGTGACTATCGACAGGGACCAGGTCCTCTTTATCACCCTCTTGCCGCTCATTG	331	NC_015276_126704	0	1	no	Marinomonas.mediterranea
GTACTCTGTGGTAACAGAAGATAGTGCAGTAGAGTGTACCGACCTCAGTAGCCGTGACTATCGACAGATTATTATAACTGGCAAAGCGGATACGGCTGTTGGAAC	331	NC_015460_22396	0	1	no	Gallibacterium.anatis
GTCGAGCAACCGAGATTGCCTTGCCGGTGAAGAGTGTACCGACCTCAGTAGCCGTGACTATCGACAGTCACAGTTAAATCCTGATCCAGCTCAGTAATGACGACG	331	NC_015460_58632	0	1	no	Gallibacterium.anatis
CATGTCAAGGACGCGGAAGGACGTTCTTCTAGAGTGTACCGACCTCAGTAGCCGTGACTATCGACAGATCATGGACATTCCATTAGTACACGGGACGTATCAGGC	331	NC_015635_174648	0	1	no	Microlunatus.phosphovorus
GGCTTTGAGAAATTCAGCTTGGCTGCAGCCAGAGTGTACCGACCTCAGTAGCCGTGACTATCGACAGCTATTTTTCATGCGCGCACTTTATCGTTTGTGAATCCC	331	NC_015677_64128	0	1	no	Ramlibacter.tataouinensis
CAGTCGCTTCAACAACACAACTGACGGCTAAGAGTGTACCGACCTCAGTAGCCGTGACTATCGACAGAACACTACCAACAGCGGTACAACCTACAGTGGAACAGC	331	NC_015760_19989	0	1	no	Streptococcus.salivarius
GCATCTAATACCGGCTCTAAGGATGGTGTTAGAGTGTACCGACCTCAGTAGCCGTGACTATCGACAGAGGGGATACCCGCTCTATCACTTATAACATTGCCTTGC	331	NC_016041_69009	0	1	no	Glaciecola.nitratireducens
GGAACGGCAGAGGTTAATCTGCAGAGTGGTAGAGTGTACCGACCTCAGTAGCCGTGACTATCGACAGTTTCGCTATCACAGTTGCAGGCCTGGTTACAACATTAT	330	EAEA_601	0	1	no	0
GACATGAGACTAATCCTTGTATCAGGGTCAAGAGTGTACCGACCTCAGTAGCCGTGACTATCGACAGTTGTGGATACGAGCATTTCGTTGGTGTCGGCTTGTTCG	330	NC_008048_72569	0	1	no	Sphingopyxis.alaskensis
CGCTGCGGAATTCGCAAAGGGTATTACGCCAGAGTGTACCGACCTCAGTAGCCGTGACTATCGACAGACGCGGTTCAGCATTTGTATGAATCGCATGGATTCCGC	330	NC_008578_12373	0	1	no	Acidothermus.cellulolyticus
CTATCTTTGAAGGAGCGGGAGTATATGCCCAGAGTGTACCGACCTCAGTAGCCGTGACTATCGACAGTCATTTACTGTCACAGAATATCCATCCGCTACCGCCTC	330	NC_009523_167216	0	1	no	Roseiflexus.sp.
GTGTACACCGGAATTTCTGACACATAGAGAAGAGTGTACCGACCTCAGTAGCCGTGACTATCGACAGATCTTAAGAACGTGGTAAGTTCTCAGCGATTTGGCGCG	330	NC_010125_131376	0	1	no	Gluconacetobacter.diazotrophicus
CCGCATTGACCGCCTGGTTGCGATCATGGAAGAGTGTACCGACCTCAGTAGCCGTGACTATCGACAGCGGAAACTTGATCAACGTTTGATAGAAGGGTTGTTTGC	330	NC_010655_54602	0	1	no	Akkermansia.muciniphila
CTAGAAGTAGGTAAGGACGGAGATGTGCTGAGAGTGTACCGACCTCAGTAGCCGTGACTATCGACAGAAATTAAGATTGCTGAAATCGATCACCGAGTAGGTAGC	330	NC_010718_80690	0	1	no	Natranaerobius.thermophilus
GAAAGCATCCGGACATCCGCTTGTTTAAAGAGAGTGTACCGACCTCAGTAGCCGTGACTATCGACAGTCAATCATTTTCATACGTCCCAGTCAATACGGAAGAGG	330	NC_011768_34352	0	1	no	Desulfatibacillum.alkenivorans
GGCTGGTGTCCTGTTCCCATTACAATAACTAGAGTGTACCGACCTCAGTAGCCGTGACTATCGACAGTAGTTTTTAGCACCTTTCCTGCAAGCACCATTGGTGCC	330	NC_012778_50476	0	1	no	Eubacterium.eligens
GTCGCTATCACTGGTGCAGAACTGGTCGATAGAGTGTACCGACCTCAGTAGCCGTGACTATCGACAGGATATTCGGGACTTGATGCCAATAATATAGCCCAAGCC	330	NC_013355_26152	0	1	no	Zymomonas.mobilis
GTTCAATACCTGAGTTTCGAGAGCGTCGTCAGAGTGTACCGACCTCAGTAGCCGTGACTATCGACAGTTTTTTCGATCGGGCATTGCATCTAGCAATGGTTTCAG	330	NC_013410_74293	0	1	no	Fibrobacter.succinogenes
CGATTCGGTCAGGGTCGATGGTACACTGACAGAGTGTACCGACCTCAGTAGCCGTGACTATCGACAGTTCAATCCCCGGTCTAAATTCTTGTTCAGTGGATACTG	330	NC_013422_3	0	1	no	Halothiobacillus.neapolitanus
CAATTGATTACGCTGGCATCGCTCGATTATAGAGTGTACCGACCTCAGTAGCCGTGACTATCGACAGCATACCGCCGGTTTCAGCCATTGCCGAATACCCAATAC	330	NC_014640_79526	0	1	no	Achromobacter.xylosoxidans
GTTAGGGCTTTCGGCGGTCCACAAAGCAGGAGAGTGTACCGACCTCAGTAGCCGTGACTATCGACAGGTACCTAGTTTATAGAGCTCAGTTCTCACACGGTAACG	330	NC_015277_19271	0	1	no	Sphingobacterium.sp.
GCAAGCTTCAGTATGTGATCGTCGAAGCAGAGAGTGTACCGACCTCAGTAGCCGTGACTATCGACAGGGACGTGAAAACAGCAAATCTCGTGGAAATTGAGCCAG	330	NC_015702_92349	0	1	no	Parachlamydia.acanthamoebae
GGTTCCATAAATGCTGTAAACCGGTCGGCAAGAGTGTACCGACCTCAGTAGCCGTGACTATCGACAGTAATTTTGTATACCTCATTCAGTGATGCGGCAATGAGC	330	NC_016023_113379	0	1	no	Bacillus.coagulans
GGTGCAGACCTGTTGCACAGTTTAAGGCGAAGAGTGTACCGACCTCAGTAGCCGTGACTATCGACAGCTTTCTTAGATTCAGATAGTGATCGGTACCAAGGCGTG	330	NC_016603_117129	0	1	no	Acinetobacter.calcoaceticus
CTCTTCCATTTCACGGGCTAATGCTTCTTGAGAGTGTACCGACCTCAGTAGCCGTGACTATCGACAGTGCAGCCGTGCCTGTCTAGCAATTTCCGCTTGACGTGC	330	NC_017027_44678	0	1	no	Pasteurella.multocida
CTATCGCCTACGGGCTTTGGATCGCATGGCAGAGTGTACCGACCTCAGTAGCCGTGACTATCGACAGACAGGATTAATAGCAAGCATTCCAATAGCAAATAAGGC	329	NC_003143_79163	0	1	no	Yersinia.pestis
GCGGTTTGAAAGATGCTATCAAGCAACTTGAGAGTGTACCGACCTCAGTAGCCGTGACTATCGACAGCGAGAGTCAACAGAAGCGGTTAGCAGCAATTTCCGCTC	329	NC_003143_79566	0	1	no	Yersinia.pestis
GTGTATTTGACTTCTTTATGGAACGGCTCCAGAGTGTACCGACCTCAGTAGCCGTGACTATCGACAGTTCGTTGTGCGCCATCGATTCACGGCTTCTTAGGCGTG	329	NC_007404_78450	0	1	no	Thiobacillus.denitrificans
CTGCCATGTGGAAATCATAGTTCCGGGATAAGAGTGTACCGACCTCAGTAGCCGTGACTATCGACAGGTTTTGGGCTGATTGCTTCTGCCTGCCCTTCCGCTTTG	329	NC_009515_3542	0	1	no	Methanobrevibacter.smithii
GAAAGTGTTGGTTCCGGACAACGTGAAGTCAGAGTGTACCGACCTCAGTAGCCGTGACTATCGACAGATGTGATCCGAGTACACGTACGTCTATCCCTCGTCGAG	329	NC_012490_30573	0	1	no	Rhodococcus.erythropolis
GTTAAGTGTTTCCAGAAAGCGGTCATCGTTAGAGTGTACCGACCTCAGTAGCCGTGACTATCGACAGTTGGACTTTTCCGAAATTCCGGACCGGTAATCACGGTC	329	NC_013061_16699	0	1	no	Pedobacter.heparinus
CTGCGTTCCTTGTCCTAGCCGGAGGCTTTCAGAGTGTACCGACCTCAGTAGCCGTGACTATCGACAGTCTTGACTGCAATAATCAGATGCTTGTTCGATACCAGC	329	NC_013204_106711	0	1	no	Eggerthella.lenta
GAAGTCGTGTGAAGTGGAAACGGGATCCTTAGAGTGTACCGACCTCAGTAGCCGTGACTATCGACAGTACGTTTCGTATGATCCACAACTTCTAAGCTTCGGCTC	329	NC_013851_109254	0	1	no	Allochromatium.vinosum
GTTAATGGCAGCGGCGAAGCTTGTATCAGTAGAGTGTACCGACCTCAGTAGCCGTGACTATCGACAGGCCTTTGGTCATCGTGTTACCAAGACGGTAGCGACGAG	329	NC_013854_38823	0	1	no	Azospirillum.sp.
GTAAGCGACCAGCATCCCTACCATCTTGGCAGAGTGTACCGACCTCAGTAGCCGTGACTATCGACAGTGCATTGGGCGAAATATACCTTTAAGCTTGGACATGCG	329	NC_014011_2625	0	1	no	Aminobacterium.colombiense
CAATTGTTTGCATTGCAGATCGCCATTAATAGAGTGTACCGACCTCAGTAGCCGTGACTATCGACAGTGTGTGCCCCCGTCAACATTTGCCCTCCCGTGGCAATC	329	NC_014650_85485	0	1	no	Geobacillus.sp.
CCGTGAAACGTATGGAAGGGACGTATACAAAGAGTGTACCGACCTCAGTAGCCGTGACTATCGACAGTTAAGTCGACGGAGTTCAGGAATGGATCGGTTACGTGG	329	NC_015321_147568	0	1	no	Fluviicola.taffensis
GCTGAATGGGATGCACTAGTTCAGTCGCGCAGAGTGTACCGACCTCAGTAGCCGTGACTATCGACAGCTAGCAGCAATCATTCATTGAACACCTATGCAACACAG	329	NC_015458_33131	0	1	no	Pusillimonas.sp.
CGGCAATATTCATCGGCATTTGTGCGCGGGAGAGTGTACCGACCTCAGTAGCCGTGACTATCGACAGTTTTACTCTAGATAGGCTTGTCTTTAGGCTCAAACTTG	329	NC_015702_102297	0	1	no	Parachlamydia.acanthamoebae
CTGGAATTGCTTGCTAGCTGGTTTAATCATAGAGTGTACCGACCTCAGTAGCCGTGACTATCGACAGTTATGATGGCATAGTGCGGCGCATTGGTAGATCCGGCG	329	NC_015856_152362	0	1	no	Collimonas.fungivorans
GCGGTAATTTGGGTAGTGCCGCCTTTAACTAGAGTGTACCGACCTCAGTAGCCGTGACTATCGACAGATGAATCCCGGATGGTGCCGAGGTTGAGATTATTGCCG	329	NC_017501_17840	0	1	no	Neisseria.meningitidis
CTGCTGTTTACGCCGTAGCCAGCGGTAGCCAGAGTGTACCGACCTCAGTAGCCGTGACTATCGACAGGCGACGATAGTAGCTTGATCATACGGTCATCCAAACAG	328	CP_0047441_14899	0	1	no	Pseudomonas.stutzeri
CTCCTGGGTGGTCGGAAGAAGGATTGCAATAGAGTGTACCGACCTCAGTAGCCGTGACTATCGACAGCTACATAAGCGATGAATTACCTGTAGAAATACAAGAGG	328	NC_004193_51733	0	1	no	Oceanobacillus.iheyensis
GATAATTATTGCGGTCGCGGTTCCGTCATTAGAGTGTACCGACCTCAGTAGCCGTGACTATCGACAGTGACATGAAGTAACTGTTCCTCCTCCTGCGGCATTTCG	328	NC_006932_64926	0	1	no	Brucella.abortus
GTAACCCATGCTAGAGCCTTAGAGATTAAAAGAGTGTACCGACCTCAGTAGCCGTGACTATCGACAGCGTATGCGGACGGGAGAACGTTTGAATGTGCTGAGGGC	328	NC_010519_62533	0	1	no	Haemophilus.somnus
CTGACCAAGCACGACACTTAATAAACATACAGAGTGTACCGACCTCAGTAGCCGTGACTATCGACAGGGAATATGTGCTTTCCAGCCGGTCTGCGCCATAACGCC	328	NC_013132_70741	0	1	no	Chitinophaga.pinensis
CGCACCTTAAGTTGCTCCCGGTAATTCTTCAGAGTGTACCGACCTCAGTAGCCGTGACTATCGACAGGAGCAATAGCATTGCAATGGCTCATCCACTGAGTGCGG	328	NC_013222_20119	0	1	no	Robiginitalea.biformata
CGGATCCGTAAATAGTGCCGAGCATTTCATAGAGTGTACCGACCTCAGTAGCCGTGACTATCGACAGTTTACCACCGATAGCCGTTACAAGTTGCCCGTATCGTG	328	NC_014259_106309	0	1	no	Acinetobacter.oleivorans
CCATGCCAAGCTCATGGAAGGTCTTCACCCAGAGTGTACCGACCTCAGTAGCCGTGACTATCGACAGGCCTCTAAAGCCGTAGTAGCTGTTGAACACCATGTCAG	328	NC_014910_114180	0	1	no	Alicycliphilus.denitrificans
CCTTCGTGGAGGAATCCCACTAACATGCGTAGAGTGTACCGACCTCAGTAGCCGTGACTATCGACAGCTTTGCCTATGGTCTGATGGACGAATCGGCCTACAATG	328	NC_016622_39746	0	1	no	Azospirillum.lipoferum
CGACAGACAATTTAGGGCATATTGCCATTGAGAGTGTACCGACCTCAGTAGCCGTGACTATCGACAGCATGCAGAGGGCAATGCTGGCTAATCCTCCTGTTAATC	328	NC_019427_698	0	1	no	Anabaena.sp.
CCGCTTGTTCAGATCCTGCGCCCGGCATGCAGAGTGTACCGACCTCAGTAGCCGTGACTATCGACAGCGCACGAAGTTGATTGTTGTTCATCCATACACTTGCTG	328	NC_022513_67164	0	1	no	Ralstonia.pickettii
TGGTTACAACATTATGGAACGGCAGAGGTTAGAGTGTACCGACCTCAGTAGCCGTGACTATCGACAGACCAGAATGGTAACCAGGCTTCGTCACAGTTGCAGGCC	327	EAEA_586	0	1	no	0
CGGACTTTGCGACTAGCACGTTGACCTATAAGAGTGTACCGACCTCAGTAGCCGTGACTATCGACAGCAAAGTGATGGTCTTCTTGATTCTGCGCATTCCGGTGC	327	NC_004350_4779	0	1	no	Streptococcus.mutans
CAAGCTGATGACCGTTGACATGGTCACCCTAGAGTGTACCGACCTCAGTAGCCGTGACTATCGACAGCACAGGGAGGAATTGGATGATGCAGGGTTTGTAGCGCG	327	NC_004603_70100	0	1	no	Vibrio.parahaemolyticus
GTGGTATCGTCATCATGACGATCAAACAACAGAGTGTACCGACCTCAGTAGCCGTGACTATCGACAGTGGCGCGTCCCTCGTTCACGCCTGCACGCAATAGCTTG	327	NC_007088_126095	0	1	no	Xanthomonas.campestris
GTCATTGCCGTTGAAGGTCAGTTCAGGCTGAGAGTGTACCGACCTCAGTAGCCGTGACTATCGACAGTTCAATCAATCGGTCTTCACCACCACTTGGCGTTGATG	327	NC_007645_228292	0	1	no	Hahella.chejuensis
GGAAGACCCGATTAACCCTGATTGACAGGGAGAGTGTACCGACCTCAGTAGCCGTGACTATCGACAGGTGGCCAAATTCTGTCACTTCCACTTGGCGTCGACACG	327	NC_008786_18623	0	1	no	Verminephrobacter.eiseniae
CCAACGGTAAGGCCAGTGTTTCAGGAACAGAGAGTGTACCGACCTCAGTAGCCGTGACTATCGACAGTTTTCGGAGTGTCACGACCAAACTGGATACATCCATTG	327	NC_009138_15654	0	1	no	Herminiimonas.arsenicoxydans
GTTTGCGTCATAGATCAGGGCATTGATCTCAGAGTGTACCGACCTCAGTAGCCGTGACTATCGACAGATGCCTATCCTGAACATGGCCTCAAACACCTTTGCCAC	327	NC_009943_93719	0	1	no	Desulfococcus.oleovorans
GGAATCGAAGCTGTTTCGCGATCCTTACGCAGAGTGTACCGACCTCAGTAGCCGTGACTATCGACAGAGCTTTTGACATCCTGGCGCCAAGGTTCGGCTTATTTC	327	NC_011666_1099	0	1	no	Methylocella.silvestris
CGTACATGGGATAGACAATCACCTGATTATAGAGTGTACCGACCTCAGTAGCCGTGACTATCGACAGATATTATTTGGCGCCCTGGTAATTGTCCCACCAATCGC	327	NC_011768_54370	0	1	no	Desulfatibacillum.alkenivorans
GTCTGGCGCCATGGCGCTTGCACTCTGTGTAGAGTGTACCGACCTCAGTAGCCGTGACTATCGACAGGTTCGTGTTCACATGTTCAGGAAGGATATCGTTATCCC	327	NC_014121_104392	0	1	no	Enterobacter.cloacae
CTTCTTAAGGGATAGCGCTTCTTCGATCTGAGAGTGTACCGACCTCAGTAGCCGTGACTATCGACAGATATTTATGTAGTTCTTCTTGAGCCGGTAGACCCGGTC	327	NC_014924_80471	0	1	no	Pseudoxanthomonas.suwonensis
GTGACGCATATTACTGGGATATGCCAATCGAGAGTGTACCGACCTCAGTAGCCGTGACTATCGACAGGGATTAGCTTGACAACATCGGATTCGCTGTTGCGTGAG	327	NC_015731_14303	0	1	no	Nitrosomonas.sp.
GAATAGCTGGGTCGCTGTTATCTGTTCAACAGAGTGTACCGACCTCAGTAGCCGTGACTATCGACAGGTTTACCGTAGTAATGCTCACGGTGTCTGTTGGTCTGG	327	NC_016041_19567	0	1	no	Glaciecola.nitratireducens
GTGCGAAGGTGCTTTACTAATGGGTTCAGCAGAGTGTACCGACCTCAGTAGCCGTGACTATCGACAGGGGAGCTCTGCTTCCGCTCTTAGCATGGCTAACAATCG	327	NC_016510_67264	0	1	no	Flavobacterium.columnare
GCTCACGGATCGAAAGATCGACGATGAACTAGAGTGTACCGACCTCAGTAGCCGTGACTATCGACAGTAATCTTTGGACTTCCTGGCCCTTGCCCATGAAGTTAC	327	NC_020561_29541	0	1	no	Sphingomonas.sp.
CCGAGGTTTGTCTGATCGACGTGCTGTTGTAGAGTGTACCGACCTCAGTAGCCGTGACTATCGACAGGAGTCCTAAACTTCAAACCCAATGGCCATGGACCGATG	327	NC_023065_67031	0	1	no	Magnetospirillum.gryphiswaldense
CGAAGCTTTAGGTGTTTCCCTTTCTGCCCGAGAGTGTACCGACCTCAGTAGCCGTGACTATCGACAGCTCCCAGTCGCATTTGACCTTGATCGAAGTGAATCCTC	326	NC_003450_23141	0	1	no	Corynebacterium.glutamicum
CATTTGTCCGCCATACACTTCATGAATATCAGAGTGTACCGACCTCAGTAGCCGTGACTATCGACAGCATTATTTCGCATCAGCCGGCGTTGAAATCCCGCCCTG	326	NC_008358_89421	0	1	no	Hyphomonas.neptunium
CAATGTTGCTCAAGGTGCCGCTGCTTTAGCAGAGTGTACCGACCTCAGTAGCCGTGACTATCGACAGCTGGTACGTTCACCTACGTTTGCAGTTGTATCAGCTTC	326	NC_013192_67370	0	1	no	Leptotrichia.buccalis
GAGCGGAGAAGTACGGCTAAGATAGGCTCTAGAGTGTACCGACCTCAGTAGCCGTGACTATCGACAGGTATGGCTAATTTGCTTGCCAAGAGCGAGTATGGCCCG	326	NC_013523_72089	0	1	no	Sphaerobacter.thermophilus
CGAACACGCCGGCCCTTGACGGTAAGCGAAAGAGTGTACCGACCTCAGTAGCCGTGACTATCGACAGGGATGTTTTAAAGTGAACTGTTTGACTGTTTGCCTGGC	326	NC_014221_49145	0	1	no	Truepera.radiovictrix
CGGTTGTGGGTCGATTGACCTACTTTCTTAAGAGTGTACCGACCTCAGTAGCCGTGACTATCGACAGGGCCACGGGTCGGATTATGAGGGTGACCTCTGATCTGG	326	NC_014816_18502	0	1	no	Asticcacaulis.excentricus
GGACTATTGGGCGCAAGATGGAATCGAGATAGAGTGTACCGACCTCAGTAGCCGTGACTATCGACAGAGGTAAGCCGTAATTAACGCGTATGCAGGTGATCTGCG	326	NC_015312_196282	0	1	no	Pseudonocardia.dioxanivorans
GCCATACCGCGCATGTTCAGGTGCATATGGAGAGTGTACCGACCTCAGTAGCCGTGACTATCGACAGTGAGCGTCCTTACCAGGTTGTACACCATCAATCACTTG	326	NC_015510_46969	0	1	no	Haliscomenobacter.hydrossis
GGACAAATGGCGCATCTTTACAGTCACCCTAGAGTGTACCGACCTCAGTAGCCGTGACTATCGACAGTTCCTGGGCTATAATCAAGTCGTCCGCTTCCTTCAATC	326	NC_015713_64131	0	1	no	Simkania.negevensis
CTCCGACCACAAGTGCTTGTTGATTTGGATAGAGTGTACCGACCTCAGTAGCCGTGACTATCGACAGGTTCAAATCGGTTCTAACTCCATAACGCGCTACATCAG	326	NC_015978_27718	0	1	no	Lactobacillus.sanfranciscensis
CCTTTGCTGGAACTGTATACGGTAGTGCCAAGAGTGTACCGACCTCAGTAGCCGTGACTATCGACAGTTGAGTTAATGCGTGTGTTATTGCCTAATTCGGCGTTG	326	NC_017501_61563	0	1	no	Neisseria.meningitidis
CACATGGCCATACGTTGCATGAGATTGGAAAGAGTGTACCGACCTCAGTAGCCGTGACTATCGACAGTGCTGTGGAGAATCTCCACGTACTTCGGCTACCCAGGC	326	NC_019042_1465	0	1	no	Streptococcus.dysgalactiae
GACACTAGAAATGGACTGATTGTTGACTGAAGAGTGTACCGACCTCAGTAGCCGTGACTATCGACAGCGGGAACGGAAAGCGCGACCCACATAGCATGGCTGAAC	326	NC_022438_89292	0	1	no	Leifsonia.xyli
CTCAGGTGCAATCCGCTGTGATAGCGCCATAGAGTGTACCGACCTCAGTAGCCGTGACTATCGACAGTGGTTATTGTTTGCCGCCAGTTTCTTTGAGGTATAAAG	325	NC_002936_9153	0	1	no	Dehalococcoides.ethenogenes
CTTCTCCGCATATCCATTAATTAAGGAAGCAGAGTGTACCGACCTCAGTAGCCGTGACTATCGACAGTGACCACGAAGGTCACCGTTGATTGCGCCGTCATGGGC	325	NC_007406_113270	0	1	no	Nitrobacter.winogradskyi
GCTGGGAGGATACTCAAACTAGGCAACGTTAGAGTGTACCGACCTCAGTAGCCGTGACTATCGACAGTGACTTCCCTGTTGTTGTTCAGAGAGATCCACTCACTC	325	NC_008709_36940	0	1	no	Psychromonas.ingrahamii
CAAGGCGTATTTCTCAATGCGCGTGTTATTAGAGTGTACCGACCTCAGTAGCCGTGACTATCGACAGCGTGTCTAATCCGTCAGCGTCCAGGTTCCATCCGTCAG	325	NC_010655_28966	0	1	no	Akkermansia.muciniphila
CAGAGGAACAGCTCGTCCTCCAACGTCATTAGAGTGTACCGACCTCAGTAGCCGTGACTATCGACAGGAATGTCCAGCAGGGCATCAATCGATGTGTCAGGAAGG	325	NC_010943_971	0	1	no	Stenotrophomonas.maltophilia
GGATCATCCCACATCCAACCTCTTCCATAGAGAGTGTACCGACCTCAGTAGCCGTGACTATCGACAGTACAAAGCTTTATCGTAAGAGCGCCTATCATCGGATTG	325	NC_012785_30618	0	1	no	Kosmotoga.olearia
GGTGACCGTTGAGATACCAAGTGTACATGGAGAGTGTACCGACCTCAGTAGCCGTGACTATCGACAGTGTTCCTGCGCTGAACCTTCATTCTACCATGAACGGTG	325	NC_013522_4676	0	1	no	Thermanaerovibrio.acidaminovorans
CGAAGAGATCGGAAGCCGTCAAGGGTTTGTAGAGTGTACCGACCTCAGTAGCCGTGACTATCGACAGGTGGTTTTGGGAGATAGCGGCTGGTCTTCAGTTCTAAG	325	NC_013595_312508	0	1	no	Streptosporangium.roseum
GCCTGTTTGGATATGTCAGTGGCCCTTGGAAGAGTGTACCGACCTCAGTAGCCGTGACTATCGACAGGGGCGGGGTTTATGGAGAAAGTGTCTCCAAACTCATGC	325	NC_015713_10515	0	1	no	Simkania.negevensis
GCTTCACTTGGGTTGGCGTCTCCTGTCTTGAGAGTGTACCGACCTCAGTAGCCGTGACTATCGACAGGGTAGCCCTGACTTCTTCTTTGCATCGCGACATCGCAC	325	NC_021658_318027	0	1	no	Sorangium.cellulosum
CGCGCTTTACTGGAAGTCCTTTACGGGTCAAGAGTGTACCGACCTCAGTAGCCGTGACTATCGACAGAGGTAGAGGCAGGAGATAGTCCTTTGGATTTGAGGAAC	325	NC_021994_39080	0	1	no	Enterococcus.faecium
CTGTCGTATTTCCACAGCTCAATACCGTTGAGAGTGTACCGACCTCAGTAGCCGTGACTATCGACAGATAAGGCAATATTTGCGACCATGCTGGGCGCGTTGATC	325	NC_023065_67557	0	1	no	Magnetospirillum.gryphiswaldense
CGATCCAGACCTTCAGCCACAACCACATCGAGAGTGTACCGACCTCAGTAGCCGTGACTATCGACAGGAGCATGGCCAGCAATGTCTTTCAGATTACGGGACAAC	325	NC_023065_84608	0	1	no	Magnetospirillum.gryphiswaldense
GGCGAGCTGGCGATCGGTAATTTGCCCTTCAGAGTGTACCGACCTCAGTAGCCGTGACTATCGACAGCCATTACCTTATTACTCTCTGATCTTGCCTCTCAGGTC	325	NZ_AFXJ01000001_52408	0	1	no	Pseudomonas.aeruginosa
CGTTGCTGTTCTCAACGAGGTGTTCGAAGGAGAGTGTACCGACCTCAGTAGCCGTGACTATCGACAGCTGCTTTTCTCGAAGCAGAAATTCACGGAATACACGCG	324	NC_002696_111096	0	1	no	Caulobacter.crescentus
CATGCGGCAATCGCTGAATTGTCATAGTGAAGAGTGTACCGACCTCAGTAGCCGTGACTATCGACAGATTAATTTCCTTGCGGCCTTCGATGGTAATCTTTCCAG	324	NC_007947_41312	0	1	no	Methylobacillus.flagellatus
GCGGCGATGATGAGATAATTCTCGAACCGGAGAGTGTACCGACCTCAGTAGCCGTGACTATCGACAGTAGCTTGTGCGATGTCTTCCGGCGTATTGGTTTCAGTG	324	NC_008347_80366	0	1	no	Maricaulis.maris
CTTCGGCAACCTCTATACAGTAATTCGTGAAGAGTGTACCGACCTCAGTAGCCGTGACTATCGACAGGCAGACTTAATTGCGGATTAAGTCGCGCCGTGATTCTG	324	NC_008578_30375	0	1	no	Acidothermus.cellulolyticus
GCAATCGATCGAAGCAACGATTCTGAAAGAAGAGTGTACCGACCTCAGTAGCCGTGACTATCGACAGAACGTCATTCCGCCACAAATAGAGCGTCAGACCGCGCG	324	NC_010581_61822	0	1	no	Beijerinckia.indica
GTCTTATGTGGAAAGCTTCGGATGATCTCAAGAGTGTACCGACCTCAGTAGCCGTGACTATCGACAGTTTTATTACCGATTACAACGTATTTCTGCCAAGCGTCG	324	NC_010803_36443	0	1	no	Chlorobium.limicola
CCACCGACCGTCCTGCCAATGTTACCACTAAGAGTGTACCGACCTCAGTAGCCGTGACTATCGACAGATGGTCCCCTCTTACCGGCGATAAGGTAATAGTAACAG	324	NC_013162_38118	0	1	no	Capnocytophaga.ochracea
CTATATTGGTGAAGATAGTGTCCTTAAGGGAGAGTGTACCGACCTCAGTAGCCGTGACTATCGACAGTCTTGGCACTACGCCGATGTCAAGATGGCCGCCGAAGC	324	NC_014216_35824	0	1	no	Desulfurivibrio.alkaliphilus
CGCTGCTTTCCTCTATTCTTCATCTTGTCTAGAGTGTACCGACCTCAGTAGCCGTGACTATCGACAGTTGACACCGCGCATCGTCATTTCATGCGTGCACGATGG	324	NC_014365_17908	0	1	no	Desulfarculus.baarsii
GCGGTATTGAATGAGACATTGGTCATGACTAGAGTGTACCGACCTCAGTAGCCGTGACTATCGACAGTTCATCTTTCCTTTCGGTGACAACGATCACCCGAATAC	324	NC_015312_235491	0	1	no	Pseudonocardia.dioxanivorans
CCGCTATCTTCGTCTTGCAGGCGAAGTGGAAGAGTGTACCGACCTCAGTAGCCGTGACTATCGACAGCGATGTAGCAAAGGTGGTAACACATCTCAAGGATATTC	324	NC_015501_29589	0	1	no	Porphyromonas.asaccharolytica
GCCAACGCCAAAGTGTCTTCGCTGTAAATCAGAGTGTACCGACCTCAGTAGCCGTGACTATCGACAGCGAACACATTATCCAGACTAAGCGATACCGTATCGGCG	324	NC_015572_33689	0	1	no	Methylomonas.methanica
CAACAAGTGCACACACAATAAATACCGATGAGAGTGTACCGACCTCAGTAGCCGTGACTATCGACAGAAATTATTTAACTGTGAATGCGGATCCAACGGAGGTCC	324	NC_016605_60554	0	1	no	Pediococcus.claussenii
CGCGAACGTGAAGTGACTTTGTGGCAAGCCAGAGTGTACCGACCTCAGTAGCCGTGACTATCGACAGTCTGTGGTCGAACGTTAGATATGCTGCGTAGTGTGACC	324	NC_017027_15182	0	1	no	Pasteurella.multocida
CCGATACATAAACGCACAAATTTCTTGATTAGAGTGTACCGACCTCAGTAGCCGTGACTATCGACAGTTAGAAGGCCGTCTACGCGCTGAGCGCGGCAGACAACG	324	NC_022247_118998	0	1	no	Variovorax.paradoxus
CTCATAGCAAAGGTCTGATACGGAGGAATCAGAGTGTACCGACCTCAGTAGCCGTGACTATCGACAGCATGTTTGCTTGGCATCTTCTAACGCCCGTAGAGCCGC	323	CP_007032_77015	0	1	no	Desulfitobacterium.metallireducens
CACGATCAGCAAGGCTCACCATGGCCTTAAAGAGTGTACCGACCTCAGTAGCCGTGACTATCGACAGCAATGTATACTTGATTGTGACAATATCGATGGCCTCGC	323	NC_004116_62051	0	1	no	Streptococcus.agalactiae
CACTCATCGCATTCTCCTCCTAATAACAATAGAGTGTACCGACCTCAGTAGCCGTGACTATCGACAGTGACTTACTATGTGGCGGCGTACGATCATTCCACGATG	323	NC_004193_119958	0	1	no	Oceanobacillus.iheyensis
CTGATCGAAGCTGGCGTCGATCTTCTCGATAGAGTGTACCGACCTCAGTAGCCGTGACTATCGACAGAGTTTTTCGAACTCTTCCGCGGTGCCTATTTCAAATGC	323	NC_007964_146647	0	1	no	Nitrobacter.hamburgensis
CCATAGAAGCTGCATTAACAGGTGCACCTGAGAGTGTACCGACCTCAGTAGCCGTGACTATCGACAGAGATTTCTCTCCAAGTAAAGATGTTAGTCCTAGCATGC	323	NC_008261_106636	0	1	no	Clostridium.perfringens
CAATACTTTGCAGGGAAGCGCGCTTGCCTCAGAGTGTACCGACCTCAGTAGCCGTGACTATCGACAGAGGAGTGAGAAGGAATATTCCCTGAAGTGGCGCTGATG	323	NC_010655_43235	0	1	no	Akkermansia.muciniphila
CCCAGTGAAATTGTTCAAGAAGATGTACCGAGAGTGTACCGACCTCAGTAGCCGTGACTATCGACAGACACGGCTTCAGTTCTCGTTGATGGCGGCACATTTCGG	323	NC_011567_307	0	1	no	Anoxybacillus.flavithermus
CGCGAGCGACAGGAACTTCTTAATCTCGTTAGAGTGTACCGACCTCAGTAGCCGTGACTATCGACAGCAATCCGTCCACTTCGAGGAAAGGACGATCAGAGCATC	323	NC_013204_95409	0	1	no	Eggerthella.lenta
CGACCACTCACCAGCGTGAGATTCACATCGAGAGTGTACCGACCTCAGTAGCCGTGACTATCGACAGCCTACTGTTGATAGAGGTCCATCACAAACGAGATCGGC	323	NC_013720_68150	0	1	no	Pirellula.staleyi
CACGATAGATGATTGGTATCGCCATGAGCAAGAGTGTACCGACCTCAGTAGCCGTGACTATCGACAGGGATGTGTGGGTCGCTCTTGCCTGACGCGTTCGTTATC	323	NC_014323_170268	0	1	no	Herbaspirillum.seropedicae
CGCCATCTGTTTGTCAAACGGCGACATGGTAGAGTGTACCGACCTCAGTAGCCGTGACTATCGACAGTTAGGTTGTGCCGAATATTGTCATGGATGGTATTTCGC	323	NC_014365_89261	0	1	no	Desulfarculus.baarsii
GGCACGTCAAAGGGAAGTCATCTACCTGAAAGAGTGTACCGACCTCAGTAGCCGTGACTATCGACAGTTGACGACTAAGCTTCAGCAGCTGATCAAACGACTGCC	323	NC_015277_122195	0	1	no	Sphingobacterium.sp.
GTTGTTGTCTGAACATCAGGATTCATCCGCAGAGTGTACCGACCTCAGTAGCCGTGACTATCGACAGTGTTGTAATCAGGTTCGGTGTTGAGCAGATCAGCGGCC	323	NC_015388_23914	0	1	no	Desulfobacca.acetoxidans
CACGATACACTTGATACGCCTGTTTCTAAGAGAGTGTACCGACCTCAGTAGCCGTGACTATCGACAGTACTCTTCTGGCCTTCTTGTGTCTGCGCGGGTACATCC	323	NC_015601_59012	0	1	no	Erysipelothrix.rhusiopathiae
GCGTGTTTAAGTGCGCTCTTTGTCACGAGGAGAGTGTACCGACCTCAGTAGCCGTGACTATCGACAGTTGGGGTTACTGTAATGAGTAGGCTTGCGATCGAAGAG	323	NC_015713_78093	0	1	no	Simkania.negevensis
GGAACAGCATCATGGACATTTGCATTAATCAGAGTGTACCGACCTCAGTAGCCGTGACTATCGACAGGTCTTGACTATTATTGGAGCTGCCGTGTCCTGCTTGCG	323	NC_015945_17536	0	1	no	Muricauda.ruestringensis
CTCGAATTCCACCGTTGTTCGTCATCGCAAAGAGTGTACCGACCTCAGTAGCCGTGACTATCGACAGGTATACGTGACTATTTGCAAGTCGAGTTGAAAGGTCAG	323	NC_016011_4063	0	1	no	Listeria.ivanovii
GCGAACGAGATATACTCACTCCCAAGCTCAAGAGTGTACCGACCTCAGTAGCCGTGACTATCGACAGAGTACTGATGCTGCGAGATGGCAAGGTTTATGCCTACG	323	NC_018024_4958	0	1	no	Anaerobaculum.mobile
CCGGCTGCCACAAAGGACGAGATGCACTGTAGAGTGTACCGACCTCAGTAGCCGTGACTATCGACAGACTGACATAGAAGCAAATCATGCCGGCCATAACTGATG	323	NC_018024_70417	0	1	no	Anaerobaculum.mobile
GTAGCTATACCACGTTACAGCGTGTTGCAGAGAGTGTACCGACCTCAGTAGCCGTGACTATCGACAGGATACGGGGTACAACAGCGGTTACATTGTCTGGTGACA	323	STX1_320	0	1	no	0
GTCGCAGCGCTGGAACGTTCCGGAATGCAAAGAGTGTACCGACCTCAGTAGCCGTGACTATCGACAGTTCATGCTACGGACAGCAGTTATACCACTCTGCAACGT	323	STX2_394	0	1	no	0
CTGCAATTAGGCGCTCAGCACTCTTACTAGAGAGTGTACCGACCTCAGTAGCCGTGACTATCGACAGTTACGGTTTATAGGTTGGTCCGCCAGCTGCTTGAATGG	322	CP_002007_32407	0	1	no	Streptococcus.suis
GTTCGCGTTGCATGCTACGGCAAACCAAGAAGAGTGTACCGACCTCAGTAGCCGTGACTATCGACAGTCCGATACGTATAGGTAAATGCAAATTCTCGGAACGCG	322	CP_0047441_57168	0	1	no	Pseudomonas.stutzeri
CAAGTAGAGTTAAGCGCGCCCGTTGTAAGAAGAGTGTACCGACCTCAGTAGCCGTGACTATCGACAGAAACCTTTGATCTCACGATATCATTCGCGTTGACACTC	322	FN_650140_116272	0	1	no	Legionella.longbeachae
GCCGCGGCGATACAAGGTTGACGCTACGACAGAGTGTACCGACCTCAGTAGCCGTGACTATCGACAGTTTCATAGTATGCAGGGCATCAGACATTATAAATATTC	322	NC_007712_49649	0	1	no	Sodalis.glossinidius
GGCACTACCTTCTACCTTATTCTGGTTGTCAGAGTGTACCGACCTCAGTAGCCGTGACTATCGACAGGGTTCAAGTGACGTGACGGTGAATGTCAGTTGTGGATC	322	NC_007722_101719	0	1	no	Erythrobacter.litoralis
GCGAGCTATCTCTTGAGAAGCGAGTTGGTAAGAGTGTACCGACCTCAGTAGCCGTGACTATCGACAGCTTACGAGCGCCTTGTTTATTTCGACGTCTTGCAAGTG	322	NC_008435_75919	0	1	no	Rhodopseudomonas.palustris
GCCGCGATTTAACGCTACAGTCTATCTCGTAGAGTGTACCGACCTCAGTAGCCGTGACTATCGACAGCCTATATACAATTCCGTCTATTACTGCACCGGCGGCTG	322	NC_011666_112527	0	1	no	Methylocella.silvestris
CGTGTATATTAGCGGGACTATGGCGCCCTGAGAGTGTACCGACCTCAGTAGCCGTGACTATCGACAGGTTGAGTTATATTTCAGCGGGTGGTCCCTGGATGAAAG	322	NC_013216_15046	0	1	no	Desulfotomaculum.acetoxidans
CGGTGGTAAGCAATCTGAGTATTCACTACAAGAGTGTACCGACCTCAGTAGCCGTGACTATCGACAGTTAGCAAACAAAGCACCTGGTCAACATGGTCAGGCACG	322	NC_014259_15515	0	1	no	Acinetobacter.oleivorans
GGAGCAGAGGATTTATATTTCCATCACCCAAGAGTGTACCGACCTCAGTAGCCGTGACTATCGACAGAAACAAGCACAGCCTGATGCCATCATCCACCATCAAAC	322	NC_014408_28334	0	1	no	Methanothermobacter.marburgensis
CAGTGCTTTCTCGACCCATGAAGCAACCGTAGAGTGTACCGACCTCAGTAGCCGTGACTATCGACAGAAAGCGCGTCCATAGATTCCCTTATCCCGTGAATCCAC	322	NC_015601_48064	0	1	no	Erysipelothrix.rhusiopathiae
GCTGGTGTAGTAGGTTGTGCATCAGTCAAAAGAGTGTACCGACCTCAGTAGCCGTGACTATCGACAGAGATGATGCTTGCTGGTGTGATTGCACTATCGACACTG	322	NC_015978_38792	0	1	no	Lactobacillus.sanfranciscensis
GTTAAAGCGCTCGGAGTACTGGTTATCTAAAGAGTGTACCGACCTCAGTAGCCGTGACTATCGACAGATGTTATAAATTGCGCCGCCATTTGCTGAGAGGTAAAC	322	NC_017566_152252	0	1	no	Shewanella.putrefaciens
CGATACAGCCCTTACCGTGGCCCAGTTGGAAGAGTGTACCGACCTCAGTAGCCGTGACTATCGACAGCAGTAGATAGCGGTGTATGTAAATGGTATTCGGCAGAC	322	NC_018017_7311	0	1	no	Desulfitobacterium.dehalogenans
GAGTATCAAACGCCGAATTTGAGGTTGGGCAGAGTGTACCGACCTCAGTAGCCGTGACTATCGACAGCTCAAGCTGAGCGCAGGATTGCTGACCTTTGGTTTACC	322	NC_018024_22213	0	1	no	Anaerobaculum.mobile
GCAATTTCTCTCTACGAACGCAACGGATTTAGAGTGTACCGACCTCAGTAGCCGTGACTATCGACAGATGCATCGCTTCACCTTGAAGTCCGCCAGGGCAATCCC	322	NC_020561_9084	0	1	no	Sphingomonas.sp.
GATCGGGTGAAATGAAAGCAGTCTATCCGGAGAGTGTACCGACCTCAGTAGCCGTGACTATCGACAGCCGTCGATCTGGATACTCCGTTCATGGTGATTTCCTTC	322	NZ_AFXJ01000001_156376	0	1	no	Pseudomonas.aeruginosa
GGCGTCACGATATGAGCATTGCCGATATCGAGAGTGTACCGACCTCAGTAGCCGTGACTATCGACAGTTCACACTATTCCTGTACGGAATTGGTGGCACTATGCC	321	CP_006713_28577	0	1	no	Bifidobacterium.breve
CAACAAGCCTTTGGTATATAGCAAGACAATAGAGTGTACCGACCTCAGTAGCCGTGACTATCGACAGTAATTGTGAGCTTTCGCGTCGCCGGATGCCGCTCCAGC	321	NC_007643_102683	0	1	no	Rhodospirillum.rubrum
CGATGCAAAGGCTGGCGCCGATGGCCCACCAGAGTGTACCGACCTCAGTAGCCGTGACTATCGACAGGGGAGTGGATTTATAATAGATATAGGTGATTGTAAGCC	321	NC_009615_13528	0	1	no	Parabacteroides.distasonis
CTCTGGTAATGATAGCTTCGGGTCAATGCGAGAGTGTACCGACCTCAGTAGCCGTGACTATCGACAGACATTCGCACCTACTGCAATCGCGATGATGGACTGTGC	321	NC_011999_56949	0	1	no	Macrococcus.caseolyticus
GAAATGTCTACGTGGGTCCATTCTGACGCGAGAGTGTACCGACCTCAGTAGCCGTGACTATCGACAGTACATTCCGCTTCACTGTTCGTCAGGCAAATGACTTGC	321	NC_012803_1980	0	1	no	Micrococcus.luteus
GATCAATACGCATAAAGAGATTGATGAACTAGAGTGTACCGACCTCAGTAGCCGTGACTATCGACAGAGTTGCGTGCGGAGGCTGATTCGCTCGGGCGCAGTAAG	321	NC_012917_57280	0	1	no	Pectobacterium.carotovorum
CAACACCTCATCAGAGCTGACATGATCATAAGAGTGTACCGACCTCAGTAGCCGTGACTATCGACAGATCAAAAAGATGTCCGCTGCAGATGCGAGCATTTCGAG	321	NC_014394_51116	0	1	no	Gallionella.capsiferriformans
CTCAGACGTACGCATCTCCAAAGCAACACTAGAGTGTACCGACCTCAGTAGCCGTGACTATCGACAGTATTTGGTACACGGCTGTGATCATTGGCATCCGCAAAG	321	NC_014933_133073	0	1	no	Bacteroides.helcogenes
CACTTGCGAAAGCGGACCCGGATGTGAGATAGAGTGTACCGACCTCAGTAGCCGTGACTATCGACAGTCGGACGGCATCGAGTGTTAAGTAACCATCCACAAGAC	321	NC_015601_11764	0	1	no	Erysipelothrix.rhusiopathiae
CCGAAACGGTGCAACGAGGAATTGAGGAACAGAGTGTACCGACCTCAGTAGCCGTGACTATCGACAGTTTATCAGACATGATGAGCTATGACTTGGCAGCTGCTG	321	NC_015760_24761	0	1	no	Streptococcus.salivarius
GTTTACGGTTGCATGGGATTGGGTGGCGGTAGAGTGTACCGACCTCAGTAGCCGTGACTATCGACAGTCTTGAAGCATGACCACTACCCTCAAGCTAGTCAACTC	321	NC_016041_113664	0	1	no	Glaciecola.nitratireducens
GGTTGCAGAATCATCAGGTGCGGTTTCTGAAGAGTGTACCGACCTCAGTAGCCGTGACTATCGACAGCGGACACTAAATGAGCTAGCTTATGCAGCCGCAAGAGC	321	NC_016909_28900	0	1	no	Rickettsia.rickettsii
GAGAGAATTTCGTCAGGCACTGTCTGAAACAGAGTGTACCGACCTCAGTAGCCGTGACTATCGACAGTCCTTAGGAGCAGAAGCCTTACGCTTCAGGCAGATACA	321	STX2_561	0	1	no	0
CGTTCTGTCGAATGGTCAAGTTGTCGACCAAGAGTGTACCGACCTCAGTAGCCGTGACTATCGACAGTAATGTACTAGCTCTAACAATGTACAGCTTACTATTAC	320	EAEA_1611	0	1	no	0
CCGTGTCATAGGTACGGCTGGAGAGTTTACAGAGTGTACCGACCTCAGTAGCCGTGACTATCGACAGGCTTGACTAAGCATAAATGCCATTCTTGTAGCGTAGTC	320	NC_003143_146402	0	1	no	Yersinia.pestis
GTTGTGGCTGGGTACTACAACATCCGTGTCAGAGTGTACCGACCTCAGTAGCCGTGACTATCGACAGACTGTTGGAGGCAGATTACGGTGGAACTCATTCAGGAG	320	NC_009454_36	0	1	no	Pelotomaculum.thermopropionicum
GCAGAGTTGCGGGACGCTAGCTATGTGCATAGAGTGTACCGACCTCAGTAGCCGTGACTATCGACAGCTACATTTAAGAATGGCAGAATTCCAATGATTTCGCAG	320	NC_011593_66880	0	1	no	Bifidobacterium.longum
CCGATGATTGATAATAACGAAGGTCATGTAAGAGTGTACCGACCTCAGTAGCCGTGACTATCGACAGGGTTTAGTGCTCCCGTACGCTGGAGTGAAGACGGCTGG	320	NC_012914_52794	0	1	no	Paenibacillus.sp.
CTGCCCAGGGAAACAAAGTATCTGGTGTTCAGAGTGTACCGACCTCAGTAGCCGTGACTATCGACAGAGATTTTAAAGTTGCGCAGCATTCCGTTCTGCCATAAG	320	NC_013061_86822	0	1	no	Pedobacter.heparinus
CCATTATCGAGGAGATCATCCTCTGTATCAAGAGTGTACCGACCTCAGTAGCCGTGACTATCGACAGATTGTCCTCCGAAACGCTTGCATCGCCTTTGGCCCACG	320	NC_013165_39245	0	1	no	Slackia.heliotrinireducens
GGACGTCCACTTTCTCATGGAGAATCTCGTAGAGTGTACCGACCTCAGTAGCCGTGACTATCGACAGGGCGAGCCCGTTTACAGCTTCGTGCGTTTACACCAGCG	320	NC_013204_67899	0	1	no	Eggerthella.lenta
CTGTGGGTAACAGAACGTCATAATCCGAGTAGAGTGTACCGACCTCAGTAGCCGTGACTATCGACAGCTGCCTTGCCCACAGTTAGGCGATGATTAGCCGAGTTG	320	NC_013595_126356	0	1	no	Streptosporangium.roseum
GCTACCGAGGTCGCCGTACATCAAGGAAGTAGAGTGTACCGACCTCAGTAGCCGTGACTATCGACAGTCTCAGGGTTCGATTCAGTCGGAGCATTTCAAATTCAC	320	NC_013714_55073	0	1	no	Bifidobacterium.dentium
GAGCGTGGTAATCGATGTGCAGGCGGACCAAGAGTGTACCGACCTCAGTAGCCGTGACTATCGACAGCCAGCGTTTTATCTCCATGGTGTCGTCAAAGTAGAGCG	320	NC_014216_44292	0	1	no	Desulfurivibrio.alkaliphilus
GTGTTGCTTTCCTCGGTACCGATACCGCTTAGAGTGTACCGACCTCAGTAGCCGTGACTATCGACAGAGGTTAGCTCGTCCACATAAACGCCACGTGTTCCTATC	320	NC_014734_72790	0	1	no	Paludibacter.propionicigenes
CCGTCTGCTTCACCATCGCCGTATACACATAGAGTGTACCGACCTCAGTAGCCGTGACTATCGACAGGCATACGTACTACCTGATCAACCTGGTGCTTTCCGCTG	320	NC_014973_712	0	1	no	Geobacter.sp.
CGGGACCTGTTGGCCCTGAAATGTCACGCCAGAGTGTACCGACCTCAGTAGCCGTGACTATCGACAGCTGGGATAAAATTTATCATATTGGGCCGGCTGTGGTAC	320	NC_015388_79645	0	1	no	Desulfobacca.acetoxidans
CGCTGCTGAACGCGCTATGCTAGTAGCTAAAGAGTGTACCGACCTCAGTAGCCGTGACTATCGACAGCTCGTATCGATTACGGTCAACAGAGCCGACTTGTTGAG	320	NC_015520_83	0	1	no	Mahella.australiensis
GGTTGGCCTATATCGCAGCCGGTTTGGATAAGAGTGTACCGACCTCAGTAGCCGTGACTATCGACAGGGCGGAGGAATTAATCAGTGTCGGCACCGATGGACATC	320	NC_015731_72	0	1	no	Nitrosomonas.sp.
GCCAACTATAACCGTAGATAAACCGCGGAAAGAGTGTACCGACCTCAGTAGCCGTGACTATCGACAGGTCCCACCGAACGCGTCTGAAGTGATAGGCACAGATTC	320	NC_017456_47947	0	1	no	Gardnerella.vaginalis
CTACCGTTAACTTTATGGCCTATTGGTGCTAGAGTGTACCGACCTCAGTAGCCGTGACTATCGACAGCTGAGCTCATCTGATCGGCGAACGCGATCTGGACCGCG	320	NC_020211_32373	0	1	no	Serratia.marcescens
CTCCGATACGAAAGCCTGCTCGCAAGTAGAAGAGTGTACCGACCTCAGTAGCCGTGACTATCGACAGATTAGTAATGGTTCCTTTGTACACTTCCGTATCCAGAC	320	NC_020995_5792	0	1	no	Enterococcus.casseliflavus
CTACTGAGCTGGCTGCCTTACCAAGGGCTGAGAGTGTACCGACCTCAGTAGCCGTGACTATCGACAGTAATCTTTGCTTGGTAGTAGCCCACATAATAAGTGTTC	320	NC_021031_37896	0	1	no	Butyrivibrio.fibrisolvens
GTTTGAGGTCGCAGCGTTAAATTCTTTACAAGAGTGTACCGACCTCAGTAGCCGTGACTATCGACAGTCGATTTTCTCAGTAGGAATCGGTAAACCCGGCTCTTG	320	NC_021661_90539	0	1	no	Psychrobacter.sp.
CTCCATTGGAAATCTGTTGTGCCAGAACTGAGAGTGTACCGACCTCAGTAGCCGTGACTATCGACAGTATTTGTTGTTACGACCGGTCGATCAATCATTAGGAAC	319	CP_0047441_80569	0	1	no	Pseudomonas.stutzeri
GCAAGAGTTTGCGCATGACTTACGATCTGCAGAGTGTACCGACCTCAGTAGCCGTGACTATCGACAGCAAACGTTAAGAACGCAATTTCATTTGCCCGGGCGCGC	319	NC_003911_127275	0	1	no	Ruegeria.pomeroyi
GACGCGGAACAGCACATATGATAAAGCGTCAGAGTGTACCGACCTCAGTAGCCGTGACTATCGACAGTGCGTAAAAACGCCGAGTTGCCGTTGTTTGTACAACGG	319	NC_004350_9906	0	1	no	Streptococcus.mutans
CCTTAGAACAGCCAATGCCCATGTCGCAAAAGAGTGTACCGACCTCAGTAGCCGTGACTATCGACAGAAAAGTCAAGATTTAATCGGCAGCATCGTTTCCGGCGG	319	NC_007520_62603	0	1	no	Thiomicrospira.crunogena
GCCTGTCGAACTTGGTGTGCGACGACCGGAAGAGTGTACCGACCTCAGTAGCCGTGACTATCGACAGGTTTGGTATTCGAACAGTTGAATTCTCGACTACACCAC	319	NC_012490_207176	0	1	no	Rhodococcus.erythropolis
GTGATCCATTGGGACTAAGTAGTATTTCAGAGAGTGTACCGACCTCAGTAGCCGTGACTATCGACAGCGTCTCATAGCGCGCATCTCTCACATTGCGACGCCAAG	319	NC_012982_65886	0	1	no	Hirschia.baltica
CGTTCGGTTTCGTCATGCTGTTATCCCTGCAGAGTGTACCGACCTCAGTAGCCGTGACTATCGACAGTTTTTGTGTCTACCTGCATAAGCCGACACGGGTGAAAG	319	NC_013205_51772	0	1	no	Alicyclobacillus.acidocaldarius
GGCCTCGCTGGATATATTCGTCCGCTCTCTAGAGTGTACCGACCTCAGTAGCCGTGACTATCGACAGCTGTTTAGCTCAACCTTCTACGACCTGAAGCATATTCG	319	NC_013757_52154	0	1	no	Geodermatophilus.obscurus
CGCCATTAAATACGCAGGGCGAGGCGATGAAGAGTGTACCGACCTCAGTAGCCGTGACTATCGACAGGTTGACTGTTCCAAGATTAATATCCAGGTTTGCGCTCC	319	NC_014121_80859	0	1	no	Enterobacter.cloacae
GCTGAACAGTACTATGCGCTTGGCAGTCAGAGAGTGTACCGACCTCAGTAGCCGTGACTATCGACAGCTCATTATTGGCTACAAGACAGCCTAGCACATCGCATC	319	NC_014147_43126	0	1	no	Moraxella.catarrhalis
GCCCTTACCGCCCGCAGATTTCCAGCGTTAAGAGTGTACCGACCTCAGTAGCCGTGACTATCGACAGCCTCATTCTTCGCTCAGAAGATGTGATCAAATAGACAC	319	NC_014816_4730	0	1	no	Asticcacaulis.excentricus
GGCATCGTGCGGATACGTATTAACCACCGTAGAGTGTACCGACCTCAGTAGCCGTGACTATCGACAGTGGTTTGTATGATATTCTAGACCCTGCGTATAAGCGTG	319	NC_015277_28164	0	1	no	Sphingobacterium.sp.
CGCAGCCGTGATTTCAGTCATTGGTGGGCTAGAGTGTACCGACCTCAGTAGCCGTGACTATCGACAGCCTAATTTTGCCTCCGTTGCTGGTTCACCAATTATTGG	319	NC_015391_87100	0	1	no	Carnobacterium.sp.
CACATCGTAGCGCTCCTGGTTAGTGAGGGAAGAGTGTACCGACCTCAGTAGCCGTGACTATCGACAGCATAGATATGCCATGGTATAGAGGTTATAGGTCTTATC	319	NC_016048_92248	0	1	no	Oscillibacter.valericigenes
CAAACTCTCTAACTGCTGCGAACTTAACGTAGAGTGTACCGACCTCAGTAGCCGTGACTATCGACAGTTGGGTCACCGTCCCTTCCAATCGGGATGCTGCTTCAG	319	NC_016641_202745	0	1	no	Paenibacillus.terrae
CCGGTTTGGTCTTGATAATGGTGAACGCCGAGAGTGTACCGACCTCAGTAGCCGTGACTATCGACAGTTTCTCTATCACAAAGCAGGATGATGCGGAACTGATTC	319	NC_023035_40115	0	1	no	Spirochaeta.sp.
CGCGAGTTGCCAGAATGGCATCTGATGAGTAGAGTGTACCGACCTCAGTAGCCGTGACTATCGACAGTTTCTGTACATTAATACTGAATTGTCATCATCATGCAT	319	STX1_725	0	1	no	0
GGTCTGGATCGTATCGTCTGGGATGATAGTAGAGTGTACCGACCTCAGTAGCCGTGACTATCGACAGGATCAAATAAGATTCAGTTGATCGTTAAGAGCAAATAC	318	EAEA_1411	0	1	no	0
GCGTTCCAGAGCATCTAAAGTTGCTGCCGGAGAGTGTACCGACCTCAGTAGCCGTGACTATCGACAGTTTTCGGTTCCAGAATTATGTTTAGTCAGTTCTCTAGC	318	NC_004350_56458	0	1	no	Streptococcus.mutans
GATCGCGTTGAAGAGATAGTTGGTGGTCACAGAGTGTACCGACCTCAGTAGCCGTGACTATCGACAGGCGCAGGCGAAGAAGGTCACCGCCCACAGCGAATTCTC	318	NC_004463_194639	0	1	no	Bradyrhizobium.japonicum
CCCGACTAGATTTCGTGGGAAATCACGTTGAGAGTGTACCGACCTCAGTAGCCGTGACTATCGACAGTATAATCCCGACTTTGAGGCGGAGCAATGTGAACGATG	318	NC_008435_60763	0	1	no	Rhodopseudomonas.palustris
GCTGAGATTGGGTTCAATGCTGTTGATGCTAGAGTGTACCGACCTCAGTAGCCGTGACTATCGACAGAACCGCGTTTGTGCCACCTTAACACCGATGGCGCCATG	318	NC_008700_25943	0	1	no	Shewanella.amazonensis
GTGTTCGGAAACGTCGAGCTACAGATACAAAGAGTGTACCGACCTCAGTAGCCGTGACTATCGACAGCTACAATGGCTCAACCAGTTCCTCAAGTGAAACGGCTC	318	NC_009009_26936	0	1	no	Streptococcus.sanguinis
GCTTGGTTGACCTTGAGCCATGCTCACTAAAGAGTGTACCGACCTCAGTAGCCGTGACTATCGACAGAGGATATTGGCAGAGTTCACCAATTGCCAGTATTGCTG	318	NC_009085_40492	0	1	no	Acinetobacter.baumannii
CATTGCGATGCAACAGTTAGTGGCGATTTCAGAGTGTACCGACCTCAGTAGCCGTGACTATCGACAGACTGCTATGAACCCACGTGCACCATTGTCGAGCTTGTC	318	NC_013174_10006	0	1	no	Jonesia.denitrificans
CAGCAGAGCGGGCAAGCCTTAGCGGGACGCAGAGTGTACCGACCTCAGTAGCCGTGACTATCGACAGTCTAGGCAATGATTGAATAGTTACAGACGTAGTATCGG	318	NC_014121_83055	0	1	no	Enterobacter.cloacae
CCCGTAGGCAGTAATACTCGGATGCTGACGAGAGTGTACCGACCTCAGTAGCCGTGACTATCGACAGCAGAATTTAAGCCATCCATGTTTGCCAACGTGACGTTG	318	NC_014394_25190	0	1	no	Gallionella.capsiferriformans
CCATACAGGAAGGGCTGAATCCGTGACCGAAGAGTGTACCGACCTCAGTAGCCGTGACTATCGACAGGTCCACGTGTCGCGAACTTGTTCCGTTAAACATATCCG	318	NC_015381_94373	0	1	no	Burkholderia.gladioli
CTTCCATCATAGCCGTGTCTAAGCGGGTAAAGAGTGTACCGACCTCAGTAGCCGTGACTATCGACAGTCTATTTTGACTTTGCAAGTATGCTAGTTGCGATTCTG	318	NC_015391_69735	0	1	no	Carnobacterium.sp.
CCATCAAAGACATTAAGTGATCGGACATCAAGAGTGTACCGACCTCAGTAGCCGTGACTATCGACAGCATTTACCTCGGTAACTTGGTCGATCAGGCGGTTTCCG	318	NC_015572_159750	0	1	no	Methylomonas.methanica
CGTGCAGAACGAATTGTGCTCCTTGATAGAAGAGTGTACCGACCTCAGTAGCCGTGACTATCGACAGAACGCCCTGATCGAGATCGACAGCGCCAAGTGGGTTGC	318	NC_015677_123302	0	1	no	Ramlibacter.tataouinensis
GTTGCTGCCGTAAGCGGTATTCCGTTGATTAGAGTGTACCGACCTCAGTAGCCGTGACTATCGACAGTTTAGCTAGCCGTTCCTTCCAGCAAACTGTACAGGTCG	318	NC_015703_121835	0	1	no	Runella.slithyformis
CTTAGAGCCTGTACAACAACGCGAATGGCAAGAGTGTACCGACCTCAGTAGCCGTGACTATCGACAGTTGTTGACTCCATAATGTCTACGCGAACGTTGTGGCGG	318	NC_017456_16348	0	1	no	Gardnerella.vaginalis
CGTCGTCAAATTAGGTGTCGTTGGCGAACAAGAGTGTACCGACCTCAGTAGCCATGACTATCGACAGCGCCTACCTGGCACCAACCAAGCGGATGCAGAAACGAC	317	NC_020995_37814	2	0	no	Enterococcus.casseliflavus
GCGATGATGTTGGATGCAGCACCACTAGAGAGAGTGTACCGACCTCAGTAGCCGTGACTATCGACAGCGCTTACCACGTTTGCTGAGCCAGTCTCAAGATTCGCC	317	CP_0047441_64376	0	1	no	Pseudomonas.stutzeri
GCAGGCGGCTTCGTCTGCGAATTACTAGTTAGAGTGTACCGACCTCAGTAGCCGTGACTATCGACAGCTAAGTTAAGGGAAGCCGGTATTGGTCCTGCTAAATAC	317	NC_007802_28208	0	1	no	Jannaschia.sp.
CACAGTTGAGCGCCTTATCCACGCTCTTTGAGAGTGTACCGACCTCAGTAGCCGTGACTATCGACAGCGATCGCGTTCGTGGACATTACGGGAAACGTTGATGCC	317	NC_008260_45308	0	1	no	Alcanivorax.borkumensis
CAATGAGCTGAATGCCATGTATATGCTGAAAGAGTGTACCGACCTCAGTAGCCGTGACTATCGACAGCTTGTCGAGCAAATCCAGCGGGTTCAGTCAGACACGCG	317	NC_011750_31050	0	1	no	Escherichia.coli
CTTATCTTCGGAGCAGGCTGCTAAAGCGATAGAGTGTACCGACCTCAGTAGCCGTGACTATCGACAGGCATAATCAGGTTCTGTTCCAACGGTGGATACTGCTCC	317	NC_013410_34399	0	1	no	Fibrobacter.succinogenes
CGGGCAATATCCTCTTTGTCCTCTAGGTCGAGAGTGTACCGACCTCAGTAGCCGTGACTATCGACAGCCCTCTCGTGGAAGGTCTTCACCGTCTGACGGATATGG	317	NC_013715_67924	0	1	no	Rothia.mucilaginosa
CCTTCTGTGGTCATTCTGTCGAGCATAGGCAGAGTGTACCGACCTCAGTAGCCGTGACTATCGACAGTACCGTCGAATTTAACCAGTTTGAGGGCGGTCGCTAAG	317	NC_014394_37196	0	1	no	Gallionella.capsiferriformans
CTTAGCTCGTCCGGGCGGTCAACTTCAAATAGAGTGTACCGACCTCAGTAGCCGTGACTATCGACAGTCTATGCTGCCAAGATGACCTGCAAGGTTTGACCTCTC	317	NC_014655_17967	0	1	no	Leadbetterella.byssophila
GAACCAACGGGTCGATCAGACGAGATGCTCAGAGTGTACCGACCTCAGTAGCCGTGACTATCGACAGCAATTGATCTCTTGACCGTGGTTTGGAGACGACTATAC	317	NC_014962_171012	0	1	no	Isosphaera.pallida
GTCCGCTTCTCGTACAATTTAAAGAGTTTCAGAGTGTACCGACCTCAGTAGCCGTGACTATCGACAGGCTGACTAAAGCCCTTGAAGCAGTTTCGGGCGGACGCG	317	NC_015458_18028	0	1	no	Pusillimonas.sp.
CAACAGTACAAAGAGCAATTGCTAGATGAGAGAGTGTACCGACCTCAGTAGCCGTGACTATCGACAGACCGGGGCAAAGGGCTCATAGCTGTGGGATGCCTTTCC	317	NC_015520_32772	0	1	no	Mahella.australiensis
CTCCCACATTGTCAACTCTGCATAAACTAAAGAGTGTACCGACCTCAGTAGCCGTGACTATCGACAGTTTTGTTCTCTCCTTGGCTTTACAGGCAGCACCTACGG	317	NC_015713_82914	0	1	no	Simkania.negevensis
GGTGTCTCCTTTGACTTGCTTACCATCGGCAGAGTGTACCGACCTCAGTAGCCGTGACTATCGACAGTTCATTTGAAAGTGATATGTTGCTCCGTTAACTTGACG	317	NC_015760_26107	0	1	no	Streptococcus.salivarius
GTCCGTTTGGGTGGATGTGGGAAGCCACACAGAGTGTACCGACCTCAGTAGCCGTGACTATCGACAGCGAATAAGATTCTATGCAACCATTTGTGCGCATCAACG	317	NC_016622_38323	0	1	no	Azospirillum.lipoferum
GGATTGTGAGCCTCAAGCTCCATAACGATCAGAGTGTACCGACCTCAGTAGCCGTGACTATCGACAGATATTAGACGACATTGGTGGATGTGCAAGTCGTGGACC	317	NC_016641_128240	0	1	no	Paenibacillus.terrae
CTGCGTTCCGTGTTTCCTTTAAATTCCTCTAGAGTGTACCGACCTCAGTAGCCGTGACTATCGACAGTAAGGATGTCCTCACGTACTAAAGTGTACGCTGTGGTG	317	NC_016909_21694	0	1	no	Rickettsia.rickettsii
CTAACACCAGCTCCGCTGGTTGGATATGGTAGAGTGTACCGACCTCAGTAGCCGTGACTATCGACAGCATTCTACGCTTCTCTATTTGCATGCTCAATAGCAGGG	317	NC_017566_52261	0	1	no	Shewanella.putrefaciens
GTCGTTTATGAGGAAATCGGCGTAGTCCTCAGAGTGTACCGACCTCAGTAGCCGTGACTATCGACAGATTTTGTAACGGTTGACCGTTGCCTTGGCGTTCTCTTC	317	NC_020800_40529	0	1	no	Xanthomonas.axonopodis
CGGCAATTGCTCGGATCACATCTGACAGACAGAGTGTACCGACCTCAGTAGCAGTGACTATCGACAGCTGGGGTACGTACATTTATTCGACTTTACGCTTGTCG	316	NC_022523_57723	2	1	no	Bifidobacterium.animalis
CGCAAACAAACTAATGCCCTATTCGGCCTTAGAGTGTACCGACCTCAGTAGCCGTGACTATCGACAGTAATTGTTCTTCCGGCATCCGGTCTTGGTCACCTTCAG	316	NC_002937_68437	0	1	no	Desulfovibrio.vulgaris
CTCCCATCCACAGCAAAGATCCATCGAGAGAGAGTGTACCGACCTCAGTAGCCGTGACTATCGACAGTCCATAATCCAGACTTCTACGCATCGGTGCAAATTGCC	316	NC_005966_107859	0	1	no	Acinetobacter.sp.
CGTACCATTGACCGGATCGGTAATGACGCAAGAGTGTACCGACCTCAGTAGCCGTGACTATCGACAGGTTCTGTTACCGGCAACGATCAGAACAATATCGGTTGG	316	NC_007406_53757	0	1	no	Nitrobacter.winogradskyi
CATCGCTATTACAGTTGTTCACAACAATTTAGAGTGTACCGACCTCAGTAGCCGTGACTATCGACAGTGTGCGTTTGAGAAATGCGGCTGCTGGGCAGGCGTCGG	316	NC_008782_146159	0	1	no	Acidovorax.sp
CTGGATTGCTGAATATCTCAACTATCCATGAGAGTGTACCGACCTCAGTAGCCGTGACTATCGACAGTTTTCGAATGCCATCATGAACTGGCACGTCAGCAACGC	316	NC_009523_122457	0	1	no	Roseiflexus.sp.
GGACGAATCGTATATGCAATTCCGGCTCATAGAGTGTACCGACCTCAGTAGCCGTGACTATCGACAGCGATTCCGGGCCTGCATTACCTTGCGCAGAAACGCACC	316	NC_009667_62239	0	1	no	Ochrobactrum.anthropi
GTCTTTCTGCCTCGCGCTTAAATCAAGCGAAGAGTGTACCGACCTCAGTAGCCGTGACTATCGACAGGACTCAGTCCGGTGCTTCCGATTATCTGAGTAAATTTC	316	NC_010296_136765	0	1	no	Microcystis.aeruginosa
GACGCGCTTCGTACAGCAGGATTGATCGAGAGAGTGTACCGACCTCAGTAGCCGTGACTATCGACAGTTTGTCTGGCGTATATCTCTGGTACAGAGTTAGCTCCG	316	NC_012491_13242	0	1	no	Brevibacillus.brevis
CGTTGATAATGGTGGCTTCGGCGTACACATAGAGTGTACCGACCTCAGTAGCCGTGACTATCGACAGCCTGATTGCGATCCCGAAAGAGGTCCTGAATTTGAGGC	316	NC_013037_63470	0	1	no	Dyadobacter.fermentans
CTCAGCGTGTCAATGTTCGATTCTCCACTGAGAGTGTACCGACCTCAGTAGCCGTGACTATCGACAGCCGTAGGGGGACACACGTAGCTACGATACAGAAAGATC	316	NC_013205_100615	0	1	no	Alicyclobacillus.acidocaldarius
CCTGACAGTCGCTTCCAACGACTTCAGCTTAGAGTGTACCGACCTCAGTAGCCGTGACTATCGACAGCCAATCGCGTTCAAGAGTATGTCGGCTACACGTTATTG	316	NC_013446_151016	0	1	no	Comamonas.testosteroni
GCGCTGTAGGTCTTGGAAACCAACCAATCAAGAGTGTACCGACCTCAGTAGCCGTGACTATCGACAGTCTTGAAGATACTACGTATCGTTATTTCACAGCCAGCG	316	NC_014011_63743	0	1	no	Aminobacterium.colombiense
CTGCCGGATTTGGATTTGCGGACATCCTCAAGAGTGTACCGACCTCAGTAGCCGTGACTATCGACAGGTCCATTAGCGGATTCAGTGGATTCAATGGAGCCAACG	316	NC_014246_45780	0	1	no	Mobiluncus.curtisii
CGGTGTATTGGATGTGCTTGAAGTCTGGGTAGAGTGTACCGACCTCAGTAGCCGTGACTATCGACAGCGGTCCCACCCTAACTACGTAATCGTAGTTGACAAACG	316	NC_015681_5311	0	1	no	Thermodesulfatator.indicus
GTGCGCATAGCGCTCATCTGAGAACGGTTGAGAGTGTACCGACCTCAGTAGCCGTGACTATCGACAGTCGACTATCTAGCAGCAGTTTCGAAAGTCTTGATGCTG	316	NC_016605_28236	0	1	no	Pediococcus.claussenii
TGGGCACTGTGGCCGTTATACTGAATTGTCAGAGTGTACCGACCTCAGTAGCCGTGACTATCGACAGAATAGAACGAATATCCTTTAATAATATATCGGCGATAC	316	STX2_731	0	1	no	0
CCTCTTTAGCCTCAATAAGAGCCATATATGAGAGTGTACCGACCTCAGTAGCCGTGACTATCGACAGTAGAGGTTTACCATAAGCTGCACTTGTAAGGGCGGCAC	315	NC_007575_7663	0	1	no	Sulfurimonas.denitrificans
GATGTTAATGCTCAGACAGGCAATCCTTCTAGAGTGTACCGACCTCAGTAGCCGTGACTATCGACAGCTCATAAGATTATGGAGGATTCTGCTCAGGCAGGCAGC	315	NC_009515_53468	0	1	no	Methanobrevibacter.smithii
GTCGAACTCCTGTGCCGTATTTCTGGATACAGAGTGTACCGACCTCAGTAGCCGTGACTATCGACAGCTCGAGGGTTTGGCCAGGTGTGCCTTGATCTCTGCAAG	315	NC_009663_23284	0	1	no	Sulfurovum.sp.
CTGTTATCGGACCGGACCTTCATCGGGTATAGAGTGTACCGACCTCAGTAGCCGTGACTATCGACAGATGTTCCTTTGAAGACGACGTTCCAAACGTTTGGACGG	315	NC_010556_8425	0	1	no	Exiguobacterium.sibiricum
CCTCTTGCAATAACGTGCGCAGCTGATTAAAGAGTGTACCGACCTCAGTAGCCGTGACTATCGACAGTTGTGTTAAGCTCACAATGAGCATGGTCACGTCTAGCG	315	NC_012968_79944	0	1	no	Methylotenera.mobilis
GCCGTACCATATAAAGTATTGAGTGCATTGAGAGTGTACCGACCTCAGTAGCCGTGACTATCGACAGAATTTATTTCACTGGTAGCAGGTGCTTTCTCTGTCAGG	315	NC_013132_304125	0	1	no	Chitinophaga.pinensis
GCGATCTTTGCCCTAATGGGCTCGATAAGGAGAGTGTACCGACCTCAGTAGCCGTGACTATCGACAGTGTGTTCGTTGATCCGTCATGCTCGATCTCCTCCTTGG	315	NC_013205_79731	0	1	no	Alicyclobacillus.acidocaldarius
CCATGATTTCCTTGAGATGTGCGCGAAGTTAGAGTGTACCGACCTCAGTAGCCGTGACTATCGACAGGATACGGCTGAACTGACCGCCTTCCGTGGATTGATAAC	315	NC_013422_85965	0	1	no	Halothiobacillus.neapolitanus
GAACTTGACGAAATCCTCCGCTTTATCGAAAGAGTGTACCGACCTCAGTAGCCGTGACTATCGACAGTGTCGGCTCCCGTTCCGGGACATGTAGTCATAGCGAAG	315	NC_013757_122701	0	1	no	Geodermatophilus.obscurus
CGTGATCGCATAGAAAGAAGTATATCGAATAGAGTGTACCGACCTCAGTAGCCGTGACTATCGACAGCGAACTTTACCGCGCTTCTATTGGCCTCTCCAGTCTCG	315	NC_014153_86924	0	1	no	Thiomonas.intermedia
GGATCGATTTAAGGCTACTCTCGTCTTATCAGAGTGTACCGACCTCAGTAGCCGTGACTATCGACAGTTTTTGATCTTCCTCCGAACTGCGCTACTTTGTCTTCC	315	NC_014828_54641	0	1	no	Ethanoligenens.harbinense
GCCACGCTGTTGCTGTAGGTCGAGTGAGACAGAGTGTACCGACCTCAGTAGCCGTGACTATCGACAGGAGCAATAAGCGTGTGTTTGGCGAAGAACATATCCATG	315	NC_014910_50222	0	1	no	Alicycliphilus.denitrificans
CCCTACGTGTCACGGAGCAGGCACTTTAATAGAGTGTACCGACCTCAGTAGCCGTGACTATCGACAGCTACTTCGTGAAGGTTTCTTTAGGCTCTCTACCACCTG	315	NC_015681_357	0	1	no	Thermodesulfatator.indicus
CATATCTACACCCAAAGCGCGACGCCGAGCAGAGTGTACCGACCTCAGTAGCCGTGACTATCGACAGCCGACAGGTATTACGGATGGACAAGCAATAGCTATACC	315	NC_018011_20317	0	1	no	Alistipes.finegoldii
TATGTTGGTATCGCTGATCACCTTCATTGTAGAGTGTACCGACCTCAGTAGCCGTGACTATCGACAGTTGATTTTAAGTCGTGCATTTAACCGCGCACTATCAAT	315	STP_981	0	1	no	0
CATCTGAGCTTGCAAGTCGTTATATCGAAGAGAGTGTACCGACCTCAGTAGCCGTGACTATCGACAGTATGTTGAGTTCTGATGGCGCGCAATTATCGACTGATG	314	NC_002745_85188	0	1	no	Staphylococcus.aureus
CGCATTCTCCGAGGCTGCACGGTAATCATAAGAGTGTACCGACCTCAGTAGCCGTGACTATCGACAGGAATCCCTGGATACAGCTTGTTGTTACTGCTGAAGAAC	314	NC_007404_34716	0	1	no	Thiobacillus.denitrificans
CGCCTGAAGATTAGCTTCAATCTCCGAGACAGAGTGTACCGACCTCAGTAGCCGTGACTATCGACAGACGTGGAGGATTTCGATCGGTCCACCTTTGCCGAGTAG	314	NC_007643_20198	0	1	no	Rhodospirillum.rubrum
GCTTTGATGAAGGCAATCTGTTCCCGTTGCAGAGTGTACCGACCTCAGTAGCCGTGACTATCGACAGAACCATTTTAGGCGTAGCATCAATAAGGACTTGATTCC	314	NC_008554_147134	0	1	no	Syntrophobacter.fumaroxidans
CTTTCCCACAGTGAGCGTGGCATTTGTCAAAGAGTGTACCGACCTCAGTAGCCGTGACTATCGACAGATTTCTTTGGCGTTTATGTTCGCCTTTAAATGCGCCGC	314	NC_009707_34263	0	1	no	Campylobacter.jejuni
GGTTCGATTCTGAAAGAATGCAGCGGATGGAGAGTGTACCGACCTCAGTAGCCGTGACTATCGACAGCAAGTAGTGGAAACATACTGTGTTGGTGGCTCTCCCTG	314	NC_010125_36191	0	1	no	Gluconacetobacter.diazotrophicus
CTCGACATGCGCGTATTTCACGCCGAGGTTAGAGTGTACCGACCTCAGTAGCCGTGACTATCGACAGCCACCTAGATAATAGGCGAGCTGATAGTTGAATTCCGG	314	NC_010505_88566	0	1	no	Methylobacterium.radiotolerans
GTCCGGCTTGTGCGAGATCCATCTGGAATGAGAGTGTACCGACCTCAGTAGCCGTGACTATCGACAGAGTCTATTTCAAACAACTCACACAACTGACGATGCGCG	314	NC_010571_42827	0	1	no	Opitutus.terrae
GTTGCCAACATCGGAAGGTGGGTTTGTATGAGAGTGTACCGACCTCAGTAGCCGTGACTATCGACAGGAGATCTTACCGTAAATTTCCGCAATAAAGGTTGCGGC	314	NC_010655_50597	0	1	no	Akkermansia.muciniphila
CTGATATCGTTAGCAAACGTGTAGTCACCCAGAGTGTACCGACCTCAGTAGCCGTGACTATCGACAGTCGCATAAGCGCCGTTGACAATCAGGCCGTAATCACCG	314	NC_012917_45160	0	1	no	Pectobacterium.carotovorum
CGTGGAGAACCTTGTACTGTGTCCAATGCAAGAGTGTACCGACCTCAGTAGCCGTGACTATCGACAGTGCTATTTGTGCATGAGTGCGTAGAAGTTTATGCCGAC	314	NC_012982_37378	0	1	no	Hirschia.baltica
CCGCTTCCAAGATAGGGCGGGTTAGCTACCAGAGTGTACCGACCTCAGTAGCCGTGACTATCGACAGCGCAGGTGCACCATCTGCTTAGATAAGTACTCATATTG	314	NC_013165_11801	0	1	no	Slackia.heliotrinireducens
CCGTTATGCCTGCCGGTCAGGTATATGGCAAGAGTGTACCGACCTCAGTAGCCGTGACTATCGACAGATGTGGGCCTTTGCGTGACTGTATGCAATTTGGCATAC	314	NC_013216_30011	0	1	no	Desulfotomaculum.acetoxidans
GAACGGGTCGGCGTGAGAATTTACGGTTAAAGAGTGTACCGACCTCAGTAGCCGTGACTATCGACAGTTAAAGTGATCCGGCACAGACCACTACTTGAGCACATC	314	NC_014973_40378	0	1	no	Geobacter.sp.
CCGGCAGCTTAGATCCAGAAGATCCGTGGAAGAGTGTACCGACCTCAGTAGCCGTGACTATCGACAGGATTAAATTTGCAATTCTGGCACGTAAGAATGATAAGC	314	NC_015731_36837	0	1	no	Nitrosomonas.sp.
GGTGAACGGTAGGTTCATGGTGCAGTTTAAAGAGTGTACCGACCTCAGTAGCCGTGACTATCGACAGTATTGGCCAATCATTGGTAGCCTTTACCCATCGCATGC	314	NC_015914_105249	0	1	no	Cyclobacterium.marinum
CTGATTCTGGGCACTTCGGAGAATATGGTGAGAGTGTACCGACCTCAGTAGCCGTGACTATCGACAGTGTGTAGTGCCATCAAGGAGGCTAAACCGCACCGTATC	314	NC_017068_23596	0	1	no	Selenomonas.ruminantium
GGCAATTGTCTACGGTTTCATAGGTGTAAAAGAGTGTACCGACCTCAGTAGCCGTGACTATCGACAGAAGGTCATGGTTGGCGTCCATCAACTCCACACCGGGTG	314	NC_023137_35807	0	1	no	Phaeobacter.gallaeciensis
CCAAGACCATGCCATCTTTGAGCAGGAGGAAGAGTGTACCGACCTCAGTAGCCGTGACTATCGACAGAATATCCAGTGTCAGGATATCTTCTTTGGGTCCCTGTG	313	CP_002007_23979	0	1	no	Streptococcus.suis
GGTCGCATGAGTATGACTACTTGGTGGTGGAGAGTGTACCGACCTCAGTAGCCGTGACTATCGACAGTTTTCGATTCGAGGATTCATTGCATCAGGCTCGTGAAC	313	CP_006713_6063	0	1	no	Bifidobacterium.breve
CATCGTCGCAGGACTTAACCCACATGGACTAGAGTGTACCGACCTCAGTAGCCGTGACTATCGACAGAAATAAGTGTCCCATGATGTTGATGAGCATGTGGCTTC	313	NC_003450_67337	0	1	no	Corynebacterium.glutamicum
GATGATAAGATCGCTGGCGTCTTGGACTTTAGAGTGTACCGACCTCAGTAGCCGTGACTATCGACAGCTCCAATAAATGGCATGTCCTTCTTTGTCGCTGAGGTC	313	NC_004116_65343	0	1	no	Streptococcus.agalactiae
CCCGTTAACGTTGTACTAAATGCGTTTCCCAGAGTGTACCGACCTCAGTAGCCGTGACTATCGACAGAGTCAGACTCAATAAGCCCTGTGCGTTACCTGAGAAGG	313	NC_004547_2356	0	1	no	Pectobacterium.atrosepticum
GATTCTGCGGCCAGCCATCGAAGCTGCAAAAGAGTGTACCGACCTCAGTAGCCGTGACTATCGACAGTGTCCCAGAGCGTTTAACGGCACTAGATTTCGGGAAAC	313	NC_010125_5359	0	1	no	Gluconacetobacter.diazotrophicus
CCTAAAGCAATAATTCCCAAGGAACTAGGTAGAGTGTACCGACCTCAGTAGCCGTGACTATCGACAGTTATTTTAATGGGATGTATCGGTGGATGTGTTGGTGGC	313	NC_010520_129925	0	1	no	Clostridium.botulinum
GAAGGGAGCCACCCAGATGGAGATTACAACAGAGTGTACCGACCTCAGTAGCCGTGACTATCGACAGGGTTGTCTACTTGTGGAAGTTGTCGAACAACCACGAGC	313	NC_011144_61638	0	1	no	Phenylobacterium.zucineum
CTTCCCAATGGTCTATCCATGACGATATGGAGAGTGTACCGACCTCAGTAGCCGTGACTATCGACAGTGCGTAGTCAGCGTCATACAATCCGAGCATTCCACAGG	313	NC_011312_47360	0	1	no	Aliivibrio.salmonicida
GTTTCCGAAATAAGATTTGGCGGAGGAGGCAGAGTGTACCGACCTCAGTAGCCGTGACTATCGACAGGAAAGCTCAACAAGGCGTTGCCTTTGTAGCGTTCAATC	313	NC_014225_52245	0	1	no	Waddlia.chondrophila
GAAGAGGCGTTAAGGCTCCCGATGTAATCTAGAGTGTACCGACCTCAGTAGCCGTGACTATCGACAGAATATAACATGTCTTACAGCAACCGTCGCGGTTATGAC	312	NC_007406_49095	0	1	no	Nitrobacter.winogradskyi
CGGCAGACTGCACTGTTGAGTGTGAATTGCAGAGTGTACCGACCTCAGTAGCCGTGACTATCGACAGCCAACGACGCCGAACGCAAGCACATTCGATTACAGGTC	312	NC_008260_30741	0	1	no	Alcanivorax.borkumensis
GTAGTTTCTTTCCAGGTCGGCGGGAGAATGAGAGTGTACCGACCTCAGTAGCCGTGACTATCGACAGTTTATAGATGGAGCAGTCCGATCAGTAGTGTGAATCAC	312	NC_008278_93954	0	1	no	Frankia.alni
CTCGGAGGGCTATATTATTGTCAGAGCCATAGAGTGTACCGACCTCAGTAGCCGTGACTATCGACAGCCCGTGGCCTAATGACCGCTGCTGCCGTATCCTCCCTG	312	NC_010519_21194	0	1	no	Haemophilus.somnus
CTCTCACCTGTGGAGATGTGCTAACGTATGAGAGTGTACCGACCTCAGTAGCCGTGACTATCGACAGACGTCTTACTGTCGCGTCCTGAATAACGTCTACACATC	312	NC_012489_4504	0	1	no	Gemmatimonas.aurantiaca
CTCTTTCTTGATGGAGGATTCGTTATCAGCAGAGTGTACCGACCTCAGTAGCCGTGACTATCGACAGTGGGGTTCTCGTTATTACGGCAGAATCCACGCTTCCGG	312	NC_012491_110750	0	1	no	Brevibacillus.brevis
CGATTTCCTCTCAGCTTTCGTGACCTGACCAGAGTGTACCGACCTCAGTAGCCGTGACTATCGACAGTGTGTATGCCCGATAGAGTAATGAACGAGGAGCAAATG	312	NC_013223_79906	0	1	no	Desulfohalobium.retbaense
CACTCATGGGTTGGTACGTTTGCTGCGCGAAGAGTGTACCGACCTCAGTAGCCGTGACTATCGACAGACTTTGAGCGGGTATCGTGTCAATTTCCACATTAAGCG	312	NC_014041_25811	0	1	no	Zunongwangia.profunda
GGTCGGCCCGCAGAAATCAATCACTACTTGAGAGTGTACCGACCTCAGTAGCCGTGACTATCGACAGCCCTGTTCGGCCTTCGATTGACCATAGAGCGAAAGATC	312	NC_014148_162547	0	1	no	Planctomyces.limnophilus
CTGCGGAATGATGGTATTAGAGCTGTTCGCAGAGTGTACCGACCTCAGTAGCCGTGACTATCGACAGTCTTAATTCGCGATACGCATCGAGATTCGTGCTTTCGC	312	NC_014246_67812	0	1	no	Mobiluncus.curtisii
CGGATTGGTAATCAGGTGCAACGCGCGGCTAGAGTGTACCGACCTCAGTAGCCGTGACTATCGACAGAGTCTCTGGTTAGTTTATTTATGCAACTAACTGGCGTG	312	NC_015138_35566	0	1	no	Acidovorax.avenae
CTTGCATCCGATGGGCTTACATGACCGCTGAGAGTGTACCGACCTCAGTAGCCGTGACTATCGACAGGGTAATTAGTACATTCAAGCTCATAGGTAGCTATAGCC	312	NC_015520_78473	0	1	no	Mahella.australiensis
GGCCGAGGTACTTCGCCTAATATACCGGGTAGAGTGTACCGACCTCAGTAGCCGTGACTATCGACAGTGTTTTATTTGTCCTGCGCCTTCACTTTAACTCTACTC	312	NC_019954_50195	0	1	no	Tepidanaerobacter.acetatoxydans
GAACCCGAGGCCGCGATTATATTTGACTGGAGAGTGTACCGACCTCAGTAGCCGTGACTATCGACAGTATGCTGGAAACTTGAGGATGTCGCAGGAACGACAGTC	312	NC_021362_15476	0	1	no	Bacillus.licheniformis
CCGTATCATCAGTGTGACGACTGCGGCGGCAGAGTGTACCGACCTCAGTAGCCGTGACTATCGACAGATCCCATACGATAACATGGTGTATACGGAGAAGCACAT	311	IPAH_82261	0	1	no	0
CTTTCGCTAGTAGAACTTGGTAGTACCCATAGAGTGTACCGACCTCAGTAGCCGTGACTATCGACAGAGGGTTTGCATGCGGTATTTGGATGCGATAAGTGTCCG	311	NC_009488_30478	0	1	no	Orientia.tsutsugamushi
GTAGTATTACTGCTTCTAGCCTAGATGTTAAGAGTGTACCGACCTCAGTAGCCGTGACTATCGACAGCCGGGTGCCTGTGCGCCTGACAAATGAGCCCAGAAGCC	311	NC_011666_75648	0	1	no	Methylocella.silvestris
CGGCGCTTGGTGGATTTATCCCTGACTATAAGAGTGTACCGACCTCAGTAGCCGTGACTATCGACAGTACTCGGTGCCGCTTGGTCGGAATGGAGTTGGATTAGG	311	NC_011768_190384	0	1	no	Desulfatibacillum.alkenivorans
GTCTCACTTTGTCCGAATTCCAAGAAATCGAGAGTGTACCGACCTCAGTAGCCGTGACTATCGACAGCGACTTCAGACTTAGTACCCAGAGAATACTGGACGTCC	311	NC_012490_96256	0	1	no	Rhodococcus.erythropolis
GCATCGAGAACTTCATATTCGACGGCAGGGAGAGTGTACCGACCTCAGTAGCCGTGACTATCGACAGTGCTACTGGCTTTGGATCGTTTGTCGGTTGTACGGCTG	311	NC_013205_87258	0	1	no	Alicyclobacillus.acidocaldarius
GGAAGTATCCCTTTGCATCCGGGAAGACCCAGAGTGTACCGACCTCAGTAGCCGTGACTATCGACAGTGCACAATAAGCATCAGTCTCCCTACTGCTACTGAAAC	311	NC_014011_21390	0	1	no	Aminobacterium.colombiense
CGTGCGGGATATATTCTTAATTGACTTACAAGAGTGTACCGACCTCAGTAGCCGTGACTATCGACAGCCTGGCTTCGCGTAGCGACCACCCAGATCAGATGGCAC	311	NC_014625_40050	0	1	no	Ketogulonicigenium.vulgare
CAATACGGGCCGATGGTTTGAGGTAATCGCAGAGTGTACCGACCTCAGTAGCCGTGACTATCGACAGTTGCTACTTAAAGAAATGCTGAATTCCGCTTAGCGCCG	311	NC_014762_77075	0	1	no	Sulfuricurvum.kujiense
GTTTCTTACTCACTGATCGAGCCTGTTATGAGAGTGTACCGACCTCAGTAGCCGTGACTATCGACAGGCCAGGAGAAGCGGTTGATGACAAACGCGATAGACTGG	311	NC_015424_29020	0	1	no	Aeromonas.veronii
CGCATAAAGTGCAAGTTGCATGGCTGCATAAGAGTGTACCGACCTCAGTAGCCGTGACTATCGACAGATTGGTTTCACGTTGATCTGGTGATATCCCTGCTGTTG	311	NC_015713_69526	0	1	no	Simkania.negevensis
CTGGACCTTGAATCATCATTGGCAGGCAGCAGAGTGTACCGACCTCAGTAGCCGTGACTATCGACAGTGACTAAGCGGAAAGCGTGTACCAAATACTCATAAACG	311	NC_017456_57494	0	1	no	Gardnerella.vaginalis
GCTGAGGCAATAGTGGATGGCCGATGAGCGAGAGTGTACCGACCTCAGTAGCCGTGACTATCGACAGGGTTAGGACGTAGCTGTGATAAATCAATGATGCGATCG	311	NC_018106_14173	0	1	no	Klebsiella.oxytoca
CACAACGAACTGGTGAAACTGGTTTACGAGAGAGTGTACCGACCTCAGTAGCCGTGACTATCGACAGCAATTGTCCTGATGAAAGAACCAATGTCCGTGGAGGCG	311	NC_019567_56426	0	1	no	Bdellovibrio.bacteriovorus
CTAGAAGATTGACTAGATTGGCTGCTCGATAGAGTGTACCGACCTCAGTAGCCGTGACTATCGACAGGTATCACAGAACTCTGGGTGCTTGATGATTGCGCGCTG	311	NC_021744_6244	0	1	no	Lactobacillus.helveticus
AGATTGGTTATCTGATTACCACGCTGTACTAGAGTGTACCGACCTCAGTAGCCGTGACTATCGACAGCAAGAGGTCGGGCGCAGTAACACACTACTATGGCAAGA	311	STP_221	0	1	no	0
ATTACGAGGGTGGGATCAATCACAAGAAATAGAGTGTACCGACCTCAGTAGCCGTGACTATCGACAGAAACCAGGAACCAGAACCTCGCTTAGACCTGTGTCCAT	310	AGGR_11941	0	1	no	0
GTTGATGCCAGTAATCCGGCTTCCTTAAGCAGAGTGTACCGACCTCAGTAGCCGTGACTATCGACAGGTCTATTTGCGTTGTCATACGAGTCGCCTGTACTTCCT	310	IPAH_47821	0	1	no	0
CTGGAGCTGCATGGTACTGGTCTATGAGCGAGAGTGTACCGACCTCAGTAGCCGTGACTATCGACAGTTGACGCATTATGAGCCTTATCTCCTCTGACCTGTTGC	310	NC_000916_28189	0	1	no	Methanothermobacter.thermautotrophicus
CAGCCTTACTTAAACTGTCTCGCGCTCTCGAGAGTGTACCGACCTCAGTAGCCGTGACTATCGACAGCACGGCGGCAACTTCGGCCGTGCATGGTGAAATTAGAG	310	NC_006177_96929	0	1	no	Symbiobacterium.thermophilum
CAAACGCATGGCACGGTCGTAGTAGTCGGTAGAGTGTACCGACCTCAGTAGCCGTGACTATCGACAGTTTTGCCGGTCGACGTTCTGCAACTTTAATTGCGATGC	310	NC_007088_162527	0	1	no	Xanthomonas.campestris
GCATACCTACAACTCGCTCGTCGCCCTGAAAGAGTGTACCGACCTCAGTAGCCGTGACTATCGACAGTTGTAGGGCTTCGAGCAGTTGATGTCCAACGTCTACTG	310	NC_009348_84802	0	1	no	Aeromonas.salmonicida
GCATATGCTGAGCTTGCTGCAAAGGCACAAAGAGTGTACCGACCTCAGTAGCCGTGACTATCGACAGGCTTTATTCGTGTAAACGAAGTGAAGCTTATTGCGAAC	310	NC_010382_35643	0	1	no	Lysinibacillus.sphaericus
CACTTATGGGATTGTTATTTGCCGGTGGTGAGAGTGTACCGACCTCAGTAGCCGTGACTATCGACAGAATGATAAGCCCTCTCTTTCCTGCCGCTGAATACGTTC	310	NC_010718_15322	0	1	no	Natranaerobius.thermophilus
CACATCGAAATGCGCAATCTTGCACAAGCGAGAGTGTACCGACCTCAGTAGCCGTGACTATCGACAGATTTTCCACTCAACGTCGCGTTCCTTTAGCATCCTGCG	310	NC_011891_148891	0	1	no	Anaeromyxobacter.dehalogenans
CTCGTGCATCTCTTTACCTGAAATCATGGTAGAGTGTACCGACCTCAGTAGCCGTGACTATCGACAGAGCGGACGAAAGCCGTATTCTCGTGGGTCAAGCTCACC	310	NC_013512_34851	0	1	no	Sulfurospirillum.deleyianum
GACTTTGCGTTCGAAGATGTTCTGGTCAAAAGAGTGTACCGACCTCAGTAGCCGTGACTATCGACAGGGTACGTGTCACCGTGATTCCAGTACCGAATGGACTTG	310	NC_013715_58240	0	1	no	Rothia.mucilaginosa
GTAGTGAACTCGCTCGTCGTTTGAGCGTTGAGAGTGTACCGACCTCAGTAGCCGTGACTATCGACAGTTACAAATTCTGGATTTCTCTCCAGCAGTCATAACGTG	310	NC_013739_69912	0	1	no	Conexibacter.woesei
CCTTTGTTTACATTTATTCTCGGCATAGTCAGAGTGTACCGACCTCAGTAGCCGTGACTATCGACAGGGGGTTAGGGTGTGGCTGGTGCTGTGAGTGGTGCTATC	310	NC_013943_39653	0	1	no	Denitrovibrio.acetiphilus
GCTGCCGTAATTATCCTTGTGCGCATATCTAGAGTGTACCGACCTCAGTAGCCGTGACTATCGACAGCCGTATAGCACCATTTGAGAGGATAAGCGCTTGCCGTG	310	NC_014225_48501	0	1	no	Waddlia.chondrophila
GCTCCGTGTGCTTACTCCGTGTCCTGTGTCAGAGTGTACCGACCTCAGTAGCCGTGACTATCGACAGTACTGAATCATAACCAGGATCAATACGGAATTCATAAG	310	NC_014501_43367	0	1	no	Cyanothece.sp.
GAAGCCTCGATTACCCGGTCCTCTTTCATAAGAGTGTACCGACCTCAGTAGCCGTGACTATCGACAGTCACGGTCAAATCGACAGTCCTCGGTGCCTCAAACTTG	310	NC_014828_45346	0	1	no	Ethanoligenens.harbinense
CTGCAAGCGGCTCGTATGATAGGAGGCGAGAGAGTGTACCGACCTCAGTAGCCGTGACTATCGACAGAAAACTGGTCGATAGAAGTCGAACCAGGAACAACTATC	310	NC_016510_582	0	1	no	Flavobacterium.columnare
CAGCGCCAACGTATGCTCGTCAACAAAGCGAGAGTGTACCGACCTCAGTAGCCGTGACTATCGACAGGGCTACGTTAGTGTTTCAACGCTGCCGTCCGGGCAATC	310	STH_991	0	1	no	0
CAGTCTCTAAACTCCATCATCTTCTGTCGGAGAGTGTACCGACCTCAGTAGCCGTGACTATCGACAGTTCTTCTGAAGGGCAAGGTACCTTATCAGGTGCTGATG	309	NC_000916_44041	0	1	no	Methanothermobacter.thermautotrophicus
CCACTTGAGTGGTCATAGGGAGCGGTTTGGAGAGTGTACCGACCTCAGTAGCCGTGACTATCGACAGGTCCCCCTATACCCTCTTCAAGTACAGCATTTATGACG	309	NC_007005_194458	0	1	no	Pseudomonas.syringae
CTTCCTGATCCAGAGTGGGCAAGAGATATTAGAGTGTACCGACCTCAGTAGCCGTGACTATCGACAGGTATGAAAATACGTACCTTGCAACTCCGGTATCCAGCG	309	NC_009523_92468	0	1	no	Roseiflexus.sp.
GTAAGGTTGGGCTGGGATTCTGGTTAACGTAGAGTGTACCGACCTCAGTAGCCGTGACTATCGACAGATTTGCGCACCAACTGACGGCAATGGTTAGTCAAGTCG	309	NC_010296_65338	0	1	no	Microcystis.aeruginosa
CTGTGAAGAATCAATTTAGTGGAACTCCCTAGAGTGTACCGACCTCAGTAGCCGTGACTATCGACAGGGGATCTTGGCCAGATTCTAGAGACGCTTGTGTCTCTG	309	NC_010520_29663	0	1	no	Clostridium.botulinum
CGCCGAAGTAAACGCCGCAGTTTCTACTGCAGAGTGTACCGACCTCAGTAGCCGTGACTATCGACAGGTCCGGGACGACGCGATGACGCGTTTCAATATTCATGC	309	NC_010571_191179	0	1	no	Opitutus.terrae
CGATATGGAAGTGCAGATCCGTCTGCAAGCAGAGTGTACCGACCTCAGTAGCCGTGACTATCGACAGTTTGTCATCAACGCGAATGGCACTCTGTTCATCACCAG	309	NC_014153_76	0	1	no	Thiomonas.intermedia
CTGTTCTCTAAGGAAGTGCTGACAACGCCAAGAGTGTACCGACCTCAGTAGCCGTGACTATCGACAGGCCCGCTCGCTGCGGCTTCATCAATGCTTGGCAGATGG	309	NC_016830_131297	0	1	no	Pseudomonas.fluorescens
CATCCTAGGAGTTTACAAACGCGATATCCTAGAGTGTACCGACCTCAGTAGCCGTGACTATCGACAGAATTCTTTGTGGATTTGTTTGCCTCTGCCAATGATGCG	309	NC_017027_412	0	1	no	Pasteurella.multocida
CTGTAGTTAGGCCTTGACCCATTGCGTCCAAGAGTGTACCGACCTCAGTAGCCGTGACTATCGACAGAAGAAATGTAACAATAGCTGTTACGTCTTCAGCTTGAC	309	NC_017455_71000	0	1	no	Halanaerobium.praevalens
CAGGCGCAACGCACGGCTAAGCTCTTGAAGAGAGTGTACCGACCTCAGTAGCCGTGACTATCGACAGGCCTCGTTTTTCTTTGTATTTGAGGCATGCACTGGCGG	309	NC_021172_64692	0	1	no	Hyphomicrobium.denitrificans
CGAAGACAATCTGGGCACCGTGCTGGAACAAGAGTGTACCGACCTCAGTAGCCGTGACTATCGACAGTATTTCCGCGTGGTGTATCAGAATATGGAGTTTGAAAC	309	NC_023035_107106	0	1	no	Spirochaeta.sp.
CCGCACATAACACAGCTGAACCGGTCGAGTAGAGTGTACCGACCCAGTAGCCGTGACTATCGACAGATTTTTATACATCGAACTTACACACATCAACACAGTTC	308	NA	Other	0	no	NA
GGCCTCAGCTTATTTGCAGGAGTGCTGTTAAGAGTGTACCGACCTCAGTAGCCGTGACTATCGACAGCTTACTACCAAACCTGGTACATCGTTTCCTTTATCCTG	308	NC_000922_15793	0	1	no	Chlamydophila.pneumoniae
GTGGTTCTACACTGTATCAGTGAGCTCAGTAGAGTGTACCGACCTCAGTAGCCGTGACTATCGACAGAACCGGTCCCGCTGAGATGAGCGAGAAGTTCCGCAAAG	308	NC_008618_47275	0	1	no	Bifidobacterium.adolescentis
GGTATGACGGAGCGATTCAACAGTGAACGTAGAGTGTACCGACCTCAGTAGCCGTGACTATCGACAGCCGAATACCGCATCACGGACCATAGTCTGGATCCTGTG	308	NC_010002_32316	0	1	no	Delftia.acidovorans
CTAATGATATGATGGCTAAAGCTGAAGCTAAGAGTGTACCGACCTCAGTAGCCGTGACTATCGACAGATTACACTATACTCCTGGCGGCGATGGTATGAGAGCTG	308	NC_012225_36006	0	1	no	Brachyspira.hyodysenteriae
GTTTAAAGTTGCTATCCATTATCGCTCATCAGAGTGTACCGACCTCAGTAGCCGTGACTATCGACAGTGAGTATTAGCTATGGCGACGTGCCTTGGTGCACGCGG	308	NC_012982_11545	0	1	no	Hirschia.baltica
CAAATAGATGTTCGGGAGAGGTGTAGCCTTAGAGTGTACCGACCTCAGTAGCCGTGACTATCGACAGAAGATATCTTAACAAACCTCCAGCCGAGCCACCTTCGG	308	NC_013162_54505	0	1	no	Capnocytophaga.ochracea
GTGATGTGGGACGTGTGTTAAATGTTTCGCAGAGTGTACCGACCTCAGTAGCCGTGACTATCGACAGATGTAGACTTGGAACGCTAAAGGCTAGGCTTGCGATTC	308	NC_013192_16480	0	1	no	Leptotrichia.buccalis
GGCATTAATGATCTGGCAGATGAGCGTACCAGAGTGTACCGACCTCAGTAGCCGTGACTATCGACAGACTGGCTGTGTACTGTTTAGCTTAGCTGCCAGCTTGGC	308	NC_014147_12039	0	1	no	Moraxella.catarrhalis
CGCTGATAGCTACCGAGGGCCAAGTAATAAAGAGTGTACCGACCTCAGTAGCCGTGACTATCGACAGTTTCGATGTTGGGTTGGAACTTAGCCTTCACATCGACG	308	NC_014218_54590	0	1	no	Arcanobacterium.haemolyticum
CAGTAGCTGAAGATAGTTTGGCATTGGTATAGAGTGTACCGACCTCAGTAGCCGTGACTATCGACAGTGTTAATTAGATCAGGCCTTCAATATTTGGCGCTCGGC	308	NC_014259_112274	0	1	no	Acinetobacter.oleivorans
GTCGCGTCCCTGAATGTCATACGGGCTCGAAGAGTGTACCGACCTCAGTAGCCGTGACTATCGACAGACGCGCCTGTACTGATAGGTAGAGAAATCTACTTTGCG	308	NC_014734_117315	0	1	no	Paludibacter.propionicigenes
CACGGCATCTCCAGTGACCTGAAATCTGAAAGAGTGTACCGACCTCAGTAGCCGTGACTATCGACAGTTACAACAATCTACCTCGCGTTGGGCAACCTGAAACTC	308	NC_014973_123259	0	1	no	Geobacter.sp.
CTTACTCATGAGTAGGGCCGAGTATAGGCGAGAGTGTACCGACCTCAGTAGCCGTGACTATCGACAGAGGGTCCAATCGGTAATGTGAATGGTGCCTTTGGATGC	308	NC_015161_23824	0	1	no	Deinococcus.proteolyticus
GTCGTGATCGAGAACACATACTTGCTTGCAAGAGTGTACCGACCTCAGTAGCCGTGACTATCGACAGTAAAGATAGTCGACACCGTGATGACACCCGCGTTGTTC	308	NC_015677_132528	0	1	no	Ramlibacter.tataouinensis
GATATCGGATGTATTTCAGCACTCCGACGGAGAGTGTACCGACCTCAGTAGCCGTGACTATCGACAGGGCAAATGGCATCAGATCAATGCGCTGACGCCCATCAG	308	NC_015703_12718	0	1	no	Runella.slithyformis
CATTCGCGTGGATCTTCAACCGCATCATTCAGAGTGTACCGACCTCAGTAGCCGTGACTATCGACAGTAACTAGTTCATAGTACTGATTCAGGAAGTCCACCAGC	308	NC_019567_78976	0	1	no	Bdellovibrio.bacteriovorus
GGACGCCATCAAATACGGCACCACTTTCGTAGAGTGTACCGACCTCAGTAGCCGTGACTATCGACAGGATTATCTTAGTGTGACTGACCCGCGATACACCTTACC	308	NC_020819_43050	0	1	no	Lactobacillus.brevis
[truncated: 15,132 more rows]

## Sheet: mp4_PM
Probe_ID	Sequence	Frequency	CherryPicked	petite	GENUS.SPECIES
NC_009009_75150	CCAGACCTACTATGCTTGCCAGCACAGGAAAGAGTGTACCGACCTCAGTAGCCGTGACTATCGACAGNNNNNNNNCTGCCGGAAATGGTGTGCCACCTTCATAAG	872	1	no	Streptococcus.sanguinis
LT_571	AAGATTAATATTCATTTGAGTTCCTCTATCAGAGTGTACCGACCTCAGTAGCCGTGACTATCGACAGNNNNNNNNGCCGGTTTGTGTTCCTCTCGCGTGATCATA	828	1	no	0
NC_012590_19263	CGTAGCAGAACAGTTTGCCAACGTGGAGGAAGAGTGTACCGACCTCAGTAGCCGTGACTATCGACAGNNNNNNNNTATCGGCGTAGGCGTCAAACTCTTTGGCTC	825	1	no	Corynebacterium.aurimucosum
NC_015677_22255	GTAAGCCTGCAGCAAGCTTGCTGAAATCAGAGAGTGTACCGACCTCAGTAGCCGTGACTATCGACAGNNNNNNNNTGGGTATGCCTATTAGTTCCTTGGTGGGAC	743	1	no	Ramlibacter.tataouinensis
NC_014147_12039	GGCATTAATGATCTGGCAGATGAGCGTACCAGAGTGTACCGACCTCAGTAGCCGTGACTATCGACAGNNNNNNNNTGTACTGTTTAGCTTAGCTGCCAGCTTGGC	739	1	no	Moraxella.catarrhalis
IPAH_64621	TAACAGGCGTACCGGCAGGACAGAGATGTTAGAGTGTACCGACCTCAGTAGCCGTGACTATCGACAGNNNNNNNNCTGGAGATTCCTCAGCCTCATGGAGCGGCG	729	1	no	0
NC_013162_26002	GAGGTGGAGCGGAGGTAAGATAAAGGTAGGAGAGTGTACCGACCTCAGTAGCCGTGACTATCGACAGNNNNNNNNGGTATTAGGGTGAAAGACAAGGGTTGCTCG	708	1	no	Capnocytophaga.ochracea
NC_010471_58053	GTCCGCACTAACAACGATTTGTTATTGCGTAGAGTGTACCGACCTCAGTAGCCGTGACTATCGACAGNNNNNNNNGCAGCAACGATACTACCCGCATAGTTACTC	704	1	no	Leuconostoc.citreum
NC_015424_124748	CAATTTGTGTAACGATGGAGGAGCATTAAGAGAGTGTACCGACCTCAGTAGCCGTGACTATCGACAGNNNNNNNNCCGGTCACGAATAGGGAACGATTTGTGCAG	703	1	no	Aeromonas.veronii
NC_018220_208535	CTCGATCGCCATGACCCGTTGGTGAATCGGAGAGTGTACCGACCTCAGTAGCCGTGACTATCGACAGNNNNNNNNGGCAATTCGCTTGAAGGCTTTATGATCTTG	694	1	no	Pseudomonas.putida
NC_014632_42363	CCGCAGCTCCATTTATTCTGGGACAAGGTAAGAGTGTACCGACCTCAGTAGCCGTGACTATCGACAGNNNNNNNNAAGTCAGCCCTTGGAAACTTGGAGATATTG	671	1	no	Ilyobacter.polytropus
NC_018017_7311	CGATACAGCCCTTACCGTGGCCCAGTTGGAAGAGTGTACCGACCTCAGTAGCCGTGACTATCGACAGNNNNNNNNAGCGGTGTATGTAAATGGTATTCGGCAGAC	665	1	no	Desulfitobacterium.dehalogenans
CP_007030_52101	CGAATTTGGTTTAACCTTTGGCGCACCAACAGAGTGTACCGACCTCAGTAGCCGTGACTATCGACAGNNNNNNNNTGATGTGATAGCTGCTGTCCAACGTCAAGC	660	1	no	Thioalkalimicrobium.aerophilum
NC_014828_67250	GGTCAGTATCGGCTATTCCATTGACCCGAAAGAGTGTACCGACCTCAGTAGCCGTGACTATCGACAGNNNNNNNNTACGGACGAACTCGTCTCCGTAACCCATCC	649	1	no	Ethanoligenens.harbinense
NC_015914_82095	CATTCCACTATGGGTATGTGTGGCTGTAAAAGAGTGTACCGACCTCAGTAGCCGTGACTATCGACAGNNNNNNNNTTCTCCTACAGGTCCGGGTATGGTTCCACC	646	1	no	Cyclobacterium.marinum
NC_007088_64882	CATTGCAGACAGAGATCTGAATCATGACCGAGAGTGTACCGACCTCAGTAGCCGTGACTATCGACAGNNNNNNNNCAACTGATCCGGATACATCGACGACATTCG	643	1	no	Xanthomonas.campestris
NC_007005_163420	CCGGTTGTCCCTTTCAAACGCAGCGTGTTAAGAGTGTACCGACCTCAGTAGCCGTGACTATCGACAGNNNNNNNNTCAAGAACAAGCTTTAATAGCATGCGTGTC	636	1	no	Pseudomonas.syringae
NC_012691_49	GTTCTATCGGTGGTCGTCCGACATTACCTAAGAGTGTACCGACCTCAGTAGCCGTGACTATCGACAGNNNNNNNNGTCTGCTGCGGCCATTGCAATTGGTATCCG	622	1	no	Tolumonas.auensis
NC_019567_94331	CTGGATGATTCCTGGAAAGACGCTGCGAAAAGAGTGTACCGACCTCAGTAGCCGTGACTATCGACAGNNNNNNNNAAGGACCTGAAGCTTTCTTACCGCGGACGC	622	1	no	Bdellovibrio.bacteriovorus
NC_009615_101092	GGTAGCTCCTCAAACCATTTCCTTTCTTCCAGAGTGTACCGACCTCAGTAGCCGTGACTATCGACAGNNNNNNNNGCCATAGCATCCGAAGGTGGACATAAGTCC	618	1	no	Parabacteroides.distasonis
NC_016909_28900	GGTTGCAGAATCATCAGGTGCGGTTTCTGAAGAGTGTACCGACCTCAGTAGCCGTGACTATCGACAGNNNNNNNNAAATGAGCTAGCTTATGCAGCCGCAAGAGC	613	1	no	Rickettsia.rickettsii
NC_019954_50195	GGCCGAGGTACTTCGCCTAATATACCGGGTAGAGTGTACCGACCTCAGTAGCCGTGACTATCGACAGNNNNNNNNTTGTCCTGCGCCTTCACTTTAACTCTACTC	613	1	no	Tepidanaerobacter.acetatoxydans
NC_014625_50165	CGCTATACATAAAGATCGCGGTGTAAATCAAGAGTGTACCGACCTCAGTAGCCGTGACTATCGACAGNNNNNNNNTCGCGATAGTCGGCGGCGTTGTCATGGTGC	609	1	no	Ketogulonicigenium.vulgare
NC_003911_61935	CGACGCGGAACGGCGATCTGTAGATGTTCTAGAGTGTACCGACCTCAGTAGCCGTGACTATCGACAGNNNNNNNNTGAACGTTTCCATTTCGGTATCTTCCAGCC	608	1	no	Ruegeria.pomeroyi
NC_014623_297822	GGCATACCCTCAGTTATTTCAAGAACTTACAGAGTGTACCGACCTCAGTAGCCGTGACTATCGACAGNNNNNNNNTTAGCATCCCGCGTGCCAGCACCTCCGCAG	608	1	no	Stigmatella.aurantiaca
NC_005042_6808	GCAATGCCTTGAGATTACGGCGTGGCTAAAAGAGTGTACCGACCTCAGTAGCCGTGACTATCGACAGNNNNNNNNCAGCCTTATTGCTGATAGAGAATCCCTCCC	599	1	no	Prochlorococcus.marinus
NC_012691_93446	GGACGTTCCCGCAGCGAATGTCTGGATGAGAGAGTGTACCGACCTCAGTAGCCGTGACTATCGACAGNNNNNNNNTGCTGATATTGCAGAGATAAAGGAAGGTGC	599	1	no	Tolumonas.auensis
NC_021658_23418	CGTGATTTCTTGGACAACCACTATTACGCGAGAGTGTACCGACCTCAGTAGCCGTGACTATCGACAGNNNNNNNNCTTCCGATCGCGGTCTTCACGACGAAGACG	596	1	no	Sorangium.cellulosum
NC_010995_72410	GGTGGATAACTGCCTACCGGTGACGTGTATAGAGTGTACCGACCTCAGTAGCCGTGACTATCGACAGNNNNNNNNCCATGCATATCAAACAGCCCAAACTTGTTC	595	1	no	Cellvibrio.japonicus
NC_015391_41009	GATAGAGGTGGTAGATGTGCCTATCGCTTAAGAGTGTACCGACCTCAGTAGCCGTGACTATCGACAGNNNNNNNNGGATTTACCCAATTTGCTGTTGCAGGACAC	594	1	no	Carnobacterium.sp.
NC_003143_26595	CCAGAGGTGGTAATTAATAGTGGTACCGCTAGAGTGTACCGACCTCAGTAGCCGTGACTATCGACAGNNNNNNNNGAATATAAGGATGCGCTGGGTAAGACCGTC	584	1	no	Yersinia.pestis
NC_021031_52319	GATACACGTCTCCTTGCTGACAAGTGCGTAAGAGTGTACCGACCTCAGTAGCCGTGACTATCGACAGNNNNNNNNGCTGGTTCACAGACAATGTCTATCTACAAG	583	1	no	Butyrivibrio.fibrisolvens
NC_014640_97441	GCCTTTACAGTACCGGAGCTGTCCACGTCGAGAGTGTACCGACCTCAGTAGCCGTGACTATCGACAGNNNNNNNNTGCACATACATTACATTGCCGGTCGCATTG	582	1	no	Achromobacter.xylosoxidans
NC_003143_13778	CTCTCATGTTGTCGCCGGGCGGATTATCGCAGAGTGTACCGACCTCAGTAGCCGTGACTATCGACAGNNNNNNNNTATTATTCTGGATGAGGCATTCTCGCGTAG	581	1	no	Yersinia.pestis
NC_013512_28457	GCAGCGTAGGTTGTTTCATCCCATTCATGGAGAGTGTACCGACCTCAGTAGCCGTGACTATCGACAGNNNNNNNNGTATCTAGGACGAATGAGCGTCCCGCTGAG	577	1	no	Sulfurospirillum.deleyianum
NC_008346_81449	CTATGTCTTTCACACTGGTACCCGGATGATAGAGTGTACCGACCTCAGTAGCCGTGACTATCGACAGNNNNNNNNTTGCAGGGCTATCCAATTGGATACGGGTGG	574	1	no	Syntrophomonas.wolfei
NC_015601_39988	CCATTCACTTTCGAAGGAAGATCTGTTCACAGAGTGTACCGACCTCAGTAGCCGTGACTATCGACAGNNNNNNNNACCGAAGTGTTCATTCCGCCTTTCATGAGG	574	1	no	Erysipelothrix.rhusiopathiae
NC_010943_104151	CAATCCAAGGAATACGGGAACTTGGTTGAAAGAGTGTACCGACCTCAGTAGCCGTGACTATCGACAGNNNNNNNNCACAGCCTGTTCCAACGCATCAAGATCGTC	571	1	no	Stenotrophomonas.maltophilia
NC_015914_137564	CTACCAAGGTGGTTCCGTACAAATCGTTGGAGAGTGTACCGACCTCAGTAGCCGTGACTATCGACAGNNNNNNNNTATTGAAGCCTATACCGATGGTAGGAAGGC	570	1	no	Cyclobacterium.marinum
NC_017492_52931	CTGTTCCCTTGTGGGAAACGGAAATTGAGGAGAGTGTACCGACCTCAGTAGCCGTGACTATCGACAGNNNNNNNNTTAGCAAGAATTTCTTGCATACGCTCTGGG	569	1	no	Lactococcus.lactis
NC_009454_49041	CACTGGTAGTTTACAATATCCAGGGCCTCGAGAGTGTACCGACCTCAGTAGCCGTGACTATCGACAGNNNNNNNNAAGTTCAACTGCTGCCTTACCAAACGCTGC	568	1	no	Pelotomaculum.thermopropionicum
NC_020995_59995	CAGCCAATGTCCAAGTAAGGGTTGCTTCATAGAGTGTACCGACCTCAGTAGCCGTGACTATCGACAGNNNNNNNNGAACCGTTTCTCCGTCCGGTCCAGCTGTTG	567	1	no	Enterococcus.casseliflavus
NC_008686_47344	GATGAAGATCGAACGATTTGGGACGGAACGAGAGTGTACCGACCTCAGTAGCCGTGACTATCGACAGNNNNNNNNATGGGAATGCTGGTCGATGGCATATGGCGC	566	1	no	Paracoccus.denitrificans
NC_021362_8630	CATATCGGCGGCCGTGAGAATGTCGTGACTAGAGTGTACCGACCTCAGTAGCCGTGACTATCGACAGNNNNNNNNCATCAGTCTATGGCTGAAGGCATTCTTAAG	566	1	no	Bacillus.licheniformis
NC_015277_101075	GATTAATTCCTCTAGTGGATCCGTTAAGCAAGAGTGTACCGACCTCAGTAGCCGTGACTATCGACAGNNNNNNNNTTTCGTTGGTCGCATTAGACCCTCCCACCG	565	1	no	Sphingobacterium.sp.
NC_014640_14755	GTTCGGGACCAGCTGGCAAGAGGCGCGAGGAGAGTGTACCGACCTCAGTAGCCGTGACTATCGACAGNNNNNNNNATAATAGGAAGCATTCTCGAATGTAAACTG	563	1	no	Achromobacter.xylosoxidans
NC_007005_183831	CTCGCTGTCGGTGCTGATCTAGAGTTGTCAAGAGTGTACCGACCTCAGTAGCCGTGACTATCGACAGNNNNNNNNAACTTCAGAGACTTTCGGAAAGCTTTCTGG	560	1	no	Pseudomonas.syringae
NC_015424_102598	CACAGTGAATGATGCCATGCTGGCCAAAGGAGAGTGTACCGACCTCAGTAGCCGTGACTATCGACAGNNNNNNNNATGCTTAGGCTCGTCAGGCCAATCCCTAAC	560	1	no	Aeromonas.veronii
NC_007712_120021	GTGCCTCACTGTGGAATTTACCCGTCAACGAGAGTGTACCGACCTCAGTAGCCGTGACTATCGACAGNNNNNNNNGTTGATCGCCATTAGTTATCCGCCGTCTGG	559	1	no	Sodalis.glossinidius
NC_010471_59638	CATAATTGTATGCCCGCCCGTTATCTACAAAGAGTGTACCGACCTCAGTAGCCGTGACTATCGACAGNNNNNNNNAAACAGCTGCCACTTTATCTGCCAGTTCGC	555	1	no	Leuconostoc.citreum
NC_023137_121145	GACTTCTCTACGCCGCGCTTGGGCTTCTATAGAGTGTACCGACCTCAGTAGCCGTGACTATCGACAGNNNNNNNNTTCGCGATCTACTGGTGGAGTAACTTATGC	555	1	no	Phaeobacter.gallaeciensis
CP_0047441_106404	GACGGTAATGGCAAGAAGCTCGGCCGGGTAAGAGTGTACCGACCTCAGTAGCCGTGACTATCGACAGNNNNNNNNAACACACTGATCATGGACATGATGTTCCGC	552	1	no	Pseudomonas.stutzeri
STH_871	GTCGCTGTCGTAAATGCGTGGATGGGTGAAAGAGTGTACCGACCTCAGTAGCCGTGACTATCGACAGNNNNNNNNGCGCGGTTCGTGGTGCATGCTGAGAATTGA	552	1	no	0
NC_011768_99135	GGTGGCGACATTGTACCCGTCCGGTACATTAGAGTGTACCGACCTCAGTAGCCGTGACTATCGACAGNNNNNNNNGTTCGTAACCACGAAATGACTGCCTGTGTC	550	1	no	Desulfatibacillum.alkenivorans
NC_015856_124139	GGCTCTGATCGTTGTAGTGCGATTCGTAGGAGAGTGTACCGACCTCAGTAGCCGTGACTATCGACAGNNNNNNNNGGACCTTGATATCATTGCCGTTCGCATCCG	550	1	no	Collimonas.fungivorans
NC_018024_29664	CATTTCTCTCCCTCGGCCATGGTTATTGCAAGAGTGTACCGACCTCAGTAGCCGTGACTATCGACAGNNNNNNNNACTTCAGGTGCATACATCCAACATCTTGGG	548	1	no	Anaerobaculum.mobile
NC_013521_60554	GCAGGTTGACATATATTGGGTCGATCAGGTAGAGTGTACCGACCTCAGTAGCCGTGACTATCGACAGNNNNNNNNAAGCAAGAATGTCGCACCTGTGCTCTCCGG	546	1	no	Sanguibacter.keddieii
NC_018220_196405	CCGGGTAGGCAATGACGGTACGCAAGTCACAGAGTGTACCGACCTCAGTAGCCGTGACTATCGACAGNNNNNNNNTGAGCAACTCATCCTTGGTATTACTGGCTG	544	1	no	Pseudomonas.putida
NC_007404_31486	CAGTGAGCGCGGTTCACGGATATAGCACTTAGAGTGTACCGACCTCAGTAGCCGTGACTATCGACAGNNNNNNNNATCCTGTGCATCGACCCAGTCGAGTACATC	543	1	no	Thiobacillus.denitrificans
NC_021661_43596	GTGCCTAATCGCTAATCTGTGCATGTTTGAAGAGTGTACCGACCTCAGTAGCCGTGACTATCGACAGNNNNNNNNACTATGCTGCAACGCGGTCAACGCCTAACG	543	1	no	Psychrobacter.sp.
NC_003143_128042	GTCAACAACCAGTAGATGAAATGTGGCAGCAGAGTGTACCGACCTCAGTAGCCGTGACTATCGACAGNNNNNNNNTCCGTGGCAATCTCGATCAAACCTACCCTC	542	1	no	Yersinia.pestis
NC_012982_107508	CCTCACAAATGACCGCACAATATTGCAGCAAGAGTGTACCGACCTCAGTAGCCGTGACTATCGACAGNNNNNNNNGGATGATGTATCCGATAGTTGGATTGGCCG	539	1	no	Hirschia.baltica
NC_014650_21567	CGCGTGCGATTATTCAGACAGAAGGCGCTGAGAGTGTACCGACCTCAGTAGCCGTGACTATCGACAGNNNNNNNNTGCCAACATATTATCGTCACTTGCGATCAC	539	1	no	Geobacillus.sp.
NC_020211_168348	GTGCCGCTGTCCGACGTCAAGAAGTACAACAGAGTGTACCGACCTCAGTAGCCGTGACTATCGACAGNNNNNNNNTTCTACGCGCTGAACGATTATTACATCGAC	539	1	no	Serratia.marcescens
NC_009138_4	CGATAACGACTTGATGAAATAAGCGCCTGGAGAGTGTACCGACCTCAGTAGCCGTGACTATCGACAGNNNNNNNNCACTTAGCACAATTGCGCTACTTGCCTGCC	538	1	no	Herminiimonas.arsenicoxydans
NC_012669_1173	CTATCGATAAACGATAGAAACCTATCGCGGAGAGTGTACCGACCTCAGTAGCCGTGACTATCGACAGNNNNNNNNCCAGAACGCCCATGACGCTACCTCCGCTTC	538	1	no	Beutenbergia.cavernae
NC_013222_53796	CTGTATAACGTGGTGCTTCCGCCGTTTCAGAGAGTGTACCGACCTCAGTAGCCGTGACTATCGACAGNNNNNNNNTACAATACGGCCGATTTCGGTTTGTCCACC	537	1	no	Robiginitalea.biformata
NC_003198_12768	GTCATTGGAATCGTCAGCAACAGGCGAAGCAGAGTGTACCGACCTCAGTAGCCGTGACTATCGACAGNNNNNNNNATATAACCGCGCGGTTTGTGCGTAAGTTCG	535	1	no	Salmonella.enterica
NC_016011_95830	CTGATACGCTGCGGTTATCTGTATTGACAGAGAGTGTACCGACCTCAGTAGCCGTGACTATCGACAGNNNNNNNNGCGCTTGCCATTCAGAGGTTAGCGTCGTCC	534	1	no	Listeria.ivanovii
NC_017278_31798	CTGCTGGAGAGTTTGAGATGGCTTTGGCTCAGAGTGTACCGACCTCAGTAGCCGTGACTATCGACAGNNNNNNNNGAGGTAGCATCGCTAACATCAACGCCATCG	534	1	no	Thermus.sp.
NC_013223_70102	GAGCACAATGCGACGGGAATCACAGGAGATAGAGTGTACCGACCTCAGTAGCCGTGACTATCGACAGNNNNNNNNCGTTTGTTTGTTCTCGGAATGGACTACTCG	533	1	no	Desulfohalobium.retbaense
NC_009009_13365	GTAGACGGCGCTTTAGTAAGATTTCCTTGGAGAGTGTACCGACCTCAGTAGCCGTGACTATCGACAGNNNNNNNNTTCTATGCCCTAGCTTCTGGTGGCAAGCTG	531	1	no	Streptococcus.sanguinis
NC_007404_13353	CCTGTATCTCGAAGGAGAAACTCGGAAGCAAGAGTGTACCGACCTCAGTAGCCGTGACTATCGACAGNNNNNNNNGGTTCTCTACGAAGAAGGTGACAGCGTTAC	530	1	no	Thiobacillus.denitrificans
NC_007722_30733	GGATAAACTCCAAGCATACTTAGTCGCGGAAGAGTGTACCGACCTCAGTAGCCGTGACTATCGACAGNNNNNNNNGCAAGTTGAGCGCCAATCACTTGGAACGTC	529	1	no	Erythrobacter.litoralis
NC_018106_170636	CATTATCTATGACGATCGCGTGGTGATGGTAGAGTGTACCGACCTCAGTAGCCGTGACTATCGACAGNNNNNNNNCCAGAATGTGCATCCCGGTATTAATCATCC	529	1	no	Klebsiella.oxytoca
NC_010655_27	CATGCCATTGCCGCAGCAGGACAGGAAATAAGAGTGTACCGACCTCAGTAGCCGTGACTATCGACAGNNNNNNNNCGGCACAGGACATTATGATGCCTTCTGTCC	528	1	no	Akkermansia.muciniphila
NC_002936_27677	CGGGACATGGCCGTCAGACGTGGCTATACGAGAGTGTACCGACCTCAGTAGCCGTGACTATCGACAGNNNNNNNNTATGCTCGTGCTATGGAAGAATTCAGGATG	527	1	no	Dehalococcoides.ethenogenes
NC_008686_94365	CTTTATGATCTCGCAGAAGACGAAATATGCAGAGTGTACCGACCTCAGTAGCCGTGACTATCGACAGNNNNNNNNCATGATGGGCCGGCGAACACTAAGGATTCC	527	1	no	Paracoccus.denitrificans
NC_017027_12520	CCGAGCAATGCTGCCGAAGAAGTCATGCGTAGAGTGTACCGACCTCAGTAGCCGTGACTATCGACAGNNNNNNNNCCAAAGACCACGATAGCTCCAGTTAGCATG	527	1	no	Pasteurella.multocida
NZ_AFXJ01000001_225	CCAAAGTAATTTGCCTGTGACCACCTACGAAGAGTGTACCGACCTCAGTAGCCGTGACTATCGACAGNNNNNNNNTGCCGTTTCGGTCAGAGTTAAATGGTTCGG	527	1	no	Pseudomonas.aeruginosa
NC_008531_51724	GAATTAGCCCAAGACCTCTCGTTTCACCAAAGAGTGTACCGACCTCAGTAGCCGTGACTATCGACAGNNNNNNNNCTTGTTTAGGTAATTCAACCACTTGCCCGG	526	1	no	Leuconostoc.mesenteroides
NC_007520_29113	CGGTTTATATTGGACGCGTACGTGAAGACAAGAGTGTACCGACCTCAGTAGCCGTGACTATCGACAGNNNNNNNNCGGCTGTCACCGATGCCGCTAATACGAACC	524	1	no	Thiomicrospira.crunogena
NC_022247_63847	GTATGCGGTCGATGTGGCTGACATTGTGCCAGAGTGTACCGACCTCAGTAGCCGTGACTATCGACAGNNNNNNNNATCGCTCTTGTTGCTCATGGCCCTTCTTTC	524	1	no	Variovorax.paradoxus
NC_012914_156560	CTTGTCTATCAGGTATCCGCTTTACTCTTTAGAGTGTACCGACCTCAGTAGCCGTGACTATCGACAGNNNNNNNNAGGAGCCGTTGCCATAAGGCAAACTTGCTC	523	1	no	Paenibacillus.sp.
NC_006177_118866	GTATGATCTAGTCAAGCCCGTCCACCTCCGAGAGTGTACCGACCTCAGTAGCCGTGACTATCGACAGNNNNNNNNGGAGTTTGTTGATAACTTTCCCGCGCTCTG	522	1	no	Symbiobacterium.thermophilum
NC_008554_118488	CGATTCCGGATGACAAACCAGGTTCTTGGTAGAGTGTACCGACCTCAGTAGCCGTGACTATCGACAGNNNNNNNNAGCTGCCGTGCTCTCTACTCTCACTTCCTG	522	1	no	Syntrophobacter.fumaroxidans
NC_008555_88568	GCCAAGTCGTTCAGCGAGTTCCATCGTTTCAGAGTGTACCGACCTCAGTAGCCGTGACTATCGACAGNNNNNNNNATCATGTCCAGCGAGCGTGACAATTTCCGC	522	1	no	Listeria.welshimeri
NC_010002_126313	CATGAGCCCAGAACCGTTGGTGCGGGATGTAGAGTGTACCGACCTCAGTAGCCGTGACTATCGACAGNNNNNNNNGTAGTACGTTGATGCGGATGATCTTGTTTG	522	1	no	Delftia.acidovorans
NC_015572_168322	CTTGGGCGCTATGCAAGCCGACCCGAAAGCAGAGTGTACCGACCTCAGTAGCCGTGACTATCGACAGNNNNNNNNTGGTCAAATCGGGTTCGACTTTATATAAAC	522	1	no	Methylomonas.methanica
NC_009719_83162	CGAAGGTATCGAAAGCTCTTATTTACAAGCAGAGTGTACCGACCTCAGTAGCCGTGACTATCGACAGNNNNNNNNCTCTCAGCCCATCTGAAATTGCGCGTCATG	520	1	no	Parvibaculum.lavamentivorans
NC_021878_28037	GCCCAAGTATTTGCTCCTGATAGAGCTATTAGAGTGTACCGACCTCAGTAGCCGTGACTATCGACAGNNNNNNNNGAGTTCTCTTGAACACTACCAACTTGCGCG	520	1	no	Arcobacter.butzleri
NC_007404_39880	CAAATAAGAGTTAGCACATGGAAACGCTGGAGAGTGTACCGACCTCAGTAGCCGTGACTATCGACAGNNNNNNNNTGAGTTCGTGGCAATCTGTCGGGCGGCTGC	519	1	no	Thiobacillus.denitrificans
NC_014734_53013	GTTTGGTGTCGGCATGGCTTTCGTTATCTGAGAGTGTACCGACCTCAGTAGCCGTGACTATCGACAGNNNNNNNNCCAACTATCTGACTTTGTAAACAGCATGGC	519	1	no	Paludibacter.propionicigenes
NC_007759_93890	CGGTGTTTCGATCGTTGCCGTAATCCGGGCAGAGTGTACCGACCTCAGTAGCCGTGACTATCGACAGNNNNNNNNCATTGAAGAACTGCGAATTCGCACTATGAC	518	1	no	Syntrophus.aciditrophicus
NC_015312_85225	CGCCGGACTGTATCGACCGTCATCGATTGAAGAGTGTACCGACCTCAGTAGCCGTGACTATCGACAGNNNNNNNNCAACCTCCATCGACGCTCATCGATTAATGC	518	1	no	Pseudonocardia.dioxanivorans
NC_016603_52315	GTTTAGCTCTATTGTTAAGCGCGACCGAGCAGAGTGTACCGACCTCAGTAGCCGTGACTATCGACAGNNNNNNNNAACCTCAAACACGCCGCGGTATTGAACGTC	518	1	no	Acinetobacter.calcoaceticus
NC_014246_57155	GGATAATTGCGTCATCAGGCTCAAAGATCCAGAGTGTACCGACCTCAGTAGCCGTGACTATCGACAGNNNNNNNNGTTCTGCAATCTGAGCTAGCAGTCCTGCCC	517	1	no	Mobiluncus.curtisii
NC_015161_50269	GTCCGGCATAGAACTCGTCGTAGGTTTGTAAGAGTGTACCGACCTCAGTAGCCGTGACTATCGACAGNNNNNNNNCCTGCTTGAACGGATGAAACGTGCCGAACG	517	1	no	Deinococcus.proteolyticus
NC_005042_11749	CAGGATGTTCAAGAGCAGCAACGCTCCCAGAGAGTGTACCGACCTCAGTAGCCGTGACTATCGACAGNNNNNNNNTCTCTCCATAATTGAGGGCATCATTATTCG	516	1	no	Prochlorococcus.marinus
NC_008686_71793	CTGGTTCCTTGCTCGATGCACACTCAGACCAGAGTGTACCGACCTCAGTAGCCGTGACTATCGACAGNNNNNNNNCAGTATCAGCGTGCGTTTCATCATAACTCC	516	1	no	Paracoccus.denitrificans
NC_013523_39869	CACAAGTAGTATGCATCAGTGAGGAGATCGAGAGTGTACCGACCTCAGTAGCCGTGACTATCGACAGNNNNNNNNTTCAACTCGACATAGTTCCAGGCGCCCTGC	516	1	no	Sphaerobacter.thermophilus
NC_016603_107676	CGAACTGACGACCATAGTCATGACGGTGTTAGAGTGTACCGACCTCAGTAGCCGTGACTATCGACAGNNNNNNNNGGACGCATTAAAGTCCGTTTCTTGTTTACC	516	1	no	Acinetobacter.calcoaceticus
NC_020211_174690	GCCTCATTGCGCCAGCTAACCATCCGCTGGAGAGTGTACCGACCTCAGTAGCCGTGACTATCGACAGNNNNNNNNACATCACTTGCGCCCTGAATTATCATAGTC	514	1	no	Serratia.marcescens
NC_008709_49747	CGGGTATTATAGTTGATAGTCGCGCGGTGTAGAGTGTACCGACCTCAGTAGCCGTGACTATCGACAGNNNNNNNNTCATCATGCTAACACCCTGGGAGTATGCGC	513	1	no	Psychromonas.ingrahamii
NC_014391_891	GTGCAAGTTGCATATGGCAAAGATGATCTTAGAGTGTACCGACCTCAGTAGCCGTGACTATCGACAGNNNNNNNNGCGTTATTCGGCAGAGCGTCTATCAGGCGG	513	1	no	Micromonospora.aurantiaca
NC_013739_139779	CCTCCTATCGTTAAGTTTGTGTAATTGGTGAGAGTGTACCGACCTCAGTAGCCGTGACTATCGACAGNNNNNNNNTCTCCTCGTTGGCGGATCGCGGTGTCAAGG	512	1	no	Conexibacter.woesei
NC_022239_38742	CGGTGACGGCTAAACAACTGACGCATTTGAAGAGTGTACCGACCTCAGTAGCCGTGACTATCGACAGNNNNNNNNCCTGTATCATCCAGATCTTGCTGCCCAAAG	512	1	no	Streptococcus.anginosus
NC_004603_7215	GACTTAGCCTTCCGAACTCTATTCTCGCAAAGAGTGTACCGACCTCAGTAGCCGTGACTATCGACAGNNNNNNNNTATATGACTTACGGTCCTGATGGTCAGGCG	511	1	no	Vibrio.parahaemolyticus
NC_010296_10945	CGATAGGGTGAAAGTAATTGGTTTCATCGGAGAGTGTACCGACCTCAGTAGCCGTGACTATCGACAGNNNNNNNNAACGAGTAGGCCAGTGGTGGCCAGTAGCAC	511	1	no	Microcystis.aeruginosa
NC_011891_112782	GTATTTGTTCGACGCCTCTCGAACATCGGCAGAGTGTACCGACCTCAGTAGCCGTGACTATCGACAGNNNNNNNNCTGTTGAAGGTGCTTGATTCTCTGGTTCTC	511	1	no	Anaeromyxobacter.dehalogenans
NC_012590_65599	CCATTCTTGAGCGTTTCACGGAACCCGTCAAGAGTGTACCGACCTCAGTAGCCGTGACTATCGACAGNNNNNNNNACTTTATGTCGACTTTCGCGTTCCATGCGC	511	1	no	Corynebacterium.aurimucosum
NC_014153_97433	GGTGAATTCGATCATTATGGGAATGTTGTAAGAGTGTACCGACCTCAGTAGCCGTGACTATCGACAGNNNNNNNNCGCTTGTTGCAGCGCCGTGGTCAACCGCGC	509	1	no	Thiomonas.intermedia
STH_451	GTAAACGTGTGGCTGTGCGGTCTGATACATAGAGTGTACCGACCTCAGTAGCCGTGACTATCGACAGNNNNNNNNGCTCGGATAACCAATCACGTCGCCCACCGC	509	1	no	0
NC_007520_44299	CATCGAGACTGATTTGTTGAGTGTTCATTTAGAGTGTACCGACCTCAGTAGCCGTGACTATCGACAGNNNNNNNNTGGAATCAATCCCAGCAGGTCGCATCGCCG	508	1	no	Thiomicrospira.crunogena
NC_015978_7092	GAAGGTATTACTCGTGAAACAATTACCGACAGAGTGTACCGACCTCAGTAGCCGTGACTATCGACAGNNNNNNNNGCCAACTCTGTTGCTCAAACTGCCGTTGAC	508	1	no	Lactobacillus.sanfranciscensis
NC_018011_109962	GTATATCTTGTCGAAATAGTCGTCCATCGTAGAGTGTACCGACCTCAGTAGCCGTGACTATCGACAGNNNNNNNNAGGCTTCAGCTCGTGCAGTTCGTACGAAAG	508	1	no	Alistipes.finegoldii
NC_013595_145381	GTGACTAATGGAGCGATGTCAGCCGGGCAGAGAGTGTACCGACCTCAGTAGCCGTGACTATCGACAGNNNNNNNNAGTTAGCGAATTATCTGGTAGTGTAACTTC	507	1	no	Streptosporangium.roseum
NC_017731_110028	CCTTTGGTGAGCGCCTGTTCAACTAAATTAAGAGTGTACCGACCTCAGTAGCCGTGACTATCGACAGNNNNNNNNAGTAAACCATCGATCGGAAGGTGGTCATCG	507	1	no	Providencia.stuartii
NC_004547_109584	CACAAGATCTGGCGTCACTGTCGATAGGCTAGAGTGTACCGACCTCAGTAGCCGTGACTATCGACAGNNNNNNNNATCAGGTTCCAGCTCCTGTGTTACTGCCTG	506	1	no	Pectobacterium.atrosepticum
NC_007005_172804	GCCATCACTCAATAGTCTTAGCCTTGCAGTAGAGTGTACCGACCTCAGTAGCCGTGACTATCGACAGNNNNNNNNTTGGGTTTAACTTCACGAGCGCAGAACCAC	506	1	no	Pseudomonas.syringae
NC_007298_48171	GTTGAGCAGGTTCGCTTGATCTCTTGCCAAAGAGTGTACCGACCTCAGTAGCCGTGACTATCGACAGNNNNNNNNTAATTCTTGAACTCGGCAACCATGAAGCGC	506	1	no	Dechloromonas.aromatica
NC_014538_54367	CCACCTCGTGCCAAGGGAAGGATATGGTGCAGAGTGTACCGACCTCAGTAGCCGTGACTATCGACAGNNNNNNNNAGAGCCATTAGGTTGCTTTCATCGTGTGTC	505	1	no	Thermoanaerobacter.sp.
NC_014828_75239	CACCGTGCTGTTATTGGCATATGTCACATTAGAGTGTACCGACCTCAGTAGCCGTGACTATCGACAGNNNNNNNNCGTTTGTTGGCTGATGACATCTCCCTGCGC	505	1	no	Ethanoligenens.harbinense
NC_015458_59557	GTGATCGGTTTGATTCGATTTCAAGTGTTGAGAGTGTACCGACCTCAGTAGCCGTGACTATCGACAGNNNNNNNNCACCGTCAGGGCCATCAGCAACATGGCGCC	505	1	no	Pusillimonas.sp.
NC_007606_9499	CCGTGAATCTATTAAATGCTTCAATTGCTTAGAGTGTACCGACCTCAGTAGCCGTGACTATCGACAGNNNNNNNNCTGCAGGGCAAGCTATCTTTAGCCCGGCGG	504	1	no	Shigella.dysenteriae
NC_010524_86351	GGTGGATTCGCGAACGGTTGCGAACTGCTGAGAGTGTACCGACCTCAGTAGCCGTGACTATCGACAGNNNNNNNNTCGTGTTTAAGGGCTGAATCGTGGGATTTG	504	1	no	Leptothrix.cholodnii
NC_008346_97762	CTTTCGCCTGCCAACAAGAGCTTGTCTATCAGAGTGTACCGACCTCAGTAGCCGTGACTATCGACAGNNNNNNNNACATTGATTCCCTCTCGGTATATCTCGGCC	503	1	no	Syntrophomonas.wolfei
NC_013946_46703	GTGGATTTGGGTTTGCCAACCTAACGGCTAAGAGTGTACCGACCTCAGTAGCCGTGACTATCGACAGNNNNNNNNTGATACTCGTGTAGGTTCACACTTGCCTCC	503	1	no	Meiothermus.ruber
NC_014934_125404	GGAGTAGGACTAACGTAACAAGAATAAGTCAGAGTGTACCGACCTCAGTAGCCGTGACTATCGACAGNNNNNNNNACGTCCCTTTAGGTGACGCATATGCTGGTG	503	1	no	Cellulophaga.algicola
NC_017455_51074	GGATTTGCGCTCGTGCCTGGTTCCGTAGGAAGAGTGTACCGACCTCAGTAGCCGTGACTATCGACAGNNNNNNNNTTTAAGTTAGTATTGCACATAACGTTCCTG	503	1	no	Halanaerobium.praevalens
NC_010296_145919	CGCAAGTCCTTCGTCATCGCTGTGCCTATCAGAGTGTACCGACCTCAGTAGCCGTGACTATCGACAGNNNNNNNNCCGGTGCAAGTTGGAATTCTGGCAATGTAC	502	1	no	Microcystis.aeruginosa
NC_020995_98821	GTTGACCCTGCGATGCTCCAAAGTTCCCAAAGAGTGTACCGACCTCAGTAGCCGTGACTATCGACAGNNNNNNNNCGCTCTGCTGTTTCTTCCACAAGAGTTCTG	502	1	no	Enterococcus.casseliflavus
NC_014391_103750	GCACCCTGCGTGTTGTGCATAGATGTGTTTAGAGTGTACCGACCTCAGTAGCCGTGACTATCGACAGNNNNNNNNAGATGATCAAGAATCCACTGTGCCTCTTGC	501	1	no	Micromonospora.aurantiaca
NC_014625_30278	CTCAGTGGGTATATCGGTGTTGACCACGGGAGAGTGTACCGACCTCAGTAGCCGTGACTATCGACAGNNNNNNNNACGATGGAAAGACAGACGATGCAGCGATTC	500	1	no	Ketogulonicigenium.vulgare
NC_010382_101039	GACCATTGCAGCAGGTCTTGCCTTGGAAGAAGAGTGTACCGACCTCAGTAGCCGTGACTATCGACAGNNNNNNNNAGCCATCACAACACTTGGTGACGCACTAGC	499	1	no	Lysinibacillus.sphaericus
NC_010382_864	CCATCAATACGGAGGGATTGGCAAGTATGAAGAGTGTACCGACCTCAGTAGCCGTGACTATCGACAGNNNNNNNNCTTTGCTGGCACATCCAATGGTTCAAGCTG	499	1	no	Lysinibacillus.sphaericus
NC_015501_60577	GCATTGTCTCTATGCTGCTACCTGACTTCTAGAGTGTACCGACCTCAGTAGCCGTGACTATCGACAGNNNNNNNNGTCAAGATAGCATCTCTCCTGTCTCGGCAC	499	1	no	Porphyromonas.asaccharolytica
NC_014147_28883	GCAATCGCAGCAGGTGATAAGGTGGCCCTTAGAGTGTACCGACCTCAGTAGCCGTGACTATCGACAGNNNNNNNNGTTGATAATTATAATGCCGAACACGCTAAG	498	1	no	Moraxella.catarrhalis
NC_014933_52232	CCACTCTGCAACTGAACCGCAAGCTCAACTAGAGTGTACCGACCTCAGTAGCCGTGACTATCGACAGNNNNNNNNTGGGCAATGGCAGCAATCTATCCGCCAATG	498	1	no	Bacteroides.helcogenes
NC_017501_45700	CGTGGATAGGTGTGTATCGGACGAACATTTAGAGTGTACCGACCTCAGTAGCCGTGACTATCGACAGNNNNNNNNGCTGCCACGCCTGAGTTTCTTAAATTTGGG	498	1	no	Neisseria.meningitidis
CP_007030_6848	CACGAGCGCTTAGTAATACAATTAATGGCCAGAGTGTACCGACCTCAGTAGCCGTGACTATCGACAGNNNNNNNNTGTGATGATGCGTGCCTTGGTAACCACAAG	497	1	no	Thioalkalimicrobium.aerophilum
NC_013223_260	CGGAGCAAGGCCTGTGATTGGTTTGTGGTGAGAGTGTACCGACCTCAGTAGCCGTGACTATCGACAGNNNNNNNNGTGACAATTTCCTCAAGGGACAAAGCGAAG	497	1	no	Desulfohalobium.retbaense
NC_015731_107116	GGACTATCGGTTACGTAACAATCAGACTGGAGAGTGTACCGACCTCAGTAGCCGTGACTATCGACAGNNNNNNNNTCCTGATCGAGCACCGGATGTGGTCATCTC	497	1	no	Nitrosomonas.sp.
NC_009667_73886	CGAATTGAGATAGTTCGGCACTACTGTTATAGAGTGTACCGACCTCAGTAGCCGTGACTATCGACAGNNNNNNNNAGCAGCATTGATGACGCAGGCTATACGCCG	496	1	no	Ochrobactrum.anthropi
NC_010644_46121	CACGTGCGCCGTAATATCTTTAATTTCCATAGAGTGTACCGACCTCAGTAGCCGTGACTATCGACAGNNNNNNNNATTAACGCCAGTGTGCGGAAGCACTCTTGC	496	1	no	Elusimicrobium.minutum
NC_014158_21126	GGAATCGTTGTCAATAGTAGGTCGCATCGTAGAGTGTACCGACCTCAGTAGCCGTGACTATCGACAGNNNNNNNNTACGCACGAGTGCTCCTCTTGACAGCAATG	495	1	no	Tsukamurella.paurometabola
NC_015601_14134	GAGACGTCCACCGGATCTACCAATTTATTTAGAGTGTACCGACCTCAGTAGCCGTGACTATCGACAGNNNNNNNNTGCAGTTCGAGATGGGCATGTTGTTTCTGG	495	1	no	Erysipelothrix.rhusiopathiae
NC_015635_114970	CTACTCCATACAGCTACGCCATTTATGTCCAGAGTGTACCGACCTCAGTAGCCGTGACTATCGACAGNNNNNNNNATCGCTCACTGTGGTCACGAGTTTCCTCAC	495	1	no	Microlunatus.phosphovorus
NC_021721_17716	CTGCTTGGACCAACGGCGCTTCTTCAATGGAGAGTGTACCGACCTCAGTAGCCGTGACTATCGACAGNNNNNNNNGTTGAATTGACTTAGCAGCGCGATCATTAG	495	1	no	Lactobacillus.casei
NC_010524_108503	GAGTTGGGTCGGACTGCAACGGGTTCGATGAGAGTGTACCGACCTCAGTAGCCGTGACTATCGACAGNNNNNNNNCATAGAATAGCCCTCTAAGAATTACGGCTC	494	1	no	Leptothrix.cholodnii
NC_011296_50096	GGAGTTGCCATTGAAGGTGGAGTTCTTGCAAGAGTGTACCGACCTCAGTAGCCGTGACTATCGACAGNNNNNNNNGGCGCAGGTTCAGGAGCGATGAATGCAATC	494	1	no	Thermodesulfovibrio.yellowstonii
NC_011593_60657	GGTCACGCCAAGCAACAAGGTATGGAACGAAGAGTGTACCGACCTCAGTAGCCGTGACTATCGACAGNNNNNNNNCAACCGGTGGGCATTGACCTTGAACAACTC	493	1	no	Bifidobacterium.longum
NC_015391_70478	CACAAGTGGTACACCTAGTGCCATTGTTTCAGAGTGTACCGACCTCAGTAGCCGTGACTATCGACAGNNNNNNNNCGGTTCAACAACTAACTCTCGACCAATCGC	493	1	no	Carnobacterium.sp.
NC_010296_125250	GCAATTTGGGCTTTATTTGCCCTCGCTTGCAGAGTGTACCGACCTCAGTAGCCGTGACTATCGACAGNNNNNNNNTCCGCATTGGCCACATTTGCCCGATTCTGG	492	1	no	Microcystis.aeruginosa
NC_010505_201746	GTAAAGCCCGGATCTCCAGCTTTCAGCCTCAGAGTGTACCGACCTCAGTAGCCGTGACTATCGACAGNNNNNNNNTGCCAACTGCTGAGCTTCTACAGCTATATC	492	1	no	Methylobacterium.radiotolerans
NC_013892_68194	CATCATGATAACCAATGTCGGGACGGCTCTAGAGTGTACCGACCTCAGTAGCCGTGACTATCGACAGNNNNNNNNTATAATAACAGCGCCGTCAGAACATGCTGG	492	1	no	Xenorhabdus.bovienii
NC_015460_29030	CACGGTTGAGCTATCAGCCACAGAACAATCAGAGTGTACCGACCTCAGTAGCCGTGACTATCGACAGNNNNNNNNTGTCGGGCTGGATGGAAATTCACTACCAAG	492	1	no	Gallibacterium.anatis
BFPA_461	CTGCTAAATCGACTGCTATTACTCCTGCTGAGAGTGTACCGACCTCAGTAGCCGTGACTATCGACAGNNNNNNNNTTACATCATTTGGTAATAGCGCTGATCAGG	491	1	no	0
NC_004552_37859	CAGTCGCCCTGTTCTCTCAACTTGTCACAGAGAGTGTACCGACCTCAGTAGCCGTGACTATCGACAGNNNNNNNNTAGCTTCCGGCCTCAATAACTGTGTAGACG	491	1	no	Chlamydophila.abortus
NC_013192_41368	GCTAGCCCAGCGCAGAATGGATCTTGACAAAGAGTGTACCGACCTCAGTAGCCGTGACTATCGACAGNNNNNNNNCAAAGTACGTTTGTGTTTGAGTGGGAACGG	491	1	no	Leptotrichia.buccalis
NC_007645_199724	GCGCTCTCAGCCAAGTGACGCTTCGCCAGCAGAGTGTACCGACCTCAGTAGCCGTGACTATCGACAGNNNNNNNNTTACCAGTGTTGATTAACAAATAACGAGGC	490	1	no	Hahella.chejuensis
NC_013355_8294	GAATGACCTTGATCCGTTAGTATTGCGCGCAGAGTGTACCGACCTCAGTAGCCGTGACTATCGACAGNNNNNNNNCCAACCCGTTAGAAATATTCTTCGTCAACG	489	1	no	Zymomonas.mobilis
NC_014414_82203	GAACTCACCAGAGGCCATTTCCTTGATGTCAGAGTGTACCGACCTCAGTAGCCGTGACTATCGACAGNNNNNNNNGCTGACCTTATCCTCAAGATACATGGTGGC	489	1	no	Parvularcula.bermudensis
NC_015138_23394	GAGCATCGTCGAATCATGGCGCTGCCATAGAGAGTGTACCGACCTCAGTAGCCGTGACTATCGACAGNNNNNNNNGGGCAGTAGGAATCGCATTCATTCACTATC	489	1	no	Acidovorax.avenae
NC_015424_34737	CCTTCGCTCATATTGAGGTAGACCCGGAACAGAGTGTACCGACCTCAGTAGCCGTGACTATCGACAGNNNNNNNNGTCTGCTGGGTGTTGTTATCGGTCTGCTTG	489	1	no	Aeromonas.veronii
NC_007576_56036	CGATTACGGTCGCTAGGGTCAACCGAATCAAGAGTGTACCGACCTCAGTAGCCGTGACTATCGACAGNNNNNNNNTATACTCCCGATCGGAGCCAATAATCCCAG	488	1	no	Lactobacillus.sakei
NC_013714_73681	GCCAAGTATTTCAGGTTCTGCATACCCGTCAGAGTGTACCGACCTCAGTAGCCGTGACTATCGACAGNNNNNNNNTCATCAGAATCGAAATCCTTGTTGATGCCG	488	1	no	Bifidobacterium.dentium
NC_016048_128654	CCCTGAACACCTCCGATGTTCTAGTGGACTAGAGTGTACCGACCTCAGTAGCCGTGACTATCGACAGNNNNNNNNCGGCAGTAACATTTACCACTCCGTTTACGG	488	1	no	Oscillibacter.valericigenes
NC_008358_110535	GAGGCGCAGTTAAAGTTGAATTTGCGTCTCAGAGTGTACCGACCTCAGTAGCCGTGACTATCGACAGNNNNNNNNAGCTGCCTTAAGACCTGATTAAGATGTCCC	487	1	no	Hyphomonas.neptunium
NC_010471_10208	CGTTCAGTACCAATATATAGCGGTGTAACTAGAGTGTACCGACCTCAGTAGCCGTGACTATCGACAGNNNNNNNNTTAGCCATGTAGTGTACGCCGCGTGGTAAG	487	1	no	Leuconostoc.citreum
NC_010505_106251	CTGAGGATCCGGCCGGGCGATGAACATTCGAGAGTGTACCGACCTCAGTAGCCGTGACTATCGACAGNNNNNNNNCGGAAATAGTGTTACCGGTTCAGTAATTCG	487	1	no	Methylobacterium.radiotolerans
NC_009615_143197	CGGTGCAGGTATGGCAATTCCGGAAATGACAGAGTGTACCGACCTCAGTAGCCGTGACTATCGACAGNNNNNNNNCATCGGCACTGTGATAGCGTTGGTTATTGG	486	1	no	Parabacteroides.distasonis
NC_002936_8691	GCGGTGGAACTGGTATAAGGGTCACTGATAAGAGTGTACCGACCTCAGTAGCCGTGACTATCGACAGNNNNNNNNATAATAGAAGAATAGATACCCTCCCTCGCC	485	1	no	Dehalococcoides.ethenogenes
NC_011593_21541	GCCGAATTCATGTATGACAAGGACGAACGTAGAGTGTACCGACCTCAGTAGCCGTGACTATCGACAGNNNNNNNNGGCGCAGGTATCTCGCCATTCCTAGCCTTG	485	1	no	Bifidobacterium.longum
NC_011593_87747	GCATATTACCGTGTAGTGTCATGATTCCATAGAGTGTACCGACCTCAGTAGCCGTGACTATCGACAGNNNNNNNNCCATCAATGCGGTCAGCACCGCTTTCGCAC	485	1	no	Bifidobacterium.longum
NC_011768_122564	CATTGAGCACGCTCACTAAATTAAGGCTTTAGAGTGTACCGACCTCAGTAGCCGTGACTATCGACAGNNNNNNNNCATGCTGTCCATCATGTACTTTGCGGGCTC	485	1	no	Desulfatibacillum.alkenivorans
NC_014762_47266	CGCCGTTCCATTGCCCAATATCAGATTAATAGAGTGTACCGACCTCAGTAGCCGTGACTATCGACAGNNNNNNNNCTTCGCGGTGATACAAACGCGCATATCTTC	485	1	no	Sulfuricurvum.kujiense
NC_014922_65202	CAAGGCGTTCTAGTGCCGATGCAATTTCTTAGAGTGTACCGACCTCAGTAGCCGTGACTATCGACAGNNNNNNNNTTAACGGAGCTCGATGAGCGGTGGCTTGTG	485	1	no	Haemophilus.influenzae
NC_022349_25604	CGTTATCGTCTATGGTGTTGTACTACCGTCAGAGTGTACCGACCTCAGTAGCCGTGACTATCGACAGNNNNNNNNAAAGCTCGCACTATCGTCAGACAAGCGAGC	485	1	no	Vibrio.alginolyticus
NC_008554_20859	CATATTCAGGTGTGCCGCGGCGACATCCATAGAGTGTACCGACCTCAGTAGCCGTGACTATCGACAGNNNNNNNNTCGTGTCAGTCCTTTCAGGGAACAGTTGAC	484	1	no	Syntrophobacter.fumaroxidans
NC_010842_119980	GAAGATTACTGGTGGTGAACTCATCGCATTAGAGTGTACCGACCTCAGTAGCCGTGACTATCGACAGNNNNNNNNGTGGGTGGGTGGGACTGATGTACTCGAAGG	482	1	no	Leptospira.biflexa
NC_013739_146487	GCTCATGTGAGCAACACCACCTTCGTCATCAGAGTGTACCGACCTCAGTAGCCGTGACTATCGACAGNNNNNNNNACATCTCAACTGCATCTGCGTCTCCTTCGC	482	1	no	Conexibacter.woesei
NC_015185_16497	CGCCTTGAGGAAGGCGGTCTTTGACAGGAGAGAGTGTACCGACCTCAGTAGCCGTGACTATCGACAGNNNNNNNNCTGAGGAGAGAGGCATAAATTTAAACATCG	482	1	no	Desulfurobacterium.thermolithotrophum
NC_019567_71172	CCTTTAATCACATGCGCCCGTTCTTCGTGGAGAGTGTACCGACCTCAGTAGCCGTGACTATCGACAGNNNNNNNNTCCCAAGCCAGAAAGAATCCCTGGACAAGG	482	1	no	Bdellovibrio.bacteriovorus
NZ_AKGH01000001_7574	GTCAGTTGACCGTTGGTCACACTCATGGGTAGAGTGTACCGACCTCAGTAGCCGTGACTATCGACAGNNNNNNNNGGAACAATCGAACATAAGCTGCCGACTTGG	482	1	no	Vibrio.cholerae
NC_010296_157619	CAACCGACATTCATTCACCTGACGGTCTGAAGAGTGTACCGACCTCAGTAGCCGTGACTATCGACAGNNNNNNNNTTGCGTCTGGCGGCATTGGTTCATCACTTG	481	1	no	Microcystis.aeruginosa
NC_022349_16876	GACAAGCAGGTTACGTAGGCAATGCGACTAAGAGTGTACCGACCTCAGTAGCCGTGACTATCGACAGNNNNNNNNTGGCTAACGCGACGATTGATATTAGTGATG	481	1	no	Vibrio.alginolyticus
NC_012490_39440	CATTGTTACGCCTGCCAGATGATATGGCTGAGAGTGTACCGACCTCAGTAGCCGTGACTATCGACAGNNNNNNNNTGTGATCTTGACAATAGGCAAACGCATCGG	480	1	no	Rhodococcus.erythropolis
NC_012691_43761	GCGTAACCACCTGAAAGGTTCCGTAACTGAAGAGTGTACCGACCTCAGTAGCCGTGACTATCGACAGNNNNNNNNCACTGGCAATGATTCTGTTCGTTTCAGTGC	480	1	no	Tolumonas.auensis
NC_013355_67772	CTGGCGTATTCTCTGGGATATTATTATTGGAGAGTGTACCGACCTCAGTAGCCGTGACTATCGACAGNNNNNNNNCATCCACCACCATAGAAGATGTGGCCGCCG	480	1	no	Zymomonas.mobilis
NC_014041_156692	CTTGACATTTCCCAGGTGTACTGATGCCGGAGAGTGTACCGACCTCAGTAGCCGTGACTATCGACAGNNNNNNNNTCTTACATCTGGTCTGCGACGCAATAATTC	480	1	no	Zunongwangia.profunda
NC_015144_15383	CTTGGCGATACGAGTTTAGCAAACAAATGCAGAGTGTACCGACCTCAGTAGCCGTGACTATCGACAGNNNNNNNNCCATCCATAGTGACGGAATTCCGGCAGATC	480	1	no	Weeksella.virosa
NC_010842_83694	CCTCGACTTGGTATCAGGGATCCGAAATCAAGAGTGTACCGACCTCAGTAGCCGTGACTATCGACAGNNNNNNNNCCGGGCATTAGAGAAATGGACGCTCAGATC	479	1	no	Leptospira.biflexa
NC_011891_131230	GATTATAACCGGCAAGTCGCGTTTAGATGGAGAGTGTACCGACCTCAGTAGCCGTGACTATCGACAGNNNNNNNNATGGCCTCTCTCCTTGTAACCGGCATGCCG	479	1	no	Anaeromyxobacter.dehalogenans
NC_014158_125857	GTTTCGTCGAAAGTCTTGCGATTCCAACCGAGAGTGTACCGACCTCAGTAGCCGTGACTATCGACAGNNNNNNNNATGCTCATAGTGCTTTCTCCCTGTTCATCG	479	1	no	Tsukamurella.paurometabola
LT_381	TGTATACGCCTAATACATCATTAACATTAAAGAGTGTACCGACCTCAGTAGCCGTGACTATCGACAGNNNNNNNNCAGAAACCTCCTGTTCATATGGGTGAGGGC	478	1	no	0
NC_003143_79055	GCCGGTTGCTCATTGATGCAGAAATCCACAAGAGTGTACCGACCTCAGTAGCCGTGACTATCGACAGNNNNNNNNTTTGATGCCGCTACGTCAATCAGCTTTAAC	478	1	no	Yersinia.pestis
NC_004463_97488	GAATCTGACGAAGTCGTTACCTTGGAACGAAGAGTGTACCGACCTCAGTAGCCGTGACTATCGACAGNNNNNNNNCTGAGTGCCTTTAGCGCAACATGTTGAGCC	478	1	no	Bradyrhizobium.japonicum
NC_014734_36929	CAGATTGCCAGTGTTAACACCGATCAGGAAAGAGTGTACCGACCTCAGTAGCCGTGACTATCGACAGNNNNNNNNTACAGCGACCTTAAAGTTGACTTGACTGCC	478	1	no	Paludibacter.propionicigenes
NC_014816_86268	CCCTGATGTTTGTTGTCTTTAGGACTGTGAAGAGTGTACCGACCTCAGTAGCCGTGACTATCGACAGNNNNNNNNAGCATCAGGCACGAAGCAATCCGCTCCGTG	478	1	no	Asticcacaulis.excentricus
NC_015138_60721	GTTCATCGCGAATGTTCTGAACCATCGCACAGAGTGTACCGACCTCAGTAGCCGTGACTATCGACAGNNNNNNNNATCATCTTCCGTGTCATAGACTTCACTCAC	478	1	no	Acidovorax.avenae
NC_015185_4053	CGCTCGAATAGGAGGTAGTTGATGTTTGATAGAGTGTACCGACCTCAGTAGCCGTGACTATCGACAGNNNNNNNNTTGTAGAAGCAGCAGCTGGTGTGGAAATCC	478	1	no	Desulfurobacterium.thermolithotrophum
NC_008260_39565	GGATTTATAGAGGATAGATCGGCACGTTAGAGAGTGTACCGACCTCAGTAGCCGTGACTATCGACAGNNNNNNNNTTACCGTATCCGCAGTTAGGAATGGAGCCC	477	1	no	Alcanivorax.borkumensis
NC_008700_12259	CTGAAGTTGCCGGTAATTGCTCTGGTCATTAGAGTGTACCGACCTCAGTAGCCGTGACTATCGACAGNNNNNNNNCGCTTATTCGCCAGTGCCATTTGGAGCTGC	477	1	no	Shewanella.amazonensis
NC_009720_33971	CCCGATATGTGCTTTGCCGGCCTGGTGGCTAGAGTGTACCGACCTCAGTAGCCGTGACTATCGACAGNNNNNNNNGTCATCTTTGACAAATTCCAGCTTCGTTTG	477	1	no	Xanthobacter.autotrophicus
NC_013446_96123	GGCATAAGCCTCGCTTACAGAGATGAAGTGAGAGTGTACCGACCTCAGTAGCCGTGACTATCGACAGNNNNNNNNCTGGATCTTGACCAACTCACCACTCAGCAG	477	1	no	Comamonas.testosteroni
NC_014011_66010	CATCAAGGTCTGTATGGCTGATTATATGGCAGAGTGTACCGACCTCAGTAGCCGTGACTATCGACAGNNNNNNNNGATGCCATGCCACCGCTGCCGCTGTTACAC	477	1	no	Aminobacterium.colombiense
NC_018011_19915	GCTGTAAACCCGTCTGCGGCTCATTTCTTCAGAGTGTACCGACCTCAGTAGCCGTGACTATCGACAGNNNNNNNNAAACCGCTCCATAATAGCCAACGTATTGTC	477	1	no	Alistipes.finegoldii
NC_020211_110671	GAGGTAGCCGGTCATCAGTTACTTATGGAGAGAGTGTACCGACCTCAGTAGCCGTGACTATCGACAGNNNNNNNNCTTCAATAATAAATGTAAGCCGCCATGGGC	477	1	no	Serratia.marcescens
NC_013132_87828	GGCGTCGTGTTGTGGCGTTTGTTCATCTTAAGAGTGTACCGACCTCAGTAGCCGTGACTATCGACAGNNNNNNNNTCACCAACATAGATGATGTCTGCAAGATCG	476	1	no	Chitinophaga.pinensis
NC_017465_62090	GGCCTTGGTTAAGGTTAATTCCTTATCCTTAGAGTGTACCGACCTCAGTAGCCGTGACTATCGACAGNNNNNNNNCTTAAGCAGGTACTGGTACCCGGCCGTCTG	476	1	no	Lactobacillus.fermentum
NC_003450_50311	CGCCGTGGTGATGTACAGCATTAATCCGTGAGAGTGTACCGACCTCAGTAGCCGTGACTATCGACAGNNNNNNNNGGTGGCGGAATTGGCGTCGATTATTTATGG	475	1	no	Corynebacterium.glutamicum
NC_004663_233	CGGAAATCGGAAGTGCCCAAGTTCAGTTATAGAGTGTACCGACCTCAGTAGCCGTGACTATCGACAGNNNNNNNNAACTTGTGGATAGCGGTAGGGCATGTGAAC	475	1	no	Bacteroides.thetaiotaomicron
NC_007498_62365	CGAGTTGAATCAATTTCAGGCCGAACTGAAAGAGTGTACCGACCTCAGTAGCCGTGACTATCGACAGNNNNNNNNCGTGGATACTTCCGGCTCGATCGGGCAGAG	475	1	no	Pelobacter.carbinolicus
NC_009379_48985	GCCACGTGACAAACTACCGATAAGACGTGAAGAGTGTACCGACCTCAGTAGCCGTGACTATCGACAGNNNNNNNNGCGATCCATGGTTGGTACTGCGGCTTTAAG	475	1	no	Polynucleobacter.necessarius
NC_016605_14683	GAATTGACCTTGAACGGATGGGTGTGATTTAGAGTGTACCGACCTCAGTAGCCGTGACTATCGACAGNNNNNNNNCGGAGCCTATTTATGACTACCCAGGTGGCG	475	1	no	Pediococcus.claussenii
NC_021905_52034	GCCGATAAGGTTGAGGTGATGCATCGCTGTAGAGTGTACCGACCTCAGTAGCCGTGACTATCGACAGNNNNNNNNCGCCTTACGCAACATCACGCTCGAATATTC	475	1	no	Rhizobium.etli
FN_650140_27672	GGATGCGCTACGTTCCCAAGGTGCTTCGGTAGAGTGTACCGACCTCAGTAGCCGTGACTATCGACAGNNNNNNNNTATAGAGGATGATGCACTCACTCATCAAGC	474	1	no	Legionella.longbeachae
NC_004463_279403	GAGTTGAAGCTGACACCGCCGGAAATATGCAGAGTGTACCGACCTCAGTAGCCGTGACTATCGACAGNNNNNNNNTATAGACCCGTCTTCGGATTGTATGAACCC	474	1	no	Bradyrhizobium.japonicum
NC_014962_89008	GGTTGTCTGGGTAGTCTTCTCGGAGGAGACAGAGTGTACCGACCTCAGTAGCCGTGACTATCGACAGNNNNNNNNTAATATGACGATTTGTCAACACAACGCCGC	474	1	no	Isosphaera.pallida
NC_006570_55149	GTCAAGTCTTCTGAGCCTCCTGTTATATTCAGAGTGTACCGACCTCAGTAGCCGTGACTATCGACAGNNNNNNNNGCGCAAATTGCTACTACAGGCGGTACTAAG	473	1	no	Francisella.tularensis
NC_019427_6559	CTGTTTGAGTAAGGTTTGATTTGAACCACTAGAGTGTACCGACCTCAGTAGCCGTGACTATCGACAGNNNNNNNNACTGGATACGCCCATGGTAGCCGGGATTGC	473	1	no	Anabaena.sp.
NC_020800_3791	GTGTTTAACATGAGATCAAGGCCATTGGCAAGAGTGTACCGACCTCAGTAGCCGTGACTATCGACAGNNNNNNNNTGCACGAAATCTAGCGTCCTCGCATTCTTG	473	1	no	Xanthomonas.axonopodis
NC_010002_64752	CATTCCGGATGACCAGGTCGAGAATGTAGTAGAGTGTACCGACCTCAGTAGCCGTGACTATCGACAGNNNNNNNNTTCAGCCCTCTCGGAAGTTTGCTCATCAGG	472	1	no	Delftia.acidovorans
NC_014816_28476	CGGCTGACCCTCTTCGGTTCTGTCTGATTTAGAGTGTACCGACCTCAGTAGCCGTGACTATCGACAGNNNNNNNNGTTCTGAGGTAAGGCTTACCACTAAACGCG	472	1	no	Asticcacaulis.excentricus
NC_017223_59418	GCATCCACCAATCGATGAATTTCGATGGCCAGAGTGTACCGACCTCAGTAGCCGTGACTATCGACAGNNNNNNNNTTGCTTTGCCGAATTCTAGGGATCGAATCC	472	1	no	Bordetella.pertussis
NC_021362_13076	GTTCAGAAACGCTTCACTGATGATGGAAAGAGAGTGTACCGACCTCAGTAGCCGTGACTATCGACAGNNNNNNNNGTTCCGAATGTCCGCGATCTGTATCATTCC	472	1	no	Bacillus.licheniformis
NC_021994_19553	GCAGGCGCAACAGGTGCGGTTATCACTGAAAGAGTGTACCGACCTCAGTAGCCGTGACTATCGACAGNNNNNNNNTTCGAGCCCAATATCAAACACTAGTTCCAG	472	1	no	Enterococcus.faecium
NC_004663_99282	GACCGCGCCTCCGTCAATCTCAACTCTTACAGAGTGTACCGACCTCAGTAGCCGTGACTATCGACAGNNNNNNNNCTTTCCAACATCGGTACGGACGGATACATC	471	1	no	Bacteroides.thetaiotaomicron
NC_010524_66542	GCAGGTGGATCTTCGGAGGTACTTACCTTCAGAGTGTACCGACCTCAGTAGCCGTGACTATCGACAGNNNNNNNNAAACTGCCATACATCACATCAACTGGTTGC	471	1	no	Leptothrix.cholodnii
NC_010943_65281	GGCACCAGATGCCTACGAACTAAAGCGTGCAGAGTGTACCGACCTCAGTAGCCGTGACTATCGACAGNNNNNNNNGCTTGAGTGAATTCGATTCTGTCAGTAGTC	471	1	no	Stenotrophomonas.maltophilia
NC_013192_15334	CGTCCGCTTCAGCAAGCCTAGATTTGACAGAGAGTGTACCGACCTCAGTAGCCGTGACTATCGACAGNNNNNNNNCTTCCATAGCAGATGAAGTTGTTATGGTAC	471	1	no	Leptotrichia.buccalis
NC_014365_17908	CGCTGCTTTCCTCTATTCTTCATCTTGTCTAGAGTGTACCGACCTCAGTAGCCGTGACTATCGACAGNNNNNNNNGCGCATCGTCATTTCATGCGTGCACGATGG	471	1	no	Desulfarculus.baarsii
NC_022349_38206	GGATGAGAAAGCACTCAGCTTTGATGTACAAGAGTGTACCGACCTCAGTAGCCGTGACTATCGACAGNNNNNNNNCCAAATCATCTTCCAAAGCCAAGCTCAGGC	471	1	no	Vibrio.alginolyticus
CP_0047441_152815	CTCGGTGCGCTCGATGTTGCAATTGCAGTAAGAGTGTACCGACCTCAGTAGCCGTGACTATCGACAGNNNNNNNNCGCCTTCAATGAAGAGGCGACAATTCGCAC	470	1	no	Pseudomonas.stutzeri
NC_014910_57129	CGTTGGTCTGCTGGCGTGTCTTGTTCCTGTAGAGTGTACCGACCTCAGTAGCCGTGACTATCGACAGNNNNNNNNGCGCTTTCTGAATCGCTTTCTTGGTCAAGG	470	1	no	Alicycliphilus.denitrificans
NC_015312_146255	GAATGAGCCTGAACGATGCTGTTCTTACTGAGAGTGTACCGACCTCAGTAGCCGTGACTATCGACAGNNNNNNNNAGTCACGTTCGATGATCGACCAAGGAGTTG	470	1	no	Pseudonocardia.dioxanivorans
NC_015702_64091	CTGTGGCCACACAGGCTGCGAACACATCTTAGAGTGTACCGACCTCAGTAGCCGTGACTATCGACAGNNNNNNNNTGTTTATCTCGGTCACCCAGTAGGATGCAC	470	1	no	Parachlamydia.acanthamoebae
NC_015945_92689	GGTGGCCTATTGTCCAAGGCAAGCCTGTCCAGAGTGTACCGACCTCAGTAGCCGTGACTATCGACAGNNNNNNNNCTATTGGTCTTTGCTGATGCCCTGTTTACG	470	1	no	Muricauda.ruestringensis
NC_021031_95535	CTCCCATCCAATCAAGCTTCCACATACTGTAGAGTGTACCGACCTCAGTAGCCGTGACTATCGACAGNNNNNNNNGATTCCTGCGCTATGCCTTCTAACTACTCG	470	1	no	Butyrivibrio.fibrisolvens
STX2_366	GGACAGCAGTTATACCACTCTGCAACGTGTAGAGTGTACCGACCTCAGTAGCCGTGACTATCGACAGNNNNNNNNGCCCGGTGTGACAACGGTTTCCATGACAAC	470	1	no	0
NC_013522_23548	GTTCTGCCTTGATGTGTTGGATCAGATGGAAGAGTGTACCGACCTCAGTAGCCGTGACTATCGACAGNNNNNNNNCAGGATAGGGAGGGCTAAATCCGACATCTC	469	1	no	Thermanaerovibrio.acidaminovorans
NC_013943_107226	GAACTTTACGGTGCTCCCACCAAATATTGCAGAGTGTACCGACCTCAGTAGCCGTGACTATCGACAGNNNNNNNNGTGCCTGAGTGCGTGAACAGGCAGATAGTG	469	1	no	Denitrovibrio.acetiphilus
NC_014121_157321	GAGGTTACCGTGCGGAGCAGAAATCAGAATAGAGTGTACCGACCTCAGTAGCCGTGACTATCGACAGNNNNNNNNGCGAATGGCAGGATCAACATCAAGCTTGAC	469	1	no	Enterobacter.cloacae
NC_014650_21179	GGATTAAGATGCATCAGCTGAACGATTTAAAGAGTGTACCGACCTCAGTAGCCGTGACTATCGACAGNNNNNNNNTCACCATCCGGCAAATCGCCACAGTGTTCG	469	1	no	Geobacillus.sp.
NC_003450_80317	GGAAAGTGTTCATTTAAGGCCAAACGCGGGAGAGTGTACCGACCTCAGTAGCCGTGACTATCGACAGNNNNNNNNATCTTGGTTTGATATTGCAGTATCGGCGCC	468	1	no	Corynebacterium.glutamicum
NC_010556_38445	GGCGGACCGGGTCTTTAAAGTGCTCGATACAGAGTGTACCGACCTCAGTAGCCGTGACTATCGACAGNNNNNNNNCTTGTCTGAATTCCAACAGGCTATCGTTTC	468	1	no	Exiguobacterium.sibiricum
NC_013892_1545	CGCACTCACATCTGAATATTTCCACCATCAAGAGTGTACCGACCTCAGTAGCCGTGACTATCGACAGNNNNNNNNCGTCATTGGCATTAGCGCAGGAGCGAATGG	468	1	no	Xenorhabdus.bovienii
NC_015318_50133	CCTATCCCTAAAGGCTTCATTATCCGTCACAGAGTGTACCGACCTCAGTAGCCGTGACTATCGACAGNNNNNNNNACAAAGATAGGTTGTGTTAGCCGCAGAAGC	468	1	no	Hippea.maritima
NC_015388_103466	GTACATGATTATGGCTATAATCTGGCGGTCAGAGTGTACCGACCTCAGTAGCCGTGACTATCGACAGNNNNNNNNTTGCCGGCAGATGCCAGAATACTGCAACTG	468	1	no	Desulfobacca.acetoxidans
NC_015388_29130	GTTATTGGTTAGTTCCGAAGGGTTGGCGGCAGAGTGTACCGACCTCAGTAGCCGTGACTATCGACAGNNNNNNNNCATTCAGGCAATCGATCTAACCGAGGGTCG	468	1	no	Desulfobacca.acetoxidans
NC_017566_151835	CGCCCTTTGATATGACATTGGATGGCCATAAGAGTGTACCGACCTCAGTAGCCGTGACTATCGACAGNNNNNNNNTCCGTGTTGGTATCACAACACCTGATTACC	468	1	no	Shewanella.putrefaciens
NC_019954_12695	CTTTATATGAATCGCTACTGACAACTACGGAGAGTGTACCGACCTCAGTAGCCGTGACTATCGACAGNNNNNNNNGATCTAATCCGCCCAGTGCTTCATCGGCTG	468	1	no	Tepidanaerobacter.acetatoxydans
NC_007802_66994	GATATCTCGTTGCGATCCTTGATTTCGAGTAGAGTGTACCGACCTCAGTAGCCGTGACTATCGACAGNNNNNNNNGTTGGAATTTGGCTAGAGCTGGCCACCATC	467	1	no	Jannaschia.sp.
NC_007964_30438	GGTGATCGAGAAGCTCTTGAACTTCTTGCCAGAGTGTACCGACCTCAGTAGCCGTGACTATCGACAGNNNNNNNNGAGATAGCCTTTGATAAGGTCGGGCACATC	467	1	no	Nitrobacter.hamburgensis
NC_010296_194715	GATACACCTTCTGCACGGGATATCGGTGTAAGAGTGTACCGACCTCAGTAGCCGTGACTATCGACAGNNNNNNNNAAATCTCCTCACTGGTGGCAAAGCTTAATC	467	1	no	Microcystis.aeruginosa
NC_015312_172427	CGGAATGCCAGCTCTCGGACTTCTGAGGAAAGAGTGTACCGACCTCAGTAGCCGTGACTATCGACAGNNNNNNNNTTCATCCGTATCAGGTGCGGAAATCATGAG	467	1	no	Pseudonocardia.dioxanivorans
NC_007498_22528	GTCTGGACGAGGAAGAATTGCTGTCGACGTAGAGTGTACCGACCTCAGTAGCCGTGACTATCGACAGNNNNNNNNTCGATCGTCGCAGCTACAATCTCGAATGGC	466	1	no	Pelobacter.carbinolicus
NC_007576_39334	GTCTAAGAACCGTGAAATCGCCCGTGGTTGAGAGTGTACCGACCTCAGTAGCCGTGACTATCGACAGNNNNNNNNCTTAGCGGATTGATCACGATACTGACCATC	466	1	no	Lactobacillus.sakei
NC_009454_77111	CTGGCTAATCCTCGTTGCCATACCCTCGCTAGAGTGTACCGACCTCAGTAGCCGTGACTATCGACAGNNNNNNNNCATCATGGTGGCAAAGTTCTTCTACGGAGC	466	1	no	Pelotomaculum.thermopropionicum
NC_012914_27271	GTGTACGTGTAAGTACCGTCTTGGAAGTCCAGAGTGTACCGACCTCAGTAGCCGTGACTATCGACAGNNNNNNNNCTGTCTGTCCCAATGAAGCCGTCATCAGGC	466	1	no	Paenibacillus.sp.
NC_013517_70161	CTATAGACCGCTGGAGCCGAGGCTGGAGGTAGAGTGTACCGACCTCAGTAGCCGTGACTATCGACAGNNNNNNNNAATAAATACTACCGGAGACAGTGCTTTATG	466	1	no	Sebaldella.termitidis
NC_017501_56633	GCAGACTGCTTGGCCCGAATTTGAGTTTGCAGAGTGTACCGACCTCAGTAGCCGTGACTATCGACAGNNNNNNNNTGGGAACAGGTGCTTTCAATGCCGAAGACG	466	1	no	Neisseria.meningitidis
CP_002007_34330	CTTACGGACTTACCTCTTGGTCGACGACCTAGAGTGTACCGACCTCAGTAGCCGTGACTATCGACAGNNNNNNNNAAAGGCAATCGTAGAAGATTTGGTGCCTCG	465	1	no	Streptococcus.suis
NC_010376_57464	CCGATGCACTCGTGTCATCGACAGTTGCACAGAGTGTACCGACCTCAGTAGCCGTGACTATCGACAGNNNNNNNNAAGTCATCACTACAAGCGGTGAAGTGTTCG	465	1	no	Finegoldia.magna
NC_010505_168198	CTGATCCAAAGTAGCGGCCATCGGGCCCGAAGAGTGTACCGACCTCAGTAGCCGTGACTATCGACAGNNNNNNNNGATCAAGTCACCATCCGATAAGGCAAATTC	465	1	no	Methylobacterium.radiotolerans
NC_012590_79310	GAAGGACTTCTAGTGTTCCCTCCGACATGCAGAGTGTACCGACCTCAGTAGCCGTGACTATCGACAGNNNNNNNNTGGAGGCGGCAAAGTCGAAATCAAACTCGG	465	1	no	Corynebacterium.aurimucosum
NC_015458_92622	GGACAATAGCCGTAGGCTATTAAGCAGATCAGAGTGTACCGACCTCAGTAGCCGTGACTATCGACAGNNNNNNNNTGAAGGCGGCCTGCCAACACCACAGGTTTC	465	1	no	Pusillimonas.sp.
STP_341	TTCGCATCCGTATGTTGGTGAGTCTGGGTGAGAGTGTACCGACCTCAGTAGCCGTGACTATCGACAGNNNNNNNNAACAGCTGGCAAAGCATATGGTTATTGATC	465	1	no	0
NC_010842_13456	GATTGATGGATACAGCACTCCCGTTTGGCCAGAGTGTACCGACCTCAGTAGCCGTGACTATCGACAGNNNNNNNNCTCGGGAAAGCTCAGCTTATATCTTTCTTC	464	1	no	Leptospira.biflexa
NC_013061_151	CTGGTACTGTTTGTCCTGATCTATTATACCAGAGTGTACCGACCTCAGTAGCCGTGACTATCGACAGNNNNNNNNTATACGGCTGCGCTCCTGCTGGCTTTATAC	464	1	no	Pedobacter.heparinus
NC_013720_19762	CGTGCGACGAAACATTGGCCTTGAGTTCGGAGAGTGTACCGACCTCAGTAGCCGTGACTATCGACAGNNNNNNNNCTTGCGACACAGTGTGGAAATTCACACCAC	464	1	no	Pirellula.staleyi
NC_016048_85392	CCGTCCAAGTATTGATCCTGTAGTGCTGTTAGAGTGTACCGACCTCAGTAGCCGTGACTATCGACAGNNNNNNNNGGTGAAAGGCAGGTACAGCGAAGATACGGG	464	1	no	Oscillibacter.valericigenes
NZ_AFXJ01000001_18479	GAATGAGTGTTCGGTATAAGGAGCCAGCATAGAGTGTACCGACCTCAGTAGCCGTGACTATCGACAGNNNNNNNNAGCCTTGATGGCCTGGCAATCGATGCTGTC	464	1	no	Pseudomonas.aeruginosa
NC_009663_47526	CCATGACCATGTAGGTAATATGCCTGGCCAAGAGTGTACCGACCTCAGTAGCCGTGACTATCGACAGNNNNNNNNGGTAGAACGTGGTCGGGTTCACTTCGATCG	463	1	no	Sulfurovum.sp.
NC_013061_153957	GCGAATCGAAATGTGTCAGGTCACCTTTATAGAGTGTACCGACCTCAGTAGCCGTGACTATCGACAGNNNNNNNNCATATCGCTTTCCGTATGCAGTAGCCGAAG	463	1	no	Pedobacter.heparinus
NC_013512_76727	CACCGTCTCTTACACCGATGCGAGCGGTGCAGAGTGTACCGACCTCAGTAGCCGTGACTATCGACAGNNNNNNNNAACACAACTTGCTGATGGAACATACAGTGC	463	1	no	Sulfurospirillum.deleyianum
NC_014391_187182	CAGTAGCTACACTCCTATATTTCTTCTTCTAGAGTGTACCGACCTCAGTAGCCGTGACTATCGACAGNNNNNNNNGCGACGGCGTCAGGAGTGACGAAGTGCTCC	463	1	no	Micromonospora.aurantiaca
NC_015635_90502	GAAACGTGACCATCGCGATCTTGTTGTTGTAGAGTGTACCGACCTCAGTAGCCGTGACTATCGACAGNNNNNNNNCCATCTTCTCGATCTTGCGGTCACCTTTAC	463	1	no	Microlunatus.phosphovorus
NC_020800_57656	GACATGCTTAATGATGCAGGAGCGCTGTCAAGAGTGTACCGACCTCAGTAGCCGTGACTATCGACAGNNNNNNNNCGAAGACAGCAGATCGAAGCCAAAGCGCAG	463	1	no	Xanthomonas.axonopodis
NC_007794_79380	CATCGAATTCGTGGGCGAATTCAGACAGTTAGAGTGTACCGACCTCAGTAGCCGTGACTATCGACAGNNNNNNNNCGGGCAAGTCGAGCCAATCATAGACGAAGC	462	1	no	Novosphingobium.aromaticivorans
NC_008278_151199	CAGCTTGCAGTCGGTCATGCCTTCTGTCAAAGAGTGTACCGACCTCAGTAGCCGTGACTATCGACAGNNNNNNNNCGATAAGGTTAGGTTTAGCTAAGCTGGTGC	462	1	no	Frankia.alni
NC_014153_56217	CGGACTGAAGAACGACGTCTACTTTCTCCTAGAGTGTACCGACCTCAGTAGCCGTGACTATCGACAGNNNNNNNNCCAATTATCGACGGATGTGCATGTTCGCGG	462	1	no	Thiomonas.intermedia
NC_014752_30427	GATTAAGCGCATCCATATGGCGCAAGCCTTAGAGTGTACCGACCTCAGTAGCCGTGACTATCGACAGNNNNNNNNAGACAACCCACATTGGGCATCACAGCGTCG	462	1	no	Neisseria.lactamica
NC_015856_58284	GCAACAGTGATAAGGCCATCCTATTGGCTTAGAGTGTACCGACCTCAGTAGCCGTGACTATCGACAGNNNNNNNNTCTATTTGCATAAGGCCGAATCGCGTTGAC	462	1	no	Collimonas.fungivorans
NC_011666_105095	GCCGGTCATTGACGAAATACCAGCCGAGCTAGAGTGTACCGACCTCAGTAGCCGTGACTATCGACAGNNNNNNNNCGTCCGATTTGAACAGAAATTTGCCGTCGC	461	1	no	Methylocella.silvestris
NC_012914_239437	GACTGAACAAATGTCGTAGCTGCCGCAATGAGAGTGTACCGACCTCAGTAGCCGTGACTATCGACAGNNNNNNNNGTTTGCGTTTGCTGCTTCTGCATCATCTTC	461	1	no	Paenibacillus.sp.
NC_014934_114601	GTGGTATTGTCTCGCTTTCTATCGGTAGGTAGAGTGTACCGACCTCAGTAGCCGTGACTATCGACAGNNNNNNNNCTGATTGTGGGAGTATTAGCTGCCTTTGTC	461	1	no	Cellulophaga.algicola
NC_019427_51339	GGACTGGTGCTTTATGTTCCTGTGTTACGCAGAGTGTACCGACCTCAGTAGCCGTGACTATCGACAGNNNNNNNNTGGGTATTAGGTGGTGGTGTGGTGTTTATG	461	1	no	Anabaena.sp.
NC_004557_80056	CTCTCAATACTTCCTGCTGGTGCTAATAACAGAGTGTACCGACCTCAGTAGCCGTGACTATCGACAGNNNNNNNNTCTGTCCCACTTTGTACCGCTGCATATAGG	460	1	no	Clostridium.tetani
NC_005966_11581	GTCCATGAACTGGCGTAAGTTTGAAGTTGCAGAGTGTACCGACCTCAGTAGCCGTGACTATCGACAGNNNNNNNNTTCCATGCGTGCAGGATCAAAGCTCTGCCG	460	1	no	Acinetobacter.sp.
NC_007775_84149	GCAATTATGTCGGCATTATGGCATGGAGTTAGAGTGTACCGACCTCAGTAGCCGTGACTATCGACAGNNNNNNNNTCCAACAGGTCGGTTCAAGGAGCGTATTGC	460	1	no	Synechococcus.sp.
NC_011750_24277	CTTTGCGCAGAAAGGCTTTATCAAGCCTTGAGAGTGTACCGACCTCAGTAGCCGTGACTATCGACAGNNNNNNNNCAATATTGTTGGCGCGGGAAAGTTGGATCC	460	1	no	Escherichia.coli
NC_014363_15175	CGAGAACATCCCTGCCAGGGCCTTTGAGCTAGAGTGTACCGACCTCAGTAGCCGTGACTATCGACAGNNNNNNNNTAGTTTATACTTACTTGTCATGAGACTTCC	460	1	no	Olsenella.uli
NC_015161_15518	GTAGAGATACTGCTCTAGGTTGTGTAAGAAAGAGTGTACCGACCTCAGTAGCCGTGACTATCGACAGNNNNNNNNATTCCGCGCTTCATACTCCTGTCAGGATGG	460	1	no	Deinococcus.proteolyticus
NC_018024_18482	GATCACAGCCCTGAAGGTTATGCTAATCTGAGAGTGTACCGACCTCAGTAGCCGTGACTATCGACAGNNNNNNNNTGGGCCACTTATCAGCGCTACGGCCAGTTC	460	1	no	Anaerobaculum.mobile
NC_021994_55340	CAGCATTCCAGTCAGAGGTTTGTTCGACTAAGAGTGTACCGACCTCAGTAGCCGTGACTATCGACAGNNNNNNNNCTACTGCTCCTGATTGTATCGCAGTTACTC	460	1	no	Enterococcus.faecium
NC_007576_49235	GTGAATACCAATTTCTACCGCTTAGTGGCAAGAGTGTACCGACCTCAGTAGCCGTGACTATCGACAGNNNNNNNNGCCACCTACGGAAACTACCGCAAATTAACG	459	1	no	Lactobacillus.sakei
NC_012669_140351	CGTTATTCAGGTGTTCGTCGGGCTAATACAAGAGTGTACCGACCTCAGTAGCCGTGACTATCGACAGNNNNNNNNGGGTCGCTGGGAAATGACGTTGATTGGTCC	459	1	no	Beutenbergia.cavernae
NC_014962_140111	CTTTACAGGTGGGAACATGTTTCAGTCTTGAGAGTGTACCGACCTCAGTAGCCGTGACTATCGACAGNNNNNNNNTCTCTTCTGCCTGGCGCTTTGCGTCGCCAC	459	1	no	Isosphaera.pallida
NC_015144_36223	CGTTGGAGGTTACCTATGTACAACAAGTGAAGAGTGTACCGACCTCAGTAGCCGTGACTATCGACAGNNNNNNNNGAGGAGTGAATCTCGATGAGCGAGATGTAC	459	1	no	Weeksella.virosa
NC_004193_39924	CCTGACGATACTGCTCTTGTTGATGTGACAAGAGTGTACCGACCTCAGTAGCCGTGACTATCGACAGNNNNNNNNATGGTGGAAGATATGTCAGAAGCCAATGGC	458	1	no	Oceanobacillus.iheyensis
NC_009523_143577	CAACGTTCAACGCTCAACATCCCGTCCGTTAGAGTGTACCGACCTCAGTAGCCGTGACTATCGACAGNNNNNNNNCATCGTCTCTACCAGAACATTCGCACCCTG	458	1	no	Roseiflexus.sp.
NC_014147_22472	CGGAGCTGGATGATGCCCTAAACAGCGTAGAGAGTGTACCGACCTCAGTAGCCGTGACTATCGACAGNNNNNNNNATGATGAGAGCCTGCTTAGTGATGTGCAAG	458	1	no	Moraxella.catarrhalis
NC_015499_60904	CAGCCCAGATGAACAACTATCCTTCTGTCCAGAGTGTACCGACCTCAGTAGCCGTGACTATCGACAGNNNNNNNNGCAACCCTTTCAAGCCAGGAAGAAGTAGGC	458	1	no	Thermodesulfobium.narugense
NC_021514_5190	CACTTAGCCACGTTATTGACTGAACTAACGAGAGTGTACCGACCTCAGTAGCCGTGACTATCGACAGNNNNNNNNGAAATTGACGTGACGGCACTTGTCGGTAAC	458	1	no	Lactobacillus.plantarum
NC_008358_13996	CGTGAGGTCAACGGTTACACTACTCAATTGAGAGTGTACCGACCTCAGTAGCCGTGACTATCGACAGNNNNNNNNTGAATTCAAAGGACTGTCTCGCGTGAGTTG	457	1	no	Hyphomonas.neptunium
NC_010554_75215	GTGAATATGTTGGCCCATTGTGCGCCCTCTAGAGTGTACCGACCTCAGTAGCCGTGACTATCGACAGNNNNNNNNCGCGAATGGCTTAGTAGTGTATTAACACCG	457	1	no	Proteus.mirabilis
NC_012691_6374	CACCATTCAGTACTGTTTCATTCTGTGCAAAGAGTGTACCGACCTCAGTAGCCGTGACTATCGACAGNNNNNNNNAGGTCATACTGGTTGCCGCAATTGCAGCGG	457	1	no	Tolumonas.auensis
NC_013174_62485	CTGTCTACACCGCTGATGCGCTGGGATAAGAGAGTGTACCGACCTCAGTAGCCGTGACTATCGACAGNNNNNNNNACAATGTTGTACTCGAAGCGCTCAGTCTTG	457	1	no	Jonesia.denitrificans
NC_013521_38431	CCTACATCTCACCCAAATAGGATGCTTTCGAGAGTGTACCGACCTCAGTAGCCGTGACTATCGACAGNNNNNNNNACATGTACTCGGTCGTCAAGGGACGTCAGC	457	1	no	Sanguibacter.keddieii
NC_013766_7492	CAAACAATAATGCCAGCCGAGAGAGCGTTCAGAGTGTACCGACCTCAGTAGCCGTGACTATCGACAGNNNNNNNNTTCGCGCATCTCTTGTAGGATTACTTATGG	457	1	no	Listeria.monocytogenes
NC_013854_30359	CGACGAGGTTAATGGCAGCGGCGAAGCTTGAGAGTGTACCGACCTCAGTAGCCGTGACTATCGACAGNNNNNNNNTTGACATTCATCGTGTTACCAAGACGGTAG	457	1	no	Azospirillum.sp.
NC_014650_80981	GAAGATGGCGGTCTTTATCCAATGCTGCGAAGAGTGTACCGACCTCAGTAGCCGTGACTATCGACAGNNNNNNNNTCGCTAGTTTCATTAGCTGCATTAGCGCCC	457	1	no	Geobacillus.sp.
NC_019042_15725	CAGGTATCTGCGTGGACGCTAGTTGATGATAGAGTGTACCGACCTCAGTAGCCGTGACTATCGACAGNNNNNNNNACTTCTTGAAGTTGAGAGGTTAGCGATTGC	457	1	no	Streptococcus.dysgalactiae
NC_021744_9660	GATCAACGTAATGTACCACAAGCCCTTGTTAGAGTGTACCGACCTCAGTAGCCGTGACTATCGACAGNNNNNNNNAGGCATGTAGGTTAGTGTGAAGACGGCGCC	457	1	no	Lactobacillus.helveticus
NC_006570_61092	GCTTACTACTTGGCTGGATCGGTGTTCGCTAGAGTGTACCGACCTCAGTAGCCGTGACTATCGACAGNNNNNNNNTTCGAGAGGGTTTCGGTGGTATAGTGTTGG	456	1	no	Francisella.tularensis
NC_007088_82914	CGCACAGCAGTCTACATAGACTTCTTGTTTAGAGTGTACCGACCTCAGTAGCCGTGACTATCGACAGNNNNNNNNCGGCGTTCTACCGTCTTTCCTTGGCGGAGC	456	1	no	Xanthomonas.campestris
NC_008048_30735	GTAGAGGAAGCGGCCTATATATTGAACGACAGAGTGTACCGACCTCAGTAGCCGTGACTATCGACAGNNNNNNNNTATGTCTGCCCGATCGCGACGCATCTGACC	456	1	no	Sphingopyxis.alaskensis
NC_008346_55525	GCTTGCCCTGGGCTTCCCGCTTATCTGGAGAGAGTGTACCGACCTCAGTAGCCGTGACTATCGACAGNNNNNNNNGAGCTTTCAAATATATCTTACCCTGGCGAG	456	1	no	Syntrophomonas.wolfei
NC_008618_55429	GAAAGGCGGAACCGACCGGTATTGGTCGGTAGAGTGTACCGACCTCAGTAGCCGTGACTATCGACAGNNNNNNNNCCTCGCAATCCCACGACATATAGATATAGC	456	1	no	Bifidobacterium.adolescentis
NC_010471_7339	CCGTATCAATGCTTTGCGTGCGGCTGGTGAAGAGTGTACCGACCTCAGTAGCCGTGACTATCGACAGNNNNNNNNGACGACAGTTGATCAGCAAGACCCATTAAG	456	1	no	Leuconostoc.citreum
NC_011126_46416	GCTACCGTCAAATCCCAAAGCGTTGTTGTCAGAGTGTACCGACCTCAGTAGCCGTGACTATCGACAGNNNNNNNNGCTTTGTACGGTTCCTTGATGAGGTCTTGC	456	1	no	Hydrogenobaculum.sp.
NC_009085_102175	GTTTAACTGATGCATGGGATGATCTTCCAAAGAGTGTACCGACCTCAGTAGCCGTGACTATCGACAGNNNNNNNNTTCTTAAGCTTCGTGTAGCCCGTGGCTCTG	455	1	no	Acinetobacter.baumannii
NC_010803_25358	CGGGCGAACCTCTGCAATGACCGGCGTTGTAGAGTGTACCGACCTCAGTAGCCGTGACTATCGACAGNNNNNNNNATTTGTTTCAGGCTGTTTGGGTATTCCAGC	455	1	no	Chlorobium.limicola
NC_011144_128200	CGTCATTTGGTATTACTGGAGACGTAGACGAGAGTGTACCGACCTCAGTAGCCGTGACTATCGACAGNNNNNNNNCTCTCACAGCAATAGTAAAGCGTAGGCGCG	455	1	no	Phenylobacterium.zucineum
NC_014153_5915	CACGGCCAAGGAGTTTGAACAAACCATGCAAGAGTGTACCGACCTCAGTAGCCGTGACTATCGACAGNNNNNNNNCGACGGCAAGAAGATCGATTTCATGTTGCC	455	1	no	Thiomonas.intermedia
AGGR_5191	CATTCGTCGTATAGATCACTTTGCGGATGTAGAGTGTACCGACCTCAGTAGCCGTGACTATCGACAGNNNNNNNNGGCGGATCACGCTGTTTAGCGACTCGATGG	454	1	no	0
NC_007576_14633	CATCGCCCGGTTGATCGGAAAGCCCGGACTAGAGTGTACCGACCTCAGTAGCCGTGACTATCGACAGNNNNNNNNGGTGATATCACGTTAACACTCGATGCTAAC	454	1	no	Lactobacillus.sakei
NC_008347_48400	CATCATAATCGAATGAGAAGGTCGAATAACAGAGTGTACCGACCTCAGTAGCCGTGACTATCGACAGNNNNNNNNTGTGGCGAATGAAGTCCTCGCGCACATCGG	454	1	no	Maricaulis.maris
NC_012491_24164	CCTGATGAAGACAACGAATTGTACTACGTTAGAGTGTACCGACCTCAGTAGCCGTGACTATCGACAGNNNNNNNNCTGTCCCAGCGCCATGATCTGCCTCGTATC	454	1	no	Brevibacillus.brevis
NC_012982_6049	CTGATTGTTTAAAGACTGTTGCAATTGGCGAGAGTGTACCGACCTCAGTAGCCGTGACTATCGACAGNNNNNNNNCTGCCCATCAACTGTACCAGCATCAAAGCC	454	1	no	Hirschia.baltica
NC_014008_95246	CAGCTTCGTCAGCTTCAGGAATCTCGGTTTAGAGTGTACCGACCTCAGTAGCCGTGACTATCGACAGNNNNNNNNCGGCTTCAGTAGTTTCGACCGTTTCGACAC	454	1	no	Coraliomargarita.akajimensis
NC_014394_33496	GCAGCATCGTCGAGAATCGGATTGCTGAATAGAGTGTACCGACCTCAGTAGCCGTGACTATCGACAGNNNNNNNNATGCGTTGCTGGTTAGTCTGTCCGAGTGTG	454	1	no	Gallionella.capsiferriformans
NC_018524_60929	CGAACGTCCTCTATTTCGATGTCACCACGAAGAGTGTACCGACCTCAGTAGCCGTGACTATCGACAGNNNNNNNNTGATTCACCCGGCATTCACCCTTCTTCTAC	454	1	no	Nocardiopsis.alba
NC_010995_141024	CGGAGGTAAAGTTGCTCCGCAGATTGTCCCAGAGTGTACCGACCTCAGTAGCCGTGACTATCGACAGNNNNNNNNTCCACCTCCTGTTGGATACAGGCAAACATC	453	1	no	Cellvibrio.japonicus
NC_014008_27531	GATGCACGTAAGGCGTCTCCCAATACCAACAGAGTGTACCGACCTCAGTAGCCGTGACTATCGACAGNNNNNNNNAATGGGCAACTAGTGGATTCGATTGGCTTG	453	1	no	Coraliomargarita.akajimensis
NC_014650_80145	CAGCGATGCTGCTACTTTCGTCACTTCCTTAGAGTGTACCGACCTCAGTAGCCGTGACTATCGACAGNNNNNNNNGCGGTCATGCTGCTTAATGCCAATTCTTTG	453	1	no	Geobacillus.sp.
NC_015160_131065	CAGGATGCCGGGCGTGAGAAAGTCGTGATTAGAGTGTACCGACCTCAGTAGCCGTGACTATCGACAGNNNNNNNNTTTCAGTTGGCATTGAATACCCTGGCTATG	453	1	no	Odoribacter.splanchnicus
NC_015520_89112	CCCGCTCGCACGTGTTTGGCTGAATATGACAGAGTGTACCGACCTCAGTAGCCGTGACTATCGACAGNNNNNNNNCGTATCTTACGATCCCTACCCATTATCAGG	453	1	no	Mahella.australiensis
NC_016622_19546	CAACGATCGCAGGAGCGTATTCCACATCACAGAGTGTACCGACCTCAGTAGCCGTGACTATCGACAGNNNNNNNNACAGTATATGTTCGCTACACATACGATGCG	453	1	no	Azospirillum.lipoferum
NC_017492_10236	GACTAGCGAGGATATGGTTGAGATTGGACTAGAGTGTACCGACCTCAGTAGCCGTGACTATCGACAGNNNNNNNNTAAAGAAGCCGCGCCATCTGAACTCTTTGC	453	1	no	Lactococcus.lactis
NC_022349_4857	CGAACCTTCGCTTTATTCGCGGCTGGATTTAGAGTGTACCGACCTCAGTAGCCGTGACTATCGACAGNNNNNNNNGGAGCAGGTCGCTTCTTCATGGAGACGAAG	453	1	no	Vibrio.alginolyticus
NC_004463_22172	CGATTCACAAGCCAGAAGCACTCTAACCTAAGAGTGTACCGACCTCAGTAGCCGTGACTATCGACAGNNNNNNNNGTTGTTCGTGTTGAAGTAGTGGGCTGTTAC	452	1	no	Bradyrhizobium.japonicum
NC_011593_82886	GCTTATCCGCAAATCAGCTTACTGGTTCTGAGAGTGTACCGACCTCAGTAGCCGTGACTATCGACAGNNNNNNNNGTTCAATCCGAACTATGCGCTGTGTGCAGC	452	1	no	Bifidobacterium.longum
NC_013851_111257	CGAAGCATATTCGGTATCGGCTTTCTGTAAAGAGTGTACCGACCTCAGTAGCCGTGACTATCGACAGNNNNNNNNGGCCTGGACTTCAGCCAATGTTTCACGCGC	452	1	no	Allochromatium.vinosum
NC_015185_2825	CCGCTGTTTCTGCGGGAAACGTTGAGACTTAGAGTGTACCGACCTCAGTAGCCGTGACTATCGACAGNNNNNNNNAGGGAACAATTGTTGATGCTAAATTCCCTG	452	1	no	Desulfurobacterium.thermolithotrophum
NC_007759_34596	CCCTGTGGGCTACGAGTATCTTTGCCACCTAGAGTGTACCGACCTCAGTAGCCGTGACTATCGACAGNNNNNNNNAATAAGATCTGTTCTCGGCATTGACATCAG	451	1	no	Syntrophus.aciditrophicus
NC_013355_29119	CGGATTGATGACCTGTTTCTTCAGGCCTTTAGAGTGTACCGACCTCAGTAGCCGTGACTATCGACAGNNNNNNNNATGATATGATGCCAGATGCCGTGGTCAAGC	451	1	no	Zymomonas.mobilis
NC_015702_31812	GGCTCTCACAGTATAAGGATTCATCCGGTTAGAGTGTACCGACCTCAGTAGCCGTGACTATCGACAGNNNNNNNNGAGCAAGTAGTTTGCAACACCCTGAGAAGC	451	1	no	Parachlamydia.acanthamoebae
NC_012590_507	CGGTGAAGGTGGATTATCCCTAGTGACACGAGAGTGTACCGACCTCAGTAGCCGTGACTATCGACAGNNNNNNNNAGACTTTCTTTAGACGCTTTATTGTCTGCC	450	1	no	Corynebacterium.aurimucosum
NC_014828_16438	CGATGTGACACGGATGTTCTGCTTCAACGAAGAGTGTACCGACCTCAGTAGCCGTGACTATCGACAGNNNNNNNNGAAGATCTGGTACCGCAGTAAGAATTACGG	450	1	no	Ethanoligenens.harbinense
NC_015276_13933	GGTGAATCCTTTCTAGAATGGATGACAGGCAGAGTGTACCGACCTCAGTAGCCGTGACTATCGACAGNNNNNNNNCGTCTTCCTCGTATCACGCCATTTGGCTTG	450	1	no	Marinomonas.mediterranea
NC_016605_60944	CGTACAGCACTGGTAACTGAATAACTAATGAGAGTGTACCGACCTCAGTAGCCGTGACTATCGACAGNNNNNNNNCCTGTGTTCGGCTAACTGCCGCATACAACG	450	1	no	Pediococcus.claussenii
NC_021721_581	CGCCAGCAAGGACTAGTGCAGCGAACGTCAAGAGTGTACCGACCTCAGTAGCCGTGACTATCGACAGNNNNNNNNAGCCAAAGCCATACATGATAACAAGGTGGC	450	1	no	Lactobacillus.casei
CP_006713_24898	GTTACTGCTGTATATCGTCAAGTTTGTCTTAGAGTGTACCGACCTCAGTAGCCGTGACTATCGACAGNNNNNNNNGGCGGGAAATCAGCTGATACAGCCGATTCG	449	1	no	Bifidobacterium.breve
FN_650140_12637	GCTCTAGTTGCCTTGATACATGCTCTGGCTAGAGTGTACCGACCTCAGTAGCCGTGACTATCGACAGNNNNNNNNGATGGTACGGCGACACTTGCAGAAACATTG	449	1	no	Legionella.longbeachae
NC_008347_9754	CGCTTTCGCACCGAAATTGATGAAATTCGCAGAGTGTACCGACCTCAGTAGCCGTGACTATCGACAGNNNNNNNNGCGATCATCGACATGATCGAGCGTTTGTGG	449	1	no	Maricaulis.maris
NC_014934_106868	CTTTATTCTAGCAGCTACACAAGCCCAATTAGAGTGTACCGACCTCAGTAGCCGTGACTATCGACAGNNNNNNNNTGGGTTTATGCCTCCTGAGACTTCGGTGTC	449	1	no	Cellulophaga.algicola
NC_010519_2944	CGATCCTAAAGCAGTTGCTTGTTGCCCTCCAGAGTGTACCGACCTCAGTAGCCGTGACTATCGACAGNNNNNNNNAATAGAAGCATAACCAGCAGCCATTACGTC	448	1	no	Haemophilus.somnus
NC_010644_30540	GAAGTTGTAATGTGTCTGTCGGTAACAACAAGAGTGTACCGACCTCAGTAGCCGTGACTATCGACAGNNNNNNNNCCGAAAGCCATTGATGTGCCAGGCCCGCGG	448	1	no	Elusimicrobium.minutum
NC_012803_78105	GCTCGGTTCCTGTACATGATCCACAGGTAGAGAGTGTACCGACCTCAGTAGCCGTGACTATCGACAGNNNNNNNNTTCCTCGTGACGTGTTCCATCTTCGTGACG	448	1	no	Micrococcus.luteus
NC_008786_111172	GGTTCGCTAGTGTGGTTCGGTCATACTCTTAGAGTGTACCGACCTCAGTAGCCGTGACTATCGACAGNNNNNNNNTTTCATTGGCTACGGCTGGCGCGTCATCAG	447	1	no	Verminephrobacter.eiseniae
NC_010581_45458	CCGCATAAATCAGAATGGTGGTTTCGAGCGAGAGTGTACCGACCTCAGTAGCCGTGACTATCGACAGNNNNNNNNAGGAAATCAGGGCCGCAACGAGATTGAAAC	447	1	no	Beijerinckia.indica
NC_012489_26405	GCATGTGGTTGTCGAAAGAGTGGCAATACTAGAGTGTACCGACCTCAGTAGCCGTGACTATCGACAGNNNNNNNNCGAAGGCCTGCAATGGAGACAGTGGCTTAC	447	1	no	Gemmatimonas.aurantiaca
NZ_AKGH01000001_100970	GCTAGTCACCGCACTGATGGTCATGCCTTTAGAGTGTACCGACCTCAGTAGCCGTGACTATCGACAGNNNNNNNNATAGTTCATGAACCGAACTGCATCGGCGGC	447	1	no	Vibrio.cholerae
NC_009454_45695	CCTGACGCCTTTATCGAGAATATTCTTAGTAGAGTGTACCGACCTCAGTAGCCGTGACTATCGACAGNNNNNNNNGATTGGTACGCAGGCATCGGCCAGAGCCTC	446	1	no	Pelotomaculum.thermopropionicum
NC_012691_66529	CACAAAGTTATCAAGAGGCATCAATTCCAGAGAGTGTACCGACCTCAGTAGCCGTGACTATCGACAGNNNNNNNNGACCGGATCCATCCACCCTACCGGTGTGGG	446	1	no	Tolumonas.auensis
NC_013757_88868	CTCAGCGCTCATGGTCCTGTGCTACCCGTAAGAGTGTACCGACCTCAGTAGCCGTGACTATCGACAGNNNNNNNNCAGTTCTTCGACCTTGTTCCTGATCTTGTC	446	1	no	Geodermatophilus.obscurus
NC_014828_91198	GTGAGCATGTTCTGCTTGGCGCCCAGGACGAGAGTGTACCGACCTCAGTAGCCGTGACTATCGACAGNNNNNNNNTTATCCGCGCTGTATTTATTGGAAAGGAAC	446	1	no	Ethanoligenens.harbinense
NC_015510_14522	GCAACATCAATGCGAATGGTATCAACCCTTAGAGTGTACCGACCTCAGTAGCCGTGACTATCGACAGNNNNNNNNGTCAGGAAGCCATCAAGACTGGTATTAGCC	446	1	no	Haliscomenobacter.hydrossis
NC_016641_84086	GGGATGCCGTGATAGCCGATAGCTCACGAAAGAGTGTACCGACCTCAGTAGCCGTGACTATCGACAGNNNNNNNNCCGTTTCCTGAATAGTTGCTTGGTTGTAAC	446	1	no	Paenibacillus.terrae
NC_017465_8017	GCGGCCGTAACGATCTTAACTTCCAAGGCAAGAGTGTACCGACCTCAGTAGCCGTGACTATCGACAGNNNNNNNNCACCTCTTCCAATACCACGAACAACGCCAC	446	1	no	Lactobacillus.fermentum
STX2_406	GAACGTTCCGGAATGCAAATCAGTCGTCACAGAGTGTACCGACCTCAGTAGCCGTGACTATCGACAGNNNNNNNNTATACCACTCTGCAACGTGTCGCAGCGCTG	446	1	no	0
BFPA_121	TCAGAAGTAATGAGCGCAACGTCTGCAATTAGAGTGTACCGACCTCAGTAGCCGTGACTATCGACAGNNNNNNNNTCTGATTCCAATAAGTCGCAGAATGCTATT	445	1	no	0
NC_004116_34470	GTTTACCAGAACCGCTAGCATCCGTGAAGTAGAGTGTACCGACCTCAGTAGCCGTGACTATCGACAGNNNNNNNNTGTCAATGCTCTCCATAATGGCCGCACGAC	445	1	no	Streptococcus.agalactiae
NC_010519_43549	GGACGCTCATGATAAGTAGGCGTTTGCACCAGAGTGTACCGACCTCAGTAGCCGTGACTATCGACAGNNNNNNNNAACAACGGTTTATTAATCCGCTTTACCTCC	445	1	no	Haemophilus.somnus
NC_014375_48364	CAGAGTATCAGAACGGCTGAGCGATTAAGCAGAGTGTACCGACCTCAGTAGCCGTGACTATCGACAGNNNNNNNNTGGTATGGCGTTAGATTCTTGGTCCATTCG	445	1	no	Brevundimonas.subvibrioides
NC_014922_58004	CATTTGGCAAAGTGAGGTTAAATAGTACCAAGAGTGTACCGACCTCAGTAGCCGTGACTATCGACAGNNNNNNNNGTGCGGTGGATGCCATTGGCACTGGCTCGC	445	1	no	Haemophilus.influenzae
NC_015510_103934	GCGGTACCGATTTGGTGACCCACACGTTGCAGAGTGTACCGACCTCAGTAGCCGTGACTATCGACAGNNNNNNNNCATTGGAACTATAGTACACCCGACTGAATG	445	1	no	Haliscomenobacter.hydrossis
NC_003450_55795	GAAGTTGTGGAAGAGTTCGCGTCCGGAAATAGAGTGTACCGACCTCAGTAGCCGTGACTATCGACAGNNNNNNNNTTCGTCTTCCTTGCCGGTGCTTAAGACACC	444	1	no	Corynebacterium.glutamicum
NC_004663_139032	CTGACCAATACTCGTGTCTTGCCGGGTTCAAGAGTGTACCGACCTCAGTAGCCGTGACTATCGACAGNNNNNNNNACAACGATGTAACGGATATCGGCAATCTTG	444	1	no	Bacteroides.thetaiotaomicron
NC_009085_45280	CGTATTGCAGCACAAGCAGCTCCATCCCTTAGAGTGTACCGACCTCAGTAGCCGTGACTATCGACAGNNNNNNNNGTCCAAACAACACTTCAAGGTGTATTAACC	444	1	no	Acinetobacter.baumannii
NC_014008_63218	GCACACATGCTGACGAAGCTCTAAACTTGCAGAGTGTACCGACCTCAGTAGCCGTGACTATCGACAGNNNNNNNNAGGCCTTGGAATATGATGAAGTGGTCATTG	444	1	no	Coraliomargarita.akajimensis
NC_014148_9885	GGTGGAAGCCTGGAGCCTGGCGATTTCAGGAGAGTGTACCGACCTCAGTAGCCGTGACTATCGACAGNNNNNNNNGATGATATCTTCCTGAGCAAGATTCATCCC	444	1	no	Planctomyces.limnophilus
NC_015276_48857	GCCAGCGAACTTTAAGGGAGCAGAGCTCGTAGAGTGTACCGACCTCAGTAGCCGTGACTATCGACAGNNNNNNNNAACAGCGGGTTCAGCAAGATGGTTTGATTC	444	1	no	Marinomonas.mediterranea
NC_015424_42843	CCGTTGCATGGTGTGTGGCACTCATAACCCAGAGTGTACCGACCTCAGTAGCCGTGACTATCGACAGNNNNNNNNGAACTATCAACAGACCATGATGTCCCACGC	444	1	no	Aeromonas.veronii
NC_021362_10411	GGAGCGGCAGGATATTGACGAACTCATCTAAGAGTGTACCGACCTCAGTAGCCGTGACTATCGACAGNNNNNNNNTTATGCTGATCGAAGACAGGCGTATATGCC	444	1	no	Bacillus.licheniformis
NC_005085_97533	CGCATTATCCGCCTGCGTTACATCTTGCTCAGAGTGTACCGACCTCAGTAGCCGTGACTATCGACAGNNNNNNNNGCTCAATAGATTGGCGCGTTGCTCCAATGC	443	1	no	Chromobacterium.violaceum
NC_006177_31405	CGAGGGAGGCGTGATCGGTATGGCCCAGGCAGAGTGTACCGACCTCAGTAGCCGTGACTATCGACAGNNNNNNNNAACATCCATATAATAACAGCATAGGGAATG	443	1	no	Symbiobacterium.thermophilum
NC_011750_59513	GATAATGGCGGCAACACACCGGATGATGGTAGAGTGTACCGACCTCAGTAGCCGTGACTATCGACAGNNNNNNNNTCTGACAATCCTCCAGTACCGCCTGATGAC	443	1	no	Escherichia.coli
NC_014408_34911	CAACCTTTATATTTGAGCCTCCCTGTCCTTAGAGTGTACCGACCTCAGTAGCCGTGACTATCGACAGNNNNNNNNGGTATTCCTCCACATCAGCACCTGAAGATG	443	1	no	Methanothermobacter.marburgensis
CP_002379_122338	GACGAAACGAGGAATCAACCATCCAGATGAAGAGTGTACCGACCTCAGTAGCCGTGACTATCGACAGNNNNNNNNAGGGCAGGTTCCCTCCGATCTCAGAATTAG	442	1	no	Arthrobacter.phenanthrenivorans
NC_008346_72057	CTCGAGATTACGGCTATAACGGATGATCAAAGAGTGTACCGACCTCAGTAGCCGTGACTATCGACAGNNNNNNNNGCTTCCAAAGCTCGCCGGATAGATTCAGAG	442	1	no	Syntrophomonas.wolfei
NC_010644_8472	CCATAGAGCGGGTGCTAACTTAATAGTAGCAGAGTGTACCGACCTCAGTAGCCGTGACTATCGACAGNNNNNNNNCGCCTCAATGCCGGAAAGCGGAAATAATGC	442	1	no	Elusimicrobium.minutum
NC_013730_184460	CTTTACCATCGACAAACGTTACACCTGCCTAGAGTGTACCGACCTCAGTAGCCGTGACTATCGACAGNNNNNNNNTCGTATTGGGTTTCAGGCCTGTCAGCGTTC	442	1	no	Spirosoma.linguale
NC_013757_24609	CCGACGCCCTTCTAAGGATCTCTATGCGTAAGAGTGTACCGACCTCAGTAGCCGTGACTATCGACAGNNNNNNNNCATGTAGAACATGCGGAAGTTTACCTCGGC	442	1	no	Geodermatophilus.obscurus
NC_013943_74082	CCCATAATATGCCTGCTTGCATGTGACACTAGAGTGTACCGACCTCAGTAGCCGTGACTATCGACAGNNNNNNNNCTGGGAGTAATAGGCGGAAAGTGGAAACTG	442	1	no	Denitrovibrio.acetiphilus
NC_018017_45048	GGTTGTGCCGTCAGATACCCGAAGTAGCCAAGAGTGTACCGACCTCAGTAGCCGTGACTATCGACAGNNNNNNNNAATATGAGGCAGTCACTGAAACCATCGATG	442	1	no	Desulfitobacterium.dehalogenans
NC_007643_144248	CGAAACGATGGAACGAACCGTTGGCATGAGAGAGTGTACCGACCTCAGTAGCCGTGACTATCGACAGNNNNNNNNCCGAACAATCAGGTCGAACAACCAGGATAG	441	1	no	Rhodospirillum.rubrum
NC_009379_28739	CGTACAAGATGCCGTATTCCAGCAAAGTATAGAGTGTACCGACCTCAGTAGCCGTGACTATCGACAGNNNNNNNNTTATCGAGGCGCAATAGTCGATCAGGTACG	441	1	no	Polynucleobacter.necessarius
NC_013766_100350	CAACGTCCGTCCTCTACTGTTGGAAGGATAAGAGTGTACCGACCTCAGTAGCCGTGACTATCGACAGNNNNNNNNAGCGCTTTCGATGGATTGAATAAAGCTTCC	441	1	no	Listeria.monocytogenes
NC_015381_80592	GCGACACGCATGGTGTTCTTGTCGAAGGTGAGAGTGTACCGACCTCAGTAGCCGTGACTATCGACAGNNNNNNNNGGTCTATACCTGAACTTTATGCGTCCTTTC	441	1	no	Burkholderia.gladioli
LT_371	GGGTGAGGGCTGTATACGCCTAATACATCAAGAGTGTACCGACCTCAGTAGCCGTGACTATCGACAGNNNNNNNNCCACCTAACGCAGAAACCTCCTGTTCATAT	440	1	no	0
NC_009720_126888	CTGACGGATCACGTGGCTAAGCTTCACGTGAGAGTGTACCGACCTCAGTAGCCGTGACTATCGACAGNNNNNNNNGTTCAGAATCGCCTGTTGACGCAGTATGAC	440	1	no	Xanthobacter.autotrophicus
NC_014363_52252	CATGACGCGAAGACATCGTCACGAGAACTGAGAGTGTACCGACCTCAGTAGCCGTGACTATCGACAGNNNNNNNNGTAGCTCGCTCATGAGCGCTATGGTGTTAC	440	1	no	Olsenella.uli
NC_014623_36351	CCGTCGCCACGCAAGCGATTGAGCTTGTCTAGAGTGTACCGACCTCAGTAGCCGTGACTATCGACAGNNNNNNNNACTTTGAGATAAAGCATCTTGTGTGTCAGG	440	1	no	Stigmatella.aurantiaca
NC_015945_48085	CCCAGTTGCGTACAGGTGTAATCTTGTGTGAGAGTGTACCGACCTCAGTAGCCGTGACTATCGACAGNNNNNNNNGTAGGTGTAATACTGCCCACGGTGATTTCG	440	1	no	Muricauda.ruestringensis
NC_004463_32955	GCAGTATGCTGCGATGCGAAGAGGGATATAAGAGTGTACCGACCTCAGTAGCCGTGACTATCGACAGNNNNNNNNACGGTGCATTGACGCAATATTACGCATTCG	439	1	no	Bradyrhizobium.japonicum
NC_007298_116911	GTGTTCTGAGCCGTTTAGTTACTCGTTGCTAGAGTGTACCGACCTCAGTAGCCGTGACTATCGACAGNNNNNNNNCTCAGCACCAGGATAATGGCTTTGGGCCAC	439	1	no	Dechloromonas.aromatica
NC_010505_165744	CCGCATCAACTGCCAGCCAATGTATGCAAAAGAGTGTACCGACCTCAGTAGCCGTGACTATCGACAGNNNNNNNNTGCGCTGCTAATTCGAGGGCAGTAGCCTTG	439	1	no	Methylobacterium.radiotolerans
NC_011593_56023	GGAAGTACCAGATTTAGGAGATATGACCAAAGAGTGTACCGACCTCAGTAGCCGTGACTATCGACAGNNNNNNNNTCCCAAAGCCGTGCTCAGACAACACTATCC	439	1	no	Bifidobacterium.longum
NC_013757_90056	GACCCGTCGGGCGCAGATGAGGGTGATGGCAGAGTGTACCGACCTCAGTAGCCGTGACTATCGACAGNNNNNNNNTACTAAGAAGACATTGCATTAGTTGGTTGG	439	1	no	Geodermatophilus.obscurus
NC_013854_59457	CACAATATAGGCTCTTTCGGAACGAACGACAGAGTGTACCGACCTCAGTAGCCGTGACTATCGACAGNNNNNNNNTGCGATCATATCCATTCCTTCGGTTGCGCC	439	1	no	Azospirillum.sp.
NC_014225_23079	GCTGATTGGCTCCTTTCTTCCAAACGTAGAAGAGTGTACCGACCTCAGTAGCCGTGACTATCGACAGNNNNNNNNTTTCCTTTGAACTGCCTCCTATCCGCTCAG	439	1	no	Waddlia.chondrophila
NC_015520_97861	CCTGCAGCAGTAATAGGAGCACTTGCTCCCAGAGTGTACCGACCTCAGTAGCCGTGACTATCGACAGNNNNNNNNAGCACTTCGGCGTTCATTAAAGTTACGGTG	439	1	no	Mahella.australiensis
CP_002379_27669	CATCACACTTCATTAGCCGGTTCCGTGCATAGAGTGTACCGACCTCAGTAGCCGTGACTATCGACAGNNNNNNNNAACAAAGGCCGCGTAAGTTGCCAGGCATGG	438	1	no	Arthrobacter.phenanthrenivorans
NC_018106_122629	GCAGTTTGGGTATTATACAACCGCGCCGGCAGAGTGTACCGACCTCAGTAGCCGTGACTATCGACAGNNNNNNNNTTATGTTCGTCTGCAATGTCGGCAAATAAC	438	1	no	Klebsiella.oxytoca
NC_008048_42544	GACCGGGATCGTGTTGGTATCGACGTCATAAGAGTGTACCGACCTCAGTAGCCGTGACTATCGACAGNNNNNNNNCGTGATGACATCAACACGCTCAAGTAGGTC	437	1	no	Sphingopyxis.alaskensis
NC_015312_46082	CGAGACGGTTTCCGATGTGTAATTTGCGGCAGAGTGTACCGACCTCAGTAGCCGTGACTATCGACAGNNNNNNNNGCTCGGAAATTGAGAATGCATGTACTTAAG	437	1	no	Pseudonocardia.dioxanivorans
NC_009707_34262	GGCGTTTATGTTCGCCTTTAAATGCGCCGCAGAGTGTACCGACCTCAGTAGCCGTGACTATCGACAGNNNNNNNNTCCGCCAAAGTTGATTTGCGAGCTACTATC	436	1	no	Campylobacter.jejuni
NC_009943_36933	CTTTGCCCGGTTTATTCATGTCACCATCGGAGAGTGTACCGACCTCAGTAGCCGTGACTATCGACAGNNNNNNNNCGATGCCGGCTATTTAAGACGGTACACACC	436	1	no	Desulfococcus.oleovorans
NC_010519_8488	CGGTGACTTTCCAGAAGGGAGCTTGTCTGCAGAGTGTACCGACCTCAGTAGCCGTGACTATCGACAGNNNNNNNNAATAGGCACTATCTTGCCAGCCTGTTGATG	436	1	no	Haemophilus.somnus
NC_011999_25883	GGAAGTTCTGTGTGATGTGCATGCGCTACAAGAGTGTACCGACCTCAGTAGCCGTGACTATCGACAGNNNNNNNNTGTCGCGCTTCATCATGCTTAGATTTACTC	436	1	no	Macrococcus.caseolyticus
NC_012489_106858	GAGTGTAGAGCTGAGCTGATACTTCGCCATAGAGTGTACCGACCTCAGTAGCCGTGACTATCGACAGNNNNNNNNGGTCAGGTTCATCAGGTTCACCTGCAATCC	436	1	no	Gemmatimonas.aurantiaca
NC_012785_59551	CAGTTTGCTGCATGGTCGAGGTTATGAATGAGAGTGTACCGACCTCAGTAGCCGTGACTATCGACAGNNNNNNNNTCGAAGCGCTCCAGCCGAGTTCGTTTATGG	436	1	no	Kosmotoga.olearia
NC_013216_94879	GGTGGTGCTGTTTGAATATCAGCCTACACGAGAGTGTACCGACCTCAGTAGCCGTGACTATCGACAGNNNNNNNNATACTGTTCAGGCAATACCGGAACTGCGCC	436	1	no	Desulfotomaculum.acetoxidans
NC_013440_47662	GATGTTCTGTGGATCGTTGAACTCGGTGCGAGAGTGTACCGACCTCAGTAGCCGTGACTATCGACAGNNNNNNNNACGGCTGGTTCCATACTTGCGATGATAGTC	436	1	no	Haliangium.ochraceum
NC_014011_17925	GTATTGCATCTATACCTTCGCTTTGTCCGAAGAGTGTACCGACCTCAGTAGCCGTGACTATCGACAGNNNNNNNNTGCATATAGCAGCATCTGCAAGGCCGTTTC	436	1	no	Aminobacterium.colombiense
NC_014650_21507	GTATCCATTGAACTGGCCACGGTGACGTCGAGAGTGTACCGACCTCAGTAGCCGTGACTATCGACAGNNNNNNNNCTGATGAGACAACACGGATATAACAAAGAC	436	1	no	Geobacillus.sp.
NC_015312_224181	CTAGGTCGAGTGAGGTGATGAGAAATTCCTAGAGTGTACCGACCTCAGTAGCCGTGACTATCGACAGNNNNNNNNGGAATCGGCCCATATTCGGTCAGACCTCCG	436	1	no	Pseudonocardia.dioxanivorans
NC_016011_21014	GAGCCGTCGTAACAGCGGTTATGCTTAGGAAGAGTGTACCGACCTCAGTAGCCGTGACTATCGACAGNNNNNNNNGAATCGGTTATGTGATATCGATTGCGCTCG	436	1	no	Listeria.ivanovii
BFPA_311	CATTTGGTTACTATCTGACGCTTACCAGGTAGAGTGTACCGACCTCAGTAGCCGTGACTATCGACAGNNNNNNNNTAAATGTAGGTCCAGCAAACAATAACACCG	435	1	no	0
NC_003143_17251	GCCACATCACCGATGTGATTCAGTTCATTGAGAGTGTACCGACCTCAGTAGCCGTGACTATCGACAGNNNNNNNNTTCTGACTTGACGCCACAGTACAGCGAGCG	435	1	no	Yersinia.pestis
NC_004663_56511	GAGTGTAGACGGTAGCAACAGTCGGACTTTAGAGTGTACCGACCTCAGTAGCCGTGACTATCGACAGNNNNNNNNACTCCGTCCATCCCATCATTCCTGCCAGAC	435	1	no	Bacteroides.thetaiotaomicron
NC_007948_66223	GCTCAAGTATCCAGTGCGGCACTTGCACGGAGAGTGTACCGACCTCAGTAGCCGTGACTATCGACAGNNNNNNNNTGTTTGCAATGTCGTGGTCCTGTAAAGTCG	435	1	no	Polaromonas.sp.
NC_010471_27706	CGTTGGTCAATAGTTGGCAGACTGCAATGAAGAGTGTACCGACCTCAGTAGCCGTGACTATCGACAGNNNNNNNNCCGATACAGGAAACGCAGATGCTTTCAATG	435	1	no	Leuconostoc.citreum
NC_014147_51218	CCACGCATCAACATTGCCGAATATGCCAAAAGAGTGTACCGACCTCAGTAGCCGTGACTATCGACAGNNNNNNNNGCCACTTCGGCAGGATCATCAACCTCAATG	435	1	no	Moraxella.catarrhalis
NC_014394_98325	CAGGTATTTCGCGGCTTGCTTGATAGCTTTAGAGTGTACCGACCTCAGTAGCCGTGACTATCGACAGNNNNNNNNCCGGCTATCTGGCAACCCATGATGCAACAG	435	1	no	Gallionella.capsiferriformans
NC_015601_23821	GGCAAACAGACATTCGTGTGATCCAACCTGAGAGTGTACCGACCTCAGTAGCCGTGACTATCGACAGNNNNNNNNCGATGCATTTCTACCGCCGGAATTACGTTC	435	1	no	Erysipelothrix.rhusiopathiae
NC_020819_11816	GCCCAATTCGCTAGACTGATGCAATCTGTCAGAGTGTACCGACCTCAGTAGCCGTGACTATCGACAGNNNNNNNNCTAACGGAATTAAACCATTCAAGTGGCAGG	435	1	no	Lactobacillus.brevis
STP_1121	TTAAACCCTGGCGTTCCATCGGAAATCTGAAGAGTGTACCGACCTCAGTAGCCGTGACTATCGACAGNNNNNNNNCTACGTTGTCAACGTATCTGATCCCGGCGC	435	1	no	0
NC_003450_91586	GGTATTTACCATTGAACCAGGGAGCGTGTGAGAGTGTACCGACCTCAGTAGCCGTGACTATCGACAGNNNNNNNNGTTTACCTGGGTCATTCCGGTGGAATGCTC	434	1	no	Corynebacterium.glutamicum
NC_009663_27267	GATACCGTCCATTTCATTATCGGTTCCCATAGAGTGTACCGACCTCAGTAGCCGTGACTATCGACAGNNNNNNNNGATGCCTTCATAGACGGCGGAAACATAGGC	434	1	no	Sulfurovum.sp.
NC_009972_128482	CAAGAATATGCCCTCGTTGATACCCTAACCAGAGTGTACCGACCTCAGTAGCCGTGACTATCGACAGNNNNNNNNGCGATTCGGCTTGGTTTAGGCATGGTGCAC	434	1	no	Herpetosiphon.aurantiacus
NC_011959_56100	GGTATCGACGTCAGTATGATGCGACCCGATAGAGTGTACCGACCTCAGTAGCCGTGACTATCGACAGNNNNNNNNCCGGACCAACAAGTCATCTTGATGGTGTCG	434	1	no	Thermomicrobium.roseum
NC_013410_99249	CTGAGCGCTATGATGCCTTGTACATGGTGGAGAGTGTACCGACCTCAGTAGCCGTGACTATCGACAGNNNNNNNNAGGTTTACGGACAAATTGTGATGGCGCTTG	434	1	no	Fibrobacter.succinogenes
NC_014008_17625	CGAGAACTCAGTCCCTGCTAAGCTGGCGTGAGAGTGTACCGACCTCAGTAGCCGTGACTATCGACAGNNNNNNNNGTTGTCAGAATTCGTGGAAGTACTGACATG	434	1	no	Coraliomargarita.akajimensis
NC_014934_82994	CGAATAAGAAGGTGCGTGGTTTCCGTGTCTAGAGTGTACCGACCTCAGTAGCCGTGACTATCGACAGNNNNNNNNCCTAAAGAGGAACAATATGGGCAGACATCG	434	1	no	Cellulophaga.algicola
NC_016909_7926	CGAGGCTGATTCCTCTCTACCTACATATTTAGAGTGTACCGACCTCAGTAGCCGTGACTATCGACAGNNNNNNNNATTATGTGCTTGCAGCGAGCCTACTGCTGG	434	1	no	Rickettsia.rickettsii
NC_018011_32241	GTTTGTCGAACGAAGCGTTGATCTCCTTCTAGAGTGTACCGACCTCAGTAGCCGTGACTATCGACAGNNNNNNNNCCTTGTAGGTGAAGACCTTCATCGAGCAGG	434	1	no	Alistipes.finegoldii
CP_007032_28169	GGTAACTCCGATTGAGCGATTACCGTTATGAGAGTGTACCGACCTCAGTAGCCGTGACTATCGACAGNNNNNNNNGGTTAAGGTAGCCATCATAACCGACCACTC	433	1	no	Desulfitobacterium.metallireducens
EAEA_1846	TCGAGTACGCCAGGACAGGTCGTCGTGTCTAGAGTGTACCGACCTCAGTAGCCGTGACTATCGACAGNNNNNNNNGCTAACGGTAAGGCAACCGTAACGTTGAAG	433	1	no	0
NC_002936_1930	GTAGCGGCAGGGTATATTTCAAGCTCACATAGAGTGTACCGACCTCAGTAGCCGTGACTATCGACAGNNNNNNNNGTAGAACTTCCCTTCTTCTGTTAGTTCCCG	433	1	no	Dehalococcoides.ethenogenes
NC_002937_87115	CCAGTTGAAGCAGTTCAAAGGCCTCATCACAGAGTGTACCGACCTCAGTAGCCGTGACTATCGACAGNNNNNNNNTCCCATGACGTCGTTTGACAATCTCTTGTG	433	1	no	Desulfovibrio.vulgaris
NC_010382_126537	GCCCATAGCCGCCACTTGTTTCGCATCGTCAGAGTGTACCGACCTCAGTAGCCGTGACTATCGACAGNNNNNNNNTAATGCTTCTCCAACAAGAACGCCACTAGC	433	1	no	Lysinibacillus.sphaericus
NC_010524_79127	GTGAAATGGAGTGTCCTATGAAACGATTGTAGAGTGTACCGACCTCAGTAGCCGTGACTATCGACAGNNNNNNNNTCTGGATGAAGTAGCTGCTAGGCACGCCGC	433	1	no	Leptothrix.cholodnii
NC_010718_32606	GTGCTGGTGCACCTCTACTGTTTCTGTTATAGAGTGTACCGACCTCAGTAGCCGTGACTATCGACAGNNNNNNNNCTTGTCCCAATTGAAATTGAAGGGCTTCCG	433	1	no	Natranaerobius.thermophilus
NC_012803_82140	GAATGCGAAATCTTGGGTAGAAACATCATTAGAGTGTACCGACCTCAGTAGCCGTGACTATCGACAGNNNNNNNNGGACTTAAGGCGATGCTGTTCGGCGTCAAG	433	1	no	Micrococcus.luteus
NC_013216_136771	GTTAAGACTATCTCGATGAATCTTGCTTAAAGAGTGTACCGACCTCAGTAGCCGTGACTATCGACAGNNNNNNNNTCGCCTTACCGCCGTCTGCAGGCGAACTGC	433	1	no	Desulfotomaculum.acetoxidans
NC_013766_23317	GGACGTTCAAACTCGAAGCGGACAAATCGTAGAGTGTACCGACCTCAGTAGCCGTGACTATCGACAGNNNNNNNNTGATGAACCGATGTTCATCGAGGTGGAATG	433	1	no	Listeria.monocytogenes
NC_014033_120553	CTTATACCGACAGCCTGGCTGGTTATACCAAGAGTGTACCGACCTCAGTAGCCGTGACTATCGACAGNNNNNNNNAAGGTATACAAGAGGTTTCTGTGTCGCGTG	433	1	no	Prevotella.ruminicola
NC_014922_47187	GTGGGATTATCCATTCAGTCACGCTTGCCCAGAGTGTACCGACCTCAGTAGCCGTGACTATCGACAGNNNNNNNNATGGTGCTGAGTTTATATCCGCTAGCAGTC	433	1	no	Haemophilus.influenzae
NC_015601_51734	GTTGGTTTATGGGCATCTTTATCGAGAACGAGAGTGTACCGACCTCAGTAGCCGTGACTATCGACAGNNNNNNNNTTGGTTTCACCCGAGCCTGGCTTATTCACC	433	1	no	Erysipelothrix.rhusiopathiae
NC_017456_6	CCGTGTTGCGCCATAATGCACTTCTAAGCAAGAGTGTACCGACCTCAGTAGCCGTGACTATCGACAGNNNNNNNNAAGCCGCCATAGTATGGTCTAATACTCTCG	433	1	no	Gardnerella.vaginalis
NC_022247_19047	GTCATTCGGAACTCGTTGCATGCATCCAGAAGAGTGTACCGACCTCAGTAGCCGTGACTATCGACAGNNNNNNNNTATAGTGGGTTGATCTCCCTCTTACACGCG	433	1	no	Variovorax.paradoxus
NC_004350_2024	GAGAAGGACTTTGTTAAAGAATCTAAGGCGAGAGTGTACCGACCTCAGTAGCCGTGACTATCGACAGNNNNNNNNGGTCTTTCCACTCCGCTTCGCCGTCAGTTG	432	1	no	Streptococcus.mutans
NC_008228_172217	CCAGTTTGATTTGTTATTGCTGGATATTCAAGAGTGTACCGACCTCAGTAGCCGTGACTATCGACAGNNNNNNNNCCATCAAGCGCTGCAGGCTATGCACACCGG	432	1	no	Pseudoalteromonas.atlantica
NC_009720_133877	GATTGGCTGGAAATTTGCATGGTCCAATCCAGAGTGTACCGACCTCAGTAGCCGTGACTATCGACAGNNNNNNNNTTGGCTCTCATGAACCGATCACCGTTTCGG	432	1	no	Xanthobacter.autotrophicus
NC_012590_58015	CAGCTCTATCAGGAAGAAGAAACCGCGCATAGAGTGTACCGACCTCAGTAGCCGTGACTATCGACAGNNNNNNNNATGTCGGAAGAGTTCAAGGCCCAAGGTTCG	432	1	no	Corynebacterium.aurimucosum
NC_012917_160844	CGGGCAAACGGACAGCGGCTATGAATATCTAGAGTGTACCGACCTCAGTAGCCGTGACTATCGACAGNNNNNNNNGCAAATTACCTTTAACGAGCCGATTCTGTG	432	1	no	Pectobacterium.carotovorum
NC_020819_47950	CATCTCTTATTTCCTCCTTAGCACAACGGCAGAGTGTACCGACCTCAGTAGCCGTGACTATCGACAGNNNNNNNNGCCCTTGGCCCAAGGTTTATTGCGTACACG	432	1	no	Lactobacillus.brevis
NC_003143_146396	CACTGATCATGCCATTCGTTAACTGGAAGGAGAGTGTACCGACCTCAGTAGCCGTGACTATCGACAGNNNNNNNNCGGTTCTTTGCTCTTGCCAATCCGCACCCG	431	1	no	Yersinia.pestis
NC_007722_53124	CGAGATTCGTGGGCAGTTGAACAATTATCCAGAGTGTACCGACCTCAGTAGCCGTGACTATCGACAGNNNNNNNNGTATGACGATATGCCGGCCTATACCCATGG	431	1	no	Erythrobacter.litoralis
NC_011312_73129	GGTTCCCAAGTTCTGCGGCTCTAATATAGAAGAGTGTACCGACCTCAGTAGCCGTGACTATCGACAGNNNNNNNNACAAGAACCCGAGATTACGCATTGACGTTG	431	1	no	Aliivibrio.salmonicida
NC_012917_123242	CAGAAGACAAGCAACAGCGAATCTCACTTCAGAGTGTACCGACCTCAGTAGCCGTGACTATCGACAGNNNNNNNNAGCGCTCATGCTGGTTCTGTGGGTGAACCG	431	1	no	Pectobacterium.carotovorum
NC_004463_168957	CGCCGATCCGATAGAGCGGGAAATCCGAGTAGAGTGTACCGACCTCAGTAGCCGTGACTATCGACAGNNNNNNNNTCGTTTGCTTCCAGGTCAATTCGAAGTCTG	430	1	no	Bradyrhizobium.japonicum
NC_004603_13345	CGACTGCCTTGCGTAACGCCACTCAATAGAAGAGTGTACCGACCTCAGTAGCCGTGACTATCGACAGNNNNNNNNTAGGCTATATCGCCCAATATTTGAGCACAG	430	1	no	Vibrio.parahaemolyticus
NC_012491_58863	GCTGAGGTAACGGATGGTAAACAGTACTATAGAGTGTACCGACCTCAGTAGCCGTGACTATCGACAGNNNNNNNNCTACAGGCTGTCAGAGATAAACTCGATGCG	430	1	no	Brevibacillus.brevis
NC_012917_130929	CGTCTTGGAATCCCTGTCGCCTGCCTGAATAGAGTGTACCGACCTCAGTAGCCGTGACTATCGACAGNNNNNNNNGCGATAGGTTTCAATCAGCGTTGACAGAGC	430	1	no	Pectobacterium.carotovorum
NC_013715_38515	GAAAGATTACGAGGGTTTCACTTTGGTGGTAGAGTGTACCGACCTCAGTAGCCGTGACTATCGACAGNNNNNNNNTCCTCTGGGTGTGTGGCCGTCTATCTTGTG	430	1	no	Rothia.mucilaginosa
NC_013739_70767	CACTCACCTATCGCAGGTTTGCAGAAAGAAAGAGTGTACCGACCTCAGTAGCCGTGACTATCGACAGNNNNNNNNTTCTCGATGATCCCGCTCGCTCAGAGTTGC	430	1	no	Conexibacter.woesei
NC_014147_61937	CTATGATAGTGCCTGACCCTGTGACAATCGAGAGTGTACCGACCTCAGTAGCCGTGACTATCGACAGNNNNNNNNTGCTACGCACTGTCAACGCAGGATTATCCG	430	1	no	Moraxella.catarrhalis
NC_014365_37304	CATCTGCCGCGCTATCAGCTAGTGTTAGTCAGAGTGTACCGACCTCAGTAGCCGTGACTATCGACAGNNNNNNNNAGTCTGATTCCCAAAGTGTGCAATTGGCCG	430	1	no	Desulfarculus.baarsii
NC_015318_7725	CCGCTTTGAATGTAAAGAGTGATGCTTTGGAGAGTGTACCGACCTCAGTAGCCGTGACTATCGACAGNNNNNNNNTCTTGGCAAGCCTGTTTGACGCATTGAGCG	430	1	no	Hippea.maritima
NC_015856_47934	GCGCATCCAGGAGTGACCGAGAAGAGTGAAAGAGTGTACCGACCTCAGTAGCCGTGACTATCGACAGNNNNNNNNCTACACTGACGATCACTATCAAACATTCAG	430	1	no	Collimonas.fungivorans
NC_016605_2152	GTGCTTCATTTGGGATTCGTGGTAGTATCGAGAGTGTACCGACCTCAGTAGCCGTGACTATCGACAGNNNNNNNNAGACCGGCGTTACAACGATGGCAATTTCAC	430	1	no	Pediococcus.claussenii
NC_021905_142028	GATTGGAATTTGGCGAGCCGGCAAATCCCGAGAGTGTACCGACCTCAGTAGCCGTGACTATCGACAGNNNNNNNNGCTGATGCTCTGTCTTTCGATTTAGTCCCG	430	1	no	Rhizobium.etli
NC_003901_129322	GTGAAACTTCAGGGTTGGCTTTATCTATCTAGAGTGTACCGACCTCAGTAGCCGTGACTATCGACAGNNNNNNNNACGCTGTGGAGCAGAACTGGAGATACGCTC	429	1	no	Methanosarcina.mazei
NC_015514_134921	GTATTGCCCTAGGCAAGTTCATCAGAAATTAGAGTGTACCGACCTCAGTAGCCGTGACTATCGACAGNNNNNNNNGAAACGCTTACCGCTTGACCCGATGTGTCC	429	1	no	Cellulomonas.fimi
NC_015514_1495	CACTTATCGTGACCAATAGGCCGGCCATCGAGAGTGTACCGACCTCAGTAGCCGTGACTATCGACAGNNNNNNNNACCTCATGCAAAGGATGGATGTCAAGCGTG	429	1	no	Cellulomonas.fimi
NC_018220_140498	GGCGAGCCTGTCGGTGATGTACTGAACCTTAGAGTGTACCGACCTCAGTAGCCGTGACTATCGACAGNNNNNNNNGTTTAAGTGTATTGGATTGTACATGGCCTG	429	1	no	Pseudomonas.putida
NZ_AKGH01000001_67434	GCGGAATATTAATTGGCTTAGGCTCATAAGAGAGTGTACCGACCTCAGTAGCCGTGACTATCGACAGNNNNNNNNTCGCGGTCTGTTTCGGTTTACCGAACTGCG	429	1	no	Vibrio.cholerae
NC_007498_66719	CCATAAGTTTAACGGGTTTCGCTTCCACTTAGAGTGTACCGACCTCAGTAGCCGTGACTATCGACAGNNNNNNNNTCACATCAACACCGAAATGGCCCTGCATGC	428	1	no	Pelobacter.carbinolicus
NC_007722_112	GCCCAGACCGGTTGTCGTCGTGCTCGTAAAAGAGTGTACCGACCTCAGTAGCCGTGACTATCGACAGNNNNNNNNTTGAACGAAAGTATAGGACGTGTTGTCCGC	428	1	no	Erythrobacter.litoralis
NC_009515_12019	GAATAACCGATTGCTGAGACTATCCTTCCCAGAGTGTACCGACCTCAGTAGCCGTGACTATCGACAGNNNNNNNNGTTACTGTATCTGCACTTACATCTGCTCCG	428	1	no	Methanobrevibacter.smithii
NC_012004_34102	GTTGTGACATTACGACTTTGTCTTTGTCCCAGAGTGTACCGACCTCAGTAGCCGTGACTATCGACAGNNNNNNNNGACAGCTGCAACAAATCCGCTAGGCTACGC	428	1	no	Streptococcus.uberis
NC_014934_25525	CTAAACGTAGTCATGATATTGGGAATAGCGAGAGTGTACCGACCTCAGTAGCCGTGACTATCGACAGNNNNNNNNTCATGTCCTGGATCCTTCTGGCCCAAGCCG	428	1	no	Cellulophaga.algicola
NC_021658_390412	CTGTGGACCATGAAATAGTTCTTGATGCGCAGAGTGTACCGACCTCAGTAGCCGTGACTATCGACAGNNNNNNNNTAAAGGGTCGTTACTCCCGGCACGAAGGCG	428	1	no	Sorangium.cellulosum
NC_012590_5544	GTAGTTCCGGTTATCCGCAATTACCTGAACAGAGTGTACCGACCTCAGTAGCCGTGACTATCGACAGNNNNNNNNTACCGTGACTTGGCGCTGGACGTCATCGAG	427	1	no	Corynebacterium.aurimucosum
NC_014216_113	CCAGTAATCTCCAGCCGTGTTGGCCGCTGAAGAGTGTACCGACCTCAGTAGCCGTGACTATCGACAGNNNNNNNNCACCAGTTATGCAGTTATGGTTAAACTTTG	427	1	no	Desulfurivibrio.alkaliphilus
NC_014734_44142	CACTGGTGGATACTGCGGCTGGAGTGCTGGAGAGTGTACCGACCTCAGTAGCCGTGACTATCGACAGNNNNNNNNCATCGGTATTTAGAATAGTAGCAGTAGTTC	427	1	no	Paludibacter.propionicigenes
NC_014910_104833	CGGCGCTTGATCCATACGCGCTATGACCATAGAGTGTACCGACCTCAGTAGCCGTGACTATCGACAGNNNNNNNNAGCATTCATCGCTCCTCAGTTGATAGCTAC	427	1	no	Alicycliphilus.denitrificans
NC_016023_63697	GCACCGGAAACCGGTATTGCCGATTGCCGTAGAGTGTACCGACCTCAGTAGCCGTGACTATCGACAGNNNNNNNNGTTTCGTTATTACATGATGATCAGTCTGCG	427	1	no	Bacillus.coagulans
NC_002937_671	CAGTCATGCGCCGGTCTATCATTATTCAGCAGAGTGTACCGACCTCAGTAGCCGTGACTATCGACAGNNNNNNNNCAGGTTCCATCACGTGAACGGTGAAGGAGG	426	1	no	Desulfovibrio.vulgaris
NC_009348_44478	CGCTGGCTCATGTTCCATTCATCATTGGGAAGAGTGTACCGACCTCAGTAGCCGTGACTATCGACAGNNNNNNNNTCGCCCGTTTAATAACGGCGACCTCATGAG	426	1	no	Aeromonas.salmonicida
NC_022513_36273	CCGCAACAAGTAATACTCGGCTGCTTCAACAGAGTGTACCGACCTCAGTAGCCGTGACTATCGACAGNNNNNNNNCCGAAAGGCCAATACCGAGCTGATGCTGAG	426	1	no	Ralstonia.pickettii
NC_012559_71060	CATGGGTTTGCCTTTAGGATGACCGTTCCGAGAGTGTACCGACCTCAGTAGCCGTGACTATCGACAGNNNNNNNNAACCAAAGGTTATAAACAATGCTCACGGAG	425	1	no	Laribacter.hongkongensis
NC_013851_8190	CTCACTATTGTTAAGAAGCAGACCGGTCGCAGAGTGTACCGACCTCAGTAGCCGTGACTATCGACAGNNNNNNNNGAGTGGGTATTTAAGCAGTTTGCCTGTACG	425	1	no	Allochromatium.vinosum
NC_014148_7	GATTGCTCAACACTTTGTTCGAAGTCAGATAGAGTGTACCGACCTCAGTAGCCGTGACTATCGACAGNNNNNNNNGATTCAGGGCGGGTGGAGATCAGTCTTCTC	425	1	no	Planctomyces.limnophilus
NC_009663_60440	CAATGAACTGGTCACCCGTTGCGATCACACAGAGTGTACCGACCTCAGTAGCCGTGACTATCGACAGNNNNNNNNTAGCTATCCACTCTTTGCGTTCGCTGTCTG	424	1	no	Sulfurovum.sp.
NC_014727_62	CATTGTCGTGACCGCCCACTTGTTCAGCGAAGAGTGTACCGACCTCAGTAGCCGTGACTATCGACAGNNNNNNNNTATTGACTTACGGGTTGAATCAACTGGCTC	424	1	no	Lactobacillus.delbrueckii
NC_009009_48520	GAAAGGGCCACGATCTGCTTGAGAATCTGAAGAGTGTACCGACCTCAGTAGCCGTGACTATCGACAGNNNNNNNNGCTGTAAAGGCTTGGCCATTGGACAGTTGG	423	1	no	Streptococcus.sanguinis
NC_010520_77307	CTTATGACAATTTGTGCTGCCGCTGTGATTAGAGTGTACCGACCTCAGTAGCCGTGACTATCGACAGNNNNNNNNGGCGTCATTGATAGCGAATATCTTCCCGCC	423	1	no	Clostridium.botulinum
NC_011750_159636	GATATACGTCTTTCGGCGTCAGTGCTTCCGAGAGTGTACCGACCTCAGTAGCCGTGACTATCGACAGNNNNNNNNTGTCCGCGAATATTGCATCCCTGCAGAAAG	423	1	no	Escherichia.coli
NC_012997_80133	CGGGCAAAGAATATTGGCAGACGCTGTCTGAGAGTGTACCGACCTCAGTAGCCGTGACTATCGACAGNNNNNNNNACTGCTTGCTGACGGATGATGAGCTATTGG	423	1	no	Teredinibacter.turnerae
NC_017492_37626	GGTATCGGTACGCTTGATACGGCAAATGGCAGAGTGTACCGACCTCAGTAGCCGTGACTATCGACAGNNNNNNNNCTCAAAGAAGCACTAACACACGGCAAAGTC	423	1	no	Lactococcus.lactis
NC_017501_2668	CTTTAATGGGTTTGGGTTCCGTGGCGAGGAAGAGTGTACCGACCTCAGTAGCCGTGACTATCGACAGNNNNNNNNTTATGAAACCAAAGGTGATGCGTTCAGCCG	423	1	no	Neisseria.meningitidis
NC_019393_154678	GTCACGTACTTTAGTCAGACTTTGCATGATAGAGTGTACCGACCTCAGTAGCCGTGACTATCGACAGNNNNNNNNTTCGCGCAGCAAGGTACCTTGTTTCGCCTG	423	1	no	Alteromonas.macleodii
EAEA_566	CTTCGTCACAGTTGCAGGCCTGGTTACAACAGAGTGTACCGACCTCAGTAGCCGTGACTATCGACAGNNNNNNNNATACCGCTCTTGGTATCGCTGGTAACCAGG	422	1	no	0
NC_000916_9445	GAGGACCTCAATGTGATCCACCATGTTCTCAGAGTGTACCGACCTCAGTAGCCGTGACTATCGACAGNNNNNNNNGTACTTCTCAAGTCCCAGCCTGTGTATCCC	422	1	no	Methanothermobacter.thermautotrophicus
NC_002977_13577	GTACGGTATGCTGTGCGTGTTCGATCTGACAGAGTGTACCGACCTCAGTAGCCGTGACTATCGACAGNNNNNNNNGTTCGGACGAGTGTGAACCTTGCGAATGAC	422	1	no	Methylococcus.capsulatus
NC_012669_91921	GTCCCGATTGGGCACGTCAAGACCGTATGCAGAGTGTACCGACCTCAGTAGCCGTGACTATCGACAGNNNNNNNNCCTTCAATCGGAACACTGTTATGTAACACC	422	1	no	Beutenbergia.cavernae
NC_013523_8509	GTCGGTAAGAATGAATCAGGCAAGAGTGCAAGAGTGTACCGACCTCAGTAGCCGTGACTATCGACAGNNNNNNNNGTAGAAGTTCAGCCTGACATTACGTGCCTC	422	1	no	Sphaerobacter.thermophilus
NC_013730_54644	CCTCGAAGAAACAAACCATCGCGAACTAGCAGAGTGTACCGACCTCAGTAGCCGTGACTATCGACAGNNNNNNNNGCGAAATTACCTTGGGCAGGTGAAAGTAAC	422	1	no	Spirosoma.linguale
NC_015510_278976	CTCCGATTTGCCTTTGAACATGGCGATGGTAGAGTGTACCGACCTCAGTAGCCGTGACTATCGACAGNNNNNNNNGTCTTCGCTACCCAATTCAGATAGCTTTAG	422	1	no	Haliscomenobacter.hydrossis
NC_022349_17025	CTGGCGCATCGATTTATAGCCCATCTAATAAGAGTGTACCGACCTCAGTAGCCGTGACTATCGACAGNNNNNNNNGCGTGTTGGAAACCGCTCAAGATTTGCTTG	422	1	no	Vibrio.alginolyticus
NC_022523_51666	CATGGATTCTCCTTTACTGCTCTGTGTTTCAGAGTGTACCGACCTCAGTAGCCGTGACTATCGACAGNNNNNNNNCGCTTCCACTCGGGTGAGATTCGATCCCGG	422	1	no	Bifidobacterium.animalis
CP_002007_14366	CGTCTTACAACGGTGAAGGTAAATTGACAGAGAGTGTACCGACCTCAGTAGCCGTGACTATCGACAGNNNNNNNNGTCGTTCCTTCAACCCAATCTTGCTTGCAG	421	1	no	Streptococcus.suis
NC_004463_280485	GAGCAATGAGTTCAGCGGTAGACTTTGAGGAGAGTGTACCGACCTCAGTAGCCGTGACTATCGACAGNNNNNNNNTCGTCTCGATATTCTCTTTCGACCTGTATC	421	1	no	Bradyrhizobium.japonicum
NC_014246_63958	CACCAGATACACGTGGTAGCGATCCGTATAAGAGTGTACCGACCTCAGTAGCCGTGACTATCGACAGNNNNNNNNGTGCCACTTGCGTTTATCCAGATTCACTCC	421	1	no	Mobiluncus.curtisii
NC_014922_27861	CTGCCGACTGATAGCCTGTATTAGTCGCTGAGAGTGTACCGACCTCAGTAGCCGTGACTATCGACAGNNNNNNNNTCGCTGCCGACTGATAGCCTGTATTAGTCG	421	1	no	Haemophilus.influenzae
NC_015588_96265	GATGCACGAAATGGCATTCCTATGTCAACGAGAGTGTACCGACCTCAGTAGCCGTGACTATCGACAGNNNNNNNNTGCATTCGAATTGACGCTGACGAATACGAG	421	1	no	Isoptericola.variabilis
NC_015635_123069	GTTACCTGTGAGAAGCCTGTACATGTCGCTAGAGTGTACCGACCTCAGTAGCCGTGACTATCGACAGNNNNNNNNGTGACGAAGTGCCATAGCGATCCGATGATG	421	1	no	Microlunatus.phosphovorus
NC_015856_9152	CTCGGACGCAAGGTATATTGCTTCCTGAGCAGAGTGTACCGACCTCAGTAGCCGTGACTATCGACAGNNNNNNNNTCAATATGGGACGTTTCATCGAAGGCAGAG	421	1	no	Collimonas.fungivorans
STP_1021	AACCCGAACGCGATTTCGATGATTTACGCGAGAGTGTACCGACCTCAGTAGCCGTGACTATCGACAGNNNNNNNNTCGCTGATCACCTTCATTGTTTGTTGCATG	421	1	no	0
NC_002696_73198	GATGCGTCGACGAATAGTCTCGATGCTCTGAGAGTGTACCGACCTCAGTAGCCGTGACTATCGACAGNNNNNNNNAATGTTGGGCTCTTTGGTGCCCAAGGTGTC	420	1	no	Caulobacter.crescentus
NC_004463_1055	CGCATGAAGGAAACTGGTTTCTGTGATAACAGAGTGTACCGACCTCAGTAGCCGTGACTATCGACAGNNNNNNNNGGATGACTGCTGAGGCAAACGATCTGCACG	420	1	no	Bradyrhizobium.japonicum
NC_007355_95048	CTTTGATTGGGATCTACATGTTCAATACTAAGAGTGTACCGACCTCAGTAGCCGTGACTATCGACAGNNNNNNNNCAAGCGTCTTGAATCCCTTGCACCAGCGGC	420	1	no	Methanosarcina.barkeri
NC_013946_76465	CAGGCCAGGGCCCGAACCCTGCGTAATTTGAGAGTGTACCGACCTCAGTAGCCGTGACTATCGACAGNNNNNNNNTTCAGCGCTCATCTTGTTGCGGATTATATG	420	1	no	Meiothermus.ruber
NC_015572_122452	CGGTTTGTCCTGATGGATTTGTCTTGCGGCAGAGTGTACCGACCTCAGTAGCCGTGACTATCGACAGNNNNNNNNGTCTGATTCGGAAATTGGGAACGCTGATCC	420	1	no	Methylomonas.methanica
NC_000916_61	CCTGATGGTGGCTTTGTAAGATACGGGTTAAGAGTGTACCGACCTCAGTAGCCGTGACTATCGACAGNNNNNNNNGGTGACGCCAGCGAGGCTGACCTTGTAAAC	419	1	no	Methanothermobacter.thermautotrophicus
NC_011144_42482	CGCATGTGTGGGAAATGCCGGTTTCGATCGAGAGTGTACCGACCTCAGTAGCCGTGACTATCGACAGNNNNNNNNAGATGACATCATCATCAAGCAAAGACAAAG	419	1	no	Phenylobacterium.zucineum
[truncated: 6,508 more rows]
