# Supplementary material for: A method for high‐throughput production of sequence‐verified DNA libraries and strain collections
Source: Mol Syst Biol. 2017 Feb 13;13(2):913. doi: 10.15252/msb.20167233 (PMC5327727; doi:10.15252/msb.20167233)
Supplement: Supplementary file 5 — Table EV4 [file MSB-13-913-s005.xlsx]

## Sheet: README
Table EV4: Molecular Probe Reaction Results
Header	Description
PROBE_ID	Unique identifier of molecular probe
GENUS SPECIES	Organism targeted by the molecular probe (0 if toxin gene)
Homer Frequency	Number of Homer reads identified by sequencing the product of the molecular probe reaction
target genomic DNA	whether that molecular probe was directed against genomic DNA that was included in the reaction

## Sheet: Molecular_Probe_Reaction
PROBE_ID	GENUS SPECIES	Homer Frequency	target genomic DNA
NC_004116_19170	Streptococcus agalactiae	7071	yes
NC_004116_34470	Streptococcus agalactiae	5142	yes
NC_004116_69742	Streptococcus agalactiae	4700	yes
NC_004350_4779	Streptococcus mutans	3582	yes
NC_013766_100350	Listeria monocytogenes	3552	yes
NC_004116_62051	Streptococcus agalactiae	2922	yes
NC_004350_5010	Streptococcus mutans	2662	yes
NC_004116_29238	Streptococcus agalactiae	2577	yes
NC_002937_93194	Desulfovibrio vulgaris	2407	yes
NC_004350_57951	Streptococcus mutans	2155	yes
NC_004116_65343	Streptococcus agalactiae	1803	yes
NC_002937_19881	Desulfovibrio vulgaris	1558	yes
NC_002937_671	Desulfovibrio vulgaris	1511	yes
NC_004116_47992	Streptococcus agalactiae	1453	yes
NC_004350_56458	Streptococcus mutans	1323	yes
NC_002937_81351	Desulfovibrio vulgaris	1262	yes
NC_013766_76575	Listeria monocytogenes	1068	yes
NC_004350_9906	Streptococcus mutans	1026	yes
NC_013766_73692	Listeria monocytogenes	929	yes
NC_002937_44869	Desulfovibrio vulgaris	870	yes
NC_004350_4133	Streptococcus mutans	820	yes
NC_004116_19742	Streptococcus agalactiae	549	yes
NC_002937_75073	Desulfovibrio vulgaris	518	yes
NC_002937_11680	Desulfovibrio vulgaris	437	yes
NC_004350_9442	Streptococcus mutans	407	yes
NC_013766_70065	Listeria monocytogenes	386	yes
NC_002937_41355	Desulfovibrio vulgaris	368	yes
NC_013766_7492	Listeria monocytogenes	310	yes
NC_013766_37530	Listeria monocytogenes	276	yes
NC_004350_2024	Streptococcus mutans	238	yes
NC_002937_87115	Desulfovibrio vulgaris	237	yes
NC_002937_68437	Desulfovibrio vulgaris	176	yes
NC_004350_7540	Streptococcus mutans	107	yes
NC_007406_77632	Nitrobacter winogradskyi	50	no
NC_013132_33640	Chitinophaga pinensis	22	no
NC_013204_113388	Eggerthella lenta	11	no
NC_014314_23682	Dehalogenimonas lykanthroporepellens	9	no
NC_013730_198114	Spirosoma linguale	4	no
NC_014147_28883	Moraxella catarrhalis	1	no
AGGR_10011	0 0	0	no
AGGR_11761	0 0	0	no
AGGR_11941	0 0	0	no
AGGR_5191	0 0	0	no
AGGR_6181	0 0	0	no
AGGR_8071	0 0	0	no
AGGR_8311	0 0	0	no
BFPA_121	0 0	0	no
BFPA_151	0 0	0	no
BFPA_161	0 0	0	no
BFPA_171	0 0	0	no
BFPA_311	0 0	0	no
BFPA_341	0 0	0	no
BFPA_351	0 0	0	no
BFPA_361	0 0	0	no
BFPA_371	0 0	0	no
BFPA_381	0 0	0	no
BFPA_41	0 0	0	no
BFPA_461	0 0	0	no
CP_002007_14366	Streptococcus suis	0	no
CP_002007_20063	Streptococcus suis	0	no
CP_002007_23979	Streptococcus suis	0	no
CP_002007_27963	Streptococcus suis	0	no
CP_002007_32407	Streptococcus suis	0	no
CP_002007_34330	Streptococcus suis	0	no
CP_002007_63273	Streptococcus suis	0	no
CP_002007_66652	Streptococcus suis	0	no
CP_002007_69304	Streptococcus suis	0	no
CP_002379_122338	Arthrobacter phenanthrenivorans	0	no
CP_002379_27669	Arthrobacter phenanthrenivorans	0	no
CP_002379_43937	Arthrobacter phenanthrenivorans	0	no
CP_002379_61790	Arthrobacter phenanthrenivorans	0	no
CP_002379_78563	Arthrobacter phenanthrenivorans	0	no
CP_0047441_106404	Pseudomonas stutzeri	0	no
CP_0047441_118380	Pseudomonas stutzeri	0	no
CP_0047441_125396	Pseudomonas stutzeri	0	no
CP_0047441_142589	Pseudomonas stutzeri	0	no
CP_0047441_14899	Pseudomonas stutzeri	0	no
CP_0047441_152815	Pseudomonas stutzeri	0	no
CP_0047441_37612	Pseudomonas stutzeri	0	no
CP_0047441_40436	Pseudomonas stutzeri	0	no
CP_0047441_48724	Pseudomonas stutzeri	0	no
CP_0047441_57168	Pseudomonas stutzeri	0	no
CP_0047441_64376	Pseudomonas stutzeri	0	no
CP_0047441_80569	Pseudomonas stutzeri	0	no
CP_0047441_86697	Pseudomonas stutzeri	0	no
CP_0047441_99685	Pseudomonas stutzeri	0	no
CP_006659_107750	Klebsiella pneumoniae	0	no
CP_006659_13074	Klebsiella pneumoniae	0	no
CP_006659_155803	Klebsiella pneumoniae	0	no
CP_006659_30883	Klebsiella pneumoniae	0	no
CP_006659_76376	Klebsiella pneumoniae	0	no
CP_006659_78117	Klebsiella pneumoniae	0	no
CP_006659_86759	Klebsiella pneumoniae	0	no
CP_006659_91141	Klebsiella pneumoniae	0	no
CP_006659_95142	Klebsiella pneumoniae	0	no
CP_006659_96777	Klebsiella pneumoniae	0	no
CP_006713_24898	Bifidobacterium breve	0	no
CP_006713_28577	Bifidobacterium breve	0	no
CP_006713_30079	Bifidobacterium breve	0	no
CP_006713_3387	Bifidobacterium breve	0	no
CP_006713_35610	Bifidobacterium breve	0	no
CP_006713_384	Bifidobacterium breve	0	no
CP_006713_44211	Bifidobacterium breve	0	no
CP_006713_6063	Bifidobacterium breve	0	no
CP_006713_78404	Bifidobacterium breve	0	no
CP_007030_18327	Thioalkalimicrobium aerophilum	0	no
CP_007030_21477	Thioalkalimicrobium aerophilum	0	no
CP_007030_30243	Thioalkalimicrobium aerophilum	0	no
CP_007030_33401	Thioalkalimicrobium aerophilum	0	no
CP_007030_52101	Thioalkalimicrobium aerophilum	0	no
CP_007030_59121	Thioalkalimicrobium aerophilum	0	no
CP_007030_6848	Thioalkalimicrobium aerophilum	0	no
CP_007032_28169	Desulfitobacterium metallireducens	0	no
CP_007032_447	Desulfitobacterium metallireducens	0	no
CP_007032_55736	Desulfitobacterium metallireducens	0	no
CP_007032_64026	Desulfitobacterium metallireducens	0	no
CP_007032_77015	Desulfitobacterium metallireducens	0	no
CP_007032_8610	Desulfitobacterium metallireducens	0	no
CP_007032_99998	Desulfitobacterium metallireducens	0	no
EAEA_1001	0 0	0	no
EAEA_1411	0 0	0	no
EAEA_1606	0 0	0	no
EAEA_1611	0 0	0	no
EAEA_1846	0 0	0	no
EAEA_2401	0 0	0	no
EAEA_566	0 0	0	no
EAEA_576	0 0	0	no
EAEA_586	0 0	0	no
EAEA_601	0 0	0	no
EAEA_721	0 0	0	no
EAST1_1261	0 0	0	no
EAST1_1341	0 0	0	no
EAST1_1531	0 0	0	no
EAST1_1551	0 0	0	no
EAST1_1557	0 0	0	no
EAST1_1566	0 0	0	no
FN_650140_116272	Legionella longbeachae	0	no
FN_650140_119842	Legionella longbeachae	0	no
FN_650140_124089	Legionella longbeachae	0	no
FN_650140_12637	Legionella longbeachae	0	no
FN_650140_129804	Legionella longbeachae	0	no
FN_650140_20915	Legionella longbeachae	0	no
FN_650140_27672	Legionella longbeachae	0	no
FN_650140_34854	Legionella longbeachae	0	no
FN_650140_372	Legionella longbeachae	0	no
FN_650140_40036	Legionella longbeachae	0	no
FN_650140_53602	Legionella longbeachae	0	no
FN_650140_90162	Legionella longbeachae	0	no
IPAH_1561	0 0	0	no
IPAH_1801	0 0	0	no
IPAH_241	0 0	0	no
IPAH_28081	0 0	0	no
IPAH_40321	0 0	0	no
IPAH_47821	0 0	0	no
IPAH_64621	0 0	0	no
IPAH_70741	0 0	0	no
IPAH_71041	0 0	0	no
IPAH_72541	0 0	0	no
IPAH_82261	0 0	0	no
IPAH_82561	0 0	0	no
IPAH_89221	0 0	0	no
LT_151	0 0	0	no
LT_351	0 0	0	no
LT_361	0 0	0	no
LT_371	0 0	0	no
LT_381	0 0	0	no
LT_531	0 0	0	no
LT_541	0 0	0	no
LT_551	0 0	0	no
LT_571	0 0	0	no
NC_000916_13043	Methanothermobacter thermautotrophicus	0	no
NC_000916_24861	Methanothermobacter thermautotrophicus	0	no
NC_000916_28189	Methanothermobacter thermautotrophicus	0	no
NC_000916_36110	Methanothermobacter thermautotrophicus	0	no
NC_000916_44041	Methanothermobacter thermautotrophicus	0	no
NC_000916_46493	Methanothermobacter thermautotrophicus	0	no
NC_000916_49387	Methanothermobacter thermautotrophicus	0	no
NC_000916_55054	Methanothermobacter thermautotrophicus	0	no
NC_000916_61	Methanothermobacter thermautotrophicus	0	no
NC_000916_9445	Methanothermobacter thermautotrophicus	0	no
NC_000922_10172	Chlamydophila pneumoniae	0	no
NC_000922_15793	Chlamydophila pneumoniae	0	no
NC_000922_20763	Chlamydophila pneumoniae	0	no
NC_000922_25565	Chlamydophila pneumoniae	0	no
NC_000922_29895	Chlamydophila pneumoniae	0	no
NC_000922_3765	Chlamydophila pneumoniae	0	no
NC_002696_111096	Caulobacter crescentus	0	no
NC_002696_116914	Caulobacter crescentus	0	no
NC_002696_131504	Caulobacter crescentus	0	no
NC_002696_25515	Caulobacter crescentus	0	no
NC_002696_48881	Caulobacter crescentus	0	no
NC_002696_73198	Caulobacter crescentus	0	no
NC_002696_9651	Caulobacter crescentus	0	no
NC_002745_10527	Staphylococcus aureus	0	no
NC_002745_16009	Staphylococcus aureus	0	no
NC_002745_60495	Staphylococcus aureus	0	no
NC_002745_62057	Staphylococcus aureus	0	no
NC_002745_6663	Staphylococcus aureus	0	no
NC_002745_69972	Staphylococcus aureus	0	no
NC_002745_71518	Staphylococcus aureus	0	no
NC_002745_77653	Staphylococcus aureus	0	no
NC_002745_85188	Staphylococcus aureus	0	no
NC_002745_87000	Staphylococcus aureus	0	no
NC_002745_89723	Staphylococcus aureus	0	no
NC_002745_91721	Staphylococcus aureus	0	no
NC_002745_92669	Staphylococcus aureus	0	no
NC_002936_1930	Dehalococcoides ethenogenes	0	no
NC_002936_27677	Dehalococcoides ethenogenes	0	no
NC_002936_32616	Dehalococcoides ethenogenes	0	no
NC_002936_37138	Dehalococcoides ethenogenes	0	no
NC_002936_44245	Dehalococcoides ethenogenes	0	no
NC_002936_5134	Dehalococcoides ethenogenes	0	no
NC_002936_5634	Dehalococcoides ethenogenes	0	no
NC_002936_8407	Dehalococcoides ethenogenes	0	no
NC_002936_8691	Dehalococcoides ethenogenes	0	no
NC_002936_9153	Dehalococcoides ethenogenes	0	no
NC_002936_9841	Dehalococcoides ethenogenes	0	no
NC_002977_13577	Methylococcus capsulatus	0	no
NC_002977_30437	Methylococcus capsulatus	0	no
NC_002977_33865	Methylococcus capsulatus	0	no
NC_002977_57499	Methylococcus capsulatus	0	no
NC_002977_65124	Methylococcus capsulatus	0	no
NC_002977_73157	Methylococcus capsulatus	0	no
NC_003143_128042	Yersinia pestis	0	no
NC_003143_13778	Yersinia pestis	0	no
NC_003143_13792	Yersinia pestis	0	no
NC_003143_146396	Yersinia pestis	0	no
NC_003143_146402	Yersinia pestis	0	no
NC_003143_146403	Yersinia pestis	0	no
NC_003143_17251	Yersinia pestis	0	no
NC_003143_26595	Yersinia pestis	0	no
NC_003143_78887	Yersinia pestis	0	no
NC_003143_78903	Yersinia pestis	0	no
NC_003143_79046	Yersinia pestis	0	no
NC_003143_79055	Yersinia pestis	0	no
NC_003143_79163	Yersinia pestis	0	no
NC_003143_79566	Yersinia pestis	0	no
NC_003143_79946	Yersinia pestis	0	no
NC_003198_12768	Salmonella enterica	0	no
NC_003198_142719	Salmonella enterica	0	no
NC_003198_148400	Salmonella enterica	0	no
NC_003198_153735	Salmonella enterica	0	no
NC_003198_23558	Salmonella enterica	0	no
NC_003198_36956	Salmonella enterica	0	no
NC_003198_48856	Salmonella enterica	0	no
NC_003198_78415	Salmonella enterica	0	no
NC_003450_110256	Corynebacterium glutamicum	0	no
NC_003450_23141	Corynebacterium glutamicum	0	no
NC_003450_31113	Corynebacterium glutamicum	0	no
NC_003450_37733	Corynebacterium glutamicum	0	no
NC_003450_50311	Corynebacterium glutamicum	0	no
NC_003450_55795	Corynebacterium glutamicum	0	no
NC_003450_67337	Corynebacterium glutamicum	0	no
NC_003450_80317	Corynebacterium glutamicum	0	no
NC_003450_91586	Corynebacterium glutamicum	0	no
NC_003450_96463	Corynebacterium glutamicum	0	no
NC_003901_105695	Methanosarcina mazei	0	no
NC_003901_110774	Methanosarcina mazei	0	no
NC_003901_123736	Methanosarcina mazei	0	no
NC_003901_129322	Methanosarcina mazei	0	no
NC_003901_135296	Methanosarcina mazei	0	no
NC_003901_72072	Methanosarcina mazei	0	no
NC_003901_91005	Methanosarcina mazei	0	no
NC_003901_99331	Methanosarcina mazei	0	no
NC_003911_109	Ruegeria pomeroyi	0	no
NC_003911_127275	Ruegeria pomeroyi	0	no
NC_003911_46602	Ruegeria pomeroyi	0	no
NC_003911_61935	Ruegeria pomeroyi	0	no
NC_003911_83295	Ruegeria pomeroyi	0	no
NC_003911_85294	Ruegeria pomeroyi	0	no
NC_003911_90338	Ruegeria pomeroyi	0	no
NC_003911_97627	Ruegeria pomeroyi	0	no
NC_004116_27409	Streptococcus agalactiae	0	yes
NC_004193_105090	Oceanobacillus iheyensis	0	no
NC_004193_113482	Oceanobacillus iheyensis	0	no
NC_004193_117895	Oceanobacillus iheyensis	0	no
NC_004193_119958	Oceanobacillus iheyensis	0	no
NC_004193_39924	Oceanobacillus iheyensis	0	no
NC_004193_51733	Oceanobacillus iheyensis	0	no
NC_004193_60421	Oceanobacillus iheyensis	0	no
NC_004463_1055	Bradyrhizobium japonicum	0	no
NC_004463_130800	Bradyrhizobium japonicum	0	no
NC_004463_137937	Bradyrhizobium japonicum	0	no
NC_004463_168957	Bradyrhizobium japonicum	0	no
NC_004463_194639	Bradyrhizobium japonicum	0	no
NC_004463_201007	Bradyrhizobium japonicum	0	no
NC_004463_22172	Bradyrhizobium japonicum	0	no
NC_004463_234523	Bradyrhizobium japonicum	0	no
NC_004463_24566	Bradyrhizobium japonicum	0	no
NC_004463_248022	Bradyrhizobium japonicum	0	no
NC_004463_257701	Bradyrhizobium japonicum	0	no
NC_004463_279403	Bradyrhizobium japonicum	0	no
NC_004463_280485	Bradyrhizobium japonicum	0	no
NC_004463_283331	Bradyrhizobium japonicum	0	no
NC_004463_291649	Bradyrhizobium japonicum	0	no
NC_004463_32955	Bradyrhizobium japonicum	0	no
NC_004463_33408	Bradyrhizobium japonicum	0	no
NC_004463_47570	Bradyrhizobium japonicum	0	no
NC_004463_58573	Bradyrhizobium japonicum	0	no
NC_004463_75588	Bradyrhizobium japonicum	0	no
NC_004463_97488	Bradyrhizobium japonicum	0	no
NC_004547_106632	Pectobacterium atrosepticum	0	no
NC_004547_109584	Pectobacterium atrosepticum	0	no
NC_004547_2356	Pectobacterium atrosepticum	0	no
NC_004547_55905	Pectobacterium atrosepticum	0	no
NC_004547_57429	Pectobacterium atrosepticum	0	no
NC_004547_63136	Pectobacterium atrosepticum	0	no
NC_004547_94034	Pectobacterium atrosepticum	0	no
NC_004552_129	Chlamydophila abortus	0	no
NC_004552_15722	Chlamydophila abortus	0	no
NC_004552_18542	Chlamydophila abortus	0	no
NC_004552_24230	Chlamydophila abortus	0	no
NC_004552_26682	Chlamydophila abortus	0	no
NC_004552_29948	Chlamydophila abortus	0	no
NC_004552_37859	Chlamydophila abortus	0	no
NC_004552_38111	Chlamydophila abortus	0	no
NC_004552_6167	Chlamydophila abortus	0	no
NC_004552_843	Chlamydophila abortus	0	no
NC_004552_9193	Chlamydophila abortus	0	no
NC_004557_34196	Clostridium tetani	0	no
NC_004557_36164	Clostridium tetani	0	no
NC_004557_51778	Clostridium tetani	0	no
NC_004557_80056	Clostridium tetani	0	no
NC_004557_92869	Clostridium tetani	0	no
NC_004603_108752	Vibrio parahaemolyticus	0	no
NC_004603_13345	Vibrio parahaemolyticus	0	no
NC_004603_21789	Vibrio parahaemolyticus	0	no
NC_004603_37879	Vibrio parahaemolyticus	0	no
NC_004603_45435	Vibrio parahaemolyticus	0	no
NC_004603_483	Vibrio parahaemolyticus	0	no
NC_004603_50176	Vibrio parahaemolyticus	0	no
NC_004603_57983	Vibrio parahaemolyticus	0	no
NC_004603_64416	Vibrio parahaemolyticus	0	no
NC_004603_70100	Vibrio parahaemolyticus	0	no
NC_004603_7215	Vibrio parahaemolyticus	0	no
NC_004603_76779	Vibrio parahaemolyticus	0	no
NC_004603_85752	Vibrio parahaemolyticus	0	no
NC_004663_108658	Bacteroides thetaiotaomicron	0	no
NC_004663_123805	Bacteroides thetaiotaomicron	0	no
NC_004663_12658	Bacteroides thetaiotaomicron	0	no
NC_004663_135363	Bacteroides thetaiotaomicron	0	no
NC_004663_139032	Bacteroides thetaiotaomicron	0	no
NC_004663_160161	Bacteroides thetaiotaomicron	0	no
NC_004663_164466	Bacteroides thetaiotaomicron	0	no
NC_004663_170469	Bacteroides thetaiotaomicron	0	no
NC_004663_204060	Bacteroides thetaiotaomicron	0	no
NC_004663_208574	Bacteroides thetaiotaomicron	0	no
NC_004663_233	Bacteroides thetaiotaomicron	0	no
NC_004663_56511	Bacteroides thetaiotaomicron	0	no
NC_004663_65350	Bacteroides thetaiotaomicron	0	no
NC_004663_78262	Bacteroides thetaiotaomicron	0	no
NC_004663_99282	Bacteroides thetaiotaomicron	0	no
NC_005042_11749	Prochlorococcus marinus	0	no
NC_005042_1358	Prochlorococcus marinus	0	no
NC_005042_20370	Prochlorococcus marinus	0	no
NC_005042_23622	Prochlorococcus marinus	0	no
NC_005042_47233	Prochlorococcus marinus	0	no
NC_005042_6808	Prochlorococcus marinus	0	no
NC_005042_9549	Prochlorococcus marinus	0	no
NC_005085_110456	Chromobacterium violaceum	0	no
NC_005085_285	Chromobacterium violaceum	0	no
NC_005085_33183	Chromobacterium violaceum	0	no
NC_005085_43348	Chromobacterium violaceum	0	no
NC_005085_47859	Chromobacterium violaceum	0	no
NC_005085_55213	Chromobacterium violaceum	0	no
NC_005085_66076	Chromobacterium violaceum	0	no
NC_005085_76429	Chromobacterium violaceum	0	no
NC_005085_87482	Chromobacterium violaceum	0	no
NC_005085_93227	Chromobacterium violaceum	0	no
NC_005085_97533	Chromobacterium violaceum	0	no
NC_005966_102844	Acinetobacter sp.	0	no
NC_005966_107859	Acinetobacter sp.	0	no
NC_005966_11581	Acinetobacter sp.	0	no
NC_005966_17209	Acinetobacter sp.	0	no
NC_005966_24659	Acinetobacter sp.	0	no
NC_005966_254	Acinetobacter sp.	0	no
NC_005966_31311	Acinetobacter sp.	0	no
NC_005966_38312	Acinetobacter sp.	0	no
NC_005966_46333	Acinetobacter sp.	0	no
NC_005966_57884	Acinetobacter sp.	0	no
NC_005966_70360	Acinetobacter sp.	0	no
NC_005966_83862	Acinetobacter sp.	0	no
NC_005966_92394	Acinetobacter sp.	0	no
NC_006138_112832	Desulfotalea psychrophila	0	no
NC_006138_117367	Desulfotalea psychrophila	0	no
NC_006138_24208	Desulfotalea psychrophila	0	no
NC_006138_38208	Desulfotalea psychrophila	0	no
NC_006138_56527	Desulfotalea psychrophila	0	no
NC_006138_7463	Desulfotalea psychrophila	0	no
NC_006177_10256	Symbiobacterium thermophilum	0	no
NC_006177_118866	Symbiobacterium thermophilum	0	no
NC_006177_31405	Symbiobacterium thermophilum	0	no
NC_006177_40033	Symbiobacterium thermophilum	0	no
NC_006177_42235	Symbiobacterium thermophilum	0	no
NC_006177_80171	Symbiobacterium thermophilum	0	no
NC_006177_96929	Symbiobacterium thermophilum	0	no
NC_006570_13817	Francisella tularensis	0	no
NC_006570_55149	Francisella tularensis	0	no
NC_006570_61048	Francisella tularensis	0	no
NC_006570_61092	Francisella tularensis	0	no
NC_006932_10513	Brucella abortus	0	no
NC_006932_13997	Brucella abortus	0	no
NC_006932_24796	Brucella abortus	0	no
NC_006932_30495	Brucella abortus	0	no
NC_006932_4428	Brucella abortus	0	no
NC_006932_44940	Brucella abortus	0	no
NC_006932_62060	Brucella abortus	0	no
NC_006932_64926	Brucella abortus	0	no
NC_007005_11030	Pseudomonas syringae	0	no
NC_007005_117716	Pseudomonas syringae	0	no
NC_007005_163420	Pseudomonas syringae	0	no
NC_007005_172804	Pseudomonas syringae	0	no
NC_007005_183831	Pseudomonas syringae	0	no
NC_007005_194458	Pseudomonas syringae	0	no
NC_007005_202388	Pseudomonas syringae	0	no
NC_007005_27377	Pseudomonas syringae	0	no
NC_007005_316	Pseudomonas syringae	0	no
NC_007005_56937	Pseudomonas syringae	0	no
NC_007005_76455	Pseudomonas syringae	0	no
NC_007088_126095	Xanthomonas campestris	0	no
NC_007088_143366	Xanthomonas campestris	0	no
NC_007088_162527	Xanthomonas campestris	0	no
NC_007088_171336	Xanthomonas campestris	0	no
NC_007088_19038	Xanthomonas campestris	0	no
NC_007088_39406	Xanthomonas campestris	0	no
NC_007088_64882	Xanthomonas campestris	0	no
NC_007088_71474	Xanthomonas campestris	0	no
NC_007088_7992	Xanthomonas campestris	0	no
NC_007088_82914	Xanthomonas campestris	0	no
NC_007088_98538	Xanthomonas campestris	0	no
NC_007298_116911	Dechloromonas aromatica	0	no
NC_007298_150017	Dechloromonas aromatica	0	no
NC_007298_30490	Dechloromonas aromatica	0	no
NC_007298_48171	Dechloromonas aromatica	0	no
NC_007298_58668	Dechloromonas aromatica	0	no
NC_007298_62820	Dechloromonas aromatica	0	no
NC_007298_78668	Dechloromonas aromatica	0	no
NC_007298_97693	Dechloromonas aromatica	0	no
NC_007355_122646	Methanosarcina barkeri	0	no
NC_007355_145743	Methanosarcina barkeri	0	no
NC_007355_352	Methanosarcina barkeri	0	no
NC_007355_54566	Methanosarcina barkeri	0	no
NC_007355_69401	Methanosarcina barkeri	0	no
NC_007355_95048	Methanosarcina barkeri	0	no
NC_007355_9543	Methanosarcina barkeri	0	no
NC_007404_11582	Thiobacillus denitrificans	0	no
NC_007404_13353	Thiobacillus denitrificans	0	no
NC_007404_18085	Thiobacillus denitrificans	0	no
NC_007404_2090	Thiobacillus denitrificans	0	no
NC_007404_24734	Thiobacillus denitrificans	0	no
NC_007404_31486	Thiobacillus denitrificans	0	no
NC_007404_34716	Thiobacillus denitrificans	0	no
NC_007404_39880	Thiobacillus denitrificans	0	no
NC_007404_55020	Thiobacillus denitrificans	0	no
NC_007404_56878	Thiobacillus denitrificans	0	no
NC_007404_66143	Thiobacillus denitrificans	0	no
NC_007404_78450	Thiobacillus denitrificans	0	no
NC_007404_96807	Thiobacillus denitrificans	0	no
NC_007406_113270	Nitrobacter winogradskyi	0	no
NC_007406_20681	Nitrobacter winogradskyi	0	no
NC_007406_29249	Nitrobacter winogradskyi	0	no
NC_007406_32253	Nitrobacter winogradskyi	0	no
NC_007406_447	Nitrobacter winogradskyi	0	no
NC_007406_49095	Nitrobacter winogradskyi	0	no
NC_007406_53757	Nitrobacter winogradskyi	0	no
NC_007406_63091	Nitrobacter winogradskyi	0	no
NC_007406_72003	Nitrobacter winogradskyi	0	no
NC_007406_88566	Nitrobacter winogradskyi	0	no
NC_007498_114257	Pelobacter carbinolicus	0	no
NC_007498_22528	Pelobacter carbinolicus	0	no
NC_007498_29158	Pelobacter carbinolicus	0	no
NC_007498_42030	Pelobacter carbinolicus	0	no
NC_007498_46787	Pelobacter carbinolicus	0	no
NC_007498_58057	Pelobacter carbinolicus	0	no
NC_007498_62365	Pelobacter carbinolicus	0	no
NC_007498_66719	Pelobacter carbinolicus	0	no
NC_007498_8247	Pelobacter carbinolicus	0	no
NC_007498_85145	Pelobacter carbinolicus	0	no
NC_007520_21310	Thiomicrospira crunogena	0	no
NC_007520_25534	Thiomicrospira crunogena	0	no
NC_007520_29113	Thiomicrospira crunogena	0	no
NC_007520_34151	Thiomicrospira crunogena	0	no
NC_007520_44299	Thiomicrospira crunogena	0	no
NC_007520_4576	Thiomicrospira crunogena	0	no
NC_007520_58452	Thiomicrospira crunogena	0	no
NC_007520_62603	Thiomicrospira crunogena	0	no
NC_007520_69678	Thiomicrospira crunogena	0	no
NC_007520_80904	Thiomicrospira crunogena	0	no
NC_007520_8850	Thiomicrospira crunogena	0	no
NC_007520_95	Thiomicrospira crunogena	0	no
NC_007575_1284	Sulfurimonas denitrificans	0	no
NC_007575_14836	Sulfurimonas denitrificans	0	no
NC_007575_31007	Sulfurimonas denitrificans	0	no
NC_007575_43619	Sulfurimonas denitrificans	0	no
NC_007575_56297	Sulfurimonas denitrificans	0	no
NC_007575_57054	Sulfurimonas denitrificans	0	no
NC_007575_59760	Sulfurimonas denitrificans	0	no
NC_007575_60769	Sulfurimonas denitrificans	0	no
NC_007575_68708	Sulfurimonas denitrificans	0	no
NC_007575_7663	Sulfurimonas denitrificans	0	no
NC_007576_14633	Lactobacillus sakei	0	no
NC_007576_23100	Lactobacillus sakei	0	no
NC_007576_39334	Lactobacillus sakei	0	no
NC_007576_43051	Lactobacillus sakei	0	no
NC_007576_46276	Lactobacillus sakei	0	no
NC_007576_49235	Lactobacillus sakei	0	no
NC_007576_5106	Lactobacillus sakei	0	no
NC_007576_56036	Lactobacillus sakei	0	no
NC_007576_59987	Lactobacillus sakei	0	no
NC_007576_8928	Lactobacillus sakei	0	no
NC_007606_125685	Shigella dysenteriae	0	no
NC_007606_23862	Shigella dysenteriae	0	no
NC_007606_9499	Shigella dysenteriae	0	no
NC_007643_102683	Rhodospirillum rubrum	0	no
NC_007643_110393	Rhodospirillum rubrum	0	no
NC_007643_128656	Rhodospirillum rubrum	0	no
NC_007643_144248	Rhodospirillum rubrum	0	no
NC_007643_1554	Rhodospirillum rubrum	0	no
NC_007643_20198	Rhodospirillum rubrum	0	no
NC_007643_27955	Rhodospirillum rubrum	0	no
NC_007643_32141	Rhodospirillum rubrum	0	no
NC_007643_35923	Rhodospirillum rubrum	0	no
NC_007643_59185	Rhodospirillum rubrum	0	no
NC_007643_72252	Rhodospirillum rubrum	0	no
NC_007645_199724	Hahella chejuensis	0	no
NC_007645_213858	Hahella chejuensis	0	no
NC_007645_228292	Hahella chejuensis	0	no
NC_007645_26144	Hahella chejuensis	0	no
NC_007645_38788	Hahella chejuensis	0	no
NC_007645_63918	Hahella chejuensis	0	no
NC_007645_74	Hahella chejuensis	0	no
NC_007645_74424	Hahella chejuensis	0	no
NC_007645_88295	Hahella chejuensis	0	no
NC_007712_100260	Sodalis glossinidius	0	no
NC_007712_105663	Sodalis glossinidius	0	no
NC_007712_120021	Sodalis glossinidius	0	no
NC_007712_12536	Sodalis glossinidius	0	no
NC_007712_129871	Sodalis glossinidius	0	no
NC_007712_202	Sodalis glossinidius	0	no
NC_007712_22037	Sodalis glossinidius	0	no
NC_007712_49649	Sodalis glossinidius	0	no
NC_007712_63629	Sodalis glossinidius	0	no
NC_007712_81343	Sodalis glossinidius	0	no
NC_007712_86582	Sodalis glossinidius	0	no
NC_007712_93326	Sodalis glossinidius	0	no
NC_007722_101719	Erythrobacter litoralis	0	no
NC_007722_112	Erythrobacter litoralis	0	no
NC_007722_18857	Erythrobacter litoralis	0	no
NC_007722_28577	Erythrobacter litoralis	0	no
NC_007722_30733	Erythrobacter litoralis	0	no
NC_007722_53124	Erythrobacter litoralis	0	no
NC_007722_82558	Erythrobacter litoralis	0	no
NC_007759_31277	Syntrophus aciditrophicus	0	no
NC_007759_34596	Syntrophus aciditrophicus	0	no
NC_007759_38698	Syntrophus aciditrophicus	0	no
NC_007759_44895	Syntrophus aciditrophicus	0	no
NC_007759_50076	Syntrophus aciditrophicus	0	no
NC_007759_55508	Syntrophus aciditrophicus	0	no
NC_007759_93890	Syntrophus aciditrophicus	0	no
NC_007775_25308	Synechococcus sp.	0	no
NC_007775_73376	Synechococcus sp.	0	no
NC_007775_84149	Synechococcus sp.	0	no
NC_007775_87535	Synechococcus sp.	0	no
NC_007775_9659	Synechococcus sp.	0	no
NC_007794_106018	Novosphingobium aromaticivorans	0	no
NC_007794_116232	Novosphingobium aromaticivorans	0	no
NC_007794_16567	Novosphingobium aromaticivorans	0	no
NC_007794_46273	Novosphingobium aromaticivorans	0	no
NC_007794_50848	Novosphingobium aromaticivorans	0	no
NC_007794_71998	Novosphingobium aromaticivorans	0	no
NC_007794_79380	Novosphingobium aromaticivorans	0	no
NC_007794_93134	Novosphingobium aromaticivorans	0	no
NC_007794_943	Novosphingobium aromaticivorans	0	no
NC_007794_98621	Novosphingobium aromaticivorans	0	no
NC_007802_109015	Jannaschia sp.	0	no
NC_007802_137835	Jannaschia sp.	0	no
NC_007802_143488	Jannaschia sp.	0	no
NC_007802_28208	Jannaschia sp.	0	no
NC_007802_49434	Jannaschia sp.	0	no
NC_007802_66994	Jannaschia sp.	0	no
NC_007802_76773	Jannaschia sp.	0	no
NC_007802_8232	Jannaschia sp.	0	no
NC_007802_87122	Jannaschia sp.	0	no
NC_007802_93966	Jannaschia sp.	0	no
NC_007947_11179	Methylobacillus flagellatus	0	no
NC_007947_22103	Methylobacillus flagellatus	0	no
NC_007947_41312	Methylobacillus flagellatus	0	no
NC_007947_50503	Methylobacillus flagellatus	0	no
NC_007947_56709	Methylobacillus flagellatus	0	no
NC_007947_80326	Methylobacillus flagellatus	0	no
NC_007948_109454	Polaromonas sp.	0	no
NC_007948_12535	Polaromonas sp.	0	no
NC_007948_140486	Polaromonas sp.	0	no
NC_007948_152952	Polaromonas sp.	0	no
NC_007948_173029	Polaromonas sp.	0	no
NC_007948_52682	Polaromonas sp.	0	no
NC_007948_66223	Polaromonas sp.	0	no
NC_007964_112477	Nitrobacter hamburgensis	0	no
NC_007964_121215	Nitrobacter hamburgensis	0	no
NC_007964_127152	Nitrobacter hamburgensis	0	no
NC_007964_138433	Nitrobacter hamburgensis	0	no
NC_007964_146647	Nitrobacter hamburgensis	0	no
NC_007964_18225	Nitrobacter hamburgensis	0	no
NC_007964_25407	Nitrobacter hamburgensis	0	no
NC_007964_282	Nitrobacter hamburgensis	0	no
NC_007964_30438	Nitrobacter hamburgensis	0	no
NC_007964_35424	Nitrobacter hamburgensis	0	no
NC_007964_40764	Nitrobacter hamburgensis	0	no
NC_007964_57712	Nitrobacter hamburgensis	0	no
NC_007964_60159	Nitrobacter hamburgensis	0	no
NC_007964_63446	Nitrobacter hamburgensis	0	no
NC_007964_7560	Nitrobacter hamburgensis	0	no
NC_007964_79819	Nitrobacter hamburgensis	0	no
NC_007964_96156	Nitrobacter hamburgensis	0	no
NC_007964_99456	Nitrobacter hamburgensis	0	no
NC_007973_1070	Cupriavidus metallidurans	0	no
NC_007973_113744	Cupriavidus metallidurans	0	no
NC_007973_121027	Cupriavidus metallidurans	0	no
NC_007973_20574	Cupriavidus metallidurans	0	no
NC_007973_67683	Cupriavidus metallidurans	0	no
NC_007973_78818	Cupriavidus metallidurans	0	no
NC_007973_89893	Cupriavidus metallidurans	0	no
NC_007973_9483	Cupriavidus metallidurans	0	no
NC_008048_10021	Sphingopyxis alaskensis	0	no
NC_008048_19671	Sphingopyxis alaskensis	0	no
NC_008048_30735	Sphingopyxis alaskensis	0	no
NC_008048_36888	Sphingopyxis alaskensis	0	no
NC_008048_4208	Sphingopyxis alaskensis	0	no
NC_008048_42544	Sphingopyxis alaskensis	0	no
NC_008048_69929	Sphingopyxis alaskensis	0	no
NC_008048_72569	Sphingopyxis alaskensis	0	no
NC_008048_86827	Sphingopyxis alaskensis	0	no
NC_008048_94259	Sphingopyxis alaskensis	0	no
NC_008228_115552	Pseudoalteromonas atlantica	0	no
NC_008228_117	Pseudoalteromonas atlantica	0	no
NC_008228_127079	Pseudoalteromonas atlantica	0	no
NC_008228_137232	Pseudoalteromonas atlantica	0	no
NC_008228_144544	Pseudoalteromonas atlantica	0	no
NC_008228_152992	Pseudoalteromonas atlantica	0	no
NC_008228_15686	Pseudoalteromonas atlantica	0	no
NC_008228_172217	Pseudoalteromonas atlantica	0	no
NC_008228_32981	Pseudoalteromonas atlantica	0	no
NC_008228_39268	Pseudoalteromonas atlantica	0	no
NC_008228_87899	Pseudoalteromonas atlantica	0	no
NC_008228_97352	Pseudoalteromonas atlantica	0	no
NC_008260_103963	Alcanivorax borkumensis	0	no
NC_008260_13704	Alcanivorax borkumensis	0	no
NC_008260_30741	Alcanivorax borkumensis	0	no
NC_008260_34864	Alcanivorax borkumensis	0	no
NC_008260_39565	Alcanivorax borkumensis	0	no
NC_008260_401	Alcanivorax borkumensis	0	no
NC_008260_45308	Alcanivorax borkumensis	0	no
NC_008260_52015	Alcanivorax borkumensis	0	no
NC_008260_67698	Alcanivorax borkumensis	0	no
NC_008260_78486	Alcanivorax borkumensis	0	no
NC_008260_7980	Alcanivorax borkumensis	0	no
NC_008260_83058	Alcanivorax borkumensis	0	no
NC_008261_106636	Clostridium perfringens	0	no
NC_008261_65477	Clostridium perfringens	0	no
NC_008261_85799	Clostridium perfringens	0	no
NC_008278_130485	Frankia alni	0	no
NC_008278_14548	Frankia alni	0	no
NC_008278_151199	Frankia alni	0	no
NC_008278_196376	Frankia alni	0	no
NC_008278_220877	Frankia alni	0	no
NC_008278_228951	Frankia alni	0	no
NC_008278_233598	Frankia alni	0	no
NC_008278_249051	Frankia alni	0	no
NC_008278_28344	Frankia alni	0	no
NC_008278_6441	Frankia alni	0	no
NC_008278_84303	Frankia alni	0	no
NC_008278_93954	Frankia alni	0	no
NC_008278_99532	Frankia alni	0	no
NC_008346_14506	Syntrophomonas wolfei	0	no
NC_008346_264	Syntrophomonas wolfei	0	no
NC_008346_49401	Syntrophomonas wolfei	0	no
NC_008346_5320	Syntrophomonas wolfei	0	no
NC_008346_55525	Syntrophomonas wolfei	0	no
NC_008346_72057	Syntrophomonas wolfei	0	no
NC_008346_81449	Syntrophomonas wolfei	0	no
NC_008346_86420	Syntrophomonas wolfei	0	no
NC_008346_92108	Syntrophomonas wolfei	0	no
NC_008346_9547	Syntrophomonas wolfei	0	no
NC_008346_97762	Syntrophomonas wolfei	0	no
NC_008347_101690	Maricaulis maris	0	no
NC_008347_111528	Maricaulis maris	0	no
NC_008347_16889	Maricaulis maris	0	no
NC_008347_23568	Maricaulis maris	0	no
NC_008347_32260	Maricaulis maris	0	no
NC_008347_43915	Maricaulis maris	0	no
NC_008347_48400	Maricaulis maris	0	no
NC_008347_6157	Maricaulis maris	0	no
NC_008347_62997	Maricaulis maris	0	no
NC_008347_64	Maricaulis maris	0	no
NC_008347_80366	Maricaulis maris	0	no
NC_008347_85010	Maricaulis maris	0	no
NC_008347_89982	Maricaulis maris	0	no
NC_008347_97399	Maricaulis maris	0	no
NC_008347_9754	Maricaulis maris	0	no
NC_008358_103542	Hyphomonas neptunium	0	no
NC_008358_110535	Hyphomonas neptunium	0	no
NC_008358_13996	Hyphomonas neptunium	0	no
NC_008358_27550	Hyphomonas neptunium	0	no
NC_008358_7229	Hyphomonas neptunium	0	no
NC_008358_75472	Hyphomonas neptunium	0	no
NC_008358_79691	Hyphomonas neptunium	0	no
NC_008358_89421	Hyphomonas neptunium	0	no
NC_008435_119068	Rhodopseudomonas palustris	0	no
NC_008435_129897	Rhodopseudomonas palustris	0	no
NC_008435_183189	Rhodopseudomonas palustris	0	no
NC_008435_32873	Rhodopseudomonas palustris	0	no
NC_008435_39609	Rhodopseudomonas palustris	0	no
NC_008435_60763	Rhodopseudomonas palustris	0	no
NC_008435_75919	Rhodopseudomonas palustris	0	no
NC_008435_90585	Rhodopseudomonas palustris	0	no
NC_008531_12777	Leuconostoc mesenteroides	0	no
NC_008531_16000	Leuconostoc mesenteroides	0	no
NC_008531_23730	Leuconostoc mesenteroides	0	no
NC_008531_26122	Leuconostoc mesenteroides	0	no
NC_008531_40056	Leuconostoc mesenteroides	0	no
NC_008531_41316	Leuconostoc mesenteroides	0	no
NC_008531_4141	Leuconostoc mesenteroides	0	no
NC_008531_42228	Leuconostoc mesenteroides	0	no
NC_008531_46040	Leuconostoc mesenteroides	0	no
NC_008531_51198	Leuconostoc mesenteroides	0	no
NC_008531_51724	Leuconostoc mesenteroides	0	no
NC_008531_59155	Leuconostoc mesenteroides	0	no
NC_008531_60894	Leuconostoc mesenteroides	0	no
NC_008531_9815	Leuconostoc mesenteroides	0	no
NC_008554_118488	Syntrophobacter fumaroxidans	0	no
NC_008554_138071	Syntrophobacter fumaroxidans	0	no
NC_008554_147134	Syntrophobacter fumaroxidans	0	no
NC_008554_156545	Syntrophobacter fumaroxidans	0	no
NC_008554_20859	Syntrophobacter fumaroxidans	0	no
NC_008554_28848	Syntrophobacter fumaroxidans	0	no
NC_008554_332	Syntrophobacter fumaroxidans	0	no
NC_008554_42300	Syntrophobacter fumaroxidans	0	no
NC_008554_68152	Syntrophobacter fumaroxidans	0	no
NC_008554_99073	Syntrophobacter fumaroxidans	0	no
NC_008555_12188	Listeria welshimeri	0	no
NC_008555_12283	Listeria welshimeri	0	no
NC_008555_146	Listeria welshimeri	0	no
NC_008555_19972	Listeria welshimeri	0	no
NC_008555_26612	Listeria welshimeri	0	no
NC_008555_28301	Listeria welshimeri	0	no
NC_008555_38643	Listeria welshimeri	0	no
NC_008555_66647	Listeria welshimeri	0	no
NC_008555_80574	Listeria welshimeri	0	no
NC_008555_84248	Listeria welshimeri	0	no
NC_008555_8581	Listeria welshimeri	0	no
NC_008555_88568	Listeria welshimeri	0	no
NC_008555_89368	Listeria welshimeri	0	no
NC_008555_93495	Listeria welshimeri	0	no
NC_008578_12373	Acidothermus cellulolyticus	0	no
NC_008578_21580	Acidothermus cellulolyticus	0	no
NC_008578_23820	Acidothermus cellulolyticus	0	no
NC_008578_30375	Acidothermus cellulolyticus	0	no
NC_008578_36707	Acidothermus cellulolyticus	0	no
NC_008578_3771	Acidothermus cellulolyticus	0	no
NC_008578_56419	Acidothermus cellulolyticus	0	no
NC_008578_61599	Acidothermus cellulolyticus	0	no
NC_008578_68628	Acidothermus cellulolyticus	0	no
NC_008578_79523	Acidothermus cellulolyticus	0	no
NC_008618_22622	Bifidobacterium adolescentis	0	no
NC_008618_30567	Bifidobacterium adolescentis	0	no
NC_008618_41593	Bifidobacterium adolescentis	0	no
NC_008618_47275	Bifidobacterium adolescentis	0	no
NC_008618_55429	Bifidobacterium adolescentis	0	no
NC_008618_7781	Bifidobacterium adolescentis	0	no
NC_008686_30173	Paracoccus denitrificans	0	no
NC_008686_3442	Paracoccus denitrificans	0	no
NC_008686_44401	Paracoccus denitrificans	0	no
NC_008686_47344	Paracoccus denitrificans	0	no
NC_008686_58883	Paracoccus denitrificans	0	no
NC_008686_71793	Paracoccus denitrificans	0	no
NC_008686_90528	Paracoccus denitrificans	0	no
NC_008686_93	Paracoccus denitrificans	0	no
NC_008686_94365	Paracoccus denitrificans	0	no
NC_008686_9527	Paracoccus denitrificans	0	no
NC_008700_102145	Shewanella amazonensis	0	no
NC_008700_119268	Shewanella amazonensis	0	no
NC_008700_12259	Shewanella amazonensis	0	no
NC_008700_25943	Shewanella amazonensis	0	no
NC_008700_32918	Shewanella amazonensis	0	no
NC_008700_38	Shewanella amazonensis	0	no
NC_008700_49720	Shewanella amazonensis	0	no
NC_008700_59803	Shewanella amazonensis	0	no
NC_008700_6569	Shewanella amazonensis	0	no
NC_008700_66951	Shewanella amazonensis	0	no
NC_008700_78070	Shewanella amazonensis	0	no
NC_008700_86303	Shewanella amazonensis	0	no
NC_008700_94285	Shewanella amazonensis	0	no
NC_008709_111492	Psychromonas ingrahamii	0	no
NC_008709_117207	Psychromonas ingrahamii	0	no
NC_008709_124525	Psychromonas ingrahamii	0	no
NC_008709_137068	Psychromonas ingrahamii	0	no
NC_008709_27464	Psychromonas ingrahamii	0	no
NC_008709_36940	Psychromonas ingrahamii	0	no
NC_008709_49747	Psychromonas ingrahamii	0	no
NC_008709_64757	Psychromonas ingrahamii	0	no
NC_008709_72809	Psychromonas ingrahamii	0	no
NC_008709_97463	Psychromonas ingrahamii	0	no
NC_008782_101341	Acidovorax sp	0	no
NC_008782_146159	Acidovorax sp	0	no
NC_008782_22403	Acidovorax sp	0	no
NC_008782_41536	Acidovorax sp	0	no
NC_008782_52410	Acidovorax sp	0	no
NC_008782_62487	Acidovorax sp	0	no
NC_008782_67143	Acidovorax sp	0	no
NC_008786_111172	Verminephrobacter eiseniae	0	no
NC_008786_115233	Verminephrobacter eiseniae	0	no
NC_008786_142520	Verminephrobacter eiseniae	0	no
NC_008786_169152	Verminephrobacter eiseniae	0	no
NC_008786_184873	Verminephrobacter eiseniae	0	no
NC_008786_18623	Verminephrobacter eiseniae	0	no
NC_008786_40830	Verminephrobacter eiseniae	0	no
NC_008786_72744	Verminephrobacter eiseniae	0	no
NC_008825_111353	Methylibium petroleiphilum	0	no
NC_008825_127316	Methylibium petroleiphilum	0	no
NC_008825_15445	Methylibium petroleiphilum	0	no
NC_008825_37559	Methylibium petroleiphilum	0	no
NC_008825_43176	Methylibium petroleiphilum	0	no
NC_008825_52446	Methylibium petroleiphilum	0	no
NC_008825_59607	Methylibium petroleiphilum	0	no
NC_008825_6707	Methylibium petroleiphilum	0	no
NC_008825_84710	Methylibium petroleiphilum	0	no
NC_008825_85887	Methylibium petroleiphilum	0	no
NC_008825_92478	Methylibium petroleiphilum	0	no
NC_008942_15910	Methanocorpusculum labreanum	0	no
NC_008942_19529	Methanocorpusculum labreanum	0	no
NC_008942_25325	Methanocorpusculum labreanum	0	no
NC_008942_40327	Methanocorpusculum labreanum	0	no
NC_009009_13365	Streptococcus sanguinis	0	no
NC_009009_1823	Streptococcus sanguinis	0	no
NC_009009_21286	Streptococcus sanguinis	0	no
NC_009009_26936	Streptococcus sanguinis	0	no
NC_009009_29720	Streptococcus sanguinis	0	no
NC_009009_33651	Streptococcus sanguinis	0	no
NC_009009_43666	Streptococcus sanguinis	0	no
NC_009009_48520	Streptococcus sanguinis	0	no
NC_009009_54351	Streptococcus sanguinis	0	no
NC_009009_75150	Streptococcus sanguinis	0	no
NC_009085_102175	Acinetobacter baumannii	0	no
NC_009085_114037	Acinetobacter baumannii	0	no
NC_009085_120607	Acinetobacter baumannii	0	no
NC_009085_121757	Acinetobacter baumannii	0	no
NC_009085_23959	Acinetobacter baumannii	0	no
NC_009085_24034	Acinetobacter baumannii	0	no
NC_009085_40492	Acinetobacter baumannii	0	no
NC_009085_45280	Acinetobacter baumannii	0	no
NC_009085_60035	Acinetobacter baumannii	0	no
NC_009085_96731	Acinetobacter baumannii	0	no
NC_009085_98965	Acinetobacter baumannii	0	no
NC_009138_102364	Herminiimonas arsenicoxydans	0	no
NC_009138_114048	Herminiimonas arsenicoxydans	0	no
NC_009138_15654	Herminiimonas arsenicoxydans	0	no
NC_009138_4	Herminiimonas arsenicoxydans	0	no
NC_009138_50407	Herminiimonas arsenicoxydans	0	no
NC_009138_61580	Herminiimonas arsenicoxydans	0	no
NC_009138_73819	Herminiimonas arsenicoxydans	0	no
NC_009138_81923	Herminiimonas arsenicoxydans	0	no
NC_009138_87160	Herminiimonas arsenicoxydans	0	no
NC_009138_95168	Herminiimonas arsenicoxydans	0	no
NC_009138_9592	Herminiimonas arsenicoxydans	0	no
NC_009348_116436	Aeromonas salmonicida	0	no
NC_009348_132038	Aeromonas salmonicida	0	no
NC_009348_375	Aeromonas salmonicida	0	no
NC_009348_44478	Aeromonas salmonicida	0	no
NC_009348_84802	Aeromonas salmonicida	0	no
NC_009348_91628	Aeromonas salmonicida	0	no
NC_009379_20095	Polynucleobacter necessarius	0	no
NC_009379_28739	Polynucleobacter necessarius	0	no
NC_009379_360	Polynucleobacter necessarius	0	no
NC_009379_37047	Polynucleobacter necessarius	0	no
NC_009379_39521	Polynucleobacter necessarius	0	no
NC_009379_42592	Polynucleobacter necessarius	0	no
NC_009379_48985	Polynucleobacter necessarius	0	no
NC_009379_63019	Polynucleobacter necessarius	0	no
NC_009379_9352	Polynucleobacter necessarius	0	no
NC_009454_36	Pelotomaculum thermopropionicum	0	no
NC_009454_45695	Pelotomaculum thermopropionicum	0	no
NC_009454_49041	Pelotomaculum thermopropionicum	0	no
NC_009454_68499	Pelotomaculum thermopropionicum	0	no
NC_009454_6874	Pelotomaculum thermopropionicum	0	no
NC_009454_77111	Pelotomaculum thermopropionicum	0	no
NC_009480_107513	Clavibacter michiganensis	0	no
NC_009480_1441	Clavibacter michiganensis	0	no
NC_009480_63327	Clavibacter michiganensis	0	no
NC_009480_6471	Clavibacter michiganensis	0	no
NC_009480_86326	Clavibacter michiganensis	0	no
NC_009480_86526	Clavibacter michiganensis	0	no
NC_009488_13282	Orientia tsutsugamushi	0	no
NC_009488_30478	Orientia tsutsugamushi	0	no
NC_009488_37955	Orientia tsutsugamushi	0	no
NC_009488_47571	Orientia tsutsugamushi	0	no
NC_009488_48068	Orientia tsutsugamushi	0	no
NC_009488_64208	Orientia tsutsugamushi	0	no
NC_009515_12019	Methanobrevibacter smithii	0	no
NC_009515_30551	Methanobrevibacter smithii	0	no
NC_009515_3542	Methanobrevibacter smithii	0	no
NC_009515_38900	Methanobrevibacter smithii	0	no
NC_009515_48142	Methanobrevibacter smithii	0	no
NC_009515_53468	Methanobrevibacter smithii	0	no
NC_009515_53480	Methanobrevibacter smithii	0	no
NC_009515_59519	Methanobrevibacter smithii	0	no
NC_009523_100086	Roseiflexus sp.	0	no
NC_009523_109466	Roseiflexus sp.	0	no
NC_009523_122457	Roseiflexus sp.	0	no
NC_009523_143577	Roseiflexus sp.	0	no
NC_009523_167216	Roseiflexus sp.	0	no
NC_009523_193154	Roseiflexus sp.	0	no
NC_009523_33330	Roseiflexus sp.	0	no
NC_009523_78891	Roseiflexus sp.	0	no
NC_009523_92468	Roseiflexus sp.	0	no
NC_009523_9503	Roseiflexus sp.	0	no
NC_009615_101092	Parabacteroides distasonis	0	no
NC_009615_112404	Parabacteroides distasonis	0	no
NC_009615_11903	Parabacteroides distasonis	0	no
NC_009615_13528	Parabacteroides distasonis	0	no
NC_009615_143197	Parabacteroides distasonis	0	no
NC_009615_2172	Parabacteroides distasonis	0	no
NC_009615_3412	Parabacteroides distasonis	0	no
NC_009615_34847	Parabacteroides distasonis	0	no
NC_009615_5706	Parabacteroides distasonis	0	no
NC_009615_7457	Parabacteroides distasonis	0	no
NC_009615_8808	Parabacteroides distasonis	0	no
NC_009633_140326	Alkaliphilus metalliredigens	0	no
NC_009633_150251	Alkaliphilus metalliredigens	0	no
NC_009633_157809	Alkaliphilus metalliredigens	0	no
NC_009633_163950	Alkaliphilus metalliredigens	0	no
NC_009633_24187	Alkaliphilus metalliredigens	0	no
NC_009633_29862	Alkaliphilus metalliredigens	0	no
NC_009633_84165	Alkaliphilus metalliredigens	0	no
NC_009633_94329	Alkaliphilus metalliredigens	0	no
NC_009663_171	Sulfurovum sp.	0	no
NC_009663_23284	Sulfurovum sp.	0	no
NC_009663_27267	Sulfurovum sp.	0	no
NC_009663_34483	Sulfurovum sp.	0	no
NC_009663_47526	Sulfurovum sp.	0	no
NC_009663_56201	Sulfurovum sp.	0	no
NC_009663_60440	Sulfurovum sp.	0	no
NC_009663_69649	Sulfurovum sp.	0	no
NC_009663_8545	Sulfurovum sp.	0	no
NC_009664_108895	Kineococcus radiotolerans	0	no
NC_009664_126771	Kineococcus radiotolerans	0	no
NC_009664_146506	Kineococcus radiotolerans	0	no
NC_009664_150096	Kineococcus radiotolerans	0	no
NC_009664_150133	Kineococcus radiotolerans	0	no
NC_009664_20489	Kineococcus radiotolerans	0	no
NC_009664_48161	Kineococcus radiotolerans	0	no
NC_009664_82001	Kineococcus radiotolerans	0	no
NC_009664_82282	Kineococcus radiotolerans	0	no
NC_009664_82844	Kineococcus radiotolerans	0	no
NC_009667_10258	Ochrobactrum anthropi	0	no
NC_009667_16818	Ochrobactrum anthropi	0	no
NC_009667_24283	Ochrobactrum anthropi	0	no
NC_009667_30906	Ochrobactrum anthropi	0	no
NC_009667_38785	Ochrobactrum anthropi	0	no
NC_009667_53092	Ochrobactrum anthropi	0	no
NC_009667_54605	Ochrobactrum anthropi	0	no
NC_009667_62239	Ochrobactrum anthropi	0	no
NC_009667_73886	Ochrobactrum anthropi	0	no
NC_009667_86867	Ochrobactrum anthropi	0	no
NC_009707_17143	Campylobacter jejuni	0	no
NC_009707_34262	Campylobacter jejuni	0	no
NC_009707_34263	Campylobacter jejuni	0	no
NC_009707_40868	Campylobacter jejuni	0	no
NC_009707_60533	Campylobacter jejuni	0	no
NC_009719_114962	Parvibaculum lavamentivorans	0	no
NC_009719_118495	Parvibaculum lavamentivorans	0	no
NC_009719_130347	Parvibaculum lavamentivorans	0	no
NC_009719_47545	Parvibaculum lavamentivorans	0	no
NC_009719_528	Parvibaculum lavamentivorans	0	no
NC_009719_64365	Parvibaculum lavamentivorans	0	no
NC_009719_8170	Parvibaculum lavamentivorans	0	no
NC_009719_83162	Parvibaculum lavamentivorans	0	no
NC_009720_126888	Xanthobacter autotrophicus	0	no
NC_009720_133877	Xanthobacter autotrophicus	0	no
NC_009720_135791	Xanthobacter autotrophicus	0	no
NC_009720_148189	Xanthobacter autotrophicus	0	no
NC_009720_166968	Xanthobacter autotrophicus	0	no
NC_009720_20256	Xanthobacter autotrophicus	0	no
NC_009720_21353	Xanthobacter autotrophicus	0	no
NC_009720_33971	Xanthobacter autotrophicus	0	no
NC_009720_3858	Xanthobacter autotrophicus	0	no
NC_009720_47381	Xanthobacter autotrophicus	0	no
NC_009720_64518	Xanthobacter autotrophicus	0	no
NC_009720_95184	Xanthobacter autotrophicus	0	no
NC_009727_14920	Coxiella burnetii	0	no
NC_009727_22414	Coxiella burnetii	0	no
NC_009727_29194	Coxiella burnetii	0	no
NC_009727_34966	Coxiella burnetii	0	no
NC_009727_38995	Coxiella burnetii	0	no
NC_009727_47561	Coxiella burnetii	0	no
NC_009727_55294	Coxiella burnetii	0	no
NC_009727_71792	Coxiella burnetii	0	no
NC_009727_7209	Coxiella burnetii	0	no
NC_009778_100204	Cronobacter sakazakii	0	no
NC_009778_127261	Cronobacter sakazakii	0	no
NC_009778_2923	Cronobacter sakazakii	0	no
NC_009778_52603	Cronobacter sakazakii	0	no
NC_009778_61708	Cronobacter sakazakii	0	no
NC_009848_103157	Bacillus pumilus	0	no
NC_009848_115767	Bacillus pumilus	0	no
NC_009848_11688	Bacillus pumilus	0	no
NC_009848_123021	Bacillus pumilus	0	no
NC_009848_36642	Bacillus pumilus	0	no
NC_009848_56100	Bacillus pumilus	0	no
NC_009848_64342	Bacillus pumilus	0	no
NC_009848_79480	Bacillus pumilus	0	no
NC_009848_83626	Bacillus pumilus	0	no
NC_009848_8970	Bacillus pumilus	0	no
NC_009848_98088	Bacillus pumilus	0	no
NC_009943_103293	Desulfococcus oleovorans	0	no
NC_009943_110172	Desulfococcus oleovorans	0	no
NC_009943_117296	Desulfococcus oleovorans	0	no
NC_009943_15373	Desulfococcus oleovorans	0	no
NC_009943_19935	Desulfococcus oleovorans	0	no
NC_009943_36933	Desulfococcus oleovorans	0	no
NC_009943_49479	Desulfococcus oleovorans	0	no
NC_009943_61726	Desulfococcus oleovorans	0	no
NC_009943_67405	Desulfococcus oleovorans	0	no
NC_009943_73079	Desulfococcus oleovorans	0	no
NC_009943_9246	Desulfococcus oleovorans	0	no
NC_009943_93719	Desulfococcus oleovorans	0	no
NC_009972_117498	Herpetosiphon aurantiacus	0	no
NC_009972_128482	Herpetosiphon aurantiacus	0	no
NC_009972_164123	Herpetosiphon aurantiacus	0	no
NC_009972_179079	Herpetosiphon aurantiacus	0	no
NC_009972_21060	Herpetosiphon aurantiacus	0	no
NC_009972_44039	Herpetosiphon aurantiacus	0	no
NC_009972_86329	Herpetosiphon aurantiacus	0	no
NC_009972_95843	Herpetosiphon aurantiacus	0	no
NC_010002_117727	Delftia acidovorans	0	no
NC_010002_126313	Delftia acidovorans	0	no
NC_010002_150579	Delftia acidovorans	0	no
NC_010002_171511	Delftia acidovorans	0	no
NC_010002_206663	Delftia acidovorans	0	no
NC_010002_32316	Delftia acidovorans	0	no
NC_010002_57456	Delftia acidovorans	0	no
NC_010002_62915	Delftia acidovorans	0	no
NC_010002_63536	Delftia acidovorans	0	no
NC_010002_64018	Delftia acidovorans	0	no
NC_010002_64752	Delftia acidovorans	0	no
NC_010002_99154	Delftia acidovorans	0	no
NC_010125_103116	Gluconacetobacter diazotrophicus	0	no
NC_010125_121557	Gluconacetobacter diazotrophicus	0	no
NC_010125_125899	Gluconacetobacter diazotrophicus	0	no
NC_010125_131376	Gluconacetobacter diazotrophicus	0	no
NC_010125_30711	Gluconacetobacter diazotrophicus	0	no
NC_010125_36191	Gluconacetobacter diazotrophicus	0	no
NC_010125_43124	Gluconacetobacter diazotrophicus	0	no
NC_010125_5359	Gluconacetobacter diazotrophicus	0	no
NC_010125_56333	Gluconacetobacter diazotrophicus	0	no
NC_010125_64788	Gluconacetobacter diazotrophicus	0	no
NC_010125_81716	Gluconacetobacter diazotrophicus	0	no
NC_010296_106537	Microcystis aeruginosa	0	no
NC_010296_10945	Microcystis aeruginosa	0	no
NC_010296_125250	Microcystis aeruginosa	0	no
NC_010296_136765	Microcystis aeruginosa	0	no
NC_010296_145919	Microcystis aeruginosa	0	no
NC_010296_157619	Microcystis aeruginosa	0	no
NC_010296_166546	Microcystis aeruginosa	0	no
NC_010296_175289	Microcystis aeruginosa	0	no
NC_010296_194715	Microcystis aeruginosa	0	no
NC_010296_22783	Microcystis aeruginosa	0	no
NC_010296_40284	Microcystis aeruginosa	0	no
NC_010296_467	Microcystis aeruginosa	0	no
NC_010296_53076	Microcystis aeruginosa	0	no
NC_010296_65338	Microcystis aeruginosa	0	no
NC_010296_75420	Microcystis aeruginosa	0	no
NC_010376_2096	Finegoldia magna	0	no
NC_010376_40878	Finegoldia magna	0	no
NC_010376_4704	Finegoldia magna	0	no
NC_010376_50487	Finegoldia magna	0	no
NC_010376_52417	Finegoldia magna	0	no
NC_010376_56180	Finegoldia magna	0	no
NC_010376_57464	Finegoldia magna	0	no
NC_010376_5837	Finegoldia magna	0	no
NC_010376_7541	Finegoldia magna	0	no
NC_010376_9365	Finegoldia magna	0	no
NC_010382_101039	Lysinibacillus sphaericus	0	no
NC_010382_111217	Lysinibacillus sphaericus	0	no
NC_010382_120000	Lysinibacillus sphaericus	0	no
NC_010382_126537	Lysinibacillus sphaericus	0	no
NC_010382_154282	Lysinibacillus sphaericus	0	no
NC_010382_35643	Lysinibacillus sphaericus	0	no
NC_010382_54166	Lysinibacillus sphaericus	0	no
NC_010382_63998	Lysinibacillus sphaericus	0	no
NC_010382_74991	Lysinibacillus sphaericus	0	no
NC_010382_85055	Lysinibacillus sphaericus	0	no
NC_010382_864	Lysinibacillus sphaericus	0	no
NC_010382_93016	Lysinibacillus sphaericus	0	no
NC_010471_10208	Leuconostoc citreum	0	no
NC_010471_13062	Leuconostoc citreum	0	no
NC_010471_16089	Leuconostoc citreum	0	no
NC_010471_24784	Leuconostoc citreum	0	no
NC_010471_27706	Leuconostoc citreum	0	no
NC_010471_33353	Leuconostoc citreum	0	no
NC_010471_3450	Leuconostoc citreum	0	no
NC_010471_4606	Leuconostoc citreum	0	no
NC_010471_53767	Leuconostoc citreum	0	no
NC_010471_58053	Leuconostoc citreum	0	no
NC_010471_59638	Leuconostoc citreum	0	no
NC_010471_7339	Leuconostoc citreum	0	no
NC_010505_106251	Methylobacterium radiotolerans	0	no
NC_010505_13702	Methylobacterium radiotolerans	0	no
NC_010505_13734	Methylobacterium radiotolerans	0	no
NC_010505_1607	Methylobacterium radiotolerans	0	no
NC_010505_161328	Methylobacterium radiotolerans	0	no
NC_010505_165744	Methylobacterium radiotolerans	0	no
NC_010505_168198	Methylobacterium radiotolerans	0	no
NC_010505_190534	Methylobacterium radiotolerans	0	no
NC_010505_19867	Methylobacterium radiotolerans	0	no
NC_010505_201746	Methylobacterium radiotolerans	0	no
NC_010505_41007	Methylobacterium radiotolerans	0	no
NC_010505_78471	Methylobacterium radiotolerans	0	no
NC_010505_86897	Methylobacterium radiotolerans	0	no
NC_010505_88566	Methylobacterium radiotolerans	0	no
NC_010505_90060	Methylobacterium radiotolerans	0	no
NC_010505_92924	Methylobacterium radiotolerans	0	no
NC_010519_21194	Haemophilus somnus	0	no
NC_010519_28738	Haemophilus somnus	0	no
NC_010519_2944	Haemophilus somnus	0	no
NC_010519_32586	Haemophilus somnus	0	no
NC_010519_34438	Haemophilus somnus	0	no
NC_010519_354	Haemophilus somnus	0	no
NC_010519_39023	Haemophilus somnus	0	no
NC_010519_43549	Haemophilus somnus	0	no
NC_010519_44647	Haemophilus somnus	0	no
NC_010519_62533	Haemophilus somnus	0	no
NC_010519_68218	Haemophilus somnus	0	no
NC_010519_8488	Haemophilus somnus	0	no
NC_010520_129925	Clostridium botulinum	0	no
NC_010520_14363	Clostridium botulinum	0	no
NC_010520_29663	Clostridium botulinum	0	no
NC_010520_33554	Clostridium botulinum	0	no
NC_010520_34605	Clostridium botulinum	0	no
NC_010520_34606	Clostridium botulinum	0	no
NC_010520_77210	Clostridium botulinum	0	no
NC_010520_77307	Clostridium botulinum	0	no
NC_010520_8703	Clostridium botulinum	0	no
NC_010524_108503	Leptothrix cholodnii	0	no
NC_010524_128489	Leptothrix cholodnii	0	no
NC_010524_162879	Leptothrix cholodnii	0	no
NC_010524_2391	Leptothrix cholodnii	0	no
NC_010524_31494	Leptothrix cholodnii	0	no
NC_010524_66542	Leptothrix cholodnii	0	no
NC_010524_79127	Leptothrix cholodnii	0	no
NC_010524_86351	Leptothrix cholodnii	0	no
NC_010554_26664	Proteus mirabilis	0	no
NC_010554_34956	Proteus mirabilis	0	no
NC_010554_60020	Proteus mirabilis	0	no
NC_010554_66427	Proteus mirabilis	0	no
NC_010554_75215	Proteus mirabilis	0	no
NC_010554_80697	Proteus mirabilis	0	no
NC_010554_84878	Proteus mirabilis	0	no
NC_010554_90274	Proteus mirabilis	0	no
NC_010556_13224	Exiguobacterium sibiricum	0	no
NC_010556_18232	Exiguobacterium sibiricum	0	no
NC_010556_34711	Exiguobacterium sibiricum	0	no
NC_010556_38445	Exiguobacterium sibiricum	0	no
NC_010556_69850	Exiguobacterium sibiricum	0	no
NC_010556_8425	Exiguobacterium sibiricum	0	no
NC_010556_85116	Exiguobacterium sibiricum	0	no
NC_010556_96816	Exiguobacterium sibiricum	0	no
NC_010571_149752	Opitutus terrae	0	no
NC_010571_160114	Opitutus terrae	0	no
NC_010571_172902	Opitutus terrae	0	no
NC_010571_191179	Opitutus terrae	0	no
NC_010571_236	Opitutus terrae	0	no
NC_010571_27487	Opitutus terrae	0	no
NC_010571_42827	Opitutus terrae	0	no
NC_010571_44705	Opitutus terrae	0	no
NC_010571_81216	Opitutus terrae	0	no
NC_010571_96344	Opitutus terrae	0	no
NC_010581_128288	Beijerinckia indica	0	no
NC_010581_453	Beijerinckia indica	0	no
NC_010581_45458	Beijerinckia indica	0	no
NC_010581_61822	Beijerinckia indica	0	no
NC_010581_79830	Beijerinckia indica	0	no
NC_010581_98685	Beijerinckia indica	0	no
NC_010644_13084	Elusimicrobium minutum	0	no
NC_010644_18507	Elusimicrobium minutum	0	no
NC_010644_25001	Elusimicrobium minutum	0	no
NC_010644_30540	Elusimicrobium minutum	0	no
NC_010644_33933	Elusimicrobium minutum	0	no
NC_010644_43618	Elusimicrobium minutum	0	no
NC_010644_46121	Elusimicrobium minutum	0	no
NC_010644_49073	Elusimicrobium minutum	0	no
NC_010644_52337	Elusimicrobium minutum	0	no
NC_010644_8472	Elusimicrobium minutum	0	no
NC_010655_10441	Akkermansia muciniphila	0	no
NC_010655_14428	Akkermansia muciniphila	0	no
NC_010655_24462	Akkermansia muciniphila	0	no
NC_010655_27	Akkermansia muciniphila	0	no
NC_010655_28966	Akkermansia muciniphila	0	no
NC_010655_43235	Akkermansia muciniphila	0	no
NC_010655_50597	Akkermansia muciniphila	0	no
NC_010655_54602	Akkermansia muciniphila	0	no
NC_010655_78200	Akkermansia muciniphila	0	no
NC_010718_101704	Natranaerobius thermophilus	0	no
NC_010718_105364	Natranaerobius thermophilus	0	no
NC_010718_1167	Natranaerobius thermophilus	0	no
NC_010718_15322	Natranaerobius thermophilus	0	no
NC_010718_32606	Natranaerobius thermophilus	0	no
NC_010718_38514	Natranaerobius thermophilus	0	no
NC_010718_43888	Natranaerobius thermophilus	0	no
NC_010718_61074	Natranaerobius thermophilus	0	no
NC_010718_80690	Natranaerobius thermophilus	0	no
NC_010718_91326	Natranaerobius thermophilus	0	no
NC_010718_98701	Natranaerobius thermophilus	0	no
NC_010803_25358	Chlorobium limicola	0	no
NC_010803_30150	Chlorobium limicola	0	no
NC_010803_36443	Chlorobium limicola	0	no
NC_010803_5211	Chlorobium limicola	0	no
NC_010842_106682	Leptospira biflexa	0	no
NC_010842_119980	Leptospira biflexa	0	no
NC_010842_13456	Leptospira biflexa	0	no
NC_010842_26701	Leptospira biflexa	0	no
NC_010842_45972	Leptospira biflexa	0	no
NC_010842_54975	Leptospira biflexa	0	no
NC_010842_62607	Leptospira biflexa	0	no
NC_010842_68804	Leptospira biflexa	0	no
NC_010842_74842	Leptospira biflexa	0	no
NC_010842_83694	Leptospira biflexa	0	no
NC_010842_96983	Leptospira biflexa	0	no
NC_010943_104151	Stenotrophomonas maltophilia	0	no
NC_010943_151074	Stenotrophomonas maltophilia	0	no
NC_010943_156671	Stenotrophomonas maltophilia	0	no
NC_010943_1600	Stenotrophomonas maltophilia	0	no
NC_010943_43081	Stenotrophomonas maltophilia	0	no
NC_010943_57738	Stenotrophomonas maltophilia	0	no
NC_010943_63344	Stenotrophomonas maltophilia	0	no
NC_010943_646	Stenotrophomonas maltophilia	0	no
NC_010943_65281	Stenotrophomonas maltophilia	0	no
NC_010943_70094	Stenotrophomonas maltophilia	0	no
NC_010943_83724	Stenotrophomonas maltophilia	0	no
NC_010943_86201	Stenotrophomonas maltophilia	0	no
NC_010943_971	Stenotrophomonas maltophilia	0	no
NC_010995_108252	Cellvibrio japonicus	0	no
NC_010995_116480	Cellvibrio japonicus	0	no
NC_010995_132401	Cellvibrio japonicus	0	no
NC_010995_141024	Cellvibrio japonicus	0	no
NC_010995_152298	Cellvibrio japonicus	0	no
NC_010995_22673	Cellvibrio japonicus	0	no
NC_010995_49309	Cellvibrio japonicus	0	no
NC_010995_57898	Cellvibrio japonicus	0	no
NC_010995_72410	Cellvibrio japonicus	0	no
NC_010995_86026	Cellvibrio japonicus	0	no
NC_010995_99671	Cellvibrio japonicus	0	no
NC_011126_10333	Hydrogenobaculum sp.	0	no
NC_011126_25547	Hydrogenobaculum sp.	0	no
NC_011126_28223	Hydrogenobaculum sp.	0	no
NC_011126_29219	Hydrogenobaculum sp.	0	no
NC_011126_34382	Hydrogenobaculum sp.	0	no
NC_011126_39202	Hydrogenobaculum sp.	0	no
NC_011126_40420	Hydrogenobaculum sp.	0	no
NC_011126_46416	Hydrogenobaculum sp.	0	no
NC_011126_4746	Hydrogenobaculum sp.	0	no
NC_011126_48719	Hydrogenobaculum sp.	0	no
NC_011126_51550	Hydrogenobaculum sp.	0	no
NC_011126_7272	Hydrogenobaculum sp.	0	no
NC_011126_9384	Hydrogenobaculum sp.	0	no
NC_011144_128200	Phenylobacterium zucineum	0	no
NC_011144_141	Phenylobacterium zucineum	0	no
NC_011144_42482	Phenylobacterium zucineum	0	no
NC_011144_5719	Phenylobacterium zucineum	0	no
NC_011144_61638	Phenylobacterium zucineum	0	no
NC_011144_95197	Phenylobacterium zucineum	0	no
NC_011296_13161	Thermodesulfovibrio yellowstonii	0	no
NC_011296_15369	Thermodesulfovibrio yellowstonii	0	no
NC_011296_20388	Thermodesulfovibrio yellowstonii	0	no
NC_011296_30785	Thermodesulfovibrio yellowstonii	0	no
NC_011296_50096	Thermodesulfovibrio yellowstonii	0	no
NC_011296_59520	Thermodesulfovibrio yellowstonii	0	no
NC_011296_66623	Thermodesulfovibrio yellowstonii	0	no
NC_011296_8181	Thermodesulfovibrio yellowstonii	0	no
NC_011312_110376	Aliivibrio salmonicida	0	no
NC_011312_14540	Aliivibrio salmonicida	0	no
NC_011312_37794	Aliivibrio salmonicida	0	no
NC_011312_47360	Aliivibrio salmonicida	0	no
NC_011312_59286	Aliivibrio salmonicida	0	no
NC_011312_73129	Aliivibrio salmonicida	0	no
NC_011567_14018	Anoxybacillus flavithermus	0	no
NC_011567_307	Anoxybacillus flavithermus	0	no
NC_011567_35050	Anoxybacillus flavithermus	0	no
NC_011567_42950	Anoxybacillus flavithermus	0	no
NC_011567_64016	Anoxybacillus flavithermus	0	no
NC_011567_76245	Anoxybacillus flavithermus	0	no
NC_011567_83053	Anoxybacillus flavithermus	0	no
NC_011567_86329	Anoxybacillus flavithermus	0	no
NC_011593_21541	Bifidobacterium longum	0	no
NC_011593_31633	Bifidobacterium longum	0	no
NC_011593_43129	Bifidobacterium longum	0	no
NC_011593_56023	Bifidobacterium longum	0	no
NC_011593_60657	Bifidobacterium longum	0	no
NC_011593_66880	Bifidobacterium longum	0	no
NC_011593_82886	Bifidobacterium longum	0	no
NC_011593_87747	Bifidobacterium longum	0	no
NC_011593_89923	Bifidobacterium longum	0	no
NC_011593_94190	Bifidobacterium longum	0	no
NC_011662_1	Thauera sp.	0	no
NC_011662_119949	Thauera sp.	0	no
NC_011662_138993	Thauera sp.	0	no
NC_011662_18339	Thauera sp.	0	no
NC_011662_4739	Thauera sp.	0	no
NC_011662_63951	Thauera sp.	0	no
NC_011662_818	Thauera sp.	0	no
NC_011666_105095	Methylocella silvestris	0	no
NC_011666_1099	Methylocella silvestris	0	no
NC_011666_112527	Methylocella silvestris	0	no
NC_011666_124280	Methylocella silvestris	0	no
NC_011666_38484	Methylocella silvestris	0	no
NC_011666_46081	Methylocella silvestris	0	no
NC_011666_55996	Methylocella silvestris	0	no
NC_011666_71251	Methylocella silvestris	0	no
NC_011666_75648	Methylocella silvestris	0	no
NC_011750_159636	Escherichia coli	0	no
NC_011750_165135	Escherichia coli	0	no
NC_011750_16744	Escherichia coli	0	no
NC_011750_168963	Escherichia coli	0	no
NC_011750_24277	Escherichia coli	0	no
NC_011750_31050	Escherichia coli	0	no
NC_011750_59513	Escherichia coli	0	no
NC_011750_93572	Escherichia coli	0	no
NC_011768_122564	Desulfatibacillum alkenivorans	0	no
NC_011768_190384	Desulfatibacillum alkenivorans	0	no
NC_011768_22974	Desulfatibacillum alkenivorans	0	no
NC_011768_316	Desulfatibacillum alkenivorans	0	no
NC_011768_34352	Desulfatibacillum alkenivorans	0	no
NC_011768_54370	Desulfatibacillum alkenivorans	0	no
NC_011768_99135	Desulfatibacillum alkenivorans	0	no
NC_011891_112782	Anaeromyxobacter dehalogenans	0	no
NC_011891_131230	Anaeromyxobacter dehalogenans	0	no
NC_011891_135659	Anaeromyxobacter dehalogenans	0	no
NC_011891_137166	Anaeromyxobacter dehalogenans	0	no
NC_011891_148652	Anaeromyxobacter dehalogenans	0	no
NC_011891_148891	Anaeromyxobacter dehalogenans	0	no
NC_011891_20944	Anaeromyxobacter dehalogenans	0	no
NC_011891_40968	Anaeromyxobacter dehalogenans	0	no
NC_011959_19564	Thermomicrobium roseum	0	no
NC_011959_30372	Thermomicrobium roseum	0	no
NC_011959_445	Thermomicrobium roseum	0	no
NC_011959_50095	Thermomicrobium roseum	0	no
NC_011959_56100	Thermomicrobium roseum	0	no
NC_011959_62545	Thermomicrobium roseum	0	no
NC_011999_21677	Macrococcus caseolyticus	0	no
NC_011999_25883	Macrococcus caseolyticus	0	no
NC_011999_56949	Macrococcus caseolyticus	0	no
NC_012004_10215	Streptococcus uberis	0	no
NC_012004_27271	Streptococcus uberis	0	no
NC_012004_34102	Streptococcus uberis	0	no
NC_012004_35083	Streptococcus uberis	0	no
NC_012004_4974	Streptococcus uberis	0	no
NC_012004_5260	Streptococcus uberis	0	no
NC_012004_56114	Streptococcus uberis	0	no
NC_012004_5935	Streptococcus uberis	0	no
NC_012004_60068	Streptococcus uberis	0	no
NC_012225_30838	Brachyspira hyodysenteriae	0	no
NC_012225_36006	Brachyspira hyodysenteriae	0	no
NC_012225_383	Brachyspira hyodysenteriae	0	no
NC_012225_42221	Brachyspira hyodysenteriae	0	no
NC_012225_50103	Brachyspira hyodysenteriae	0	no
NC_012225_50125	Brachyspira hyodysenteriae	0	no
NC_012225_52866	Brachyspira hyodysenteriae	0	no
NC_012225_58471	Brachyspira hyodysenteriae	0	no
NC_012225_97681	Brachyspira hyodysenteriae	0	no
NC_012489_106858	Gemmatimonas aurantiaca	0	no
NC_012489_128236	Gemmatimonas aurantiaca	0	no
NC_012489_133719	Gemmatimonas aurantiaca	0	no
NC_012489_144858	Gemmatimonas aurantiaca	0	no
NC_012489_145901	Gemmatimonas aurantiaca	0	no
NC_012489_154184	Gemmatimonas aurantiaca	0	no
NC_012489_26405	Gemmatimonas aurantiaca	0	no
NC_012489_4504	Gemmatimonas aurantiaca	0	no
NC_012489_46733	Gemmatimonas aurantiaca	0	no
NC_012489_80922	Gemmatimonas aurantiaca	0	no
NC_012489_87	Gemmatimonas aurantiaca	0	no
NC_012490_127056	Rhodococcus erythropolis	0	no
NC_012490_207176	Rhodococcus erythropolis	0	no
NC_012490_30573	Rhodococcus erythropolis	0	no
NC_012490_39440	Rhodococcus erythropolis	0	no
NC_012490_96256	Rhodococcus erythropolis	0	no
NC_012491_101432	Brevibacillus brevis	0	no
NC_012491_110750	Brevibacillus brevis	0	no
NC_012491_121	Brevibacillus brevis	0	no
NC_012491_13242	Brevibacillus brevis	0	no
NC_012491_132634	Brevibacillus brevis	0	no
NC_012491_154006	Brevibacillus brevis	0	no
NC_012491_175023	Brevibacillus brevis	0	no
NC_012491_209839	Brevibacillus brevis	0	no
NC_012491_24164	Brevibacillus brevis	0	no
NC_012491_47563	Brevibacillus brevis	0	no
NC_012491_58863	Brevibacillus brevis	0	no
NC_012491_90650	Brevibacillus brevis	0	no
NC_012559_105407	Laribacter hongkongensis	0	no
NC_012559_11874	Laribacter hongkongensis	0	no
NC_012559_23375	Laribacter hongkongensis	0	no
NC_012559_41342	Laribacter hongkongensis	0	no
NC_012559_56532	Laribacter hongkongensis	0	no
NC_012559_71060	Laribacter hongkongensis	0	no
NC_012590_19263	Corynebacterium aurimucosum	0	no
NC_012590_26980	Corynebacterium aurimucosum	0	no
NC_012590_48440	Corynebacterium aurimucosum	0	no
NC_012590_507	Corynebacterium aurimucosum	0	no
NC_012590_5544	Corynebacterium aurimucosum	0	no
NC_012590_58015	Corynebacterium aurimucosum	0	no
NC_012590_65599	Corynebacterium aurimucosum	0	no
NC_012590_73532	Corynebacterium aurimucosum	0	no
NC_012590_79310	Corynebacterium aurimucosum	0	no
NC_012590_89874	Corynebacterium aurimucosum	0	no
NC_012590_9366	Corynebacterium aurimucosum	0	no
NC_012669_1173	Beutenbergia cavernae	0	no
NC_012669_12471	Beutenbergia cavernae	0	no
NC_012669_140351	Beutenbergia cavernae	0	no
NC_012669_151094	Beutenbergia cavernae	0	no
NC_012669_16062	Beutenbergia cavernae	0	no
NC_012669_3639	Beutenbergia cavernae	0	no
NC_012669_58047	Beutenbergia cavernae	0	no
NC_012669_58897	Beutenbergia cavernae	0	no
NC_012669_91921	Beutenbergia cavernae	0	no
NC_012669_92474	Beutenbergia cavernae	0	no
NC_012691_17809	Tolumonas auensis	0	no
NC_012691_32835	Tolumonas auensis	0	no
NC_012691_37548	Tolumonas auensis	0	no
NC_012691_43761	Tolumonas auensis	0	no
NC_012691_49	Tolumonas auensis	0	no
NC_012691_49633	Tolumonas auensis	0	no
NC_012691_6374	Tolumonas auensis	0	no
NC_012691_66529	Tolumonas auensis	0	no
NC_012691_93446	Tolumonas auensis	0	no
NC_012778_12294	Eubacterium eligens	0	no
NC_012778_26007	Eubacterium eligens	0	no
NC_012778_3739	Eubacterium eligens	0	no
NC_012778_50476	Eubacterium eligens	0	no
NC_012778_52874	Eubacterium eligens	0	no
NC_012778_63442	Eubacterium eligens	0	no
NC_012778_65879	Eubacterium eligens	0	no
NC_012778_68656	Eubacterium eligens	0	no
NC_012778_6947	Eubacterium eligens	0	no
NC_012778_793	Eubacterium eligens	0	no
NC_012785_13304	Kosmotoga olearia	0	no
NC_012785_25803	Kosmotoga olearia	0	no
NC_012785_30618	Kosmotoga olearia	0	no
NC_012785_3344	Kosmotoga olearia	0	no
NC_012785_34346	Kosmotoga olearia	0	no
NC_012785_39439	Kosmotoga olearia	0	no
NC_012785_43446	Kosmotoga olearia	0	no
NC_012785_53106	Kosmotoga olearia	0	no
NC_012785_59551	Kosmotoga olearia	0	no
NC_012785_63163	Kosmotoga olearia	0	no
NC_012785_68884	Kosmotoga olearia	0	no
NC_012785_73015	Kosmotoga olearia	0	no
NC_012803_11026	Micrococcus luteus	0	no
NC_012803_1180	Micrococcus luteus	0	no
NC_012803_16683	Micrococcus luteus	0	no
NC_012803_1980	Micrococcus luteus	0	no
NC_012803_38115	Micrococcus luteus	0	no
NC_012803_39815	Micrococcus luteus	0	no
NC_012803_74435	Micrococcus luteus	0	no
NC_012803_76203	Micrococcus luteus	0	no
NC_012803_78105	Micrococcus luteus	0	no
NC_012803_82140	Micrococcus luteus	0	no
NC_012803_82149	Micrococcus luteus	0	no
NC_012914_121036	Paenibacillus sp.	0	no
NC_012914_145156	Paenibacillus sp.	0	no
NC_012914_156560	Paenibacillus sp.	0	no
NC_012914_210288	Paenibacillus sp.	0	no
NC_012914_239437	Paenibacillus sp.	0	no
NC_012914_27271	Paenibacillus sp.	0	no
NC_012914_52794	Paenibacillus sp.	0	no
NC_012914_99091	Paenibacillus sp.	0	no
NC_012917_123242	Pectobacterium carotovorum	0	no
NC_012917_130929	Pectobacterium carotovorum	0	no
NC_012917_148127	Pectobacterium carotovorum	0	no
NC_012917_160844	Pectobacterium carotovorum	0	no
NC_012917_45160	Pectobacterium carotovorum	0	no
NC_012917_55481	Pectobacterium carotovorum	0	no
NC_012917_57280	Pectobacterium carotovorum	0	no
NC_012917_94896	Pectobacterium carotovorum	0	no
NC_012968_11574	Methylotenera mobilis	0	no
NC_012968_21892	Methylotenera mobilis	0	no
NC_012968_26298	Methylotenera mobilis	0	no
NC_012968_357	Methylotenera mobilis	0	no
NC_012968_3998	Methylotenera mobilis	0	no
NC_012968_52177	Methylotenera mobilis	0	no
NC_012968_62401	Methylotenera mobilis	0	no
NC_012968_79944	Methylotenera mobilis	0	no
NC_012968_84749	Methylotenera mobilis	0	no
NC_012982_107508	Hirschia baltica	0	no
NC_012982_115062	Hirschia baltica	0	no
NC_012982_11545	Hirschia baltica	0	no
NC_012982_15838	Hirschia baltica	0	no
NC_012982_21839	Hirschia baltica	0	no
NC_012982_31646	Hirschia baltica	0	no
NC_012982_37378	Hirschia baltica	0	no
NC_012982_58110	Hirschia baltica	0	no
NC_012982_6049	Hirschia baltica	0	no
NC_012982_65886	Hirschia baltica	0	no
NC_012982_89485	Hirschia baltica	0	no
NC_012997_107308	Teredinibacter turnerae	0	no
NC_012997_125574	Teredinibacter turnerae	0	no
NC_012997_163645	Teredinibacter turnerae	0	no
NC_012997_173047	Teredinibacter turnerae	0	no
NC_012997_49573	Teredinibacter turnerae	0	no
NC_012997_74305	Teredinibacter turnerae	0	no
NC_012997_80133	Teredinibacter turnerae	0	no
NC_012997_89342	Teredinibacter turnerae	0	no
NC_012997_96	Teredinibacter turnerae	0	no
NC_013037_10733	Dyadobacter fermentans	0	no
NC_013037_113444	Dyadobacter fermentans	0	no
NC_013037_176870	Dyadobacter fermentans	0	no
NC_013037_232239	Dyadobacter fermentans	0	no
NC_013037_48795	Dyadobacter fermentans	0	no
NC_013037_52	Dyadobacter fermentans	0	no
NC_013037_63470	Dyadobacter fermentans	0	no
NC_013037_88839	Dyadobacter fermentans	0	no
NC_013061_106553	Pedobacter heparinus	0	no
NC_013061_114142	Pedobacter heparinus	0	no
NC_013061_126452	Pedobacter heparinus	0	no
NC_013061_151	Pedobacter heparinus	0	no
NC_013061_153957	Pedobacter heparinus	0	no
NC_013061_161521	Pedobacter heparinus	0	no
NC_013061_16699	Pedobacter heparinus	0	no
NC_013061_32709	Pedobacter heparinus	0	no
NC_013061_67106	Pedobacter heparinus	0	no
NC_013061_86822	Pedobacter heparinus	0	no
NC_013132_108	Chitinophaga pinensis	0	no
NC_013132_137954	Chitinophaga pinensis	0	no
NC_013132_164125	Chitinophaga pinensis	0	no
NC_013132_17101	Chitinophaga pinensis	0	no
NC_013132_194986	Chitinophaga pinensis	0	no
NC_013132_222764	Chitinophaga pinensis	0	no
NC_013132_270882	Chitinophaga pinensis	0	no
NC_013132_304125	Chitinophaga pinensis	0	no
NC_013132_51286	Chitinophaga pinensis	0	no
NC_013132_70741	Chitinophaga pinensis	0	no
NC_013132_87828	Chitinophaga pinensis	0	no
NC_013162_20470	Capnocytophaga ochracea	0	no
NC_013162_26002	Capnocytophaga ochracea	0	no
NC_013162_34736	Capnocytophaga ochracea	0	no
NC_013162_38118	Capnocytophaga ochracea	0	no
NC_013162_39	Capnocytophaga ochracea	0	no
NC_013162_54505	Capnocytophaga ochracea	0	no
NC_013162_60352	Capnocytophaga ochracea	0	no
NC_013162_6653	Capnocytophaga ochracea	0	no
NC_013162_66676	Capnocytophaga ochracea	0	no
NC_013162_71600	Capnocytophaga ochracea	0	no
NC_013165_105	Slackia heliotrinireducens	0	no
NC_013165_11801	Slackia heliotrinireducens	0	no
NC_013165_20304	Slackia heliotrinireducens	0	no
NC_013165_26020	Slackia heliotrinireducens	0	no
NC_013165_39245	Slackia heliotrinireducens	0	no
NC_013165_46874	Slackia heliotrinireducens	0	no
NC_013165_50925	Slackia heliotrinireducens	0	no
NC_013165_53336	Slackia heliotrinireducens	0	no
NC_013165_62541	Slackia heliotrinireducens	0	no
NC_013165_70240	Slackia heliotrinireducens	0	no
NC_013165_82662	Slackia heliotrinireducens	0	no
NC_013165_93526	Slackia heliotrinireducens	0	no
NC_013165_97924	Slackia heliotrinireducens	0	no
NC_013172_116562	Brachybacterium faecium	0	no
NC_013172_38565	Brachybacterium faecium	0	no
NC_013172_63189	Brachybacterium faecium	0	no
NC_013172_91144	Brachybacterium faecium	0	no
NC_013174_10006	Jonesia denitrificans	0	no
NC_013174_27333	Jonesia denitrificans	0	no
NC_013174_39236	Jonesia denitrificans	0	no
NC_013174_41	Jonesia denitrificans	0	no
NC_013174_47489	Jonesia denitrificans	0	no
NC_013174_57563	Jonesia denitrificans	0	no
NC_013174_62485	Jonesia denitrificans	0	no
NC_013174_66795	Jonesia denitrificans	0	no
NC_013174_70959	Jonesia denitrificans	0	no
NC_013174_80755	Jonesia denitrificans	0	no
NC_013192_15334	Leptotrichia buccalis	0	no
NC_013192_16480	Leptotrichia buccalis	0	no
NC_013192_41368	Leptotrichia buccalis	0	no
NC_013192_49654	Leptotrichia buccalis	0	no
NC_013192_67370	Leptotrichia buccalis	0	no
NC_013192_7450	Leptotrichia buccalis	0	no
NC_013192_80248	Leptotrichia buccalis	0	no
NC_013192_903	Leptotrichia buccalis	0	no
NC_013204_103285	Eggerthella lenta	0	no
NC_013204_106711	Eggerthella lenta	0	no
NC_013204_108720	Eggerthella lenta	0	no
NC_013204_2592	Eggerthella lenta	0	no
NC_013204_27999	Eggerthella lenta	0	no
NC_013204_32179	Eggerthella lenta	0	no
NC_013204_67899	Eggerthella lenta	0	no
NC_013204_82652	Eggerthella lenta	0	no
NC_013204_95409	Eggerthella lenta	0	no
NC_013204_96843	Eggerthella lenta	0	no
NC_013204_97397	Eggerthella lenta	0	no
NC_013205_100615	Alicyclobacillus acidocaldarius	0	no
NC_013205_10412	Alicyclobacillus acidocaldarius	0	no
NC_013205_17901	Alicyclobacillus acidocaldarius	0	no
NC_013205_26812	Alicyclobacillus acidocaldarius	0	no
NC_013205_51772	Alicyclobacillus acidocaldarius	0	no
NC_013205_79731	Alicyclobacillus acidocaldarius	0	no
NC_013205_87258	Alicyclobacillus acidocaldarius	0	no
NC_013216_121059	Desulfotomaculum acetoxidans	0	no
NC_013216_136771	Desulfotomaculum acetoxidans	0	no
NC_013216_15046	Desulfotomaculum acetoxidans	0	no
NC_013216_22910	Desulfotomaculum acetoxidans	0	no
NC_013216_30011	Desulfotomaculum acetoxidans	0	no
NC_013216_39014	Desulfotomaculum acetoxidans	0	no
NC_013216_56080	Desulfotomaculum acetoxidans	0	no
NC_013216_65320	Desulfotomaculum acetoxidans	0	no
NC_013216_94879	Desulfotomaculum acetoxidans	0	no
NC_013222_101448	Robiginitalea biformata	0	no
NC_013222_104023	Robiginitalea biformata	0	no
NC_013222_20119	Robiginitalea biformata	0	no
NC_013222_28	Robiginitalea biformata	0	no
NC_013222_35124	Robiginitalea biformata	0	no
NC_013222_42641	Robiginitalea biformata	0	no
NC_013222_48612	Robiginitalea biformata	0	no
NC_013222_53796	Robiginitalea biformata	0	no
NC_013222_62431	Robiginitalea biformata	0	no
NC_013222_69334	Robiginitalea biformata	0	no
NC_013222_83784	Robiginitalea biformata	0	no
NC_013223_14127	Desulfohalobium retbaense	0	no
NC_013223_260	Desulfohalobium retbaense	0	no
NC_013223_37198	Desulfohalobium retbaense	0	no
NC_013223_41027	Desulfohalobium retbaense	0	no
NC_013223_45807	Desulfohalobium retbaense	0	no
NC_013223_70102	Desulfohalobium retbaense	0	no
NC_013223_76627	Desulfohalobium retbaense	0	no
NC_013223_79906	Desulfohalobium retbaense	0	no
NC_013235_130593	Nakamurella multipartita	0	no
NC_013235_145472	Nakamurella multipartita	0	no
NC_013235_154571	Nakamurella multipartita	0	no
NC_013235_16841	Nakamurella multipartita	0	no
NC_013235_171274	Nakamurella multipartita	0	no
NC_013235_180182	Nakamurella multipartita	0	no
NC_013235_199534	Nakamurella multipartita	0	no
NC_013235_33069	Nakamurella multipartita	0	no
NC_013235_55720	Nakamurella multipartita	0	no
NC_013235_71300	Nakamurella multipartita	0	no
NC_013235_72119	Nakamurella multipartita	0	no
NC_013235_77929	Nakamurella multipartita	0	no
NC_013235_939	Nakamurella multipartita	0	no
NC_013355_142	Zymomonas mobilis	0	no
NC_013355_19641	Zymomonas mobilis	0	no
NC_013355_26152	Zymomonas mobilis	0	no
NC_013355_29119	Zymomonas mobilis	0	no
NC_013355_31965	Zymomonas mobilis	0	no
NC_013355_45960	Zymomonas mobilis	0	no
NC_013355_60542	Zymomonas mobilis	0	no
NC_013355_67772	Zymomonas mobilis	0	no
NC_013355_8294	Zymomonas mobilis	0	no
NC_013410_106085	Fibrobacter succinogenes	0	no
NC_013410_115006	Fibrobacter succinogenes	0	no
NC_013410_14437	Fibrobacter succinogenes	0	no
NC_013410_28229	Fibrobacter succinogenes	0	no
NC_013410_34399	Fibrobacter succinogenes	0	no
NC_013410_49732	Fibrobacter succinogenes	0	no
NC_013410_61983	Fibrobacter succinogenes	0	no
NC_013410_67772	Fibrobacter succinogenes	0	no
NC_013410_74293	Fibrobacter succinogenes	0	no
NC_013410_93745	Fibrobacter succinogenes	0	no
NC_013410_99249	Fibrobacter succinogenes	0	no
NC_013422_16454	Halothiobacillus neapolitanus	0	no
NC_013422_24172	Halothiobacillus neapolitanus	0	no
NC_013422_3	Halothiobacillus neapolitanus	0	no
NC_013422_33165	Halothiobacillus neapolitanus	0	no
NC_013422_37375	Halothiobacillus neapolitanus	0	no
NC_013422_4809	Halothiobacillus neapolitanus	0	no
NC_013422_51343	Halothiobacillus neapolitanus	0	no
NC_013422_61400	Halothiobacillus neapolitanus	0	no
NC_013422_85965	Halothiobacillus neapolitanus	0	no
NC_013440_146189	Haliangium ochraceum	0	no
NC_013440_175368	Haliangium ochraceum	0	no
NC_013440_198323	Haliangium ochraceum	0	no
NC_013440_223338	Haliangium ochraceum	0	no
NC_013440_25116	Haliangium ochraceum	0	no
NC_013440_283724	Haliangium ochraceum	0	no
NC_013440_295124	Haliangium ochraceum	0	no
NC_013440_312462	Haliangium ochraceum	0	no
NC_013440_32992	Haliangium ochraceum	0	no
NC_013440_47662	Haliangium ochraceum	0	no
NC_013440_89533	Haliangium ochraceum	0	no
NC_013446_111528	Comamonas testosteroni	0	no
NC_013446_122494	Comamonas testosteroni	0	no
NC_013446_144708	Comamonas testosteroni	0	no
NC_013446_151016	Comamonas testosteroni	0	no
NC_013446_163717	Comamonas testosteroni	0	no
NC_013446_55148	Comamonas testosteroni	0	no
NC_013446_740	Comamonas testosteroni	0	no
NC_013446_78155	Comamonas testosteroni	0	no
NC_013446_92440	Comamonas testosteroni	0	no
NC_013446_96123	Comamonas testosteroni	0	no
NC_013446_99994	Comamonas testosteroni	0	no
NC_013511_4330	Mycoplasma hominis	0	no
NC_013512_18396	Sulfurospirillum deleyianum	0	no
NC_013512_28457	Sulfurospirillum deleyianum	0	no
NC_013512_34851	Sulfurospirillum deleyianum	0	no
NC_013512_39250	Sulfurospirillum deleyianum	0	no
NC_013512_49898	Sulfurospirillum deleyianum	0	no
NC_013512_56291	Sulfurospirillum deleyianum	0	no
NC_013512_76727	Sulfurospirillum deleyianum	0	no
NC_013517_119978	Sebaldella termitidis	0	no
NC_013517_135689	Sebaldella termitidis	0	no
NC_013517_146242	Sebaldella termitidis	0	no
NC_013517_419	Sebaldella termitidis	0	no
NC_013517_43177	Sebaldella termitidis	0	no
NC_013517_52236	Sebaldella termitidis	0	no
NC_013517_70161	Sebaldella termitidis	0	no
NC_013517_8026	Sebaldella termitidis	0	no
NC_013517_80618	Sebaldella termitidis	0	no
NC_013521_16732	Sanguibacter keddieii	0	no
NC_013521_20765	Sanguibacter keddieii	0	no
NC_013521_215	Sanguibacter keddieii	0	no
NC_013521_31627	Sanguibacter keddieii	0	no
NC_013521_38431	Sanguibacter keddieii	0	no
NC_013521_42889	Sanguibacter keddieii	0	no
NC_013521_56305	Sanguibacter keddieii	0	no
NC_013521_60554	Sanguibacter keddieii	0	no
NC_013521_73057	Sanguibacter keddieii	0	no
NC_013521_92266	Sanguibacter keddieii	0	no
NC_013521_97849	Sanguibacter keddieii	0	no
NC_013522_11901	Thermanaerovibrio acidaminovorans	0	no
NC_013522_14361	Thermanaerovibrio acidaminovorans	0	no
NC_013522_23548	Thermanaerovibrio acidaminovorans	0	no
NC_013522_25182	Thermanaerovibrio acidaminovorans	0	no
NC_013522_27180	Thermanaerovibrio acidaminovorans	0	no
NC_013522_29339	Thermanaerovibrio acidaminovorans	0	no
NC_013522_35396	Thermanaerovibrio acidaminovorans	0	no
NC_013522_42013	Thermanaerovibrio acidaminovorans	0	no
NC_013522_4676	Thermanaerovibrio acidaminovorans	0	no
NC_013522_51578	Thermanaerovibrio acidaminovorans	0	no
NC_013522_52002	Thermanaerovibrio acidaminovorans	0	no
NC_013522_56524	Thermanaerovibrio acidaminovorans	0	no
NC_013522_9952	Thermanaerovibrio acidaminovorans	0	no
NC_013523_16254	Sphaerobacter thermophilus	0	no
NC_013523_18624	Sphaerobacter thermophilus	0	no
NC_013523_39869	Sphaerobacter thermophilus	0	no
NC_013523_4368	Sphaerobacter thermophilus	0	no
NC_013523_52988	Sphaerobacter thermophilus	0	no
NC_013523_72089	Sphaerobacter thermophilus	0	no
NC_013523_79349	Sphaerobacter thermophilus	0	no
NC_013523_84178	Sphaerobacter thermophilus	0	no
NC_013523_8509	Sphaerobacter thermophilus	0	no
NC_013595_126356	Streptosporangium roseum	0	no
NC_013595_145381	Streptosporangium roseum	0	no
NC_013595_212252	Streptosporangium roseum	0	no
NC_013595_24177	Streptosporangium roseum	0	no
NC_013595_255080	Streptosporangium roseum	0	no
NC_013595_2578	Streptosporangium roseum	0	no
NC_013595_266306	Streptosporangium roseum	0	no
NC_013595_312508	Streptosporangium roseum	0	no
NC_013595_319356	Streptosporangium roseum	0	no
NC_013595_330391	Streptosporangium roseum	0	no
NC_013595_45027	Streptosporangium roseum	0	no
NC_013595_83926	Streptosporangium roseum	0	no
NC_013714_106	Bifidobacterium dentium	0	no
NC_013714_11759	Bifidobacterium dentium	0	no
NC_013714_41903	Bifidobacterium dentium	0	no
NC_013714_49350	Bifidobacterium dentium	0	no
NC_013714_55073	Bifidobacterium dentium	0	no
NC_013714_70656	Bifidobacterium dentium	0	no
NC_013714_73681	Bifidobacterium dentium	0	no
NC_013714_81251	Bifidobacterium dentium	0	no
NC_013715_24765	Rothia mucilaginosa	0	no
NC_013715_29163	Rothia mucilaginosa	0	no
NC_013715_34244	Rothia mucilaginosa	0	no
NC_013715_38515	Rothia mucilaginosa	0	no
NC_013715_4581	Rothia mucilaginosa	0	no
NC_013715_58240	Rothia mucilaginosa	0	no
NC_013715_64001	Rothia mucilaginosa	0	no
NC_013715_67924	Rothia mucilaginosa	0	no
NC_013715_72149	Rothia mucilaginosa	0	no
NC_013715_9099	Rothia mucilaginosa	0	no
NC_013720_105100	Pirellula staleyi	0	no
NC_013720_12496	Pirellula staleyi	0	no
NC_013720_135232	Pirellula staleyi	0	no
NC_013720_153269	Pirellula staleyi	0	no
NC_013720_161421	Pirellula staleyi	0	no
NC_013720_171205	Pirellula staleyi	0	no
NC_013720_19762	Pirellula staleyi	0	no
NC_013720_34259	Pirellula staleyi	0	no
NC_013720_55128	Pirellula staleyi	0	no
NC_013720_68150	Pirellula staleyi	0	no
NC_013729_122195	Kribbella flavida	0	no
NC_013729_156333	Kribbella flavida	0	no
NC_013729_186918	Kribbella flavida	0	no
NC_013729_203389	Kribbella flavida	0	no
NC_013729_22480	Kribbella flavida	0	no
NC_013729_237282	Kribbella flavida	0	no
NC_013729_252451	Kribbella flavida	0	no
NC_013729_71306	Kribbella flavida	0	no
NC_013729_87804	Kribbella flavida	0	no
NC_013730_113528	Spirosoma linguale	0	no
NC_013730_127089	Spirosoma linguale	0	no
NC_013730_154680	Spirosoma linguale	0	no
NC_013730_184460	Spirosoma linguale	0	no
NC_013730_211991	Spirosoma linguale	0	no
NC_013730_226885	Spirosoma linguale	0	no
NC_013730_241945	Spirosoma linguale	0	no
NC_013730_256603	Spirosoma linguale	0	no
NC_013730_25764	Spirosoma linguale	0	no
NC_013730_3	Spirosoma linguale	0	no
NC_013730_38398	Spirosoma linguale	0	no
NC_013730_54644	Spirosoma linguale	0	no
NC_013730_97887	Spirosoma linguale	0	no
NC_013739_111744	Conexibacter woesei	0	no
NC_013739_139779	Conexibacter woesei	0	no
NC_013739_146487	Conexibacter woesei	0	no
NC_013739_199036	Conexibacter woesei	0	no
NC_013739_211189	Conexibacter woesei	0	no
NC_013739_31259	Conexibacter woesei	0	no
NC_013739_37487	Conexibacter woesei	0	no
NC_013739_43630	Conexibacter woesei	0	no
NC_013739_48814	Conexibacter woesei	0	no
NC_013739_52	Conexibacter woesei	0	no
NC_013739_69912	Conexibacter woesei	0	no
NC_013739_70767	Conexibacter woesei	0	no
NC_013757_122701	Geodermatophilus obscurus	0	no
NC_013757_169807	Geodermatophilus obscurus	0	no
NC_013757_24609	Geodermatophilus obscurus	0	no
NC_013757_52154	Geodermatophilus obscurus	0	no
NC_013757_52190	Geodermatophilus obscurus	0	no
NC_013757_52269	Geodermatophilus obscurus	0	no
NC_013757_88868	Geodermatophilus obscurus	0	no
NC_013757_90056	Geodermatophilus obscurus	0	no
NC_013757_95591	Geodermatophilus obscurus	0	no
NC_013766_103	Listeria monocytogenes	0	yes
NC_013766_23317	Listeria monocytogenes	0	yes
NC_013766_62826	Listeria monocytogenes	0	yes
NC_013851_100190	Allochromatium vinosum	0	no
NC_013851_10644	Allochromatium vinosum	0	no
NC_013851_109254	Allochromatium vinosum	0	no
NC_013851_111257	Allochromatium vinosum	0	no
NC_013851_1341	Allochromatium vinosum	0	no
NC_013851_49778	Allochromatium vinosum	0	no
NC_013851_66752	Allochromatium vinosum	0	no
NC_013851_68888	Allochromatium vinosum	0	no
NC_013851_8190	Allochromatium vinosum	0	no
NC_013851_87295	Allochromatium vinosum	0	no
NC_013851_93804	Allochromatium vinosum	0	no
NC_013854_104631	Azospirillum sp.	0	no
NC_013854_14003	Azospirillum sp.	0	no
NC_013854_30359	Azospirillum sp.	0	no
NC_013854_38823	Azospirillum sp.	0	no
NC_013854_52799	Azospirillum sp.	0	no
NC_013854_59457	Azospirillum sp.	0	no
NC_013854_80077	Azospirillum sp.	0	no
NC_013854_8133	Azospirillum sp.	0	no
NC_013854_95273	Azospirillum sp.	0	no
NC_013854_98997	Azospirillum sp.	0	no
NC_013892_111069	Xenorhabdus bovienii	0	no
NC_013892_127446	Xenorhabdus bovienii	0	no
NC_013892_1545	Xenorhabdus bovienii	0	no
NC_013892_18317	Xenorhabdus bovienii	0	no
NC_013892_63426	Xenorhabdus bovienii	0	no
NC_013892_68194	Xenorhabdus bovienii	0	no
NC_013892_70523	Xenorhabdus bovienii	0	no
NC_013892_77953	Xenorhabdus bovienii	0	no
NC_013929_141861	Streptomyces scabiei	0	no
NC_013929_290479	Streptomyces scabiei	0	no
NC_013929_305358	Streptomyces scabiei	0	no
NC_013929_337331	Streptomyces scabiei	0	no
NC_013929_3561	Streptomyces scabiei	0	no
NC_013929_51321	Streptomyces scabiei	0	no
NC_013943_107226	Denitrovibrio acetiphilus	0	no
NC_013943_11689	Denitrovibrio acetiphilus	0	no
NC_013943_23587	Denitrovibrio acetiphilus	0	no
NC_013943_28952	Denitrovibrio acetiphilus	0	no
NC_013943_34264	Denitrovibrio acetiphilus	0	no
NC_013943_39653	Denitrovibrio acetiphilus	0	no
NC_013943_46808	Denitrovibrio acetiphilus	0	no
NC_013943_54000	Denitrovibrio acetiphilus	0	no
NC_013943_5604	Denitrovibrio acetiphilus	0	no
NC_013943_74082	Denitrovibrio acetiphilus	0	no
NC_013943_88442	Denitrovibrio acetiphilus	0	no
NC_013943_93451	Denitrovibrio acetiphilus	0	no
NC_013946_103110	Meiothermus ruber	0	no
NC_013946_18776	Meiothermus ruber	0	no
NC_013946_28796	Meiothermus ruber	0	no
NC_013946_46703	Meiothermus ruber	0	no
NC_013946_76465	Meiothermus ruber	0	no
NC_013946_79738	Meiothermus ruber	0	no
NC_013946_87026	Meiothermus ruber	0	no
NC_014008_102970	Coraliomargarita akajimensis	0	no
NC_014008_110016	Coraliomargarita akajimensis	0	no
NC_014008_17625	Coraliomargarita akajimensis	0	no
NC_014008_22742	Coraliomargarita akajimensis	0	no
NC_014008_27531	Coraliomargarita akajimensis	0	no
NC_014008_38	Coraliomargarita akajimensis	0	no
NC_014008_41106	Coraliomargarita akajimensis	0	no
NC_014008_47768	Coraliomargarita akajimensis	0	no
NC_014008_55054	Coraliomargarita akajimensis	0	no
NC_014008_5737	Coraliomargarita akajimensis	0	no
NC_014008_63218	Coraliomargarita akajimensis	0	no
NC_014008_76164	Coraliomargarita akajimensis	0	no
NC_014008_81913	Coraliomargarita akajimensis	0	no
NC_014008_95246	Coraliomargarita akajimensis	0	no
NC_014011_17925	Aminobacterium colombiense	0	no
NC_014011_21390	Aminobacterium colombiense	0	no
NC_014011_24411	Aminobacterium colombiense	0	no
NC_014011_2625	Aminobacterium colombiense	0	no
NC_014011_28719	Aminobacterium colombiense	0	no
NC_014011_47677	Aminobacterium colombiense	0	no
NC_014011_60769	Aminobacterium colombiense	0	no
NC_014011_63743	Aminobacterium colombiense	0	no
NC_014011_66010	Aminobacterium colombiense	0	no
NC_014012_102935	Shewanella violacea	0	no
NC_014012_132405	Shewanella violacea	0	no
NC_014012_152020	Shewanella violacea	0	no
NC_014012_165280	Shewanella violacea	0	no
NC_014012_16533	Shewanella violacea	0	no
NC_014012_52226	Shewanella violacea	0	no
NC_014012_70371	Shewanella violacea	0	no
NC_014012_78421	Shewanella violacea	0	no
NC_014012_84	Shewanella violacea	0	no
NC_014012_96031	Shewanella violacea	0	no
NC_014033_108855	Prevotella ruminicola	0	no
NC_014033_120553	Prevotella ruminicola	0	no
NC_014033_13	Prevotella ruminicola	0	no
NC_014033_43886	Prevotella ruminicola	0	no
NC_014033_64255	Prevotella ruminicola	0	no
NC_014033_7344	Prevotella ruminicola	0	no
NC_014033_77069	Prevotella ruminicola	0	no
NC_014033_98573	Prevotella ruminicola	0	no
NC_014034_104126	Rhodobacter capsulatus	0	no
NC_014034_111711	Rhodobacter capsulatus	0	no
NC_014034_124285	Rhodobacter capsulatus	0	no
NC_014034_20805	Rhodobacter capsulatus	0	no
NC_014034_47570	Rhodobacter capsulatus	0	no
NC_014034_69545	Rhodobacter capsulatus	0	no
NC_014034_91949	Rhodobacter capsulatus	0	no
NC_014041_145078	Zunongwangia profunda	0	no
NC_014041_156692	Zunongwangia profunda	0	no
NC_014041_18178	Zunongwangia profunda	0	no
NC_014041_25811	Zunongwangia profunda	0	no
NC_014041_36343	Zunongwangia profunda	0	no
NC_014041_55801	Zunongwangia profunda	0	no
NC_014041_67563	Zunongwangia profunda	0	no
NC_014041_80281	Zunongwangia profunda	0	no
NC_014121_104392	Enterobacter cloacae	0	no
NC_014121_108784	Enterobacter cloacae	0	no
NC_014121_109778	Enterobacter cloacae	0	no
NC_014121_118873	Enterobacter cloacae	0	no
NC_014121_11991	Enterobacter cloacae	0	no
NC_014121_134520	Enterobacter cloacae	0	no
NC_014121_147155	Enterobacter cloacae	0	no
NC_014121_157321	Enterobacter cloacae	0	no
NC_014121_15875	Enterobacter cloacae	0	no
NC_014121_174474	Enterobacter cloacae	0	no
NC_014121_19547	Enterobacter cloacae	0	no
NC_014121_31537	Enterobacter cloacae	0	no
NC_014121_54014	Enterobacter cloacae	0	no
NC_014121_57664	Enterobacter cloacae	0	no
NC_014121_64924	Enterobacter cloacae	0	no
NC_014121_70280	Enterobacter cloacae	0	no
NC_014121_75097	Enterobacter cloacae	0	no
NC_014121_75119	Enterobacter cloacae	0	no
NC_014121_80859	Enterobacter cloacae	0	no
NC_014121_83055	Enterobacter cloacae	0	no
NC_014121_842	Enterobacter cloacae	0	no
NC_014147_12039	Moraxella catarrhalis	0	no
NC_014147_133	Moraxella catarrhalis	0	no
NC_014147_19310	Moraxella catarrhalis	0	no
NC_014147_22472	Moraxella catarrhalis	0	no
NC_014147_2316	Moraxella catarrhalis	0	no
NC_014147_31399	Moraxella catarrhalis	0	no
NC_014147_33976	Moraxella catarrhalis	0	no
NC_014147_36652	Moraxella catarrhalis	0	no
NC_014147_43126	Moraxella catarrhalis	0	no
NC_014147_4708	Moraxella catarrhalis	0	no
NC_014147_51218	Moraxella catarrhalis	0	no
NC_014147_61937	Moraxella catarrhalis	0	no
NC_014147_7187	Moraxella catarrhalis	0	no
NC_014148_102055	Planctomyces limnophilus	0	no
NC_014148_112895	Planctomyces limnophilus	0	no
NC_014148_122770	Planctomyces limnophilus	0	no
NC_014148_141906	Planctomyces limnophilus	0	no
NC_014148_162547	Planctomyces limnophilus	0	no
NC_014148_180725	Planctomyces limnophilus	0	no
NC_014148_36882	Planctomyces limnophilus	0	no
NC_014148_7	Planctomyces limnophilus	0	no
NC_014148_9885	Planctomyces limnophilus	0	no
NC_014152_21825	Thermincola potens	0	no
NC_014152_46546	Thermincola potens	0	no
NC_014152_52063	Thermincola potens	0	no
NC_014152_69722	Thermincola potens	0	no
NC_014152_80700	Thermincola potens	0	no
NC_014152_86254	Thermincola potens	0	no
NC_014153_20605	Thiomonas intermedia	0	no
NC_014153_53932	Thiomonas intermedia	0	no
NC_014153_56217	Thiomonas intermedia	0	no
NC_014153_5915	Thiomonas intermedia	0	no
NC_014153_61824	Thiomonas intermedia	0	no
NC_014153_69558	Thiomonas intermedia	0	no
NC_014153_76	Thiomonas intermedia	0	no
NC_014153_86924	Thiomonas intermedia	0	no
NC_014153_97433	Thiomonas intermedia	0	no
NC_014158_10190	Tsukamurella paurometabola	0	no
[truncated: 1,317 more rows]
