# Supplementary material for: A method for high‐throughput production of sequence‐verified DNA libraries and strain collections
Source: Mol Syst Biol. 2017 Feb 13;13(2):913. doi: 10.15252/msb.20167233 (PMC5327727; doi:10.15252/msb.20167233)
Supplement: Supplementary file 6 — Table EV5 [file MSB-13-913-s006.xlsx]

## Sheet: ReadMe
Table EV5: Sequencing results from colonies representing 49 low abundance or absent molecular probes
Header	Description
Insert	DNA sequence between molecular probe common priming sites
Frequency	The number of times that insert sequence was identified.

## Sheet: table_ins
Insert	Frequency
TAACAGGCGTACCGGCAGGACAGAGATGTTAGAGTGTACCGACCTCAGTAGCCGTGACTATCGACAGGGTCTGTACTGGAGATTCCTCAGCCTCATGGAGCGGCG	3379
GGCATTAATGATCTGGCAGATGAGCGTACCAGAGTGTACCGACCTCAGTAGCCGTGACTATCGACAGACTGGCTGTGTACTGTTTAGCTTAGCTGCCAGCTTGGC	2850
CTTAGCTTTAAGCGACAGGGCACAGGACTTAGAGTGTACCGACCTCAGTAGCCGTGACTATCGACAGACGCGTCTCAATGGCACTATGCATCCATGGAATGGCCC	2663
GGCCTCAGCTTATTTGCAGGAGTGCTGTTAAGAGTGTACCGACCTCAGTAGCCGTGACTATCGACAGGCGACCCTTCTGCTCAGTACCCTTATCGATACGTTGAC	2636
GCAGGTAATTTGGGTAGTGCCGCCTTTAACTAGAGTGTACCGACCTCAGTAGCCGACTATCGACAGCCCTCTCACCATCAATGCTTCCGACGCCCATCTGTGAC	2610
GAAGTTGTGGAAGAGTTCGCGTCCGGAAATAGAGTGTACCGACCTCAGTAGCCGTGACTATCGACAGTATTGCTCTTCGTCTCCTTGCCGGTGCTTAAGACACC	2551
CGGTGACGAACCGGTTCCTGGTGTTAGAAAGAGTGTACCGACCTCAGTAGCCGTGACTATCGACAGAGAGAGAATCAATTGCATTGCCTCGGGTGCATGAGCG	2483
CACTCATCGCATTCTCCTCCTAATAACAATAGAGTGTACGACCTCAGTAGCCGTGACTATCGACAGTAGTTTATTATGTGGCGCGTACGATCATTCCACGATG	2438
GTTCTATCGGTGGTCGTCCGACATTACCTAAGAGTGTACCGACCTCAGTAGCCGTGACTATCGACAGCTGACGACGTCTGCTGCGGCCATTGCAATTGGTATCCG	2396
CAATTTGTGTAACGATGGAGGAGCATTAAGAGAGTGTACCGACCTCAGTAGCCGTGACTATCGACAGTACTTACGCCGGTCACGAATAGGGAACGATTTGTGCAG	2345
CTCTGCGCTGTTAAAGCCGTCTTCAATGTAAGAGTGTACCGACCTCAGTAGCCGTGACTATCGACAGCCGGGGGTCAACAGACGTATTCGATCTCCGATTTCC	2265
GCTCATTGTTCGCTCATCTAAAGACTTTCGAGAGTGTACCGACTCAGTAGCCGTGACTATCGACAGATTGCTTGTTCCGGCAAAGGAACAGGATCGGGAAATTG	2213
GCGTAACCACCTGCAAGGTTCCGTAACTGAAGAGTGTACCGACCTCAGTAGCCGTGACTATCGACAGACAGGATTCACTGGCAATGATTCTGTTCGTTTCAGTGC	2166
GTCTACAAACTCAACGTCGATATGCTGGAAAGAGTGTACCGACCTCAGTAGCCGTGACTATCGACAGTCATTATACGTCCGTAGGAGGCAAGAATAATTCGAAC	2165
CTTTCTCTAGTGATCACTACAGAATGACCGAGAGTGTACCGACCTCAGTAGCCGTGACTATCGACAGTGGGTGTGAGGCTGCATCCATTACCTCCTACAGTGCGC	2150
CATGACGTAGCAAGAGAAAGTTGTTAGAGAAGAGTGTACCGACCTCAGTAGCCGTGACTATCGACAGAGGTGGATTCTGGAACTGGCTGCGAGCAGCATTTAGG	2093
CCACCCGTGCCAAGGGAAGGATATGGTGCAGAGTGTACCGACCTCAGTAGCCGTGACTATCGACAGTCGGTGAGAGAGCCATTAGGTTGCTTTCATCGTGTGTC	2058
CGATACAGCCCTTACCGTGGCCCAGTTGGAAGAGTGTACCGACCTCAGTAGCCGTGACTATCGACAGGGTAAATCAGCGGTGTATGTAAATGGTATTCGGCAGAC	2035
GGTTGCAGAATCATCAGGTGCGGTTTCTGAAGAGTGTACCGACCTCAGTAGCCGTGACTATCGACAGCGGACACTAAATGAGCTAGCTTATGCAGCCGCAAGAGC	1986
CCCGGTAGACGGATAATGCGATGGGTCCATAGAGTGTACCGACCTCAGTAGCCGTGACTATCGACAGGGGTAATGCCGAAAGCCATTGATGTGCCAGGCCCGCGG	1982
GTTTTGCTGGCGAGCAGCATAGTCTACTAGAGTGTACCGACCTCAGTAGCCGTGACTATCGACAGAGAAATTAGAAACTGGTTGCAGCACAAATGGCAGCAATC	1906
GTAAGCCTGCAGCAAGCTTGCTGAAATCAGAGAGTGTACCGACCTCAGTAGCCGTGACTATCGACAGACAGTTTTTGGGTATGCCTATTAGTTCCTTGGTGGGAC	1816
GGTGTCGGCGTGGGATATTCGTTCTAATTTAGAGTGTACCGACCTCAGTAGCCGTGACTATCGACAGAGTATTTAATTCGCTGCTCTCCGACGTTCAGATTTCGG	1789
GGCAACCCAGCAAGGTCGGGTAATTTATACAGAGTGTACCGACCTCAGTAGCCGTGACTATCGACAGTTCTGCTTTCAGCTACCCGATCCCGATCAACTGGTTCG	1766
GGAGCGTATACGAATGGGTATATTCCAATAAGAGTGTACCGACCTCAGTAGCCGTGACTATCGACAGTTCACTGTGTTGTCAGAATTCGTGGAAGTACTGACATG	1764
GATAACATCTTCCCAGCTTTGTTTATCACAGAGTGTACCGACCTCAGTAGCCGTGACTATCGACAGCATTTCTCCTTGATACCCTTCACCACTGTCGCCTTGCC	1720
GTCCGACCATACCTGGGTGTAAGGCAATAGATGTACCGACTCAGTAGCCGTGACTATCGACAGGAACAACTCGCAAAGGCTTAAATAAAGGCGGTTTAACC	1649
CCGCACATAACACAGCTGAACCGGTCGAGTAGAGTGTACCGACCCAGTAGCCGTGACTATCGACAGATTTTTATACATCGAACTTACACACATCAACACAGTTC	1634
CGCAGGCAAATTTCTCATGCGATCTTGACTAGAGTGTACCGACCTCAGTAGCCGTGACTATCGACAGGGTTTAATCAATTATCGCGGCATCCAGACGTATC	1624
CCAGATGGCTGACAGCTCTCAATAGTCCTAGAGTGTACCGACCTCAGTAGCCGTGACTATCGACAGGTTTCGTAATTTCTCTGACCTTTATCCAGCTGGTCAG	1609
AAGATTAATATTCATTTGAGTTCCTCTATCAGAGTGTACCGACCTCAGTAGCCGTGACTATCGACAGTGGTGCTTGCCGGTTTGTGTTCCTCTCGCGTGATCATA	1583
CGAATTTGGTTTAACCTTTGGCGCACCAACAGAGTGTACCGACCTCAGTAGCCGTGACTATCGACAGACCTTCGATGATGTGATAGCTGCTGTCCAACGTCAAGC	1577
CACTCATCGCATTCTCCTCCTAATAACAATAGAGTGTACCGACCTCAGTAGCCGTGACTATCGACGTGTAGAGTCCATGCATATCAAACAGCCAAATTGTTC	1474
GTTACTCCGTCAACATCTCCGCACCATGTAGAGTGTACCGACCTCAGTAGCCGTGACTATCAACAGATATGGTCAAGCCACGTTGCGCAAACAGGAAGATGTCC	1380
GAGCCAAGCATGGTTTGACTACCTGGTGGGAGAGTGTACCGACCTCAGTAGCCGTGACTATCGACAGTAATTGGACCTGCTTGAACGGATGAAACGTGCCGAACG	1315
CGACGAGGTGGTCTGATGACCATTAACGGAGAGTGTACCGACCTCAGTAGCCGTGACTATCGACAGTATTGCTGTGGAATCCCTGGCGATGATGTCTCTTGCTG	1305
CACGGAATTTCTCAGCCAAGCTTGTTAACTAGAGTGTACCGACCTCAGTAGCCGTGACTATCGACAGATACATTTCTCCGGTTTGTTTAGACGGTTGTGCTTCTC	1046
GCATCCCGCAGGGTAAGGACATCTCCAGAGAGTGTACCGACCTCAGTAGCCGTGACTATCGACAGGGCACGTGCTTGTGCGCGGTGAAAGGCTATATTTCTTC	982
GGCCTTAGGACGAGAATTTGCATAGGCAATAGAGTGTACCGACCTCAGTAGCCGTGACTATCGACAGTCACTCGGGCTGACTACCTAATCTTTACGAAGACTGCC	973
CTTTCTCTAGTGATCACTACAGAATGACCGAGAGTGTACCGACCTCAGTAGCCGTGACTCTCGACAGCTCTGTCATCACCAACGCCGTTCTGCTCATCCACGTCC	934
GAGAGCGTCACTTCATTCTTGGTGGCAAACAGAGTGTACCGACCTCAGTAGCCGTGACTATCGACAGTTCGGTTAGCCTCCAGCTTGTCTTTGGGAGAGATGATG	876
CTGCGAGCATTGGATGCCTCCTTCAAAGCAAGAGTGTACCGACCTCAGTAGCCGTGACTATCGACAGACCGATCAGCGCGTTGTATCGGGAGTTCCATTTGATTG	814
GCGATCTTTGCCCTAATGGGCTCGATAAGGAGAGTGTACCGACCTCAGTAGCCGTGACTATCGACAGTATCGTCTTTGATCCGTCATGCTCGATCTCCTCCTTGG	795
GATGCAGAAAGTCATCTGCGCGGAACTGAAAGAGTGTACCGACCTCAGTAGCCGTGACTATCGACAGTGTACTAGTAGCGCCAAGTCGCCTTCATCCGTCCTATC	662
GTTAATACTCAGTATCTTCAGCTCAGCTGTAGAGTGTACCGACCTCAGTAGCCGTGACTATCGACAGGAGTACATCGACTTAATAGCCCTTTCAGCCAGGTCACC	598
CCAGAGGTGGTAATTAATAGTGGTACCGCTAGAGTGTACCGACCTCAGTAGCCGTGACTATCGACAGGACCGTTTGAATATAAGGATGCGCTGGGTAAGACCGTC	460
CTCGCACTTCGGTTCAACGGCATACACTCAAGAGTGTACCGACCTCAGTAGCCGTGACTATCGACAGATGCGAGTGCAACTTGAACAACCTTTGCGAGCAATTGG	440
GGGTACTGACAAGGCGGTGCGCCCGTTCTAAGAGTGTACCGACCTCAGTAGCCGTGACTATCGACAGAAGACGGTAATTTGTAAGAGGACGTTAGCATCATCACC	440
GGGTCGATCCCGAAGATACGAAACAAGAATAGAGTGTACCGACCTCAGTAGCCGTGACTATCGACAGCCTCTTAGCGAAAGTCGCAAACAGCGCTGCTTGGGTC	436
GTGGTGCAGTTACCTGCTGGGCTATTGTTAAGAGTGTACCGACCTCAGTAGCCGTGACTATCGACAGATAGGACCCAAAGCACCTGGTCAACATGGTCAGGCACG	428
CACTTGTATGATGGCGCTTTACGTCCATTAAGAGTGTACCGACCTCAGTAGCCGTGACTATCGACAGAGTTGTTAGCTTGATGATGGGTTCGCCGCCGTCTATTC	395
GCCAAGCCACGCAATAATCAAGCGGGAATCAGAGTGTACCGACCTCAGTAGCCGTGACTATCGACAGAGATTATGAGCCATAGGCGCAGAGAAGCATGCTTAATG	371
GATCCTCGATCAGGTCGTCATAGCGGCAAAAGAGTGTACCGACCTCAGTAGCCGTGACTATCGACAGATTTTAGCTTTGACGTTCTTATCAATTCGACAGGCGTG	370
CGTAGCAGAACAGTTTGCCAACGTGGAGGAAGAGTGTACCGACCTCAGTAGCCGTGACTATCGACAGATCGTGTGTATCGGCGTAGGCGTCAAACTCTTTGGCTC	356
CCAGACTGGCTGACAGCTCTCAATAGTCCTAGAGTGTACCGACCTCAGTAGCCGTGACTATCGACAGTCTTTATCATTTCTCTGACCTTTATCCAGCTGGATCAG	351
GAATCGTTGGCAGGTCTTCGGTGTGTTCGTAGAGTGTACCGACCTCAGTAGCCGTGACTATCGACAGCCTTTTGTGTAGTTCAGAAAGATTAGGCACGTGCCCGG	342
GCAGTTTGGGTATTATACAACCGCGCCGGCAGAGTGTACCGACCTCAGTAGCCGTGACTATCGACAGATTGAAATTTATGTTCGTCTGCAATGTCGGCAAATAAC	329
CGATTGCTTAGTAACGCGGTAGTCGCTATAGAGTGTACCGACCTCAGTAGCGTGACTATCGACAGGTATTTGGCATTCCCGGCACCCCGTTCGATAG	315
GATGCTACTTTAGCAATTTGTTGCTGCAAGAGAGTGTACCGACCTCAGTAGCCGTGACTATCGACAGTTGGGACAAGCTCCCTCATCCCATGTCTCTGGGTTTCC	310
GTATGATCTAGTCAAGCCCGTCCACCTCCGAGAGTGTACCGACCTCAGTAGCCGTGACTATCGACAGATTTATCGGGAGTTTGTTGATAACTTTCCCGCGCTCTG	307
CGTCGGGCGAATAGTTATTTCTTCCGCATGAGAGTGTACCGACCTCAGTAGCCGTGACTATCGACAGTTTGGACTAATCAGAGTAAGTGGTAGAAGTACACTCGG	288
GGCAAACAGACATTCGTGTGATCCAACCTGAGAGTGTACCGACCTCAGTAGCCGTGACTATCGACAGAGATTATGCGATGCATTTCTACCGCCGGAATTACGTTC	253
GGACTATCGGTTACGTAACAATCAGACTGGAGAGTGTACCGACCTCAGTAGCCGTGACTATCGACAGGCAATGGATCCTGATCGAGCACCGGATGTGGTCATCTC	235
CAAGACGCTAGGTCTGGTTAGTAAGAGCGTAGAGTGTACCGACCTCAGTAGCCGTGACTATCGACAGCCAGTATTGGTTATCCCGCTTCACACGTCTGGTGAGTG	228
CGGCAATATTCATCGGCATTTGTGCGCGGGAGAGTGTACCGACCTCAGTAGCCGTGACTATCGACAGGGATTAATTAGATAGGCTTGTCTTTAGGCTCAAACTTG	221
CAGAGTTCCTCGTTTCGCGGAGAAGCACGTAGAGTGTACCGACCTCAGTAGCCGTGACTATCGACAGGCCGGGACGAGAATCAGTAGGAGTAGGAGTTCGATCAC	216
GCTATCCTGATCGGAACCGATCACCAATAGAGAGTGTACCGACCTCAGTAGCCGTGACTATCGACAGGGTCTGTCCAATTGCGGCGTGGTGATGCCGTAACGATC	213
GGTGAATCCTTTCTAGAATGGATGACAGGCAGAGTGTACCGACCTCAATAGCCGTGACTATCGACAGTGTTCCGCCGTCTTCCTCGTATCACGCCATTTGGCTTG	201
GACATCTGCACCAGCATTGGCCTGCGTATTAGAGTGTACCGACCTCAGTAGCCGTGACTATCGACAGTCGTTAGTGGTTTCCAGTGGATTGCGATTGATTACGCC	195
CATCATTGAATAAGGGCCGGGAATTGCGAAAGAGTGTACCGACCTCAGTAGCCGTGACTATCGACAGAAAGCTTAACTTGTGGTCGGAGCAGGAGTTGTTGCCAG	162
CTATCCACTTCAAGTAGACATCGCATGCCTAGAGTGTACCGACCTCAGTAGCCGTGACTATCGACAGTAGTTACGGAACAACCCGCTTGTTTGGGTACCCATTCC	160
CCGAGAGGATGCATATGTATCAATGCTAGCAGAGTGTACCGACCTCAGTAGCCGTGACTATCGACAGAGGAGCAGATTTCTTAACGGGATCGTCGAATGCGCCCG	143
CGGCAATAACCAAACCTACTGTGTCCTGGTAGAGTGTACCGACCTCAGTAGCCGTGACTATCGACAGATTGGGTTCCTTTACCATGCTCTCTAATTTCGGTTCTC	141
GGTCACGCCAAGCAACAAGGTATGGAACGAAGAGTGTACCGACCTCAGTAGCCGTGACTATCGACAGTATTCCCCCAACCGGTGGGCATTGACCTTGAACAACTC	134
CTGCTGGTACCGGTAGACGTATCTACCACGAGAGTGTACCGACCTCAGTAGCCGTGACTATCGACAGGTAACTATGCGGTCGTTTATCAGCAACAAAGTAAAGAC	132
CACGTGCGCCGTAATATCTTTAATTTCCATAGAGTGTACCGACCTCAGTAGCCGTGACTATCGACATATGTTCTATTAACGCCAGTGTGCGGAAGCACTCTTGC	109
GATCACAGCCCTGAAGGTTATGCTAATCTGAGAGTGTACCGACCTCAGTAGCCGTGACTATCGCAGTCTTATGTTGGGCCACTTATCAGCGCTACGGCCAGTTC	97
CGCACAGCAGTCTACCTAGACTTCTTGTTTAGAGTGTACCGACCTCAGTAGCCGTGACTATCGACAGCTTATTGTCGGCGTTCTACCGTCTTTCCTTGGCGGAGC	78
CCTCAGGAGTTTGGGTTCGCCAGCATGTGCAGAGTGTACCGACCTCAGTAGCCGTGACTATCGACAATTGGTCTAGATGAACTGCGACAATACTATGCATCCATG	67
GATCCTTCTGTAACCATTCAATTGGAAGACAGAGTGTACCGACCTCAGTAGCCGTGACTATCGACAGCTGCGTTATATACGCTAGTCCTTTCGCTGACATTTG	53
CACGATAGGTCACACCGTACGAAATACCGTAGAGTGTACCGACCTCAGTAGCCGTGACTATCGACAGGGGTATCCGGACAGTCCCGATGAATTCATCTCCTTTGG	52
GGGCGGTCTTTGCTATACTAGAAGCAGACTAGAGTGTACCGACCTCAGTAGCCGTGACTATCGCAGTGGCGAAGCTCAAGCAACAAGCATAATTTGCGCCGGC	48
GTTGTGCATAAGCCAATTTCAAGGCCACCCAGAGTGTACCGACCTCAGTAGCCGTGACTATCGACAGAATATTCCTAAACCATTGGTTCGCCGCCGTGACTTGAC	44
CGGATATAACAGTAGTTGCAGATGGGATGCAGAGTGTACCGACCTCAGTAGCCGTGACTATCGACAGGGTCTAAGAATCCACCGGAAGTTCCTTGCGAGGCATAC	38
CGGACTTTGCGACTAGCACGTTGACCTATAAGAGTGTACCGACCTCAGTAGCCGTGACTTCGACAGTGTAACATTGGTCTTCTTGATTCTGCGCATTCCGGTGC	21
GACGGTGTTGTAGTCGGGTTCTTCCAACCGAGAGTGTACCGACCTCAGTAGCCGTGACTATCGACAGCCCTGGTCATGAATTAACAGGGCGTTGCAAACACGGAC	17
GACTTTCCAGGGAATTCACAGTCTTCTTTGAGAGTGTACCGACCTCAGTAGCCGTGACTATCGACAGCTTGGTAAATACAGGAACCTTCTCGACCGCAATTACGG	16
CACGCGTATGTAGCTTCCATCAATGAATACAGAGTGTACCGACCTCAGTAGCCGTGACTATCGACAGGCGTTGAAACCATGCCGAGCTCCACTTGCATATTGATG	15
CCACCCGTGCCAAGGGAAGGATATGGTGCAGAGTGTACCGACCTCAGTAGCCGTGACTATCGACAGGCGACCCTTCTGCTCAGTACCCTTATCGATACGTTGAC	14
CGAATACATTCTTCGAGATTCTCTTGGCTAAGAGTGTACCGACCTCAGTAGCCGTGACTATCGACAGCTTGCAATCCGCCCTTGGATCGGTGTCCTTGTGCGGCG	14
CTTTCCACCGGATTTCATGGATCAGGATAGAGAGTGTACCGACCTCAGTAGCCGTGACTATCGACAGACCTGTCACGTCACATGACGGCGGAATGTATTCTTCCG	14
CTCTGCGCTGTTAAAGCCGTCTTCAATGTAAGAGTGTACCGACCTCAGTAGCCGTGACTATCGACAGTATTGCTCTTCGTCTCCTTGCCGGTGCTTAAGACACC	13
GTAAGCCTGCAGCAAGCTTGCTGAAATCAGAGAGTGTACCGACCTCAGTAGCCGTGACTATCGACAGACGCGTCTCAATGGCACTATGCATCCATGGAATGGCCC	13
CTATAGCAACGCCTATACTTTGAACCAAAGAGAGTGTACCGACCTCAGTAGCCGTGACTATCGACAGTCGCAGATCACCGCCACGACCGTGCAAGCTTTGCAAAC	12
CTTTCTCTAGTGATCACTACAGAATGACCGAGAGTGTACCGACCTCAGTAGCCGTGACTATCGACAGCTGACGACGTCTGCTGCGGCCATTGCAATTGGTATCCG	11
GCGTAACCACCTGCAAGGTTCCGTAACTGAAGAGTGTACCGACCTCAGTAGCCGTGACTATCGACAGGGTCTGTACTGGAGATTCCTCAGCCTCATGGAGCGGCG	11
GGCATTAATGATCTGGCAGATGAGCGTACCAGAGTGTACCGACCTCAGTAGCCGTGACTATCGACAGACGCGTCTCAATGGCACTATGCATCCATGGAATGGCCC	11
GGCCTCAGCTTATTTGCAGGAGTGCTGTTAAGAGTGTACCGACCTCAGTAGCCGTGACTATCGACAGCTGACGACGTCTGCTGCGGCCATTGCAATTGGTATCCG	11
GTTTTGCTGGCGAGCAGCATAGTCTACTAGAGTGTACCGACCTCAGTAGCCGTGACTATCGACAGACAGGATTCACTGGCAATGATTCTGTTCGTTTCAGTGC	11
CAATTTGTGTAACGATGGAGGAGCATTAAGAGAGTGTACCGACCTCAGTAGCCGTGACTATCGACAGACCTTCGATGATGTGATAGCTGCTGTCCAACGTCAAGC	10
CGGTGACGAACCGGTTCCTGGTGTTAGAAAGAGTGTACCGACCTCAGTAGCCGTGACTATCGACAGCTGACGACGTCTGCTGCGGCCATTGCAATTGGTATCCG	10
GAAGTTGTGGAAGAGTTCGCGTCCGGAAATAGAGTGTACCGACCTCAGTAGCCGTGACTATCGACAGAGAGAGAATCAATTGCATTGCCTCGGGTGCATGAGCG	10
GCGTAACCACCTGCAAGGTTCCGTAACTGAAGAGTGTACCGACCTCAGTAGCCGTGACTATCGACAGACTGGCTGTGTACTGTTTAGCTTAGCTGCCAGCTTGGC	10
GGCATTAATGATCTGGCAGATGAGCGTACCAGAGTGTACCGACCTCAGTAGCCGTGACTATCGACAGAGGTGGATTCTGGAACTGGCTGCGAGCAGCATTTAGG	10
AAGATTAATATTCATTTGAGTTCCTCTATCAGAGTGTACCGACCTCAGTAGCCGTGACTATCGACAGAGGTGGATTCTGGAACTGGCTGCGAGCAGCATTTAGG	9
CCTTATAATGTGATGACGTTCACGGATTCGAGAGTGTACCGACCTCAGTAGCCGTGACTATCGACAGCATTTCTCCTTGATACCCTTCACCACTGTCGCCTTGCC	9
CCTTATAATGTGATGACGTTCACGGATTCGAGAGTGTACCGACCTCAGTAGCCGTGACTATCGACAGCGGACACTAAATGAGCTAGCTTATGCAGCCGCAAGAGC	9
CCTTCGTCATAGGAGCTTTGGCTGGAGCAGAGAGTGTACCGACCTCAGTAGCCGTGACTATCGACAGTCATTATACGTCCGTAGGAGGCAAGAATAATTCGAAC	9
CGACGAGGTGGTCTGATGACCATTAACGGAGAGTGTACCGACCTCAGTAGCCGTGACTATCGACAGAGGTGGATTCTGGAACTGGCTGCGAGCAGCATTTAGG	9
CGATACAGCCCTTACCGTGGCCCAGTTGGAAGAGTGTACCGACCTCAGTAGCCGTGACTATCGACAGACAGGATTCACTGGCAATGATTCTGTTCGTTTCAGTGC	9
CGGTGACGAACCGGTTCCTGGTGTTAGAAAGAGTGTACCGACCTCAGTAGCCGTGACTATCGACAGCCGGGGGTCAACAGACGTATTCGATCTCCGATTTCC	9
CGGTGACGAACCGGTTCCTGGTGTTAGAAAGAGTGTACCGACCTCAGTAGCCGTGACTATCGACAGTCATTATACGTCCGTAGGAGGCAAGAATAATTCGAAC	9
CTATCGATCCGTTCAAGGTGAACGTAAATTAGAGTGTACCGACCTCAGTAGCCGTGACTATCGACAGAGAGAGAATCAATTGCATTGCCTCGGGTGCATGAGCG	9
CTCTGCGCTGTTAAAGCCGTCTTCAATGTAAGAGTGTACCGACCTCAGTAGCCGTGACTATCGACAGTTCTGCTTTCAGCTACCCGATCCCGATCAACTGGTTCG	9
CTTAGCTTTAAGCGACAGGGCACAGGACTTAGAGTGTACCGACCTCAGTAGCCGTGACTATCGACAGCGGACACTAAATGAGCTAGCTTATGCAGCCGCAAGAGC	9
CTTTCTCTAGTGATCACTACAGAATGACCGAGAGTGTACCGACCTCAGTAGCCGTGACTATCGACAGACAGTTTTTGGGTATGCCTATTAGTTCCTTGGTGGGAC	9
GAAGTTGTGGAAGAGTTCGCGTCCGGAAATAGAGTGTACCGACCTCAGTAGCCGTGACTATCGACAGTCATTATACGTCCGTAGGAGGCAAGAATAATTCGAAC	9
GATAACATCTTCCCAGCTTTGTTTATCACAGAGTGTACCGACCTCAGTAGCCGTGACTATCGACAGCTGACGACGTCTGCTGCGGCCATTGCAATTGGTATCCG	9
GATCGTTATTGGTGAAACAAGCACATAAGGAGAGTGTACCGACCTCAGTAGCCGTGACTATCGACAGAGGTGGATTCTGGAACTGGCTGCGAGCAGCATTTAGG	9
GGCCTCAGCTTATTTGCAGGAGTGCTGTTAAGAGTGTACCGACCTCAGTAGCCGTGACTATCGACAGGGTAAATCAGCGGTGTATGTAAATGGTATTCGGCAGAC	9
GGCCTCAGCTTATTTGCAGGAGTGCTGTTAAGAGTGTACCGACCTCAGTAGCCGTGACTATCGACAGGTTTCGTAATTTCTCTGACCTTTATCCAGCTGGTCAG	9
GGTGTCGGCGTGGGATATTCGTTCTAATTTAGAGTGTACCGACCTCAGTAGCCGTGACTATCGACAGAGGTGGATTCTGGAACTGGCTGCGAGCAGCATTTAGG	9
GGTTGCAGAATCATCAGGTGCGGTTTCTGAAGAGTGTACCGACCTCAGTAGCCGTGACTATCGACAGTATTGCTCTTCGTCTCCTTGCCGGTGCTTAAGACACC	9
GTAAGCCTGCAGCAAGCTTGCTGAAATCAGAGAGTGTACCGACCTCAGTAGCCGTGACTATCGACAGTGGGTGTGAGGCTGCATCCATTACCTCCTACAGTGCGC	9
GTCTACAAACTCAACGTCGATATGCTGGAAAGAGTGTACCGACCTCAGTAGCCGTGACTATCGACAGCATTTCTCCTTGATACCCTTCACCACTGTCGCCTTGCC	9
GTCTACAAACTCAACGTCGATATGCTGGAAAGAGTGTACCGACCTCAGTAGCCGTGACTATCGACAGGCGACCCTTCTGCTCAGTACCCTTATCGATACGTTGAC	9
TAACAGGCGTACCGGCAGGACAGAGATGTTAGAGTGTACCGACCTCAGTAGCCGTGACTATCGACAGAGTATTTAATTCGCTGCTCTCCGACGTTCAGATTTCGG	9
TAACAGGCGTACCGGCAGGACAGAGATGTTAGAGTGTACCGACCTCAGTAGCCGTGACTATCGACAGCCGGGGGTCAACAGACGTATTCGATCTCCGATTTCC	9
TAACAGGCGTACCGGCAGGACAGAGATGTTAGAGTGTACCGACCTCAGTAGCCGTGACTATCGACAGCGGACACTAAATGAGCTAGCTTATGCAGCCGCAAGAGC	9
CAATTTGTGTAACGATGGAGGAGCATTAAGAGAGTGTACCGACCTCAGTAGCCGTGACTATCGACAGTGGGTGTGAGGCTGCATCCATTACCTCCTACAGTGCGC	8
CACTCATCGCATTCTCCTCCTAATAACAATAGAGTGTACGACCTCAGTAGCCGTGACTATCGACAGAGAGAGAATCAATTGCATTGCCTCGGGTGCATGAGCG	8
CATGACGTAGCAAGAGAAAGTTGTTAGAGAAGAGTGTACCGACCTCAGTAGCCGTGACTATCGACAGAGAGAGAATCAATTGCATTGCCTCGGGTGCATGAGCG	8
CATGACGTAGCAAGAGAAAGTTGTTAGAGAAGAGTGTACCGACCTCAGTAGCCGTGACTATCGACAGTCGGTGAGAGAGCCATTAGGTTGCTTTCATCGTGTGTC	8
CCAGATGGCTGACAGCTCTCAATAGTCCTAGAGTGTACCGACCTCAGTAGCCGTGACTATCGACAGTCATTATACGTCCGTAGGAGGCAAGAATAATTCGAAC	8
CCTTATAATGTGATGACGTTCACGGATTCGAGAGTGTACCGACCTCAGTAGCCGTGACTATCGACAGTCGGTGAGAGAGCCATTAGGTTGCTTTCATCGTGTGTC	8
CCTTCGTCATAGGAGCTTTGGCTGGAGCAGAGAGTGTACCGACCTCAGTAGCCGTGACTATCGACAGCATTTCTCCTTGATACCCTTCACCACTGTCGCCTTGCC	8
CCTTCGTCATAGGAGCTTTGGCTGGAGCAGAGAGTGTACCGACCTCAGTAGCCGTGACTATCGACAGGGTCTGTACTGGAGATTCCTCAGCCTCATGGAGCGGCG	8
CCTTCGTCATAGGAGCTTTGGCTGGAGCAGAGAGTGTACCGACCTCAGTAGCCGTGACTATCGACAGTGGGTGTGAGGCTGCATCCATTACCTCCTACAGTGCGC	8
CGATACAGCCCTTACCGTGGCCCAGTTGGAAGAGTGTACCGACCTCAGTAGCCGTGACTATCGACAGAGTATTTAATTCGCTGCTCTCCGACGTTCAGATTTCGG	8
CGATACAGCCCTTACCGTGGCCCAGTTGGAAGAGTGTACCGACCTCAGTAGCCGTGACTATCGACAGGCGACCCTTCTGCTCAGTACCCTTATCGATACGTTGAC	8
CTATCGATCCGTTCAAGGTGAACGTAAATTAGAGTGTACCGACCTCAGTAGCCGTGACTATCGACAGACAGTTTTTGGGTATGCCTATTAGTTCCTTGGTGGGAC	8
CTATCGATCCGTTCAAGGTGAACGTAAATTAGAGTGTACCGACCTCAGTAGCCGTGACTATCGACAGGTTTCGTAATTTCTCTGACCTTTATCCAGCTGGTCAG	8
CTCTGCGCTGTTAAAGCCGTCTTCAATGTAAGAGTGTACCGACCTCAGTAGCCGTGACTATCGACAGTGGTGCTTGCCGGTTTGTGTTCCTCTCGCGTGATCATA	8
GATCGTTATTGGTGAAACAAGCACATAAGGAGAGTGTACCGACCTCAGTAGCCGTGACTATCGACAGAGAGAGAATCAATTGCATTGCCTCGGGTGCATGAGCG	8
GATCGTTATTGGTGAAACAAGCACATAAGGAGAGTGTACCGACCTCAGTAGCCGTGACTATCGACAGGCGACCCTTCTGCTCAGTACCCTTATCGATACGTTGAC	8
GATCGTTATTGGTGAAACAAGCACATAAGGAGAGTGTACCGACCTCAGTAGCCGTGACTATCGACAGTTTAGTGATTCAACGGCATTTACAAATTCATCATGACC	8
GCGTAACCACCTGCAAGGTTCCGTAACTGAAGAGTGTACCGACCTCAGTAGCCGTGACTATCGACAGTTCACTGTGTTGTCAGAATTCGTGGAAGTACTGACATG	8
GCTCCCGCAAGTATGGAAGTAAGTAACTTAAGAGTGTACCGACCTCAGTAGCCGTGACTATCGACAGAGGTGGATTCTGGAACTGGCTGCGAGCAGCATTTAGG	8
GGCAACCCAGCAAGGTCGGGTAATTTATACAGAGTGTACCGACCTCAGTAGCCGTGACTATCGACAGTTCGGTTAGCCTCCAGCTTGTCTTTGGGAGAGATGATG	8
GGCATTAATGATCTGGCAGATGAGCGTACCAGAGTGTACCGACCTCAGTAGCCGTGACTATCGACAGCGGACACTAAATGAGCTAGCTTATGCAGCCGCAAGAGC	8
GGCATTAATGATCTGGCAGATGAGCGTACCAGAGTGTACCGACCTCAGTAGCCGTGACTATCGACAGGGTCTGTACTGGAGATTCCTCAGCCTCATGGAGCGGCG	8
GGTTGCAGAATCATCAGGTGCGGTTTCTGAAGAGTGTACCGACCTCAGTAGCCGTGACTATCGACAGAGGTGGATTCTGGAACTGGCTGCGAGCAGCATTTAGG	8
GTAAGCCTGCAGCAAGCTTGCTGAAATCAGAGAGTGTACCGACCTCAGTAGCCGTGACTATCGACAGGCGACCCTTCTGCTCAGTACCCTTATCGATACGTTGAC	8
GTAAGCCTGCAGCAAGCTTGCTGAAATCAGAGAGTGTACCGACCTCAGTAGCCGTGACTATCGACAGGGTAAATCAGCGGTGTATGTAAATGGTATTCGGCAGAC	8
GTCTACAAACTCAACGTCGATATGCTGGAAAGAGTGTACCGACCTCAGTAGCCGTGACTATCGACAGACGCGTCTCAATGGCACTATGCATCCATGGAATGGCCC	8
GTCTACAAACTCAACGTCGATATGCTGGAAAGAGTGTACCGACCTCAGTAGCCGTGACTATCGACAGACTGGCTGTGTACTGTTTAGCTTAGCTGCCAGCTTGGC	8
GTCTACAAACTCAACGTCGATATGCTGGAAAGAGTGTACCGACCTCAGTAGCCGTGACTATCGACAGGGGTAATGCCGAAAGCCATTGATGTGCCAGGCCCGCGG	8
GTTCTATCGGTGGTCGTCCGACATTACCTAAGAGTGTACCGACCTCAGTAGCCGTGACTATCGACAGGGTCTGTACTGGAGATTCCTCAGCCTCATGGAGCGGCG	8
GTTTTGCTGGCGAGCAGCATAGTCTACTAGAGTGTACCGACCTCAGTAGCCGTGACTATCGACAGTATTGCTCTTCGTCTCCTTGCCGGTGCTTAAGACACC	8
TAACAGGCGTACCGGCAGGACAGAGATGTTAGAGTGTACCGACCTCAGTAGCCGTGACTATCGACAGTCATTATACGTCCGTAGGAGGCAAGAATAATTCGAAC	8
CACGGAATTTCTCAGCCAAGCTTGTTAACTAGAGTGTACCGACCTCAGTAGCCGTGACTATCGACAGGTTTCGTAATTTCTCTGACCTTTATCCAGCTGGTCAG	7
CACTCATCGCATTCTCCTCCTAATAACAATAGAGTGTACCGACCTCAGTAGCCGTGACTATCGACAGACAGGATTCACTGGCAATGATTCTGTTCGTTTCAGTGC	7
CACTCATCGCATTCTCCTCCTAATAACAATAGAGTGTACCGACCTCAGTAGCCGTGACTATCGACAGGCGACCCTTCTGCTCAGTACCCTTATCGATACGTTGAC	7
CACTCATCGCATTCTCCTCCTAATAACAATAGAGTGTACGACCTCAGTAGCCGTGACTATCGACAGTATTGCTCTTCGTCTCCTTGCCGGTGCTTAAGACACC	7
CATGACGTAGCAAGAGAAAGTTGTTAGAGAAGAGTGTACCGACCTCAGTAGCCGTGACTATCGACAGCTGACGACGTCTGCTGCGGCCATTGCAATTGGTATCCG	7
CATGACGTAGCAAGAGAAAGTTGTTAGAGAAGAGTGTACCGACCTCAGTAGCCGTGACTATCGACAGGGTCTGTACTGGAGATTCCTCAGCCTCATGGAGCGGCG	7
CATGACGTAGCAAGAGAAAGTTGTTAGAGAAGAGTGTACCGACCTCAGTAGCCGTGACTATCGACAGTACTTACGCCGGTCACGAATAGGGAACGATTTGTGCAG	7
CCACCCGTGCCAAGGGAAGGATATGGTGCAGAGTGTACCGACCTCAGTAGCCGTGACTATCGACAGCTGACGACGTCTGCTGCGGCCATTGCAATTGGTATCCG	7
CCAGATGGCTGACAGCTCTCAATAGTCCTAGAGTGTACCGACCTCAGTAGCCGTGACTATCGACAGACCTTCGATGATGTGATAGCTGCTGTCCAACGTCAAGC	7
CCAGATGGCTGACAGCTCTCAATAGTCCTAGAGTGTACCGACCTCAGTAGCCGTGACTATCGACAGGGTAAATCAGCGGTGTATGTAAATGGTATTCGGCAGAC	7
CCAGATGGCTGACAGCTCTCAATAGTCCTAGAGTGTACCGACCTCAGTAGCCGTGACTATCGACAGGGTCTGTACTGGAGATTCCTCAGCCTCATGGAGCGGCG	7
CCTTATAATGTGATGACGTTCACGGATTCGAGAGTGTACCGACCTCAGTAGCCGTGACTATCGACAGTATTGCTCTTCGTCTCCTTGCCGGTGCTTAAGACACC	7
CCTTCGTCATAGGAGCTTTGGCTGGAGCAGAGAGTGTACCGACCTCAGTAGCCGTGACTATCGACAGACAGTTTTTGGGTATGCCTATTAGTTCCTTGGTGGGAC	7
CCTTCGTCATAGGAGCTTTGGCTGGAGCAGAGAGTGTACCGACCTCAGTAGCCGTGACTATCGACAGGCGACCCTTCTGCTCAGTACCCTTATCGATACGTTGAC	7
CCTTCGTCATAGGAGCTTTGGCTGGAGCAGAGAGTGTACCGACCTCAGTAGCCGTGACTATCGACAGTATTGCTCTTCGTCTCCTTGCCGGTGCTTAAGACACC	7
CCTTCGTCATAGGAGCTTTGGCTGGAGCAGAGAGTGTACCGACCTCAGTAGCCGTGACTATCGACAGTCGGTGAGAGAGCCATTAGGTTGCTTTCATCGTGTGTC	7
CGACGAGGTGGTCTGATGACCATTAACGGAGAGTGTACCGACCTCAGTAGCCGTGACTATCGACAGGCGACCCTTCTGCTCAGTACCCTTATCGATACGTTGAC	7
CGACGAGGTGGTCTGATGACCATTAACGGAGAGTGTACCGACCTCAGTAGCCGTGACTATCGACGTGTAGAGTCCATGCATATCAAACAGCCAAATTGTTC	7
CGATACAGCCCTTACCGTGGCCCAGTTGGAAGAGTGTACCGACCTCAGTAGCCGTGACTATCGACAGTTTAGTGATTCAACGGCATTTACAAATTCATCATGACC	7
CGCAGGCAAATTTCTCATGCGATCTTGACTAGAGTGTACCGACCTCAGTAGCCGTGACTATCGACAGACGCGTCTCAATGGCACTATGCATCCATGGAATGGCCC	7
CGCAGGCAAATTTCTCATGCGATCTTGACTAGAGTGTACCGACCTCAGTAGCCGTGACTATCGACAGCGGACACTAAATGAGCTAGCTTATGCAGCCGCAAGAGC	7
CGCAGGCAAATTTCTCATGCGATCTTGACTAGAGTGTACCGACCTCAGTAGCCGTGACTATCGACAGTATTTCTAGTTGAACAGTGGTATATCGCCCTTATTCCC	7
CTATAGCAACGCCTATACTTTGAACCAAAGAGAGTGTACCGACCTCAGTAGCCGTGACTATCGACAGTTCTGCTTTCAGCTACCCGATCCCGATCAACTGGTTCG	7
CTATCGATCCGTTCAAGGTGAACGTAAATTAGAGTGTACCGACCTCAGTAGCCGTGACTATCGACAGGGTCTGTACTGGAGATTCCTCAGCCTCATGGAGCGGCG	7
CTTAGCTTTAAGCGACAGGGCACAGGACTTAGAGTGTACCGACCTCAGTAGCCGTGACTATCGACAGACAGTTTTTGGGTATGCCTATTAGTTCCTTGGTGGGAC	7
CTTAGCTTTAAGCGACAGGGCACAGGACTTAGAGTGTACCGACCTCAGTAGCCGTGACTATCGACAGGCGACCCTTCTGCTCAGTACCCTTATCGATACGTTGAC	7
CTTTCTCTAGTGATCACTACAGAATGACCGAGAGTGTACCGACCTCAGTAGCCGTGACTATCGACAGTTCACTGTGTTGTCAGAATTCGTGGAAGTACTGACATG	7
GAAGTTGTGGAAGAGTTCGCGTCCGGAAATAGAGTGTACCGACCTCAGTAGCCGTGACTATCGACAGGGGTAATGCCGAAAGCCATTGATGTGCCAGGCCCGCGG	7
GAGCCAAGCATGGTTTGACTACCTGGTGGGAGAGTGTACCGACCTCAGTAGCCGTGACTATCGACAGTCATTATACGTCCGTAGGAGGCAAGAATAATTCGAAC	7
GAGCCAAGCATGGTTTGACTACCTGGTGGGAGAGTGTACCGACCTCAGTAGCCGTGACTATCGACAGTTTAGTGATTCAACGGCATTTACAAATTCATCATGACC	7
GATAACATCTTCCCAGCTTTGTTTATCACAGAGTGTACCGACCTCAGTAGCCGTGACTATCGACAGAGGTGGATTCTGGAACTGGCTGCGAGCAGCATTTAGG	7
GATCGTTATTGGTGAAACAAGCACATAAGGAGAGTGTACCGACCTCAGTAGCCGTGACTATCGACAGCATTTCTCCTTGATACCCTTCACCACTGTCGCCTTGCC	7
GATCGTTATTGGTGAAACAAGCACATAAGGAGAGTGTACCGACCTCAGTAGCCGTGACTATCGACAGTCACTCGGGCTGACTACCTAATCTTTACGAAGACTGCC	7
GCATCCCGCAGGGTAAGGACATCTCCAGAGAGTGTACCGACCTCAGTAGCCGTGACTATCGACAGAGGTGGATTCTGGAACTGGCTGCGAGCAGCATTTAGG	7
GCTCCCGCAAGTATGGAAGTAAGTAACTTAAGAGTGTACCGACCTCAGTAGCCGTGACTATCGACAGACAGGATTCACTGGCAATGATTCTGTTCGTTTCAGTGC	7
GCTCCCGCAAGTATGGAAGTAAGTAACTTAAGAGTGTACCGACCTCAGTAGCCGTGACTATCGACAGTCGGTGAGAGAGCCATTAGGTTGCTTTCATCGTGTGTC	7
GGAGCGTATACGAATGGGTATATTCCAATAAGAGTGTACCGACCTCAGTAGCCGTGACTATCGACGTGTAGAGTCCATGCATATCAAACAGCCAAATTGTTC	7
GGCAACCCAGCAAGGTCGGGTAATTTATACAGAGTGTACCGACCTCAGTAGCCGTGACTATCGACAGCATTTCTCCTTGATACCCTTCACCACTGTCGCCTTGCC	7
GGCATTAATGATCTGGCAGATGAGCGTACCAGAGTGTACCGACCTCAGTAGCCGTGACTATCGACAGACAGTTTTTGGGTATGCCTATTAGTTCCTTGGTGGGAC	7
GGCATTAATGATCTGGCAGATGAGCGTACCAGAGTGTACCGACCTCAGTAGCCGTGACTATCGACAGTCGGTGAGAGAGCCATTAGGTTGCTTTCATCGTGTGTC	7
GGCCTCAGCTTATTTGCAGGAGTGCTGTTAAGAGTGTACCGACCTCAGTAGCCGTGACTATCGACAGCCGGGGGTCAACAGACGTATTCGATCTCCGATTTCC	7
GGCCTCAGCTTATTTGCAGGAGTGCTGTTAAGAGTGTACCGACCTCAGTAGCCGTGACTATCGACAGGGTTTAATCAATTATCGCGGCATCCAGACGTATC	7
GGCCTCAGCTTATTTGCAGGAGTGCTGTTAAGAGTGTACCGACCTCAGTAGCCGTGACTATCGACAGTTCTGCTTTCAGCTACCCGATCCCGATCAACTGGTTCG	7
GGTTGCAGAATCATCAGGTGCGGTTTCTGAAGAGTGTACCGACCTCAGTAGCCGTGACTATCGACAGACAGGATTCACTGGCAATGATTCTGTTCGTTTCAGTGC	7
GGTTGCAGAATCATCAGGTGCGGTTTCTGAAGAGTGTACCGACCTCAGTAGCCGTGACTATCGACAGACGCGTCTCAATGGCACTATGCATCCATGGAATGGCCC	7
GGTTGCAGAATCATCAGGTGCGGTTTCTGAAGAGTGTACCGACCTCAGTAGCCGTGACTATCGACAGAGAGAGAATCAATTGCATTGCCTCGGGTGCATGAGCG	7
GGTTGCAGAATCATCAGGTGCGGTTTCTGAAGAGTGTACCGACCTCAGTAGCCGTGACTATCGACAGGCGACCCTTCTGCTCAGTACCCTTATCGATACGTTGAC	7
GGTTGCAGAATCATCAGGTGCGGTTTCTGAAGAGTGTACCGACCTCAGTAGCCGTGACTATCGACAGTACTTACGCCGGTCACGAATAGGGAACGATTTGTGCAG	7
GTAAGCCTGCAGCAAGCTTGCTGAAATCAGAGAGTGTACCGACCTCAGTAGCCGTGACTATCGACAGCGGACACTAAATGAGCTAGCTTATGCAGCCGCAAGAGC	7
GTCTACAAACTCAACGTCGATATGCTGGAAAGAGTGTACCGACCTCAGTAGCCGTGACTATCGACAGTACTTACGCCGGTCACGAATAGGGAACGATTTGTGCAG	7
GTTCTATCGGTGGTCGTCCGACATTACCTAAGAGTGTACCGACCTCAGTAGCCGTGACTATCGACAGTATTGCTCTTCGTCTCCTTGCCGGTGCTTAAGACACC	7
GTTTTGCTGGCGAGCAGCATAGTCTACTAGAGTGTACCGACCTCAGTAGCCGTGACTATCGACAGGCGACCCTTCTGCTCAGTACCCTTATCGATACGTTGAC	7
GTTTTGCTGGCGAGCAGCATAGTCTACTAGAGTGTACCGACCTCAGTAGCCGTGACTATCGACAGGGTCTGTACTGGAGATTCCTCAGCCTCATGGAGCGGCG	7
TAACAGGCGTACCGGCAGGACAGAGATGTTAGAGTGTACCGACCTCAGTAGCCGTGACTATCGACAGAGAGAGAATCAATTGCATTGCCTCGGGTGCATGAGCG	7
TAACAGGCGTACCGGCAGGACAGAGATGTTAGAGTGTACCGACCTCAGTAGCCGTGACTATCGACAGTCGGTGAGAGAGCCATTAGGTTGCTTTCATCGTGTGTC	7
AAGATTAATATTCATTTGAGTTCCTCTATCAGAGTGTACCGACCTCAGTAGCCGTGACTATCGACAGTACTTACGCCGGTCACGAATAGGGAACGATTTGTGCAG	6
CAATTTGTGTAACGATGGAGGAGCATTAAGAGAGTGTACCGACCTCAGTAGCCGTGACTATCGACAGAGAGAGAATCAATTGCATTGCCTCGGGTGCATGAGCG	6
CAATTTGTGTAACGATGGAGGAGCATTAAGAGAGTGTACCGACCTCAGTAGCCGTGACTATCGACAGGCGACCCTTCTGCTCAGTACCCTTATCGATACGTTGAC	6
CAATTTGTGTAACGATGGAGGAGCATTAAGAGAGTGTACCGACCTCAGTAGCCGTGACTATCGACAGTATTGCTCTTCGTCTCCTTGCCGGTGCTTAAGACACC	6
CAATTTGTGTAACGATGGAGGAGCATTAAGAGAGTGTACCGACCTCAGTAGCCGTGACTATCGACAGTTCTGCTTTCAGCTACCCGATCCCGATCAACTGGTTCG	6
CACGGAATTTCTCAGCCAAGCTTGTTAACTAGAGTGTACCGACCTCAGTAGCCGTGACTATCGACAGCCGGGGGTCAACAGACGTATTCGATCTCCGATTTCC	6
CACGGAATTTCTCAGCCAAGCTTGTTAACTAGAGTGTACCGACCTCAGTAGCCGTGACTATCGACAGGGTCTGTACTGGAGATTCCTCAGCCTCATGGAGCGGCG	6
CACTCATCGCATTCTCCTCCTAATAACAATAGAGTGTACGACCTCAGTAGCCGTGACTATCGACAGGGTCTGTACTGGAGATTCCTCAGCCTCATGGAGCGGCG	6
CATGACGTAGCAAGAGAAAGTTGTTAGAGAAGAGTGTACCGACCTCAGTAGCCGTGACTATCGACAGACTGGCTGTGTACTGTTTAGCTTAGCTGCCAGCTTGGC	6
CCACCCGTGCCAAGGGAAGGATATGGTGCAGAGTGTACCGACCTCAGTAGCCGTGACTATCGACAGGGTCTGTACTGGAGATTCCTCAGCCTCATGGAGCGGCG	6
CCACCCGTGCCAAGGGAAGGATATGGTGCAGAGTGTACCGACCTCAGTAGCCGTGACTATCGACAGTTTAGTGATTCAACGGCATTTACAAATTCATCATGACC	6
CCAGATGGCTGACAGCTCTCAATAGTCCTAGAGTGTACCGACCTCAGTAGCCGTGACTATCGACAGAGAGAGAATCAATTGCATTGCCTCGGGTGCATGAGCG	6
CCAGATGGCTGACAGCTCTCAATAGTCCTAGAGTGTACCGACCTCAGTAGCCGTGACTATCGACAGCATTTCTCCTTGATACCCTTCACCACTGTCGCCTTGCC	6
CCAGATGGCTGACAGCTCTCAATAGTCCTAGAGTGTACCGACCTCAGTAGCCGTGACTATCGACAGCTGACGACGTCTGCTGCGGCCATTGCAATTGGTATCCG	6
CCAGATGGCTGACAGCTCTCAATAGTCCTAGAGTGTACCGACCTCAGTAGCCGTGACTATCGACAGGGGTAATGCCGAAAGCCATTGATGTGCCAGGCCCGCGG	6
CCAGATGGCTGACAGCTCTCAATAGTCCTAGAGTGTACCGACCTCAGTAGCCGTGACTATCGACAGTGGGTGTGAGGCTGCATCCATTACCTCCTACAGTGCGC	6
CCCGGTAGACGGATAATGCGATGGGTCCATAGAGTGTACCGACCTCAGTAGCCGTGACTATCGACAGACAGGATTCACTGGCAATGATTCTGTTCGTTTCAGTGC	6
CCCGGTAGACGGATAATGCGATGGGTCCATAGAGTGTACCGACCTCAGTAGCCGTGACTATCGACAGACCTTCGATGATGTGATAGCTGCTGTCCAACGTCAAGC	6
CCCGGTAGACGGATAATGCGATGGGTCCATAGAGTGTACCGACCTCAGTAGCCGTGACTATCGACAGAGGTGGATTCTGGAACTGGCTGCGAGCAGCATTTAGG	6
CCCGGTAGACGGATAATGCGATGGGTCCATAGAGTGTACCGACCTCAGTAGCCGTGACTATCGACAGTACTTACGCCGGTCACGAATAGGGAACGATTTGTGCAG	6
CCCGGTAGACGGATAATGCGATGGGTCCATAGAGTGTACCGACCTCAGTAGCCGTGACTATCGACAGTCGGTGAGAGAGCCATTAGGTTGCTTTCATCGTGTGTC	6
CCTTATAATGTGATGACGTTCACGGATTCGAGAGTGTACCGACCTCAGTAGCCGTGACTATCAACAGATATGGTCAAGCCACGTTGCGCAAACAGGAAGATGTCC	6
CCTTATAATGTGATGACGTTCACGGATTCGAGAGTGTACCGACCTCAGTAGCCGTGACTATCGACAGAGAGAGAATCAATTGCATTGCCTCGGGTGCATGAGCG	6
CCTTATAATGTGATGACGTTCACGGATTCGAGAGTGTACCGACCTCAGTAGCCGTGACTATCGACAGAGTATTTAATTCGCTGCTCTCCGACGTTCAGATTTCGG	6
CCTTATAATGTGATGACGTTCACGGATTCGAGAGTGTACCGACCTCAGTAGCCGTGACTATCGACAGGCGACCCTTCTGCTCAGTACCCTTATCGATACGTTGAC	6
CCTTATAATGTGATGACGTTCACGGATTCGAGAGTGTACCGACCTCAGTAGCCGTGACTATCGACAGGGGTAATGCCGAAAGCCATTGATGTGCCAGGCCCGCGG	6
CCTTATAATGTGATGACGTTCACGGATTCGAGAGTGTACCGACCTCAGTAGCCGTGACTATCGACAGTCATTATACGTCCGTAGGAGGCAAGAATAATTCGAAC	6
CCTTATAATGTGATGACGTTCACGGATTCGAGAGTGTACCGACCTCAGTAGCCGTGACTATCGACAGTGGTGCTTGCCGGTTTGTGTTCCTCTCGCGTGATCATA	6
CCTTCGTCATAGGAGCTTTGGCTGGAGCAGAGAGTGTACCGACCTCAGTAGCCGTGACTATCGACAGAGGTGGATTCTGGAACTGGCTGCGAGCAGCATTTAGG	6
CCTTCGTCATAGGAGCTTTGGCTGGAGCAGAGAGTGTACCGACCTCAGTAGCCGTGACTATCGACAGCGGACACTAAATGAGCTAGCTTATGCAGCCGCAAGAGC	6
CCTTCGTCATAGGAGCTTTGGCTGGAGCAGAGAGTGTACCGACCTCAGTAGCCGTGACTATCGACAGGGTAAATCAGCGGTGTATGTAAATGGTATTCGGCAGAC	6
CGAATTTGGTTTAACCTTTGGCGCACCAACAGAGTGTACCGACCTCAGTAGCCGTGACTATCGACAGAGAGAGAATCAATTGCATTGCCTCGGGTGCATGAGCG	6
CGAATTTGGTTTAACCTTTGGCGCACCAACAGAGTGTACCGACCTCAGTAGCCGTGACTATCGACAGTTCTGCTTTCAGCTACCCGATCCCGATCAACTGGTTCG	6
CGATACAGCCCTTACCGTGGCCCAGTTGGAAGAGTGTACCGACCTCAGTAGCCGTGACTATCGACAGACTGGCTGTGTACTGTTTAGCTTAGCTGCCAGCTTGGC	6
CGATACAGCCCTTACCGTGGCCCAGTTGGAAGAGTGTACCGACCTCAGTAGCCGTGACTATCGACAGAGAGAGAATCAATTGCATTGCCTCGGGTGCATGAGCG	6
CGATACAGCCCTTACCGTGGCCCAGTTGGAAGAGTGTACCGACCTCAGTAGCCGTGACTATCGACAGCGGACACTAAATGAGCTAGCTTATGCAGCCGCAAGAGC	6
CGCAGGCAAATTTCTCATGCGATCTTGACTAGAGTGTACCGACCTCAGTAGCCGTGACTATCGACAGGGTAAATCAGCGGTGTATGTAAATGGTATTCGGCAGAC	6
CGCAGGCAAATTTCTCATGCGATCTTGACTAGAGTGTACCGACCTCAGTAGCCGTGACTATCGACAGGGTCTGTACTGGAGATTCCTCAGCCTCATGGAGCGGCG	6
CGCAGGCAAATTTCTCATGCGATCTTGACTAGAGTGTACCGACCTCAGTAGCCGTGACTATCGACAGTCATTATACGTCCGTAGGAGGCAAGAATAATTCGAAC	6
CGGTGACGAACCGGTTCCTGGTGTTAGAAAGAGTGTACCGACCTCAGTAGCCGTGACTATCGACAGACGCGTCTCAATGGCACTATGCATCCATGGAATGGCCC	6
CGGTGACGAACCGGTTCCTGGTGTTAGAAAGAGTGTACCGACCTCAGTAGCCGTGACTATCGACAGTCGGTGAGAGAGCCATTAGGTTGCTTTCATCGTGTGTC	6
CTATAGCAACGCCTATACTTTGAACCAAAGAGAGTGTACCGACCTCAGTAGCCGTGACTATCGACAGGGTCTGTACTGGAGATTCCTCAGCCTCATGGAGCGGCG	6
CTATAGCAACGCCTATACTTTGAACCAAAGAGAGTGTACCGACCTCAGTAGCCGTGACTATCGACAGTGGGTGTGAGGCTGCATCCATTACCTCCTACAGTGCGC	6
CTATCGATCCGTTCAAGGTGAACGTAAATTAGAGTGTACCGACCTCAGTAGCCGTGACTATCGACAGTGGGTGTGAGGCTGCATCCATTACCTCCTACAGTGCGC	6
CTATCGATCCGTTCAAGGTGAACGTAAATTAGAGTGTACCGACCTCAGTAGCCGTGACTATCGACGTGTAGAGTCCATGCATATCAAACAGCCAAATTGTTC	6
CTCTGCGCTGTTAAAGCCGTCTTCAATGTAAGAGTGTACCGACCTCAGTAGCCGTGACTATCGACAGAGAGAGAATCAATTGCATTGCCTCGGGTGCATGAGCG	6
CTCTGCGCTGTTAAAGCCGTCTTCAATGTAAGAGTGTACCGACCTCAGTAGCCGTGACTATCGACAGCTGACGACGTCTGCTGCGGCCATTGCAATTGGTATCCG	6
CTCTGCGCTGTTAAAGCCGTCTTCAATGTAAGAGTGTACCGACCTCAGTAGCCGTGACTATCGACAGGGTCTGTACTGGAGATTCCTCAGCCTCATGGAGCGGCG	6
CTCTGCGCTGTTAAAGCCGTCTTCAATGTAAGAGTGTACCGACCTCAGTAGCCGTGACTATCGACAGTACTTACGCCGGTCACGAATAGGGAACGATTTGTGCAG	6
CTTAGCTTTAAGCGACAGGGCACAGGACTTAGAGTGTACCGACCTCAGTAGCCGTGACTATCGACAGGGTAAATCAGCGGTGTATGTAAATGGTATTCGGCAGAC	6
CTTTCTCTAGTGATCACTACAGAATGACCGAGAGTGTACCGACCTCAGTAGCCGTGACTATCGACAGCGGACACTAAATGAGCTAGCTTATGCAGCCGCAAGAGC	6
CTTTCTCTAGTGATCACTACAGAATGACCGAGAGTGTACCGACCTCAGTAGCCGTGACTATCGACAGTCATTATACGTCCGTAGGAGGCAAGAATAATTCGAAC	6
CTTTCTCTAGTGATCACTACAGAATGACCGAGAGTGTACCGACCTCAGTAGCCGTGACTATCGACAGTCGGTGAGAGAGCCATTAGGTTGCTTTCATCGTGTGTC	6
CTTTCTCTAGTGATCACTACAGAATGACCGAGAGTGTACCGACCTCAGTAGCCGTGACTATCGACAGTTTAGTGATTCAACGGCATTTACAAATTCATCATGACC	6
GAAGTTGTGGAAGAGTTCGCGTCCGGAAATAGAGTGTACCGACCTCAGTAGCCGTGACTATCGACAGGCGACCCTTCTGCTCAGTACCCTTATCGATACGTTGAC	6
GAAGTTGTGGAAGAGTTCGCGTCCGGAAATAGAGTGTACCGACCTCAGTAGCCGTGACTATCGACAGTACTTACGCCGGTCACGAATAGGGAACGATTTGTGCAG	6
GAAGTTGTGGAAGAGTTCGCGTCCGGAAATAGAGTGTACCGACCTCAGTAGCCGTGACTATCGACAGTCGGTGAGAGAGCCATTAGGTTGCTTTCATCGTGTGTC	6
GATAACATCTTCCCAGCTTTGTTTATCACAGAGTGTACCGACCTCAGTAGCCGTGACTATCGACAGACAGGATTCACTGGCAATGATTCTGTTCGTTTCAGTGC	6
GATAACATCTTCCCAGCTTTGTTTATCACAGAGTGTACCGACCTCAGTAGCCGTGACTATCGACAGCCGGGGGTCAACAGACGTATTCGATCTCCGATTTCC	6
GATAACATCTTCCCAGCTTTGTTTATCACAGAGTGTACCGACCTCAGTAGCCGTGACTATCGACAGGCGACCCTTCTGCTCAGTACCCTTATCGATACGTTGAC	6
GATCGTTATTGGTGAAACAAGCACATAAGGAGAGTGTACCGACCTCAGTAGCCGTGACTATCGACAGACAGGATTCACTGGCAATGATTCTGTTCGTTTCAGTGC	6
GATCGTTATTGGTGAAACAAGCACATAAGGAGAGTGTACCGACCTCAGTAGCCGTGACTATCGACAGACGCGTCTCAATGGCACTATGCATCCATGGAATGGCCC	6
GCAGGTTGACATATATTGGGTCGATCAGGTAGAGTGTACCGACCTCAGTAGCCGTGACTATCGACAGCACAGGTTGTCCATCTGTTGTTAACACGGCCTGAACG	6
GCATCCCGCAGGGTAAGGACATCTCCAGAGAGTGTACCGACCTCAGTAGCCGTGACTATCGACAGACAGGATTCACTGGCAATGATTCTGTTCGTTTCAGTGC	6
GCATCCCGCAGGGTAAGGACATCTCCAGAGAGTGTACCGACCTCAGTAGCCGTGACTATCGACAGACGCGTCTCAATGGCACTATGCATCCATGGAATGGCCC	6
GCGTAACCACCTGCAAGGTTCCGTAACTGAAGAGTGTACCGACCTCAGTAGCCGTGACTATCGACAGTCATTATACGTCCGTAGGAGGCAAGAATAATTCGAAC	6
GCTCCCGCAAGTATGGAAGTAAGTAACTTAAGAGTGTACCGACCTCAGTAGCCGTGACTATCGACAGACTGGCTGTGTACTGTTTAGCTTAGCTGCCAGCTTGGC	6
GCTCCCGCAAGTATGGAAGTAAGTAACTTAAGAGTGTACCGACCTCAGTAGCCGTGACTATCGACAGCCGGGGGTCAACAGACGTATTCGATCTCCGATTTCC	6
GGAGCGTATACGAATGGGTATATTCCAATAAGAGTGTACCGACCTCAGTAGCCGTGACTATCGACAGCTGACGACGTCTGCTGCGGCCATTGCAATTGGTATCCG	6
GGAGCGTATACGAATGGGTATATTCCAATAAGAGTGTACCGACCTCAGTAGCCGTGACTATCGACAGGGTAAATCAGCGGTGTATGTAAATGGTATTCGGCAGAC	6
GGCAACCCAGCAAGGTCGGGTAATTTATACAGAGTGTACCGACCTCAGTAGCCGTGACTATCGACAGTTCACTGTGTTGTCAGAATTCGTGGAAGTACTGACATG	6
GGCAACCCAGCAAGGTCGGGTAATTTATACAGAGTGTACCGACCTCAGTAGCCGTGACTATCGACAGTTTAGTGATTCAACGGCATTTACAAATTCATCATGACC	6
GGCATTAATGATCTGGCAGATGAGCGTACCAGAGTGTACCGACCTCAGTAGCCGTGACTATCGACAGTGGGTGTGAGGCTGCATCCATTACCTCCTACAGTGCGC	6
GGCATTAATGATCTGGCAGATGAGCGTACCAGAGTGTACCGACCTCAGTAGCCGTGACTATCGACAGTTCACTGTGTTGTCAGAATTCGTGGAAGTACTGACATG	6
GGCATTAATGATCTGGCAGATGAGCGTACCAGAGTGTACCGACCTCAGTAGCCGTGACTATCGACAGTTCTGCTTTCAGCTACCCGATCCCGATCAACTGGTTCG	6
GGCCTCAGCTTATTTGCAGGAGTGCTGTTAAGAGTGTACCGACCTCAGTAGCCGTGACTATCGACAGAGTATTTAATTCGCTGCTCTCCGACGTTCAGATTTCGG	6
GGCCTCAGCTTATTTGCAGGAGTGCTGTTAAGAGTGTACCGACCTCAGTAGCCGTGACTATCGACAGCGGACACTAAATGAGCTAGCTTATGCAGCCGCAAGAGC	6
GGCCTCAGCTTATTTGCAGGAGTGCTGTTAAGAGTGTACCGACCTCAGTAGCCGTGACTATCGACAGGGGTAATGCCGAAAGCCATTGATGTGCCAGGCCCGCGG	6
GGCCTCAGCTTATTTGCAGGAGTGCTGTTAAGAGTGTACCGACCTCAGTAGCCGTGACTATCGACAGTACTTACGCCGGTCACGAATAGGGAACGATTTGTGCAG	6
GGCCTCAGCTTATTTGCAGGAGTGCTGTTAAGAGTGTACCGACCTCAGTAGCCGTGACTATCGACAGTGGTGCTTGCCGGTTTGTGTTCCTCTCGCGTGATCATA	6
GGCCTTAGGACGAGAATTTGCATAGGCAATAGAGTGTACCGACCTCAGTAGCCGTGACTATCGACAGTACTTACGCCGGTCACGAATAGGGAACGATTTGTGCAG	6
GGTGTCGGCGTGGGATATTCGTTCTAATTTAGAGTGTACCGACCTCAGTAGCCGTGACTATCGACAGATTGCTTGTTCCGGCAAAGGAACAGGATCGGGAAATTG	6
GGTGTCGGCGTGGGATATTCGTTCTAATTTAGAGTGTACCGACCTCAGTAGCCGTGACTATCGACAGTCATTATACGTCCGTAGGAGGCAAGAATAATTCGAAC	6
GGTGTCGGCGTGGGATATTCGTTCTAATTTAGAGTGTACCGACCTCAGTAGCCGTGACTATCGACAGTCGGTGAGAGAGCCATTAGGTTGCTTTCATCGTGTGTC	6
GGTTGCAGAATCATCAGGTGCGGTTTCTGAAGAGTGTACCGACCTCAGTAGCCGTGACTATCGACAGTTTAGTGATTCAACGGCATTTACAAATTCATCATGACC	6
GTAAGCCTGCAGCAAGCTTGCTGAAATCAGAGAGTGTACCGACCTCAGTAGCCGTGACTATCGACAGTACTTACGCCGGTCACGAATAGGGAACGATTTGTGCAG	6
GTAAGCCTGCAGCAAGCTTGCTGAAATCAGAGAGTGTACCGACCTCAGTAGCCGTGACTATCGACAGTTCTGCTTTCAGCTACCCGATCCCGATCAACTGGTTCG	6
GTAATCTATATAGCCGCCATCACCGCCATGAGAGTGTACCGACCTCAGTAGCCGTGACTATCGACAGTATTTCTAGTTGAACAGTGGTATATCGCCCTTATTCCC	6
GTCCGACCATACCTGGGTGTAAGGCAATAGATGTACCGACTCAGTAGCCGTGACTATCGACAGGCGACCCTTCTGCTCAGTACCCTTATCGATACGTTGAC	6
GTCTACAAACTCAACGTCGATATGCTGGAAAGAGTGTACCGACCTCAGTAGCCGTGACTATCGACAGACAGGATTCACTGGCAATGATTCTGTTCGTTTCAGTGC	6
GTCTACAAACTCAACGTCGATATGCTGGAAAGAGTGTACCGACCTCAGTAGCCGTGACTATCGACAGAGAGAGAATCAATTGCATTGCCTCGGGTGCATGAGCG	6
GTTCTATCGGTGGTCGTCCGACATTACCTAAGAGTGTACCGACCTCAGTAGCCGTGACTATCGACAGGCGACCCTTCTGCTCAGTACCCTTATCGATACGTTGAC	6
GTTCTATCGGTGGTCGTCCGACATTACCTAAGAGTGTACCGACCTCAGTAGCCGTGACTATCGACAGTTCTGCTTTCAGCTACCCGATCCCGATCAACTGGTTCG	6
GTTTTGCTGGCGAGCAGCATAGTCTACTAGAGTGTACCGACCTCAGTAGCCGTGACTATCGACAGCTGACGACGTCTGCTGCGGCCATTGCAATTGGTATCCG	6
TAACAGGCGTACCGGCAGGACAGAGATGTTAGAGTGTACCGACCTCAGTAGCCGTGACTATCGACAGAGTTGTTAGCTTGATGATGGGTTCGCCGCCGTCTATTC	6
TAACAGGCGTACCGGCAGGACAGAGATGTTAGAGTGTACCGACCTCAGTAGCCGTGACTATCGACAGTAATTGGACCTGCTTGAACGGATGAAACGTGCCGAACG	6
CAATTTGTGTAACGATGGAGGAGCATTAAGAGAGTGTACCGACCTCAGTAGCCGTGACTATCGACAGTAGTTTATTATGTGGCGCGTACGATCATTCCACGATG	5
CAATTTGTGTAACGATGGAGGAGCATTAAGAGAGTGTACCGACCTCAGTAGCCGTGACTATCGACAGTCATTATACGTCCGTAGGAGGCAAGAATAATTCGAAC	5
CAATTTGTGTAACGATGGAGGAGCATTAAGAGAGTGTACCGACCTCAGTAGCCGTGACTATCGACAGTTTAGTGATTCAACGGCATTTACAAATTCATCATGACC	5
CACGGAATTTCTCAGCCAAGCTTGTTAACTAGAGTGTACCGACCTCAGTAGCCGTGACTATCGACAGATTTTTATACATCGAACTTACACACATCAACACAGTTC	5
CACGGAATTTCTCAGCCAAGCTTGTTAACTAGAGTGTACCGACCTCAGTAGCCGTGACTATCGACAGTCATTATACGTCCGTAGGAGGCAAGAATAATTCGAAC	5
CACTCATCGCATTCTCCTCCTAATAACAATAGAGTGTACCGACCTCAGTAGCCGTGACTATCGACAGCTGACGACGTCTGCTGCGGCCATTGCAATTGGTATCCG	5
CACTCATCGCATTCTCCTCCTAATAACAATAGAGTGTACCGACCTCAGTAGCCGTGACTATCGACAGGTTTCGTAATTTCTCTGACCTTTATCCAGCTGGTCAG	5
CACTCATCGCATTCTCCTCCTAATAACAATAGAGTGTACGACCTCAGTAGCCGTGACTATCGACAGGCGACCCTTCTGCTCAGTACCCTTATCGATACGTTGAC	5
CACTCATCGCATTCTCCTCCTAATAACAATAGAGTGTACGACCTCAGTAGCCGTGACTATCGACAGGGTAAATCAGCGGTGTATGTAAATGGTATTCGGCAGAC	5
CACTCATCGCATTCTCCTCCTAATAACAATAGAGTGTACGACCTCAGTAGCCGTGACTATCGACAGTGGGTGTGAGGCTGCATCCATTACCTCCTACAGTGCGC	5
CATGACGTAGCAAGAGAAAGTTGTTAGAGAAGAGTGTACCGACCTCAGTAGCCGTGACTATCGACAGACCGATCAGCGCGTTGTATCGGGAGTTCCATTTGATTG	5
CCACCCGTGCCAAGGGAAGGATATGGTGCAGAGTGTACCGACCTCAGTAGCCGTGACTATCGACAGACTGGCTGTGTACTGTTTAGCTTAGCTGCCAGCTTGGC	5
CCACCCGTGCCAAGGGAAGGATATGGTGCAGAGTGTACCGACCTCAGTAGCCGTGACTATCGACAGTACTTACGCCGGTCACGAATAGGGAACGATTTGTGCAG	5
CCACCCGTGCCAAGGGAAGGATATGGTGCAGAGTGTACCGACCTCAGTAGCCGTGACTATCGACAGTGGTGCTTGCCGGTTTGTGTTCCTCTCGCGTGATCATA	5
CCAGACTGGCTGACAGCTCTCAATAGTCCTAGAGTGTACCGACCTCAGTAGCCGTGACTATCGACAGGTTTCGTAATTTCTCTGACCTTTATCCAGCTGGTCAG	5
CCAGAGGTGGTAATTAATAGTGGTACCGCTAGAGTGTACCGACCTCAGTAGCCGTGACTATCGACAGTCACTCGGGCTGACTACCTAATCTTTACGAAGACTGCC	5
CCAGATGGCTGACAGCTCTCAATAGTCCTAGAGTGTACCGACCTCAGTAGCCGTGACTATCGACAGCGGACACTAAATGAGCTAGCTTATGCAGCCGCAAGAGC	5
CCAGATGGCTGACAGCTCTCAATAGTCCTAGAGTGTACCGACCTCAGTAGCCGTGACTATCGACAGTATTGCTCTTCGTCTCCTTGCCGGTGCTTAAGACACC	5
CCCGGTAGACGGATAATGCGATGGGTCCATAGAGTGTACCGACCTCAGTAGCCGTGACTATCGACAGACTGGCTGTGTACTGTTTAGCTTAGCTGCCAGCTTGGC	5
CCCGGTAGACGGATAATGCGATGGGTCCATAGAGTGTACCGACCTCAGTAGCCGTGACTATCGACAGAGAGAGAATCAATTGCATTGCCTCGGGTGCATGAGCG	5
CCCGGTAGACGGATAATGCGATGGGTCCATAGAGTGTACCGACCTCAGTAGCCGTGACTATCGACAGGGTCTGTACTGGAGATTCCTCAGCCTCATGGAGCGGCG	5
CCCGGTAGACGGATAATGCGATGGGTCCATAGAGTGTACCGACCTCAGTAGCCGTGACTATCGACGTGTAGAGTCCATGCATATCAAACAGCCAAATTGTTC	5
CCGCACATAACACAGCTGAACCGGTCGAGTAGAGTGTACCGACCCAGTAGCCGTGACTATCGACAGTTCTGCTTTCAGCTACCCGATCCCGATCAACTGGTTCG	5
CCGCACATAACACAGCTGAACCGGTCGAGTAGAGTGTACCGACCTCAGTAGCCGTGACTATCGACAGTCGGTGAGAGAGCCATTAGGTTGCTTTCATCGTGTGTC	5
CCTTATAATGTGATGACGTTCACGGATTCGAGAGTGTACCGACCTCAGTAGCCGTGACTATCGACAGACAGTTTTTGGGTATGCCTATTAGTTCCTTGGTGGGAC	5
CCTTATAATGTGATGACGTTCACGGATTCGAGAGTGTACCGACCTCAGTAGCCGTGACTATCGACAGACTGGCTGTGTACTGTTTAGCTTAGCTGCCAGCTTGGC	5
CCTTATAATGTGATGACGTTCACGGATTCGAGAGTGTACCGACCTCAGTAGCCGTGACTATCGACAGTTTAGTGATTCAACGGCATTTACAAATTCATCATGACC	5
CCTTCGTCATAGGAGCTTTGGCTGGAGCAGAGAGTGTACCGACCTCAGTAGCCGTGACTATCGACAGAAAGCTTAACTTGTGGTCGGAGCAGGAGTTGTTGCCAG	5
CCTTCGTCATAGGAGCTTTGGCTGGAGCAGAGAGTGTACCGACCTCAGTAGCCGTGACTATCGACAGACGCGTCTCAATGGCACTATGCATCCATGGAATGGCCC	5
CCTTCGTCATAGGAGCTTTGGCTGGAGCAGAGAGTGTACCGACCTCAGTAGCCGTGACTATCGACAGACTGGCTGTGTACTGTTTAGCTTAGCTGCCAGCTTGGC	5
CCTTCGTCATAGGAGCTTTGGCTGGAGCAGAGAGTGTACCGACCTCAGTAGCCGTGACTATCGACAGAGTATTTAATTCGCTGCTCTCCGACGTTCAGATTTCGG	5
CCTTCGTCATAGGAGCTTTGGCTGGAGCAGAGAGTGTACCGACCTCAGTAGCCGTGACTATCGACAGTAATTGGACCTGCTTGAACGGATGAAACGTGCCGAACG	5
CCTTCGTCATAGGAGCTTTGGCTGGAGCAGAGAGTGTACCGACCTCAGTAGCCGTGACTATCGACAGTATTGCTGTGGAATCCCTGGCGATGATGTCTCTTGCTG	5
CCTTCGTCATAGGAGCTTTGGCTGGAGCAGAGAGTGTACCGACCTCAGTAGCCGTGACTATCGACAGTTCTGCTTTCAGCTACCCGATCCCGATCAACTGGTTCG	5
CGAATTTGGTTTAACCTTTGGCGCACCAACAGAGTGTACCGACCTCAGTAGCCGACTATCGACAGCCCTCTCACCATCAATGCTTCCGACGCCCATCTGTGAC	5
CGAATTTGGTTTAACCTTTGGCGCACCAACAGAGTGTACCGACCTCAGTAGCCGTGACTATCGACAGGTTTCGTAATTTCTCTGACCTTTATCCAGCTGGTCAG	5
CGAATTTGGTTTAACCTTTGGCGCACCAACAGAGTGTACCGACCTCAGTAGCCGTGACTATCGACAGTCATTATACGTCCGTAGGAGGCAAGAATAATTCGAAC	5
CGACGAGGTGGTCTGATGACCATTAACGGAGAGTGTACCGACCTCAGTAGCCGTGACTATCGACAGACAGTTTTTGGGTATGCCTATTAGTTCCTTGGTGGGAC	5
CGATACAGCCCTTACCGTGGCCCAGTTGGAAGAGTGTACCGACCTCAGTAGCCGTGACTATCGACAGACGCGTCTCAATGGCACTATGCATCCATGGAATGGCCC	5
CGATACAGCCCTTACCGTGGCCCAGTTGGAAGAGTGTACCGACCTCAGTAGCCGTGACTATCGACAGCTGACGACGTCTGCTGCGGCCATTGCAATTGGTATCCG	5
CGATACAGCCCTTACCGTGGCCCAGTTGGAAGAGTGTACCGACCTCAGTAGCCGTGACTATCGACAGGTTTCGTAATTTCTCTGACCTTTATCCAGCTGGTCAG	5
CGATACAGCCCTTACCGTGGCCCAGTTGGAAGAGTGTACCGACCTCAGTAGCCGTGACTATCGACAGTATTGCTCTTCGTCTCCTTGCCGGTGCTTAAGACACC	5
CGATACAGCCCTTACCGTGGCCCAGTTGGAAGAGTGTACCGACCTCAGTAGCCGTGACTATCGACAGTATTGCTGTGGAATCCCTGGCGATGATGTCTCTTGCTG	5
CGATACAGCCCTTACCGTGGCCCAGTTGGAAGAGTGTACCGACCTCAGTAGCCGTGACTATCGACAGTCTTTATCATTTCTCTGACCTTTATCCAGCTGGATCAG	5
CGCAGGCAAATTTCTCATGCGATCTTGACTAGAGTGTACCGACCTCAGTAGCCGTGACTATCGACAGACCTTCGATGATGTGATAGCTGCTGTCCAACGTCAAGC	5
CGCAGGCAAATTTCTCATGCGATCTTGACTAGAGTGTACCGACCTCAGTAGCCGTGACTATCGACAGACTGGCTGTGTACTGTTTAGCTTAGCTGCCAGCTTGGC	5
CGCAGGCAAATTTCTCATGCGATCTTGACTAGAGTGTACCGACCTCAGTAGCCGTGACTATCGACAGCTGACGACGTCTGCTGCGGCCATTGCAATTGGTATCCG	5
CGCAGGCAAATTTCTCATGCGATCTTGACTAGAGTGTACCGACCTCAGTAGCCGTGACTATCGACAGGCGACCCTTCTGCTCAGTACCCTTATCGATACGTTGAC	5
CGCAGGCAAATTTCTCATGCGATCTTGACTAGAGTGTACCGACCTCAGTAGCCGTGACTATCGACAGGGGTAATGCCGAAAGCCATTGATGTGCCAGGCCCGCGG	5
CGCAGGCAAATTTCTCATGCGATCTTGACTAGAGTGTACCGACCTCAGTAGCCGTGACTATCGACAGTCGGTGAGAGAGCCATTAGGTTGCTTTCATCGTGTGTC	5
CGGTGACGAACCGGTTCCTGGTGTTAGAAAGAGTGTACCGACCTCAGTAGCCGTGACTATCGACAGACAGGATTCACTGGCAATGATTCTGTTCGTTTCAGTGC	5
CGGTGACGAACCGGTTCCTGGTGTTAGAAAGAGTGTACCGACCTCAGTAGCCGTGACTATCGACAGACCGATCAGCGCGTTGTATCGGGAGTTCCATTTGATTG	5
CGGTGACGAACCGGTTCCTGGTGTTAGAAAGAGTGTACCGACCTCAGTAGCCGTGACTATCGACAGTAATTGGACCTGCTTGAACGGATGAAACGTGCCGAACG	5
CTATAGCAACGCCTATACTTTGAACCAAAGAGAGTGTACCGACCTCAGTAGCCGTGACTATCGACAGACCTTCGATGATGTGATAGCTGCTGTCCAACGTCAAGC	5
CTATAGCAACGCCTATACTTTGAACCAAAGAGAGTGTACCGACCTCAGTAGCCGTGACTATCGACAGACGCGTCTCAATGGCACTATGCATCCATGGAATGGCCC	5
CTATCGATCCGTTCAAGGTGAACGTAAATTAGAGTGTACCGACCTCAGTAGCCGTGACTATCGACAGCATTTCTCCTTGATACCCTTCACCACTGTCGCCTTGCC	5
CTATCGATCCGTTCAAGGTGAACGTAAATTAGAGTGTACCGACCTCAGTAGCCGTGACTATCGACAGCGGACACTAAATGAGCTAGCTTATGCAGCCGCAAGAGC	5
CTCTGCGCTGTTAAAGCCGTCTTCAATGTAAGAGTGTACCGACCTCAGTAGCCGTGACTATCGACAGACAGGATTCACTGGCAATGATTCTGTTCGTTTCAGTGC	5
CTCTGCGCTGTTAAAGCCGTCTTCAATGTAAGAGTGTACCGACCTCAGTAGCCGTGACTATCGACAGGGGTAATGCCGAAAGCCATTGATGTGCCAGGCCCGCGG	5
CTCTGCGCTGTTAAAGCCGTCTTCAATGTAAGAGTGTACCGACCTCAGTAGCCGTGACTATCGACAGTGGGTGTGAGGCTGCATCCATTACCTCCTACAGTGCGC	5
CTTAGCTTTAAGCGACAGGGCACAGGACTTAGAGTGTACCGACCTCAGTAGCCGTGACTATCGACAGAGAGAGAATCAATTGCATTGCCTCGGGTGCATGAGCG	5
CTTAGCTTTAAGCGACAGGGCACAGGACTTAGAGTGTACCGACCTCAGTAGCCGTGACTATCGACAGAGGTGGATTCTGGAACTGGCTGCGAGCAGCATTTAGG	5
CTTAGCTTTAAGCGACAGGGCACAGGACTTAGAGTGTACCGACCTCAGTAGCCGTGACTATCGACAGCCGGGGGTCAACAGACGTATTCGATCTCCGATTTCC	5
CTTAGCTTTAAGCGACAGGGCACAGGACTTAGAGTGTACCGACCTCAGTAGCCGTGACTATCGACAGGGGTAATGCCGAAAGCCATTGATGTGCCAGGCCCGCGG	5
CTTAGCTTTAAGCGACAGGGCACAGGACTTAGAGTGTACCGACCTCAGTAGCCGTGACTATCGACAGTTCACTGTGTTGTCAGAATTCGTGGAAGTACTGACATG	5
CTTAGCTTTAAGCGACAGGGCACAGGACTTAGAGTGTACCGACCTCAGTAGCCGTGACTATCGACAGTTCTGCTTTCAGCTACCCGATCCCGATCAACTGGTTCG	5
CTTAGCTTTAAGCGACAGGGCACAGGACTTAGAGTGTACCGACCTCAGTAGCCGTGACTATCGACAGTTTAGTGATTCAACGGCATTTACAAATTCATCATGACC	5
CTTTCTCTAGTGATCACTACAGAATGACCGAGAGTGTACCGACCTCAGTAGCCGTGACTATCGACAGAGGTGGATTCTGGAACTGGCTGCGAGCAGCATTTAGG	5
CTTTCTCTAGTGATCACTACAGAATGACCGAGAGTGTACCGACCTCAGTAGCCGTGACTATCGACAGCATTTCTCCTTGATACCCTTCACCACTGTCGCCTTGCC	5
CTTTCTCTAGTGATCACTACAGAATGACCGAGAGTGTACCGACCTCAGTAGCCGTGACTATCGACAGGCGACCCTTCTGCTCAGTACCCTTATCGATACGTTGAC	5
CTTTCTCTAGTGATCACTACAGAATGACCGAGAGTGTACCGACCTCAGTAGCCGTGACTATCGACAGGGTCTGTACTGGAGATTCCTCAGCCTCATGGAGCGGCG	5
GAAGTTGTGGAAGAGTTCGCGTCCGGAAATAGAGTGTACCGACCTCAGTAGCCGTGACTATCGACAGACAGGATTCACTGGCAATGATTCTGTTCGTTTCAGTGC	5
GAAGTTGTGGAAGAGTTCGCGTCCGGAAATAGAGTGTACCGACCTCAGTAGCCGTGACTATCGACAGTTCTGCTTTCAGCTACCCGATCCCGATCAACTGGTTCG	5
GAATCGTTGGCAGGTCTTCGGTGTGTTCGTAGAGTGTACCGACCTCAGTAGCCGTGACTATCGACAGAGAGAGAATCAATTGCATTGCCTCGGGTGCATGAGCG	5
GACATCTGCACCAGCATTGGCCTGCGTATTAGAGTGTACCGACCTCAGTAGCCGTGACTATCGACAGAGAGAGAATCAATTGCATTGCCTCGGGTGCATGAGCG	5
GAGAGCGTCACTTCATTCTTGGTGGCAAACAGAGTGTACCGACCTCAGTAGCCGTGACTATCGACAGGGTAAATCAGCGGTGTATGTAAATGGTATTCGGCAGAC	5
GAGAGCGTCACTTCATTCTTGGTGGCAAACAGAGTGTACCGACCTCAGTAGCCGTGACTATCGACAGTGGTGCTTGCCGGTTTGTGTTCCTCTCGCGTGATCATA	5
GAGAGCGTCACTTCATTCTTGGTGGCAAACAGAGTGTACCGACCTCAGTAGCCGTGACTATCGACAGTTCTGCTTTCAGCTACCCGATCCCGATCAACTGGTTCG	5
GAGCCAAGCATGGTTTGACTACCTGGTGGGAGAGTGTACCGACCTCAGTAGCCGTGACTATCGACAGACTGGCTGTGTACTGTTTAGCTTAGCTGCCAGCTTGGC	5
GAGCCAAGCATGGTTTGACTACCTGGTGGGAGAGTGTACCGACCTCAGTAGCCGTGACTATCGACAGATATGGTCAAGCCACGTTGCGCAAACAGGAAGATGTCC	5
GAGCCAAGCATGGTTTGACTACCTGGTGGGAGAGTGTACCGACCTCAGTAGCCGTGACTATCGACAGCTGACGACGTCTGCTGCGGCCATTGCAATTGGTATCCG	5
GATAACATCTTCCCAGCTTTGTTTATCACAGAGTGTACCGACCTCAGTAGCCGACTATCGACAGCCCTCTCACCATCAATGCTTCCGACGCCCATCTGTGAC	5
GATAACATCTTCCCAGCTTTGTTTATCACAGAGTGTACCGACCTCAGTAGCCGTGACTATCGACAGACGCGTCTCAATGGCACTATGCATCCATGGAATGGCCC	5
GATAACATCTTCCCAGCTTTGTTTATCACAGAGTGTACCGACCTCAGTAGCCGTGACTATCGACAGAGTATTTAATTCGCTGCTCTCCGACGTTCAGATTTCGG	5
GATAACATCTTCCCAGCTTTGTTTATCACAGAGTGTACCGACCTCAGTAGCCGTGACTATCGACAGGGTAAATCAGCGGTGTATGTAAATGGTATTCGGCAGAC	5
GATAACATCTTCCCAGCTTTGTTTATCACAGAGTGTACCGACCTCAGTAGCCGTGACTATCGACAGTAATTGGACCTGCTTGAACGGATGAAACGTGCCGAACG	5
GATAACATCTTCCCAGCTTTGTTTATCACAGAGTGTACCGACCTCAGTAGCCGTGACTATCGACAGTGGTGCTTGCCGGTTTGTGTTCCTCTCGCGTGATCATA	5
GATAACATCTTCCCAGCTTTGTTTATCACAGAGTGTACCGACCTCAGTAGCCGTGACTATCGACAGTTCACTGTGTTGTCAGAATTCGTGGAAGTACTGACATG	5
GATCGTTATTGGTGAAACAAGCACATAAGGAGAGTGTACCGACCTCAGTAGCCGTGACTATCGACAGACTGGCTGTGTACTGTTTAGCTTAGCTGCCAGCTTGGC	5
GATCGTTATTGGTGAAACAAGCACATAAGGAGAGTGTACCGACCTCAGTAGCCGTGACTATCGACAGCGGACACTAAATGAGCTAGCTTATGCAGCCGCAAGAGC	5
GATCGTTATTGGTGAAACAAGCACATAAGGAGAGTGTACCGACCTCAGTAGCCGTGACTATCGACAGCTGACGACGTCTGCTGCGGCCATTGCAATTGGTATCCG	5
GATCGTTATTGGTGAAACAAGCACATAAGGAGAGTGTACCGACCTCAGTAGCCGTGACTATCGACAGGGCACGTGCTTGTGCGCGGTGAAAGGCTATATTTCTTC	5
GATCGTTATTGGTGAAACAAGCACATAAGGAGAGTGTACCGACCTCAGTAGCCGTGACTATCGACAGGGTTTAATCAATTATCGCGGCATCCAGACGTATC	5
GATCGTTATTGGTGAAACAAGCACATAAGGAGAGTGTACCGACCTCAGTAGCCGTGACTATCGACAGTATTGCTCTTCGTCTCCTTGCCGGTGCTTAAGACACC	5
GATCGTTATTGGTGAAACAAGCACATAAGGAGAGTGTACCGACCTCAGTAGCCGTGACTATCGACAGTATTGCTGTGGAATCCCTGGCGATGATGTCTCTTGCTG	5
GATCGTTATTGGTGAAACAAGCACATAAGGAGAGTGTACCGACCTCAGTAGCCGTGACTATCGACAGTTCACTGTGTTGTCAGAATTCGTGGAAGTACTGACATG	5
GCATCCCGCAGGGTAAGGACATCTCCAGAGAGTGTACCGACCTCAGTAGCCGTGACTATCGACAGGTTTCGTAATTTCTCTGACCTTTATCCAGCTGGTCAG	5
GCGTAACCACCTGCAAGGTTCCGTAACTGAAGAGTGTACCGACCTCAGTAGCCGTGACTATCGACAGACCGATCAGCGCGTTGTATCGGGAGTTCCATTTGATTG	5
GCGTAACCACCTGCAAGGTTCCGTAACTGAAGAGTGTACCGACCTCAGTAGCCGTGACTATCGACAGAGAGAGAATCAATTGCATTGCCTCGGGTGCATGAGCG	5
GCGTAACCACCTGCAAGGTTCCGTAACTGAAGAGTGTACCGACCTCAGTAGCCGTGACTATCGACAGGCGACCCTTCTGCTCAGTACCCTTATCGATACGTTGAC	5
GCGTAACCACCTGCAAGGTTCCGTAACTGAAGAGTGTACCGACCTCAGTAGCCGTGACTATCGACAGGGCACGTGCTTGTGCGCGGTGAAAGGCTATATTTCTTC	5
GCGTAACCACCTGCAAGGTTCCGTAACTGAAGAGTGTACCGACCTCAGTAGCCGTGACTATCGACAGTACTTACGCCGGTCACGAATAGGGAACGATTTGTGCAG	5
GCGTAACCACCTGCAAGGTTCCGTAACTGAAGAGTGTACCGACCTCAGTAGCCGTGACTATCGACAGTATTGCTCTTCGTCTCCTTGCCGGTGCTTAAGACACC	5
GCGTAACCACCTGCAAGGTTCCGTAACTGAAGAGTGTACCGACCTCAGTAGCCGTGACTATCGACAGTCGGTGAGAGAGCCATTAGGTTGCTTTCATCGTGTGTC	5
GCGTAACCACCTGCAAGGTTCCGTAACTGAAGAGTGTACCGACCTCAGTAGCCGTGACTATCGACAGTTTAGTGATTCAACGGCATTTACAAATTCATCATGACC	5
GCTCATTGTTCGCTCATCTAAAGACTTTCGAGAGTGTACCGACTCAGTAGCCGTGACTATCGACAGGCGACCCTTCTGCTCAGTACCCTTATCGATACGTTGAC	5
GCTCCCGCAAGTATGGAAGTAAGTAACTTAAGAGTGTACCGACCTCAGTAGCCGTGACTATCGACAGGCGACCCTTCTGCTCAGTACCCTTATCGATACGTTGAC	5
GCTCCCGCAAGTATGGAAGTAAGTAACTTAAGAGTGTACCGACCTCAGTAGCCGTGACTATCGACAGTCATTATACGTCCGTAGGAGGCAAGAATAATTCGAAC	5
GGAGCGTATACGAATGGGTATATTCCAATAAGAGTGTACCGACCTCAGTAGCCGTGACTATCGACAGTACTTACGCCGGTCACGAATAGGGAACGATTTGTGCAG	5
GGAGCGTATACGAATGGGTATATTCCAATAAGAGTGTACCGACCTCAGTAGCCGTGACTATCGACAGTATTGCTCTTCGTCTCCTTGCCGGTGCTTAAGACACC	5
GGCAACCCAGCAAGGTCGGGTAATTTATACAGAGTGTACCGACCTCAGTAGCCGTGACTATCGACAGTGGTGCTTGCCGGTTTGTGTTCCTCTCGCGTGATCATA	5
GGCATTAATGATCTGGCAGATGAGCGTACCAGAGTGTACCGACCTCAGTAGCCGTGACTATCGACAGACAGGATTCACTGGCAATGATTCTGTTCGTTTCAGTGC	5
GGCATTAATGATCTGGCAGATGAGCGTACCAGAGTGTACCGACCTCAGTAGCCGTGACTATCGACAGACCTTCGATGATGTGATAGCTGCTGTCCAACGTCAAGC	5
GGCATTAATGATCTGGCAGATGAGCGTACCAGAGTGTACCGACCTCAGTAGCCGTGACTATCGACAGAGTATTTAATTCGCTGCTCTCCGACGTTCAGATTTCGG	5
GGCATTAATGATCTGGCAGATGAGCGTACCAGAGTGTACCGACCTCAGTAGCCGTGACTATCGACAGCTGACGACGTCTGCTGCGGCCATTGCAATTGGTATCCG	5
GGCATTAATGATCTGGCAGATGAGCGTACCAGAGTGTACCGACCTCAGTAGCCGTGACTATCGACAGTACTTACGCCGGTCACGAATAGGGAACGATTTGTGCAG	5
GGCATTAATGATCTGGCAGATGAGCGTACCAGAGTGTACCGACCTCAGTAGCCGTGACTATCGACAGTATTGCTGTGGAATCCCTGGCGATGATGTCTCTTGCTG	5
GGCCTCAGCTTATTTGCAGGAGTGCTGTTAAGAGTGTACCGACCTCAGTAGCCGTGACTATCGACAGACCTTCGATGATGTGATAGCTGCTGTCCAACGTCAAGC	5
GGCCTCAGCTTATTTGCAGGAGTGCTGTTAAGAGTGTACCGACCTCAGTAGCCGTGACTATCGACAGACTGGCTGTGTACTGTTTAGCTTAGCTGCCAGCTTGGC	5
GGCCTCAGCTTATTTGCAGGAGTGCTGTTAAGAGTGTACCGACCTCAGTAGCCGTGACTATCGACAGATAGGACCCAAAGCACCTGGTCAACATGGTCAGGCACG	5
GGCCTCAGCTTATTTGCAGGAGTGCTGTTAAGAGTGTACCGACCTCAGTAGCCGTGACTATCGACAGCATTTCTCCTTGATACCCTTCACCACTGTCGCCTTGCC	5
GGCCTCAGCTTATTTGCAGGAGTGCTGTTAAGAGTGTACCGACCTCAGTAGCCGTGACTATCGACAGGGTCTGTACTGGAGATTCCTCAGCCTCATGGAGCGGCG	5
GGCCTCAGCTTATTTGCAGGAGTGCTGTTAAGAGTGTACCGACCTCAGTAGCCGTGACTATCGACAGTGGGTGTGAGGCTGCATCCATTACCTCCTACAGTGCGC	5
GGCCTCAGCTTATTTGCAGGAGTGCTGTTAAGAGTGTACCGACCTCAGTAGCCGTGACTATCGACAGTTCGGTTAGCCTCCAGCTTGTCTTTGGGAGAGATGATG	5
GGTGTCGGCGTGGGATATTCGTTCTAATTTAGAGTGTACCGACCTCAGTAGCCGTGACTATCGACAGCCCTCTCACCATCAATGCTTCCGACGCCCATCTGTGAC	5
GGTGTCGGCGTGGGATATTCGTTCTAATTTAGAGTGTACCGACCTCAGTAGCCGTGACTATCGACAGCTGACGACGTCTGCTGCGGCCATTGCAATTGGTATCCG	5
GGTGTCGGCGTGGGATATTCGTTCTAATTTAGAGTGTACCGACCTCAGTAGCCGTGACTATCGACAGGCGACCCTTCTGCTCAGTACCCTTATCGATACGTTGAC	5
GGTGTCGGCGTGGGATATTCGTTCTAATTTAGAGTGTACCGACCTCAGTAGCCGTGACTATCGACAGTGGTGCTTGCCGGTTTGTGTTCCTCTCGCGTGATCATA	5
GGTTGCAGAATCATCAGGTGCGGTTTCTGAAGAGTGTACCGACCTCAGTAGCCGTGACTATCGACAGACCTTCGATGATGTGATAGCTGCTGTCCAACGTCAAGC	5
GGTTGCAGAATCATCAGGTGCGGTTTCTGAAGAGTGTACCGACCTCAGTAGCCGTGACTATCGACAGCTGACGACGTCTGCTGCGGCCATTGCAATTGGTATCCG	5
GGTTGCAGAATCATCAGGTGCGGTTTCTGAAGAGTGTACCGACCTCAGTAGCCGTGACTATCGACAGGGGTAATGCCGAAAGCCATTGATGTGCCAGGCCCGCGG	5
GTAAGCCTGCAGCAAGCTTGCTGAAATCAGAGAGTGTACCGACCTCAGTAGCCGTGACTATCGACAGACAGGATTCACTGGCAATGATTCTGTTCGTTTCAGTGC	5
GTAAGCCTGCAGCAAGCTTGCTGAAATCAGAGAGTGTACCGACCTCAGTAGCCGTGACTATCGACAGAGAGAGAATCAATTGCATTGCCTCGGGTGCATGAGCG	5
GTAAGCCTGCAGCAAGCTTGCTGAAATCAGAGAGTGTACCGACCTCAGTAGCCGTGACTATCGACAGAGTATTTAATTCGCTGCTCTCCGACGTTCAGATTTCGG	5
GTAAGCCTGCAGCAAGCTTGCTGAAATCAGAGAGTGTACCGACCTCAGTAGCCGTGACTATCGACAGGGCACGTGCTTGTGCGCGGTGAAAGGCTATATTTCTTC	5
GTAAGCCTGCAGCAAGCTTGCTGAAATCAGAGAGTGTACCGACCTCAGTAGCCGTGACTATCGACAGTCGGTGAGAGAGCCATTAGGTTGCTTTCATCGTGTGTC	5
GTCCGACCATACCTGGGTGTAAGGCAATAGATGTACCGACTCAGTAGCCGTGACTATCGACAGTCATTATACGTCCGTAGGAGGCAAGAATAATTCGAAC	5
GTCTACAAACTCAACGTCGATATGCTGGAAAGAGTGTACCGACCTCAGTAGCCGTGACTATCAACAGTCATTATACGTCCGTAGGAGGCAAGAATAATTCGAAC	5
GTCTACAAACTCAACGTCGATATGCTGGAAAGAGTGTACCGACCTCAGTAGCCGTGACTATCGACAGTCGGTGAGAGAGCCATTAGGTTGCTTTCATCGTGTGTC	5
GTCTACAAACTCAACGTCGATATGCTGGAAAGAGTGTACCGACCTCAGTAGCCGTGACTATCGACAGTTTAGTGATTCAACGGCATTTACAAATTCATCATGACC	5
GTTACTCCGTCAACATCTCCGCACCATGTAGAGTGTACCGACCTCAGTAGCCGTGACTATCGACAGAGTATTTAATTCGCTGCTCTCCGACGTTCAGATTTCGG	5
GTTCTATCGGTGGTCGTCCGACATTACCTAAGAGTGTACCGACCTCAGTAGCCGTGACTATCGACAGACTGGCTGTGTACTGTTTAGCTTAGCTGCCAGCTTGGC	5
GTTGGTCTTACCGAGACGTGTCACGACGGCAGAGTGTACCGACCTCAGTAGCCGTGACTATCGACAGTCATCTGTCCATTGAACCTCCATGTACTTGAGTAGAGC	5
GTTTTGCTGGCGAGCAGCATAGTCTACTAGAGTGTACCGACCTCAGTAGCCGTGACTATCGACAGAGGTGGATTCTGGAACTGGCTGCGAGCAGCATTTAGG	5
GTTTTGCTGGCGAGCAGCATAGTCTACTAGAGTGTACCGACCTCAGTAGCCGTGACTATCGACAGGGTAAATCAGCGGTGTATGTAAATGGTATTCGGCAGAC	5
GTTTTGCTGGCGAGCAGCATAGTCTACTAGAGTGTACCGACCTCAGTAGCCGTGACTATCGACAGTAATTGGACCTGCTTGAACGGATGAAACGTGCCGAACG	5
GTTTTGCTGGCGAGCAGCATAGTCTACTAGAGTGTACCGACCTCAGTAGCCGTGACTATCGACAGTGGTGCTTGCCGGTTTGTGTTCCTCTCGCGTGATCATA	5
TAACAGGCGTACCGGCAGGACAGAGATGTTAGAGTGTACCGACCTCAGTAGCCGTGACTATCGACAGACAGGATTCACTGGCAATGATTCTGTTCGTTTCAGTGC	5
TAACAGGCGTACCGGCAGGACAGAGATGTTAGAGTGTACCGACCTCAGTAGCCGTGACTATCGACAGCTGACGACGTCTGCTGCGGCCATTGCAATTGGTATCCG	5
TAACAGGCGTACCGGCAGGACAGAGATGTTAGAGTGTACCGACCTCAGTAGCCGTGACTATCGACAGGCGACCCTTCTGCTCAGTACCCTTATCGATACGTTGAC	5
TAACAGGCGTACCGGCAGGACAGAGATGTTAGAGTGTACCGACCTCAGTAGCCGTGACTATCGACAGGGTAAATCAGCGGTGTATGTAAATGGTATTCGGCAGAC	5
TAACAGGCGTACCGGCAGGACAGAGATGTTAGAGTGTACCGACCTCAGTAGCCGTGACTATCGACAGTACTTACGCCGGTCACGAATAGGGAACGATTTGTGCAG	5
TAACAGGCGTACCGGCAGGACAGAGATGTTAGAGTGTACCGACCTCAGTAGCCGTGACTATCGACAGTATTGCTGTGGAATCCCTGGCGATGATGTCTCTTGCTG	5
AAGATTAATATTCATTTGAGTTCCTCTATCAGAGTGTACCGACCTCAGTAGCCGTGACTATCGACAGAGTATTTAATTCGCTGCTCTCCGACGTTCAGATTTCGG	4
AAGATTAATATTCATTTGAGTTCCTCTATCAGAGTGTACCGACCTCAGTAGCCGTGACTATCGACAGGGTAAATCAGCGGTGTATGTAAATGGTATTCGGCAGAC	4
AAGATTAATATTCATTTGAGTTCCTCTATCAGAGTGTACCGACCTCAGTAGCCGTGACTATCGACAGGGTCTGTACTGGAGATTCCTCAGCCTCATGGAGCGGCG	4
AAGATTAATATTCATTTGAGTTCCTCTATCAGAGTGTACCGACCTCAGTAGCCGTGACTATCGACAGTATTGCTGTGGAATCCCTGGCGATGATGTCTCTTGCTG	4
AAGATTAATATTCATTTGAGTTCCTCTATCAGAGTGTACCGACCTCAGTAGCCGTGACTATCGACAGTCACTCGGGCTGACTACCTAATCTTTACGAAGACTGCC	4
AAGATTAATATTCATTTGAGTTCCTCTATCAGAGTGTACCGACCTCAGTAGCCGTGACTATCGACGTGTAGAGTCCATGCATATCAAACAGCCAAATTGTTC	4
CAATTTGTGTAACGATGGAGGAGCATTAAGAGAGTGTACCGACCTCAGTAGCCGTGACTATCGACAGACGCGTCTCAATGGCACTATGCATCCATGGAATGGCCC	4
CAATTTGTGTAACGATGGAGGAGCATTAAGAGAGTGTACCGACCTCAGTAGCCGTGACTATCGACAGCATTTCTCCTTGATACCCTTCACCACTGTCGCCTTGCC	4
CAATTTGTGTAACGATGGAGGAGCATTAAGAGAGTGTACCGACCTCAGTAGCCGTGACTATCGACAGGGTCTGTACTGGAGATTCCTCAGCCTCATGGAGCGGCG	4
CACGGAATTTCTCAGCCAAGCTTGTTAACTAGAGTGTACCGACCTCAGTAGCCGTGACTATCGACAGACAGTTTTTGGGTATGCCTATTAGTTCCTTGGTGGGAC	4
CACGGAATTTCTCAGCCAAGCTTGTTAACTAGAGTGTACCGACCTCAGTAGCCGTGACTATCGACAGGCGACCCTTCTGCTCAGTACCCTTATCGATACGTTGAC	4
CACGGAATTTCTCAGCCAAGCTTGTTAACTAGAGTGTACCGACCTCAGTAGCCGTGACTATCGACAGGGGTAATGCCGAAAGCCATTGATGTGCCAGGCCCGCGG	4
CACGGAATTTCTCAGCCAAGCTTGTTAACTAGAGTGTACCGACCTCAGTAGCCGTGACTATCGACAGTATTGCTCTTCGTCTCCTTGCCGGTGCTTAAGACACC	4
CACGGAATTTCTCAGCCAAGCTTGTTAACTAGAGTGTACCGACCTCAGTAGCCGTGACTATCGACAGTTTAGTGATTCAACGGCATTTACAAATTCATCATGACC	4
CACTCATCGCATTCTCCTCCTAATAACAATAGAGTGTACCGACCTCAGTAGCCGTGACTATCGACAGAGGTGGATTCTGGAACTGGCTGCGAGCAGCATTTAGG	4
CACTCATCGCATTCTCCTCCTAATAACAATAGAGTGTACCGACCTCAGTAGCCGTGACTATCGACAGCGGACACTAAATGAGCTAGCTTATGCAGCCGCAAGAGC	4
CACTCATCGCATTCTCCTCCTAATAACAATAGAGTGTACCGACCTCAGTAGCCGTGACTATCGACAGGGGTAATGCCGAAAGCCATTGATGTGCCAGGCCCGCGG	4
CACTCATCGCATTCTCCTCCTAATAACAATAGAGTGTACCGACCTCAGTAGCCGTGACTATCGACAGGGTCTGTACTGGAGATTCCTCAGCCTCATGGAGCGGCG	4
CACTCATCGCATTCTCCTCCTAATAACAATAGAGTGTACCGACCTCAGTAGCCGTGACTATCGACAGTGGTGCTTGCCGGTTTGTGTTCCTCTCGCGTGATCATA	4
CACTCATCGCATTCTCCTCCTAATAACAATAGAGTGTACGACCTCAGTAGCCGTGACTATCGACAGCATTTCTCCTTGATACCCTTCACCACTGTCGCCTTGCC	4
CACTCATCGCATTCTCCTCCTAATAACAATAGAGTGTACGACCTCAGTAGCCGTGACTATCGACAGTATTTCTAGTTGAACAGTGGTATATCGCCCTTATTCCC	4
CACTCATCGCATTCTCCTCCTAATAACAATAGAGTGTACGACCTCAGTAGCCGTGACTATCGACAGTCATTATACGTCCGTAGGAGGCAAGAATAATTCGAAC	4
CACTCATCGCATTCTCCTCCTAATAACAATAGAGTGTACGACCTCAGTAGCCGTGACTATCGACAGTTCTGCTTTCAGCTACCCGATCCCGATCAACTGGTTCG	4
CATGACGTAGCAAGAGAAAGTTGTTAGAGAAGAGTGTACCGACCTCAGTAGCCGTGACTATCGACAGACAGTTTTTGGGTATGCCTATTAGTTCCTTGGTGGGAC	4
CATGACGTAGCAAGAGAAAGTTGTTAGAGAAGAGTGTACCGACCTCAGTAGCCGTGACTATCGACAGATACATTTCTCCGGTTTGTTTAGACGGTTGTGCTTCTC	4
CATGACGTAGCAAGAGAAAGTTGTTAGAGAAGAGTGTACCGACCTCAGTAGCCGTGACTATCGACAGGTTTCGTAATTTCTCTGACCTTTATCCAGCTGGTCAG	4
CCACCCGTGCCAAGGGAAGGATATGGTGCAGAGTGTACCGACCTCAGTAGCCGACTATCGACAGCCCTCTCACCATCAATGCTTCCGACGCCCATCTGTGAC	4
CCACCCGTGCCAAGGGAAGGATATGGTGCAGAGTGTACCGACCTCAGTAGCCGTGACTATCGACAGACCGATCAGCGCGTTGTATCGGGAGTTCCATTTGATTG	4
CCACCCGTGCCAAGGGAAGGATATGGTGCAGAGTGTACCGACCTCAGTAGCCGTGACTATCGACAGAGAAATTAGAAACTGGTTGCAGCACAAATGGCAGCAATC	4
CCACCCGTGCCAAGGGAAGGATATGGTGCAGAGTGTACCGACCTCAGTAGCCGTGACTATCGACAGAGAGAGAATCAATTGCATTGCCTCGGGTGCATGAGCG	4
CCACCCGTGCCAAGGGAAGGATATGGTGCAGAGTGTACCGACCTCAGTAGCCGTGACTATCGACAGAGGTGGATTCTGGAACTGGCTGCGAGCAGCATTTAGG	4
CCACCCGTGCCAAGGGAAGGATATGGTGCAGAGTGTACCGACCTCAGTAGCCGTGACTATCGACAGAGTATTTAATTCGCTGCTCTCCGACGTTCAGATTTCGG	4
CCACCCGTGCCAAGGGAAGGATATGGTGCAGAGTGTACCGACCTCAGTAGCCGTGACTATCGACAGCGGACACTAAATGAGCTAGCTTATGCAGCCGCAAGAGC	4
CCACCCGTGCCAAGGGAAGGATATGGTGCAGAGTGTACCGACCTCAGTAGCCGTGACTATCGACAGGGTTTAATCAATTATCGCGGCATCCAGACGTATC	4
CCACCCGTGCCAAGGGAAGGATATGGTGCAGAGTGTACCGACCTCAGTAGCCGTGACTATCGACAGTAATTGGACCTGCTTGAACGGATGAAACGTGCCGAACG	4
CCACCCGTGCCAAGGGAAGGATATGGTGCAGAGTGTACCGACCTCAGTAGCCGTGACTATCGACAGTATTGCTGTGGAATCCCTGGCGATGATGTCTCTTGCTG	4
CCACCCGTGCCAAGGGAAGGATATGGTGCAGAGTGTACCGACCTCAGTAGCCGTGACTATCGACAGTCACTCGGGCTGACTACCTAATCTTTACGAAGACTGCC	4
CCACCCGTGCCAAGGGAAGGATATGGTGCAGAGTGTACCGACCTCAGTAGCCGTGACTATCGACAGTGGGTGTGAGGCTGCATCCATTACCTCCTACAGTGCGC	4
CCAGACTGGCTGACAGCTCTCAATAGTCCTAGAGTGTACCGACCTCAGTAGCCGTGACTATCGACAGACTGGCTGTGTACTGTTTAGCTTAGCTGCCAGCTTGGC	4
CCAGAGGTGGTAATTAATAGTGGTACCGCTAGAGTGTACCGACCTCAGTAGCCGTGACTATCGACAGACAGTTTTTGGGTATGCCTATTAGTTCCTTGGTGGGAC	4
CCAGAGGTGGTAATTAATAGTGGTACCGCTAGAGTGTACCGACCTCAGTAGCCGTGACTATCGACAGCGGACACTAAATGAGCTAGCTTATGCAGCCGCAAGAGC	4
CCAGAGGTGGTAATTAATAGTGGTACCGCTAGAGTGTACCGACCTCAGTAGCCGTGACTATCGACAGTTCACTGTGTTGTCAGAATTCGTGGAAGTACTGACATG	4
CCAGATGGCTGACAGCTCTCAATAGTCCTAGAGTGTACCGACCTCAGTAGCCGTGACTATCGACAGGCGACCCTTCTGCTCAGTACCCTTATCGATACGTTGAC	4
CCAGATGGCTGACAGCTCTCAATAGTCCTAGAGTGTACCGACCTCAGTAGCCGTGACTATCGACAGTTTAGTGATTCAACGGCATTTACAAATTCATCATGACC	4
CCCGGTAGACGGATAATGCGATGGGTCCATAGAGTGTACCGACCTCAGTAGCCGTGACTATCAACAGATATGGTCAAGCCACGTTGCGCAAACAGGAAGATGTCC	4
CCCGGTAGACGGATAATGCGATGGGTCCATAGAGTGTACCGACCTCAGTAGCCGTGACTATCGACAGGCGACCCTTCTGCTCAGTACCCTTATCGATACGTTGAC	4
CCCGGTAGACGGATAATGCGATGGGTCCATAGAGTGTACCGACCTCAGTAGCCGTGACTATCGACAGGTTTCGTAATTTCTCTGACCTTTATCCAGCTGGTCAG	4
CCCGGTAGACGGATAATGCGATGGGTCCATAGAGTGTACCGACCTCAGTAGCCGTGACTATCGACAGTATTGCTCTTCGTCTCCTTGCCGGTGCTTAAGACACC	4
CCCGGTAGACGGATAATGCGATGGGTCCATAGAGTGTACCGACCTCAGTAGCCGTGACTATCGACAGTTCACTGTGTTGTCAGAATTCGTGGAAGTACTGACATG	4
CCCGGTAGACGGATAATGCGATGGGTCCATAGAGTGTACCGACCTCAGTAGCCGTGACTATCGACAGTTTAGTGATTCAACGGCATTTACAAATTCATCATGACC	4
CCGCACATAACACAGCTGAACCGGTCGAGTAGAGTGTACCGACCCAGTAGCCGTGACTATCGACAGAGGTGGATTCTGGAACTGGCTGCGAGCAGCATTTAGG	4
CCGCACATAACACAGCTGAACCGGTCGAGTAGAGTGTACCGACCCAGTAGCCGTGACTATCGACAGTATTTCTAGTTGAACAGTGGTATATCGCCCTTATTCCC	4
CCTTATAATGTGATGACGTTCACGGATTCGAGAGTGTACCGACCTCAGTAGCCGTGACTATCGACAGGGTCTGTACTGGAGATTCCTCAGCCTCATGGAGCGGCG	4
CCTTATAATGTGATGACGTTCACGGATTCGAGAGTGTACCGACCTCAGTAGCCGTGACTATCGACAGGTTTCGTAATTTCTCTGACCTTTATCCAGCTGGTCAG	4
CCTTATAATGTGATGACGTTCACGGATTCGAGAGTGTACCGACCTCAGTAGCCGTGACTATCGACAGTAATTGGACCTGCTTGAACGGATGAAACGTGCCGAACG	4
CCTTATAATGTGATGACGTTCACGGATTCGAGAGTGTACCGACCTCAGTAGCCGTGACTATCGACAGTTCACTGTGTTGTCAGAATTCGTGGAAGTACTGACATG	4
CCTTATAATGTGATGACGTTCACGGATTCGAGAGTGTACCGACCTCAGTAGCCGTGACTATCGACAGTTCTGCTTTCAGCTACCCGATCCCGATCAACTGGTTCG	4
CCTTCGTCATAGGAGCTTTGGCTGGAGCAGAGAGTGTACCGACCTCAGTAGCCGTGACTATCGACAGAGAGAGAATCAATTGCATTGCCTCGGGTGCATGAGCG	4
CCTTCGTCATAGGAGCTTTGGCTGGAGCAGAGAGTGTACCGACCTCAGTAGCCGTGACTATCGACAGATACATTTCTCCGGTTTGTTTAGACGGTTGTGCTTCTC	4
CCTTCGTCATAGGAGCTTTGGCTGGAGCAGAGAGTGTACCGACCTCAGTAGCCGTGACTATCGACAGCCGGGGGTCAACAGACGTATTCGATCTCCGATTTCC	4
CCTTCGTCATAGGAGCTTTGGCTGGAGCAGAGAGTGTACCGACCTCAGTAGCCGTGACTATCGACAGGGGTAATGCCGAAAGCCATTGATGTGCCAGGCCCGCGG	4
CCTTCGTCATAGGAGCTTTGGCTGGAGCAGAGAGTGTACCGACCTCAGTAGCCGTGACTATCGACAGGTTTCGTAATTTCTCTGACCTTTATCCAGCTGGTCAG	4
CCTTCGTCATAGGAGCTTTGGCTGGAGCAGAGAGTGTACCGACCTCAGTAGCCGTGACTATCGACGTGTAGAGTCCATGCATATCAAACAGCCAAATTGTTC	4
CGAATTTGGTTTAACCTTTGGCGCACCAACAGAGTGTACCGACCTCAGTAGCCGTGACTATCGACAGACGCGTCTCAATGGCACTATGCATCCATGGAATGGCCC	4
CGAATTTGGTTTAACCTTTGGCGCACCAACAGAGTGTACCGACCTCAGTAGCCGTGACTATCGACAGTGGGTGTGAGGCTGCATCCATTACCTCCTACAGTGCGC	4
CGACGAGGTGGTCTGATGACCATTAACGGAGAGTGTACCGACCTCAGTAGCCGTGACTATCGACAGACAGGATTCACTGGCAATGATTCTGTTCGTTTCAGTGC	4
CGACGAGGTGGTCTGATGACCATTAACGGAGAGTGTACCGACCTCAGTAGCCGTGACTATCGACAGACGCGTCTCAATGGCACTATGCATCCATGGAATGGCCC	4
CGACGAGGTGGTCTGATGACCATTAACGGAGAGTGTACCGACCTCAGTAGCCGTGACTATCGACAGCATTTCTCCTTGATACCCTTCACCACTGTCGCCTTGCC	4
CGACGAGGTGGTCTGATGACCATTAACGGAGAGTGTACCGACCTCAGTAGCCGTGACTATCGACAGCTGACGACGTCTGCTGCGGCCATTGCAATTGGTATCCG	4
CGACGAGGTGGTCTGATGACCATTAACGGAGAGTGTACCGACCTCAGTAGCCGTGACTATCGACAGGGTCTGTACTGGAGATTCCTCAGCCTCATGGAGCGGCG	4
CGACGAGGTGGTCTGATGACCATTAACGGAGAGTGTACCGACCTCAGTAGCCGTGACTCTCGACAGCTCTGTCATCACCAACGCCGTTCTGCTCATCCACGTCC	4
CGATACAGCCCTTACCGTGGCCCAGTTGGAAGAGTGTACCGACCTCAGTAGCCGTGACTATCGACAGAGGTGGATTCTGGAACTGGCTGCGAGCAGCATTTAGG	4
CGATACAGCCCTTACCGTGGCCCAGTTGGAAGAGTGTACCGACCTCAGTAGCCGTGACTATCGACAGCATTTCTCCTTGATACCCTTCACCACTGTCGCCTTGCC	4
CGATACAGCCCTTACCGTGGCCCAGTTGGAAGAGTGTACCGACCTCAGTAGCCGTGACTATCGACAGGGGTAATGCCGAAAGCCATTGATGTGCCAGGCCCGCGG	4
CGATACAGCCCTTACCGTGGCCCAGTTGGAAGAGTGTACCGACCTCAGTAGCCGTGACTATCGACAGGGTCTGTACTGGAGATTCCTCAGCCTCATGGAGCGGCG	4
CGATACAGCCCTTACCGTGGCCCAGTTGGAAGAGTGTACCGACCTCAGTAGCCGTGACTATCGACAGTCATTATACGTCCGTAGGAGGCAAGAATAATTCGAAC	4
CGATACAGCCCTTACCGTGGCCCAGTTGGAAGAGTGTACCGACCTCAGTAGCCGTGACTATCGACAGTGGGTGTGAGGCTGCATCCATTACCTCCTACAGTGCGC	4
CGCAGGCAAATTTCTCATGCGATCTTGACTAGAGTGTACCGACCTCAGTAGCCGTGACTATCGACAGACAGGATTCACTGGCAATGATTCTGTTCGTTTCAGTGC	4
CGCAGGCAAATTTCTCATGCGATCTTGACTAGAGTGTACCGACCTCAGTAGCCGTGACTATCGACAGAGAGAGAATCAATTGCATTGCCTCGGGTGCATGAGCG	4
CGCAGGCAAATTTCTCATGCGATCTTGACTAGAGTGTACCGACCTCAGTAGCCGTGACTATCGACAGATACATTTCTCCGGTTTGTTTAGACGGTTGTGCTTCTC	4
CGCAGGCAAATTTCTCATGCGATCTTGACTAGAGTGTACCGACCTCAGTAGCCGTGACTATCGACAGCATTTCTCCTTGATACCCTTCACCACTGTCGCCTTGCC	4
CGCAGGCAAATTTCTCATGCGATCTTGACTAGAGTGTACCGACCTCAGTAGCCGTGACTATCGACAGGGCACGTGCTTGTGCGCGGTGAAAGGCTATATTTCTTC	4
CGCAGGCAAATTTCTCATGCGATCTTGACTAGAGTGTACCGACCTCAGTAGCCGTGACTATCGACAGTATTGCTCTTCGTCTCCTTGCCGGTGCTTAAGACACC	4
CGCAGGCAAATTTCTCATGCGATCTTGACTAGAGTGTACCGACCTCAGTAGCCGTGACTATCGACAGTGGTGCTTGCCGGTTTGTGTTCCTCTCGCGTGATCATA	4
CGCAGGCAAATTTCTCATGCGATCTTGACTAGAGTGTACCGACCTCAGTAGCCGTGACTATCGACAGTTCTGCTTTCAGCTACCCGATCCCGATCAACTGGTTCG	4
CGGTGACGAACCGGTTCCTGGTGTTAGAAAGAGTGTACCGACCTCAGTAGCCGTGACTATCGACAGACAGTTTTTGGGTATGCCTATTAGTTCCTTGGTGGGAC	4
CGGTGACGAACCGGTTCCTGGTGTTAGAAAGAGTGTACCGACCTCAGTAGCCGTGACTATCGACAGACTGGCTGTGTACTGTTTAGCTTAGCTGCCAGCTTGGC	4
CGGTGACGAACCGGTTCCTGGTGTTAGAAAGAGTGTACCGACCTCAGTAGCCGTGACTATCGACAGCGGACACTAAATGAGCTAGCTTATGCAGCCGCAAGAGC	4
CGGTGACGAACCGGTTCCTGGTGTTAGAAAGAGTGTACCGACCTCAGTAGCCGTGACTATCGACAGGGTCTGTACTGGAGATTCCTCAGCCTCATGGAGCGGCG	4
CGGTGACGAACCGGTTCCTGGTGTTAGAAAGAGTGTACCGACCTCAGTAGCCGTGACTATCGACAGTATTGCTCTTCGTCTCCTTGCCGGTGCTTAAGACACC	4
CGTCGGGCGAATAGTTATTTCTTCCGCATGAGAGTGTACCGACCTCAGTAGCCGTGACTATCGACAGTTCACTGTGTTGTCAGAATTCGTGGAAGTACTGACATG	4
CTATAGCAACGCCTATACTTTGAACCAAAGAGAGTGTACCGACCTCAGTAGCCGTGACTATCGACAGACAGGATTCACTGGCAATGATTCTGTTCGTTTCAGTGC	4
CTATAGCAACGCCTATACTTTGAACCAAAGAGAGTGTACCGACCTCAGTAGCCGTGACTATCGACAGAGGTGGATTCTGGAACTGGCTGCGAGCAGCATTTAGG	4
CTATAGCAACGCCTATACTTTGAACCAAAGAGAGTGTACCGACCTCAGTAGCCGTGACTATCGACAGAGTATTTAATTCGCTGCTCTCCGACGTTCAGATTTCGG	4
CTATAGCAACGCCTATACTTTGAACCAAAGAGAGTGTACCGACCTCAGTAGCCGTGACTATCGACAGTATCGTCTTTGATCCGTCATGCTCGATCTCCTCCTTGG	4
CTATAGCAACGCCTATACTTTGAACCAAAGAGAGTGTACCGACCTCAGTAGCCGTGACTATCGACAGTGGTGCTTGCCGGTTTGTGTTCCTCTCGCGTGATCATA	4
CTATCGATCCGTTCAAGGTGAACGTAAATTAGAGTGTACCGACCTCAGTAGCCGTGACTATCGACAGACCGATCAGCGCGTTGTATCGGGAGTTCCATTTGATTG	4
CTATCGATCCGTTCAAGGTGAACGTAAATTAGAGTGTACCGACCTCAGTAGCCGTGACTATCGACAGACCTTCGATGATGTGATAGCTGCTGTCCAACGTCAAGC	4
CTATCGATCCGTTCAAGGTGAACGTAAATTAGAGTGTACCGACCTCAGTAGCCGTGACTATCGACAGAGGTGGATTCTGGAACTGGCTGCGAGCAGCATTTAGG	4
CTATCGATCCGTTCAAGGTGAACGTAAATTAGAGTGTACCGACCTCAGTAGCCGTGACTATCGACAGCCGGGGGTCAACAGACGTATTCGATCTCCGATTTCC	4
CTATCGATCCGTTCAAGGTGAACGTAAATTAGAGTGTACCGACCTCAGTAGCCGTGACTATCGACAGTACTTACGCCGGTCACGAATAGGGAACGATTTGTGCAG	4
CTATCGATCCGTTCAAGGTGAACGTAAATTAGAGTGTACCGACCTCAGTAGCCGTGACTATCGACAGTATCGTCTTTGATCCGTCATGCTCGATCTCCTCCTTGG	4
CTATCGATCCGTTCAAGGTGAACGTAAATTAGAGTGTACCGACCTCAGTAGCCGTGACTATCGACAGTATTGCTGTGGAATCCCTGGCGATGATGTCTCTTGCTG	4
CTATCGATCCGTTCAAGGTGAACGTAAATTAGAGTGTACCGACCTCAGTAGCCGTGACTATCGACAGTCATTATACGTCCGTAGGAGGCAAGAATAATTCGAAC	4
CTCGCACTTCGGTTCAACGGCATACACTCAAGAGTGTACCGACCTCAGTAGCCGTGACTATCGACAGATAGGACCCAAAGCACCTGGTCAACATGGTCAGGCACG	4
CTCTGCGCTGTTAAAGCCGTCTTCAATGTAAGAGTGTACCGACCTCAGTAGCCGTGACTATCGACAGACGCGTCTCAATGGCACTATGCATCCATGGAATGGCCC	4
CTCTGCGCTGTTAAAGCCGTCTTCAATGTAAGAGTGTACCGACCTCAGTAGCCGTGACTATCGACAGGCGACCCTTCTGCTCAGTACCCTTATCGATACGTTGAC	4
CTCTGCGCTGTTAAAGCCGTCTTCAATGTAAGAGTGTACCGACCTCAGTAGCCGTGACTATCGACAGGTTTCGTAATTTCTCTGACCTTTATCCAGCTGGTCAG	4
CTCTGCGCTGTTAAAGCCGTCTTCAATGTAAGAGTGTACCGACCTCAGTAGCCGTGACTATCGACAGTCATTATACGTCCGTAGGAGGCAAGAATAATTCGAAC	4
CTCTGCGCTGTTAAAGCCGTCTTCAATGTAAGAGTGTACCGACCTCAGTAGCCGTGACTATCGACGTGTAGAGTCCATGCATATCAAACAGCCAAATTGTTC	4
CTTAGCTTTAAGCGACAGGGCACAGGACTTAGAGTGTACCGACCTCAGTAGCCGTGACTATCGACAGACAGGATTCACTGGCAATGATTCTGTTCGTTTCAGTGC	4
CTTAGCTTTAAGCGACAGGGCACAGGACTTAGAGTGTACCGACCTCAGTAGCCGTGACTATCGACAGCATTTCTCCTTGATACCCTTCACCACTGTCGCCTTGCC	4
CTTAGCTTTAAGCGACAGGGCACAGGACTTAGAGTGTACCGACCTCAGTAGCCGTGACTATCGACAGCTGACGACGTCTGCTGCGGCCATTGCAATTGGTATCCG	4
CTTAGCTTTAAGCGACAGGGCACAGGACTTAGAGTGTACCGACCTCAGTAGCCGTGACTATCGACAGTACTTACGCCGGTCACGAATAGGGAACGATTTGTGCAG	4
CTTAGCTTTAAGCGACAGGGCACAGGACTTAGAGTGTACCGACCTCAGTAGCCGTGACTATCGACAGTCATTATACGTCCGTAGGAGGCAAGAATAATTCGAAC	4
CTTAGCTTTAAGCGACAGGGCACAGGACTTAGAGTGTACCGACCTCAGTAGCCGTGACTATCGACAGTGGGTGTGAGGCTGCATCCATTACCTCCTACAGTGCGC	4
CTTAGCTTTAAGCGACAGGGCACAGGACTTAGAGTGTACCGACCTCAGTAGCCGTGACTATCGACAGTGGTGCTTGCCGGTTTGTGTTCCTCTCGCGTGATCATA	4
CTTAGCTTTAAGCGACAGGGCACAGGACTTAGAGTGTACCGACTCAGTAGCCGTGACTATCGACAGATTGCTTGTTCCGGCAAAGGAACAGGATCGGGAAATTG	4
CTTTCTCTAGTGATCACTACAGAATGACCGAGAGTGTACCGACCTCAGTAGCCGTGACTATCGACAGACCTTCGATGATGTGATAGCTGCTGTCCAACGTCAAGC	4
CTTTCTCTAGTGATCACTACAGAATGACCGAGAGTGTACCGACCTCAGTAGCCGTGACTATCGACAGACTGGCTGTGTACTGTTTAGCTTAGCTGCCAGCTTGGC	4
CTTTCTCTAGTGATCACTACAGAATGACCGAGAGTGTACCGACCTCAGTAGCCGTGACTATCGACAGCCGGGGGTCAACAGACGTATTCGATCTCCGATTTCC	4
CTTTCTCTAGTGATCACTACAGAATGACCGAGAGTGTACCGACCTCAGTAGCCGTGACTATCGACAGTAATTGGACCTGCTTGAACGGATGAAACGTGCCGAACG	4
CTTTCTCTAGTGATCACTACAGAATGACCGAGAGTGTACCGACCTCAGTAGCCGTGACTATCGACAGTATTGCTCTTCGTCTCCTTGCCGGTGCTTAAGACACC	4
CTTTCTCTAGTGATCACTACAGAATGACCGAGAGTGTACCGACCTCAGTAGCCGTGACTATCGACAGTATTGCTGTGGAATCCCTGGCGATGATGTCTCTTGCTG	4
CTTTCTCTAGTGATCACTACAGAATGACCGAGAGTGTACCGACCTCAGTAGCCGTGACTATCGACAGTTCGGTTAGCCTCCAGCTTGTCTTTGGGAGAGATGATG	4
GAAGTTGTGGAAGAGTTCGCGTCCGGAAATAGAGTGTACCGACCTCAGTAGCCGACTATCGACAGCCCTCTCACCATCAATGCTTCCGACGCCCATCTGTGAC	4
GAAGTTGTGGAAGAGTTCGCGTCCGGAAATAGAGTGTACCGACCTCAGTAGCCGTGACTATCAACAGATATGGTCAAGCCACGTTGCGCAAACAGGAAGATGTCC	4
GAAGTTGTGGAAGAGTTCGCGTCCGGAAATAGAGTGTACCGACCTCAGTAGCCGTGACTATCGACAGCGGACACTAAATGAGCTAGCTTATGCAGCCGCAAGAGC	4
GAAGTTGTGGAAGAGTTCGCGTCCGGAAATAGAGTGTACCGACCTCAGTAGCCGTGACTATCGACAGCTGACGACGTCTGCTGCGGCCATTGCAATTGGTATCCG	4
GAAGTTGTGGAAGAGTTCGCGTCCGGAAATAGAGTGTACCGACCTCAGTAGCCGTGACTATCGACAGGGTCTGTACTGGAGATTCCTCAGCCTCATGGAGCGGCG	4
GAAGTTGTGGAAGAGTTCGCGTCCGGAAATAGAGTGTACCGACCTCAGTAGCCGTGACTATCGACAGTTTAGTGATTCAACGGCATTTACAAATTCATCATGACC	4
GACAAGATGGCAGGCTGCATTGTGCTGGATAGAGTGTACCGACCTCAGTAGCCGTGACTATCGACAGCGATTTTGAGTGCAACCGCTTTCCTGAAGGACTACTCC	4
GACATCTGCACCAGCATTGGCCTGCGTATTAGAGTGTACCGACCTCAGTAGCCGTGACTATCGACAGTAATTGGACCTGCTTGAACGGATGAAACGTGCCGAACG	4
GAGCCAAGCATGGTTTGACTACCTGGTGGGAGAGTGTACCGACCTCAGTAGCCGTGACTATCGACAGGCGACCCTTCTGCTCAGTACCCTTATCGATACGTTGAC	4
GAGCCAAGCATGGTTTGACTACCTGGTGGGAGAGTGTACCGACCTCAGTAGCCGTGACTATCGACAGTGGGTGTGAGGCTGCATCCATTACCTCCTACAGTGCGC	4
GAGCCAAGCATGGTTTGACTACCTGGTGGGAGAGTGTACCGACCTCAGTAGCCGTGACTATCGACAGTGGTGCTTGCCGGTTTGTGTTCCTCTCGCGTGATCATA	4
GATAACATCTTCCCAGCTTTGTTTATCACAGAGTGTACCGACCTCAGTAGCCGTGACTATCGACAGACCTTCGATGATGTGATAGCTGCTGTCCAACGTCAAGC	4
GATAACATCTTCCCAGCTTTGTTTATCACAGAGTGTACCGACCTCAGTAGCCGTGACTATCGACAGCGGACACTAAATGAGCTAGCTTATGCAGCCGCAAGAGC	4
GATAACATCTTCCCAGCTTTGTTTATCACAGAGTGTACCGACCTCAGTAGCCGTGACTATCGACAGTATTGCTCTTCGTCTCCTTGCCGGTGCTTAAGACACC	4
GATAACATCTTCCCAGCTTTGTTTATCACAGAGTGTACCGACCTCAGTAGCCGTGACTATCGACAGTTTAGTGATTCAACGGCATTTACAAATTCATCATGACC	4
GATAACATCTTCCCAGCTTTGTTTATCACAGAGTGTACCGACCTCAGTAGCCGTGACTATCGACGTGTAGAGTCCATGCATATCAAACAGCCAAATTGTTC	4
GATCCTCGATCAGGTCGTCATAGCGGCAAAAGAGTGTACCGACCTCAGTAGCCGTGACTATCGACAGCATTTCTCCTTGATACCCTTCACCACTGTCGCCTTGCC	4
GATCCTCGATCAGGTCGTCATAGCGGCAAAAGAGTGTACCGACCTCAGTAGCCGTGACTATCGACAGTTTAGTGATTCAACGGCATTTACAAATTCATCATGACC	4
GATCGTTATTGGTGAAACAAGCACATAAGGAGAGTGTACCGACCTCAGTAGCCGTGACTATCAACAGATATGGTCAAGCCACGTTGCGCAAACAGGAAGATGTCC	4
GATCGTTATTGGTGAAACAAGCACATAAGGAGAGTGTACCGACCTCAGTAGCCGTGACTATCGACAGGGGTAATGCCGAAAGCCATTGATGTGCCAGGCCCGCGG	4
GATCGTTATTGGTGAAACAAGCACATAAGGAGAGTGTACCGACCTCAGTAGCCGTGACTATCGACAGTATCGTCTTTGATCCGTCATGCTCGATCTCCTCCTTGG	4
GATCGTTATTGGTGAAACAAGCACATAAGGAGAGTGTACCGACCTCAGTAGCCGTGACTATCGACAGTTCTGCTTTCAGCTACCCGATCCCGATCAACTGGTTCG	4
GCAGGTAATTTGGGTAGTGCCGCCTTTAACTAGAGTGTACCGACCTCAGTAGCCGTGACTATCGACAGAGAGAGAATCAATTGCATTGCCTCGGGTGCATGAGCG	4
GCAGGTAATTTGGGTAGTGCCGCCTTTAACTAGAGTGTACCGACCTCAGTAGCCGTGACTATCGACAGTCATTATACGTCCGTAGGAGGCAAGAATAATTCGAAC	4
GCAGTTTGGGTATTATACAACCGCGCCGGCAGAGTGTACCGACCTCAGTAGCCGTGACTATCGACAGGGCACGTGCTTGTGCGCGGTGAAAGGCTATATTTCTTC	4
GCATCCCGCAGGGTAAGGACATCTCCAGAGAGTGTACCGACCTCAGTAGCCGTGACTATCGACAGACCTTCGATGATGTGATAGCTGCTGTCCAACGTCAAGC	4
GCATCCCGCAGGGTAAGGACATCTCCAGAGAGTGTACCGACCTCAGTAGCCGTGACTATCGACAGGGTCTGTACTGGAGATTCCTCAGCCTCATGGAGCGGCG	4
GCATCCCGCAGGGTAAGGACATCTCCAGAGAGTGTACCGACCTCAGTAGCCGTGACTATCGACAGGGTTTAATCAATTATCGCGGCATCCAGACGTATC	4
GCATCCCGCAGGGTAAGGACATCTCCAGAGAGTGTACCGACCTCAGTAGCCGTGACTATCGACAGTCGGTGAGAGAGCCATTAGGTTGCTTTCATCGTGTGTC	4
GCGATCTTTGCCCTAATGGGCTCGATAAGGAGAGTGTACCGACCTCAGTAGCCGTGACTATCGACAGACGCGTCTCAATGGCACTATGCATCCATGGAATGGCCC	4
GCGATCTTTGCCCTAATGGGCTCGATAAGGAGAGTGTACCGACCTCAGTAGCCGTGACTATCGACAGGGTAAATCAGCGGTGTATGTAAATGGTATTCGGCAGAC	4
GCGATCTTTGCCCTAATGGGCTCGATAAGGAGAGTGTACCGACCTCAGTAGCCGTGACTATCGACAGGGTCTGTACTGGAGATTCCTCAGCCTCATGGAGCGGCG	4
GCGATCTTTGCCCTAATGGGCTCGATAAGGAGAGTGTACCGACCTCAGTAGCCGTGACTATCGACAGTTTAGTGATTCAACGGCATTTACAAATTCATCATGACC	4
GCGTAACCACCTGCAAGGTTCCGTAACTGAAGAGTGTACCGACCTCAGTAGCCGTGACTATCGACAGCCGGGGGTCAACAGACGTATTCGATCTCCGATTTCC	4
GCGTAACCACCTGCAAGGTTCCGTAACTGAAGAGTGTACCGACCTCAGTAGCCGTGACTATCGACAGCGGACACTAAATGAGCTAGCTTATGCAGCCGCAAGAGC	4
GCGTAACCACCTGCAAGGTTCCGTAACTGAAGAGTGTACCGACCTCAGTAGCCGTGACTATCGACAGGTTTCGTAATTTCTCTGACCTTTATCCAGCTGGTCAG	4
GCGTAACCACCTGCAAGGTTCCGTAACTGAAGAGTGTACCGACCTCAGTAGCCGTGACTATCGACAGTCACTCGGGCTGACTACCTAATCTTTACGAAGACTGCC	4
GCGTAACCACCTGCAAGGTTCCGTAACTGAAGAGTGTACCGACCTCAGTAGCCGTGACTATCGACAGTTCTGCTTTCAGCTACCCGATCCCGATCAACTGGTTCG	4
GCTCATTGTTCGCTCATCTAAAGACTTTCGAGAGTGTACCGACTCAGTAGCCGTGACTATCGACAGAGAGAGAATCAATTGCATTGCCTCGGGTGCATGAGCG	4
GCTCATTGTTCGCTCATCTAAAGACTTTCGAGAGTGTACCGACTCAGTAGCCGTGACTATCGACAGTCATTATACGTCCGTAGGAGGCAAGAATAATTCGAAC	4
GCTCATTGTTCGCTCATCTAAAGACTTTCGAGAGTGTACCGACTCAGTAGCCGTGACTATCGACAGTTTAGTGATTCAACGGCATTTACAAATTCATCATGACC	4
GCTCCCGCAAGTATGGAAGTAAGTAACTTAAGAGTGTACCGACCTCAGTAGCCGTGACTATCGACAGATTGGGTTCCTTTACCATGCTCTCTAATTTCGGTTCTC	4
GCTCCCGCAAGTATGGAAGTAAGTAACTTAAGAGTGTACCGACCTCAGTAGCCGTGACTATCGACAGGGTAAATCAGCGGTGTATGTAAATGGTATTCGGCAGAC	4
GCTCCCGCAAGTATGGAAGTAAGTAACTTAAGAGTGTACCGACCTCAGTAGCCGTGACTATCGACAGTATTGCTCTTCGTCTCCTTGCCGGTGCTTAAGACACC	4
GCTCCCGCAAGTATGGAAGTAAGTAACTTAAGAGTGTACCGACCTCAGTAGCCGTGACTATCGACGTGTAGAGTCCATGCATATCAAACAGCCAAATTGTTC	4
GGAGCGTATACGAATGGGTATATTCCAATAAGAGTGTACCGACCTCAGTAGCCGTGACTATCGACAGGCGACCCTTCTGCTCAGTACCCTTATCGATACGTTGAC	4
GGCAACCCAGCAAGGTCGGGTAATTTATACAGAGTGTACCGACCTCAGTAGCCGTGACTATCGACAGACAGTTTTTGGGTATGCCTATTAGTTCCTTGGTGGGAC	4
GGCAACCCAGCAAGGTCGGGTAATTTATACAGAGTGTACCGACCTCAGTAGCCGTGACTATCGACAGACTGGCTGTGTACTGTTTAGCTTAGCTGCCAGCTTGGC	4
GGCAACCCAGCAAGGTCGGGTAATTTATACAGAGTGTACCGACCTCAGTAGCCGTGACTATCGACAGGGTAAATCAGCGGTGTATGTAAATGGTATTCGGCAGAC	4
GGCATTAATGATCTGGCAGATGAGCGTACCAGAGTGTACCGACCTCAGTAGCCGTGACTATCGACAGGCGACCCTTCTGCTCAGTACCCTTATCGATACGTTGAC	4
GGCATTAATGATCTGGCAGATGAGCGTACCAGAGTGTACCGACCTCAGTAGCCGTGACTATCGACAGGGGTAATGCCGAAAGCCATTGATGTGCCAGGCCCGCGG	4
GGCCTCAGCTTATTTGCAGGAGTGCTGTTAAGAGTGTACCGACCTCAGTAGCCGTGACTATCGACAGACAGGATTCACTGGCAATGATTCTGTTCGTTTCAGTGC	4
GGCCTCAGCTTATTTGCAGGAGTGCTGTTAAGAGTGTACCGACCTCAGTAGCCGTGACTATCGACAGAGAGAGAATCAATTGCATTGCCTCGGGTGCATGAGCG	4
GGCCTCAGCTTATTTGCAGGAGTGCTGTTAAGAGTGTACCGACCTCAGTAGCCGTGACTATCGACAGAGGTGGATTCTGGAACTGGCTGCGAGCAGCATTTAGG	4
GGCCTCAGCTTATTTGCAGGAGTGCTGTTAAGAGTGTACCGACCTCAGTAGCCGTGACTATCGACAGATACATTTCTCCGGTTTGTTTAGACGGTTGTGCTTCTC	4
GGCCTCAGCTTATTTGCAGGAGTGCTGTTAAGAGTGTACCGACCTCAGTAGCCGTGACTATCGACAGTAGTTTATTATGTGGCGCGTACGATCATTCCACGATG	4
GGCCTCAGCTTATTTGCAGGAGTGCTGTTAAGAGTGTACCGACCTCAGTAGCCGTGACTATCGACAGTCATTATACGTCCGTAGGAGGCAAGAATAATTCGAAC	4
GGCCTTAGGACGAGAATTTGCATAGGCAATAGAGTGTACCGACCTCAGTAGCCGTGACTATCGACAGACGCGTCTCAATGGCACTATGCATCCATGGAATGGCCC	4
GGCCTTAGGACGAGAATTTGCATAGGCAATAGAGTGTACCGACCTCAGTAGCCGTGACTATCGACAGAGGTGGATTCTGGAACTGGCTGCGAGCAGCATTTAGG	4
GGCCTTAGGACGAGAATTTGCATAGGCAATAGAGTGTACCGACCTCAGTAGCCGTGACTATCGACAGTGGGTGTGAGGCTGCATCCATTACCTCCTACAGTGCGC	4
GGTGTCGGCGTGGGATATTCGTTCTAATTTAGAGTGTACCGACCTCAGTAGCCGTGACTATCGACAGACAGGATTCACTGGCAATGATTCTGTTCGTTTCAGTGC	4
GGTGTCGGCGTGGGATATTCGTTCTAATTTAGAGTGTACCGACCTCAGTAGCCGTGACTATCGACAGTAATTGGACCTGCTTGAACGGATGAAACGTGCCGAACG	4
GGTGTCGGCGTGGGATATTCGTTCTAATTTAGAGTGTACCGACCTCAGTAGCCGTGACTATCGACAGTATTGCTCTTCGTCTCCTTGCCGGTGCTTAAGACACC	4
GGTGTCGGCGTGGGATATTCGTTCTAATTTAGAGTGTACCGACCTCAGTAGCCGTGACTATCGACAGTTCTGCTTTCAGCTACCCGATCCCGATCAACTGGTTCG	4
GGTTGCAGAATCATCAGGTGCGGTTTCTGAAGAGTGTACCGACCTCAGTAGCCGTGACTATCGACAGAGTATTTAATTCGCTGCTCTCCGACGTTCAGATTTCGG	4
GGTTGCAGAATCATCAGGTGCGGTTTCTGAAGAGTGTACCGACCTCAGTAGCCGTGACTATCGACAGCATTTCTCCTTGATACCCTTCACCACTGTCGCCTTGCC	4
GGTTGCAGAATCATCAGGTGCGGTTTCTGAAGAGTGTACCGACCTCAGTAGCCGTGACTATCGACAGGTTTCGTAATTTCTCTGACCTTTATCCAGCTGGTCAG	4
GGTTGCAGAATCATCAGGTGCGGTTTCTGAAGAGTGTACCGACCTCAGTAGCCGTGACTATCGACAGTCGGTGAGAGAGCCATTAGGTTGCTTTCATCGTGTGTC	4
GTAAGCCTGCAGCAAGCTTGCTGAAATCAGAGAGTGTACCGACCTCAGTAGCCGACTATCGACAGCCCTCTCACCATCAATGCTTCCGACGCCCATCTGTGAC	4
GTAAGCCTGCAGCAAGCTTGCTGAAATCAGAGAGTGTACCGACCTCAGTAGCCGTGACTATCGACAGTATTGCTCTTCGTCTCCTTGCCGGTGCTTAAGACACC	4
GTAAGCCTGCAGCAAGCTTGCTGAAATCAGAGAGTGTACCGACCTCAGTAGCCGTGACTATCGACAGTCATTATACGTCCGTAGGAGGCAAGAATAATTCGAAC	4
GTAAGCCTGCAGCAAGCTTGCTGAAATCAGAGAGTGTACCGACCTCAGTAGCCGTGACTATCGACGTGTAGAGTCCATGCATATCAAACAGCCAAATTGTTC	4
GTCCGACCATACCTGGGTGTAAGGCAATAGATGTACCGACTCAGTAGCCGTGACTATCGACAGACAGGATTCACTGGCAATGATTCTGTTCGTTTCAGTGC	4
GTCTACAAACTCAACGTCGATATGCTGGAAAGAGTGTACCGACCTCAGTAGCCGTGACTATCGACAGAGGTGGATTCTGGAACTGGCTGCGAGCAGCATTTAGG	4
GTCTACAAACTCAACGTCGATATGCTGGAAAGAGTGTACCGACCTCAGTAGCCGTGACTATCGACAGCCGGGGGTCAACAGACGTATTCGATCTCCGATTTCC	4
GTCTACAAACTCAACGTCGATATGCTGGAAAGAGTGTACCGACCTCAGTAGCCGTGACTATCGACAGGGTCTGTACTGGAGATTCCTCAGCCTCATGGAGCGGCG	4
GTCTACAAACTCAACGTCGATATGCTGGAAAGAGTGTACCGACCTCAGTAGCCGTGACTATCGACAGTCAATATACGTCCGTAGGAGGCAAGAATAATTCGAAC	4
GTCTACAAACTCAACGTCGATATGCTGGAAAGAGTGTACCGACCTCAGTAGCCGTGACTATCGACGTGTAGAGTCCATGCATATCAAACAGCCAAATTGTTC	4
GTGGTGCAGTTACCTGCTGGGCTATTGTTAAGAGTGTACCGACCTCAGTAGCCGTGACTATCGACAGTGGGTGTGAGGCTGCATCCATTACCTCCTACAGTGCGC	4
GTTACTCCGTCAACATCTCCGCACCATGTAGAGTGTACCGACCTCAGTAGCCGTGACTATCGACAGACTGGCTGTGTACTGTTTAGCTTAGCTGCCAGCTTGGC	4
GTTACTCCGTCAACATCTCCGCACCATGTAGAGTGTACCGACCTCAGTAGCCGTGACTATCGACAGATACATTTCTCCGGTTTGTTTAGACGGTTGTGCTTCTC	4
GTTCTATCGGTGGTCGTCCGACATTACCTAAGAGTGTACCGACCTCAGTAGCCGTGACTATCGACAGACCTTCGATGATGTGATAGCTGCTGTCCAACGTCAAGC	4
GTTCTATCGGTGGTCGTCCGACATTACCTAAGAGTGTACCGACCTCAGTAGCCGTGACTATCGACAGCCGGGGGTCAACAGACGTATTCGATCTCCGATTTCC	4
GTTCTATCGGTGGTCGTCCGACATTACCTAAGAGTGTACCGACCTCAGTAGCCGTGACTATCGACAGGGGTAATGCCGAAAGCCATTGATGTGCCAGGCCCGCGG	4
GTTTTGCTGGCGAGCAGCATAGTCTACTAGAGTGTACCGACCTCAGTAGCCGTGACTATCGACAGACGCGTCTCAATGGCACTATGCATCCATGGAATGGCCC	4
GTTTTGCTGGCGAGCAGCATAGTCTACTAGAGTGTACCGACCTCAGTAGCCGTGACTATCGACAGAGAGAGAATCAATTGCATTGCCTCGGGTGCATGAGCG	4
GTTTTGCTGGCGAGCAGCATAGTCTACTAGAGTGTACCGACCTCAGTAGCCGTGACTATCGACAGATACATTTCTCCGGTTTGTTTAGACGGTTGTGCTTCTC	4
GTTTTGCTGGCGAGCAGCATAGTCTACTAGAGTGTACCGACCTCAGTAGCCGTGACTATCGACAGGTTTCGTAATTTCTCTGACCTTTATCCAGCTGGTCAG	4
GTTTTGCTGGCGAGCAGCATAGTCTACTAGAGTGTACCGACCTCAGTAGCCGTGACTATCGACAGTGGGTGTGAGGCTGCATCCATTACCTCCTACAGTGCGC	4
GTTTTGCTGGCGAGCAGCATAGTCTACTAGAGTGTACCGACCTCAGTAGCCGTGACTATCGACGTGTAGAGTCCATGCATATCAAACAGCCAAATTGTTC	4
TAACAGGCGTACCGGCAGGACAGAGATGTTAGAGTGTACCGACCTCAGTAGCCGTGACTATCGACAGACAGTTTTTGGGTATGCCTATTAGTTCCTTGGTGGGAC	4
TAACAGGCGTACCGGCAGGACAGAGATGTTAGAGTGTACCGACCTCAGTAGCCGTGACTATCGACAGACTGGCTGTGTACTGTTTAGCTTAGCTGCCAGCTTGGC	4
TAACAGGCGTACCGGCAGGACAGAGATGTTAGAGTGTACCGACCTCAGTAGCCGTGACTATCGACAGATGCGAGTGCAACTTGAACAACCTTTGCGAGCAATTGG	4
TAACAGGCGTACCGGCAGGACAGAGATGTTAGAGTGTACCGACCTCAGTAGCCGTGACTATCGACAGGGTTTAATCAATTATCGCGGCATCCAGACGTATC	4
TAACAGGCGTACCGGCAGGACAGAGATGTTAGAGTGTACCGACCTCAGTAGCCGTGACTATCGACAGGTTTCGTAATTTCTCTGACCTTTATCCAGCTGGTCAG	4
TAACAGGCGTACCGGCAGGACAGAGATGTTAGAGTGTACCGACCTCAGTAGCCGTGACTATCGACAGTGGTGCTTGCCGGTTTGTGTTCCTCTCGCGTGATCATA	4
AAGATTAATATTCATTTGAGTTCCTCTATCAGAGTGTACCGACCTCAGTAGCCGACTATCGACAGCCCTCTCACCATCAATGCTTCCGACGCCCATCTGTGAC	3
AAGATTAATATTCATTTGAGTTCCTCTATCAGAGTGTACCGACCTCAGTAGCCGTGACTATCGACAGACGCGTCTCAATGGCACTATGCATCCATGGAATGGCCC	3
AAGATTAATATTCATTTGAGTTCCTCTATCAGAGTGTACCGACCTCAGTAGCCGTGACTATCGACAGCATTTCTCCTTGATACCCTTCACCACTGTCGCCTTGCC	3
AAGATTAATATTCATTTGAGTTCCTCTATCAGAGTGTACCGACCTCAGTAGCCGTGACTATCGACAGGGGTAATGCCGAAAGCCATTGATGTGCCAGGCCCGCGG	3
AAGATTAATATTCATTTGAGTTCCTCTATCAGAGTGTACCGACCTCAGTAGCCGTGACTATCGACAGGTTTCGTAATTTCTCTGACCTTTATCCAGCTGGTCAG	3
AAGATTAATATTCATTTGAGTTCCTCTATCAGAGTGTACCGACCTCAGTAGCCGTGACTATCGACAGTCATTATACGTCCGTAGGAGGCAAGAATAATTCGAAC	3
AAGATTAATATTCATTTGAGTTCCTCTATCAGAGTGTACCGACCTCAGTAGCCGTGACTATCGACAGTTCACTGTGTTGTCAGAATTCGTGGAAGTACTGACATG	3
AAGATTAATATTCATTTGAGTTCCTCTATCAGAGTGTACCGACCTCAGTAGCCGTGACTATCGACAGTTTAGTGATTCAACGGCATTTACAAATTCATCATGACC	3
CAAGACGCTAGGTCTGGTTAGTAAGAGCGTAGAGTGTACCGACCTCAGTAGCCGTGACTATCGACAGTATTGCTGTGGAATCCCTGGCGATGATGTCTCTTGCTG	3
CAATTTGTGTAACGATGGAGGAGCATTAAGAGAGTGTACCGACCTCAGTAGCCGTGACTATCGACAGACAGTTTTTGGGTATGCCTATTAGTTCCTTGGTGGGAC	3
CAATTTGTGTAACGATGGAGGAGCATTAAGAGAGTGTACCGACCTCAGTAGCCGTGACTATCGACAGAGGTGGATTCTGGAACTGGCTGCGAGCAGCATTTAGG	3
CAATTTGTGTAACGATGGAGGAGCATTAAGAGAGTGTACCGACCTCAGTAGCCGTGACTATCGACAGCGGACACTAAATGAGCTAGCTTATGCAGCCGCAAGAGC	3
CAATTTGTGTAACGATGGAGGAGCATTAAGAGAGTGTACCGACCTCAGTAGCCGTGACTATCGACAGCTGACGACGTCTGCTGCGGCCATTGCAATTGGTATCCG	3
CAATTTGTGTAACGATGGAGGAGCATTAAGAGAGTGTACCGACCTCAGTAGCCGTGACTATCGACAGTACTTACGCCGGTCACGAATAGGGAATGATTTGTGCAG	3
CAATTTGTGTAACGATGGAGGAGCATTAAGAGAGTGTACCGACCTCAGTAGCCGTGACTATCGACAGTGCTTACGCCGGTCACGAATAGGGAACGATTTGTGCAG	3
CAATTTGTGTAACGATGGAGGAGCATTAAGAGAGTGTACGACCTCAGTAGCCGTGACTATCGACAGTAGTTTATTATGTGGCGCGTACGATCATTCCACGATG	3
CACGGAATTTCTCAGCCAAGCTTGTTAACTAGAGTGTACCGACCTCAGTAGCCGTGACTATCGACAGAGAGAGAATCAATTGCATTGCCTCGGGTGCATGAGCG	3
CACGGAATTTCTCAGCCAAGCTTGTTAACTAGAGTGTACCGACCTCAGTAGCCGTGACTATCGACAGAGGTGGATTCTGGAACTGGCTGCGAGCAGCATTTAGG	3
CACGGAATTTCTCAGCCAAGCTTGTTAACTAGAGTGTACCGACCTCAGTAGCCGTGACTATCGACAGTCACTCGGGCTGACTACCTAATCTTTACGAAGACTGCC	3
CACTCATCGCATTCTCCTCCTAATAACAATAGAGTGTACCGACCTCAGTAGCCGTGACTATCGACAGACCTTCGATGATGTGATAGCTGCTGTCCAACGTCAAGC	3
CACTCATCGCATTCTCCTCCTAATAACAATAGAGTGTACCGACCTCAGTAGCCGTGACTATCGACAGAGAGAGAATCAATTGCATTGCCTCGGGTGCATGAGCG	3
CACTCATCGCATTCTCCTCCTAATAACAATAGAGTGTACCGACCTCAGTAGCCGTGACTATCGACAGATACATTTCTCCGGTTTGTTTAGACGGTTGTGCTTCTC	3
CACTCATCGCATTCTCCTCCTAATAACAATAGAGTGTACCGACCTCAGTAGCCGTGACTATCGACAGGGTAAATCAGCGGTGTATGTAAATGGTATTCGGCAGAC	3
CACTCATCGCATTCTCCTCCTAATAACAATAGAGTGTACCGACCTCAGTAGCCGTGACTATCGACAGTAGTTTATTATGTGGCGCGTACGATCATTCCACGATG	3
CACTCATCGCATTCTCCTCCTAATAACAATAGAGTGTACCGACCTCAGTAGCCGTGACTATCGACAGTCACTCGGGCTGACTACCTAATCTTTACGAAGACTGCC	3
CACTCATCGCATTCTCCTCCTAATAACAATAGAGTGTACGACCTCAGTAGCCGTGACTATCGACAGACAGTTTTTGGGTATGCCTATTAGTTCCTTGGTGGGAC	3
CACTCATCGCATTCTCCTCCTAATAACAATAGAGTGTACGACCTCAGTAGCCGTGACTATCGACAGCGGACACTAAATGAGCTAGCTTATGCAGCCGCAAGAGC	3
CACTCATCGCATTCTCCTCCTAATAACAATAGAGTGTACGACCTCAGTAGCCGTGACTATCGACAGGGGTAATGCCGAAAGCCATTGATGTGCCAGGCCCGCGG	3
CACTCATCGCATTCTCCTCCTAATAACAATAGAGTGTACGACCTCAGTAGCCGTGACTATCGACAGGGTTTAATCAATTATCGCGGCATCCAGACGTATC	3
CACTTGTATGATGGCGCTTTACGTCCATTAAGAGTGTACCGACCTCAGTAGCCGTGACTATCGACAGACAGTTTTTGGGTATGCCTATTAGTTCCTTGGTGGGAC	3
CACTTGTATGATGGCGCTTTACGTCCATTAAGAGTGTACCGACCTCAGTAGCCGTGACTATCGACAGACCTTCGATGATGTGATAGCTGCTGTCCAACGTCAAGC	3
CACTTGTATGATGGCGCTTTACGTCCATTAAGAGTGTACCGACCTCAGTAGCCGTGACTATCGACAGATTTTTATACATCGAACTTACACACATCAACACAGTTC	3
CACTTGTATGATGGCGCTTTACGTCCATTAAGAGTGTACCGACCTCAGTAGCCGTGACTATCGACAGTACTTACGCCGGTCACGAATAGGGAACGATTTGTGCAG	3
CACTTGTATGATGGCGCTTTACGTCCATTAAGAGTGTACCGACCTCAGTAGCCGTGACTATCGACAGTGGTGCTTGCCGGTTTGTGTTCCTCTCGCGTGATCATA	3
CAGAGTTCCTCGTTTCGCGGAGAAGCACGTAGAGTGTACCGACCTCAGTAGCCGTGACTATCGACAGTGGTGCTTGCCGGTTTGTGTTCCTCTCGCGTGATCATA	3
CATGACGTAGCAAGAGAAAGTTGTTAGAGAAGAGTGTACCGACCTCAGTAGCCGTGACTATCAACAGAGGTGGATTCTGGAACTGGCTGCGAGCAGCATTTAGG	3
CATGACGTAGCAAGAGAAAGTTGTTAGAGAAGAGTGTACCGACCTCAGTAGCCGTGACTATCGACAGCCGGGGGTCAACAGACGTATTCGATCTCCGATTTCC	3
CATGACGTAGCAAGAGAAAGTTGTTAGAGAAGAGTGTACCGACCTCAGTAGCCGTGACTATCGACAGGGCACGTGCTTGTGCGCGGTGAAAGGCTATATTTCTTC	3
CATGACGTAGCAAGAGAAAGTTGTTAGAGAAGAGTGTACCGACCTCAGTAGCCGTGACTATCGACAGGGTAAATCAGCGGTGTATGTAAATGGTATTCGGCAGAC	3
CATGACGTAGCAAGAGAAAGTTGTTAGAGAAGAGTGTACCGACCTCAGTAGCCGTGACTATCGACAGTAATTGGACCTGCTTGAACGGATGAAACGTGCCGAACG	3
CATGACGTAGCAAGAGAAGGTTGTTAGAGAAGAGTGTACCGACCTCAGTAGCCGTGACTATCGACAGAGGTGGATTCTGGAACTGGCTGCGAGCAGCATTTAGG	3
CCACCCGTGCCAAGGGAAGGATATGGTGCAGAGTGTACCGACCTCAGTAGCCGTGACTATCAACAGATATGGTCAAGCCACGTTGCGCAAACAGGAAGATGTCC	3
CCACCCGTGCCAAGGGAAGGATATGGTGCAGAGTGTACCGACCTCAGTAGCCGTGACTATCGACAGACGCGTCTCAATGGCACTATGCATCCATGGAATGGCCC	3
CCACCCGTGCCAAGGGAAGGATATGGTGCAGAGTGTACCGACCTCAGTAGCCGTGACTATCGACAGCATTTCTCCTTGATACCCTTCACCACTGTCGCCTTGCC	3
CCACCCGTGCCAAGGGAAGGATATGGTGCAGAGTGTACCGACCTCAGTAGCCGTGACTATCGACAGCCGGGGGTCAACAGACGTATTCGATCTCCGATTTCC	3
CCACCCGTGCCAAGGGAAGGATATGGTGCAGAGTGTACCGACCTCAGTAGCCGTGACTATCGACAGGGCACGTGCTTGTGCGCGGTGAAAGGCTATATTTCTTC	3
CCACCCGTGCCAAGGGAAGGATATGGTGCAGAGTGTACCGACCTCAGTAGCCGTGACTATCGACAGTCATTATACGTCCGTAGGAGGCAAGAATAATTCGAAC	3
CCACCCGTGCCAAGGGAAGGATATGGTGCAGAGTGTACCGACCTCAGTAGCCGTGACTATCGACAGTTCACTGTGTTGTCAGAATTCGTGGAAGTACTGACATG	3
CCACCCGTGCCAAGGGAAGGATATGGTGCAGAGTGTACCGACCTCAGTAGCCGTGACTATCGACAGTTCTGCTTTCAGCTACCCGATCCCGATCAACTGGTTCG	3
CCACCCGTGCCAAGGGAAGGATATGGTGCAGAGTGTACCGACCTCAGTAGCCGTGACTCTCGACAGCTCTGTCATCACCAACGCCGTTCTGCTCATCCACGTCC	3
CCAGACTGGCTGACAGCTCTCAATAGTCCTAGAGTGTACCGACCTCAGTAGCCGTGACTATCGACAGTATTGCTCTTCGTCTCCTTGCCGGTGCTTAAGACACC	3
CCAGAGGTGGTAATTAATAGTGGTACCGCTAGAGTGTACCGACCTCAGTAGCCGTGACTATCGACAGGGTAAATCAGCGGTGTATGTAAATGGTATTCGGCAGAC	3
CCAGAGGTGGTAATTAATAGTGGTACCGCTAGAGTGTACCGACCTCAGTAGCCGTGACTATCGACAGTGGGTGTGAGGCTGCATCCATTACCTCCTACAGTGCGC	3
CCAGATGGCTGACAGCTCTCAATAGTCCTAGAGTGTACCGACCTCAGTAGCCGACTATCGACAGCCCTCTCACCATCAATGCTTCCGACGCCCATCTGTGAC	3
CCAGATGGCTGACAGCTCTCAATAGTCCTAGAGTGTACCGACCTCAGTAGCCGTGACTATCAACAGATATGGTCAAGCCACGTTGCGCAAACAGGAAGATGTCC	3
CCAGATGGCTGACAGCTCTCAATAGTCCTAGAGTGTACCGACCTCAGTAGCCGTGACTATCGACAGACAGTTTTTGGGTATGCCTATTAGTTCCTTGGTGGGAC	3
CCAGATGGCTGACAGCTCTCAATAGTCCTAGAGTGTACCGACCTCAGTAGCCGTGACTATCGACAGAGTATTTAATTCGCTGCTCTCCGACGTTCAGATTTCGG	3
CCAGATGGCTGACAGCTCTCAATAGTCCTAGAGTGTACCGACCTCAGTAGCCGTGACTATCGACAGGAGTACATCGACTTAATAGCCCTTTCAGCCAGGTCACC	3
CCAGATGGCTGACAGCTCTCAATAGTCCTAGAGTGTACCGACCTCAGTAGCCGTGACTATCGACAGGGTTTAATCAATTATCGCGGCATCCAGACGTATC	3
CCAGATGGCTGACAGCTCTCAATAGTCCTAGAGTGTACCGACCTCAGTAGCCGTGACTATCGACAGTAATTGGACCTGCTTGAACGGATGAAACGTGCCGAACG	3
CCAGATGGCTGACAGCTCTCAATAGTCCTAGAGTGTACCGACCTCAGTAGCCGTGACTATCGACAGTCACTCGGGCTGACTACCTAATCTTTACGAAGACTGCC	3
CCAGATGGCTGACAGCTCTCAATAGTCCTAGAGTGTACCGACCTCAGTAGCCGTGACTATCGACAGTCGGTGAGAGAGCCATTAGGTTGCTTTCATCGTGTGTC	3
CCAGATGGCTGACAGCTCTCAATAGTCCTAGAGTGTACCGACCTCAGTAGCCGTGACTATCGACAGTGGTGCTTGCCGGTTTGTGTTCCTCTCGCGTGATCATA	3
CCAGATGGCTGACAGCTCTCAATAGTCCTAGAGTGTACCGACCTCAGTAGCCGTGACTATCGACAGTTGGGACAAGCTCCCTCATCCCATGTCTCTGGGTTTCC	3
CCCGGTAGACGGATAATGCGATGGGTCCATAGAGTGTACCGACCTCAGTAGCCGTGACTATCGACAGCCGGGGGTCAACAGACGTATTCGATCTCCGATTTCC	3
CCCGGTAGACGGATAATGCGATGGGTCCATAGAGTGTACCGACCTCAGTAGCCGTGACTATCGACAGCGGACACTAAATGAGCTAGCTTATGCAGCCGCAAGAGC	3
CCCGGTAGACGGATAATGCGATGGGTCCATAGAGTGTACCGACCTCAGTAGCCGTGACTATCGACAGCTGACGACGTCTGCTGCGGCCATTGCAATTGGTATCCG	3
CCCGGTAGACGGATAATGCGATGGGTCCATAGAGTGTACCGACCTCAGTAGCCGTGACTATCGACAGGACCGTTTGAATATAAGGATGCGCTGGGTAAGACCGTC	3
CCCGGTAGACGGATAATGCGATGGGTCCATAGAGTGTACCGACCTCAGTAGCCGTGACTATCGACAGGGTTTAATCAATTATCGCGGCATCCAGACGTATC	3
CCCGGTAGACGGATAATGCGATGGGTCCATAGAGTGTACCGACCTCAGTAGCCGTGACTATCGACAGTAGTTTATTATGTGGCGCGTACGATCATTCCACGATG	3
CCCGGTAGACGGATAATGCGATGGGTCCATAGAGTGTACCGACCTCAGTAGCCGTGACTATCGACAGTATTGCTGTGGAATCCCTGGCGATGATGTCTCTTGCTG	3
CCCGGTAGACGGATAATGCGATGGGTCCATAGAGTGTACCGACCTCAGTAGCCGTGACTATCGACAGTCATTATACGTCCGTAGGAGGCAAGAATAATTCGAAC	3
CCCGGTAGACGGATAATGCGATGGGTCCATAGAGTGTACCGACCTCAGTAGCCGTGACTATCGACAGTGGGTGTGAGGCTGCATCCATTACCTCCTACAGTGCGC	3
CCCGGTAGACGGATAATGCGATGGGTCCATAGAGTGTACCGACCTCAGTAGCCGTGACTATCGACAGTGGTGCTTGCCGGTTTGTGTTCCTCTCGCGTGATCATA	3
CCCGGTAGACGGATAATGCGATGGGTCCATAGAGTGTACCGACCTCAGTAGCCGTGACTATCGTCAGGGGTAATGCCGAAAGCCATTGATGTGCCAGGCCCGCGG	3
CCGCACATAACACAGCTGAACCGGTCGAGTAGAGTGTACCGACCCAGTAGCCGTGACTATCGACAGGCGACCCTTCTGCTCAGTACCCTTATCGATACGTTGAC	3
CCGCACATAACACAGCTGAACCGGTCGAGTAGAGTGTACCGACCCAGTAGCCGTGACTATCGACAGGGGTAATGCCGAAAGCCATTGATGTGCCAGGCCCGCGG	3
CCGCACATAACACAGCTGAACCGGTCGAGTAGAGTGTACCGACCCAGTAGCCGTGACTATCGACAGTATTGCTCTTCGTCTCCTTGCCGGTGCTTAAGACACC	3
CCGCACATAACACAGCTGAACCGGTCGAGTAGAGTGTACCGACCCAGTAGCCGTGACTATCGACAGTGTACTAGTAGCGCCAAGTCGCCTTCATCCGTCCTATC	3
CCGCACATAACACAGCTGAACCGGTCGAGTAGAGTGTACCGACCTCAGTAGCCGTGACTATCGACAGATACATTTCTCCGGTTTGTTTAGACGGTTGTGCTTCTC	3
CCTTATAATGTGATGACGTTCACGGATTCGAGAGTGTACCGACCTCAGTAGCCGTGACTATCGACAGACCTTCGATGATGTGATAGCTGCTGTCCAACGTCAAGC	3
CCTTATAATGTGATGACGTTCACGGATTCGAGAGTGTACCGACCTCAGTAGCCGTGACTATCGACAGAGGTGGATTCTGGAACTGGCTGCGAGCAGCATTTAGG	3
CCTTATAATGTGATGACGTTCACGGATTCGAGAGTGTACCGACCTCAGTAGCCGTGACTATCGACAGCTGACGACGTCTGCTGCGGCCATTGCAATTGGTATCCG	3
CCTTATAATGTGATGACGTTCACGGATTCGAGAGTGTACCGACCTCAGTAGCCGTGACTATCGACAGGGTAAATCAGCGGTGTATGTAAATGGTATTCGGCAGAC	3
CCTTATAATGTGATGACGTTCACGGATTCGAGAGTGTACCGACCTCAGTAGCCGTGACTATCGACAGTCACTCGGGCTGACTACCTAATCTTTACGAAGACTGCC	3
CCTTATAATGTGATGACGTTCACGGATTCGAGAGTGTACCGACCTCAGTAGCCGTGACTATCGACAGTGGGTGTGAGGCTGCATCCATTACCTCCTACAGTGCGC	3
CCTTCGTCATAGGAGCTTTGGCTGGAGCAGAGAGTGTACCGACCTCAGTAGCCGACTATCGACAGCCCTCTCACCATCAATGCTTCCGACGCCCATCTGTGAC	3
CCTTCGTCATAGGAGCTTTGGCTGGAGCAGAGAGTGTACCGACCTCAGTAGCCGTGACTATCAACAGATATGGTCAAGCCACGTTGCGCAAACAGGAAGATGTCC	3
CCTTCGTCATAGGAGCTTTGGCTGGAGCAGAGAGTGTACCGACCTCAGTAGCCGTGACTATCGACAGATTTTTATACATCGAACTTACACACATCAACACAGTTC	3
CCTTCGTCATAGGAGCTTTGGCTGGAGCAGAGAGTGTACCGACCTCAGTAGCCGTGACTATCGACAGGGTTTAATCAATTATCGCGGCATCCAGACGTATC	3
CCTTCGTCATAGGAGCTTTGGCTGGAGCAGAGAGTGTACCGACCTCAGTAGCCGTGACTATCGACAGTATCGTCTTTGATCCGTCATGCTCGATCTCCTCCTTGG	3
CGAATTTGGTTTAACCTTTGGCGCACCAACAGAGTGTACCGACCTCAGTAGCCGTGACTATCGACAGACAGGATTCACTGGCAATGATTCTGTTCGTTTCAGTGC	3
CGAATTTGGTTTAACCTTTGGCGCACCAACAGAGTGTACCGACCTCAGTAGCCGTGACTATCGACAGGCGACCCTTCTGCTCAGTACCCTTATCGATACGTTGAC	3
CGAATTTGGTTTAACCTTTGGCGCACCAACAGAGTGTACCGACCTCAGTAGCCGTGACTATCGACAGGGTCTGTACTGGAGATTCCTCAGCCTCATGGAGCGGCG	3
CGAATTTGGTTTAACCTTTGGCGCACCAACAGAGTGTACCGACCTCAGTAGCCGTGACTATCGACAGTAGTTTATTATGTGGCGCGTACGATCATTCCACGATG	3
CGAATTTGGTTTAACCTTTGGCGCACCAACAGAGTGTACCGACCTCAGTAGCCGTGACTATCGACAGTTTAGTGATTCAACGGCATTTACAAATTCATCATGACC	3
CGAATTTGGTTTAACCTTTGGCGCACCAACAGAGTGTACCGACCTCAGTAGCCGTGACTCTCGACAGCTCTGTCATCACCAACGCCGTTCTGCTCATCCACGTCC	3
CGACGAGGTGGTCTGATGACCATTAACGGAGAGTGTACCGACCTCAGTAGCCGTGACTATCGACAGATTTTAGCTTTGACGTTCTTATCAATTCGACAGGCGTG	3
CGACGAGGTGGTCTGATGACCATTAACGGAGAGTGTACCGACCTCAGTAGCCGTGACTATCGACAGTACTTACGCCGGTCACGAATAGGGAACGATTTGTGCAG	3
CGACGAGGTGGTCTGATGACCATTAACGGAGAGTGTACCGACCTCAGTAGCCGTGACTATCGACAGTCGGTGAGAGAGCCATTAGGTTGCTTTCATCGTGTGTC	3
CGATACAGCCCTTACCGTGGCCCAGTTGGAAGAGTGTACCGACCTCAGTAGCCGTGACTATCAACAGATATGGTCAAGCCACGTTGCGCAAACAGGAAGATGTCC	3
CGATACAGCCCTTACCGTGGCCCAGTTGGAAGAGTGTACCGACCTCAGTAGCCGTGACTATCGACAGACAGTTTTTGGGTATGCCTATTAGTTCCTTGGTGGGAC	3
CGATACAGCCCTTACCGTGGCCCAGTTGGAAGAGTGTACCGACCTCAGTAGCCGTGACTATCGACAGATTGCTTGTTCCGGCAAAGGAACAGGATCGGGAAATTG	3
CGATACAGCCCTTACCGTGGCCCAGTTGGAAGAGTGTACCGACCTCAGTAGCCGTGACTATCGACAGATTTTTATACATCGAACTTACACACATCAACACAGTTC	3
CGATACAGCCCTTACCGTGGCCCAGTTGGAAGAGTGTACCGACCTCAGTAGCCGTGACTATCGACAGTAATTGGACCTGCTTGAACGGATGAAACGTGCCGAACG	3
CGATACAGCCCTTACCGTGGCCCAGTTGGAAGAGTGTACCGACCTCAGTAGCCGTGACTATCGACAGTAGTTTATTATGTGGCGCGTACGATCATTCCACGATG	3
CGATACAGCCCTTACCGTGGCCCAGTTGGAAGAGTGTACCGACCTCAGTAGCCGTGACTATCGACAGTCGGTGAGAGAGCCATTAGGTTGCTTTCATCGTGTGTC	3
CGATACAGCCCTTACCGTGGCCCAGTTGGAAGAGTGTACCGACCTCAGTAGCCGTGACTATCGACAGTTCACTGTGTTGTCAGAATTCGTGGAAGTACTGACATG	3
CGATACAGCCCTTACCGTGGCCCAGTTGGAAGAGTGTACCGACCTCAGTAGCCGTGACTATCGACAGTTCTGCTTTCAGCTACCCGATCCCGATCAACTGGTTCG	3
CGATACAGCCCTTACCGTGGCCCAGTTGGAAGAGTGTACCGACCTCAGTAGCCGTGACTATCGACGTGTAGAGTCCATGCATATCAAACAGCCAAATTGTTC	3
CGCAGGCAAATTTCTCATGCGATCTTGACTAGAGTGTACCGACCTCAGTAGCCGTGACTATCAACAGATATGGTCAAGCCACGTTGCGCAAACAGGAAGATGTCC	3
CGCAGGCAAATTTCTCATGCGATCTTGACTAGAGTGTACCGACCTCAGTAGCCGTGACTATCGACAGACAGTTTTTGGGTATGCCTATTAGTTCCTTGGTGGGAC	3
CGCAGGCAAATTTCTCATGCGATCTTGACTAGAGTGTACCGACCTCAGTAGCCGTGACTATCGACAGATAGGACCCAAAGCACCTGGTCAACATGGTCAGGCACG	3
CGCAGGCAAATTTCTCATGCGATCTTGACTAGAGTGTACCGACCTCAGTAGCCGTGACTATCGACAGGAACAACTCGCAAAGGCTTAAATAAAGGCGGTTTAACC	3
CGCAGGCAAATTTCTCATGCGATCTTGACTAGAGTGTACCGACCTCAGTAGCCGTGACTATCGACAGTAATTGGACCTGCTTGAACGGATGAAACGTGCCGAACG	3
CGCAGGCAAATTTCTCATGCGATCTTGACTAGAGTGTACCGACCTCAGTAGCCGTGACTATCGACAGTGGGTGTGAGGCTGCATCCATTACCTCCTACAGTGCGC	3
CGCAGGCAAATTTCTCATGCGATCTTGACTAGAGTGTACCGACCTCAGTAGCCGTGACTATCGACAGTTCACTGTGTTGTCAGAATTCGTGGAAGTACTGACATG	3
CGCAGGCAAATTTCTCATGCGATCTTGACTAGAGTGTACCGACCTCAGTAGCCGTGACTATCGACAGTTTAGTGATTCAACGGCATTTACAAATTCATCATGACC	3
CGCAGGCAAATTTCTCATGCGATCTTGACTAGAGTGTACCGACCTCAGTAGCCGTGACTATCGACGTGTAGAGTCCATGCATATCAAACAGCCAAATTGTTC	3
CGGCAATATTCATCGGCATTTGTGCGCGGGAGAGTGTACCGACCTCAGTAGCCGTGACTATCGACAGGTTTCGTAATTTCTCTGACCTTTATCCAGCTGGTCAG	3
CGGTGACGAACCGGTTCCTGGTGTTAGAAAGAGCGTACCGACCTCAGTAGCCGTGACTATCGACAGAGAGAGAATCAATTGCATTGCCTCGGGTGCATGAGCG	3
CGGTGACGAACCGGTTCCTGGTGTTAGAAAGAGTGTACCGACCTCAGTAGCCGACTATCGACAGCCCTCTCACCATCAATGCTTCCGACGCCCATCTGTGAC	3
CGGTGACGAACCGGTTCCTGGTGTTAGAAAGAGTGTACCGACCTCAGTAGCCGTGACTATCGACAGAGAGAGAATCAATTGCATTGCCTCGGGTGCATGAGTG	3
CGGTGACGAACCGGTTCCTGGTGTTAGAAAGAGTGTACCGACCTCAGTAGCCGTGACTATCGACAGAGGTGGATTCTGGAACTGGCTGCGAGCAGCATTTAGG	3
CGGTGACGAACCGGTTCCTGGTGTTAGAAAGAGTGTACCGACCTCAGTAGCCGTGACTATCGACAGAGTTGTTAGCTTGATGATGGGTTCGCCGCCGTCTATTC	3
CGGTGACGAACCGGTTCCTGGTGTTAGAAAGAGTGTACCGACCTCAGTAGCCGTGACTATCGACAGGCGACCCTTCTGCTCAGTACCCTTATCGATACGTTGAC	3
CGGTGACGAACCGGTTCCTGGTGTTAGAAAGAGTGTACCGACCTCAGTAGCCGTGACTATCGACAGGGGTAATGCCGAAAGCCATTGATGTGCCAGGCCCGCGG	3
CGGTGACGAACCGGTTCCTGGTGTTAGAAAGAGTGTACCGACCTCAGTAGCCGTGACTATCGACAGGGTTTAATCAATTATCGCGGCATCCAGACGTATC	3
CGGTGACGAACCGGTTCCTGGTGTTAGAAAGAGTGTACCGACCTCAGTAGCCGTGACTATCGACAGGTTTCGTAATTTCTCTGACCTTTATCCAGCTGGTCAG	3
CGGTGACGAACCGGTTCCTGGTGTTAGAAAGAGTGTACCGACCTCAGTAGCCGTGACTATCGACAGTACTTACGCCGGTCACGAATAGGGAACGATTTGTGCAG	3
CGGTGACGAACCGGTTCCTGGTGTTAGAAAGAGTGTACCGACCTCAGTAGCCGTGACTATCGACAGTGGGTGTGAGGCTGCATCCATTACCTCCTACAGTGCGC	3
CGGTGACGAACCGGTTCCTGGTGTTAGAAAGAGTGTACCGACCTCAGTAGCCGTGACTATCGACAGTGGTGCTTGCCGGTTTGTGTTCCTCTCGCGTGATCATA	3
CGGTGACGAACCGGTTCCTGGTGTTAGAAAGAGTGTACCGACCTCAGTAGCCGTGACTATCGACAGTGTACTAGTAGCGCCAAGTCGCCTTCATCCGTCCTATC	3
CGGTGACGAACCGGTTCCTGGTGTTAGAAAGAGTGTACCGACCTCAGTAGCCGTGACTATCGACAGTTCACTGTGTTGTCAGAATTCGTGGAAGTACTGACATG	3
CGGTGACGAACCGGTTCCTGGTGTTAGAAAGAGTGTACCGACCTCAGTAGCCGTGACTATCGACAGTTCTGCTTTCAGCTACCCGATCCCGATCAACTGGTTCG	3
CGGTGACGAACCGGTTCCTGGTGTTAGAAAGAGTGTACCGACCTCAGTAGCCGTGACTATCGACAGTTTAGTGATTCAACGGCATTTACAAATTCATCATGACC	3
CGGTGACGAACCGGTTCCTGGTGTTAGAAAGAGTGTACCGACCTCAGTAGCCGTGACTGTCGACAGAGAGAGAATCAATTGCATTGCCTCGGGTGCATGAGCG	3
CGGTGACGAACCGGTTCCTGGTGTTAGAAAGAGTGTACCGACTCAGTAGCCGTGACTATCGACAGATTGCTTGTTCCGGCAAAGGAACAGGATCGGGAAATTG	3
CGGTGACGAACCGGTTCCTGGTGTTAGAGAAGAGTGTACCGACCTCAGTAGCCGTGACTATCGACAGAGGTGGATTCTGGAACTGGCTGCGAGCAGCATTTAGG	3
CGTAGCAGAACAGTTTGCCAACGTGGAGGAAGAGTGTACCGACCTCAGTAGCCGTGACTATCGACAGAGAGAGAATCAATTGCATTGCCTCGGGTGCATGAGCG	3
CGTAGCAGAACAGTTTGCCAACGTGGAGGAAGAGTGTACCGACCTCAGTAGCCGTGACTATCGACAGTTTAGTGATTCAACGGCATTTACAAATTCATCATGACC	3
CGTCGGGCGAATAGTTATTTCTTCCGCATGAGAGTGTACCGACCTCAGTAGCCGTGACTATCGACAGAGTTGTTAGCTTGATGATGGGTTCGCCGCCGTCTATTC	3
CGTCGGGCGAATAGTTATTTCTTCCGCATGAGAGTGTACCGACCTCAGTAGCCGTGACTATCGACAGCATTTCTCCTTGATACCCTTCACCACTGTCGCCTTGCC	3
CTATAGCAACGCCTATACTTTGAACCAAAGAGAGTGTACCGACCTCAGTAGCCGTGACTATCGACAGACAGTTTTTGGGTATGCCTATTAGTTCCTTGGTGGGAC	3
CTATAGCAACGCCTATACTTTGAACCAAAGAGAGTGTACCGACCTCAGTAGCCGTGACTATCGACAGACCGATCAGCGCGTTGTATCGGGAGTTCCATTTGATTG	3
CTATAGCAACGCCTATACTTTGAACCAAAGAGAGTGTACCGACCTCAGTAGCCGTGACTATCGACAGATTGCTTGTTCCGGCAAAGGAACAGGATCGGGAAATTG	3
CTATAGCAACGCCTATACTTTGAACCAAAGAGAGTGTACCGACCTCAGTAGCCGTGACTATCGACAGATTTTAGCTTTGACGTTCTTATCAATTCGACAGGCGTG	3
CTATAGCAACGCCTATACTTTGAACCAAAGAGAGTGTACCGACCTCAGTAGCCGTGACTATCGACAGCATTTCTCCTTGATACCCTTCACCACTGTCGCCTTGCC	3
CTATAGCAACGCCTATACTTTGAACCAAAGAGAGTGTACCGACCTCAGTAGCCGTGACTATCGACAGCCGGGGGTCAACAGACGTATTCGATCTCCGATTTCC	3
CTATAGCAACGCCTATACTTTGAACCAAAGAGAGTGTACCGACCTCAGTAGCCGTGACTATCGACAGCTGACGACGTCTGCTGCGGCCATTGCAATTGGTATCCG	3
CTATAGCAACGCCTATACTTTGAACCAAAGAGAGTGTACCGACCTCAGTAGCCGTGACTATCGACAGGCGACCCTTCTGCTCAGTACCCTTATCGATACGTTGAC	3
CTATAGCAACGCCTATACTTTGAACCAAAGAGAGTGTACCGACCTCAGTAGCCGTGACTATCGACAGTATTGCTCTTCGTCTCCTTGCCGGTGCTTAAGACACC	3
CTATAGCAACGCCTATACTTTGAACCAAAGAGAGTGTACCGACCTCAGTAGCCGTGACTATCGACAGTCATTATACGTCCGTAGGAGGCAAGAATAATTCGAAC	3
CTATAGCAACGCCTATACTTTGAACCAAAGAGAGTGTACCGACCTCAGTAGCCGTGACTATCGACAGTCGGTGAGAGAGCCATTAGGTTGCTTTCATCGTGTGTC	3
CTATCCACTTCAAGTAGACATCGCATGCCTAGAGTGTACCGACCTCAGTAGCCGTGACTATCAACAGATATGGTCAAGCCACGTTGCGCAAACAGGAAGATGTCC	3
CTATCGATCCGTTCAAGGTGAACGTAAATTAGAGTGTACCGACCTAAGTAGCCGTGACTATCGACAGTCGGTGAGAGAGCCATTAGGTTGCTTTCATCGTGTGTC	3
CTATCGATCCGTTCAAGGTGAACGTAAATTAGAGTGTACCGACCTCAGTAGCCGTGACTATCAACAGATATGGTCAAGCCACGTTGCGCAAACAGGAAGATGTCC	3
CTATCGATCCGTTCAAGGTGAACGTAAATTAGAGTGTACCGACCTCAGTAGCCGTGACTATCGACAGATCGTGTGTATCGGCGTAGGCGTCAAACTCTTTGGCTC	3
CTATCGATCCGTTCAAGGTGAACGTAAATTAGAGTGTACCGACCTCAGTAGCCGTGACTATCGACAGATTGCTTGTTCCGGCAAAGGAACAGGATCGGGAAATTG	3
CTATCGATCCGTTCAAGGTGAACGTAAATTAGAGTGTACCGACCTCAGTAGCCGTGACTATCGACAGGCGACCCTTCTGCTCAGTACCCTTATCGATACGTTGAC	3
CTATCGATCCGTTCAAGGTGAACGTAAATTAGAGTGTACCGACCTCAGTAGCCGTGACTATCGACAGGGCACGTGCTTGTGCGCGGTGAAAGGCTATATTTCTTC	3
CTATCGATCCGTTCAAGGTGAACGTAAATTAGAGTGTACCGACCTCAGTAGCCGTGACTATCGACAGGGTCTGTCCAATTGCGGCGTGGTGATGCCGTAACGATC	3
CTATCGATCCGTTCAAGGTGAACGTAAATTAGAGTGTACCGACCTCAGTAGCCGTGACTATCGACAGTAGTTACGGAACAACCCGCTTGTTTGGGTACCCATTCC	3
CTATCGATCCGTTCAAGGTGAACGTAAATTAGAGTGTACCGACCTCAGTAGCCGTGACTATCGACAGTATTTCTAGTTGAACAGTGGTATATCGCCCTTATTCCC	3
CTATCGATCCGTTCAAGGTGAACGTAAATTAGAGTGTACCGACCTCAGTAGCCGTGACTATCGACAGTGGTGCTTGCCGGTTTGTGTTCCTCTCGCGTGATCATA	3
CTATCGATCCGTTCAAGGTGAACGTAAATTAGAGTGTACCGACCTCAGTAGCCGTGACTCTCGACAGCTCTGTCATCACCAACGCCGTTCTGCTCATCCACGTCC	3
CTCTGCGCTGTTAAAGCCGTCTTCAATGTAAGAGTGTACCGACCTCAGTAGCCGTGACTATCGACAGACAGTTTTTGGGTATGCCTATTAGTTCCTTGGTGGGAC	3
CTCTGCGCTGTTAAAGCCGTCTTCAATGTAAGAGTGTACCGACCTCAGTAGCCGTGACTATCGACAGATACATTTCTCCGGTTTGTTTAGACGGTTGTGCTTCTC	3
CTCTGCGCTGTTAAAGCCGTCTTCAATGTAAGAGTGTACCGACCTCAGTAGCCGTGACTATCGACAGATAGGACCCAAAGCACCTGGTCAACATGGTCAGGCACG	3
CTCTGCGCTGTTAAAGCCGTCTTCAATGTAAGAGTGTACCGACCTCAGTAGCCGTGACTATCGACAGCATTTCTCCTTGATACCCTTCACCACTGTCGCCTTGCC	3
CTCTGCGCTGTTAAAGCCGTCTTCAATGTAAGAGTGTACCGACCTCAGTAGCCGTGACTATCGACAGGGTTTAATCAATTATCGCGGCATCCAGACGTATC	3
CTCTGCGCTGTTAAAGCCGTCTTCAATGTAAGAGTGTACCGACCTCAGTAGCCGTGACTATCGACAGTATTTCTAGTTGAACAGTGGTATATCGCCCTTATTCCC	3
CTCTGCGCTGTTAAAGCCGTCTTCAATGTAAGAGTGTACCGACCTCAGTAGCCGTGACTATCGACAGTCGGTGAGAGAGCCATTAGGTTGCTTTCATCGTGTGTC	3
CTCTGCGCTGTTAAAGCCGTCTTCAATGTAAGAGTGTACCGACCTCAGTAGCCGTGACTATCGACAGTTTGGACTAATCAGAGTAAGTGGTAGAAGTACACTCGG	3
CTCTGCGCTGTTAAAGCCGTCTTCAATGTAAGAGTGTACCGACCTCAGTAGCCGTGACTCTCGACAGCTCTGTCATCACCAACGCCGTTCTGCTCATCCACGTCC	3
CTCTGCGCTGTTAAAGCCGTCTTCAATGTAAGAGTGTACCTACCTCAGTAGCCGTGACTATCGACAGCCGGGGGTCAACAGACGTATTCGATCTCCGATTTCC	3
CTGCGAGCATTGGATGCCTCCTTCAAAGCAAGAGTGTACCGACCTCAGTAGCCGTGACTATCGACAGACGCGTCTCAATGGCACTATGCATCCATGGAATGGCCC	3
CTGCGAGCATTGGATGCCTCCTTCAAAGCAAGAGTGTACCGACCTCAGTAGCCGTGACTATCGACAGAGGTGGATTCTGGAACTGGCTGCGAGCAGCATTTAGG	3
CTGCGAGCATTGGATGCCTCCTTCAAAGCAAGAGTGTACCGACCTCAGTAGCCGTGACTATCGACAGCGGACACTAAATGAGCTAGCTTATGCAGCCGCAAGAGC	3
CTGCGAGCATTGGATGCCTCCTTCAAAGCAAGAGTGTACCGACCTCAGTAGCCGTGACTATCGACAGGCGACCCTTCTGCTCAGTACCCTTATCGATACGTTGAC	3
CTGCGAGCATTGGATGCCTCCTTCAAAGCAAGAGTGTACCGACCTCAGTAGCCGTGACTATCGACAGGGTAAATCAGCGGTGTATGTAAATGGTATTCGGCAGAC	3
CTGCGAGCATTGGATGCCTCCTTCAAAGCAAGAGTGTACCGACCTCAGTAGCCGTGACTATCGACAGGGTCTGTACTGGAGATTCCTCAGCCTCATGGAGCGGCG	3
CTGCGAGCATTGGATGCCTCCTTCAAAGCAAGAGTGTACCGACCTCAGTAGCCGTGACTATCGACAGTATTGCTCTTCGTCTCCTTGCCGGTGCTTAAGACACC	3
CTGCGAGCATTGGATGCCTCCTTCAAAGCAAGAGTGTACCGACCTCAGTAGCCGTGACTATCGACAGTGGTGCTTGCCGGTTTGTGTTCCTCTCGCGTGATCATA	3
CTGCGAGCATTGGATGCCTCCTTCAAAGCAAGAGTGTACCGACCTCAGTAGCCGTGACTATCGACAGTTCTGCTTTCAGCTACCCGATCCCGATCAACTGGTTCG	3
CTTAGCTTTAAGCGACAGGGCACAGGACTTAGAGTGTACCGACCTCAGTAGCCGACTATCGACAGCCCTCTCACCATCAATGCTTCCGACGCCCATCTGTGAC	3
CTTAGCTTTAAGCGACAGGGCACAGGACTTAGAGTGTACCGACCTCAGTAGCCGTGACTATCGACAGAGATTATGAGCCATAGGCGCAGAGAAGCATGCTTAATG	3
CTTAGCTTTAAGCGACAGGGCACAGGACTTAGAGTGTACCGACCTCAGTAGCCGTGACTATCGACAGAGTATTTAATTCGCTGCTCTCCGACGTTCAGATTTCGG	3
CTTAGCTTTAAGCGACAGGGCACAGGACTTAGAGTGTACCGACCTCAGTAGCCGTGACTATCGACAGCCTCTTAGCGAAAGTCGCAAACAGCGCTGCTTGGGTC	3
CTTAGCTTTAAGCGACAGGGCACAGGACTTAGAGTGTACCGACCTCAGTAGCCGTGACTATCGACAGGAGTACATCGACTTAATAGCCCTTTCAGCCAGGTCACC	3
CTTAGCTTTAAGCGACAGGGCACAGGACTTAGAGTGTACCGACCTCAGTAGCCGTGACTATCGACAGGGTTTAATCAATTATCGCGGCATCCAGACGTATC	3
CTTAGCTTTAAGCGACAGGGCACAGGACTTAGAGTGTACCGACCTCAGTAGCCGTGACTATCGACAGGTTTCGTAATTTCTCTGACCTTTATCCAGCTGGTCAG	3
CTTAGCTTTAAGCGACAGGGCACAGGACTTAGAGTGTACCGACCTCAGTAGCCGTGACTATCGACAGTCGGTGAGAGAGCCATTAGGTTGCTTTCATCGTGTGTC	3
CTTTCTCTAGTGATCACTACAGAATGACCGAGAGTGTACCGACCTCAGTAGCCGTGACTATCAACAGTGGGTGTGAGGCTGCATCCATTACCTCCTACAGTGCGC	3
CTTTCTCTAGTGATCACTACAGAATGACCGAGAGTGTACCGACCTCAGTAGCCGTGACTATCGACAGACAGGATTCACTGGCAATGATTCTGTTCGTTTCAGTGC	3
CTTTCTCTAGTGATCACTACAGAATGACCGAGAGTGTACCGACCTCAGTAGCCGTGACTATCGACAGATACATTTCTCCGGTTTGTTTAGACGGTTGTGCTTCTC	3
CTTTCTCTAGTGATCACTACAGAATGACCGAGAGTGTACCGACCTCAGTAGCCGTGACTATCGACAGATGCGAGTGCAACTTGAACAACCTTTGCGAGCAATTGG	3
CTTTCTCTAGTGATCACTACAGAATGACCGAGAGTGTACCGACCTCAGTAGCCGTGACTATCGACAGGGTAAATCAGCGGTGTATGTAAATGGTATTCGGCAGAC	3
CTTTCTCTAGTGATCACTACAGAATGACCGAGAGTGTACCGACCTCAGTAGCCGTGACTATCGACAGTATTTCTAGTTGAACAGTGGTATATCGCCCTTATTCCC	3
CTTTCTCTAGTGATCACTACAGAATGACCGAGAGTGTACCGACCTCAGTAGCCGTGACTATCGACAGTTCTGCTTTCAGCTACCCGATCCCGATCAACTGGTTCG	3
GAAGTTGTGGAAGAGTTCGCGTCCGGAAATAGAGTGTACCGACCTCAGTAGCCGTGACTATCGACAGACAGTTTTTGGGTATGCCTATTAGTTCCTTGGTGGGAC	3
GAAGTTGTGGAAGAGTTCGCGTCCGGAAATAGAGTGTACCGACCTCAGTAGCCGTGACTATCGACAGAGGTGGATTCTGGAACTGGCTGCGAGCAGCATTTAGG	3
GAAGTTGTGGAAGAGTTCGCGTCCGGAAATAGAGTGTACCGACCTCAGTAGCCGTGACTATCGACAGAGTTGTTAGCTTGATGATGGGTTCGCCGCCGTCTATTC	3
GAAGTTGTGGAAGAGTTCGCGTCCGGAAATAGAGTGTACCGACCTCAGTAGCCGTGACTATCGACAGCATTTCTCCTTGATACCCTTCACCACTGTCGCCTTGCC	3
GAAGTTGTGGAAGAGTTCGCGTCCGGAAATAGAGTGTACCGACCTCAGTAGCCGTGACTATCGACAGCCTCTTAGCGAAAGTCGCAAACAGCGCTGCTTGGGTC	3
GAAGTTGTGGAAGAGTTCGCGTCCGGAAATAGAGTGTACCGACCTCAGTAGCCGTGACTATCGACAGTAGTTTATTATGTGGCGCGTACGATCATTCCACGATG	3
GAAGTTGTGGAAGAGTTCGCGTCCGGAAATAGAGTGTACCGACCTCAGTAGCCGTGACTATCGACAGTTCACTGTGTTGTCAGAATTCGTGGAAGTACTGACATG	3
GAAGTTGTGGAAGAGTTCGCGTCCGGAAATAGAGTGTACCGACCTCAGTAGCCGTGACTCTCGACAGCTCTGTCATCACCAACGCCGTTCTGCTCATCCACGTCC	3
GAATCGTTGGCAGGTCTTCGGTGTGTTCGTAGAGTGTACCGACCTCAGTAGCCGTGACTATCGACAGAGGTGGATTCTGGAACTGGCTGCGAGCAGCATTTAGG	3
GACATCTGCACCAGCATTGGCCTGCGTATTAGAGTGTACCGACCTCAGTAGCCGTGACTATCGACAGACGCGTCTCAATGGCACTATGCATCCATGGAATGGCCC	3
GACATCTGCACCAGCATTGGCCTGCGTATTAGAGTGTACCGACCTCAGTAGCCGTGACTATCGACAGGGTCTGTACTGGAGATTCCTCAGCCTCATGGAGCGGCG	3
GACGGCCACAGGACCTTCAGGACAAGTACTAGAGTGTACCGACCTCAGTAGCCGTGACTATCGACAGTCTTTGGGTTACACTATCAGTGATGTCCTGTAACTTG	3
GAGAGCGTCACTTCATTCTTGGTGGCAAACAGAGTGTACCGACCTCAGTAGCCGTGACTATCGACAGCGGACACTAAATGAGCTAGCTTATGCAGCCGCAAGAGC	3
GAGAGCGTCACTTCATTCTTGGTGGCAAACAGAGTGTACCGACCTCAGTAGCCGTGACTATCGACAGTCGGTGAGAGAGCCATTAGGTTGCTTTCATCGTGTGTC	3
GAGCCAAGCATGGTTTGACTACCTGGTGGGAGAGTGTACCGACCTCAGTAGCCGTGACTATCGACAGACCGATCAGCGCGTTGTATCGGGAGTTCCATTTGATTG	3
GAGCCAAGCATGGTTTGACTACCTGGTGGGAGAGTGTACCGACCTCAGTAGCCGTGACTATCGACAGAGAGAGAATCAATTGCATTGCCTCGGGTGCATGAGCG	3
GAGCCAAGCATGGTTTGACTACCTGGTGGGAGAGTGTACCGACCTCAGTAGCCGTGACTATCGACAGAGGTGGATTCTGGAACTGGCTGCGAGCAGCATTTAGG	3
GAGCCAAGCATGGTTTGACTACCTGGTGGGAGAGTGTACCGACCTCAGTAGCCGTGACTATCGACAGATCGTGTGTATCGGCGTAGGCGTCAAACTCTTTGGCTC	3
GAGCCAAGCATGGTTTGACTACCTGGTGGGAGAGTGTACCGACCTCAGTAGCCGTGACTATCGACAGCCGGGGGTCAACAGACGTATTCGATCTCCGATTTCC	3
GAGCCAAGCATGGTTTGACTACCTGGTGGGAGAGTGTACCGACCTCAGTAGCCGTGACTATCGACAGCGGACACTAAATGAGCTAGCTTATGCAGCCGCAAGAGC	3
GAGCCAAGCATGGTTTGACTACCTGGTGGGAGAGTGTACCGACCTCAGTAGCCGTGACTATCGACAGGGTAAATCAGCGGTGTATGTAAATGGTATTCGGCAGAC	3
GAGCCAAGCATGGTTTGACTACCTGGTGGGAGAGTGTACCGACCTCAGTAGCCGTGACTATCGACAGGGTCTGTACTGGAGATTCCTCAGCCTCATGGAGCGGCG	3
GAGCCAAGCATGGTTTGACTACCTGGTGGGAGAGTGTACCGACCTCAGTAGCCGTGACTATCGACAGTACTTACGCCGGTCACGAATAGGGAACGATTTGTGCAG	3
GAGCCAAGCATGGTTTGACTACCTGGTGGGAGAGTGTACCGACCTCAGTAGCCGTGACTATCGACAGTATTGCTCTTCGTCTCCTTGCCGGTGCTTAAGACACC	3
GAGCCAAGCATGGTTTGACTACCTGGTGGGAGAGTGTACCGACCTCAGTAGCCGTGACTATCGACAGTATTGCTGTGGAATCCCTGGCGATGATGTCTCTTGCTG	3
GAGCCAAGCATGGTTTGACTACCTGGTGGGAGAGTGTACCGACCTCAGTAGCCGTGACTATCGACAGTTCACTGTGTTGTCAGAATTCGTGGAAGTACTGACATG	3
GATAACATCTTCCCAGCTTTGTTTATCACAGAGTGTACCGACCTCAGTAGCCGTGACTATCAACAGATATGGTCAAGCCACGTTGCGCAAACAGGAAGATGTCC	3
GATAACATCTTCCCAGCTTTGTTTATCACAGAGTGTACCGACCTCAGTAGCCGTGACTATCGACAGAAGACGGTAATTTGTAAGAGGACGTTAGCATCATCACC	3
GATAACATCTTCCCAGCTTTGTTTATCACAGAGTGTACCGACCTCAGTAGCCGTGACTATCGACAGACTGGCTGTGTACTGTTTAGCTTAGCTGCCAGCTTGGC	3
GATAACATCTTCCCAGCTTTGTTTATCACAGAGTGTACCGACCTCAGTAGCCGTGACTATCGACAGAGAGAGAATCAATTGCATTGCCTCGGGTGCATGAGCG	3
GATAACATCTTCCCAGCTTTGTTTATCACAGAGTGTACCGACCTCAGTAGCCGTGACTATCGACAGATACATTTCTCCGGTTTGTTTAGACGGTTGTGCTTCTC	3
GATAACATCTTCCCAGCTTTGTTTATCACAGAGTGTACCGACCTCAGTAGCCGTGACTATCGACAGATAGGACCCAAAGCACCTGGTCAACATGGTCAGGCACG	3
GATAACATCTTCCCAGCTTTGTTTATCACAGAGTGTACCGACCTCAGTAGCCGTGACTATCGACAGGGTCTGTACTGGAGATTCCTCAGCCTCATGGAGCGGCG	3
GATAACATCTTCCCAGCTTTGTTTATCACAGAGTGTACCGACCTCAGTAGCCGTGACTATCGACAGGTTTCGTAATTTCTCTGACCTTTATCCAGCTGGTCAG	3
GATAACATCTTCCCAGCTTTGTTTATCACAGAGTGTACCGACCTCAGTAGCCGTGACTATCGACAGTATTCCCCCAACCGGTGGGCATTGACCTTGAACAACTC	3
GATAACATCTTCCCAGCTTTGTTTATCACAGAGTGTACCGACCTCAGTAGCCGTGACTATCGACAGTCATTATACGTCCGTAGGAGGCAAGAATAATTCGAAC	3
GATCGTTATTGGTGAAACAAGCACATAAGGAGAGTGTACCGACCTCAGTAGCCGTGACTATCGACAGCCGGGGGTCAACAGACGTATTCGATCTCCGATTTCC	3
GATCGTTATTGGTGAAACAAGCACATAAGGAGAGTGTACCGACCTCAGTAGCCGTGACTATCGACAGTACTTACGCCGGTCACGAATAGGGAACGATTTGTGCAG	3
GATCGTTATTGGTGAAACAAGCACATAAGGAGAGTGTACCGACCTCAGTAGCCGTGACTATCGACAGTCATTATACGTCCGTAGGAGGCAAGAATAATTCGAAC	3
GATCGTTATTGGTGAAACAAGCACATAAGGAGAGTGTACCGACCTCAGTAGCCGTGACTATCGACAGTGGGTGTGAGGCTGCATCCATTACCTCCTACAGTGCGC	3
GATCGTTATTGGTGAAACAAGCACATAAGGAGAGTGTACCGACCTCAGTAGCCGTGACTATCGACGTGTAGAGTCCATGCATATCAAACAGCCAAATTGTTC	3
GATGCAGAAAGTCATCTGCGCGGAACTGAAAGAGTGTACCGACCTCAGTAGCCGTGACTATCGACAGGGCACGTGCTTGTGCGCGGTGAAAGGCTATATTTCTTC	3
GATGCAGAAAGTCATCTGCGCGGAACTGAAAGAGTGTACCGACCTCAGTAGCCGTGACTATCGACAGGGTAAATCAGCGGTGTATGTAAATGGTATTCGGCAGAC	3
GATGCAGAAAGTCATCTGCGCGGAACTGAAAGAGTGTACCGACCTCAGTAGCCGTGACTATCGACAGTGGTGCTTGCCGGTTTGTGTTCCTCTCGCGTGATCATA	3
GATGCAGAAAGTCATCTGCGCGGAACTGAAAGAGTGTACCGACCTCAGTAGCCGTGACTATCGACAGTTTAGTGATTCAACGGCATTTACAAATTCATCATGACC	3
GATGCTACTTTAGCAATTTGTTGCTGCAAGAGAGTGTACCGACCTCAGTAGCCGTGACTATCGACAGTACTTACGCCGGTCACGAATAGGGAACGATTTGTGCAG	3
GCAGGTAATTTGGGTAGTGCCGCCTTTAACTAGAGTGTACCGACCTCAGTAGCCGTGACTATCGACAGTATTGCTCTTCGTCTCCTTGCCGGTGCTTAAGACACC	3
GCAGTTTGGGTATTATACAACCGCGCCGGCAGAGTGTACCGACCTCAGTAGCCGTGACTATCGACAGACGCGTCTCAATGGCACTATGCATCCATGGAATGGCCC	3
GCAGTTTGGGTATTATACAACCGCGCCGGCAGAGTGTACCGACCTCAGTAGCCGTGACTATCGACAGACTGGCTGTGTACTGTTTAGCTTAGCTGCCAGCTTGGC	3
GCAGTTTGGGTATTATACAACCGCGCCGGCAGAGTGTACCGACCTCAGTAGCCGTGACTATCGACAGTTCACTGTGTTGTCAGAATTCGTGGAAGTACTGACATG	3
GCATCCCGCAGGGTAAGGACATCTCCAGAGAGTGTACCGACCTCAGTAGCCGTGACTATCAACAGATATGGTCAAGCCACGTTGCGCAAACAGGAAGATGTCC	3
GCATCCCGCAGGGTAAGGACATCTCCAGAGAGTGTACCGACCTCAGTAGCCGTGACTATCGACAGACAGTTTTTGGGTATGCCTATTAGTTCCTTGGTGGGAC	3
GCATCCCGCAGGGTAAGGACATCTCCAGAGAGTGTACCGACCTCAGTAGCCGTGACTATCGACAGCCGGGGGTCAACAGACGTATTCGATCTCCGATTTCC	3
GCATCCCGCAGGGTAAGGACATCTCCAGAGAGTGTACCGACCTCAGTAGCCGTGACTATCGACAGGGTAAATCAGCGGTGTATGTAAATGGTATTCGGCAGAC	3
GCATCCCGCAGGGTAAGGACATCTCCAGAGAGTGTACCGACCTCAGTAGCCGTGACTATCGACAGTATTGCTCTTCGTCTCCTTGCCGGTGCTTAAGACACC	3
GCCAAGCCACGCAATAATCAAGCGGGAATCAGAGTGTACCGACCTCAGTAGCCGTGACTATCGACAGTGGTGCTTGCCGGTTTGTGTTCCTCTCGCGTGATCATA	3
GCCAAGCCACGCAATAATCAAGCGGGAATCAGAGTGTACCGACCTCAGTAGCCGTGACTATCGACAGTTTAGTGATTCAACGGCATTTACAAATTCATCATGACC	3
GCGATCTTTGCCCTAATGGGCTCGATAAGGAGAGTGTACCGACCTCAGTAGCCGTGACTATCGACAGAGGTGGATTCTGGAACTGGCTGCGAGCAGCATTTAGG	3
GCGTAACCACCTGCAAGGTTCCGTAACTGAAGAGTGTACCGACCTCAGTAGCCGTGACTATCGACAGACCTTCGATGATGTGATAGCTGCTGTCCAACGTCAAGC	3
GCGTAACCACCTGCAAGGTTCCGTAACTGAAGAGTGTACCGACCTCAGTAGCCGTGACTATCGACAGACGCGTCTCAATGGCACTATGCATCCATGGAATGGCCC	3
GCGTAACCACCTGCAAGGTTCCGTAACTGAAGAGTGTACCGACCTCAGTAGCCGTGACTATCGACAGAGGTGGATTCTGGAACTGGCTGCGAGCAGCATTTAGG	3
GCGTAACCACCTGCAAGGTTCCGTAACTGAAGAGTGTACCGACCTCAGTAGCCGTGACTATCGACAGAGTATTTAATTCGCTGCTCTCCGACGTTCAGATTTCGG	3
GCGTAACCACCTGCAAGGTTCCGTAACTGAAGAGTGTACCGACCTCAGTAGCCGTGACTATCGACAGCCTCTTAGCGAAAGTCGCAAACAGCGCTGCTTGGGTC	3
GCGTAACCACCTGCAAGGTTCCGTAACTGAAGAGTGTACCGACCTCAGTAGCCGTGACTATCGACAGGCAATGGATCCTGATCGAGCACCGGATGTGGTCATCTC	3
GCGTAACCACCTGCAAGGTTCCGTAACTGAAGAGTGTACCGACCTCAGTAGCCGTGACTATCGACAGGGTAAATCAGCGGTGTATGTAAATGGTATTCGGCAGAC	3
GCGTAACCACCTGCAAGGTTCCGTAACTGAAGAGTGTACCGACCTCAGTAGCCGTGACTATCGACAGTAGTTTATTATGTGGCGCGTACGATCATTCCACGATG	3
GCGTAACCACCTGCAAGGTTCCGTAACTGAAGAGTGTACCGACCTCAGTAGCCGTGACTATCGACAGTGTACTAGTAGCGCCAAGTCGCCTTCATCCGTCCTATC	3
GCGTAACCACCTGCAAGGTTCCGTAACTGAAGAGTGTACCGACCTCAGTAGCCGTGACTATCGACAGTTCGGTTAGCCTCCAGCTTGTCTTTGGGAGAGATGATG	3
GCTCATTGTTCGCTCATCTAAAGACTTTCGAGAGTGTACCGACCTCAGTAGCCGTGACTATCGACAGAGAGAGAATCAATTGCATTGCCTCGGGTGCATGAGCG	3
GCTCATTGTTCGCTCATCTAAAGACTTTCGAGAGTGTACCGACTCAGTAGCCGTGACTATCGACAGAGGTGGATTCTGGAACTGGCTGCGAGCAGCATTTAGG	3
GCTCATTGTTCGCTCATCTAAAGACTTTCGAGAGTGTACCGACTCAGTAGCCGTGACTATCGACAGGGGTAATGCCGAAAGCCATTGATGTGCCAGGCCCGCGG	3
GCTCATTGTTCGCTCATCTAAAGACTTTCGAGAGTGTACCGACTCAGTAGCCGTGACTATCGACAGTGGGTGTGAGGCTGCATCCATTACCTCCTACAGTGCGC	3
GCTCCCGCAAGTATGGAAGTAAGTAACTTAAGAGTGTACCGACCTCAGTAGCCGTGACTATCGACAGAGAGAGAATCAATTGCATTGCCTCGGGTGCATGAGCG	3
GCTCCCGCAAGTATGGAAGTAAGTAACTTAAGAGTGTACCGACCTCAGTAGCCGTGACTATCGACAGAGATTATGCGATGCATTTCTACCGCCGGAATTACGTTC	3
GCTCCCGCAAGTATGGAAGTAAGTAACTTAAGAGTGTACCGACCTCAGTAGCCGTGACTATCGACAGATTGCTTGTTCCGGCAAAGGAACAGGATCGGGAAATTG	3
GCTCCCGCAAGTATGGAAGTAAGTAACTTAAGAGTGTACCGACCTCAGTAGCCGTGACTATCGACAGCATTTCTCCTTGATACCCTTCACCACTGTCGCCTTGCC	3
GCTCCCGCAAGTATGGAAGTAAGTAACTTAAGAGTGTACCGACCTCAGTAGCCGTGACTATCGACAGCGGACACTAAATGAGCTAGCTTATGCAGCCGCAAGAGC	3
GCTCCCGCAAGTATGGAAGTAAGTAACTTAAGAGTGTACCGACCTCAGTAGCCGTGACTATCGACAGGGGTAATGCCGAAAGCCATTGATGTGCCAGGCCCGCGG	3
GCTCCCGCAAGTATGGAAGTAAGTAACTTAAGAGTGTACCGACCTCAGTAGCCGTGACTATCGACAGGTTTCGTAATTTCTCTGACCTTTATCCAGCTGGTCAG	3
GCTCCCGCAAGTATGGAAGTAAGTAACTTAAGAGTGTACCGACCTCAGTAGCCGTGACTATCGACAGTACTTACGCCGGTCACGAATAGGGAACGATTTGTGCAG	3
GCTCCCGCAAGTATGGAAGTAAGTAACTTAAGAGTGTACCGACCTCAGTAGCCGTGACTATCGACAGTCACTCGGGCTGACTACCTAATCTTTACGAAGACTGCC	3
GCTCCCGCAAGTATGGAAGTAAGTAACTTAAGAGTGTACCGACCTCAGTAGCCGTGACTATCGACAGTGGGTGTGAGGCTGCATCCATTACCTCCTACAGTGCGC	3
GCTCCCGCAAGTATGGAAGTAAGTAACTTAAGAGTGTACCGACCTCAGTAGCCGTGACTATCGACAGTTCACTGTGTTGTCAGAATTCGTGGAAGTACTGACATG	3
GCTCCCGCAAGTATGGAAGTAAGTAACTTAAGAGTGTACCGACCTCAGTAGCCGTGACTATCGACAGTTTAGTGATTCAACGGCATTTACAAATTCATCATGACC	3
GGAGCGTATACGAATGGGTATATTCCAATAAGAGTGTACCGACCTCAGTAGCCGTGACTATCGACAGAGAGAGAATCAATTGCATTGCCTCGGGTGCATGAGCG	3
GGAGCGTATACGAATGGGTATATTCCAATAAGAGTGTACCGACCTCAGTAGCCGTGACTATCGACAGCCGGGGGTCAACAGACGTATTCGATCTCCGATTTCC	3
GGAGCGTATACGAATGGGTATATTCCAATAAGAGTGTACCGACCTCAGTAGCCGTGACTATCGACAGGGTCTGTACTGGAGATTCCTCAGCCTCATGGAGCGGCG	3
GGAGCGTATACGAATGGGTATATTCCAATAAGAGTGTACCGACCTCAGTAGCCGTGACTATCGACAGGGTTTAATCAATTATCGCGGCATCCAGACGTATC	3
GGAGCGTATACGAATGGGTATATTCCAATAAGAGTGTACCGACCTCAGTAGCCGTGACTATCGACAGGTTTCGTAATTTCTCTGACCTTTATCCAGCTGGTCAG	3
GGAGCGTATACGAATGGGTATATTCCAATAAGAGTGTACCGACCTCAGTAGCCGTGACTATCGACAGTAATTGGACCTGCTTGAACGGATGAAACGTGCCGAACG	3
GGAGCGTATACGAATGGGTATATTCCAATAAGAGTGTACCGACCTCAGTAGCCGTGACTATCGACAGTGGTGCTTGCCGGTTTGTGTTCCTCTCGCGTGATCATA	3
GGAGCGTATACGAATGGGTATATTCCAATAAGAGTGTACCGACCTCAGTAGCCGTGACTATCGACAGTTTAGTGATTCAACGGCATTTACAAATTCATCATGACC	3
GGCAAACAGACATTCGTGTGATCCAACCTGAGAGTGTACCGACCTCAGTAGCCGTGACTATCGACAGTAATTGGACCTGCTTGAACGGATGAAACGTGCCGAACG	3
GGCAACCCAGCAAGGTCGGGTAATTTATACAGAGTGTACCGACCTCAGTAGCCGTGACTATCGACAGACAGGATTCACTGGCAATGATTCTGTTCGTTTCAGTGC	3
GGCAACCCAGCAAGGTCGGGTAATTTATACAGAGTGTACCGACCTCAGTAGCCGTGACTATCGACAGACGCGTCTCAATGGCACTATGCATCCATGGAATGGCCC	3
GGCAACCCAGCAAGGTCGGGTAATTTATACAGAGTGTACCGACCTCAGTAGCCGTGACTATCGACAGAGATTATGCGATGCATTTCTACCGCCGGAATTACGTTC	3
GGCAACCCAGCAAGGTCGGGTAATTTATACAGAGTGTACCGACCTCAGTAGCCGTGACTATCGACAGGGTCTGTACTGGAGATTCCTCAGCCTCATGGAGCGGCG	3
GGCAACCCAGCAAGGTCGGGTAATTTATACAGAGTGTACCGACCTCAGTAGCCGTGACTATCGACAGGGTTTAATCAATTATCGCGGCATCCAGACGTATC	3
GGCAACCCAGCAAGGTCGGGTAATTTATACAGAGTGTACCGACCTCAGTAGCCGTGACTATCGACAGTAATTGGACCTGCTTGAACGGATGAAACGTGCCGAACG	3
GGCATTAATGATCTGGCAGATGAGCGTACCAGAGTGTACCGACCTCAGTAGCCGTGACTATCGACAGAGAGAGAATCAATTGCATTGCCTCGGGTGCATGAGCG	3
GGCATTAATGATCTGGCAGATGAGCGTACCAGAGTGTACCGACCTCAGTAGCCGTGACTATCGACAGATCGTGTGTATCGGCGTAGGCGTCAAACTCTTTGGCTC	3
GGCATTAATGATCTGGCAGATGAGCGTACCAGAGTGTACCGACCTCAGTAGCCGTGACTATCGACAGATTTTAGCTTTGACGTTCTTATCAATTCGACAGGCGTG	3
GGCATTAATGATCTGGCAGATGAGCGTACCAGAGTGTACCGACCTCAGTAGCCGTGACTATCGACAGGGTTTAATCAATTATCGCGGCATCCAGACGTATC	3
GGCATTAATGATCTGGCAGATGAGCGTACCAGAGTGTACCGACCTCAGTAGCCGTGACTATCGACAGTAATTGGACCTGCTTGAACGGATGAAACGTGCCGAACG	3
GGCATTAATGATCTGGCAGATGAGCGTACCAGAGTGTACCGACCTCAGTAGCCGTGACTATCGACAGTATTGCTCTTCGTCTCCTTGCCGGTGCTTAAGACACC	3
GGCCTCAGCTTATTTGCAGGAGTGCTGTTAAGAGTGTACCGACCTCAGTAGCCGTGACTATCGACAGACCGATCAGCGCGTTGTATCGGGAGTTCCATTTGATTG	3
GGCCTCAGCTTATTTGCAGGAGTGCTGTTAAGAGTGTACCGACCTCAGTAGCCGTGACTATCGACAGACGCGTCTCAATGGCACTATGCATCCATGGAATGGCCC	3
GGCCTCAGCTTATTTGCAGGAGTGCTGTTAAGAGTGTACCGACCTCAGTAGCCGTGACTATCGACAGGGCACGTGCTTGTGCGCGGTGAAAGGCTATATTTCTTC	3
GGCCTCAGCTTATTTGCAGGAGTGCTGTTAAGAGTGTACCGACCTCAGTAGCCGTGACTATCGACAGTAATTGGACCTGCTTGAACGGATGAAACGTGCCGAACG	3
GGCCTCAGCTTATTTGCAGGAGTGCTGTTAAGAGTGTACCGACCTCAGTAGCCGTGACTATCGACAGTATTGCTCTTCGTCTCCTTGCCGGTGCTTAAGACACC	3
GGCCTCAGCTTATTTGCAGGAGTGCTGTTAAGAGTGTACCGACCTCAGTAGCCGTGACTATCGACAGTTTAGTGATTCAACGGCATTTACAAATTCATCATGACC	3
GGCCTCAGCTTATTTGCAGGAGTGCTGTTAAGAGTGTACCGACCTCAGTAGCCGTGACTATCGACGTGTAGAGTCCATGCATATCAAACAGCCAAATTGTTC	3
GGCCTTAGGACGAGAATTTGCATAGGCAATAGAGTGTACCGACCTCAGTAGCCGTGACTATCGACAGACTGGCTGTGTACTGTTTAGCTTAGCTGCCAGCTTGGC	3
GGCCTTAGGACGAGAATTTGCATAGGCAATAGAGTGTACCGACCTCAGTAGCCGTGACTATCGACAGTGGTGCTTGCCGGTTTGTGTTCCTCTCGCGTGATCATA	3
GGGTACTGACAAGGCGGTGCGCCCGTTCTAAGAGTGTACCGACCTCAGTAGCCGTGACTATCGACAGACAGGATTCACTGGCAATGATTCTGTTCGTTTCAGTGC	3
GGGTACTGACAAGGCGGTGCGCCCGTTCTAAGAGTGTACCGACCTCAGTAGCCGTGACTATCGACAGCGGACACTAAATGAGCTAGCTTATGCAGCCGCAAGAGC	3
GGGTACTGACAAGGCGGTGCGCCCGTTCTAAGAGTGTACCGACCTCAGTAGCCGTGACTATCGACAGCTGACGACGTCTGCTGCGGCCATTGCAATTGGTATCCG	3
GGGTCGATCCCGAAGATACGAAACAAGAATAGAGTGTACCGACCTCAGTAGCCGTGACTATCGACAGACGCGTCTCAATGGCACTATGCATCCATGGAATGGCCC	3
GGGTCGATCCCGAAGATACGAAACAAGAATAGAGTGTACCGACCTCAGTAGCCGTGACTATCGACAGGCGACCCTTCTGCTCAGTACCCTTATCGATACGTTGAC	3
GGTGTCGGCGTGGGATATTCGTTCTAATTTAGAGTGTACCGACCTCAGTAGCCGTGACTATCGACAGACTGGCTGTGTACTGTTTAGCTTAGCTGCCAGCTTGGC	3
GGTGTCGGCGTGGGATATTCGTTCTAATTTAGAGTGTACCGACCTCAGTAGCCGTGACTATCGACAGAGAGAGAATCAATTGCATTGCCTCGGGTGCATGAGCG	3
GGTGTCGGCGTGGGATATTCGTTCTAATTTAGAGTGTACCGACCTCAGTAGCCGTGACTATCGACAGAGGAGCAGATTTCTTAACGGGATCGTCGAATGCGCCCG	3
GGTGTCGGCGTGGGATATTCGTTCTAATTTAGAGTGTACCGACCTCAGTAGCCGTGACTATCGACAGCCGGGGGTCAACAGACGTATTCGATCTCCGATTTCC	3
GGTGTCGGCGTGGGATATTCGTTCTAATTTAGAGTGTACCGACCTCAGTAGCCGTGACTATCGACAGGGGTAATGCCGAAAGCCATTGATGTGCCAGGCCCGCGG	3
GGTGTCGGCGTGGGATATTCGTTCTAATTTAGAGTGTACCGACCTCAGTAGCCGTGACTATCGACAGGGTAAATCAGCGGTGTATGTAAATGGTATTCGGCAGAC	3
GGTGTCGGCGTGGGATATTCGTTCTAATTTAGAGTGTACCGACCTCAGTAGCCGTGACTATCGACAGGGTCTGTACTGGAGATTCCTCAGCCTCATGGAGCGGCG	3
GGTGTCGGCGTGGGATATTCGTTCTAATTTAGAGTGTACCGACCTCAGTAGCCGTGACTATCGACAGTTCACTGTGTTGTCAGAATTCGTGGAAGTACTGACATG	3
GGTTGCAGAATCATCAGGTGCGGTTTCTGAAGAGTGTACCGACCTCAGTAGCCGTGACTATCAACAGATATGGTCAAGCCACGTTGCGCAAACAGGAAGATGTCC	3
GGTTGCAGAATCATCAGGTGCGGTTTCTGAAGAGTGTACCGACCTCAGTAGCCGTGACTATCGACAGACAGTTTTTGGGTATGCCTATTAGTTCCTTGGTGGGAC	3
GGTTGCAGAATCATCAGGTGCGGTTTCTGAAGAGTGTACCGACCTCAGTAGCCGTGACTATCGACAGACTGGCTGTGTACTGTTTAGCTTAGCTGCCAGCTTGGC	3
GGTTGCAGAATCATCAGGTGCGGTTTCTGAAGAGTGTACCGACCTCAGTAGCCGTGACTATCGACAGATGCGAGTGCAACTTGAACAACCTTTGCGAGCAATTGG	3
GGTTGCAGAATCATCAGGTGCGGTTTCTGAAGAGTGTACCGACCTCAGTAGCCGTGACTATCGACAGCCGGGGGTCAACAGACGTATTCGATCTCCGATTTCC	3
GGTTGCAGAATCATCAGGTGCGGTTTCTGAAGAGTGTACCGACCTCAGTAGCCGTGACTATCGACAGGGCACGTGCTTGTGCGCGGTGAAAGGCTATATTTCTTC	3
GGTTGCAGAATCATCAGGTGCGGTTTCTGAAGAGTGTACCGACCTCAGTAGCCGTGACTATCGACAGGGTCTGTACTGGAGATTCCTCAGCCTCATGGAGCGGCG	3
GGTTGCAGAATCATCAGGTGCGGTTTCTGAAGAGTGTACCGACCTCAGTAGCCGTGACTATCGACAGTCATTATACGTCCGTAGGAGGCAAGAATAATTCGAAC	3
GGTTGCAGAATCATCAGGTGCGGTTTCTGAAGAGTGTACCGACCTCAGTAGCCGTGACTATCGACAGTGGGTGTGAGGCTGCATCCATTACCTCCTACAGTGCGC	3
GGTTGCAGAATCATCAGGTGCGGTTTCTGAAGAGTGTACCGACCTCAGTAGCCGTGACTATCGACAGTGGTGCTTGCCGGTTTGTGTTCCTCTCGCGTGATCATA	3
GGTTGCAGAATCATCAGGTGCGGTTTCTGAAGAGTGTACCGACCTCAGTAGCCGTGACTATCGACGTGTAGAGTCCATGCATATCAAACAGCCAAATTGTTC	3
GTAAGCCTGCAGCAAGCTTGCTGAAATCAGAGAGTGTACCGACCTCAGTAGCCGTGACTATCAACAGATATGGTCAAGCCACGTTGCGCAAACAGGAAGATGTCC	3
GTAAGCCTGCAGCAAGCTTGCTGAAATCAGAGAGTGTACCGACCTCAGTAGCCGTGACTATCGACAGACCTTCGATGATGTGATAGCTGCTGTCCAACGTCAAGC	3
GTAAGCCTGCAGCAAGCTTGCTGAAATCAGAGAGTGTACCGACCTCAGTAGCCGTGACTATCGACAGCATTTCTCCTTGATACCCTTCACCACTGTCGCCTTGCC	3
GTAAGCCTGCAGCAAGCTTGCTGAAATCAGAGAGTGTACCGACCTCAGTAGCCGTGACTATCGACAGCCGGGGGTCAACAGACGTATTCGATCTCCGATTTCC	3
GTAAGCCTGCAGCAAGCTTGCTGAAATCAGAGAGTGTACCGACCTCAGTAGCCGTGACTATCGACAGTATTGCTGTGGAATCCCTGGCGATGATGTCTCTTGCTG	3
GTAAGCCTGCAGCAAGCTTGCTGAAATCAGAGAGTGTACCGACCTCAGTAGCCGTGACTATCGACAGTGGTGCTTGCCGGTTTGTGTTCCTCTCGCGTGATCATA	3
GTAAGCCTGCAGCAAGCTTGCTGAAATCAGAGAGTGTACCGACCTCAGTAGCCGTGACTATCGACAGTTCACTGTGTTGTCAGAATTCGTGGAAGTACTGACATG	3
GTAAGCCTGCAGCAAGCTTGCTGAAATCAGAGAGTGTATCGACCTCAGTAGCCGTGACTATCGACAGACAGTTTTTGGGTATGCCTATTAGTTCCTTGGTGGGAC	3
GTATGATCTAGTCAAGCCCGTCCACCTCCGAGAGTGTACCGACCTCAGTAGCCGTGACTATCGACAGTTCTGCTTTCAGCTACCCGATCCCGATCAACTGGTTCG	3
GTCTACAAACTCAACGTCGATATGCTGGAAAGAGTGTACCGACCTCAGTAGCCGTGACTATCGACAGACCTTCGATGATGTGATAGCTGCTGTCCAACGTCAAGC	3
GTCTACAAACTCAACGTCGATATGCTGGAAAGAGTGTACCGACCTCAGTAGCCGTGACTATCGACAGAGTATTTAATTCGCTGCTCTCCGACGTTCAGATTTCGG	3
GTCTACAAACTCAACGTCGATATGCTGGAAAGAGTGTACCGACCTCAGTAGCCGTGACTATCGACAGATACATTTCTCCGGTTTGTTTAGACGGTTGTGCTTCTC	3
GTCTACAAACTCAACGTCGATATGCTGGAAAGAGTGTACCGACCTCAGTAGCCGTGACTATCGACAGGGTAAATCAGCGGTGTATGTAAATGGTATTCGGCAGAC	3
GTCTACAAACTCAACGTCGATATGCTGGAAAGAGTGTACCGACCTCAGTAGCCGTGACTATCGACAGGTTTCGTAATTTCTCTGACCTTTATCCAGCTGGTCAG	3
GTCTACAAACTCAACGTCGATATGCTGGAAAGAGTGTACCGACCTCAGTAGCCGTGACTATCGACAGTCATTATACGTCCGTAGAAGGCAAGAATAATTCGAAC	3
GTTAATACTCAGTATCTTCAGCTCAGCTGTAGAGTGTACCGAACTCAGTAGCCGTGACTATCGACAGGAGTACATCGACTTAATAGCCCTTTCAGCCAGGTCACC	3
GTTAATACTCAGTATCTTCAGCTCAGCTGTAGAGTGTACCGACCTCAGTAGCCGTGACTATCGACAGAGATTATGAGCCATAGGCGCAGAGAAGCATGCTTAATG	3
GTTAATACTCAGTATCTTCAGCTCAGCTGTAGAGTGTACCGACCTCAGTAGCCGTGACTATCGACAGCCGGGGGTCAACAGACGTATTCGATCTCCGATTTCC	3
GTTACTCCGTCAACATCTCCGCACCATGTAGAGTGTACCGACCTCAGTAGCCGTGACTATCGACAGACCTTCGATGATGTGATAGCTGCTGTCCAACGTCAAGC	3
GTTACTCCGTCAACATCTCCGCACCATGTAGAGTGTACCGACCTCAGTAGCCGTGACTATCGACAGGCGACCCTTCTGCTCAGTACCCTTATCGATACGTTGAC	3
GTTACTCCGTCAACATCTCCGCACCATGTAGAGTGTACCGACCTCAGTAGCCGTGACTATCGACAGGGCACGTGCTTGTGCGCGGTGAAAGGCTATATTTCTTC	3
GTTACTCCGTCAACATCTCCGCACCATGTAGAGTGTACCGACCTCAGTAGCCGTGACTATCGACAGGGTCTGTACTGGAGATTCCTCAGCCTCATGGAGCGGCG	3
GTTACTCCGTCAACATCTCCGCACCATGTAGAGTGTACCGACCTCAGTAGCCGTGACTATCGACGTGTAGAGTCCATGCATATCAAACAGCCAAATTGTTC	3
GTTCTATCGGTGGTCGTCCGACATTACCTAAGAGTGTACCGACCTCAGTAGCCGTGACTATCGACAGAGAGAGAATCAATTGCATTGCCTCGGGTGCATGAGCG	3
GTTCTATCGGTGGTCGTCCGACATTACCTAAGAGTGTACCGACCTCAGTAGCCGTGACTATCGACAGCATTTCTCCTTGATACCCTTCACCACTGTCGCCTTGCC	3
GTTCTATCGGTGGTCGTCCGACATTACCTAAGAGTGTACCGACCTCAGTAGCCGTGACTATCGACAGCTGACGACGTCTGCTGAGGCCATTGCAATTGGTATCCG	3
GTTCTATCGGTGGTCGTCCGACATTACCTAAGAGTGTACCGACCTCAGTAGCCGTGACTATCGACAGGACCGTTTGAATATAAGGATGCGCTGGGTAAGACCGTC	3
GTTCTATCGGTGGTCGTCCGACATTACCTAAGAGTGTACCGACCTCAGTAGCCGTGACTATCGACAGTAATTGGACCTGCTTGAACGGATGAAACGTGCCGAACG	3
GTTCTATCGGTGGTCGTCCGACATTACCTAAGAGTGTACCGACCTCAGTAGCCGTGACTATCGACAGTACTTACGCCGGTCACGAATAGGGAACGATTTGTGCAG	3
GTTCTATCGGTGGTCGTCCGACATTACCTAAGAGTGTACCGACCTCAGTAGCCGTGACTATCGACAGTATTGCTGTGGAATCCCTGGCGATGATGTCTCTTGCTG	3
GTTCTATCGGTGGTCGTCCGACATTACCTAAGAGTGTACCGACCTCAGTAGCCGTGACTATCGACAGTCACTCGGGCTGACTACCTAATCTTTACGAAGACTGCC	3
GTTCTATCGGTGGTCGTCCGACATTACCTAAGAGTGTACCGACCTCAGTAGCCGTGACTATCGACAGTCGGTGAGAGAGCCATTAGGTTGCTTTCATCGTGTGTC	3
GTTCTATCGGTGGTCGTCCGACATTACCTAAGAGTGTACCGACCTCAGTAGCCGTGACTATCGACAGTGGTGCTTGCCGGTTTGTGTTCCTCTCGCGTGATCATA	3
GTTCTATCGGTGGTCGTCCGACATTACCTAAGAGTGTACCGACCTCAGTAGCCGTGACTATCGACGTGTAGAGTCCATGCATATCAAACAGCCAAATTGTTC	3
GTTTTGCTGGCGAGCAGCATAGTCTACTAGAGTGTACCGACCTCAGTAGCCATGACTATCGACAGAGAAATTAGAAACTGGTTGCAGCACAAATGGCAGCAATC	3
GTTTTGCTGGCGAGCAGCATAGTCTACTAGAGTGTACCGACCTCAGTAGCCGTGACTATCGACAGACAGTTTTTGGGTATGCCTATTAGTTCCTTGGTGGGAC	3
GTTTTGCTGGCGAGCAGCATAGTCTACTAGAGTGTACCGACCTCAGTAGCCGTGACTATCGACAGACCTTCGATGATGTGATAGCTGCTGTCCAACGTCAAGC	3
GTTTTGCTGGCGAGCAGCATAGTCTACTAGAGTGTACCGACCTCAGTAGCCGTGACTATCGACAGAGATTATGAGCCATAGGCGCAGAGAAGCATGCTTAATG	3
GTTTTGCTGGCGAGCAGCATAGTCTACTAGAGTGTACCGACCTCAGTAGCCGTGACTATCGACAGATTTTTATACATCGAACTTACACACATCAACACAGTTC	3
GTTTTGCTGGCGAGCAGCATAGTCTACTAGAGTGTACCGACCTCAGTAGCCGTGACTATCGACAGCATTTCTCCTTGATACCCTTCACCACTGTCGCCTTGCC	3
GTTTTGCTGGCGAGCAGCATAGTCTACTAGAGTGTACCGACCTCAGTAGCCGTGACTATCGACAGCCGGGGGTCAACAGACGTATTCGATCTCCGATTTCC	3
GTTTTGCTGGCGAGCAGCATAGTCTACTAGAGTGTACCGACCTCAGTAGCCGTGACTATCGACAGGGGTAATGCCGAAAGCCATTGATGTGCCAGGCCCGCGG	3
GTTTTGCTGGCGAGCAGCATAGTCTACTAGAGTGTACCGACCTCAGTAGCCGTGACTATCGACAGTACTTACGCCGGTCACGAATAGGGAACGATTTGTGCAG	3
GTTTTGCTGGCGAGCAGCATAGTCTACTAGAGTGTACCGACCTCAGTAGCCGTGACTATCGACAGTATTGCTGTGGAATCCCTGGCGATGATGTCTCTTGCTG	3
GTTTTGCTGGCGAGCAGCATAGTCTACTAGAGTGTACCGACCTCAGTAGCCGTGACTATCGACAGTATTTCTAGTTGAACAGTGGTATATCGCCCTTATTCCC	3
GTTTTGCTGGCGAGCAGCATAGTCTACTAGAGTGTACCGACCTCAGTAGCCGTGACTATCGACAGTCATTATACGTCCGTAGGAGGCAAGAATAATTCGAAC	3
GTTTTGCTGGCGAGCAGCATAGTCTACTAGAGTGTACCGACCTCAGTAGCCGTGACTATCGACAGTCGGTGAGAGAGCCATTAGGTTGCTTTCATCGTGTGTC	3
GTTTTGCTGGCGAGCAGCATAGTCTACTAGAGTGTACCGACCTCAGTAGCCGTGACTATCGACAGTTCACTGTGTTGTCAGAATTCGTGGAAGTACTGACATG	3
GTTTTGCTGGCGAGCAGCATAGTCTACTAGAGTGTACCGACCTCAGTAGCCGTGACTATCGACAGTTTAGTGATTCAACGGCATTTACAAATTCATCATGACC	3
TAACAGGCGTACCGGCAGGACAGAGATGTTAGAGTGTACCGACCTCAGTAGCCGTGACTATCGACAGACCTTCGATGATGTGATAGCTGCTGTCCAACGTCAAGC	3
TAACAGGCGTACCGGCAGGACAGAGATGTTAGAGTGTACCGACCTCAGTAGCCGTGACTATCGACAGACGCGTCTCAATGGCACTATGCATCCATGGAATGGCCC	3
TAACAGGCGTACCGGCAGGACAGAGATGTTAGAGTGTACCGACCTCAGTAGCCGTGACTATCGACAGCATTTCTCCTTGATACCCTTCACCACTGTCGCCTTGCC	3
TAACAGGCGTACCGGCAGGACAGAGATGTTAGAGTGTACCGACCTCAGTAGCCGTGACTATCGACAGGGGTAATGCCGAAAGCCATTGATGTGCCAGGCCCGCGG	3
TAACAGGCGTACCGGCAGGACAGAGATGTTAGAGTGTACCGACCTCAGTAGCCGTGACTATCGACAGGGTCTGTACTGGAGATTCCTCAGCCTCATGGAGCAGCG	3
TAACAGGCGTACCGGCAGGACAGAGATGTTAGAGTGTACCGACCTCAGTAGCCGTGACTATCGACAGGGTCTGTACTGGAGATTCCTCGGCCTCATGGAGCGGCG	3
TAACAGGCGTACCGGCAGGACAGAGATGTTAGAGTGTACCGACCTCAGTAGCCGTGACTATCGACAGTCACTCGGGCTGACTACCTAATCTTTACGAAGACTGCC	3
TAACAGGCGTACCGGCAGGACAGAGATGTTAGAGTGTACCGACCTCAGTAGCCGTGACTATCGACAGTGGGTGTGAGGCTGCATCCATTACCTCCTACAGTGCGC	3
TAACAGGCGTACCGGCAGGACAGAGATGTTAGAGTGTACCGACCTCAGTAGCCGTGACTATCGACAGTGTACTAGTAGCGCCAAGTCGCCTTCATCCGTCCTATC	3
TAACAGGCGTACCGGCAGGACAGAGATGTTAGAGTGTACCGACCTCAGTAGCCGTGACTATCGACAGTTTAGTGATTCAACGGCATTTACAAATTCATCATGACC	3
TAACAGGCGTACCGGTAGGACAGAGATGTTAGAGTGTACCGACCTCAGTAGCCGTGACTATCGACAGGGTCTGTACTGGAGATTCCTCAGCCTCATGGAGCGGCG	3
TGAATTTGGTTTAACCTTTGGCGCACCAACAGAGTGTACCGACCTCAGTAGCCGTGACTATCGACAGACCTTCGATGATGTGATAGCTGCTGTCCAACGTCAAGC	3
AAGATTAATATTCATTTGAGTTCCTCTATCAGAGTGTACCGACCTCAGTAGCCGCGACTATCGACAGTGGTGCTTGCCGGTTTGTGTTCCTCTCGCGTGATCATA	2
AAGATTAATATTCATTTGAGTTCCTCTATCAGAGTGTACCGACCTCAGTAGCCGTGACTATCGACAGAAGACGGTAATTTGTAAGAGGACGTTAGCATCATCACC	2
AAGATTAATATTCATTTGAGTTCCTCTATCAGAGTGTACCGACCTCAGTAGCCGTGACTATCGACAGACAGTTTTTGGGTATGCCTATTAGTTCCTTGGTGGGAC	2
AAGATTAATATTCATTTGAGTTCCTCTATCAGAGTGTACCGACCTCAGTAGCCGTGACTATCGACAGAGATTATGAGCCATAGGCGCAGAGAAGCATGCTTAATG	2
AAGATTAATATTCATTTGAGTTCCTCTATCAGAGTGTACCGACCTCAGTAGCCGTGACTATCGACAGCGGACACTAAATGAGCTAGCTTATGCAGCCGCAAGAGC	2
AAGATTAATATTCATTTGAGTTCCTCTATCAGAGTGTACCGACCTCAGTAGCCGTGACTATCGACAGGGTTTAATCAATTATCGCGGCATCCAGACGTATC	2
AAGATTAATATTCATTTGAGTTCCTCTATCAGAGTGTACCGACCTCAGTAGCCGTGACTATCGACAGTATTGCTCTTCGTCTCCTTGCCGGTGCTTAAGACACC	2
AAGATTAATATTCATTTGAGTTCCTCTATCAGAGTGTACCGACCTCAGTAGCCGTGACTATCGACAGTGGTGCTTGCCGGTGCTTAAGACACC	2
AAGATTAATATTCATTTGAGTTCCTCTATCAGAGTGTACCGACCTCAGTAGCCGTGACTATCGACAGTGGTGCTTGCCGGTTTGTGTTCCTCCCGCGTGATCATA	2
AAGATTAATATTCATTTGAGTTCCTCTATCAGAGTGTACCGACCTCAGTAGCCGTGACTATCGACAGTGGTGCTTGCCGGTTTGTGTTCCTCTCGCGTGATCGTA	2
AAGATTAATATTCATTTGAGTTCCTCTATCAGAGTGTACCGACCTCAGTAGCCGTGACTATCGACAGTGTACTAGTAGCGCCAAGTCGCCTTCATCCGTCCTATC	2
AAGATTAATATTCATTTGAGTTCCTCTATCAGAGTGTACCGACCTCAGTAGCCGTGACTCTCGACAGCTCTGTCATCACCAACGCCGTTCTGCTCATCCACGTCC	2
CAAGACGCTAGGTCTGGTTAGTAAGAGCGTAGAGTGTACCGACCTCAGTAGCCGTGACTATCGACAGCCGGGGGTCAACAGACGTATTCGATCTCCGATTTCC	2
CAAGACGCTAGGTCTGGTTAGTAAGAGCGTAGAGTGTACCGACCTCAGTAGCCGTGACTATCGACAGTTCGGTTAGCCTCCAGCTTGTCTTTGGGAGAGATGATG	2
CAATTTGTGTAACGATGGAGGAGCATCAAGAGAGTGTACCGACCTCAGTAGCCGTGACTATCGACAGTACTTACGCCGGTCACGAATAGGGAACGATTTGTGCAG	2
CAATTTGTGTAACGATGGAGGAGCATTAAGAGAGTGTACCGACCTCAGTAGCCGTGACTATCAACAGATATGGTCAAGCCACGTTGCGCAAACAGGAAGATGTCC	2
CAATTTGTGTAACGATGGAGGAGCATTAAGAGAGTGTACCGACCTCAGTAGCCGTGACTATCGACAGACAGGATTCACTGGCAATGATTCTGTTCGTTTCAGTGC	2
CAATTTGTGTAACGATGGAGGAGCATTAAGAGAGTGTACCGACCTCAGTAGCCGTGACTATCGACAGACTGGCTGTGTACTGTTTAGCTTAGCTGCCAGCTTGGC	2
CAATTTGTGTAACGATGGAGGAGCATTAAGAGAGTGTACCGACCTCAGTAGCCGTGACTATCGACAGAGTATTTAATTCGCTGCTCTCCGACGTTCAGATTTCGG	2
CAATTTGTGTAACGATGGAGGAGCATTAAGAGAGTGTACCGACCTCAGTAGCCGTGACTATCGACAGCCGGGGGTCAACAGACGTATTCGATCTCCGATTTCC	2
CAATTTGTGTAACGATGGAGGAGCATTAAGAGAGTGTACCGACCTCAGTAGCCGTGACTATCGACAGGGTAAATCAGCGGTGTATGTAAATGGTATTCGGCAGAC	2
CAATTTGTGTAACGATGGAGGAGCATTAAGAGAGTGTACCGACCTCAGTAGCCGTGACTATCGACAGTACTTACGCCGGACACGAATAGGGAACGATTTGTGCAG	2
CAATTTGTGTAACGATGGAGGAGCATTAAGAGAGTGTACCGACCTCAGTAGCCGTGACTATCGACAGTACTTACGCCGGTCACGAGTAGGGAACGATTTGTGCAG	2
CAATTTGTGTAACGATGGAGGAGCATTAAGAGAGTGTACCGACCTCAGTAGCCGTGACTATCGACAGTGGTGCTTGCCGGTTTGTGTTCCTCTCGCGTGATCATA	2
CAATTTGTGTAACGATGGAGGAGCATTAAGAGAGTGTACCGACCTCAGTAGCCGTGACTATCGACAGTGTACTAGTAGCGCCAAGTCGCCTTCATCCGTCCTATC	2
CAATTTGTGTAACGATGGAGGAGCATTAAGAGAGTGTACCGTCCTCAGTAGCCGTGACTATCGACAGTACTTACGCCGGTCACGAATAGGGAACGATTTGTGCAG	2
CAATTTGTGTAACGATGGATGAGCATTAAGAGAGTGTACCGACCTCAGTAGCCGTGACTATCGACAGTACTTACGCCGGTCACGAATAGGGAACGATTTGTGCAG	2
CACCAACCCTCATAGGCACAGAAGGTACTAAGAGTGTACCGACCTCAGTAGCCGTGACTATCGACAGACAGGATTCACTGGCAATGATTCTGTTCGTTTCAGTGC	2
CACCAACCCTCATAGGCACAGAAGGTACTAAGAGTGTACCGACCTCAGTAGCCGTGACTATCGACAGACCTTCGATGATGTGATAGCTGCTGTCCAACGTCAAGC	2
CACCAACCCTCATAGGCACAGAAGGTACTAAGAGTGTACCGACCTCAGTAGCCGTGACTATCGACAGTATTGCTCTTCGTCTCCTTGCCGGTGCTTAAGACACC	2
CACGATAGGTCACACCGTACGAAATACCGTAGAGTGTACCGACCTCAGTAGCCGTGACTATCGACAGGGGTATCCGGACAGACCCGATGAATTCATCTCCTTTGG	2
CACGGAATTTCTCAGCCAAGCTTGTTAACTAGAGTGTACCGACCTCAGTAGCCGACTATCGACAGCCCTCTCACCATCAATGCTTCCGACGCCCATCTGTGAC	2
CACGGAATTTCTCAGCCAAGCTTGTTAACTAGAGTGTACCGACCTCAGTAGCCGTGACTATCGACAGAGTATTTAATTCGCTGCTCTCCGACGTTCAGATTTCGG	2
CACGGAATTTCTCAGCCAAGCTTGTTAACTAGAGTGTACCGACCTCAGTAGCCGTGACTATCGACAGATACATTCCTCCGGTTTGTTTAGACGGTTGTGCTTCTC	2
CACGGAATTTCTCAGCCAAGCTTGTTAACTAGAGTGTACCGACCTCAGTAGCCGTGACTATCGACAGATTTTAGCTTTGACGTTCTTATCAATTCGACAGGCGTG	2
CACGGAATTTCTCAGCCAAGCTTGTTAACTAGAGTGTACCGACCTCAGTAGCCGTGACTATCGACAGCATTTCTCCTTGATACCCTTCACCACTGTCGCCTTGCC	2
CACGGAATTTCTCAGCCAAGCTTGTTAACTAGAGTGTACCGACCTCAGTAGCCGTGACTATCGACAGCTGACGACGTCTGCTGCGGCCATTGCAATTGGTATCCG	2
CACGGAATTTCTCAGCCAAGCTTGTTAACTAGAGTGTACCGACCTCAGTAGCCGTGACTATCGACAGGGTAAATCAGCGGTGTATGTAAATGGTATTCGGCAGAC	2
CACGGAATTTCTCAGCCAAGCTTGTTAACTAGAGTGTACCGACCTCAGTAGCCGTGACTATCGACAGTCGGTGAGAGAGCCATTAGGTTGCTTTCATCGTGTGTC	2
CACGGAATTTCTCAGCCAAGCTTGTTAACTAGAGTGTACCGACCTCAGTAGCCGTGACTATCGACAGTGGGTGTGAGGCTGCATCCATTACCTCCTACAGTGCGC	2
CACGGAATTTCTCAGCCAAGCTTGTTAACTAGAGTGTGCCGACCTCAGTAGCCGTGACTATCGACAGTACTTACGCCGGTCACGAATAGGGAACGATTTGTGCAG	2
CACGGAATTTGTCAGCCAAGCTTGTTAACTAGAGTGTACCGACCTCAGTAGCCGTGACTATCGACAGATACATTTCTCCGGTTTGTTTAGACGGTTGTGCTTCTC	2
CACGTAATTTCTCAGCCAAGCTTGTTAACTAGAGTGTACCGACCTCAGTAGCCGTGACTATCGACAGATACATTTCTCCGGTTTGTTTAGACGGTTGTGCTTCTC	2
CACGTGCGCCGTAATATCTTTAATTTCCATAGAGTGTACCGACCTCAGTAGCCGTGACTATCGACAGGGGTAATGCCGAAAGCCATTGATGTGCCAGGCCCGCGG	2
CACGTGCGCCGTAATATCTTTAATTTCCATAGAGTGTACCGACCTCAGTAGCCGTGACTATCGACAGGTATTTGGCATTCCCGGCACCCCGTTCGATAG	2
CACTCATCGCATTCTCCTCCTAATAACAATAGAGTGTACCGACCTCAGTAGCCGTGACTATCAACAGATATGGTCAAGCCACGTTGCGCAAACAGGAAGATGTCC	2
CACTCATCGCATTCTCCTCCTAATAACAATAGAGTGTACCGACCTCAGTAGCCGTGACTATCGACAGACGCGTCTCAATGGCACTATGCATCCATGGAATGGCCC	2
CACTCATCGCATTCTCCTCCTAATAACAATAGAGTGTACCGACCTCAGTAGCCGTGACTATCGACAGAGTATTTAATTCGCTGCTCTCCGACGTTCAGATTTCGG	2
CACTCATCGCATTCTCCTCCTAATAACAATAGAGTGTACCGACCTCAGTAGCCGTGACTATCGACAGATTTTTATACATCGAACTTACACACATCAACACAGTTC	2
CACTCATCGCATTCTCCTCCTAATAACAATAGAGTGTACCGACCTCAGTAGCCGTGACTATCGACAGTACTTACGCCGGTCACGAATAGGGAACGATTTGTGCAG	2
CACTCATCGCATTCTCCTCCTAATAACAATAGAGTGTACCGACCTCAGTAGCCGTGACTATCGACAGTCATTATACGTCCGTAGGAGGCAAGAATAATTCGAAC	2
CACTCATCGCATTCTCCTCCTAATAACAATAGAGTGTACCGACCTCAGTAGCCGTGACTATCGACAGTCGCAGGTCACAGCCACGACCGTGCAAGCTTTGCAAAC	2
CACTCATCGCATTCTCCTCCTAATAACAATAGAGTGTACCGACCTCAGTAGCCGTGACTATCGACAGTTCTGCTTTCAGCTACCCGATCCCGATCAACTGGTTCG	2
CACTCATCGCATTCTCCTCCTAATAACAATAGAGTGTACGACCTCAGTAGCCGACTATCGACAGCCCTCTCACCATCAATGCTTCCGACGCCCATCTGTGAC	2
CACTCATCGCATTCTCCTCCTAATAACAATAGAGTGTACGACCTCAGTAGCCGTGACCATCGACAGTAGTTTATTATGTGGCGCGTACGATCATTCCACGATG	2
CACTCATCGCATTCTCCTCCTAATAACAATAGAGTGTACGACCTCAGTAGCCGTGACTATCGACAGACAGGATTCACTGGCAATGATTCTGTTCGTTTCAGTGC	2
CACTCATCGCATTCTCCTCCTAATAACAATAGAGTGTACGACCTCAGTAGCCGTGACTATCGACAGACCTTCGATGATGTGATAGCTGCTGTCCAACGTCAAGC	2
CACTCATCGCATTCTCCTCCTAATAACAATAGAGTGTACGACCTCAGTAGCCGTGACTATCGACAGACGCGTCTCAATGGCACTATGCATCCATGGAATGGCCC	2
CACTCATCGCATTCTCCTCCTAATAACAATAGAGTGTACGACCTCAGTAGCCGTGACTATCGACAGATACATTTCTCCGGTTTGTTTAGACGGTTGTGCTTCTC	2
CACTCATCGCATTCTCCTCCTAATAACAATAGAGTGTACGACCTCAGTAGCCGTGACTATCGACAGATCGTGTGTATCGGCGTAGGCGTCAAACTCTTTGGCTC	2
CACTCATCGCATTCTCCTCCTAATAACAATAGAGTGTACGACCTCAGTAGCCGTGACTATCGACAGCCGGGGGTCAACAGACGTATTCGATCTCCGATTTCC	2
CACTCATCGCATTCTCCTCCTAATAACAATAGAGTGTACGACCTCAGTAGCCGTGACTATCGACAGTAGTTTATTATATGGCGCGTACGATCATTCCACGATG	2
CACTCATCGCATTCTCCTCCTAATAACAATAGAGTGTACGACCTCAGTAGCCGTGACTATCGACAGTAGTTTATTATGTGTCGCGTACGATCATTCCACGATG	2
CACTCATCGCATTCTCCTCCTAATAACAATAGAGTGTACGACCTCAGTAGCCGTGACTATCGACAGTATCGTCTTTGATCCGTCATGCTCGATCTCCTCCTTGG	2
CACTCATCGCATTCTCCTCCTAATAACAATAGAGTGTACGACCTCAGTAGCCGTGACTATCGACAGTCGGTGAGAGAGCCATTAGGTTGCTTTCATCGTGTGTC	2
CACTCATCGCATTCTCCTCCTAATAACAATAGAGTGTACGACCTCAGTAGCCGTGACTATCGACAGTGGTGCTTGCCGGTTTGTGTTCCTCTCGCGTGATCATA	2
CACTCATCGCATTCTCCTCCTAATAACAATAGAGTGTACGACCTCAGTAGCCGTGACTATCGACAGTTTAGTGATTCAACGGCATTTACAAATTCATCATGACC	2
CACTCATCGCATTCTCCTCCTAATAACAATAGAGTGTACGACCTCAGTAGCTGTGACTATCGACAGTAGTTTATTATGTGGCGCGTACGATCATTCCACGATG	2
CACTTGTATGATGGCGCTTTACGTCCATTAAGAGTGTACCGACCTCAGAAGCCGTGACTATCGACAGAGTTGTTAGCTTGATGATGGGTTCGCCGCCGTCTATTC	2
CACTTGTATGATGGCGCTTTACGTCCATTAAGAGTGTACCGACCTCAGTAACCGTGACTATCGACAGAGTTGTTAGCTTGATGATGGGTTCGCCGCCGTCTATTC	2
CACTTGTATGATGGCGCTTTACGTCCATTAAGAGTGTACCGACCTCAGTAGCCGTGACTATCGACAGACTGGCTGTGTACTGTTTAGCTTAGCTGCCAGCTTGGC	2
CACTTGTATGATGGCGCTTTACGTCCATTAAGAGTGTACCGACCTCAGTAGCCGTGACTATCGACAGCGGACACTAAATGAGCTAGCTTATGCAGCCGCAAGAGC	2
CACTTGTATGATGGCGCTTTACGTCCATTAAGAGTGTACCGACCTCAGTAGCCGTGACTATCGACAGGGTCTGTACTGGAGATTCCTCAGCCTCATGGAGCGGCG	2
CACTTGTATGATGGCGCTTTACGTCCATTAAGAGTGTACCGACCTCAGTAGCCGTGACTATCGACAGGGTTTAATCAATTATCGCGGCATCCAGACGTATC	2
CACTTGTATGATGGCGCTTTACGTCCATTAAGAGTGTACCGACCTCAGTAGCCGTGACTATCGACAGTCGGTGAGAGAGCCATTAGGTTGCTTTCATCGTGTGTC	2
CACTTGTATGATGGCGCTTTACGTCCATTAAGAGTGTACCGACCTCAGTAGCCGTGACTATCGACAGTGGGTGTGAGGCTGCATCCATTACCTCCTACAGTGCGC	2
CACTTGTATGATGGCGCTTTACGTCCATTAAGAGTGTACCGACCTCAGTAGCCGTGACTATCGACAGTTCACTGTGTTGTCAGAATTCGTGGAAGTACTGACATG	2
CAGAGTTCCTCGTTTCGCGGAGAAGCACGTAGAGTGTACCGACCTCAGTAGCCGTGACTATCGACAGAGAGAGAATCAATTGCATTGCCTCGGGTGCATGAGCG	2
CAGAGTTCCTCGTTTCGCGGAGAAGCACGTAGAGTGTACCGACCTCAGTAGCCGTGACTATCGACAGCCGGGGGTCAACAGACGTATTCGATCTCCGATTTCC	2
CAGAGTTCCTCGTTTCGCGGAGAAGCACGTAGAGTGTACCGACCTCAGTAGCCGTGACTATCGACAGTTCACTGTGTTGTCAGAATTCGTGGAAGTACTGACATG	2
CATCATTGAATAAGGGCCGGGAATTGCGAAAGAGTGTACCGACCTCAGTAGCCGTGACTATCGACAGACCTTCGATGATGTGATAGCTGCTGTCCAACGTCAAGC	2
CATCATTGAATAAGGGCCGGGAATTGCGAAAGAGTGTACCGACCTCAGTAGCCGTGACTATCGACAGTAATTGGACCTGCTTGAACGGATGAAACGTGCCGAACG	2
CATGACGTAGAAGAGAAAGTTGTTAGAGAAGAGTGTACCGACCTCAGTAGCCGTGACTATCGACAGAGGTGGATTCTGGAACTGGCTGCGAGCAGCATTTAGG	2
CATGACGTAGCAAGAGAAAGTTGTTAGAGAAGAGTGTACCGACCTCAGTAGCCGTGACTATCGACAGACAGGATTCACTGGCAATGATTCTGTTCGTTTCAGTGC	2
CATGACGTAGCAAGAGAAAGTTGTTAGAGAAGAGTGTACCGACCTCAGTAGCCGTGACTATCGACAGAGATGGATTCTGGAACTGGCTGCGAGCAGCATTTAGG	2
CATGACGTAGCAAGAGAAAGTTGTTAGAGAAGAGTGTACCGACCTCAGTAGCCGTGACTATCGACAGAGATTATGAGCCATAGGCGCAGAGAAGCATGCTTAATG	2
CATGACGTAGCAAGAGAAAGTTGTTAGAGAAGAGTGTACCGACCTCAGTAGCCGTGACTATCGACAGAGGTGGATTCTGGAACCGGCTGCGAGCAGCATTTAGG	2
CATGACGTAGCAAGAGAAAGTTGTTAGAGAAGAGTGTACCGACCTCAGTAGCCGTGACTATCGACAGCATTTCTCCTTGATACCCTTCACCACTGTCGCCTTGCC	2
CATGACGTAGCAAGAGAAAGTTGTTAGAGAAGAGTGTACCGACCTCAGTAGCCGTGACTATCGACAGCCTCTTAGCGAAAGTCGCAAACAGCGCTGCTTGGGTC	2
CATGACGTAGCAAGAGAAAGTTGTTAGAGAAGAGTGTACCGACCTCAGTAGCCGTGACTATCGACAGGCGACCCTTCTGCTCAGTACCCTTATCGATACGTTGAC	2
CATGACGTAGCAAGAGAAAGTTGTTAGAGAAGAGTGTACCGACCTCAGTAGCCGTGACTATCGACAGGGGTAATGCCGAAAGCCATTGATGTGCCAGGCCCGCGG	2
CATGACGTAGCAAGAGAAAGTTGTTAGAGAAGAGTGTACCGACCTCAGTAGCCGTGACTATCGACAGTATTCCCCCAACCGGTGGGCATTGACCTTGAACAACTC	2
CATGACGTAGCAAGAGAAAGTTGTTAGAGAAGAGTGTACCGACCTCAGTAGCCGTGACTATCGACAGTATTGCTCTTCGTCTCCTTGCCGGTGCTTAAGACACC	2
CATGACGTAGCAAGAGAAAGTTGTTAGAGAAGAGTGTACCGACCTCAGTAGCCGTGACTATCGACAGTATTTCTAGTTGAACAGTGGTATATCGCCCTTATTCCC	2
CATGACGTAGCAAGAGAAAGTTGTTAGAGAAGAGTGTACCGACCTCAGTAGCCGTGACTATCGACAGTCATTATACGTCCGTAGGAGGCAAGAATAATTCGAAC	2
CATGACGTAGCAAGAGAAAGTTGTTAGAGAAGAGTGTACCGACCTCAGTAGCCGTGACTATCGACAGTGGTGCTTGCCGGTTTGTGTTCCTCTCGCGTGATCATA	2
CATGACGTAGCAAGAGAAAGTTGTTAGAGAAGAGTGTACCGACCTCAGTAGCCGTGACTATCGACAGTTCACTGTGTTGTCAGAATTCGTGGAAGTACTGACATG	2
CATGACGTAGCAAGAGAAAGTTGTTAGAGAAGAGTGTACCGACCTCAGTAGCCGTGACTATCGACAGTTCGGTTAGCCTCCAGCTTGTCTTTGGGAGAGATGATG	2
CATGACGTAGCAAGAGAAAGTTGTTAGAGAAGAGTGTACCGACCTCAGTAGCCGTGACTATCGACAGTTCTGCTTTCAGCTACCCGATCCCGATCAACTGGTTCG	2
CATGACGTAGCAAGAGAAAGTTGTTAGAGAAGAGTGTACCGACCTCAGTAGCCGTGACTATCGACAGTTGGGACAAGCTCCCTCATCCCATGTCTCTGGGTTTCC	2
CATGACGTAGCAAGAGAAAGTTGTTAGGGAAGAGTGTACCGACCTCAGTAGCCGTGACTATCGACAGAGGTGGATTCTGGAACTGGCTGCGAGCAGCATTTAGG	2
CCACACATAACACAGCTGAACCGGTCGAGTAGAGTGTACCGACCCAGTAGCCGTGACTATCGACAGATTTTTATACATCGAACTTACACACATCAACACAGTTC	2
CCACCCGTGCCAAGGGAAGGATATGGTGCAGAGTGTACCGACCCAGTAGCCGTGACTATCGACAGTCGGTGAGAGAGCCATTAGGTTGCTTTCATCGTGTGTC	2
CCACCCGTGCCAAGGGAAGGATATGGTGCAGAGTGTACCGACCTCAATAGCCGTGACTATCGACAGTGTTCCGCCGTCTTCCTCGTATCACGCCATTTGGCTTG	2
CCACCCGTGCCAAGGGAAGGATATGGTGCAGAGTGTACCGACCTCAGTAGCCGTGACTATCGACAGACAGGATTCACTGGCAATGATTCTGTTCGTTTCAGTGC	2
CCACCCGTGCCAAGGGAAGGATATGGTGCAGAGTGTACCGACCTCAGTAGCCGTGACTATCGACAGACAGTTTTTGGGTATGCCTATTAGTTCCTTGGTGGGAC	2
CCACCCGTGCCAAGGGAAGGATATGGTGCAGAGTGTACCGACCTCAGTAGCCGTGACTATCGACAGACCTTCGATGATGTGATAGCTGCTGTCCAACGTCAAGC	2
CCACCCGTGCCAAGGGAAGGATATGGTGCAGAGTGTACCGACCTCAGTAGCCGTGACTATCGACAGAGTTGTTAGCTTGATGATGGGTTCGCCGCCGTCTATTC	2
CCACCCGTGCCAAGGGAAGGATATGGTGCAGAGTGTACCGACCTCAGTAGCCGTGACTATCGACAGATTTTAGCTTTGACGTTCTTATCAATTCGACAGGCGTG	2
CCACCCGTGCCAAGGGAAGGATATGGTGCAGAGTGTACCGACCTCAGTAGCCGTGACTATCGACAGCCCTCTCACCATCAATGCTTCCGACGCCCATCTGTGAC	2
CCACCCGTGCCAAGGGAAGGATATGGTGCAGAGTGTACCGACCTCAGTAGCCGTGACTATCGACAGCCTCTTAGCGAAAGTCGCAAACAGCGCTGCTTGGGTC	2
CCACCCGTGCCAAGGGAAGGATATGGTGCAGAGTGTACCGACCTCAGTAGCCGTGACTATCGACAGGAACAACTCGCAAAGGCTTAAATAAAGGCGGTTTAACC	2
CCACCCGTGCCAAGGGAAGGATATGGTGCAGAGTGTACCGACCTCAGTAGCCGTGACTATCGACAGGAGTACATCGACTTAATAGCCCTTTCAGCCAGGTCACC	2
CCACCCGTGCCAAGGGAAGGATATGGTGCAGAGTGTACCGACCTCAGTAGCCGTGACTATCGACAGGGGTAATGCCGAAAGCCATTGATGTGCCAGGCCCGCGG	2
CCACCCGTGCCAAGGGAAGGATATGGTGCAGAGTGTACCGACCTCAGTAGCCGTGACTATCGACAGGGTAAATCAGCGGTGTATGTAAATGGTATTCGGCAGAC	2
CCACCCGTGCCAAGGGAAGGATATGGTGCAGAGTGTACCGACCTCAGTAGCCGTGACTATCGACAGTATTGCTCTTCGTCTCCTTGCCGGTGCTTAAGACACC	2
CCACCCGTGCCAAGGGAAGGATATGGTGCAGAGTGTACCGACCTCAGTAGCCGTGACTATCGACAGTATTTCTAGTTGAACAGTGGTATATCGCCCTTATTCCC	2
CCACCCGTGCCAAGGGAAGGATATGGTGCAGAGTGTACCGACCTCAGTAGCCGTGACTATCGACAGTCGGTGAGAGAGCCATTAGGTTGCTTTCATCGCGTGTC	2
CCACCCGTGCCAAGGGAAGGATATGGTGCAGAGTGTACCGACCTCAGTAGCCGTGACTATCGACAGTTGGTGAGAGAGCCATTAGGTTGCTTTCATCGTGTGTC	2
CCACCCGTGCCAAGGGAAGGATATGGTTCAGAGTGTACCGACCTCAGTAGCCGTGACTATCGACAGTCGGTGAGAGAGCCATTAGGTTGCTTTCATCGTGTGTC	2
CCACCCGTGCCAAGGGAAGGGTATGGCGCAGAGTGTACCGACCTCAGTAGCCGTGACTATCGACAGTCGGTGAGAGAGCCATTAGGTTGCTTTCATCGTGTGTC	2
CCAGACTGGCTGACAGCTCTCAATAGTCCTAGAGTGTACCGACCTCAGTAGCCGTGACTATCGACAGACGCGTCTCAATGGCACTATGCATCCATGGAATGGCCC	2
CCAGACTGGCTGACAGCTCTCAATAGTCCTAGAGTGTACCGACCTCAGTAGCCGTGACTATCGACAGCATTTCTCCTTGATACCCTTCACCACTGTCGCCTTGCC	2
CCAGACTGGCTGACAGCTCTCAATAGTCCTAGAGTGTACCGACCTCAGTAGCCGTGACTATCGACAGGGTCTGTACTGGAGATTCCTCAGCCTCATGGAGCGGCG	2
CCAGACTGGCTGACAGCTCTCAATAGTCCTAGAGTGTACCGACCTCAGTAGCCGTGACTATCGACAGTATTTCTAGTTGAACAGTGGTATATCGCCCTTATTCCC	2
CCAGAGGTGGTAATTAATAGTGGTACCGCTAGAGTGTACCGACCTCAGTAGCCGACTATCGACAGCCCTCTCACCATCAATGCTTCCGACGCCCATCTGTGAC	2
CCAGAGGTGGTAATTAATAGTGGTACCGCTAGAGTGTACCGACCTCAGTAGCCGTGACTATCGACAGACAGGATTCACTGGCAATGATTCTGTTCGTTTCAGTGC	2
CCAGAGGTGGTAATTAATAGTGGTACCGCTAGAGTGTACCGACCTCAGTAGCCGTGACTATCGACAGACCTTCGATGATGTGATAGCTGCTGTCCAACGTCAAGC	2
CCAGAGGTGGTAATTAATAGTGGTACCGCTAGAGTGTACCGACCTCAGTAGCCGTGACTATCGACAGCCCTCTCACCATCAATGCTTCCGACGCCCATCTGTGAC	2
CCAGAGGTGGTAATTAATAGTGGTACCGCTAGAGTGTACCGACCTCAGTAGCCGTGACTATCGACAGCTGACGACGTCTGCTGCGGCCATTGCAATTGGTATCCG	2
CCAGAGGTGGTAATTAATAGTGGTACCGCTAGAGTGTACCGACCTCAGTAGCCGTGACTATCGACAGGCGACCCTTCTGCTCAGTACCCTTATCGATACGTTGAC	2
CCAGAGGTGGTAATTAATAGTGGTACCGCTAGAGTGTACCGACCTCAGTAGCCGTGACTATCGACAGTAATTGGACCTGCTTGAACGGATGAAACGTGCCGAACG	2
CCAGAGGTGGTAATTAATAGTGGTACCGCTAGAGTGTACCGACCTCAGTAGCCGTGACTATCGACAGTATTGCTCTTCGTCTCCTTGCCGGTGCTTAAGACACC	2
CCAGAGGTGGTAATTAATAGTGGTACCGCTAGAGTGTACCGACCTCAGTAGCCGTGACTATCGACAGTCGGTGAGAGAGCCATTAGGTTGCTTTCATCGTGTGTC	2
CCAGAGGTGGTAATTAATAGTGGTACCGCTAGAGTGTACCGACCTCAGTAGCCGTGACTATCGACAGTTGGGACAAGCTCCCTCATCCCATGTCTCTGGGTTTCC	2
CCAGATGGCTGACAGCTCTCAATAGCCCTAGAGTGTACCGACCTCAGTAGCCGTGACTATCGACAGGTTTCGTAATTTCTCTGACCTTTATCCAGCTGGTCAG	2
CCAGATGGCTGACAGCTCTCAATAGTCCTAGAGTGTACCGACCTCAGTAGCCGTAACTATCGACAGGTTTCGTAATTTCTCTGACCTTTATCCAGCTGGTCAG	2
CCAGATGGCTGACAGCTCTCAATAGTCCTAGAGTGTACCGACCTCAGTAGCCGTGACTATCGACAGACAGGATTCACTGGCAATGATTCTGTTCGTTTCAGTGC	2
CCAGATGGCTGACAGCTCTCAATAGTCCTAGAGTGTACCGACCTCAGTAGCCGTGACTATCGACAGACCGATCAGCGCGTTGTATCGGGAGTTCCATTTGATTG	2
CCAGATGGCTGACAGCTCTCAATAGTCCTAGAGTGTACCGACCTCAGTAGCCGTGACTATCGACAGACTGGCTGTGTACTGTTTAGCTTAGCTGCCAGCTTGGC	2
CCAGATGGCTGACAGCTCTCAATAGTCCTAGAGTGTACCGACCTCAGTAGCCGTGACTATCGACAGAGAAATTAGAAACTGGTTGCAGCACAAATGGCAGCAATC	2
CCAGATGGCTGACAGCTCTCAATAGTCCTAGAGTGTACCGACCTCAGTAGCCGTGACTATCGACAGAGGTGGATTCTGGAACTGGCTGCGAGCAGCATTTAGG	2
CCAGATGGCTGACAGCTCTCAATAGTCCTAGAGTGTACCGACCTCAGTAGCCGTGACTATCGACAGATACATTTCTCCGGTTTGTTTAGACGGTTGTGCTTCTC	2
CCAGATGGCTGACAGCTCTCAATAGTCCTAGAGTGTACCGACCTCAGTAGCCGTGACTATCGACAGGTTTCGTAATTCCTCTGACCTTTATCCAGCTGGTCAG	2
CCAGATGGCTGACAGCTCTCAATAGTCCTAGAGTGTACCGACCTCAGTAGCCGTGACTATCGACAGGTTTCGTAATTTCTCTGACCTTTATCCAGCTGATCAG	2
CCAGATGGCTGACAGCTCTCAATAGTCCTAGAGTGTACCGACCTCAGTAGCCGTGACTATCGACAGTACTTACGCCGGTCACGAATAGGGAACGATTTGTGCAG	2
CCAGATGGCTGACAGCTCTCAATAGTCCTAGAGTGTACCGACCTCAGTAGCCGTGACTATCGACAGTATTGCTGTGGAATCCCTGGCGATGATGTCTCTTGCTG	2
CCAGATGGCTGACAGCTCTCAATAGTCCTAGAGTGTACCGACCTCAGTAGCCGTGACTATCGACAGTCTTTATCATTTCTCTGACCTTTATCCAGCTGGATCAG	2
CCAGATGGCTGACAGCTCTCAATAGTCCTAGAGTGTACCGACCTCAGTAGCCGTGTCTATCGACAGGTTTCGTAATTTCTCTGACCTTTATCCAGCTGGTCAG	2
CCAGCATTCTCTTCCTGTGCTGTGCAATATAGAGTGTACCGACCTCAGTAGCCGTGACTACGACAGATGAGGCGGGCGTGGGATGTATGTAGCCGAGGCGATTC	2
CCCGGTAGACGGATAATGCGATGGGTCCATAGAGTGTACCGACCTCAGTAGCCGTGACTATCGACAGATTTATCGGGAGTTTGTTGATAACTTTCCCGCGCTCTG	2
CCCGGTAGACGGATAATGCGATGGGTCCATAGAGTGTACCGACCTCAGTAGCCGTGACTATCGACAGGGCACGTGCTTGTGCGCGGTGAAAGGCTATATTTCTTC	2
CCCGGTAGACGGATAATGCGATGGGTCCATAGAGTGTACCGACCTCAGTAGCCGTGACTATCGACAGGGTAAATCAGCGGTGTATGTAAATGGTATTCGGCAGAC	2
CCCGGTAGACGGATAATGCGATGGGTCCATAGAGTGTACCGACCTCAGTAGCCGTGACTATCGACAGGGTTAATGCCGAAAGCCATTGATGTGCCAGGCCCGCGG	2
CCCGGTAGACGGATAATGCGATGGGTCCATAGAGTGTACCGACCTCAGTAGCCGTGACTATCGACAGTGTACTAGTAGCGCCAAGTCGCCTTCATCCGTCCTATC	2
CCCGGTAGACGGATAATGCGATGGGTCCATAGAGTGTACCGACCTCAGTAGCCGTGACTATCGACAGTGTTCCGCCGTCTTCCTCGTATCACGCCATTTGGCTTG	2
CCCGGTAGACGGATAATGCGATGGGTCCATAGAGTGTACCGACCTCAGTAGCCGTGACTATCGACAGTTCTGCTTTCAGCTACCCGATCCCGATCAACTGGTTCG	2
CCCGGTAGACGGATAATGCGATGGGTCCATAGAGTGTACCGACCTCAGTAGCCGTGACTATCGACAGTTGGGACAAGCTCCCTCATCCCATGTCTCTGGGTTTCC	2
CCCGGTAGACGGATAATGCGATGGGTCCATAGAGTGTACCGACCTCAGTAGCCGTGACTATCGATAGGGGTAATGCCGAAAGCCATTGATGTGCCAGGCCCGCGG	2
CCGAGAGGATGCATATGTATCAATGCTAGCAGAGTGTACCGACCTCAGTAGCCGTGACTATCGACAGATAGGACCCAAAGCACCTGGTCAACATGGTCAGGCACG	2
CCGAGAGGATGCATATGTATCAATGCTAGCAGAGTGTACCGACCTCAGTAGCCGTGACTATCGACAGATTGGGTTCCTTTACCATGCTCTCTAATTTCGGTTCTC	2
CCGAGAGGATGCATATGTATCAATGCTAGCAGAGTGTACCGACCTCAGTAGCCGTGACTATCGACAGCCGGGGGTCAACAGACGTATTCGATCTCCGATTTCC	2
CCGAGAGGATGCATATGTATCAATGCTAGCAGAGTGTACCGACCTCAGTAGCCGTGACTATCGACAGGGGTAATGCCGAAAGCCATTGATGTGCCAGGCCCGCGG	2
CCGAGAGGATGCATATGTATCAATGCTAGCAGAGTGTACCGACCTCAGTAGCCGTGACTATCGACAGTATTGCTCTTCGTCTCCTTGCCGGTGCTTAAGACACC	2
CCGCACATAACACAGCTGAACCGGTCGAGTAGAGTGTACCGACCCAGTAGCCGTGACTATCAACAGATATGGTCAAGCCACGTTGCGCAAACAGGAAGATGTCC	2
CCGCACATAACACAGCTGAACCGGTCGAGTAGAGTGTACCGACCCAGTAGCCGTGACTATCGACAGACCTTCGATGATGTGATAGCTGCTGTCCAACGTCAAGC	2
CCGCACATAACACAGCTGAACCGGTCGAGTAGAGTGTACCGACCCAGTAGCCGTGACTATCGACAGAGAAATTAGAAACTGGTTGCAGCACAAATGGCAGCAATC	2
CCGCACATAACACAGCTGAACCGGTCGAGTAGAGTGTACCGACCCAGTAGCCGTGACTATCGACAGAGATTATGCGATGCATTTCTACCGCCGGAATTACGTTC	2
CCGCACATAACACAGCTGAACCGGTCGAGTAGAGTGTACCGACCCAGTAGCCGTGACTATCGACAGGACCGTTTGAATATAAGGATGCGCTGGGTAAGACCGTC	2
CCGCACATAACACAGCTGAACCGGTCGAGTAGAGTGTACCGACCCAGTAGCCGTGACTATCGACAGTAGTTTATTATGTGGCGCGTACGATCATTCCACGATG	2
CCGCACATAACACAGCTGAACCGGTCGAGTAGAGTGTACCGACCCAGTAGCCGTGACTATCGACAGTTCACTGTGTTGTCAGAATTCGTGGAAGTACTGACATG	2
CCGCACATAACACAGCTGAACCGGTCGAGTAGAGTGTACCGACCCAGTAGCCGTGACTATCTACAGATTTTTATACATCGAACTTACACACATCAACACAGTTC	2
CCGCACATAACACAGCTGAACCGGTCGAGTAGAGTGTACCGACCTCAGTAGCCGTGACTATCAACAGATATGGTCAAGCCACGTTGCGCAAACAGGAAGATGTCC	2
CCGCACATAACACAGCTGAACCGGTCGAGTAGAGTGTACCGACCTCAGTAGCCGTGACTATCGACAGACCGATCAGCGCGTTGTATCGGGAGTTCCATTTGATTG	2
CCGCACATAACACAGCTGAACCGGTCGAGTAGAGTGTACCGACCTCAGTAGCCGTGACTATCGACAGACGCGTCTCAATGGCACTATGCATCCATGGAATGGCCC	2
CCGCACATAACACAGCTGAACCGGTCGAGTAGAGTGTACCGACCTCAGTAGCCGTGACTATCGACAGAGGTGGATTCTGGAACTGGCTGCGAGCAGCATTTAGG	2
CCGCACATAACACAGCTGAACCGGTCGAGTAGAGTGTACCGACCTCAGTAGCCGTGACTATCGACAGCATTTCTCCTTGATACCCTTCACCACTGTCGCCTTGCC	2
CCGCACATAACACAGCTGAACCGGTCGAGTAGAGTGTACCGACCTCAGTAGCCGTGACTATCGACAGCTGACGACGTCTGCTGCGGCCATTGCAATTGGTATCCG	2
CCGCACATAACACAGCTGAACCGGTCGAGTAGAGTGTACCGACCTCAGTAGCCGTGACTATCGACAGGCGACCCTTCTGCTCAGTACCCTTATCGATACGTTGAC	2
CCGCACATAACACAGCTGAACCGGTCGAGTAGAGTGTACCGACCTCAGTAGCCGTGACTATCGACAGGGCACGTGCTTGTGCGCGGTGAAAGGCTATATTTCTTC	2
CCGCACATAACACAGCTGAACCGGTCGAGTAGAGTGTACCGACCTCAGTAGCCGTGACTATCGACAGGGTTTAATCAATTATCGCGGCATCCAGACGTATC	2
CCGCACATAACACAGCTGAACCGGTCGAGTAGAGTGTACCGACCTCAGTAGCCGTGACTATCGACAGTACTTACGCCGGTCACGAATAGGGAACGATTTGTGCAG	2
CCGCACATAACACAGCTGAACCGGTCGAGTAGAGTGTACCGACCTCAGTAGCCGTGACTATCGACAGTCGTTAGTGGTTTCCAGTGGATTGCGATTGATTACGCT	2
CCGCACATAACACAGCTGAACCGGTCGAGTAGAGTGTACCGACCTCAGTAGCCGTGACTATCGACGTGTAGAGTCCATGCATATCAAACAGCCAAATTGTTC	2
CCGCACATAACACAGCTGAACCGGTCGAGTAGAGTGTACCGACTCAGTAGCCGTGACTATCGACAGATTGCTTGTTCCGGCAAAGGAACAGGATCGGGAAATTG	2
CCGCACATAACACAGCTGAACCGGTTGAGTAGAGTGTACCGACCCAGTAGCCGTGACTATCGACAGATTTTTATACATCGAACTTACACACATCAACACAGTTC	2
CCTCAGGAGTTTGGGTTCGCCAGCATGTGCAGAGTGTACCGACCTCAGTAGCCGTGACTATCGACAGCATTTCTCCTTGATACCCTTCACCACTGTCGCCTTGCC	2
CCTCAGGAGTTTGGGTTCGCCAGCATGTGCAGAGTGTACCGACCTCAGTAGCCGTGACTATCGACAGTACTTACGCCGGTCACGAATAGGGAACGATTTGTGCAG	2
CCTTATAATGTGATGACGTTCACGGATTCGAGAGTGTACCGACCTCAGTAGCCGACTATCGACAGCCCTCTCACCATCAATGCTTCCGACGCCCATCTGTGAC	2
CCTTATAATGTGATGACGTTCACGGATTCGAGAGTGTACCGACCTCAGTAGCCGTGACTATCGACAGACGCGTCTCAATGGCACTATGCATCCATGGAATGGCCC	2
CCTTATAATGTGATGACGTTCACGGATTCGAGAGTGTACCGACCTCAGTAGCCGTGACTATCGACAGAGGAGCAGATTTCTTAACGGGATCGTCGAATGCGCCCG	2
CCTTATAATGTGATGACGTTCACGGATTCGAGAGTGTACCGACCTCAGTAGCCGTGACTATCGACAGATTGCTTGTTCCGGCAAAGGAACAGGATCGGGAAATTG	2
CCTTATAATGTGATGACGTTCACGGATTCGAGAGTGTACCGACCTCAGTAGCCGTGACTATCGACAGATTTTAGCTTTGACGTTCTTATCAATTCGACAGGCGTG	2
CCTTATAATGTGATGACGTTCACGGATTCGAGAGTGTACCGACCTCAGTAGCCGTGACTATCGACAGCCAGTATTGGTTATCCCGCTTCACACGTCTGGTGAGTG	2
CCTTATAATGTGATGACGTTCACGGATTCGAGAGTGTACCGACCTCAGTAGCCGTGACTATCGACAGCCGGGGGTCAACAGACGTATTCGATCTCCGATTTCC	2
CCTTATAATGTGATGACGTTCACGGATTCGAGAGTGTACCGACCTCAGTAGCCGTGACTATCGACAGCCTCTTAGCGAAAGTCGCAAACAGCGCTGCTTGGGTC	2
CCTTATAATGTGATGACGTTCACGGATTCGAGAGTGTACCGACCTCAGTAGCCGTGACTATCGACAGGGCACGTGCTTGTGCGCGGTGAAAGGCTATATTTCTTC	2
CCTTATAATGTGATGACGTTCACGGATTCGAGAGTGTACCGACCTCAGTAGCCGTGACTATCGACAGGGTCTGTCCAATTGCGGCGTGGTGATGCCGTAACGATC	2
CCTTATAATGTGATGACGTTCACGGATTCGAGAGTGTACCGACCTCAGTAGCCGTGACTATCGACAGTATTGCTGTGGAATCCCTGGCGATGATGTCTCTTGCTG	2
CCTTATAATGTGATGACGTTCACGGATTCGAGAGTGTACCGACCTCAGTAGCCGTGACTATCGACAGTTCGGTTAGCCTCCAGCTTGTCTTTGGGAGAGATGATG	2
CCTTATAATGTGATGACGTTCACGGATTCGAGAGTGTACCGACCTCAGTAGCCGTGACTATCGACAGTTGGGACAAGCTCCCTCATCCCATGTCTCTGGGTTTCC	2
CCTTATAATGTGATGACGTTCACGGATTCGAGAGTGTACCGACCTCAGTAGCCGTGACTATCGACGTGTAGAGTCCATGCATATCAAACAGCCAAATTGTTC	2
CCTTATAATGTGATGACGTTCACGGATTCGAGAGTGTACCGACCTCAGTAGCCGTGACTCTCGACAGCTCTGTCATCACCAACGCCGTTCTGCTCATCCACGTCC	2
CCTTCGTCATAGGAGCTTTGGCTGGAGCAGAGAGTGTACCGACCTCAGTAGCCGTGACTATCGACAGACAGGATTCACTGGCAATGATTCTGTTCGTTTCAGTGC	2
CCTTCGTCATAGGAGCTTTGGCTGGAGCAGAGAGTGTACCGACCTCAGTAGCCGTGACTATCGACAGACCTTCGATGATGTGATAGCTGCTGTCCAACGTCAAGC	2
CCTTCGTCATAGGAGCTTTGGCTGGAGCAGAGAGTGTACCGACCTCAGTAGCCGTGACTATCGACAGCTGACGACGTCTGCTGCGGCCATTGCAATTGGTATCCG	2
CCTTCGTCATAGGAGCTTTGGCTGGAGCAGAGAGTGTACCGACCTCAGTAGCCGTGACTATCGACAGGACCGTTTGAATATAAGGATGCGCTGGGTAAGACCGTC	2
CCTTCGTCATAGGAGCTTTGGCTGGAGCAGAGAGTGTACCGACCTCAGTAGCCGTGACTATCGACAGGAGTACATCGACTTAATAGCCCTTTCAGCCAGGTCACC	2
CCTTCGTCATAGGAGCTTTGGCTGGAGCAGAGAGTGTACCGACCTCAGTAGCCGTGACTATCGACAGTAGTTACGGAACAACCCGCTTGTTTGGGTACCCATTCC	2
CCTTCGTCATAGGAGCTTTGGCTGGAGCAGAGAGTGTACCGACCTCAGTAGCCGTGACTATCGACAGTATTTCTAGTTGAACAGTGGTATATCGCCCTTATTCCC	2
CCTTCGTCATAGGAGCTTTGGCTGGAGCAGAGAGTGTACCGACCTCAGTAGCCGTGACTATCGACAGTCACTCGGGCTGACTACCTAATCTTTACGAAGACTGCC	2
CCTTCGTCATAGGAGCTTTGGCTGGAGCAGAGAGTGTACCGACCTCAGTAGCCGTGACTATCGACAGTGGTGCTTGCCGGTTTGTGTTCCTCTCGCGTGATCATA	2
CCTTCGTCATAGGAGCTTTGGCTGGAGCAGAGAGTGTACCGACCTCAGTAGCCGTGACTATCGACAGTTCACTGTGTTGTCAGAATTCGTGGAAGTACTGACATG	2
CCTTCGTCATAGGAGCTTTGGCTGGAGCAGAGAGTGTACCGACCTCAGTAGCCGTGACTATCGACAGTTTAGTGATTCAACGGCATTTACAAATTCATCATGACC	2
CCTTCGTCATAGGAGCTTTGGCTGGAGCAGAGAGTGTACCGACCTCAGTAGCCGTGACTCTCGACAGCTCTGTCATCACCAACGCCGTTCTGCTCATCCACGTCC	2
CCTTCGTCATAGGAGCTTTGGCTGGAGCAGAGAGTGTACGACCTCAGTAGCCGTGACTATCGACAGTAGTTTATTATGTGGCGCGTACGATCATTCCACGATG	2
CGAATATGGTTTAACCTTTGGCGCACCAACAGAGTGTACCGACCTCAGTAGCCGTGACTATCGACAGACCTTCGATGATGTGATAGCTGCTGTCCAACGTCAAGC	2
CGAATTTGGTTTAACCTTTGGCGCACCAACAGAGTGTACCGACCTCAGTAGCCGTGACTATCGACAGACAGTTTTTGGGTATGCCTATTAGTTCCTTGGTGGGAC	2
CGAATTTGGTTTAACCTTTGGCGCACCAACAGAGTGTACCGACCTCAGTAGCCGTGACTATCGACAGACCTTCGATGATGTGATAGCCGCTGTCCAACGTCAAGC	2
CGAATTTGGTTTAACCTTTGGCGCACCAACAGAGTGTACCGACCTCAGTAGCCGTGACTATCGACAGACTGGCTGTGTACTGTTTAGCTTAGCTGCCAGCTTGGC	2
CGAATTTGGTTTAACCTTTGGCGCACCAACAGAGTGTACCGACCTCAGTAGCCGTGACTATCGACAGAGGTGGATTCTGGAACTGGCTGCGAGCAGCATTTAGG	2
CGAATTTGGTTTAACCTTTGGCGCACCAACAGAGTGTACCGACCTCAGTAGCCGTGACTATCGACAGCATTTCTCCTTGATACCCTTCACCACTGTCGCCTTGCC	2
CGAATTTGGTTTAACCTTTGGCGCACCAACAGAGTGTACCGACCTCAGTAGCCGTGACTATCGACAGCCGGGGGTCAACAGACGTATTCGATCTCCGATTTCC	2
CGAATTTGGTTTAACCTTTGGCGCACCAACAGAGTGTACCGACCTCAGTAGCCGTGACTATCGACAGCGGACACTAAATGAGCTAGCTTATGCAGCCGCAAGAGC	2
CGAATTTGGTTTAACCTTTGGCGCACCAACAGAGTGTACCGACCTCAGTAGCCGTGACTATCGACAGCTGACGACGTCTGCTGCGGCCATTGCAATTGGTATCCG	2
CGAATTTGGTTTAACCTTTGGCGCACCAACAGAGTGTACCGACCTCAGTAGCCGTGACTATCGACAGGGCACGTGCTTGTGCGCGGTGAAAGGCTATATTTCTTC	2
CGAATTTGGTTTAACCTTTGGCGCACCAACAGAGTGTACCGACCTCAGTAGCCGTGACTATCGACAGGGGTAATGCCGAAAGCCATTGATGTGCCAGGCCCGCGG	2
CGAATTTGGTTTAACCTTTGGCGCACCAACAGAGTGTACCGACCTCAGTAGCCGTGACTATCGACAGGGTAAATCAGCGGTGTATGTAAATGGTATTCGGCAGAC	2
CGAATTTGGTTTAACCTTTGGCGCACCAACAGAGTGTACCGACCTCAGTAGCCGTGACTATCGACAGTAATTGGACCTGCTTGAACGGATGAAACGTGCCGAACG	2
CGAATTTGGTTTAACCTTTGGCGCACCAACAGAGTGTACCGACCTCAGTAGCCGTGACTATCGACAGTACTTACGCCGGTCACGAATAGGGAACGATTTGTGCAG	2
CGAATTTGGTTTAACCTTTGGCGCACCAACAGAGTGTACCGACCTCAGTAGCCGTGACTATCGACAGTATTGCTGTGGAATCCCTGGCGATGATGTCTCTTGCTG	2
CGAATTTGGTTTAACCTTTGGCGCACCAACAGAGTGTACCGACCTCAGTAGCCGTGACTATCGACAGTGGTGCTTGCCGGTTTGTGTTCCTCTCGCGTGATCATA	2
CGAATTTGGTTTAACCTTTGGCGCACCAACAGAGTGTACCGACCTCAGTAGCCGTGACTATCGACAGTTCACTGTGTTGTCAGAATTCGTGGAAGTACTGACATG	2
CGAATTTGGTTTAACCTTTGGTGCACCAACAGAGTGTACCGACCTCAGTAGCCGTGACTATCGACAGACCTTCGATGATGTGATAGCTGCTGTCCAACGTCAAGC	2
CGACGAGGTGGTCTGATGACCATTAACGGAGAGTGTACCGACCTCAGTAGCCATGACTATCGACAGTATTGCTGTGGAATCCCTGGCGATGATGTCTCTTGCTG	2
CGACGAGGTGGTCTGATGACCATTAACGGAGAGTGTACCGACCTCAGTAGCCGACTATCGACAGCCCTCTCACCATCAATGCTTCCGACGCCCATCTGTGAC	2
CGACGAGGTGGTCTGATGACCATTAACGGAGAGTGTACCGACCTCAGTAGCCGTGACTATCGACAGACCTTCGATGATGTGATAGCTGCTGTCCAACGTCAAGC	2
CGACGAGGTGGTCTGATGACCATTAACGGAGAGTGTACCGACCTCAGTAGCCGTGACTATCGACAGACTGGCTGTGTACTGTTTAGCTTAGCTGCCAGCTTGGC	2
CGACGAGGTGGTCTGATGACCATTAACGGAGAGTGTACCGACCTCAGTAGCCGTGACTATCGACAGAGTATTTAATTCGCTGCTCTCCGACGTTCAGATTTCGG	2
CGACGAGGTGGTCTGATGACCATTAACGGAGAGTGTACCGACCTCAGTAGCCGTGACTATCGACAGCCGGGGGTCAACAGACGTATTCGATCTCCGATTTCC	2
CGACGAGGTGGTCTGATGACCATTAACGGAGAGTGTACCGACCTCAGTAGCCGTGACTATCGACAGGAGTACATCGACTTAATAGCCCTTTCAGCCAGGTCACC	2
CGACGAGGTGGTCTGATGACCATTAACGGAGAGTGTACCGACCTCAGTAGCCGTGACTATCGACAGGGTTTAATCAATTATCGCGGCATCCAGACGTATC	2
CGACGAGGTGGTCTGATGACCATTAACGGAGAGTGTACCGACCTCAGTAGCCGTGACTATCGACAGTCACTCGGGCTGACTACCTAATCTTTACGAAGACTGCC	2
CGACGAGGTGGTCTGATGACCATTAACGGAGAGTGTACCGACCTCAGTAGCCGTGACTATCGACAGTCTTTATCATTTCTCTGACCTTTATCCAGCTGGATCAG	2
CGACGAGGTGGTCTGATGACCATTAACGGAGAGTGTACCGACCTCAGTAGCCGTGACTATCGACAGTTCGGTTAGCCTCCAGCTTGTCTTTGGGAGAGATGATG	2
CGATACAGCCCTTACCGTGGCCCAGTTGGAAGAGTGTACCGACCTCAGTAGCCGACTATCGACAGCCCTCTCACCATCAATGCTTCCGACGCCCATCTGTGAC	2
CGATACAGCCCTTACCGTGGCCCAGTTGGAAGAGTGTACCGACCTCAGTAGCCGTGACTAACGACAGGGTAAATCAGCGGTGTATGTAAATGGTATTCGGCAGAC	2
CGATACAGCCCTTACCGTGGCCCAGTTGGAAGAGTGTACCGACCTCAGTAGCCGTGACTATCAACAGGGTAAATCAGCGGTGTATGTAAATGGTATTCGGCAGAC	2
CGATACAGCCCTTACCGTGGCCCAGTTGGAAGAGTGTACCGACCTCAGTAGCCGTGACTATCGAAAGGGTAAATCAGCGGTGTATGTAAATGGTATTCGGCAGAC	2
CGATACAGCCCTTACCGTGGCCCAGTTGGAAGAGTGTACCGACCTCAGTAGCCGTGACTATCGACAGACCTTCGATGATGTGATAGCTGCTGTCCAACGTCAAGC	2
CGATACAGCCCTTACCGTGGCCCAGTTGGAAGAGTGTACCGACCTCAGTAGCCGTGACTATCGACAGATTTATCGGGAGTTTGTTGATAACTTTCCCGCGCTCTG	2
CGATACAGCCCTTACCGTGGCCCAGTTGGAAGAGTGTACCGACCTCAGTAGCCGTGACTATCGACAGCCGGGGGTCAACAGACGTATTCGATCTCCGATTTCC	2
CGATACAGCCCTTACCGTGGCCCAGTTGGAAGAGTGTACCGACCTCAGTAGCCGTGACTATCGACAGCCTCTTAGCGAAAGTCGCAAACAGCGCTGCTTGGGTC	2
CGATACAGCCCTTACCGTGGCCCAGTTGGAAGAGTGTACCGACCTCAGTAGCCGTGACTATCGACAGGCCGGGACGAGAATCAGTAGGAGTAGGAGTTCGATCAC	2
CGATACAGCCCTTACCGTGGCCCAGTTGGAAGAGTGTACCGACCTCAGTAGCCGTGACTATCGACAGGGTAAATCAGCGATGTATGTAAATGGTATTCGGCAGAC	2
CGATACAGCCCTTACCGTGGCCCAGTTGGAAGAGTGTACCGACCTCAGTAGCCGTGACTATCGACAGTACTTACGCCGGTCACGAATAGGGAACGATTTGTGCAG	2
CGATACAGCCCTTACCGTGGCCCAGTTGGAAGAGTGTACCGACCTCAGTAGCCGTGACTATCGACAGTATCGTCTTTGATCCGTCATGCTCGATCTCCTCCTTGG	2
CGATACAGCCCTTACCGTGGCCCAGTTGGAAGAGTGTACCGACCTCAGTAGCCGTGACTATCGACAGTATTTCTAGTTGAACAGTGGTATATCGCCCTTATTCCC	2
CGATACAGCCCTTACCGTGGCCCAGTTGGAAGAGTGTACCGACCTCAGTAGCCGTGACTATCGACAGTTCGGTTAGCCTCCAGCTTGTCTTTGGGAGAGATGATG	2
CGATTGCTTAGTAACGCGGTAGTCGCTATAGAGTGTACCGACCTCAGTAGCCGTGACTATCGACAGACTGGCTGTGTACTGTTTAGCTTAGCTGCCAGCTTGGC	2
CGCACAGCAGTCTACCTAGACTTCTTGTTTAGAGTGTACCGACCTCAGTAGCCGTGACTATCGACAGTATTTCTAGTTGAACAGTGGTATATCGCCCTTATTCCC	2
CGCAGGCAAATTTCTCATGCGATCTCGACTAGAGTGTACCGACCTCAGTAGCCGTGACTATCGACAGGGTTTAATCAATTATCGCGGCATCCAGACGTATC	2
CGCAGGCAAATTTCTCATGCGATCTTGACTAGAGTGTACCGACCTCAGTAGCCGTGACTATCGACAGCCCTCTCACCATCAATGCTTCCGACGCCCATCTGTGAC	2
CGCAGGCAAATTTCTCATGCGATCTTGACTAGAGTGTACCGACCTCAGTAGCCGTGACTATCGACAGGAGTACATCGACTTAATAGCCCTTTCAGCCAGGTCACC	2
CGCAGGCAAATTTCTCATGCGATCTTGACTAGAGTGTACCGACCTCAGTAGCCGTGACTATCGACAGTACTTACGCCGGTCACGAATAGGGAACGATTTGTGCAG	2
CGCAGGCAAATTTCTCATGCGATCTTGACTAGAGTGTACCGACTCAGTAGCCGTGACTATCGACAGATTGCTTGTTCCGGCAAAGGAACAGGATCGGGAAATTG	2
CGCAGGCGAATTTCTCATGCGATCTTGACTAGAGTGTACCGACCTCAGTAGCCGTGACTATCGACAGGGTTTAATCAATTATCGCGGCATCCAGACGTATC	2
CGCGGTAGACGGATAATGCGATGGGTCCATAGAGTGTACCGACCTCAGTAGCCGTGACTATCGACAGGGTCTAAGAATCCACCGGAAGTTCCTTGCGAGGCATAC	2
CGGCAATAACCAAACCTACTGTGTCCTGGTAGAGTGTACCGACCTCAGTAGCCGTGACTATCGACAGCTGACGACGTCTGCTGCGGCCATTGCAATTGGTATCCG	2
CGGCAATAACCAAACCTACTGTGTCCTGGTAGAGTGTACCGACCTCAGTAGCCGTGACTATCGACAGGGTCTGTACTGGAGATTCCTCAGCCTCATGGAGCGGCG	2
CGGCAATAACCAAACCTACTGTGTCCTGGTAGAGTGTACCGACCTCAGTAGCCGTGACTATCGACAGTTTGGACTAATCAGAGTAAGTGGTAGAAGTACACTCGG	2
CGGCAATATTCATCGGCATTTGTGCACGGGAGAGTGTACCGACCTCAGTAGCCGTGACTATCGACAGGGATTAATTAGATAGGCTTGTCTTTAGGCTCAAACTTG	2
CGGCAATATTCATCGGCATTTGTGCGCGGGAGAGTGTACCGACCTCAGTAGCAGTGACTATCGACAGGGATTAATTAGATAGGCTTGTCTTTAGGCTCAAACTTG	2
CGGCAATATTCATCGGCATTTGTGCGCGGGAGAGTGTACCGACCTCAGTAGCCGTGACTATCGACAGGGATTAATTAGATAGGCTTGACTTTAGGCTCAAACTTG	2
CGGCAATATTCATCGGCATTTGTGCGCGGGAGAGTGTACCGACCTCAGTAGCCGTGACTATCGACAGGGGTAATGCCGAAAGCCATTGATGTGCCAGGCCCGCGG	2
CGGTGACGAACCGGTTCCTGGTGTTAGAAAGAGTGTACCGACCTCAGTAGCCGTGACTATCAACAGATATGGTCAAGCCACGTTGCGCAAACAGGAAGATGTCC	2
CGGTGACGAACCGGTTCCTGGTGTTAGAAAGAGTGTACCGACCTCAGTAGCCGTGACTATCGACAGAAGACGGTAATTTGTAAGAGGACGTTAGCATCATCACC	2
CGGTGACGAACCGGTTCCTGGTGTTAGAAAGAGTGTACCGACCTCAGTAGCCGTGACTATCGACAGACCTTCGATGATGTGATAGCTGCTGTCCAACGTCAAGC	2
CGGTGACGAACCGGTTCCTGGTGTTAGAAAGAGTGTACCGACCTCAGTAGCCGTGACTATCGACAGAGAGAGAATCAATTCATTGCCTCGGGTGCATGAGCG	2
CGGTGACGAACCGGTTCCTGGTGTTAGAAAGAGTGTACCGACCTCAGTAGCCGTGACTATCGACAGAGAGAGAATCAATTGCATTGCCTCGGGTCCATGAGCG	2
CGGTGACGAACCGGTTCCTGGTGTTAGAAAGAGTGTACCGACCTCAGTAGCCGTGACTATCGACAGAGTATTTAATTCGCTGCTCTCCGACGTTCAGATTTCGG	2
CGGTGACGAACCGGTTCCTGGTGTTAGAAAGAGTGTACCGACCTCAGTAGCCGTGACTATCGACAGATTTTTATACATCGAACTTACACACATCAACACAGTTC	2
CGGTGACGAACCGGTTCCTGGTGTTAGAAAGAGTGTACCGACCTCAGTAGCCGTGACTATCGACAGCCCTCTCACCATCAATGCTTCCGACGCCCATCTGTGAC	2
CGGTGACGAACCGGTTCCTGGTGTTAGAAAGAGTGTACCGACCTCAGTAGCCGTGACTATCGACAGCCTTTTGTGTAGTTCAGAAAGATTAGGCACGTGCCCGG	2
CGGTGACGAACCGGTTCCTGGTGTTAGAAAGAGTGTACCGACCTCAGTAGCCGTGACTATCGACAGGACCGTTTGAATATAAGGATGCGCTGGGTAAGACCGTC	2
CGGTGACGAACCGGTTCCTGGTGTTAGAAAGAGTGTACCGACCTCAGTAGCCGTGACTATCGACAGGCAATGGATCCTGATCGAGCACCGGATGTGGTCATCTC	2
CGGTGACGAACCGGTTCCTGGTGTTAGAAAGAGTGTACCGACCTCAGTAGCCGTGACTATCGACAGGGCACGTGCTTGTGCGCGGTGAAAGGCTATATTTCTTC	2
CGGTGACGAACCGGTTCCTGGTGTTAGAAAGAGTGTACCGACCTCAGTAGCCGTGACTATCGACAGTAGTTTATTATGTGGCGCGTACGATCATTCCACGATG	2
CGGTGACGAACCGGTTCCTGGTGTTAGAAAGAGTGTACCGACCTCAGTAGCCGTGACTATCGACAGTATTTCTAGTTGAACAGTGGTATATCGCCCTTATTCCC	2
CGGTGACGAACCGGTTCCTGGTGTTAGAAAGAGTGTACCGACCTCAGTAGCCGTGACTATCGACAGTCACTCGGGCTGACTACCTAATCTTTACGAAGACTGCC	2
CGGTGACGAACCGGTTCCTGGTGTTAGAAAGAGTGTACCGACCTCAGTAGCCGTGACTATCGACGTGTAGAGTCCATGCATATCAAACAGCCAAATTGTTC	2
CGGTGACGAACCGGTTCCTGGTGTTAGAAAGAGTGTACCGACCTCCGTAGCCGTGACTATCGACAGAGAGAGAATCAATTGCATTGCCTCGGGTGCATGAGCG	2
CGTAGCAGAACAGTTTGCCAACGTGGAGGAAGAGTGTACCGACCTCAGTAGCCGTGACTATCGACAGATTTATCGGGAGTTTGTTGATAACTTTCCCGCGCTCTG	2
CGTAGCAGAACAGTTTGCCAACGTGGAGGAAGAGTGTACCGACCTCAGTAGCCGTGACTATCGACAGGCGACCCTTCTGCTCAGTACCCTTATCGATACGTTGAC	2
CGTAGCAGAACAGTTTGCCAACGTGGAGGAAGAGTGTACCGACCTCAGTAGCCGTGACTATCGACAGTACTTACGCCGGTCACGAATAGGGAACGATTTGTGCAG	2
CGTAGCAGAACAGTTTGCCAACGTGGAGGAAGAGTGTACCGACCTCAGTAGCCGTGACTATCGACAGTGGTGCTTGCCGGTTTGTGTTCCTCTCGCGTGATCATA	2
CGTCGGGCGAATAGTTATTTCTTCCGCATGAGAGTGTACCGACCTCAGTAGCCGTGACTATCGACAGACAGTTTTTGGGTATGCCTATTAGTTCCTTGGTGGGAC	2
CGTCGGGCGAATAGTTATTTCTTCCGCATGAGAGTGTACCGACCTCAGTAGCCGTGACTATCGACAGACTGGCTGTGTACTGTTTAGCTTAGCTGCCAGCTTGGC	2
CGTCGGGCGAATAGTTATTTCTTCCGCATGAGAGTGTACCGACCTCAGTAGCCGTGACTATCGACAGTATTGCTCTTCGTCTCCTTGCCGGTGCTTAAGACACC	2
CTATAGCAACGCCTATACTTTGAACCAAAGAGAGTGTACCGACCTCAGTAGCCGACTATCGACAGATACATTTCTCCGGTTTGTTTAGACGGTTGTGCTTCTC	2
CTATAGCAACGCCTATACTTTGAACCAAAGAGAGTGTACCGACCTCAGTAGCCGACTATCGACAGCCCTCTCACCATCAATGCTTCCGACGCCCATCTGTGAC	2
CTATAGCAACGCCTATACTTTGAACCAAAGAGAGTGTACCGACCTCAGTAGCCGTGACTATCAACAGATATGGTCAAGCCACGTTGCGCAAACAGGAAGATGTCC	2
CTATAGCAACGCCTATACTTTGAACCAAAGAGAGTGTACCGACCTCAGTAGCCGTGACTATCGACAGAAGACGGTAATTTGTAAGAGGACGTTAGCATCATCACC	2
CTATAGCAACGCCTATACTTTGAACCAAAGAGAGTGTACCGACCTCAGTAGCCGTGACTATCGACAGAGAGAGAATCAATTGCATTGCCTCGGGTGCATGAGCG	2
CTATAGCAACGCCTATACTTTGAACCAAAGAGAGTGTACCGACCTCAGTAGCCGTGACTATCGACAGGGTTTAATCAATTATCGCGGCATCCAGACGTATC	2
CTATAGCAACGCCTATACTTTGAACCAAAGAGAGTGTACCGACCTCAGTAGCCGTGACTATCGACAGTACTTACGCCGGTCACGAATAGGGAACGATTTGTGCAG	2
CTATAGCAACGCCTATACTTTGAACCAAAGAGAGTGTACCGACCTCAGTAGCCGTGACTATCGACAGTATTGCTGTGGAATCCCTGGCGATGATGTCTCTTGCTG	2
CTATAGCAACGCCTATACTTTGAACCAAAGAGAGTGTACCGACCTCAGTAGCCGTGACTATCGACAGTCACTCGGGCTGACTACCTAATCTTTACGAAGACTGCC	2
CTATAGCAACGCCTATACTTTGAACCAAAGAGAGTGTACCGACCTCAGTAGCCGTGACTATCGACAGTCGCAGATCACAGCCACGACCGTGCAAGCTTTGCAAAC	2
CTATAGCAACGCCTATACTTTGAACCAAAGAGAGTGTACCGACCTCAGTAGCCGTGACTATCGACAGTGTACTAGTAGCGCCAAGTCGCCTTCATCCGTCCTATC	2
CTATAGCAACGCCTATACTTTGAACCAAAGAGAGTGTACCGACCTCAGTAGCCGTGACTATCGACAGTTCACTGTGTTGTCAGAATTCGTGGAAGTACTGACATG	2
CTATAGCAACGCCTATACTTTGAACCAAAGAGAGTGTACCGACCTCAGTAGCCGTGACTATCGACAGTTCGGTTAGCCTCCAGCTTGTCTTTGGGAGAGATGATG	2
CTATAGCAACGCCTATACTTTGAACCAAAGAGAGTGTACCGACCTCAGTAGCCGTGACTATCGACGTGTAGAGTCCATGCATATCAAACAGCCAAATTGTTC	2
CTATAGCAACGCCTATACTTTGAACCAAAGAGAGTGTACCGACTCAGTAGCCGTGACTATCGACAGATTGCTTGTTCCGGCAAAGGAACAGGATCGGGAAATTG	2
CTATCCACTTCAAGTAGACATCGCATGCCTAGAGTGCACCGACCTCAGTAGCCGTGACTATCGACAGTAGTTACGGAACAACCCGCTTGTTTGGGTACCCATTCC	2
CTATCCACTTCAAGTAGACATCGCATGCCTAGAGTGTACCGACCTCAGTAGCCGTGACTATCGACAGACTGGCTGTGTACTGTTTAGCTTAGCTGCCAGCTTGGC	2
CTATCCACTTCAAGTAGACATCGCATGCCTAGAGTGTACCGACCTCAGTAGCCGTGACTATCGACAGTACTTACGCCGGTCACGAATAGGGAACGATTTGTGCAG	2
CTATCGATCCGTTCAAGGTGAACGTAAATTAGAGTGTACCGACCTCAGTAGCCGTGACTATCGACAGACGCGTCTCAATGGCACTATGCATCCATGGAATGGCCC	2
CTATCGATCCGTTCAAGGTGAACGTAAATTAGAGTGTACCGACCTCAGTAGCCGTGACTATCGACAGACTGGCTGTGTACTGTTTAGCTTAGCTGCCAGCTTGGC	2
CTATCGATCCGTTCAAGGTGAACGTAAATTAGAGTGTACCGACCTCAGTAGCCGTGACTATCGACAGATTTATCGGGAGTTTGTTGATAACTTTCCCGCGCTCTG	2
CTATCGATCCGTTCAAGGTGAACGTAAATTAGAGTGTACCGACCTCAGTAGCCGTGACTATCGACAGGGGTAATGCCGAAAGCCATTGATGTGCCAGGCCCGCGG	2
CTATCGATCCGTTCAAGGTGAACGTAAATTAGAGTGTACCGACCTCAGTAGCCGTGACTATCGACAGTATTGCTCTTCGTCTCCTTGCCGGTGCTTAAGACACC	2
CTATCGATCCGTTCAAGGTGAACGTAAATTAGAGTGTACCGACCTCAGTAGCCGTGACTATCGACAGTCGGTGAGAGAGCCATTAGGTTGCTTTCATCGTGTGTC	2
CTATCGATCCGTTCAAGGTGAACGTAAATTAGAGTGTACCGACCTCAGTAGCCGTGACTATCGACAGTGTACTAGTAGCGCCAAGTCGCCTTCATCCGTCCTATC	2
CTATCGATCCGTTCAAGGTGAACGTAAATTAGAGTGTACCGACCTCAGTAGCCGTGACTATCGACAGTTCGGTTAGCCTCCAGCTTGTCTTTGGGAGAGATGATG	2
CTCGCACTTCGGTTCAACGGCATACACTCAAGAGTGTACCGACCTCAGTAGCCGTGACTATCGACAGACGCGTCTCAATGGCACTATGCATCCATGGAATGGCCC	2
CTCGCACTTCGGTTCAACGGCATACACTCAAGAGTGTACCGACCTCAGTAGCCGTGACTATCGACAGAGAGAGAATCAATTGCATTGCCTCGGGTGCATGAGCG	2
CTCGCACTTCGGTTCAACGGCATACACTCAAGAGTGTACCGACCTCAGTAGCCGTGACTATCGACAGAGGTGGATTCTGGAACTGGCTGCGAGCAGCATTTAGG	2
CTCGCACTTCGGTTCAACGGCATACACTCAAGAGTGTACCGACCTCAGTAGCCGTGACTATCGACAGCATTTCTCCTTGATACCCTTCACCACTGTCGCCTTGCC	2
CTCGCACTTCGGTTCAACGGCATACACTCAAGAGTGTACCGACCTCAGTAGCCGTGACTATCGACAGCCGGGGGTCAACAGACGTATTCGATCTCCGATTTCC	2
CTCGCACTTCGGTTCAACGGCATACACTCAAGAGTGTACCGACCTCAGTAGCCGTGACTATCGACAGCGGACACTAAATGAGCTAGCTTATGCAGCCGCAAGAGC	2
CTCGCACTTCGGTTCAACGGCATACACTCAAGAGTGTACCGACCTCAGTAGCCGTGACTATCGACAGGGTAAATCAGCGGTGTATGTAAATGGTATTCGGCAGAC	2
CTCGCACTTCGGTTCAACGGCATACACTCAAGAGTGTACCGACCTCAGTAGCCGTGACTATCGACAGGGTTTAATCAATTATCGCGGCATCCAGACGTATC	2
CTCGCACTTCGGTTCAACGGCATACACTCAAGAGTGTACCGACCTCAGTAGCCGTGACTATCGACAGTCATTATACGTCCGTAGGAGGCAAGAATAATTCGAAC	2
CTCTGCGCTGTTAAAGCCGTCTTCAATGTAAGAGTGTACCGACCTCAGTAGCCGTGACTATCAACAGCCGGGGGTCAACAGACGTATTCGATCTCCGATTTCC	2
CTCTGCGCTGTTAAAGCCGTCTTCAATGTAAGAGTGTACCGACCTCAGTAGCCGTGACTATCGACAGACCGATCAGCGCGTTGTATCGGGAGTTCCATTTGATTG	2
CTCTGCGCTGTTAAAGCCGTCTTCAATGTAAGAGTGTACCGACCTCAGTAGCCGTGACTATCGACAGACCTTCGATGATGTGATAGCTGCTGTCCAACGTCAAGC	2
CTCTGCGCTGTTAAAGCCGTCTTCAATGTAAGAGTGTACCGACCTCAGTAGCCGTGACTATCGACAGACTGGCTGTGTACTGTTTAGCTTAGCTGCCAGCTTGGC	2
CTCTGCGCTGTTAAAGCCGTCTTCAATGTAAGAGTGTACCGACCTCAGTAGCCGTGACTATCGACAGCCGGGGGTCAACAGACGTATTCGTTCTCCGATTTCC	2
CTCTGCGCTGTTAAAGCCGTCTTCAATGTAAGAGTGTACCGACCTCAGTAGCCGTGACTATCGACAGCCGGGGGTCAACCGACGTATTCGATCTCCGATTTCC	2
CTCTGCGCTGTTAAAGCCGTCTTCAATGTAAGAGTGTACCGACCTCAGTAGCCGTGACTATCGACAGCCGGGGGTCTACAGACGTATTCGATCTCCGATTTCC	2
CTCTGCGCTGTTAAAGCCGTCTTCAATGTAAGAGTGTACCGACCTCAGTAGCCGTGACTATCGACAGGGCACGTGCTTGTGCGCGGTGAAAGGCTATATTTCTTC	2
CTCTGCGCTGTTAAAGCCGTCTTCAATGTAAGAGTGTACCGACCTCAGTAGCCGTGACTATCGACAGTATCGTCTTTGATCCGTCATGCTCGATCTCCTCCTTGG	2
CTCTGCGCTGTTAAAGCCGTCTTCAATGTAAGAGTGTACCGACCTCAGTAGCCGTGACTATCGACAGTATTGCTGTGGAATCCCTGGCGATGATGTCTCTTGCTG	2
CTCTGCGCTGTTAAAGCCGTCTTCAATGTAAGAGTGTACCGACCTCAGTAGCCGTGACTATCGACAGTTCACTGTGTTGTCAGAATTCGTGGAAGTACTGACATG	2
CTCTGCGCTGTTAAAGCCGTCTTCAATGTTAGAGTGTACCGACCTCAGTAGCCGTGACTATCGACAGGGTCTGTACTGGAGATTCCTCAGCCTCATGGAGCGGCG	2
CTGCGAGCATTGGATGCCTCCTTCAAAGCAAGAGTGTACCGACCTCAGTAGCCGTGACTATCGACAGACAGGATTCACTGGCAATGATTCTGTTCGTTTCAGTGC	2
CTGCGAGCATTGGATGCCTCCTTCAAAGCAAGAGTGTACCGACCTCAGTAGCCGTGACTATCGACAGACCGATCAGCGCGTTGTATCGGAGTTCCATTTGATTG	2
CTGCGAGCATTGGATGCCTCCTTCAAAGCAAGAGTGTACCGACCTCAGTAGCCGTGACTATCGACAGACCTTCGATGATGTGATAGCTGCTGTCCAACGTCAAGC	2
CTGCGAGCATTGGATGCCTCCTTCAAAGCAAGAGTGTACCGACCTCAGTAGCCGTGACTATCGACAGAGAGAGAATCAATTGCATTGCCTCGGGTGCATGAGCG	2
CTGCGAGCATTGGATGCCTCCTTCAAAGCAAGAGTGTACCGACCTCAGTAGCCGTGACTATCGACAGCATTTCTCCTTGATACCCTTCACCACTGTCGCCTTGCC	2
CTGCGAGCATTGGATGCCTCCTTCAAAGCAAGAGTGTACCGACCTCAGTAGCCGTGACTATCGACAGCCGGGGGTCAACAGACGTATTCGATCTCCGATTTCC	2
CTGCGAGCATTGGATGCCTCCTTCAAAGCAAGAGTGTACCGACCTCAGTAGCCGTGACTATCGACAGCTGACGACGTCTGCTGCGGCCATTGCAATTGGTATCCG	2
CTGCGAGCATTGGATGCCTCCTTCAAAGCAAGAGTGTACCGACCTCAGTAGCCGTGACTATCGACAGGTTTCGTAATTTCTCTGACCTTTATCCAGCTGGTCAG	2
CTGCGAGCATTGGATGCCTCCTTCAAAGCAAGAGTGTACCGACCTCAGTAGCCGTGACTATCGACAGTCATTATACGTCCGTAGGAGGCAAGAATAATTCGAAC	2
CTGCGAGCATTGGATGCCTCCTTCAAAGCAAGAGTGTACCGACCTCAGTAGCCGTGACTATCGACAGTCGGTGAGAGAGCCATTAGGTTGCTTTCATCGTGTGTC	2
CTGCGAGCATTGGATGCCTCCTTCAAAGCAAGAGTGTACCGACCTCAGTAGCCGTGACTATCGACAGTGGGTGTGAGGCTGCATCCATTACCTCCTACAGTGCGC	2
CTGCGAGCATTGGATGCCTCCTTCAAAGCAAGAGTGTACCGACCTCAGTAGCCGTGACTATCGACGTGTAGAGTCCATGCATATCAAACAGCCAAATTGTTC	2
CTGCTGGTACCGGTAGACGTATCTACCACGAGAGTGTACCGACCTCAGTAGCCGTGACTATCAACAGATATGGTCAAGCCACGTTGCGCAAACAGGAAGATGTCC	2
CTTAGCTTTAAGCGACAGGGCACAGGACTTAGAGTGTACAGACCTCAGTAGCCGTGACTATCGACAGACGCGTCTCAATGGCACTATGCATCCATGGAATGGCCC	2
CTTAGCTTTAAGCGACAGGGCACAGGACTTAGAGTGTACCAACCTCAGTAGCCGTGACTATCGACAGACGCGTCTCAATGGCACTATGCATCCATGGAATGGCCC	2
CTTAGCTTTAAGCGACAGGGCACAGGACTTAGAGTGTACCGACCTCAGAAGCCGTGACTATCGACAGACGCGTCTCAATGGCACTATGCATCCATGGAATGGCCC	2
CTTAGCTTTAAGCGACAGGGCACAGGACTTAGAGTGTACCGACCTCAGTAGACGTGACTATCGACAGACGCGTCTCAATGGCACTATGCATCCATGGAATGGCCC	2
CTTAGCTTTAAGCGACAGGGCACAGGACTTAGAGTGTACCGACCTCAGTAGCCGTGACTATCGACAGACCGATCAGCGCGTTGTATCGGGAGTTCCATTTGATTG	2
CTTAGCTTTAAGCGACAGGGCACAGGACTTAGAGTGTACCGACCTCAGTAGCCGTGACTATCGACAGACCTTCGATGATGTGATAGCTGCTGTCCAACGTCAAGC	2
CTTAGCTTTAAGCGACAGGGCACAGGACTTAGAGTGTACCGACCTCAGTAGCCGTGACTATCGACAGACGCGTCTAATGGCACTATGCATCCATGGAATGGCCC	2
CTTAGCTTTAAGCGACAGGGCACAGGACTTAGAGTGTACCGACCTCAGTAGCCGTGACTATCGACAGACGCGTCTCAATAGCACTATGCATCCATGGAATGGCCC	2
CTTAGCTTTAAGCGACAGGGCACAGGACTTAGAGTGTACCGACCTCAGTAGCCGTGACTATCGACAGACGCGTCTCAATGGCACTATGCACCCATGGAATGGCCC	2
CTTAGCTTTAAGCGACAGGGCACAGGACTTAGAGTGTACCGACCTCAGTAGCCGTGACTATCGACAGCCCTCTCACCATCAATGCTTCCGACGCCCATCTGTGAC	2
CTTAGCTTTAAGCGACAGGGCACAGGACTTAGAGTGTACCGACCTCAGTAGCCGTGACTATCGACAGGGCACGTGCTTGTGCGCGGTGAAAGGCTATATTTCTTC	2
CTTAGCTTTAAGCGACAGGGCACAGGACTTAGAGTGTACCGACCTCAGTAGCCGTGACTATCGACAGGGTCTGTACTGGAGATTCCTCAGCCTCATGGAGCGGCG	2
CTTAGCTTTAAGCGACAGGGCACAGGACTTAGAGTGTACCGACCTCAGTAGCCGTGACTATCGACAGTATTGCTGTGGAATCCCTGGCGATGATGTCTCTTGCTG	2
CTTAGCTTTAAGCGACAGGGCACAGGACTTAGAGTGTACCGACCTCAGTAGCCGTGACTATCGACAGTATTTCTAGTTGAACAGTGGTATATCGCCCTTATTCCC	2
CTTAGCTTTAAGCGACAGGGCACAGGACTTAGAGTGTACCGACCTCAGTAGCCGTGACTATCGACAGTTCGGTTAGCCTCCAGCTTGTCTTTGGGAGAGATGATG	2
CTTAGCTTTAAGCGACAGGGCACAGGACTTAGAGTGTACCGACCTCAGTAGCCGTGACTATCGACAGTTTGGACTAATCAGAGTAAGTGGTAGAAGTACACTCGG	2
CTTAGCTTTAAGCGACAGGGCACAGGACTTAGAGTGTACCGACCTCAGTAGCCGTGACTATCGACGTGTAGAGTCCATGCATATCAAACAGCCAAATTGTTC	2
CTTAGCTTTAAGCGACAGGGCACAGGACTTAGAGTGTACCGACCTCAGTAGCCGTGACTATCGTCAGACGCGTCTCAATGGCACTATGCATCCATGGAATGGCCC	2
CTTAGCTTTAAGCGACAGGGCACAGGACTTAGAGTGTACCGACCTCAGTAGCCGTGACTCTCGACAGCTCTGTCATCACCAACGCCGTTCTGCTCATCCACGTCC	2
CTTAGCTTTAAGCGACAGGGCACAGGGCTTAGAGTGTACCGACCTCAGTAGCCGTGACTATCGACAGACGCGTCTCAATGGCACTATGCATCCATGGAATGGCCC	2
CTTAGCTTTAAGCGACAGGGCTCAGGACTTAGAGTGTACCGACCTCAGTAGCCGTGACTATCGACAGACGCGTCTCAATGGCACTATGCATCCATGGAATGGCCC	2
CTTAGCTTTAAGCGACAGGTCACAGGACTTAGAGTGTACCGACCTCAGTAGCCGTGACTATCGACAGACGCGTCTCAATGGCACTATGCATCCATGGAATGGCCC	2
CTTAGTTTTAAGCGACAGGGCACAGGACTTAGAGTGTACCGACCTCAGTAGCCGTGACTATCGACAGACGCGTCTCAATGGCACTATGCATCCATGGAATGGCCC	2
CTTTCCACCGGATTTCATGGATCAGGATAGAGAGTGTACCGACCTCAGTAGCCGTGACTATCGACAGTGGGTGTGAGGCTGCATCCATTACCTCCTACAGTGCGC	2
CTTTCCACCGGATTTCATGGATCAGGATAGAGAGTGTACCGACCTCAGTAGCCGTGACTATCGACAGTTTGGACTAATCAGAGTAAGTGGTAGAAGTACACTCGG	2
CTTTCTCTAGCGATCACTACAGAATGACCGAGAGTGTACCGACCTCAGTAGCCGTGACTCTCGACAGCTCTGTCATCACCAACGCCGTTCTGCTCATCCACGTCC	2
CTTTCTCTAGTGATCACCACAGAATGACCGAGAGTGTACCGACCTCAGTAGCCGTGACTATCGACAGTGGGTGTGAGGCTGCATCCATTACCTCCTACAGTGCGC	2
CTTTCTCTAGTGATCACTACAGAACGACCGAGAGTGTACCGACCTCAGTAGCCGTGACTCTCGACAGCTCTGTCATCACCAACGCCGTTCTGCTCATCCACGTCC	2
CTTTCTCTAGTGATCACTACAGAATGACCGAGAGTGTACCGACCTCAGTAACCGTGACTCTCGACAGCTCTGTCATCACCAACGCCGTTCTGCTCATCCACGTCC	2
CTTTCTCTAGTGATCACTACAGAATGACCGAGAGTGTACCGACCTCAGTAGCCGTGACTATCAACAGATATGGTCAAGCCACGTTGCGCAAACAGGAAGATGTCC	2
CTTTCTCTAGTGATCACTACAGAATGACCGAGAGTGTACCGACCTCAGTAGCCGTGACTATCGACAGAGAGAGAATCAATTGCATTGCCTCGGGTGCATGAGCG	2
CTTTCTCTAGTGATCACTACAGAATGACCGAGAGTGTACCGACCTCAGTAGCCGTGACTATCGACAGCCCTCTCACCATCAATGCTTCCGACGCCCATCTGTGAC	2
CTTTCTCTAGTGATCACTACAGAATGACCGAGAGTGTACCGACCTCAGTAGCCGTGACTATCGACAGCTTATTGTCGGCGTTCTACCGTCTTTCCTTGGCGGAGC	2
CTTTCTCTAGTGATCACTACAGAATGACCGAGAGTGTACCGACCTCAGTAGCCGTGACTATCGACAGGAGTACATCGACTTAATAGCCCTTTCAGCCAGGTCACC	2
CTTTCTCTAGTGATCACTACAGAATGACCGAGAGTGTACCGACCTCAGTAGCCGTGACTATCGACAGGGGTAATGCCGAAAGCCATTGATGTGCCAGGCCCGCGG	2
CTTTCTCTAGTGATCACTACAGAATGACCGAGAGTGTACCGACCTCAGTAGCCGTGACTATCGACAGGTTTCGTAATTTCTCTGACCTTTATCCAGCTGGTCAG	2
CTTTCTCTAGTGATCACTACAGAATGACCGAGAGTGTACCGACCTCAGTAGCCGTGACTATCGACAGTACTTACGCCGGTCACGAATAGGGAACGATTTGTGCAG	2
CTTTCTCTAGTGATCACTACAGAATGACCGAGAGTGTACCGACCTCAGTAGCCGTGACTATCGACAGTAGTTTATTATGTGGCGCGTACGATCATTCCACGATG	2
CTTTCTCTAGTGATCACTACAGAATGACCGAGAGTGTACCGACCTCAGTAGCCGTGACTATCGACAGTGTACTAGTAGCGCCAAGTCGCCTTCATCCGTCCTATC	2
CTTTCTCTAGTGATCACTACAGAATGACCGAGAGTGTACCGACCTCAGTAGCCGTGACTATCGACGTGTAGAGTCCATGCATATCAAACAGCCAAATTGTTC	2
CTTTCTCTAGTGATCACTACAGAATGACCGAGAGTGTACCGACCTCAGTAGCCGTGACTCTCGACAGCTCTGTCATCACCAACGCCGTTCTGGTCATCCACGTCC	2
CTTTCTCTAGTGATCACTACAGAATGACCGAGAGTGTACCGACCTCAGTAGCCGTGACTCTCGACAGTGGGTGTGAGGCTGCATCCATTACCTCCTACAGTGCGC	2
CTTTCTCTAGTGATCACTACAGAATGACCGAGAGTGTACCGACGTCAGTAGCCGTGACTATCGACAGTGGGTGTGAGGCTGCATCCATTACCTCCTACAGTGCGC	2
CTTTCTCTAGTGATCACTACGGAATGACCGAGAGTGTACCGACCTCAGTAGCCGTGACTATCGACAGTGGGTGTGAGGCTGCATCCATTACCTCCTACAGTGCGC	2
CTTTCTCTAGTGATCTCTACAGAATGACCGAGAGTGTACCGACCTCAGTAGCCGTGACTCTCGACAGCTCTGTCATCACCAACGCCGTTCTGCTCATCCACGTCC	2
GAAGCCGCCCTCCATAATATGGTCTGTCGTAGAGTGTACCGACCTCAGTAGCCGTGACTATCGACAGTTTAGTGATTCAACGGCATTTACAAATTCATCATGACC	2
GAAGTTGTGGAAGAGTTCGCGTCCGGAAATAGAGTGAACCGACCTCAGTAGCCGTGACTATCGACAGTATTGCTCTTCGTCTCCTTGCCGGTGCTTAAGACACC	2
GAAGTTGTGGAAGAGTTCGCGTCCGGAAATAGAGTGTACCGACCTCAGTAGCCGTGACTATCGACAGACCGATCAGCGCGTTGTATCGGGAGTTCCATTTGATTG	2
GAAGTTGTGGAAGAGTTCGCGTCCGGAAATAGAGTGTACCGACCTCAGTAGCCGTGACTATCGACAGACGCGTCTCAATGGCACTATGCATCCATGGAATGGCCC	2
GAAGTTGTGGAAGAGTTCGCGTCCGGAAATAGAGTGTACCGACCTCAGTAGCCGTGACTATCGACAGACTGGCTGTGTACTGTTTAGCTTAGCTGCCAGCTTGGC	2
GAAGTTGTGGAAGAGTTCGCGTCCGGAAATAGAGTGTACCGACCTCAGTAGCCGTGACTATCGACAGATTGCTTGTTCCGGCAAAGGAACAGGATCGGGAAATTG	2
GAAGTTGTGGAAGAGTTCGCGTCCGGAAATAGAGTGTACCGACCTCAGTAGCCGTGACTATCGACAGCCGGGGGTCAACAGACGTATTCGATCTCCGATTTCC	2
GAAGTTGTGGAAGAGTTCGCGTCCGGAAATAGAGTGTACCGACCTCAGTAGCCGTGACTATCGACAGGGCACGTGCTTGTGCGCGGTGAAAGGCTATATTTCTTC	2
GAAGTTGTGGAAGAGTTCGCGTCCGGAAATAGAGTGTACCGACCTCAGTAGCCGTGACTATCGACAGGGTAAATCAGCGGTGTATGTAAATGGTATTCGGCAGAC	2
GAAGTTGTGGAAGAGTTCGCGTCCGGAAATAGAGTGTACCGACCTCAGTAGCCGTGACTATCGACAGGTTTCGTAATTTCTCTGACCTTTATCCAGCTGGTCAG	2
GAAGTTGTGGAAGAGTTCGCGTCCGGAAATAGAGTGTACCGACCTCAGTAGCCGTGACTATCGACAGTAATTGGACCTGCTTGAACGGATGAAACGTGCCGAACG	2
GAAGTTGTGGAAGAGTTCGCGTCCGGAAATAGAGTGTACCGACCTCAGTAGCCGTGACTATCGACAGTATTGCTGTGGAATCCCTGGGGATGATGTCTCTTGCTG	2
GAAGTTGTGGAAGAGTTCGCGTCCGGAAATAGAGTGTACCGACCTCAGTAGCCGTGACTATCGACAGTCACTCGGGCTGACTACCTAATCTTTACGAAGACTGCC	2
GAAGTTGTGGAAGAGTTCGCGTCCGGAAATAGAGTGTACCGACCTCAGTAGCCGTGACTATCGACAGTCGTTAGTGGTTTCCAGTGGATTGCGATTGATTACGCC	2
GAAGTTGTGGAAGAGTTCGCGTCCGGAAATAGAGTGTACCGACCTCAGTAGCCGTGACTATCTACAGTATTGCTCTTCGTCTCCTTGCCGGTGCTTAAGACACC	2
GAAGTTGTGGAAGAGTTCGCGTCCGGAAATAGAGTGTACCGACCTGAGTAGCCGTGACTATCGACAGTATTGCTCTTCGTCTCCTTGCCGGTGCTTAAGACACC	2
GAAGTTGTGGAAGAGTTCGCGTCCGGAAATAGAGTGTACGACCTCAGTAGCCGTGACTATCGACAGTAGTTTATTATGTGGCGCGTACGATCATTCCACGATG	2
GAAGTTGTGGAGGAGTTCGCGTCCGGAAATAGAGTGTACCGACCTCAGTAGCCGTGACTATCGACAGTATTGCTCTTCGTCTCCTTGCCGGTGCTTAAGACACC	2
GAATCGTTGGCAGGTCTTCGGTGTGTTCGTAGAGTGTACCGACCTCAGTAGCCGTGACTATCGACAGACAGTTTTTGGGTATGCCTATTAGTTCCTTGGTGGGAC	2
GAATCGTTGGCAGGTCTTCGGTGTGTTCGTAGAGTGTACCGACCTCAGTAGCCGTGACTATCGACAGACGCGTCTCAATGGCACTATGCATCCATGGAATGGCCC	2
GAATCGTTGGCAGGTCTTCGGTGTGTTCGTAGAGTGTACCGACCTCAGTAGCCGTGACTATCGACAGGGTAAATCAGCGGTGTATGTAAATGGTATTCGGCAGAC	2
GAATCGTTGGCAGGTCTTCGGTGTGTTCGTAGAGTGTACCGACCTCAGTAGCCGTGACTATCGACAGGGTCTGTACTGGAGATTCCTCAGCCTCATGGAGCGGCG	2
GAATCGTTGGCAGGTCTTCGGTGTGTTCGTAGAGTGTACCGACCTCAGTAGCCGTGACTATCGACAGTATTGCTGTGGAATCCCTGGCGATGATGTCTCTTGCTG	2
GAATCGTTGGCAGGTCTTCGGTGTGTTCGTAGAGTGTACCGACCTCAGTAGCCGTGACTATCGACAGTTTAGTGATTCAACGGCATTTACAAATTCATCATGACC	2
GACATCTGCACCAGCATTGGCCTGCGTATTAGAGTGTACCGACCTCAGTAGCCGTGACTATCGACAGACAGGATTCACTGGCAATGATTCTGTTCGTTTCAGTGC	2
GACATCTGCACCAGCATTGGCCTGCGTATTAGAGTGTACCGACCTCAGTAGCCGTGACTATCGACAGAGTTGTTAGCTTGATGATGGGTTCGCCGCCGTCTATTC	2
GACATCTGCACCAGCATTGGCCTGCGTATTAGAGTGTACCGACCTCAGTAGCCGTGACTATCGACAGTTCGGTTAGCCTCCAGCTTGTCTTTGGGAGAGATGATG	2
GAGAGCGTCACTTCATTCTTGGTGGCAAACAGAGTGTACCGACCTCAGTAGCCGTGACTATCGACAGGAGTACATCGACTTAATAGCCCTTTCAGCCAGGTCACC	2
GAGAGCGTCACTTCATTCTTGGTGGCAAACAGAGTGTACCGACCTCAGTAGCCGTGACTATCGACAGGGTCTGTACTGGAGATTCCTCAGCCTCATGGAGCGGCG	2
GAGAGCGTCACTTCATTCTTGGTGGCAAACAGAGTGTACCGACCTCAGTAGCCGTGACTATCGACAGTCACTCGGGCTGACTACCTAATCTTTACGAAGACTGCC	2
GAGAGCGTCACTTCATTCTTGGTGGCAAACAGAGTGTACCGACCTCAGTAGCCGTGACTATCGACAGTCATTATACGTCCGTAGGAGGCAAGAATAATTCGAAC	2
GAGAGCGTCACTTCATTCTTGGTGGCAAACAGAGTGTACCGACCTCAGTAGCCGTGACTATCGACAGTTCACTGTGTTGTCAGAATTCGTGGAAGTACTGACATG	2
GAGAGCGTCACTTCATTCTTGGTGGCAAACAGAGTGTACCGACCTCAGTAGCCGTGACTATCGACAGTTTAGTGATTCAACGGCATTTACAAATTCATCATGACC	2
GAGAGCGTCACTTCATTCTTGGTGGCAAACAGAGTGTACCGACCTCAGTAGCCGTGACTATCGACGTGTAGAGTCCATGCATATCAAACAGCCAAATTGTTC	2
GAGCCAAGCATGGTTTGACTACCTGGTGGGAGAGTGTACCGACCTCAGTAGACGTGACTATCGACAGTAATTGGACCTGCTTGAACGGATGAAACGTGCCGAACG	2
GAGCCAAGCATGGTTTGACTACCTGGTGGGAGAGTGTACCGACCTCAGTAGCCGTGACTATCAACAGATATGGTCAAGCCACGTTGCGCAAACAGGAAGATGTCC	2
GAGCCAAGCATGGTTTGACTACCTGGTGGGAGAGTGTACCGACCTCAGTAGCCGTGACTATCGACAGACAGGATTCACTGGCAATGATTCTGTTCGTTTCAGTGC	2
GAGCCAAGCATGGTTTGACTACCTGGTGGGAGAGTGTACCGACCTCAGTAGCCGTGACTATCGACAGACCTTCGATGATGTGATAGCTGCTGTCCAACGTCAAGC	2
GAGCCAAGCATGGTTTGACTACCTGGTGGGAGAGTGTACCGACCTCAGTAGCCGTGACTATCGACAGACGCGTCTCAATGGCACTATGCATCCATGGAATGGCCC	2
GAGCCAAGCATGGTTTGACTACCTGGTGGGAGAGTGTACCGACCTCAGTAGCCGTGACTATCGACAGAGATTATGCGATGCATTTCTACCGCCGGAATTACGTTC	2
GAGCCAAGCATGGTTTGACTACCTGGTGGGAGAGTGTACCGACCTCAGTAGCCGTGACTATCGACAGAGTATTTAATTCGCTGCTCTCCGACGTTCAGATTTCGG	2
GAGCCAAGCATGGTTTGACTACCTGGTGGGAGAGTGTACCGACCTCAGTAGCCGTGACTATCGACAGATTTATCGGGAGTTTGTTGATAACTTTCCCGCGCTCTG	2
GAGCCAAGCATGGTTTGACTACCTGGTGGGAGAGTGTACCGACCTCAGTAGCCGTGACTATCGACAGGAGTACATCGACTTAATAGCCCTTTCAGCCAGGTCACC	2
GAGCCAAGCATGGTTTGACTACCTGGTGGGAGAGTGTACCGACCTCAGTAGCCGTGACTATCGACAGGGGTAATGCCGAAAGCCATTGATGTGCCAGGCCCGCGG	2
GAGCCAAGCATGGTTTGACTACCTGGTGGGAGAGTGTACCGACCTCAGTAGCCGTGACTATCGACAGGGTTTAATCAATTATCGCGGCATCCAGACGTATC	2
GAGCCAAGCATGGTTTGACTACCTGGTGGGAGAGTGTACCGACCTCAGTAGCCGTGACTATCGACAGGTTTCGTAATTTCTCTGACCTTTATCCAGCTGGTCAG	2
GAGCCAAGCATGGTTTGACTACCTGGTGGGAGAGTGTACCGACCTCAGTAGCCGTGACTATCGACAGTAATTGGACCTGCTTGAACGGATGAAACGTGCTGAACG	2
GAGCCAAGCATGGTTTGACTACCTGGTGGGAGAGTGTACCGACCTCAGTAGCCGTGACTATCGACAGTCACTCGGGCTGACTACCTAATCTTTACGAAGACTGCC	2
GAGCCAAGCATGGTTTGACTACCTGGTGGGAGAGTGTACCGACCTCAGTAGCCGTGACTATCGACAGTGTACTAGTAGCGCCAAGTCGCCTTCATCCGTCCTATC	2
GAGCCAAGCATGGTTTGACTACCTGGTGGGAGAGTGTACCGACCTCAGTAGCCGTGACTATCGACAGTTCTGCTTTCAGCTACCCGATCCCGATCAACTGGTTCG	2
GAGCCAAGCATGGTTTGACTACCTGGTGGGAGAGTGTACCGACCTCAGTAGCCGTGACTATCGACGTGTAGAGTCCATGCATATCAAACAGCCAAATTGTTC	2
GAGCCAAGCATGGTTTGACTACCTGGTGGGAGAGTGTACCGACCTCGGTAGCCGTGACTATCGACAGTAATTGGACCTGCTTGAACGGATGAAACGTGCCGAACG	2
GATAACATCTTCCCAGCTTTGTTTATCACAGAGTGTACCGACCTCAGTAGCCGTGACTATCGACAGGGCACGTGCTTGTGCGCGGTGAAAGGCTATATTTCTTC	2
GATAACATCTTCCCAGCTTTGTTTATCACAGAGTGTACCGACCTCAGTAGCCGTGACTATCGACAGTATTTCTAGTTGAACAGTGGTATATCGCCCTTATTCCC	2
GATAACATCTTCCCAGCTTTGTTTATCACAGAGTGTGCCGACCTCAGTAGCCGTGACTATCGACAGCATTTCTCCTTGATACCCTTCACCACTGTCGCCTTGCC	2
GATCACAGCCCTGAAGGTTATGCTAATCTGAGAGTGTACCGACCTCAGTAGCCGTGACTATCGACAGAGTATTTAATTCGCTGCTCTCCGACGTTCAGATTTCGG	2
GATCCTCGATCAGGTCGTCATAGCGGCAAAAGAGTGTACCGACCTCAGTAGCCGTGACTATCGACAGACAGGATTCACTGGCAATGATTCTGTTCGTTTCAGTGC	2
GATCCTCGATCAGGTCGTCATAGCGGCAAAAGAGTGTACCGACCTCAGTAGCCGTGACTATCGACAGACTGGCTGTGTACTGTTTAGCTTAGCTGCCAGCTTGGC	2
GATCCTCGATCAGGTCGTCATAGCGGCAAAAGAGTGTACCGACCTCAGTAGCCGTGACTATCGACAGAGGTGGATTCTGGAACTGGCTGCGAGCAGCATTTAGG	2
GATCCTCGATCAGGTCGTCATAGCGGCAAAAGAGTGTACCGACCTCAGTAGCCGTGACTATCGACAGATAGGACCCAAAGCACCTGGTCAACATGGTCAGGCACG	2
GATCCTCGATCAGGTCGTCATAGCGGCAAAAGAGTGTACCGACCTCAGTAGCCGTGACTATCGACAGGTTTCGTAATTTCTCTGACCTTTATCCAGCTGGTCAG	2
GATCGTTATTGGTGAAACAAGAACATAAGGAGAGTGTACCGACCTCAGTAGCCGTGACTATCGACAGATATGTACAAGCTGGTTTACCCGACGTAGCCGACCCTG	2
GATCGTTATTGGTGAAACAAGCACATAAGGAGAGTGTACCGACCTCAGTAGCCGTGACTATCGACAGAAGACGGTAATTTGTAAGAGGACGTTAGCATCATCACC	2
GATCGTTATTGGTGAAACAAGCACATAAGGAGAGTGTACCGACCTCAGTAGCCGTGACTATCGACAGACCGATCAGCGCGTTGTATCGGGAGTTCCATTTGATTG	2
GATCGTTATTGGTGAAACAAGCACATAAGGAGAGTGTACCGACCTCAGTAGCCGTGACTATCGACAGACCTTCGATGATGTGATAGCTGCTGTCCAACGTCAAGC	2
GATCGTTATTGGTGAAACAAGCACATAAGGAGAGTGTACCGACCTCAGTAGCCGTGACTATCGACAGAGTATTTAATTCGCTGCTCTCCGACGTTCAGATTTCGG	2
GATCGTTATTGGTGAAACAAGCACATAAGGAGAGTGTACCGACCTCAGTAGCCGTGACTATCGACAGATACATTTCTCCGGTTTGTTTAGACGGTTGTGCTTCTC	2
GATCGTTATTGGTGAAACAAGCACATAAGGAGAGTGTACCGACCTCAGTAGCCGTGACTATCGACAGATATGTACAAGCTGGTTTACCAGCCGTAGCCGACCCTG	2
GATCGTTATTGGTGAAACAAGCACATAAGGAGAGTGTACCGACCTCAGTAGCCGTGACTATCGACAGATTGAAATTTATGTTCGTCTGCAATGTCGGCAAATAAC	2
GATCGTTATTGGTGAAACAAGCACATAAGGAGAGTGTACCGACCTCAGTAGCCGTGACTATCGACAGGGTCTGTACTGGAGATTCCTCAGCCTCATGGAGCGGCG	2
GATCGTTATTGGTGAAACAAGCACATAAGGAGAGTGTACCGACCTCAGTAGCCGTGACTATCGACAGGTTTCGTAATTTCTCTGACCTTTATCCAGCTGGTCAG	2
GATCGTTATTGGTGAAACAAGCACATAAGGAGAGTGTACCGACCTCAGTAGCCGTGACTATCGACAGTAGTTTATTATGTGGCGCGTACGATCATTCCACGATG	2
GATCGTTATTGGTGAAACAAGCACATAAGGAGAGTGTACCGACCTCAGTAGCCGTGACTATCGACAGTCTTTATCATTTCTCTGACCTTTATCCAGCTGGATCAG	2
GATCGTTATTGGTGAAACAAGCACATAAGGAGAGTGTACCGACCTCAGTAGCCGTGACTATCGACAGTGTTCCGCCGTCTTCCTCGTATCACGCCATTTGGCTTG	2
GATCGTTATTGGTGAAACAAGCACATAAGGAGAGTGTACCGACTCAGTAGCCGTGACTATCGACAGGAACAACTCGCAAAGGCTTAAATAAAGGCGGTTTAACC	2
GATGCAGAAAGTCATCTGCGCGGAACTGAAAGAGTGTACCGACCTCAGTAGCCGTGACTATCGACAGACCGATCAGCGCGTTGTATCGGGAGTTCCATTTGATTG	2
GATGCAGAAAGTCATCTGCGCGGAACTGAAAGAGTGTACCGACCTCAGTAGCCGTGACTATCGACAGACGCGTCTCAATGGCACTATGCATCCATGGAATGGCCC	2
GATGCAGAAAGTCATCTGCGCGGAACTGAAAGAGTGTACCGACCTCAGTAGCCGTGACTATCGACAGACTGGCTGTGTACTGTTTAGCTTAGCTGCCAGCTTGGC	2
GATGCAGAAAGTCATCTGCGCGGAACTGAAAGAGTGTACCGACCTCAGTAGCCGTGACTATCGACAGAGTATTTAATTCGCTGCTCTCCGACGTTCAGATTTCGG	2
GATGCAGAAAGTCATCTGCGCGGAACTGAAAGAGTGTACCGACCTCAGTAGCCGTGACTATCGACAGCTGACGACGTCTGCTGCGGCCATTGCAATTGGTATCCG	2
GATGCAGAAAGTCATCTGCGCGGAACTGAAAGAGTGTACCGACCTCAGTAGCCGTGACTATCGACAGTACTTACGCCGGTCACGAATAGGGAACGATTTGTGCAG	2
GATGCAGAAAGTCATCTGCGCGGAACTGAAAGAGTGTACCGACCTCAGTAGCCGTGACTATCGACAGTATCGTCTTTGATCCGTCATGCTCGATCTCCTCCTTGG	2
GATGCAGAAAGTCATCTGCGCGGAACTGAAAGAGTGTACCGACCTCAGTAGCCGTGACTATCGACAGTATTGCTCTTCGTCTCCTTGCCGGTGCTTAAGACACC	2
GATGCAGAAAGTCATCTGCGCGGAACTGAAAGAGTGTACCGACCTCAGTAGCCGTGACTATCGACAGTCATTATACGTCCGTAGGAGGCAAGAATAATTCGAAC	2
GATGCAGAAAGTCATCTGCGCGGAACTGAAAGGGTGTACCGACCTCAGTAGCCGTGACTATCGACAGTGTACTAGTAGCGCCAAGTCGCCTTCATCCGTCCTATC	2
GATGCTACTTTAGCAATTTGTTGCTGCAAGAGAGTGTACCGACCTCAGTAGCCGTGACTATCGACAGAGAGAGAATCAATTGCATTGCCTCGGGTGCATGAGCG	2
GATGCTACTTTAGCAATTTGTTGCTGCAAGAGAGTGTACCGACCTCAGTAGCCGTGACTATCGACAGGCGACCCTTCTGCTCAGTACCCTTATCGATACGTTGAC	2
GATGCTACTTTAGCAATTTGTTGCTGCAAGAGAGTGTACCGACCTCAGTAGCCGTGACTATCGACAGGGTCTGTCCAATTGCGGCGTGGTGATGCCGTAACGATC	2
GATGCTACTTTAGCAATTTGTTGCTGCAAGAGAGTGTACCGACCTCAGTAGCCGTGACTATCGACAGTGGTGCTTGCCGGTTTGTGTTCCTCTCGCGTGATCATA	2
GATGCTACTTTAGCAATTTGTTGCTGCAAGAGAGTGTACCGACCTCAGTAGCCGTGACTATCGACAGTTCACTGTGTTGTCAGAATTCGTGGAAGTACTGACATG	2
GATGCTACTTTAGCAATTTGTTGCTGCAAGAGAGTGTACCGACCTCAGTAGCCGTGACTATCGACAGTTGGGACAAGCTCCCTCATCGCATGTCTCTGGGTTTCC	2
GCAGGTAATTTGGGTAGTGCCGCCTTTAACTAGAGTGTACCGACCTCAGTAGCCGACTATCGACAGACCGATCAGCGCGTTGTATCGGGAGTTCCATTTGATTG	2
GCAGGTAATTTGGGTAGTGCCGCCTTTAACTAGAGTGTACCGACCTCAGTAGCCGACTATCGACAGCCCTCTCACCATCAATGCTTCCTACGCCCATCTGTGAC	2
GCAGGTAATTTGGGTAGTGCCGCCTTTAACTAGAGTGTACCGACCTCAGTAGCCGACTATCGACAGCCGGGGGTCAACAGACGTATTCGATCTCCGATTTCC	2
GCAGGTAATTTGGGTAGTGCCGCCTTTAACTAGAGTGTACCGACCTCAGTAGCCGACTATTGACAGCCCTCTCACCATCAATGCTTCCGACGCCCATCTGTGAC	2
GCAGGTAATTTGGGTAGTGCCGCCTTTAACTAGAGTGTACCGACCTCAGTAGCCGTGACTATCGACAGAGGTGGATTCTGGAACTGGCTGCGAGCAGCATTTAGG	2
GCAGGTAATTTGGGTAGTGCCGCCTTTAACTAGAGTGTACCGACCTCAGTAGCCGTGACTATCGACAGCCTCTTAGCGAAAGTCGCAAACAGCGCTGCTTGGGTC	2
GCAGTTTGGGTATTATACAACCGCGCCGGCAGAGTGTACCGACCTCAGTAGCCGTGACTATCGACAGATTGAAATTTATGTTCGTCTTCAATGTCGGCAAATAAC	2
GCAGTTTGGGTATTATACAACCGCGCCGGCAGAGTGTACCGACCTCAGTAGCCGTGACTATCGACAGATTTTTATACATCGAACTTACACACATCAACACAGTTC	2
GCAGTTTGGGTATTATACAACCGCGCCGGCAGAGTGTACCGACCTCAGTAGCCGTGACTATCGACAGGGTAAATCAGCGGTGTATGTAAATGGTATTCGGCAGAC	2
GCAGTTTGGGTATTATACAACCGCGCCGGCAGAGTGTACCGACCTCAGTAGCCGTGACTATCGACAGGTTTCGTAATTTCTCTGACCTTTATCCAGCTGGTCAG	2
GCAGTTTGGGTATTATACAACCGCGCCGGCAGAGTGTACCGACCTCAGTAGCCGTGACTATCGACAGTATTGCTCTTCGTCTCCTTGCCGGTGCTTAAGACACC	2
GCAGTTTGGGTATTATACAACCGCGCCGGCAGAGTGTACCGACCTCAGTAGCCGTGACTATCGACAGTATTGCTGTGGAATCCCTGGCGATGATGTCTCTTGCTG	2
GCAGTTTGGGTATTATACAACCGCGCCGGCAGAGTGTACCGACCTCAGTAGCCGTGACTATCGACAGTTTAGTGATTCAACGGCATTTACAAATTCATCATGACC	2
GCATCCCGCAGGGTAAGGACATCTCCAGAGAGTGTACCGACCTCAGTAGCCGTGACTATCGACAGAAGACGGTAATTTGTAAGAGGACGTTAGCATCATCACC	2
GCATCCCGCAGGGTAAGGACATCTCCAGAGAGTGTACCGACCTCAGTAGCCGTGACTATCGACAGACTGGCTGTGTACTGTTTAGCTTAGCTGCCAGCTTGGC	2
GCATCCCGCAGGGTAAGGACATCTCCAGAGAGTGTACCGACCTCAGTAGCCGTGACTATCGACAGAGTATTTAATTCGCTGCTCTCCGACGTTCAGATTTCGG	2
GCATCCCGCAGGGTAAGGACATCTCCAGAGAGTGTACCGACCTCAGTAGCCGTGACTATCGACAGATTTTAGCTTTGACGTTCTTATCAATTCGACAGGCGTG	2
GCATCCCGCAGGGTAAGGACATCTCCAGAGAGTGTACCGACCTCAGTAGCCGTGACTATCGACAGCATTTCTCCTTGATACCCTTCACCACTGTCGCCTTGCC	2
GCATCCCGCAGGGTAAGGACATCTCCAGAGAGTGTACCGACCTCAGTAGCCGTGACTATCGACAGGAGTACATCGACTTAATAGCCCTTTCAGCCAGGTCACC	2
GCATCCCGCAGGGTAAGGACATCTCCAGAGAGTGTACCGACCTCAGTAGCCGTGACTATCGACAGGGCACGTGCTTGTGCGCGGTGAAAGGTTATATTTCTTC	2
GCATCCCGCAGGGTAAGGACATCTCCAGAGAGTGTACCGACCTCAGTAGCCGTGACTATCGACAGGGCGCGTGCTTGTGCGCGGTGAAAGGCTATATTTCTTC	2
GCATCCCGCAGGGTAAGGACATCTCCAGAGAGTGTACCGACCTCAGTAGCCGTGACTATCGACAGGGGTAATGCCGAAAGCCATTGATGTGCCAGGCCCGCGG	2
GCATCCCGCAGGGTAAGGACATCTCCATAGAGTGTACCGACCTCAGTAGCCGTGACTATCGACAGGGGTAATGCCGAAAGCCATTGATGTGCCAGGCCCGCGG	2
GCATGATCTAGTCAAGCCCGTCCACCTCCGAGAGTGTACCGACCTCAGTAGCCGTGACTATCGACAGATTTATCGGGAGTTTGTTGATAACTTTCCCGCGCTCTG	2
GCCAAGCCACGCAATAATCAAGCGGGAATCAGAGTGTACCGACCTCAGTAGCCGTGACTATCGACAGACTGGCTGTGTACTGTTTAGCTTAGCTGCCAGCTTGGC	2
GCCAAGCCACGCAATAATCAAGCGGGAATCAGAGTGTACCGACCTCAGTAGCCGTGACTATCGACAGGCGACCCTTCTGCTCAGTACCCTTATCGATACGTTGAC	2
GCCAAGCCACGCAATAATCAAGCGGGAATCAGAGTGTACCGACCTCAGTAGCCGTGACTATCGACAGTATTGCTCTTCGTCTCCTTGCCGGTGCTTAAGACACC	2
GCCAAGCCACGCAATAATCAAGCGGGAATCAGAGTGTACCGACCTCAGTAGCCGTGACTATCGACAGTATTGCTGTGGAATCCCTGGCGATGATGTCTCTTGCTG	2
GCCAAGCCACGCAATAATCAAGCGGGAATCAGAGTGTACCGACCTCAGTAGCCGTGACTATCGACAGTGTACTAGTAGCGCCAAGTCGCCTTCATCCGTCCTATC	2
GCGATCTTTGCCCTAATGGGCTCGATAAAGAGAGTGTACCGACCTCAGTAGCCGTGACTATCGACAGTATCGTCTTTGATCCGTCATGCTCGATCTCCTCCTTGG	2
GCGATCTTTGCCCTAATGGGCTCGATAAGGAGAGTGTACCGACCTCAGTAGCCGTGACTATCGACAGCTGACGACGTCTGCTGCGGCCATTGCAATTGGTATCCG	2
GCGATCTTTGCCCTAATGGGCTCGATAAGGAGAGTGTACCGACCTCAGTAGCCGTGACTATCGACAGGGGTAATGCCGAAAGCCATTGATGTGCCAGGCCCGCGG	2
GCGATCTTTGCCCTAATGGGCTCGATAAGGAGAGTGTACCGACCTCAGTAGCCGTGACTATCGACAGGGTTTAATCAATTATCGCGGCATCCAGACGTATC	2
GCGATCTTTGCCCTAATGGGCTCGATAAGGAGAGTGTACCGACCTCAGTAGCCGTGACTATCGACAGTAGTTTATTATGTGGCGCGTACGATCATTCCACGATG	2
GCGATCTTTGCCCTAATGGGCTCGATAAGGAGAGTGTACCGACCTCAGTAGCCGTGACTATCGACAGTTCACTGTGTTGTCAGAATTCGTGGAAGTACTGACATG	2
GCGTAACCACCTGCAAGGTTCCGTAACTGAAGAGTGTACCGACCTCAGTAGCCGTGACTATCGACAGACAGGATTCACTGGCAATGATTCTGTTCGTTTCAATGC	2
GCGTAACCACCTGCAAGGTTCCGTAACTGAAGAGTGTACCGACCTCAGTAGCCGTGACTATCGACAGACAGGATTCACTGGCAGTGATTCTGTTCGTTTCAGTGC	2
GCGTAACCACCTGCAAGGTTCCGTAACTGAAGAGTGTACCGACCTCAGTAGCCGTGACTATCGACAGACAGTTTTTGGGTATGCCTATTAGTTCCTTGGTGGGAC	2
GCGTAACCACCTGCAAGGTTCCGTAACTGAAGAGTGTACCGACCTCAGTAGCCGTGACTATCGACAGATACATTTCTCCGGTTTGTTTAGACGGTTGTGCTTCTC	2
GCGTAACCACCTGCAAGGTTCCGTAACTGAAGAGTGTACCGACCTCAGTAGCCGTGACTATCGACAGATGCGAGTGCAACTTGAACAACCTTTGCGAGCAATTGG	2
GCGTAACCACCTGCAAGGTTCCGTAACTGAAGAGTGTACCGACCTCAGTAGCCGTGACTATCGACAGATTGCTTGTTCCGGCAAAGGAACAGGATCGGGAAATTG	2
GCGTAACCACCTGCAAGGTTCCGTAACTGAAGAGTGTACCGACCTCAGTAGCCGTGACTATCGACAGCCCTCTCACCATCAATGCTTCCGACGCCCATCTGTGAC	2
GCGTAACCACCTGCAAGGTTCCGTAACTGAAGAGTGTACCGACCTCAGTAGCCGTGACTATCGACAGCTGACGACGTCTGCTGCGGCCATTGCAATTGGTATCCG	2
GCGTAACCACCTGCAAGGTTCCGTAACTGAAGAGTGTACCGACCTCAGTAGCCGTGACTATCGACAGGGTTTAATCAATTATCGCGGCATCCAGACGTATC	2
GCGTAACCACCTGCAAGGTTCCGTAACTGAAGAGTGTACCGACCTCAGTAGCCGTGACTATCGACAGTATTGCTGTGGAATCCCTGGCGATGATGTCTCTTGCTG	2
GCGTAACCACCTGCAAGGTTCCGTAACTGAAGAGTGTACCGACCTCAGTAGCCGTGACTATCGACAGTATTTCTAGTTGAACAGTGGTATATCGCCCTTATTCCC	2
GCGTAACCACCTGCAAGGTTCCGTAACTGAAGAGTGTACCGACCTCAGTAGCCGTGACTCTCGACAGCTCTGTCATCACCAACGCCGTTCTGCTTATCCACGTCC	2
GCGTAACCACCTGCAAGGTTCCGTAACTGAAGAGTGTACCGACCTCAGTAGCCGTTACTATCGACAGACAGGATTCACTGGCAATGATTCTGTTCGTTTCAGTGC	2
GCGTAACCACCTGCAAGGTTCCGTAACTGAAGAGTGTACCGGCCTCAGTAGCCGTGACTATCGACAGAGATTATGAGCCATAGGCGCAGAGAAGCATGCTTAATG	2
GCGTAACCACCTGCAATGTTCCGTAACTGAAGAGTGTACCGACCTCAGTAGCCGTGACTATCGACAGACAGGATTCACTGGCAATGATTCTGTTCGTTTCAGTGC	2
GCTACTCCGTCAACATCTCCGCACCATGTAGAGTGTACCGACCTCAGTAGCCGTGACTATCAACAGATATGGTCAAGCCACGTTGCGCAAACAGGAAGATGTCC	2
GCTATCCTGATCGGAACCGATCACCAATAGAGAGTGTACCGACCTCAGTAGCCGTGACTATCGACAGGGTAAATCAGCGGTGTATGTAAATGGTATTCGGCAGAC	2
GCTCATCGTTCGCTCATCTAAAGACTTTCGAGAGTGTACCGACTCAGTAGCCGTGACTATCGACAGATTGCTTGTTCCGGCAAAGGAACAGGATCGGGAAATTG	2
GCTCATTGTTCACTCATCTAAAGACTTTCGAGAGTGTACCGACTCAGTAGCCGTGACTATCGACAGATTGCTTGTTCCGGCAAAGGAACAGGATCGGGAAATTG	2
GCTCATTGTTCGCTCATCAAAAGACTTTCGAGAGTGTACCGACTCAGTAGCCGTGACTATCGACAGATTGCTTGTTCCGGCAAAGGAACAGGATCGGGAAATTG	2
GCTCATTGTTCGCTCATCTAAAGACTTTCGAGAGTGTACCGACCTCAGTAGCCGTGACTATCGACAGACAGTTTTTGGGTATGCCTATTAGTTCCTTGGTGGGAC	2
GCTCATTGTTCGCTCATCTAAAGACTTTCGAGAGTGTACCGACCTCAGTAGCCGTGACTATCGACAGAGATTATGAGCCATAGGCGCAGAGAAGCATGCTTAATG	2
GCTCATTGTTCGCTCATCTAAAGACTTTCGAGAGTGTACCGACCTCAGTAGCCGTGACTATCGACAGAGGTGGATTCTGGAACTGGCTGCGAGCAGCATTTAGG	2
GCTCATTGTTCGCTCATCTAAAGACTTTCGAGAGTGTACCGACCTCAGTAGCCGTGACTATCGACAGGGGTAATGCCGAAAGCCATTGATGTGCCAGGCCCGCGG	2
GCTCATTGTTCGCTCATCTAAAGACTTTCGAGAGTGTACCGACCTCAGTAGCCGTGACTATCGACAGTCATTATACGTCCGTAGGAGGCAAGAATAATTCGAAC	2
GCTCATTGTTCGCTCATCTAAAGACTTTCGAGAGTGTACCGACCTCAGTAGCCGTGACTATCGACAGTGGTGCTTGCCGGTTTGTGTTCCTCTCGCGTGATCATA	2
GCTCATTGTTCGCTCATCTAAAGACTTTCGAGAGTGTACCGACCTCAGTAGCCGTGACTATCGACAGTTCACTGTGTTGTCAGAATTCGTGGAAGTACTGACATG	2
GCTCATTGTTCGCTCATCTAAAGACTTTCGAGAGTGTACCGACTCAGTAGCCGTGACTATCGACAGAAGACGGTAATTTGTAAGAGGACGTTAGCATCATCACC	2
GCTCATTGTTCGCTCATCTAAAGACTTTCGAGAGTGTACCGACTCAGTAGCCGTGACTATCGACAGACAGTTTTTGGGTATGCCTATTAGTTCCTTGGTGGGAC	2
GCTCATTGTTCGCTCATCTAAAGACTTTCGAGAGTGTACCGACTCAGTAGCCGTGACTATCGACAGACCTTCGATGATGTGATAGCTGCTGTCCAACGTCAAGC	2
GCTCATTGTTCGCTCATCTAAAGACTTTCGAGAGTGTACCGACTCAGTAGCCGTGACTATCGACAGATGCGAGTGCAACTTGAACAACCTTTGCGAGCAATTGG	2
GCTCATTGTTCGCTCATCTAAAGACTTTCGAGAGTGTACCGACTCAGTAGCCGTGACTATCGACAGGGCACGTGCTTGTGCGCGGTGAAAGGCTATATTTCTTC	2
GCTCATTGTTCGCTCATCTAAAGACTTTCGAGAGTGTACCGACTCAGTAGCCGTGACTATCGACAGGGTCTGTACTGGAGATTCCTCAGCCTCATGGAGCGGCG	2
GCTCATTGTTCGCTCATCTAAAGACTTTCGAGAGTGTACCGACTCAGTAGCCGTGACTATCGACAGTACTTACGCCGGTCACGAATAGGGAACGATTTGTGCAG	2
GCTCATTGTTCGCTCATCTAAAGACTTTCGAGAGTGTACCGACTCAGTAGCCGTGACTATCGACAGTTCACTGTGTTGTCAGAATTCGTGGAAGTACTGACATG	2
GCTCATTGTTCGCTCATCTAAAGACTTTCGAGAGTGTACCGACTCAGTAGCCGTGACTATCGACAGTTCTGCTTTCAGCTACCCGATCCCGATCAACTGGTTCG	2
GCTCCCGCAAGTATGGAAGTAAGTAACTTAAGAGTGTACCGACCTCAGTAGCCGTGACTATCGACAGACGCGTCTCAATGGCACTATGCATCCATGGAATGGCCC	2
GCTCCCGCAAGTATGGAAGTAAGTAACTTAAGAGTGTACCGACCTCAGTAGCCGTGACTATCGACAGAGTATTTAATTCGCTGCTCTCCGACGTTCAGATTTCGG	2
GCTCCCGCAAGTATGGAAGTAAGTAACTTAAGAGTGTACCGACCTCAGTAGCCGTGACTATCGACAGATAGGACCCAAAGCACCTGGTCAACATGGTCAGGCACG	2
GCTCCCGCAAGTATGGAAGTAAGTAACTTAAGAGTGTACCGACCTCAGTAGCCGTGACTATCGACAGATTTATCGGGAGTTTGTTGATAACTTTCCCGCGCTCTG	2
GCTCCCGCAAGTATGGAAGTAAGTAACTTAAGAGTGTACCGACCTCAGTAGCCGTGACTATCGACAGCTGACGACGTCTGCTGCGGCCATTGCAATTGGTATCCG	2
GCTCCCGCAAGTATGGAAGTAAGTAACTTAAGAGTGTACCGACCTCAGTAGCCGTGACTATCGACAGGAACAACTCGCAAAGGCTTAAATAAAGGCGGTTTAACC	2
GCTCCCGCAAGTATGGAAGTAAGTAACTTAAGAGTGTACCGACCTCAGTAGCCGTGACTATCGACAGGACCGTTTGAATATAAGGATGCGCTGGGTAAGACCGTC	2
GCTCCCGCAAGTATGGAAGTAAGTAACTTAAGAGTGTACCGACCTCAGTAGCCGTGACTATCGACAGGGTCTGTACTGGAGATTCCTCAGCCTCATGGAGCGGCG	2
GCTCCCGCAAGTATGGAAGTAAGTAACTTAAGAGTGTACCGACCTCAGTAGCCGTGACTATCGACAGTAGTTACGGAACAACCCGCTTGTTTGGGTACCCATTCC	2
GCTCCCGCAAGTATGGAAGTAAGTAACTTAAGAGTGTACCGACCTCAGTAGCCGTGACTATCGACAGTATTTCTAGTTGAACAGTGGTATATCGCCCTTATTCCC	2
GCTCCCGCAAGTATGGAAGTAAGTAACTTAAGAGTGTACCGACCTCAGTAGCCGTGACTATCGACAGTGGTGCTTGCCGGTTTGTGTTCCTCTCGCGTGATCATA	2
GCTCCCGCAAGTATGGAAGTAAGTAACTTAAGAGTGTACCGACCTCAGTAGCCGTGACTATCGACAGTGTACTAGTAGCGCCAAGTCGCCTTCATCCGTCCTATC	2
GGACTATCGGTTACGTAACAATCAGACTGGAGAGTGTACCGACCTCAGTAGCCGTGACTATCGACAGACCTTCGATGATGTGATAGCTGCTGTCCAACGTCAAGC	2
GGACTATCGGTTACGTAACAATCAGACTGGAGAGTGTACCGACCTCAGTAGCCGTGACTATCGACAGATGCGAGTGCAACTTGAACAACCTTTGCGAGCAATTGG	2
GGACTATCGGTTACGTAACAATCAGACTGGAGAGTGTACCGACCTCAGTAGCCGTGACTATCGACAGTATTGCTGTGGAATCCCTGGCGATGATGTCTCTTGCTG	2
GGACTATCGGTTACGTAACAATCAGACTGGAGAGTGTACCGACCTCAGTAGCCGTGACTATCGACAGTGGGTGTGAGGCTGCATCCATTACCTCCTACAGTGCGC	2
GGACTATCGGTTACGTAACAATCAGACTGGAGAGTGTACCGACCTCAGTAGCCGTGACTATCGACAGTTTAGTGATTCAACGGCATTTACAAATTCATCATGACC	2
GGAGCGTATACGAATGGGTATATTCCAATAAGAGTGTACCGACCTCAGTAGCCATGACTATCGACAGTTCACTGTGTTGTCAGAATTCGTGGAAGTACTGACATG	2
GGAGCGTATACGAATGGGTATATTCCAATAAGAGTGTACCGACCTCAGTAGCCGTGACTATCGAAAGTTCACTGTGTTGTCAGAATTCGTGGAAGTACTGACATG	2
GGAGCGTATACGAATGGGTATATTCCAATAAGAGTGTACCGACCTCAGTAGCCGTGACTATCGACAGATTGCTTGTTCCGGCAAAGGAACAGGATCGGGAAATTG	2
GGAGCGTATACGAATGGGTATATTCCAATAAGAGTGTACCGACCTCAGTAGCCGTGACTATCGACAGTAGTTTATTATGTGGCGCGTACGATCATTCCACGATG	2
GGAGCGTATACGAATGGGTATATTCCAATAAGAGTGTACCGACCTCAGTAGCCGTGACTATCGACAGTGTACTAGTAGCGCCAAGTCGCCTTCATCCGTCCTATC	2
GGAGCGTATACGAATGGGTATATTCCAATAAGAGTGTACCGACCTCAGTAGCCGTGACTATCGACAGTTCACTATGTTGTCAGAATTCGTGGAAGTACTGACATG	2
GGAGCGTATACGAATGGGTATATTCCAATAAGAGTGTACCGACCTCAGTAGCCGTGACTATCGACAGTTCACTGTGTTGTCAGAATTCGTCGAAGTACTGACATG	2
GGAGCGTATACGAATGGGTATATTCCAATAAGAGTGTACCGACCTCAGTAGCCGTGACTATCGACAGTTCATTGTGTTGTCAGAATTCGTGGAAGTACTGACATG	2
GGAGCGTATACGAATGGGTATATTCCAATAAGAGTGTACCGACCTCAGTAGCCGTGACTATCGACATATGTTCTATTAACGCCAGTGTGCGGAAGCACTCTTGC	2
GGAGCGTATACGAATGGGTATATTCCAATAAGAGTGTACCGACCTCAGTAGCCGTGACTTTCGACAGTTCACTGTGTTGTCAGAATTCGTGGAAGTACTGACATG	2
GGAGCGTATACGAATGGGTATATTCCAATAAGAGTGTGCCGACCTCAGTAGCCGTGACTATCGACAGTTCACTGTGTTGTCAGAATTCGTGGAAGTACTGACATG	2
GGAGCGTATACGAATGGGTATATTCCGATAAGAGTGTACCGACCTCAGTAGCCGTGACTATCGACAGTTCACTGTGTTGTCAGAATTCGTGGAAGTACTGACATG	2
GGCAAACAGACATTCGTGTGATCCAACCTGAGAGTGTACCGACCTCAGTAGCCGTGACTATCGACAGACAGTTTTTGGGTATGCCTATTAGTTCCTTGGTGGGAC	2
GGCAAACAGACATTCGTGTGATCCAACCTGAGAGTGTACCGACCTCAGTAGCCGTGACTATCGACAGACTGGCTGTGTACTGTTTAGCTTAGCTGCCAGCTTGGC	2
GGCAAACAGACATTCGTGTGATCCAACCTGAGAGTGTACCGACCTCAGTAGCCGTGACTATCGACAGAGTATTTAATTCGCTGCTCTCCGACGTTCAGATTTCGG	2
GGCAAACAGACATTCGTGTGATCCAACCTGAGAGTGTACCGACCTCAGTAGCCGTGACTATCGACAGATACATTTCTCCGGTTTGTTTAGACGGTTGTGCTTCTC	2
GGCAAACAGACATTCGTGTGATCCAACCTGAGAGTGTACCGACCTCAGTAGCCGTGACTATCGACAGCATTTCTCCTTGATACCCTTCACCACTGTCGCCTTGCC	2
GGCAAACAGACATTCGTGTGATCCAACCTGAGAGTGTACCGACCTCAGTAGCCGTGACTATCGACAGCCGGGGGTCAACAGACGTATTCGATCTCCGATTTCC	2
GGCAAACAGACATTCGTGTGATCCAACCTGAGAGTGTACCGACCTCAGTAGCCGTGACTATCGACAGGCGACCCTTCTGCTCAGTACCCTTATCGATACGTTGAC	2
GGCAAACAGACATTCGTGTGATCCAACCTGAGAGTGTACCGACCTCAGTAGCCGTGACTATCGACAGTAGTTTATTATGTGGCGCGTACGATCATTCCACGATG	2
GGCAACCCAGCAAGGTCGGGTAATTTATACAGAGTGTACCGACCTCAGTAGCCGTGACTATCGACAGACCTTCGATGATGTGATAGCTGCTGTCCAACGTCAAGC	2
GGCAACCCAGCAAGGTCGGGTAATTTATACAGAGTGTACCGACCTCAGTAGCCGTGACTATCGACAGATTTTAGCTTTGACGTTCTTATCAATTCGACAGGCGTG	2
GGCAACCCAGCAAGGTCGGGTAATTTATACAGAGTGTACCGACCTCAGTAGCCGTGACTATCGACAGGAACAACTAGCAAAGGCTTAAATAAAGGCGGTTTAACC	2
GGCAACCCAGCAAGGTCGGGTAATTTATACAGAGTGTACCGACCTCAGTAGCCGTGACTATCGACAGGGGTAATGCCGAAAGCCATTGATGTGCCAGGCCCGCGG	2
GGCAACCCAGCAAGGTCGGGTAATTTATACAGAGTGTACCGACCTCAGTAGCCGTGACTATCGACAGGGGTATCCGGACAGTCCCGATGAATTCATCTCCTTTGG	2
GGCAACCCAGCAAGGTCGGGTAATTTATACAGAGTGTACCGACCTCAGTAGCCGTGACTATCGACAGGTTTCGTAATTTCTCTGACCTTTATCCAGCTGGTCAG	2
GGCAACCCAGCAAGGTCGGGTAATTTATACAGAGTGTACCGACCTCAGTAGCCGTGACTATCGACAGTACTTACGCCGGTCACGAATAGGGAACGATTTGTGCAG	2
GGCAACCCAGCAAGGTCGGGTAATTTATACAGAGTGTACCGACCTCAGTAGCCGTGACTATCGACAGTATTGCTCTTCGTCTCCTTGCCGGTGCTTAAGACACC	2
GGCAACCCAGCAAGGTCGGGTAATTTATACAGAGTGTACCGACCTCAGTAGCCGTGACTATCGACAGTGTACTAGTAGCGCCAAGTCGCCTTCATCCGTCCTATC	2
GGCAACCCAGCAAGGTCGGGTAATTTATACAGAGTGTACCGACCTCAGTAGCCGTGACTATCGACAGTTCTGCTTTCAGCTACCCGATCTCGATCAACTGGTTCG	2
GGCAACCCAGCAAGGTCGGGTAATTTATACAGAGTGTACCGACCTCAGTAGCCGTGACTATCGACGTGTAGAGTCCATGCATATCAAACAGCCAAATTGTTC	2
GGCAACCCAGCAAGGTCGGGTAATTTATACAGAGTGTACGACCTCAGTAGCCGTGACTATCGACAGTAGTTTATTATGTGGCGCGTACGATCATTCCACGATG	2
GGCAACCCAGCAAGGTCGGGTAATTTGTACAGAGTGTACCGACCTCAGTAGCCGTGACTATCGACAGTTCTGCTTTCAGCTACCCGATCCCGATCAACTGGTTCG	2
GGCATTAATGATCTGGCAGATGAGCGTACCAGAGTGTACCGACCCCAGTAGCCGTGACTATCGACAGGGCACGTGCTTGTGCGCGGTGAAAGGCTATATTTCTTC	2
GGCATTAATGATCTGGCAGATGAGCGTACCAGAGTGTACCGACCTCAGTAGCCGACTATCGACAGCCCTCTCACCATCAATGCTTCCGACGCCCATCTGTGAC	2
GGCATTAATGATCTGGCAGATGAGCGTACCAGAGTGTACCGACCTCAGTAGCCGTGACTATCAACAGATATGGTCAAGCCACGTTGCGCAAACAGGAAGATGTCC	2
GGCATTAATGATCTGGCAGATGAGCGTACCAGAGTGTACCGACCTCAGTAGCCGTGACTATCGACAGCATTTCTCCTTGATACCCTTCACCACTGTCGCCTTGCC	2
GGCATTAATGATCTGGCAGATGAGCGTACCAGAGTGTACCGACCTCAGTAGCCGTGACTATCGACAGCCTCTTAGCGAAAGTCGCAAACAGCGCTGCTTGGGTC	2
GGCATTAATGATCTGGCAGATGAGCGTACCAGAGTGTACCGACCTCAGTAGCCGTGACTATCGACAGGACCGTTTGAATATAAGGATGCGCTGGGTAAGACCGTC	2
GGCATTAATGATCTGGCAGATGAGCGTACCAGAGTGTACCGACCTCAGTAGCCGTGACTATCGACAGGGTAAATCAGCGGTGTATGTAAATGGTATTCGGCAGAC	2
GGCATTAATGATCTGGCAGATGAGCGTACCAGAGTGTACCGACCTCAGTAGCCGTGACTATCGACAGGTTTCGTAATTTCTCTGACCTTTATCCAGCTGGTCAG	2
GGCATTAATGATCTGGCAGATGAGCGTACCAGAGTGTACCGACCTCAGTAGCCGTGACTATCGACAGTCGTTAGTGGTTTCCAGTGGATTGCGATTGATTACGCC	2
GGCATTAATGATCTGGCAGATGAGCGTACCAGAGTGTACCGACCTCAGTAGCCGTGACTATCGACAGTGTACTAGTAGCGCCAAGTCGCCTTCATCCGTCCTATC	2
GGCATTAATGATCTGGCAGATGAGCGTACCAGAGTGTACCGACCTCAGTAGCCGTGACTATCGACAGTTTAGTGATTCAACGGCATTTACAAATTCATCATGACC	2
GGCATTAATGATCTGGCAGATGAGCGTACCAGAGTGTACCGACCTCAGTAGCCGTGACTATTGACAGACTGGCTGTGTACTGTTTAGCTTAGCTGCCAGCTTGGC	2
GGCATTAATGATCTGGCAGATGAGCGTACCAGAGTGTACGACCTCAGTAGCCGTGACTATCGACAGTAGTTTATTATGTGGCGCGTACGATCATTCCACGATG	2
GGCCTAAGCTTATTTGCAGGAGTGCTGTTAAGAGTGTACCGACCTCAGTAGCCGTGACTATCGACAGGCGACCCTTCTGCTCAGTACCCTTATCGATACGTTGAC	2
GGCCTCAGCTTATTTGCAGGAGTGCTGTTAAGAGTGTACCAACCTCAGTAGCCGTGACTATCGACAGCTGACGACGTCTGCTGCGGCCATTGCAATTGGTATCCG	2
GGCCTCAGCTTATTTGCAGGAGTGCTGTTAAGAGTGTACCAACCTCAGTAGCCGTGACTATCGACAGGCGACCCTTCTGCTCAGTACCCTTATCGATACGTTGAC	2
GGCCTCAGCTTATTTGCAGGAGTGCTGTTAAGAGTGTACCGACCCAGTAGCCGTGACTATCGACAGATTTTTATACATCGAACTTACACACATCAACACAGTTC	2
GGCCTCAGCTTATTTGCAGGAGTGCTGTTAAGAGTGTACCGACCTCAGTAGCCGACTATCGACAGCCCTCTCACCATCAATGCTTCCGACGCCCATCTGTGAC	2
GGCCTCAGCTTATTTGCAGGAGTGCTGTTAAGAGTGTACCGACCTCAGTAGCCGTGACTATCGACAGAAAGCTTAACTTGTGGTCGGAGCAGGAGTTGTTGCCAG	2
GGCCTCAGCTTATTTGCAGGAGTGCTGTTAAGAGTGTACCGACCTCAGTAGCCGTGACTATCGACAGACAGTTTTTGGGTATGCCTATTAGTTCCTTGGTGGGAC	2
GGCCTCAGCTTATTTGCAGGAGTGCTGTTAAGAGTGTACCGACCTCAGTAGCCGTGACTATCGACAGAGGAGCAGATTTCTTAACGGGATCGTCGAATGCGCCCG	2
GGCCTCAGCTTATTTGCAGGAGTGCTGTTAAGAGTGTACCGACCTCAGTAGCCGTGACTATCGACAGGAGTACATCGACTTAATAGCCCTTTCAGCCAGGTCACC	2
GGCCTCAGCTTATTTGCAGGAGTGCTGTTAAGAGTGTACCGACCTCAGTAGCCGTGACTATCGACAGTATTGCTGTGGAATCCCTGGCGATGATGTCTCTTGCTG	2
GGCCTCAGCTTATTTGCAGGAGTGCTGTTAAGAGTGTACCGACCTCAGTAGCCGTGACTATCGACAGTATTTCTAGTTGAACAGTGGTATATCGCCCTTATTCCC	2
GGCCTCAGCTTATTTGCAGGAGTGCTGTTAAGAGTGTACCGACCTCAGTAGCCGTGACTATCGACAGTCGGTGAGAGAGCCATTAGGTTGCTTTCATCGTGTGTC	2
GGCCTCAGCTTATTTGCAGGAGTGCTGTTAAGAGTGTACCGACCTCAGTAGCCGTGACTATCGACAGTCTTTATCATTTCTCTGACCTTTATCCAGCTGGATCAG	2
GGCCTCAGCTTATTTGCAGGAGTGCTGTTAAGAGTGTACCGACCTCAGTAGCCGTGACTATCGACAGTTCACTGTGTTGTCAGAATTCGTGGAAGTACTGACATG	2
GGCCTTAGGACGAGAATTTGCATAGGCAATAGAGTGTACCGACCTCAGTAGCCGTGACTATCGACAGGCGACCCTTCTGCTCAGTACCCTTATCGATACGTTGAC	2
GGCCTTAGGACGAGAATTTGCATAGGCAATAGAGTGTACCGACCTCAGTAGCCGTGACTATCGACAGGGCACGTGCTTGTGCGCGGTGAAAGGCTATATTTCTTC	2
GGCCTTAGGACGAGAATTTGCATAGGCAATAGAGTGTACCGACCTCAGTAGCCGTGACTATCGACAGGGGTATCCGGACAGTCCCGATGAATTCATCTCCTTTGG	2
GGCCTTAGGACGAGAATTTGCATAGGCAATAGAGTGTACCGACCTCAGTAGCCGTGACTATCGACAGGGTTTAATCAATTATCGCGGCATCCAGACGTATC	2
GGCCTTAGGACGAGAATTTGCATAGGCAATAGAGTGTACCGACCTCAGTAGCCGTGACTATCGACAGTATTGCTGTGGAATCCCTGGCGATGATGTCTCTTGCTG	2
GGCCTTAGGACGAGAATTTGCATAGGCAATAGAGTGTACCGACCTCAGTAGCCGTGACTATCGACAGTCACTCGGGCTGACTATCTAATCTTTACGAAGACTGCC	2
GGCCTTAGGACGAGAATTTGCATAGGCAATAGAGTGTACCGACCTCAGTAGCCGTGACTATCGACAGTTCACTGTGTTGTCAGAATTCGTGGAAGTACTGACATG	2
GGCCTTAGGACGAGAATTTGCATAGGCAATAGAGTGTACCGACCTCAGTAGCCGTGACTATCGACAGTTTAGTGATTCAACGGCATTTACAAATTCATCATGACC	2
GGGTACTGACAAGGCGGTGCGCCCGTTCTAAGAGTGTACCGACCTCAGTAGCCGTGACTATCGACAGACAGTTTTTGGGTATGCCTATTAGTTCCTTGGTGGGAC	2
GGGTACTGACAAGGCGGTGCGCCCGTTCTAAGAGTGTACCGACCTCAGTAGCCGTGACTATCGACAGGCGACCCTTCTGCTCAGTACCCTTATCGATACGTTGAC	2
GGGTCGATCCCGAAGATACGAAACAAGAATAGAGTGTACCGACCTCAGTAGCCGTGACTATCGACAGGGTCTGTACTGGAGATTCCTCAGCCTCATGGAGCGGCG	2
GGGTCGATCCCGAAGATACGAAACAAGAATAGAGTGTACCGACCTCAGTAGCCGTGACTATCGACAGTACTTACGCCGGTCACGAATAGGGAACGATTTGTGCAG	2
GGGTCGATCCCGAAGATACGAAACAAGAATAGAGTGTACCGACCTCAGTAGCCGTGACTATCGACAGTAGTTTATTATGTGGCGCGTACGATCATTCCACGATG	2
GGGTCGATCCCGAAGATACGAAACAAGAATAGAGTGTACCGACCTCAGTAGCCGTGACTATCGACAGTCGGTGAGAGAGCCATTAGGTTGCTTTCATCGTGTGTC	2
GGGTCGATCCCGAAGATACGAAACAAGAATAGAGTGTACCGACCTCAGTAGCCGTGACTATCGACAGTGGGTGTGAGGCTGCATCCATTACCTCCTACAGTGCGC	2
GGGTCGATCCCGAAGATACGAAACAAGAATAGAGTGTACCGACCTCAGTAGCCGTGACTATCGACAGTTTAGTGATTCAACGGCATTTACAAATTCATCATGACC	2
GGTCACGCCAAGCAACAAGGTATGGAACGAAGAGTGTACCGACCTCAGTAGCCGTGACTATCGACAGCCGGGGGTCAACAGACGTATTCGATCTCCGATTTCC	2
GGTCACGCCAAGCAACAAGGTATGGAACGAAGAGTGTACCGACCTCAGTAGCCGTGACTATCGACAGTCATTATACGTCCGTAGGAGGCAAGAATAATTCGAAC	2
GGTGAATCCTTTCTAGAATGGATGACAGGCAGAGTGTACCGACCTCAATAGCCGTGACTATCGACAGCCTCTTAGCGAAAGTCGCAAACAGCGCTGCTTGGGTC	2
GGTGAATCCTTTCTAGAATGGATGACAGGCAGAGTGTACCGACCTCAATAGCCGTGACTATCGACAGCGGACACTAAATGAGCTAGCTTATGCAGCCGCAAGAGC	2
GGTGTCGGCGTGGGATATTCGTTCTAATTTAGAGTGTACCGACCTCAGTAGCCGACTATCGACAGCCCTCTCACCATCAATGCTTCCGACGCCCATCTGTGAC	2
GGTGTCGGCGTGGGATATTCGTTCTAATTTAGAGTGTACCGACCTCAGTAGCCGTGACTATCGACAGACCTTCGATGATGTGATAGCTGCTGTCCAACGTCAAGC	2
GGTGTCGGCGTGGGATATTCGTTCTAATTTAGAGTGTACCGACCTCAGTAGCCGTGACTATCGACAGAGATTATGAGCCATAGGCGCAGAGAAGCATGCTTAATG	2
GGTGTCGGCGTGGGATATTCGTTCTAATTTAGAGTGTACCGACCTCAGTAGCCGTGACTATCGACAGAGTATTTAATTCGCTGCTCTCCGAAGTTCAGATTTCGG	2
GGTGTCGGCGTGGGATATTCGTTCTAATTTAGAGTGTACCGACCTCAGTAGCCGTGACTATCGACAGAGTATTTAATTCGCTGCTCTCCGACGTTCGGATTTCGG	2
GGTGTCGGCGTGGGATATTCGTTCTAATTTAGAGTGTACCGACCTCAGTAGCCGTGACTATCGACAGAGTTGTTAGCTTGATGATGGGTTCGCCGCCGTCTATTC	2
GGTGTCGGCGTGGGATATTCGTTCTAATTTAGAGTGTACCGACCTCAGTAGCCGTGACTATCGACAGATATGGTCAAGCCACGTTGCGCAAACAGGAAGATGTCC	2
GGTGTCGGCGTGGGATATTCGTTCTAATTTAGAGTGTACCGACCTCAGTAGCCGTGACTATCGACAGCCAGTATTGGTTATCCCGCTTCACACGTCTGGTGAGTG	2
GGTGTCGGCGTGGGATATTCGTTCTAATTTAGAGTGTACCGACCTCAGTAGCCGTGACTATCGACAGCCTCTTAGCGAAAGTCGCAAACAGCGCTGCTTGGGTC	2
GGTGTCGGCGTGGGATATTCGTTCTAATTTAGAGTGTACCGACCTCAGTAGCCGTGACTATCGACAGGGCACGTGCTTGTGCGCGGTGAAAGGCTATATTTCTTC	2
GGTGTCGGCGTGGGATATTCGTTCTAATTTAGAGTGTACCGACCTCAGTAGCCGTGACTATCGACAGGTTTCGTAATTTCTCTGACCTTTATCCAGCTGGTCAG	2
GGTGTCGGCGTGGGATATTCGTTCTAATTTAGAGTGTACCGACCTCAGTAGCCGTGACTATCGACAGTACTTACGCCGGTCACGAATAGGGAACGATTTGTGCAG	2
GGTGTCGGCGTGGGATATTCGTTCTAATTTAGAGTGTACCGACCTCAGTAGCCGTGACTATCGACAGTATTGCTGTGGAATCCCTGGCGATGATGTCTCTTGCTG	2
GGTGTCGGCGTGGGATATTCGTTCTAATTTAGAGTGTACCGACCTCAGTAGCCGTGACTATCGACAGTCTTTATCATTTCTCTGACCTTTATCCAGCTGGATCAG	2
GGTGTCGGCGTGGGATATTCGTTCTAATTTAGAGTGTACCGACCTCAGTAGCCGTGACTATCGACAGTGTACTAGTAGCGCCAAGTCGCCTTCATCCGTCCTATC	2
GGTGTCGGCGTGGGATATTCGTTCTAATTTAGAGTGTACCGACCTCAGTAGCCGTGACTATCGACAGTTCGGTTAGCCTCCAGCTTGTCTTTGGGAGAGATGATG	2
GGTGTCGGCGTGGGATATTCGTTCTAATTTAGAGTGTACCGACCTCAGTAGCCGTGACTATCGACAGTTTAGTGATTCAACGGCATTTACAAATTCATCATGACC	2
GGTGTCGGCGTGGGATATTCGTTCTAATTTAGAGTGTACCGACCTCAGTAGCCGTGACTATCGTCAGAGTATTTAATTCGCTGCTCTCCGACGTTCAGATTTCGG	2
GGTGTCGGCGTGGGATATTCGTTCTAATTTAGAGTGTACCGGCCTCAGTAGCCGTGACTATCGACAGAGTATTTAATTCGCTGCTCTCCGACGTTCAGATTTCGG	2
GGTTGCAGAATCATCAGGTCCGGTTTCTGAAGAGTGTACCGACCTCAGTAGCCGTGACTATCGACAGCGGACACTAAATGAGCTAGCTTATGCAGCCGCAAGAGC	2
GGTTGCAGAATCATCAGGTGCGGCTTCTGAAGAGTGTACCGACCTCAGTAGCCGTGACTATCGACAGCGGACACTAAATGAGCTAGCTTATGCAGCCGCAAGAGC	2
GGTTGCAGAATCATCAGGTGCGGTTTCTGAAGAGTGTACCCACCTCAGTAGCCGTGACTATCGACAGCGGACACTAAATGAGCTAGCTTATGCAGCCGCAAGAGC	2
GGTTGCAGAATCATCAGGTGCGGTTTCTGAAGAGTGTACCGACCTCAGTAGCCGACTATCGACAGCCCTCTCACCATCAATGCTTCCGACGCCCATCTGTGAC	2
GGTTGCAGAATCATCAGGTGCGGTTTCTGAAGAGTGTACCGACCTCAGTAGCCGTGACTATCAACAGCGGACACTAAATGAGCTAGCTTATGCAGCCGCAAGAGC	2
GGTTGCAGAATCATCAGGTGCGGTTTCTGAAGAGTGTACCGACCTCAGTAGCCGTGACTATCGACAGAGTTGTTAGCTTGATGATGGGTTCGCCGCCGTCTATTC	2
GGTTGCAGAATCATCAGGTGCGGTTTCTGAAGAGTGTACCGACCTCAGTAGCCGTGACTATCGACAGATAGGACCCAAAGCACCTGGTCAACATGGTCAGGCACG	2
GGTTGCAGAATCATCAGGTGCGGTTTCTGAAGAGTGTACCGACCTCAGTAGCCGTGACTATCGACAGGAGTACATCGACTTAATAGCCCTTTCAGCCAGGTCACC	2
GGTTGCAGAATCATCAGGTGCGGTTTCTGAAGAGTGTACCGACCTCAGTAGCCGTGACTATCGACAGTAATTGGACCTGCTTGAACGGATGAAACGTGCCGAACG	2
GGTTGCAGAATCATCAGGTGCGGTTTCTGAAGAGTGTACCGACCTCAGTAGCCGTGACTATCGACAGTAGTCTATTATGTGGCGCGTACGATCATTCCACGATG	2
GGTTGCAGAATCATCAGGTGCGGTTTCTGAAGAGTGTACCGACCTCAGTAGCCGTGACTATCGACAGTAGTTTATTATGTGGCGCGTACGATCATTCCACGATG	2
GGTTGCAGAATCATCAGGTGCGGTTTCTGAAGAGTGTACCGACCTCAGTAGCCGTGACTATCGACAGTATTGCTGTGGAATCCCTGGCGATGATGTCTCTTGCTG	2
GGTTGCAGAATCATCAGGTGCGGTTTCTGAAGAGTGTACCGACCTCAGTAGCCGTGACTATCGACAGTATTTCTAGTTGAACAGTGGTATATCGCCCTTATTCCC	2
GTAAGCCTGCAGCAAGCTTGCTGAAATCAGAGAGCGTACCGACCTCAGTAGCCGTGACTATCGACAGACAGTTTTTGGGTATGCCTATTAGTTCCTTGGTGGGAC	2
GTAAGCCTGCAGCAAGCTTGCTGAAATCAGAGAGTGTACCGACCTCAGTAGACGTGACTATCGACAGACAGTTTTTGGGTATGCCTATTAGTTCCTTGGTGGGAC	2
GTAAGCCTGCAGCAAGCTTGCTGAAATCAGAGAGTGTACCGACCTCAGTAGCCGTGACTATCGACAGAAAGTTTTTGGGTATGCCTATTAGTTCCTTGGTGGGAC	2
GTAAGCCTGCAGCAAGCTTGCTGAAATCAGAGAGTGTACCGACCTCAGTAGCCGTGACTATCGACAGACAGTTTTTGGGAATGCCTATTAGTTCCTTGGTGGGAC	2
GTAAGCCTGCAGCAAGCTTGCTGAAATCAGAGAGTGTACCGACCTCAGTAGCCGTGACTATCGACAGACAGTTTTTGGGTATGCCTATTAGTACCTTGGTGGGAC	2
GTAAGCCTGCAGCAAGCTTGCTGAAATCAGAGAGTGTACCGACCTCAGTAGCCGTGACTATCGACAGACAGTTTTTTGGTATGCCTATTAGTTCCTTGGTGGGAC	2
GTAAGCCTGCAGCAAGCTTGCTGAAATCAGAGAGTGTACCGACCTCAGTAGCCGTGACTATCGACAGACTGGCTGTGTACTGTTTAGCTTAGCTGCCAGCTTGGC	2
GTAAGCCTGCAGCAAGCTTGCTGAAATCAGAGAGTGTACCGACCTCAGTAGCCGTGACTATCGACAGAGATTATGCGATGCATTTCTACCGCCGGAATTACGTTC	2
GTAAGCCTGCAGCAAGCTTGCTGAAATCAGAGAGTGTACCGACCTCAGTAGCCGTGACTATCGACAGAGGTGGATTCTGGAACTGGCTGCGAGCAGCATTTAGG	2
GTAAGCCTGCAGCAAGCTTGCTGAAATCAGAGAGTGTACCGACCTCAGTAGCCGTGACTATCGACAGATCGTGTGTATCGGCGTAGGCGTCAAACTCTTTGGCTC	2
GTAAGCCTGCAGCAAGCTTGCTGAAATCAGAGAGTGTACCGACCTCAGTAGCCGTGACTATCGACAGATTTTTATACATCGAACTTACACACATCAACACAGTTC	2
GTAAGCCTGCAGCAAGCTTGCTGAAATCAGAGAGTGTACCGACCTCAGTAGCCGTGACTATCGACAGCTGACGACGTCTGCTGCGGCCATTGCAATTGGTATCCG	2
GTAAGCCTGCAGCAAGCTTGCTGAAATCAGAGAGTGTACCGACCTCAGTAGCCGTGACTATCGACAGCTTGCAATCCGCCCTTGGATCGGTGTCCTTGTGCGGCG	2
GTAAGCCTGCAGCAAGCTTGCTGAAATCAGAGAGTGTACCGACCTCAGTAGCCGTGACTATCGACAGGGGTAATGCCGAAAGCCATTGATGTGCCAGGCCCGCGG	2
GTAAGCCTGCAGCAAGCTTGCTGAAATCAGAGAGTGTACCGACCTCAGTAGCCGTGACTATCGACAGGGTCTGTACTGGAGATTCCTCAGCCTCATGGAGCGGCG	2
GTAAGCCTGCAGCAAGCTTGCTGAAATCAGAGAGTGTACCGACCTCAGTAGCCGTGACTATCGACAGGTTTCGTAATTTCTCTGACCTTTATCCAGCTGGTCAG	2
GTAAGCCTGCAGCAAGCTTGCTGAAATCAGAGAGTGTACCGACCTCAGTAGCCGTGACTATCGACAGTATCGTCTTTGATCCGTCATGCTCGATCTCCTCCTTGG	2
GTAAGCCTGCAGCAAGCTTGCTGAAATCAGAGAGTGTACCGACCTCAGTAGCCGTGACTATCGACAGTATTTCTAGTTGAACAGTGGTATATCGCCCTTATTCCC	2
GTAAGCCTGCAGCAAGCTTGCTGAAATCAGAGAGTGTACCGACCTCAGTAGCCGTGACTATCGACAGTCTTTATCATTTCTCTGACCTTTATCCAGCTGGATCAG	2
GTAAGCCTGCAGCAAGCTTGCTGAAATCAGAGAGTGTACCGACCTCAGTAGCCGTGACTATCGACAGTGTACTAGTAGCGCCAAGTCGCCTTCATCCGTCCTATC	2
GTATGATCTAGTCAAGCCCGTCCACCTCCGAGAGTGTACCGACCTCAGTAGCCGTGACTATCGACAGACCGATCAGCGCGTTGTATCGGGAGTTCCATTTGATTG	2
GTATGATCTAGTCAAGCCCGTCCACCTCCGAGAGTGTACCGACCTCAGTAGCCGTGACTATCGACAGACGCGTCTCAATGGCACTATGCATCCATGGAATGGCCC	2
GTATGATCTAGTCAAGCCCGTCCACCTCCGAGAGTGTACCGACCTCAGTAGCCGTGACTATCGACAGATGCGAGTGCAACTTGAACAACCTTTGCGAGCAATTGG	2
GTATGATCTAGTCAAGCCCGTCCACCTCCGAGAGTGTACCGACCTCAGTAGCCGTGACTATCGACAGGGTCTGTACTGGAGATTCCTCAGCCTCATGGAGCGGCG	2
GTCCGACCATACCTGGGTGTAAGGCAATAGATGTACCGACCTCAGTAGCCGTGACTATCGACAGATGCGAGTGCAACTTGAACAACCTTTGCGAGCAATTGG	2
GTCCGACCATACCTGGGTGTAAGGCAATAGATGTACCGACTAAGTAGCCGTGACTATCGACAGGAACAACTCGCAAAGGCTTAAATAAAGGCGGTTTAACC	2
GTCCGACCATACCTGGGTGTAAGGCAATAGATGTACCGACTCAGTAGCCGTGACTACCGACAGGAACAACTCGCAAAGGCTTAAATAAAGGCGGTTTAACC	2
GTCCGACCATACCTGGGTGTAAGGCAATAGATGTACCGACTCAGTAGCCGTGACTATCGACAGACCTTCGATGATGTGATAGCTGCTGTCCAACGTCAAGC	2
GTCCGACCATACCTGGGTGTAAGGCAATAGATGTACCGACTCAGTAGCCGTGACTATCGACAGAGAAATTAGAAACTGGTTGCAGCACAAATGGCAGCAATC	2
GTCCGACCATACCTGGGTGTAAGGCAATAGATGTACCGACTCAGTAGCCGTGACTATCGACAGAGAGAGAATCAATTGCATTGCCTCGGGTGCATGAGCG	2
GTCCGACCATACCTGGGTGTAAGGCAATAGATGTACCGACTCAGTAGCCGTGACTATCGACAGATCGTGTGTATCGGCGTAGGCGTCAAACTCTTTGGCTC	2
GTCCGACCATACCTGGGTGTAAGGCAATAGATGTACCGACTCAGTAGCCGTGACTATCGACAGCGGACACTAAATGAGCTAGCTTATGCAGCCGCAAGAGC	2
GTCCGACCATACCTGGGTGTAAGGCAATAGATGTACCGACTCAGTAGCCGTGACTATCGACAGGAACAACTCGCAAAGGCTTAAATAAACGCGGTTTAACC	2
GTCCGACCATACCTGGGTGTAAGGCAATAGATGTACCGACTCAGTAGCCGTGACTATCGACAGGAACAACTCGCAAAGGCTTAAATGAAGGCGGTTTAACC	2
GTCCGACCATACCTGGGTGTAAGGCAATAGATGTACCGACTCAGTAGCCGTGACTATCGACAGGAACAACTCGCAGAGGCTTAAATAAAGGCGGTTTAACC	2
GTCCGACCATACCTGGGTGTAAGGCAATAGATGTACCGACTCAGTAGCCGTGACTATCGACAGGTTTCGTAATTTCTCTGACCTTTATCCAGCTGGTCAG	2
GTCCGACCATACCTGGGTGTAAGGCAATAGATGTACCGACTCAGTAGCCGTGACTATCGACAGTATTGCTCTTCGTCTCCTTGCCGGTGCTTAAGACACC	2
GTCCGACCATACCTGGGTGTAAGGCAATAGATGTACCGACTCAGTAGCCGTGACTATCGACAGTTTAGTGATTCAACGGCATTTACAAATTCATCATGACC	2
GTCTACAAACTCAACGTCAATATGCTGGAAAGAGTGTACCGACCTCAGTAGCCGTGACTATCGACAGTCATTATACGTCCGTAGGAGGCAAGAATAATTCGAAC	2
GTCTACAAACTCAACGTCGATATGCCGGAAAGAGTGTACCGACCTCAGTAGCCGTGACTATCGACAGTCATTATACGTCCGTAGGAGGCAAGAATAATTCGAAC	2
GTCTACAAACTCAACGTCGATATGCTGGAAAGAGTGTACCGACCTCAGTAGCCGACTATCGACAGCCCTCTCACCATCAATGCTTCCGACGCCCATCTGTGAC	2
GTCTACAAACTCAACGTCGATATGCTGGAAAGAGTGTACCGACCTCAGTAGCCGTGACTATCGACAGACCGATCAGCGCGTTGTATCGGGAGTTCCATTTGATTG	2
GTCTACAAACTCAACGTCGATATGCTGGAAAGAGTGTACCGACCTCAGTAGCCGTGACTATCGACAGAGTTGTTAGCTTGATGATGGGTTCGCCGCCGTCTATTC	2
GTCTACAAACTCAACGTCGATATGCTGGAAAGAGTGTACCGACCTCAGTAGCCGTGACTATCGACAGATGCGAGTGCAACTTGAACAACCTTTGCGAGCAATTGG	2
GTCTACAAACTCAACGTCGATATGCTGGAAAGAGTGTACCGACCTCAGTAGCCGTGACTATCGACAGATTGCTTGTTCCGGCAAAGGAACAGGATCGGGAAATTG	2
GTCTACAAACTCAACGTCGATATGCTGGAAAGAGTGTACCGACCTCAGTAGCCGTGACTATCGACAGCGGACACTAAATGAGCTAGCTTATGCAGCCGCAAGAGC	2
GTCTACAAACTCAACGTCGATATGCTGGAAAGAGTGTACCGACCTCAGTAGCCGTGACTATCGACAGCTGACGACGTCTGCTGCGGCCATTGCAATTGGTATCCG	2
GTCTACAAACTCAACGTCGATATGCTGGAAAGAGTGTACCGACCTCAGTAGCCGTGACTATCGACAGGGCACGTGCTTGTGCGCGGTGAAAGGCTATATTTCTTC	2
GTCTACAAACTCAACGTCGATATGCTGGAAAGAGTGTACCGACCTCAGTAGCCGTGACTATCGACAGGGTTTAATCAATTATCGCGGCATCCAGACGTATC	2
GTCTACAAACTCAACGTCGATATGCTGGAAAGAGTGTACCGACCTCAGTAGCCGTGACTATCGACAGTAATTGGACCTGCTTGAACGGATGAAACGTGCCGAACG	2
GTCTACAAACTCAACGTCGATATGCTGGAAAGAGTGTACCGACCTCAGTAGCCGTGACTATCGACAGTATTGCTGTGGAATCCCTGGCGATGATGTCTCTTGCTG	2
GTCTACAAACTCAACGTCGATATGCTGGAAAGAGTGTACCGACCTCAGTAGCCGTGACTATCGACAGTCATTATACGTCCGTAGGAGGCAAAAATAATTCGAAC	2
GTCTACAAACTCAACGTCGATATGCTGGAAAGAGTGTACCGACCTCAGTAGCCGTGACTATCGACAGTGGGTGTGAGGCTGCATCCATTACCTCCTACAGTGCGC	2
GTCTACAAACTCAACGTCGATATGCTGGAAAGAGTGTACCGACCTCAGTAGCCGTGACTATCGACAGTGGTGCTTGCCGGTTTGTGTTCCTCTCGCGTGATCATA	2
GTCTACAAACTCAACGTCGATATGCTGGAAAGAGTGTACCGACCTCAGTAGCCGTGACTATCGACAGTTCACTGTGTTGTCAGAATTCGTGGAAGTACTGACATG	2
GTCTACAAACTCAACGTCGATATGCTGGAAAGAGTGTACCGACCTCAGTAGCCGTGTCTATCGACAGTCATTATACGTCCGTAGGAGGCAAGAATAATTCGAAC	2
GTCTACAAACTCAACGTCGATATGCTGGAAAGAGTGTACCGACCTCAGTAGCTGTGACTATCGACAGTCATTATACGTCCGTAGGAGGCAAGAATAATTCGAAC	2
GTCTACAAACTCAACGTCGATATGCTGGAGAGAGTGTACCGACCTCAGTAGCCGTGACTATCGACAGTCATTATACGTCCGTAGGAGGCAAGAATAATTCGAAC	2
GTCTACAAGCTCAACGTCGATATGCTGGAAAGAGTGTACCGACCTCAGTAGCCGTGACTATCGACAGTCATTATACGTCCGTAGGAGGCAAGAATAATTCGAAC	2
GTGGTGCAGTTACCTGCTGGGCTATTGTTAAGAGTGTACCGACCTCAGTAGCCGTGACTATCGACAGACAGGATTCACTGGCAATGATTCTGTTCGTTTCAGTGC	2
GTGGTGCAGTTACCTGCTGGGCTATTGTTAAGAGTGTACCGACCTCAGTAGCCGTGACTATCGACAGTCATTATACGTCCGTAGGAGGCAAGAATAATTCGAAC	2
GTGGTGCAGTTACCTGCTGGGCTATTGTTAAGAGTGTACCGACCTCAGTAGCCGTGACTATCGACAGTGGTGCTTGCCGGTTTGTGTTCCTCTCGCGTGATCATA	2
GTGGTGCAGTTACCTGCTGGGCTATTGTTAAGAGTGTACCGACCTCAGTAGCCGTGACTGTCGACAGATAGGACCCAAAGCACCTGGTCAACATGGTCAGGCACG	2
GTTAATACTCAGTATCTTCAGCTCAGCCGTAGAGTGTACCGACCTCAGTAGCCGTGACTATCGACAGGAGTACATCGACTTAATAGCCCTTTCAGCCAGGTCACC	2
GTTAATACTCAGTATCTTCAGCTCAGCTGTAGAGTGTACCGACCTCAGTAGCCGTGACTATCGACAGACTGGCTGTGTACTGTTTAGCTTAGCTGCCAGCTTGGC	2
GTTAATACTCAGTATCTTCAGCTCAGCTGTAGAGTGTACCGACCTCAGTAGCCGTGACTATCGACAGCATTTCTCCTTGATACCCTTCACCACTGTCGCCTTGCC	2
GTTAATACTCAGTATCTTCAGCTCAGCTGTAGAGTGTACCGACCTCAGTAGCCGTGACTATCGACAGGGTCTGTACTGGAGATTCCTCAGCCTCATGGAGCGGCG	2
GTTACTCCGTCAACATCTCCGCACCATGAAGAGTGTACCGACCTCAGTAGCCGTGACTATCAACAGATATGGTCAAGCCACGTTGCGCAAACAGGAAGATGTCC	2
GTTACTCCGTCAACATCTCCGCACCATGTAGAGTGTACCGACCTCAGTAGCCGACTATCGACAGCCCTCTCACCATCAATGCTTCCGACGCCCATCTGTGAC	2
GTTACTCCGTCAACATCTCCGCACCATGTAGAGTGTACCGACCTCAGTAGCCGTGACTATCAACAGATATGGTCAAGCCACGTTGCGCAAACAGAAAGATGTCC	2
GTTACTCCGTCAACATCTCCGCACCATGTAGAGTGTACCGACCTCAGTAGCCGTGACTATCGACAGAAGACGGTAATTTGTAAGAGGACGTTAGCATCATCACC	2
GTTACTCCGTCAACATCTCCGCACCATGTAGAGTGTACCGACCTCAGTAGCCGTGACTATCGACAGACAGTTTTTGGGTATGCCTATTAGTTCCTTGGTGGGAC	2
GTTACTCCGTCAACATCTCCGCACCATGTAGAGTGTACCGACCTCAGTAGCCGTGACTATCGACAGACGCGTCTCAATGGCACTATGCATCCATGGAATGGCCC	2
GTTACTCCGTCAACATCTCCGCACCATGTAGAGTGTACCGACCTCAGTAGCCGTGACTATCGACAGAGAGAGAATCAATTGCATTGCCTCGGGTGCATGAGCG	2
GTTACTCCGTCAACATCTCCGCACCATGTAGAGTGTACCGACCTCAGTAGCCGTGACTATCGACAGAGTTGTTAGCTTGATGATGGGTTCGCCGCCGTCTATTC	2
GTTACTCCGTCAACATCTCCGCACCATGTAGAGTGTACCGACCTCAGTAGCCGTGACTATCGACAGGGTAAATCAGCGGTGTATGTAAATGGTATTCGGCAGAC	2
GTTACTCCGTCAACATCTCCGCACCATGTAGAGTGTACCGACCTCAGTAGCCGTGACTATCGACAGTATCGTCTTTGATCCGTCATGCTCGATCTCCTCCTTGG	2
GTTACTCCGTCAACATCTCCGCACCATGTAGAGTGTACCGACCTCAGTAGCCGTGACTATCGACAGTATTGCTCTTCGTCTCCTTGCCGGTGCTTAAGACACC	2
GTTACTCCGTCAACATCTCCGCACCATGTAGAGTGTACCGACCTCAGTAGCCGTGACTATCGACAGTCGGTGAGAGAGCCATTAGGTTGCTTTCATCGTGTGTC	2
GTTACTCCGTCAACATCTCCGCACCATGTAGAGTGTACCGACCTCAGTAGCCGTGACTATCGACAGTTCTGCTTTCAGCTACCCGATCCCGATCAACTGGTTCG	2
GTTACTCCGTCAACATCTCCGCACCATGTAGAGTGTACCGACCTCAGTAGCCGTGACTATCGACAGTTTGGACTAATCAGAGTAAGTGGTAGAAGTACACTCGG	2
GTTCATTGTTCGCTCATCTAAAGACTTTCGAGAGTGTACCGACTCAGTAGCCGTGACTATCGACAGATTGCTTGTTCCGGCAAAGGAACAGGATCGGGAAATTG	2
GTTCTATCGGTAGTCGTCCGACATTACCTAAGAGTGTACCGACCTCAGTAGCCGTGACTATCGACAGCTGACGACGTCTGCTGCGGCCATTGCAATTGGTATCCG	2
GTTCTATCGGTGGTCGTCCGACATCACCTAAGAGTGTACCGACCTCAGTAGCCGTGACTATCGACAGCTGACGACGTCTGCTGCGGCCATTGCAATTGGTATCCG	2
GTTCTATCGGTGGTCGTCCGACATTACCTAAGAGTGTACCGACCTCAGTAGCCGTGACAATCGACAGCTGACGACGTCTGCTGCGGCCATTGCAATTGGTATCCG	2
GTTCTATCGGTGGTCGTCCGACATTACCTAAGAGTGTACCGACCTCAGTAGCCGTGACTATCGACAGACCGATCAGCGCGTTGTATCGGGAGTTCCATTTGATTG	2
GTTCTATCGGTGGTCGTCCGACATTACCTAAGAGTGTACCGACCTCAGTAGCCGTGACTATCGACAGAGGTGGATTCTGGAACTGGCTGCGAGCAGCATTTAGG	2
GTTCTATCGGTGGTCGTCCGACATTACCTAAGAGTGTACCGACCTCAGTAGCCGTGACTATCGACAGAGTATTTAATTCGCTGCTCTCCGACGTTCAGATTTCGG	2
GTTCTATCGGTGGTCGTCCGACATTACCTAAGAGTGTACCGACCTCAGTAGCCGTGACTATCGACAGATTTTTATACATCGAACTTACACACATCAACACAGTTC	2
GTTCTATCGGTGGTCGTCCGACATTACCTAAGAGTGTACCGACCTCAGTAGCCGTGACTATCGACAGCGGACACTAAATGAGCTAGCTTATGCAGCCGCAAGAGC	2
GTTCTATCGGTGGTCGTCCGACATTACCTAAGAGTGTACCGACCTCAGTAGCCGTGACTATCGACAGCTGACAACGTCTGCTGCGGCCATTGCAATTGGTATCCG	2
GTTCTATCGGTGGTCGTCCGACATTACCTAAGAGTGTACCGACCTCAGTAGCCGTGACTATCGACAGGGCACGTGCTTGTGCGCGGTGAAAGGCTATATTTCTTC	2
GTTCTATCGGTGGTCGTCCGACATTACCTAAGAGTGTACCGACCTCAGTAGCCGTGACTATCGACAGGTTTCGTAATTTCTCTGACCTTTATCCAGCTGGTCAG	2
GTTCTATCGGTGGTCGTCCGACATTACCTAAGAGTGTACCGACCTCAGTAGCCGTGACTATCGACAGTGTACTAGTAGCGCCAAGTCGCCTTCATCCGTCCTATC	2
GTTCTATCGGTGGTCGTCCGACATTACCTAAGAGTGTACCGACCTCAGTAGCCGTGACTATCGACAGTTCACTGTGTTGTCAGAATTCGTGGAAGTACTGACATG	2
GTTCTATCGGTGGTCGTCCGACATTACCTAAGAGTGTACCGACCTCAGTAGCCGTGACTATCGACAGTTTAGTGATTCAACGGCATTTACAAATTCATCATGACC	2
GTTCTATCGGTGGTCGTCCGACATTACCTAAGAGTGTACCGACCTTAGTAGCCGTGACTATCGACAGCTGACGACGTCTGCTGCGGCCATTGCAATTGGTATCCG	2
GTTCTATCGGTGGTCGTCCGACATTACCTAAGAGTGTACCGACTCAGTAGCCGTGACTATCGACAGATTGCTTGTTCCGGCAAAGGAACAGGATCGGGAAATTG	2
GTTGTGCATAAGCCAATTTCAAGGCCACCCAGAGTGTACCGACCTCAGTAGCCGTGACTATCGACAGAGGTGGATTCTGGAACTGGCTGCGAGCAGCATTTAGG	2
GTTGTGCATAAGCCAATTTCAAGGCCACCCAGAGTGTACCGACCTCAGTAGCCGTGACTATCGACAGCTTGGTAAATACAGGAACCTTCTCGACCGCAATTACGG	2
GTTGTGCATAAGCCAATTTCAAGGCCACCCAGAGTGTACCGACCTCAGTAGCCGTGACTATCGACAGTCATTATACGTCCGTAGGAGGCAAGAATAATTCGAAC	2
GTTGTGCATAAGCCAATTTCAAGGCCACCCAGAGTGTACCGACCTCAGTAGCCGTGACTATCGACAGTTTAGTGATTCAACGGCATTTACAAATTCATCATGACC	2
GTTTTGCTGGCGAGCAGCAAAGTCTACTAGAGTGTACCGACCTCAGTAGCCGTGACTATCGACAGAGAAATTAGAAACTGGTTGCAGCACAAATGGCAGCAATC	2
GTTTTGCTGGCGAGCAGCATAGTCTACTAGAGTGTACCGACCTCAGTAGCCGTGACTATCGACAGAGAAATTAGAAACTGGTTGCAGCACAAATGGCAGCAGTC	2
GTTTTGCTGGCGAGCAGCATAGTCTACTAGAGTGTACCGACCTCAGTAGCCGTGACTATCGACAGCCTCTTAGCGAAAGTCGCAAACAGCGCTGCTTGGGTC	2
GTTTTGCTGGCGAGCAGCATAGTCTACTAGAGTGTACCGACCTCAGTAGCCGTGACTATCGACAGCGGACACTAAATGAGCTAGCTTATGCAGCCGCAAGAGC	2
GTTTTGCTGGCGAGCAGCATAGTCTACTAGAGTGTACCGACCTCAGTAGCCGTGACTATCGACAGGGCACGTGCTTGTGCGCGGTGAAAGGCTATATTTCTTC	2
GTTTTGCTGGCGAGCAGCATAGTCTACTAGAGTGTACCGACCTCAGTAGCCGTGACTATCGACAGTATCGTCTTTGATCCGTCATGCTCGATCTCCTCCTTGG	2
GTTTTGCTGGCGAGCAGCATAGTCTACTAGAGTGTACCGACCTCAGTAGCCGTGACTATCGACAGTCACTCGGGCTGACTACCTAATCTTTACGAAGACTGCC	2
GTTTTGCTGGCGAGCAGCATAGTCTACTAGAGTGTACCGACCTCAGTAGCCGTGACTATCGACAGTGTACTAGTAGCGCCAAGTCGCCTTCATCCGTCCTATC	2
GTTTTGCTGGCGAGCAGCATAGTCTACTAGAGTGTACCGACCTCAGTAGCCGTGACTATCGACAGTTCGGTTAGCCTCCAGCTTGTCTTTGGGAGAGATGATG	2
GTTTTGCTGGCGAGCAGCATAGTCTACTAGAGTGTACCGACCTCGGTAGCCGTGACTATCGACAGAGAAATTAGAAACTGGTTGCAGCACAAATGGCAGCAATC	2
GTTTTGCTGGCGAGCAGCATAGTCTACTAGAGTGTACCGACTCAGTAGCCGTGACTATCGACAGGAACAACTCGCAAAGGCTTAAATAAAGGCGGTTTAACC	2
GTTTTGCTGGCGAGCAGCATAGTCTACTAGAGTGTACTGACCTCAGTAGCCGTGACTATCGACAGAGAAATTAGAAACTGGTTGCAGCACAAATGGCAGCAATC	2
GTTTTGCTGGCGAGCATCATAGTCTACTAGAGTGTACCGACCTCAGTAGCCGTGACTATCGACAGAGAAATTAGAAACTGGTTGCAGCACAAATGGCAGCAATC	2
TAACAGGCGTACCAGCAGGACAGAGATGTTAGAGTGTACCGACCTCAGTAGCCGTGACTATCGACAGGGTCTGTACTGGAGATTCCTCAGCCTCATGGAGCGGCG	2
TAACAGGCGTACCGGCAGGAAAGAGATGTTAGAGTGTACCGACCTCAGTAGCCGTGACTATCGACAGGGTCTGTACTGGAGATTCCTCAGCCTCATGGAGCGGCG	2
TAACAGGCGTACCGGCAGGACAGAGATGTTAGAGTGTACCGACCTCAATAGCCGTGACTATCGACAGTGTTCCGCCGTCTTCCTCGTATCACGCCATTTGGCTTG	2
TAACAGGCGTACCGGCAGGACAGAGATGTTAGAGTGTACCGACCTCAGTAGCCGACTATCGACAGCCCTCTCACCATCAATGCTTCCGACGCCCATCTGTGAC	2
TAACAGGCGTACCGGCAGGACAGAGATGTTAGAGTGTACCGACCTCAGTAGCCGTGACTATCGACAGAAGACGGTAATTTGTAAGAGGACGTTAGCATCATCACC	2
TAACAGGCGTACCGGCAGGACAGAGATGTTAGAGTGTACCGACCTCAGTAGCCGTGACTATCGACAGAGGTGGATTCTGGAACTGGCTGCGAGCAGCATTTAGG	2
TAACAGGCGTACCGGCAGGACAGAGATGTTAGAGTGTACCGACCTCAGTAGCCGTGACTATCGACAGATACATTTCTCCGGTTTGTTTAGACGGTTGTGCTTCTC	2
TAACAGGCGTACCGGCAGGACAGAGATGTTAGAGTGTACCGACCTCAGTAGCCGTGACTATCGACAGCCCTCTCACCATCAATGCTTCCGACGCCCATCTGTGAC	2
TAACAGGCGTACCGGCAGGACAGAGATGTTAGAGTGTACCGACCTCAGTAGCCGTGACTATCGACAGGGTCTGCACTGGAGATTCCTCAGCCTCATGGAGCGGCG	2
TAACAGGCGTACCGGCAGGACAGAGATGTTAGAGTGTACCGACCTCAGTAGCCGTGACTATCGACAGGGTCTGTACCGGAGATTCCTCAGCCTCATGGAGCGGCG	2
TAACAGGCGTACCGGCAGGACAGAGATGTTAGAGTGTACCGACCTCAGTAGCCGTGACTATCGACAGGGTCTTTACTGGAGATTCCTCAGCCTCATGGAGCGGCG	2
TAACAGGCGTACCGGCAGGACAGAGATGTTAGAGTGTACCGACCTCAGTAGCCGTGACTATCGACAGTATTTCTAGTTGAACAGTGGTATATCGCCCTTATTCCC	2
TAACAGGCGTACCGGCAGGACAGAGATGTTAGAGTGTACCGACCTCAGTAGCTGTGACTATCGACAGGGTCTGTACTGGAGATTCCTCAGCCTCATGGAGCGGCG	2
TAACGGGCGTACCGGCAGGACAGAGATGTTAGAGTGTACCGACCTCAGTAGCCGTGACTATCGACAGGGTCTGTACTGGAGATTCCTCAGCCTCATGGAGCGGCG	2
AAGATTAATATTAATTTGAGTTCCTCTATCAGAGTGTACCGACCTCAGTAGCCGTGACTATCGACAGTGGTGCTTGCCGGTTTGTGTTCCTCTCGCGTGATCATA	1
AAGATTAATATTCACTTGAGTTCCTCTATCAGAGTGTACCGACCTCAGTAGCCGTGACTATCGACAGTGGTGCTTGCCGGTTTGTGTTCCTCTCGCGTGATCATA	1
AAGATTAATATTCATATGAGTTCCTCTATCAGAGTGTACCGACCTCAGTAGCCGTGACTATCGACAGTGGTGCTTGCCGGTTTGTGTTCCTCTCGCGTGATCATA	1
AAGATTAATATTCATTCGAGTTCCTCTATCAGAGTGTACCGACCTCAGTAGCCGTGACTATCGACAGTGGTGCTTGCCGGTTTGTGTTCCTCTCGCGTGATCATA	1
AAGATTAATATTCATTTGAGTCCCTCTATCAGAGTGTACCGACCTCAGTAGCCGTGACTATCGACAGTGGTGCTTGCCGGTTTGTGTTCCTCTCGCGTGATCATA	1
AAGATTAATATTCATTTGAGTTCCTCTAACAGAGTGTACCGACCTCAGTAGCCGTGACTATCGACAGTGGTGCTTGCCGGTTTGTGTTCCTCTCGCGTGATCATA	1
AAGATTAATATTCATTTGAGTTCCTCTATCAGAGTGTACCGACCTCAGTAGCCGTGACTACCGACAGTGGTGCTTGCCGGTTTGTGTTCCTCTCGCGTGATCATA	1
AAGATTAATATTCATTTGAGTTCCTCTATCAGAGTGTACCGACCTCAGTAGCCGTGACTATCGACAGAAAGCTTAACTTGTGGTCGGAGCAGGAGTTGTTGCCAG	1
AAGATTAATATTCATTTGAGTTCCTCTATCAGAGTGTACCGACCTCAGTAGCCGTGACTATCGACAGACCTTCGATGATGTGATAGCTGCTGTCCAACGTCAAGC	1
AAGATTAATATTCATTTGAGTTCCTCTATCAGAGTGTACCGACCTCAGTAGCCGTGACTATCGACAGAGAGAGAATCAATTGCATTGCCTCGGGTGCATGAGCG	1
AAGATTAATATTCATTTGAGTTCCTCTATCAGAGTGTACCGACCTCAGTAGCCGTGACTATCGACAGAGATTATGCGATGCATTTCTACCGCCGGAATTACGTTC	1
AAGATTAATATTCATTTGAGTTCCTCTATCAGAGTGTACCGACCTCAGTAGCCGTGACTATCGACAGATACATTTCTCCGGTTTGTTTAGACGGTTGTGCTTCTC	1
AAGATTAATATTCATTTGAGTTCCTCTATCAGAGTGTACCGACCTCAGTAGCCGTGACTATCGACAGATAGGACCCAAAGCACCTGGTCAACATGGTCAGGCACG	1
AAGATTAATATTCATTTGAGTTCCTCTATCAGAGTGTACCGACCTCAGTAGCCGTGACTATCGACAGCCCTCTCACCATCAATGCTTCCGACGCCCATCTGTGAC	1
AAGATTAATATTCATTTGAGTTCCTCTATCAGAGTGTACCGACCTCAGTAGCCGTGACTATCGACAGCCTCTTAGCGAAAGTCGCAAACAGCGCTGCTTGGGTC	1
AAGATTAATATTCATTTGAGTTCCTCTATCAGAGTGTACCGACCTCAGTAGCCGTGACTATCGACAGCTGACGACGTCTGCTGCGGCCATTGCAATTGGTATCCG	1
AAGATTAATATTCATTTGAGTTCCTCTATCAGAGTGTACCGACCTCAGTAGCCGTGACTATCGACAGGCGACCCTTCTGCTCAGTACCCTTATCGATACGTTGAC	1
AAGATTAATATTCATTTGAGTTCCTCTATCAGAGTGTACCGACCTCAGTAGCCGTGACTATCGACAGTAATTGGACCTGCTTGAACGGATGAAACGTGCCGAACG	1
AAGATTAATATTCATTTGAGTTCCTCTATCAGAGTGTACCGACCTCAGTAGCCGTGACTATCGACAGTAGTTTATTATGTGGCGCGTACGATCATTCCACGATG	1
AAGATTAATATTCATTTGAGTTCCTCTATCAGAGTGTACCGACCTCAGTAGCCGTGACTATCGACAGTATCGTCTTTGATCCGTCATGCTCGATCTCCTCCTTGG	1
AAGATTAATATTCATTTGAGTTCCTCTATCAGAGTGTACCGACCTCAGTAGCCGTGACTATCGACAGTATTCCCCCAACCGGTGGGCATTGACCTTGAACAACTC	1
AAGATTAATATTCATTTGAGTTCCTCTATCAGAGTGTACCGACCTCAGTAGCCGTGACTATCGACAGTATTTCTAGTTGAACAGTGGTATATCGCCCTTATTCCC	1
AAGATTAATATTCATTTGAGTTCCTCTATCAGAGTGTACCGACCTCAGTAGCCGTGACTATCGACAGTCTTTATCATTTCTCTGACCTTTATCCAGCTGGATCAG	1
AAGATTAATATTCATTTGAGTTCCTCTATCAGAGTGTACCGACCTCAGTAGCCGTGACTATCGACAGTGGGGCTTGCCGGTTTGTGTTCCTCTCGCGTGATCATA	1
AAGATTAATATTCATTTGAGTTCCTCTATCAGAGTGTACCGACCTCAGTAGCCGTGACTATCGACAGTGGGTGTGAGGCTGCATCCATTACCTCCTACAGTGCGC	1
AAGATTAATATTCATTTGAGTTCCTCTATCAGAGTGTACCGACCTCAGTAGCCGTGACTATCGACAGTGGTGCTCGCCGGTTTGTGTTCCTCTCGCGTGATCATA	1
AAGATTAATATTCATTTGAGTTCCTCTATCAGAGTGTACCGACCTCAGTAGCCGTGACTATCGACAGTGGTGCTTGCCGGTTTATGTTCCTCTCGCGTGATCATA	1
AAGATTAATATTCATTTGAGTTCCTCTATCAGAGTGTACCGACCTCAGTAGCCGTGACTATCGACAGTGGTGCTTGCCGGTTTGTGCTCCTCTCGCGTGATCATA	1
AAGATTAATATTCATTTGAGTTCCTCTATCAGAGTGTACCGACCTCAGTAGCCGTGACTATCGACAGTGGTGCTTGCCGGTTTGTGTTCCTCTCGGGTGATCATA	1
AAGATTAATATTCATTTGAGTTCCTCTATCAGAGTGTACCGACCTCAGTAGCCGTGACTATCGACAGTGGTGCTTGCTGGTTTGTGTTCCTCTCGCGTGATCATA	1
AAGATTAATATTCATTTGAGTTCCTCTATCAGAGTGTACCGACCTCAGTAGCCGTGACTATCGACAGTGGTGCTTGTCGGTTTGTGTTCCTCTCGCGTGATCATA	1
AAGATTAATATTCATTTGAGTTCCTCTATCAGAGTGTACCGACCTCAGTAGCCGTGACTATCGACAGTTCGGTTAGCCTCCAGCTTGTCTTTGGGAGAGATGATG	1
AAGATTAATATTCATTTGAGTTCCTCTATCAGAGTGTACCGACCTCAGTAGCCGTGACTATCGACAGTTCTGCTTTCAGCTACCCGATCCCGATCAACTGGTTCG	1
AAGATTAATATTCATTTGAGTTCCTCTATCAGAGTGTACCGACCTCAGTAGCCGTGACTATTGACAGTGGTGCTTGCCGGTTTGTGTTCCTCTCGCGTGATCATA	1
AAGATTAATATTCATTTGAGTTCCTCTATCAGAGTGTACCGACCTCAGTAGCCTTGACTATCGACAGTGGTGCTTGCCGGTTTGTGTTCCTCTCGCGTGATCATA	1
AAGATTAATATTCATTTGAGTTCCTCTATCAGAGTGTACCGACCTCAGTAGCGTGACTATCGACAGCCGGGGGTCAACAGACGTATTCGATCTCCGATTTCC	1
AAGATTAATATTCATTTGAGTTCCTCTATCAGAGTGTACCGACTCAGTAGCCGTGACTATCGACAGGAACAACTCGCAAAGGCTTAAATAAAGGCGGTTTAACC	1
AAGATTAATATTCATTTGAGTTCCTCTATCAGAGTGTATCGACCTCAGTAGCCGTGACTATCGACAGTGGTGCTTGCCGGTTTGTGTTCCTCTCGCGTGATCATA	1
AAGATTAATATTCATTTGAGTTCCTCTATCGGAGTGTACCGACCTCAGTAGCCGTGACTATCGACAGTGGTGCTTGCCGGTTTGTGTTCCTCTCGCGTGATCATA	1
AAGATTAATATTCATTTGAGTTCCTCTTTCAGAGTGTACCGACCTCAGTAGCCGTGACTATCGACAGTGGTGCTTGCCGGTTTGTGTTCCTCTCGCGTGATCATA	1
AAGATTAATATTCATTTGAGTTCCTGTATCAGAGTGTACCGACCTCAGTAGCCGTGACTATCGACAGTGGTGCTTGCCGGTTTGTGTTCCTCTCGCGTGATCATA	1
AAGATTTATATTCATTTGAGTTCCTCTATCAGAGTGTACCGACCTCAGTAGCCGTGACTATCGACAGTGGTGCTTGCCGGTTTGTGTTCCTCTCGCGTGATCATA	1
AAGCCAAGCATGGTTTGACTACCTGGTGGGAGAGTGTACCGACCTCAGTAGCCGTGACTATCGACAGTAATTGGACCTGCTTGAACGGATGAAACGTGCCGAACG	1
ACACCCGTGCCAAGGGAAGGATATGGTGCAGAGTGTACCGACCTCAGTAGCCGTGACTATCGACAGTCGGTGAGAGAGCCATTAGGTTGCTTTCATCGTGTGTC	1
AGGTCGATCCCGAAGATACGAAACAAGAATAGAGTGTACCGACCTCAGTAGCCGTGACTATCGACAGAGTATTTAATTCGCTGCTCTCCGACGTTCAGATTTCGG	1
CAAGACGCTAGGTCTGATTAGTAAGAGCGTAGAGTGTACCGACCTCAGTAGCCGTGACTATCGACAGCCAGTATTGGTTATCCCGCTTCACACGTCTGGTGAGTG	1
CAAGACGCTAGGTCTGGTTAGTAAGAGCGTAGAGTGTACCGACCTCAGTACCCGTGACTATCGACAGCCAGTATTGGTTATCCCGCTTCACACGTCTGGTGAGTG	1
CAAGACGCTAGGTCTGGTTAGTAAGAGCGTAGAGTGTACCGACCTCAGTAGCCGTGACTATCAACAGATATGGTCAAGCCACGTTGCGCAAACAGGAAGATGTCC	1
CAAGACGCTAGGTCTGGTTAGTAAGAGCGTAGAGTGTACCGACCTCAGTAGCCGTGACTATCGACAGACTGGCTGTGTACTGTTTAGCTTAGCTGCCAGCTTGGC	1
CAAGACGCTAGGTCTGGTTAGTAAGAGCGTAGAGTGTACCGACCTCAGTAGCCGTGACTATCGACAGAGGAGCAGATTTCTTAACGGGATCGTCGAATGCGCCCG	1
CAAGACGCTAGGTCTGGTTAGTAAGAGCGTAGAGTGTACCGACCTCAGTAGCCGTGACTATCGACAGAGTATTTAATTCGCTGCTCTCCGACGTTCAGATTTCGG	1
CAAGACGCTAGGTCTGGTTAGTAAGAGCGTAGAGTGTACCGACCTCAGTAGCCGTGACTATCGACAGATCGTGTGTATCGGCGTAGGCGTCAAACTCTTTGGCTC	1
CAAGACGCTAGGTCTGGTTAGTAAGAGCGTAGAGTGTACCGACCTCAGTAGCCGTGACTATCGACAGCCGGTATTGGTTATCCCGCTTCACACGTCTGGTGAGTG	1
CAAGACGCTAGGTCTGGTTAGTAAGAGCGTAGAGTGTACCGACCTCAGTAGCCGTGACTATCGACAGCTGACGACGTCTGCTGCGGCCATTGCAATTGGTATCCG	1
CAAGACGCTAGGTCTGGTTAGTAAGAGCGTAGAGTGTACCGACCTCAGTAGCCGTGACTATCGACAGGCCGGGACGAGAATCAGTAGGAGTAGGAGTTCGATCAC	1
CAAGACGCTAGGTCTGGTTAGTAAGAGCGTAGAGTGTACCGACCTCAGTAGCCGTGACTATCGACAGTCGTTAGTGGTTTCCAGTGGATTGCGATTGATTACGCC	1
CAAGACGCTAGGTCTGGTTAGTAAGAGCGTAGAGTGTACCGACCTCAGTAGCCGTGACTATCGACAGTGGGTGTGAGGCTGCATCCATTACCTCCTACAGTGCGC	1
CAAGACGCTAGGTCTGGTTAGTAAGAGCGTAGAGTGTACCGACCTCAGTAGCCGTGACTATCGATAGCCAGTATTGGTTATCCCGCTTCACACGTCTGGTGAGTG	1
CAAGGAATTTCTCAGCCAAGCTTGTTAACTAGAGTGTACCGACCTCAGTAGCCGTGACTATCGACAGATACATTTCTCCGGTTTGTTTAGACGGTTGTGCTTCTC	1
CAATCATCGCATTCTCCTCCTAATAACAATAGAGTGTACGACCTCAGTAGCCGTGACTATCGACAGTAGTTTATTATGTGGCGCGTACGATCATTCCACGATG	1
CAATTTGTGCAACGATGGAGGAGCATTAAGAGAGTGTACCGACCTCAGTAGCCGTGACTATCGACAGTACTTACGCCGGTCACGAATAGGGAACGATTTGTGCAG	1
CAATTTGTGTAACGATGAGGAGCATTAAGAGAGTGTACCGACCTCAGTAGCCGTGACTATCGACAGTACTTACGCCGGTCACGAATAGGGAACGATTTGTGCAG	1
CAATTTGTGTAACGATGGAGAAGCATTAAGAGAGTGTACCGACCTCAGTAGCCGTGACTATCGACAGTACTTACGCCGGTCACGAATAGGGAACGATTTGTGCAG	1
CAATTTGTGTAACGATGGAGGAGCATTAAGAGAGTGCACCGACCTCAGTAGCCGACTATCGACAGCCCTCTCACCATCAATGCTTCCGACGCCCATCTGTGAC	1
CAATTTGTGTAACGATGGAGGAGCATTAAGAGAGTGTACCGACCTCAGTAGCCGTGACCATCGACAGTACTTACGCCGGTCACGAATAGGGAACGATTTGTGCAG	1
CAATTTGTGTAACGATGGAGGAGCATTAAGAGAGTGTACCGACCTCAGTAGCCGTGACTAACGACAGTACTTACGCCGGTCACGAATAGGGAACGATTTGTGCAG	1
CAATTTGTGTAACGATGGAGGAGCATTAAGAGAGTGTACCGACCTCAGTAGCCGTGACTATCGACAGAGATTATGAGCCATAGGCGCAGAGAAGCATGCTTAATG	1
CAATTTGTGTAACGATGGAGGAGCATTAAGAGAGTGTACCGACCTCAGTAGCCGTGACTATCGACAGATAGGACCCAAAGCACCTGGTCAACATGGTCAGGCACG	1
CAATTTGTGTAACGATGGAGGAGCATTAAGAGAGTGTACCGACCTCAGTAGCCGTGACTATCGACAGCCTCTTAGCGAAAGTCGCAAACAGCGCTGCTTGGGTC	1
CAATTTGTGTAACGATGGAGGAGCATTAAGAGAGTGTACCGACCTCAGTAGCCGTGACTATCGACAGGAGTACATCGACTTAATAGCCCTTTCAGCCAGGTCACC	1
CAATTTGTGTAACGATGGAGGAGCATTAAGAGAGTGTACCGACCTCAGTAGCCGTGACTATCGACAGGGGTAATGCCGAAAGCCATTGATGTGCCAGGCCCGCGG	1
CAATTTGTGTAACGATGGAGGAGCATTAAGAGAGTGTACCGACCTCAGTAGCCGTGACTATCGACAGGGTCTAAGAATCCACCGGAAGTTCCTTGCGAGGCATAC	1
CAATTTGTGTAACGATGGAGGAGCATTAAGAGAGTGTACCGACCTCAGTAGCCGTGACTATCGACAGGGTTTAATCAATTATCGCGGCATCCAGACGTATC	1
CAATTTGTGTAACGATGGAGGAGCATTAAGAGAGTGTACCGACCTCAGTAGCCGTGACTATCGACAGGTTTCGTAATTTCTCTGACCTTTATCCAGCTGGTCAG	1
CAATTTGTGTAACGATGGAGGAGCATTAAGAGAGTGTACCGACCTCAGTAGCCGTGACTATCGACAGTAATTGGACCTGCTTGAACGGATGAAACGTGCCGAACG	1
CAATTTGTGTAACGATGGAGGAGCATTAAGAGAGTGTACCGACCTCAGTAGCCGTGACTATCGACAGTACTAGGCCTTGGCATCTTCTAACGCCCGTAGAGCCGC	1
CAATTTGTGTAACGATGGAGGAGCATTAAGAGAGTGTACCGACCTCAGTAGCCGTGACTATCGACAGTACTCACGCCGGTCACGAATAGGGAACGATTTGTGCAG	1
CAATTTGTGTAACGATGGAGGAGCATTAAGAGAGTGTACCGACCTCAGTAGCCGTGACTATCGACAGTACTTAAGCCGGTCACGAATAGGGAACGATTTGTGCAG	1
CAATTTGTGTAACGATGGAGGAGCATTAAGAGAGTGTACCGACCTCAGTAGCCGTGACTATCGACAGTACTTACGCCGGTCACGAATAGGGAACAATTTGTGCAG	1
CAATTTGTGTAACGATGGAGGAGCATTAAGAGAGTGTACCGACCTCAGTAGCCGTGACTATCGACAGTACTTACGCCGGTCACGAATAGGGAACGACTTGTGCAG	1
CAATTTGTGTAACGATGGAGGAGCATTAAGAGAGTGTACCGACCTCAGTAGCCGTGACTATCGACAGTACTTACGCCGGTCACGAATAGGGAACGATTTGCGCAG	1
CAATTTGTGTAACGATGGAGGAGCATTAAGAGAGTGTACCGACCTCAGTAGCCGTGACTATCGACAGTACTTACGCCGGTCACGAATAGGGAACGATTTGTGGAG	1
CAATTTGTGTAACGATGGAGGAGCATTAAGAGAGTGTACCGACCTCAGTAGCCGTGACTATCGACAGTACTTACGCCGGTCACGAATAGGGAAGGATTTGTGCAG	1
CAATTTGTGTAACGATGGAGGAGCATTAAGAGAGTGTACCGACCTCAGTAGCCGTGACTATCGACAGTACTTACGCCGGTCACGAATAGGGAGCGATTTGTGCAG	1
CAATTTGTGTAACGATGGAGGAGCATTAAGAGAGTGTACCGACCTCAGTAGCCGTGACTATCGACAGTACTTACGCCGGTCACGAATAGGGGACGATTTGTGCAG	1
CAATTTGTGTAACGATGGAGGAGCATTAAGAGAGTGTACCGACCTCAGTAGCCGTGACTATCGACAGTACTTACGCCGGTCGCGAATAGGGAACGATTTGTGCAG	1
CAATTTGTGTAACGATGGAGGAGCATTAAGAGAGTGTACCGACCTCAGTAGCCGTGACTATCGACAGTAGTTACGGAACAACCCGCTTGTTTGGGTACCCATTCC	1
CAATTTGTGTAACGATGGAGGAGCATTAAGAGAGTGTACCGACCTCAGTAGCCGTGACTATCGACAGTATTCCCCCAACCGGTGGGCATTGACCTTGAACAACTC	1
CAATTTGTGTAACGATGGAGGAGCATTAAGAGAGTGTACCGACCTCAGTAGCCGTGACTATCGACAGTATTGCTGTGGAATCCCTGGCGATGATGTCTCTTGCTG	1
CAATTTGTGTAACGATGGAGGAGCATTAAGAGAGTGTACCGACCTCAGTAGCCGTGACTATCGACAGTCTTTATCATTTCTCTGACCTTTATCCAGCTGGATCAG	1
CAATTTGTGTAACGATGGAGGAGCATTAAGAGAGTGTACCGACCTCAGTAGCCGTGACTATCGACAGTTCGGTTAGCCTCCAGCTTGTCTTTGGGAGAGATGATG	1
[truncated: 2,387 more rows]
