# Supplementary material for: A method for high‐throughput production of sequence‐verified DNA libraries and strain collections
Source: Mol Syst Biol. 2017 Feb 13;13(2):913. doi: 10.15252/msb.20167233 (PMC5327727; doi:10.15252/msb.20167233)
Supplement: Supplementary file 7 — Table EV6 [file MSB-13-913-s007.xlsx]

## Sheet: README
Table EV6: 9059 CRISPRi strains, growth data, and other information
Tab Name	Data Contained
Isolated gRNAs	All gRNAs isolated by REDI
Raw counts 1	Sequencing counts from the first experiment involving a pool of 8337 strains (pool1). Only gRNAs identified by at least one read (n=8247) are included.
Raw counts 2	Sequencing counts from second experiment involving a pool of 722 strains (pool2). Only gRNAs identified by at least one read (n=721) are included.
Counts_Normalized	Normalized counts and log2 values for all gRNAs in set
Annotated_Counts	Annotated counts with several data parameters (Chromatin/ATAC-seq, TSS position, Nearby TSSs, RNA structure, Filters, etc). gRNAs directed against ORFs annotated as dubious were excluded from this tab.
	Annotations were added using the webtool: http://lp2.github.io/yeast-crispri/ from Smith et al. Genome Biology 2016 DOI 10.1186/s13059-016-0900-9
Isolated gRNAs
guide_id	guide RNA identifier which consists of the name of the gene targeted, whether it targets the template or non-template strand (N or T), and a number to identify it
gRNA_targeting_seq	The 20nt sequence that directs the gRNA::Cas9 complex to its target
Raw Counts 1
guide_id	guide RNA identifier which consists of the name of the gene targeted, whether it targets the template or non-template strand (N or T), and a number to identify it
oligo_seq	The sequence that was amplified and used to count that specific gRNA. It contains 18nt of common sequence 5', 20bp unique sequence in the middle, and 23nt of common sequence on the 3' end
01_YPEG_+_ATC	gRNA counts after ~10 doublings in YPEG with 250ng/ml ATc added (sample 1)
02_YPEG_+_ATC	replicate
03_YPEG_+_ATC	replicate
04_YPEG	gRNA counts after ~10 doublings in YPEG without ATC added (sample 4)
05_YPEG	replicate
06_YPEG	replicate
07_YPD_+_ATC	gRNA counts after ~10 doublings in YPD with 250ng/ml ATC added (sample 7)
08_YPD_+_ATC	replicate
09_YPD_+_ATC	replicate
10_YPD	gRNA counts after ~10 doublings in YPD without ATC added (sample 10)
11_YPD	replicate
12_YPD	replicate
Raw Counts 2
guide_id	guide RNA identifier which consists of the name of the gene targeted, whether it targets the template or non-template strand (N or T), and a number to identify it
oligo_seq	The sequence that was amplified and used to count that specific gRNA. It contains 18nt of common sequence 5', 20bp unique sequence in the middle, and 23nt of common sequence on the 3' end
YPD_10	gRNA counts after ~10 doublings in YPD without ATC added (sample 10)
YPD_11	replicate
YPD_12	replicate
YPD_ATC_7	gRNA counts after ~10 doublings in YPD with 250ng/ml ATC added (sample 7)
YPD_ATC_8	replicate
YPD_ATC_9	replicate
YPEG_4	gRNA counts after ~10 doublings in YPEG without ATC added (sample 4)
YPEG_5	replicate
YPEG_6	replicate
YPEG_ATC_1	gRNA counts after ~10 doublings in YPEG with 250ng/ml ATC added (sample 1)
YPEG_ATC_2	replicate
YPEG_ATC_3	replicate
Counts_Normalized
guide_id	guide RNA identifier which consists of the name of the gene targeted, whether it targets the template or non-template strand (N or T), and a number to identify it
oligo_seq	The sequence that was amplified and used to count that specific gRNA. It contains 18nt of common sequence 5', 20bp unique sequence in the middle, and 23nt of common sequence on the 3' end
YPEG_._ATC1	Normalized gRNA counts after ~10 doublings in YPEG with 250ng/ml ATC added (sample 1)
YPEG_._ATC2	replicate
YPEG_._ATC3	replicate
YPEG4	Normalized gRNA counts after ~10 doublings in YPEG without ATC added (sample 4)
YPEG5	replicate
YPEG6	replicate
YPD_._ATC7	Normalized gRNA counts after ~10 doublings in YPD with 250ng/ml ATC added (sample 7)
YPD_._ATC8	replicate
YPD_._ATC9	replicate
YPD10	Normalized gRNA counts after ~10 doublings in YPD without ATC added (sample 10)
YPD11	replicate
YPD12	replicate
Pool	What pool the gRNA was tested and sequenced in (Raw Counts 1 or Raw Counts 2)
Log2 YPEG (+ATc/-ATc)	Log2 ratio of +ATC counts to -ATC counts in YPEG
Log2 YPD (+ATc/-ATc)	Log2 ratio of +ATC counts to -ATC counts in YPD
Annotated counts
ORF	The Open Reading Frame targeted by the gRNA
gRNA_targeting_seq	20nt sequence specifying the target sequence of the gRNA
Midpoint_TSS_dist	Position of the midpoint of the 20nt gRNA relative to the TSS of the target gene
Norm_atac_seq_read_density	Normalized ATAC-seq read density as per DOI 10.1186/s13059-016-0900-9 , a measure of chromatin accessibilty
Multiple_ORFs_Targeted	Does the gRNA fall within 150nt of the major TSSs of two or more ORFs. If no the value is 0, if yes the value is 1
nearby_genes	Additional genes that are potentially targeted by the gRNA. The major TSS of these genes are within 150nt of the gRNA target region. Data is provided as "ORF Name | Distance to ORF TSS"
gene_name	Name of gene targeted
guide_id	guide RNA identifier which consists of the name of the gene targeted, whether it targets the template or non-template strand (N or T), and a number to identify it
oligo_seq	The sequence that was amplified and used to count that specific gRNA. It contains 18nt of common sequence 5', 20bp unique sequence in the middle, and 23nt of common sequence on the 3' end
YPEG_._ATC1	Normalized gRNA counts after ~10 doublings in YPEG with 250ng/ml ATC added (sample 1)
YPEG_._ATC2	replicate
YPEG_._ATC3	replicate
YPEG4	Normalized gRNA counts after ~10 doublings in YPEG without ATC added (sample 4)
YPEG5	replicate
YPEG6	replicate
YPD_._ATC7	Normalized gRNA counts after ~10 doublings in YPD with 250ng/ml ATC added (sample 7)
YPD_._ATC8	replicate
YPD_._ATC9	replicate
YPD10	Normalized gRNA counts after ~10 doublings in YPD without ATC added (sample 10)
YPD11	replicate
YPD12	replicate
Pool	What pool the gRNA was tested and sequenced in (pool1 or pool2)
Log2_YPEG	Log2 ratio of +ATC counts to -ATC counts in YPEG
Log2_YPD	Log2 ratio of +ATC counts to -ATC counts in YPD
YPEG_filter_25	If there were 75 counts (average of 25 counts per replicate) or more between the three NO ATC replicates in YPEG, the value is 1, otherwise the value is 0. gRNAs not meeting this threshold were excluded from further analysis.
YPD_filter_25	If there were 75 counts (average of 25 counts per replicate) or more between the three NO ATC replicates in YPD, the value is 1, otherwise the value is 0. gRNAs not meeting this threshold were excluded from further analysis.
ORF_Category	The type of orf targeted; either essential gene (Essential) or gene required for respiration (Respiratory)
RNA_structure	The RNA structure folding energy in kCal/mol for the predicted structure between the RPR1(tetO) leader, the 20nt gRNA targeting sequence, and the constant structural part of the gRNA

## Sheet: Isolated gRNAs
guide_id	gRNA_targeting_seq
AAR2-NRg-3	CCAGCGATAAGGAGGATCTT
AAR2-NRg-4	TGTGTCCTTTCTTCATCTCT
AAR2-TRg-15	AAAAGGAAAAAGTAATTAGG
AAR2-TRg-16	GTGAAAAGGAAAAAGTAATT
AAR2-TRg-3	TCCTCCTTATCGCTGGGACA
AAR2-TRg-9	CACGAACACGAATATTTCAA
AAT1-TRg-2	TCTGCTTTGCTCCAATATTT
AAT1-TRg-4	TATCGACGGAAATGGCATCT
AAT2-NRg-1	TTCTTTTGTTCATTAGAATT
AAT2-NRg-2	TTTGTTCATTAGAATTTGGA
AAT2-NRg-3	CGTTTATATACCGACGTGCA
AAT2-NRg-5	GCAAGGCGACAAGGTAAATG
AAT2-TRg-1	GTATGTGGATACTTTAAGAA
AAT2-TRg-2	CGTATGTGGATACTTTAAGA
AAT2-TRg-4	TACCTTGTCGCCTTGCACGT
AAT2-TRg-5	ACCGAGTGAGTCAGCGTGAT
AAT2-TRg-6	GAATAACGATCGCCGAGAGT
AAT2-TRg-8	TCAATACTAATGGTCACCAC
ABD1-NRg-1	GTAGTAGTTGTCACATTAAT
ABD1-NRg-2	GAAAAGTGTCTCACATGTAA
ABD1-NRg-3	TATCTTGATTTACCATTACC
ABF1-NRg-1	TGCCAATAAACAAAAAGAAC
ABF1-NRg-3	AAAAATGCTAGACTAGTACC
ABF1-NRg-4	ACCTCGTTAACAGTGACTTT
ABF1-NRg-8	TACCCGATTGGGCACCCGGC
ABF1-TRg-3	TTAACGAGGTGTGATTCAGC
ABF1-TRg-4	ACCGAAAGTCACTGTTAACG
ABF2-NRg-1	TTTACTTGTTTATCCTAGTT
ABF2-NRg-2	TGTTTATCCTAGTTTGGATG
ABF2-NRg-5	AAAGACGGCTACGAATAGTA
ABF2-TRg-1	AAGGGATCCTCATCCAAACT
ACC1-NRg-11	AAAAATAAGGATGAAGCGGG
ACC1-NRg-13	TAAGGATGAAGCGGGAGGGA
ACC1-NRg-2	CTAATTTTCTGCGCTGTTTC
ACC1-NRg-3	TTTCTGCGCTGTTTCGGGAA
ACO1-NRg-1	AAGAAAGAGTGAACAGAACA
ACO1-TRg-4	TTGTTATATATATAATCTTC
ACO1-TRg-6	AAAGGCAAGCACAAAAAGGG
ACO1-TRg-7	CGGAAAGGCAAGCACAAAAA
ACO1-TRg-9	ATCGCTGCCGGTTTTCGGAA
ACP1-NRg-1	TTTACTCAGAACCCGTTCGA
ACP1-NRg-2	TTACTCAGAACCCGTTCGAA
ACP1-NRg-3	TACTCAGAACCCGTTCGAAG
ACP1-NRg-4	GTGACTCTGATAAAACTCCA
ACP1-TRg-1	GGTGGTGATGACGAAGCAAA
ACP1-TRg-2	TTCTGAGTAAAAGAGAAAGG
ACP1-TRg-4	CTTTCTTCGCCCCTTCGAAC
ACP1-TRg-6	GTGACATATATCACTGTTGA
ACP1-TRg-7	TACACTCCGAAGAGACTCCA
ACS2-NRg-1	TGTATAACAATCACTAACCG
ACS2-NRg-2	AACCGCGGAGACACACAATT
ACS2-NRg-5	TTAAGGTAGAGGTATATATA
ACS2-NRg-7	GTTTGATCAGGCTAAACGTG
ACS2-TRg-1	TTCCGAATTGTGTGTCTCCG
ACT1-NRg-10	AGGCGAGTTTGGTTTCAAAA
ACT1-NRg-5	TTAAACAAGAGAGATTGGGA
ACT1-NRg-6	CAAGAGAGATTGGGAAGGAA
ACT1-NRg-8	ATTTCAAAAAGGAGAGAGAG
ADA2-NRg-3	TTGATTTTCACTTATTTGTT
ADA2-NRg-4	ACTTATTTGTTTGGAACGTC
ADA2-NRg-5	CCCTGTAACATCCATACATT
ADA2-TRg-1	CATGCCAGAGTTCGATGTTT
ADA2-TRg-4	CCGAATGTATGGATGTTACA
ADE13-NRg-1	GGGAAGAAATTTTGAGAGGT
ADE13-NRg-2	TGAAGTATAATTGTTTTATA
ADE13-NRg-3	TTGAAGTTTGACTCTGCTCG
ADE13-NRg-4	AAGTTTGACTCTGCTCGCGG
ADE13-NRg-5	AGTTTGACTCTGCTCGCGGA
ADE13-NRg-6	TCGCGGAGGGTAATGCGCAA
ADE2-NRg-2	GTCAATCACTTAGTATTACC
ADE2-TRg-1	AAATTGGTGCGTAAAATCGT
ADE2-TRg-2	GGAGCATTTCATGTATAAAT
ADE2-TRg-3	GAACTAAATGGACAATATTA
ADE2-TRg-5	TTGTTGCATGGCTACGAACC
ADE2-TRg-7	GACAAATGACTCTTGTTGCA
AEP1-NRg-1	AGCGGCTAGCATTAGCCAGC
AEP1-NRg-2	GCGGCTAGCATTAGCCAGCC
AEP1-NRg-4	AAAAGACATAGCATGAACGT
AEP1-NRg-5	TGAACGTTGGCAGCGAAAAA
AEP1-NRg-6	GAACGTTGGCAGCGAAAAAA
AEP1-NRg-7	GCCGTGAACAATAACATCTC
AEP1-TRg-3	TGTTCATCTCCAAACTGGAC
AEP1-TRg-4	TCTTCTGTTCATCTCCAAAC
AEP1-TRg-5	ACCTGAGATGTTATTGTTCA
AEP1-TRg-6	TATCATGGTAACTCCACTAG
AEP1-TRg-7	TTATCATGGTAACTCCACTA
AEP1-TRg-8	ATTATCATGGTAACTCCACT
AEP1-TRg-9	AATTTTAGCAGTGATTATCA
AEP2-NRg-1	TTTCATTAGCCAATGTCTGA
AEP2-NRg-3	TCAATGAACCTTTTCTGTTC
AEP2-TRg-1	AAAAAGAGCCCTTCAGACAT
AEP3-NRg-1	CAAAATCACCCCGAAGTAAT
AEP3-TRg-1	TGGCATCTTCTGGCACTCTT
AEP3-TRg-11	CATAAAAGTATTATTGGTTT
AEP3-TRg-3	GATTTTGTTCTGGCATCTTC
AEP3-TRg-4	ACTTCGGGGTGATTTTGTTC
AEP3-TRg-6	GAACTAAAACCGATTACTTC
AFG2-NRg-1	GCATATTAGTTTATGTGATG
AFG2-NRg-3	AAAATAAAGATGGATCGAAG
AFG2-TRg-1	TCTTTCATGTAAGCAACGGG
AFG2-TRg-2	TTTTCTTTCATGTAAGCAAC
AFG3-NRg-10	CAAGTGTTGCCCGACTCTTG
AFG3-TRg-10	CGGCGCTGGACCCCAAGAGT
AFG3-TRg-2	CTGGGCCTATGATTTAGATG
AFG3-TRg-3	GCATCTGTTCAGTTTATTCT
AFG3-TRg-4	CGCATCTGTTCAGTTTATTC
AFG3-TRg-5	CGTGGCCCGCGATATGCTTC
AFG3-TRg-6	TACCGTCCAGGGCGACCTCG
AFG3-TRg-7	GAGCACGTGCTTACCGTCCA
AFG3-TRg-8	TGAGCACGTGCTTACCGTCC
AFG3-TRg-9	GGCGCTGGACCCCAAGAGTC
AFT1-NRg-1	TACGCCAACTTGCGTTAAAA
AFT1-NRg-11	TGCGGCGGTGTGAGGTGCAT
AFT1-NRg-2	CAATGTGACACCAGTTCACT
AFT1-NRg-3	TCACTCGGCAAGCCCTTCTC
AFT1-NRg-6	TCATCTACTTGGCATTTTCC
AFT1-NRg-7	AGTTCAACCTCACTCGCGTG
AFT1-NRg-8	TCAACCTCACTCGCGTGCGG
AFT1-NRg-9	CACTCGCGTGCGGCGGTGTG
AFT1-TRg-4	TTGGCCGTTTTAACGCAAGT
AFT1-TRg-5	CGAGTGAACTGGTGTCACAT
AFT1-TRg-9	GAGTGAGGTTGAACTGCACC
AIM10-NRg-6	AGGAAATAAAAGGGGAAAAC
AIM10-TRg-2	TGGATGAACAAATGAAAACA
AIM11-TRg-3	TTTTAATACTTATTAGGATG
AIM11-TRg-9	AGATCTGAGTAGCTATCCGC
AIM22-NRg-1	AAATTCTACATACGTGAGCT
AIM22-NRg-2	TACGTGAGCTCGGAGATTTT
AIM22-TRg-1	CCGCTTCGTCATACTTAATC
AIM22-TRg-2	TCATATTCATCATTACGCAA
AIM26-NRg-1	TTGGCGACTCTCGAATACCG
AIM26-NRg-12	GAAGGGAGAACCTGACCTAC
AIM26-NRg-13	AGAACCTGACCTACAGGAGA
AIM26-NRg-3	TCGAATACCGTGGAAGATGG
AIM26-NRg-5	AGGCCGTGCGCACTCTGACA
AIM26-NRg-6	TGACAAGGCAGTATTGTTAC
AIM26-NRg-8	TAAATTGGTCATTCATTGCA
AIM26-NRg-9	TTTACGCGAATTTCTGCCTG
AIM26-TRg-10	CGAGTTAGGCTGGTATTGAC
AIM26-TRg-11	TGGACGATTCCGAGTTAGGC
AIM26-TRg-13	TAGTATCGGCTGGAAGCTGT
AIM26-TRg-4	TGGTGCTCCACCATCTTCCA
AIM26-TRg-5	GTGCGCACGGCCTTTTACTC
AIM26-TRg-9	ACTATGCTCCCTTCTCCTGT
AIM44-NRg-4	TGAATTGCCTGTGTAATGAA
AIM44-TRg-1	TAATTCGGTTGACAACTTAA
AIM44-TRg-3	CAGATTGCTGGGCTTTCAGC
AIM44-TRg-4	ACTGGGATAACCAGATTGCT
AIM44-TRg-6	ATCCTTAAACATGTTCAACT
AIM44-TRg-7	TATCCTTAAACATGTTCAAC
ALA1-NRg-1	TTTACTCATCATCCATCGAG
ALA1-NRg-3	ATCATGATTAAATAAAATAT
ALA1-TRg-4	TTTAATCATGATCAACGGAT
ALG1-TRg-1	GACATATGGTTGATGTTCTC
ALG1-TRg-2	CTTGAATTCATTAGGACATA
ALG1-TRg-3	AGAGGGTGCTTGAATTCATT
ALG1-TRg-4	CTCAAATTGGGTGGAAAAGA
ALG1-TRg-6	TGAAAATGTCTCAAATTGGG
ALG1-TRg-7	TCTTGAAAATGTCTCAAATT
ALG1-TRg-8	ATCTTGAAAATGTCTCAAAT
ALG13-NRg-1	TCTCTACCCTTATTCTTGTT
ALG14-NRg-1	ACCGCCGATTACAGTTATTG
ALG14-NRg-4	TTGTACATGAAATATTAGGA
ALG14-NRg-7	TACGACTAACTTTCGCGTAG
ALG14-TRg-1	CGGCGGTTTATTATTGTATC
ALG14-TRg-3	GGGCCCGCAATAACTGTAAT
ALG2-NRg-1	CTATTTCGTGACTTCTTAAA
ALG2-NRg-2	GTTCGCGCGTTCATCTAGCC
ALG2-TRg-2	TATTATAACATATATACGAA
ALG7-NRg-1	CGAGATTGAGGCAATATAAA
ALG7-NRg-3	TGAGGCAATATAAAAGGAAA
ALG7-NRg-4	AAAAGGAAAGGGCCATATAC
ALG7-TRg-2	GTTTAATACAATAATAGTAC
ALR1-NRg-1	AGAAAAAGAAAAGTGTTCAT
ALR1-NRg-3	ATTATGCATAATTAGTTCGA
ALR1-NRg-4	TTTTGTATCTCAAAGCGGAC
ALR1-NRg-9	AATAAAAAAGAAAAAAGGAG
ALR1-TRg-2	TCTGAAATTAAAATTTTCTC
AME1-NRg-5	CAGCTTCAAACGGCTGTGAA
AME1-NRg-6	AGCTTCAAACGGCTGTGAAG
AME1-TRg-1	TTCATTAGCTATTATGGCAA
AME1-TRg-11	TTTGGTCTTGAATACAAGTT
AME1-TRg-7	CCTTCACAGCCGTTTGAAGC
AME1-TRg-8	CAAGTTTGGGGAACGCTTTT
AME1-TRg-9	TGGTCTTGAATACAAGTTTG
AOS1-NRg-1	TTCTAGTATCCATAACACCG
AOS1-NRg-3	AAACTAATTGCCCTTTAGTA
AOS1-TRg-3	ATTGTCTTTAATTGAAACTT
AOS1-TRg-4	CGTAGTAAATCCATACTAAA
APC1-NRg-1	TAACGCTAGAAACTAAAGAA
APC1-NRg-2	ATGAAAGCCCTATTTTGTGT
APC1-NRg-3	TGAAAGCCCTATTTTGTGTA
APC1-NRg-4	AAATACATACTATCAAAGTA
APC1-TRg-1	GGTGCTTGCTGACAAATTCA
APC11-NRg-2	TTACCCTTTATATCGAATGC
APC11-NRg-3	GTGCGTTGCATAACTTACCA
APC11-NRg-4	ACTTACCAAGGTGAAGTGCA
APC11-NRg-5	TGAAGTGCATGGACCAGCAA
APC11-TRg-2	TCAAAAACTTTGTACAATAT
APC11-TRg-4	TACGCCTGCATTCGATATAA
APC11-TRg-5	CTGGTCCATGCACTTCACCT
APC11-TRg-6	CAATAACTTCTATCCTTTGC
APC2-NRg-1	GAAGAGACGTTCTTGCATTC
APC2-NRg-2	ACGTTCTTGCATTCAGGACA
APC2-NRg-3	ATTTCGTTTCTTTAGTTCTC
APC2-NRg-4	TCAAAGTACTAACACTTTAT
APC2-TRg-1	CATCTAAATTTTCAAACCTT
APC4-NRg-1	CGCGTGTTCAACAGAACCCT
APC4-NRg-2	GTGCTCCATTTTGTTATGCT
APC4-NRg-4	TTAAACTTAGGCGCTAGCTA
APC4-NRg-6	TAGTACAGCTATGTTTAAGA
APC4-TRg-1	TTATCAGAAGACGTGACCTA
APC4-TRg-2	TTTATCAGAAGACGTGACCT
APC5-NRg-2	TATTGTTAATATATAAGCGT
APC5-TRg-3	AAACTGCTGCAGTTTCATCG
APC5-TRg-4	GTACTGTCGAAGTATTGTTT
APC5-TRg-5	TGTACTGTCGAAGTATTGTT
APN2-NRg-2	CGGTGAAATAGCTTCTCTCT
APN2-NRg-3	CTTGGTTGCCTATCTTTTAT
APN2-NRg-6	TGTTTATACATCTTTAGAAT
APN2-NRg-7	CTTGTTAATAAAAGATTGTA
APN2-NRg-8	TAATAAAAGATTGTATGGTT
APN2-TRg-2	AAAATTACCCAATAAAAGAT
APN2-TRg-4	ATCTTTTATTAACAAGAGGG
APN2-TRg-5	ACAATCTTTTATTAACAAGA
ARB1-NRg-2	AAGAAGAAGAAAAACTACAC
ARB1-NRg-4	AAAAGCCATTAATTGAGATG
ARB1-TRg-1	TTGACGTAGTTCAGGTAACT
ARB1-TRg-2	GCTTTTCCTTGACGTAGTTC
ARB1-TRg-3	GTTCACCTCATCTCAATTAA
ARC15-NRg-5	ATAGGGGCAAAGTCTGAGAA
ARC15-NRg-6	TAGGGGCAAAGTCTGAGAAA
ARC15-NRg-7	TATCCAAATTAACTGATGTG
ARC15-NRg-8	ATCCAAATTAACTGATGTGC
ARC15-NRg-9	TATTACTTATATTCAATAGT
ARC19-NRg-1	TCCGAAAGCCTCTATTTGCT
ARC19-NRg-3	ATTGTATTTTGCTATACAAA
ARC19-NRg-6	GCTATACAAAAGGGGCGACG
ARC19-TRg-1	TAGAGGCTTTCGGAACAACT
ARC35-TRg-1	GCAATCTTCTTGCCTCAAAA
ARC35-TRg-2	AGGGGCTAACTAGCGTTCAA
ARC35-TRg-3	AAGAAATACTATAAGCATAG
ARC35-TRg-5	ACAAGAAATACTATAAGCAT
ARC35-TRg-6	TTTGGTATATTTGGTGTATT
ARC35-TRg-7	AATCAATGCTTTGGTATATT
ARC40-NRg-3	CATTATAGGCAAGGCGCGGG
ARD1-NRg-1	TTTAGGTTTCCCTTTTCACT
ARD1-NRg-2	AATTACTCGTTGCTGACAAA
ARD1-NRg-3	AAGGTTTCAAACTTTTCAGA
ARD1-NRg-4	CCAATTGACGCGAGAAAGTG
ARD1-NRg-5	CAATAAAGACAAATTAGCAT
ARD1-TRg-3	CCTCACTTTCTCGCGTCAAT
ARD1-TRg-4	ATTTGTCTTTATTGATCTCT
ARH1-NRg-2	ACTTTCTAAATGAATGAATG
ARH1-NRg-3	AATGAATGAATGAGGCGTTG
ARH1-NRg-6	GTGCCCTCAATCTACCATGT
ARH1-TRg-3	TTATCCGACATGGTAGATTG
ARL3-NRg-1	CGTTTACATTTGTCTGAAAA
ARL3-NRg-8	TAGAAAATAGGAGGTGGGGG
ARP2-NRg-1	TATTACTGTGATTTGTCTTC
ARP2-NRg-3	TCCGTTTTCTTCCATTATAT
ARP3-NRg-4	TTCTCGCCATTTTGAAGCCG
ARP3-NRg-8	TACTGAAAGTCCTTATCGAA
ARP3-TRg-1	CAAGAATTGGCCCTACCGTA
ARP3-TRg-3	GGCTGTCCGCGGCTTCAAAA
ARP3-TRg-7	ACTCTCTCGTGAAGCTACTA
ARP4-NRg-3	GTACACATCGTAGATATTAA
ARP4-TRg-3	TACAGAAAACCAAGGATTTT
ARP4-TRg-4	ACAAGATGTACAGAAAACCA
ARP7-NRg-1	CCGCTTTGTTTTCTTGTTTG
ARP7-NRg-4	CGTGATGCGTACGTCTTTGA
ARP7-TRg-5	CATCAAAGACGTACGCATCA
ARP9-NRg-1	TCAAGACACTTAACTTCGCG
ARP9-NRg-2	ATTTGCTTTTAGCCACTGCG
ARP9-NRg-4	AAATGAACATAAAAGTGGAA
ARP9-NRg-6	CGTGATTATTGTGTCAAAAA
ARP9-TRg-2	TACTACATATTTCCGCGCAG
ARP9-TRg-3	TTTCCACTTTTATGTTCATT
ARP9-TRg-4	ATCACGATAATTGTTAGGTC
ARP9-TRg-5	CAATAATCACGATAATTGTT
ASA1-NRg-3	GGACGATCCAGTGATAGAGA
ASA1-NRg-4	GACGATCCAGTGATAGAGAA
ASA1-NRg-5	ACGATCCAGTGATAGAGAAG
ASA1-NRg-6	AGATACGCAGAATGATGACT
ASA1-NRg-7	GATACGCAGAATGATGACTA
ASA1-TRg-1	AAGCAAATATTGAGACGAAA
ASK1-NRg-1	TTTCCATACGTTGATCAACC
ASK1-TRg-7	CAAAATAGATATCTACAGTT
ATG17-NRg-1	TTTCAAATAATTATCAAGTT
ATG17-NRg-2	TTCAAATAATTATCAAGTTA
ATG17-TRg-3	TTAAGTTCTTCGACCTCTCT
ATG17-TRg-4	TCCATGTTTTGGCGTACTGA
ATM1-NRg-3	ACGTGATGTAATCTGATGAA
ATM1-NRg-4	ATCTGATGAAGGGCACGTAT
ATM1-NRg-5	GTGACCTTTGCTGTGCAAAT
ATM1-NRg-7	TTTGCTGTGCAAATTGGGTA
ATP1-NRg-12	CGGCCGCAACTGCATCACCC
ATP1-NRg-3	AAAAGGCGTAAAAGGCGTGA
ATP1-NRg-4	AAAGGCGTAAAAGGCGTGAA
ATP1-NRg-6	GTGAAGGGGTAGAAGCGCAC
ATP1-NRg-7	TGAAGGGGTAGAAGCGCACC
ATP1-NRg-8	TTAAAGGGATCTGATTGGCC
ATP1-NRg-9	TAAAGGGATCTGATTGGCCA
ATP1-TRg-6	CCGGGTGATGCAGTTGCGGC
ATP1-TRg-7	TCGCCCGGGTGATGCAGTTG
ATP1-TRg-8	TCCGCGCTGATTGGTCGCCC
ATP10-NRg-3	TCAAAAACGATTTCTAGGCA
ATP10-NRg-4	AGGCAAGGATATTGTGCGTA
ATP10-NRg-5	TATATAGCTGCATAGTGATG
ATP10-TRg-1	GGAAGAGTGCATATTTAAAA
ATP10-TRg-2	GATTCGCCTTCAGAAAAATA
ATP11-NRg-1	TTCTTCACATCCTTCGATTA
ATP11-NRg-10	AACCATAATGGATGAATCGG
ATP11-NRg-2	AAATAAGCGTTATTTCCATT
ATP11-NRg-4	TTGAACCATTGATAACAACA
ATP11-NRg-5	TGGTTTAACGATACTTTGAA
ATP11-NRg-7	GATACTTTGAAAGGTTTAGG
ATP11-NRg-8	TTAGGCGGAGCCAACCATAA
ATP11-NRg-9	GCCAACCATAATGGATGAAT
ATP11-TRg-1	TATTTTGACGCCGTAATCGA
ATP11-TRg-3	TTAAACCATGTTGTTATCAA
ATP11-TRg-5	ATCCACCGATTCATCCATTA
ATP12-NRg-2	AATTTCTCAGATGAGCAGAT
ATP12-TRg-1	AATAAGAACAAAACACTTGA
ATP12-TRg-2	AAAAATTAAGGTAAAGGAAA
ATP12-TRg-4	CAGAGAAAAGAAAAAAATTA
ATP14-NRg-1	TCCTTATAACATCTGAGCAG
ATP14-NRg-3	TTCTTTGATATTGAGGACAA
ATP14-NRg-4	TTGAGGACAAAGGAAGAAGT
ATP14-NRg-5	GGACAAAGGAAGAAGTTGGT
ATP14-NRg-6	AAAGGAAGAAGTTGGTTGGT
ATP14-NRg-8	ATGCATAATTGGTTCGTGTA
ATP14-NRg-9	GTGTATGGCGATATGAGAAT
ATP14-TRg-1	AGGGGTGTTAACTTATATAC
ATP14-TRg-3	TGCTCAGATGTTATAAGGAA
ATP14-TRg-4	CTGCTCAGATGTTATAAGGA
ATP15-NRg-1	TTGCTAAGTACTCAATAGAA
ATP15-NRg-4	CATTTAACTAGACGAAAAAG
ATP15-NRg-5	TTAACTAGACGAAAAAGGGG
ATP15-TRg-2	TTACTATCTCACACTAAGTC
ATP16-NRg-4	ACTCCATAATGCGCTTTGAT
ATP16-TRg-2	GTTCATGTTAAATTAGATGG
ATP16-TRg-6	CATTATGGAGTCGTCTAGGA
ATP16-TRg-7	AGCGCATTATGGAGTCGTCT
ATP16-TRg-9	AATTTGTATATTATTCACCT
ATP17-NRg-5	TTTCTCGTTCTATTTCCCCG
ATP17-TRg-2	AAAGAAAGGCATTATTTTCT
ATP17-TRg-4	ATAGCAAGAAAGTGAGTGCT
ATP17-TRg-5	TATCCCGCGCGTGGTCCTCG
ATP17-TRg-7	AGTATCCCGCGCGTGGTCCT
ATP17-TRg-8	AATAGTAAGTATCCCGCGCG
ATP18-NRg-1	TTGTTCCTTATATTTTCTCT
ATP18-NRg-2	GCCGCATTGTTTGACCTTAT
ATP18-NRg-3	CCGCATTGTTTGACCTTATT
ATP18-TRg-1	AAAGGCCTAGAGAAAATATA
ATP18-TRg-4	TTTACACGGATAAATCTCCG
ATP18-TRg-9	TCGTGCAATAATAACACGAA
ATP2-NRg-13	CCCACCCGGCACGCGCTTGG
ATP2-NRg-5	GTATCTAAGAGCTCGAAGAT
ATP2-NRg-6	GGGAATATCCTTGCGCTGCT
ATP2-NRg-7	ATATCCTTGCGCTGCTTGGC
ATP2-NRg-9	TTGCGCTGCTTGGCCGGCGA
ATP2-TRg-4	ACCTCCAAGCGCGTGCCGGG
ATP2-TRg-5	GCGACCTCCAAGCGCGTGCC
ATP2-TRg-6	GGCGACCTCCAAGCGCGTGC
ATP22-TRg-1	ATTGGCGTACTGGCAAGAAT
ATP22-TRg-2	TATTGGCGTACTGGCAAGAA
ATP22-TRg-3	GACACACTTTATTGGCGTAC
ATP22-TRg-4	TTCTGCGCGACACACTTTAT
ATP22-TRg-6	ACATTATAGATTGCATAAAA
ATP22-TRg-7	AACATTATAGATTGCATAAA
ATP22-TRg-8	CATCTCTTTTGCTCTCTAAT
ATP23-NRg-2	ATAGGTATTATTGCTCAAAT
ATP23-NRg-3	AATAGGTACGATATTGTTGT
ATP23-NRg-5	TTCAATATTTGGCCCACTTA
ATP23-NRg-7	ATTATCATATGACGAACAAA
ATP23-TRg-6	TCATATGATAATGCTTGGTA
ATP23-TRg-7	GTCATATGATAATGCTTGGT
ATP23-TRg-8	GTTCGTCATATGATAATGCT
ATP25-NRg-2	CCTCATTGTTTCTCTTTATC
ATP3-NRg-2	TCATTTAAGCATCTCCCTTC
ATP3-NRg-3	CATTTAAGCATCTCCCTTCC
ATP3-NRg-4	GCCTTCTTTAATCGTTATTG
ATP3-TRg-11	AAGAAATGTTTATCACGTGA
ATP3-TRg-3	CTATTGAGACTGAACCGTTT
ATP3-TRg-4	CGATTAAAGAAGGCCCGGAA
ATP4-NRg-2	ATTACCCAAACCTGTGGTGA
ATP4-NRg-8	GCCAATGAGGCTCGCTCGAT
ATP4-TRg-1	AGTTTATACTGTGCTAGGAA
ATP4-TRg-2	AAGTTTATACTGTGCTAGGA
ATP4-TRg-3	TGACAAGTTTATACTGTGCT
ATP4-TRg-6	CGGACCTTCACCACAGGTTT
ATP4-TRg-7	TCGGACCTTCACCACAGGTT
ATP4-TRg-9	TTTTCTCTTCACCGCTCATT
ATP5-NRg-1	CTGTACACAAAGTTAACAAT
ATP5-TRg-4	TCATTTACCCGGGCCCGGGT
ATP5-TRg-6	AATATCATTTACCCGGGCCC
ATP5-TRg-7	AAATATCATTTACCCGGGCC
ATP5-TRg-8	ATTTGAAATATCATTTACCC
ATP7-NRg-1	CACCTACGCTAAGCAGCAAG
ATP7-NRg-2	GCTAAGCAGCAAGTGGTAAT
ATP7-NRg-3	TAACCCGCTCATTAGTCACG
ATP7-TRg-1	TACCACTTGCTGCTTAGCGT
ATP7-TRg-2	TATTTTCTCTTCGATTTGAT
ATP7-TRg-3	TGACCACGTGACTAATGAGC
ATX1-NRg-1	CTAGTTCTCTCTTGTGTCGT
ATX1-NRg-2	AATTTCGTAAATATCATCAA
ATX1-TRg-1	GAATCATCTTAAAACATTGC
ATX1-TRg-2	CTAATAAATTTCACGTGATG
ATX1-TRg-5	GATGATATTTACGAAATTAG
AUR1-NRg-2	ATAACTTTTCATATCATTTC
AUR1-NRg-6	CATATCATTTCTGGGAGCTG
AUR1-NRg-9	TATTTCACAAGACATGCAAA
AUR1-TRg-1	TATCAACTTCATTGCTTGGC
AUR1-TRg-2	ATATCAACTTCATTGCTTGG
AVO1-NRg-1	TTGACGCGGGCTGATATGTA
AVO1-NRg-3	ACCACAATCCATTTAAAGCC
AVO1-NRg-4	CATTTAAAGCCTGGTTCTAG
AVO1-TRg-1	ATAGATACAGGCTACTGAAC
AVO1-TRg-2	TAATAATTCTCAATAGATAC
AVO1-TRg-3	AGCCCGCGTCAAAAAATATA
AVO1-TRg-4	AATGGATTGTGGTTGCGATG
AVO1-TRg-5	ACCAGGCTTTAAATGGATTG
AVT5-NRg-1	GCATTACCTATTTACAAAGA
AVT5-NRg-2	TTTACAAAGACGGAAATCAA
AVT5-NRg-3	TCACAATATTCAAGAGTTGA
AVT5-NRg-4	CGATTAGTATCCTTTCCTCT
AVT5-TRg-1	TTATTTCCATCGTCAAAAAA
AVT5-TRg-2	TGATTTCCGTCTTTGTAAAT
AVT5-TRg-3	GTTAAAGATGCCAAGAGGAA
AVT5-TRg-4	AAATTGTTAAAGATGCCAAG
BBP1-NRg-1	TTCACCGAGCGACACAAAAA
BBP1-NRg-2	TCACCGAGCGACACAAAAAC
BBP1-TRg-1	ACATAAAGAGACTGAAGACG
BBP1-TRg-2	GAAGCAAAGATGCTTAAAAA
BCD1-NRg-1	TTCAATTTGTTACCCTGCCT
BCD1-NRg-2	TCAATTTGTTACCCTGCCTT
BCD1-TRg-2	AGGAGTCCAGTTAATAGGGA
BCD1-TRg-3	GAATAGGAGTCCAGTTAATA
BCD1-TRg-5	TCGATGAGATGAGCTGGAAT
BCP1-NRg-1	ATCTAAATGATAAAATTATA
BCP1-NRg-2	TCTACCTCAATCTCATCGCG
BCP1-NRg-4	CATCGCGAGGAATATAGGCA
BCP1-NRg-5	AAACTCGTATAAAGTGACCA
BCP1-NRg-6	TTTACCCTTAACTGAAGTTA
BCP1-TRg-1	TATCATTTAGATTGTTCATG
BCP1-TRg-2	TATTCCTCGCGATGAGATTG
BCP1-TRg-3	TATCAAATTCTCGATATCCG
BCP1-TRg-4	TGTGCCATAACTTCAGTTAA
BCP1-TRg-5	TTGTGCCATAACTTCAGTTA
BCS1-TRg-1	CAACGCAGTAGACGTACCAA
BCS1-TRg-2	GCAACGCAGTAGACGTACCA
BDP1-NRg-1	GTAATGGAAAACGCGTCTTC
BDP1-NRg-2	TAATGGAAAACGCGTCTTCT
BDP1-TRg-2	TCTTTTATGTAGTTTATAAT
BDP1-TRg-3	TCTCAGGAAGTCAATAAGCA
BET1-NRg-1	GTTTGTTTTCTACCATTCCT
BET1-TRg-1	TCGCGCCTTTTGCCAAGGAA
BET1-TRg-2	TCAACTCGCGCCTTTTGCCA
BET1-TRg-4	AAGCTACGTAGGAACGTTCA
BET1-TRg-5	ACCGTTGTTGCAAGCTACGT
BET2-NRg-1	AGAATCATTAGTAACAGTAG
BET2-NRg-2	TAAATTGTTGTCTTTACTAC
BET3-NRg-2	TATTATATTAAGTTCAATGT
BET3-NRg-4	AGTTCAATGTTGGCCAAACC
BET3-NRg-5	GGGTAACATGTAACACTTTC
BET3-NRg-7	TTTCAGGTTGGCCTTACCTT
BET3-NRg-8	GGTTGGCCTTACCTTTGGCT
BET3-TRg-2	ATTACCCATAGCTATAGAGA
BET4-NRg-3	TATTGAAAACCACTTCAAAG
BET4-NRg-4	GTCACAATCAATATCACTAA
BET4-NRg-5	TCACAATCAATATCACTAAA
BET4-TRg-2	TTAACATCAATCATTCTTCG
BET4-TRg-6	GTGACATTAAATGTGCTATT
BET4-TRg-7	TGTGACATTAAATGTGCTAT
BET5-NRg-2	TCAACACTAGTCAATAGTAA
BET5-NRg-3	AAAGGACAACATTTCGACTG
BET5-TRg-1	TGATATAAATCATAAATCAG
BET5-TRg-3	AAATCAACCAACTTTTATTC
BFR2-NRg-2	TAAATTCGGGTAACGATCAG
BFR2-NRg-3	AAACTTAAATCCGCAGTAAT
BFR2-NRg-4	CCGCAGTAATAGGCTTGCAA
BFR2-TRg-1	ATATGTAGTCGCATCTTGAT
BFR2-TRg-3	TGATCGTTACCCGAATTTAT
BFR2-TRg-6	ACTGCTGCATATGCTGTCTT
BIG1-NRg-1	TTCCTAACTACAAAACAGAT
BIG1-NRg-2	ACCTCCGCTGCTGATATTCT
BIG1-NRg-3	TTCTTGGCCGTAGTTAAGAG
BIG1-NRg-4	AAAGAATGCACATATGTCAG
BIG1-TRg-3	GCCAAGAATATCAGCAGCGG
BIG1-TRg-4	ACGGCCAAGAATATCAGCAG
BIG1-TRg-5	ATGTAAACCTCTCTTAACTA
BIG1-TRg-6	TCGATGATATCATGCAACAC
BIG1-TRg-7	ATCGATGATATCATGCAACA
BMS1-NRg-1	TAACTCAGATGGCTGATTAA
BMS1-NRg-2	TTTGTACGGACATTAAACTT
BMS1-TRg-1	GGAAAGTATTTGCGCTGTTA
BOS1-NRg-2	ACACTGAAAATTTCAATGGC
BOS1-NRg-4	AAGAGAGAAGGCATATCCAA
BOS1-NRg-8	GAATTTTGACCCTTGAAGCA
BOS1-TRg-3	GTGTGCTGGCTATAATAGAC
BOS1-TRg-4	CATTGAAATTTTCAGTGTGC
BOS1-TRg-7	CAAGGGTCAAAATTCCGTAG
BPL1-NRg-1	AACGTTTGGCAAACAATTAC
BPL1-NRg-2	AAAAGCCAAGTCCGTAGCTC
BPL1-NRg-3	AAAGCCAAGTCCGTAGCTCT
BPL1-TRg-1	GTAATTGTTTGCCAAACGTT
BPL1-TRg-2	TGTAATTGTTTGCCAAACGT
BPL1-TRg-4	TGTAAGAGATCCCAGAGCTA
BPL1-TRg-5	GTGTTGGTTGACATTTAATA
BPL1-TRg-6	AAGACATGACTGTGAAGTGT
BRF1-NRg-4	ATTGCAAGATTTCTAATGAG
BRF1-TRg-1	AACAATCCCAATGGTAAAAA
BRF1-TRg-2	CGCATCAAGAACAATCCCAA
BRF1-TRg-3	TAAGGTTTTCGCGAAGTATC
BRF1-TRg-4	TGGCCTTATTTGCTATTCTA
BRF1-TRg-5	TTTGTCTATTAATGTTGCGA
BRL1-NRg-1	TTATTTGCTTCCACTTAGAT
BRL1-NRg-3	TCCTTGTCAGTGATGTCCAA
BRL1-TRg-1	GCACTTTGCGACGCCTGTAT
BRL1-TRg-4	ATCACTGACAAGGAAACTCT
BRL1-TRg-5	TCCCTTGGACATCACTGACA
BRN1-NRg-2	TAATCCTCTCCTAGCGTACA
BRN1-NRg-3	CCTCTCCTAGCGTACACGGA
BRN1-TRg-1	TTGGAGCAAAAAAAACCAGC
BRN1-TRg-3	GCACCAAAAAATCATCTTAG
BRN1-TRg-4	TTGTCAAGATAATATCCATA
BRN1-TRg-5	TGATCACGCGAAACGGTAAA
BRN1-TRg-7	CCATCCGTGTACGCTAGGAG
BRN1-TRg-8	TCTTGCCATCCGTGTACGCT
BRO1-NRg-1	CTTGCTTGCTTTCTGTTTCT
BRO1-NRg-4	TTAATCGAAGCAAGAAAATG
BRO1-TRg-1	AAGTACTAAGGGGGTTGTCG
BRO1-TRg-2	AATTCGAAGAAGTACTAAGG
BRO1-TRg-3	CAATTCGAAGAAGTACTAAG
BRO1-TRg-5	TACAATTCGAAGAAGTACTA
BRO1-TRg-6	CGAGAAACAGAAAGCAAGCA
BRO1-TRg-8	TAATGCAGGACGCCGGTTCC
BRO1-TRg-9	TTAATGCAGGACGCCGGTTC
BRR2-NRg-1	TTGTTCCTGTCTGAATGATA
BRR2-TRg-1	GTAAATATAAGTAATTGCTT
BRR2-TRg-2	TCTTGAGTAAAATAAGGTGA
BRR2-TRg-3	AGATAATCTTGAGTAAAATA
BRR2-TRg-4	TAAAGCTATGTCTACTATAA
BRR2-TRg-6	ACTATCCATATCATTCAGAC
BRR6-NRg-2	ACTAGTATTTTGCTTGCTCC
BRR6-NRg-3	CTAGTATTTTGCTTGCTCCC
BRR6-NRg-4	TACATTATAGAAACAAAGTG
BRR6-TRg-1	AGCGGAAAAATTCATTACCC
BRX1-NRg-1	GAAAGACGTGAAGCAAAATA
BRX1-NRg-2	TTAACGAAAATCACTGTCCA
BRX1-NRg-3	TCACTGTCCACGGACCGCCG
BRX1-NRg-4	CACTGTCCACGGACCGCCGA
BRX1-NRg-5	CACGGACCGCCGAGGGCTTT
BRX1-TRg-1	TATAATATTTACGAGTTAGA
BRX1-TRg-2	ATTTTAGATGCTCATCGCGA
BRX1-TRg-3	TGGACAGTGATTTTCGTTAA
BRX1-TRg-6	ATTTATTTTCCTAAAGCCCT
BUD16-NRg-1	TACGCAAACTAATAAATTTT
BUD16-NRg-2	TTTTGAAATATTTCAGTCAT
BUD16-NRg-3	ATATTTCAGTCATCGGACAA
BUD16-NRg-4	TTTCAGTCATCGGACAATGG
BUD16-NRg-5	TCCGCCTTTGATGCAAGAAA
BUD16-NRg-6	TGATGCAAGAAAAGGCTAAA
BUD16-TRg-1	GCCTTTTCTTGCATCAAAGG
BUD16-TRg-2	TTAGCCTTTTCTTGCATCAA
BUL1-NRg-2	ATTAAAATAGCCTCTGAGAG
BUL1-NRg-5	AGCGGGTCACGGCCCGCTGA
BUL1-NRg-6	GCGGGTCACGGCCCGCTGAA
BUL1-NRg-7	TTTTAAGTTCAATCCACCGA
BUL1-NRg-8	TCAATCCACCGATGGACGAG
BUL1-TRg-1	GAAGAGCCGCATAGTGATTA
BUL1-TRg-2	GGGCCGTGACCCGCTCTCAG
BUL1-TRg-3	AATTGTTCTTTCCCTTCAGC
BUL1-TRg-5	CGGTGGATTGAACTTAAAAC
BUL1-TRg-7	CTTATTTGCCTCTCGTCCAT
BUR6-NRg-2	AAAAAAAATTAATTTTGGCC
BUR6-NRg-4	CACAACGTAACACAGATGCC
BUR6-TRg-1	TTTAAGGAGAAGAATTTTCC
CAB1-NRg-3	ATAAAATTTCGGCCGATATT
CAB1-NRg-4	TAAAATTTCGGCCGATATTG
CAB1-NRg-5	AAAATTTCGGCCGATATTGG
CAB1-TRg-2	TACTTCTGACTGTTCCACTT
CAB1-TRg-3	TCCTTTAGTTTGTAATTGCC
CAB2-NRg-2	TTTTGTCGTTTGGCGAATTC
CAB2-NRg-3	TCTTCCCTTGCCAATAAAGT
CAB2-NRg-4	TCCCTTGCCAATAAAGTTGG
CAB2-TRg-10	AATTGCGTGCCTGAAATCTG
CAB2-TRg-2	CGCCAAACGACAAAAACTGG
CAB2-TRg-4	TCCACCAACTTTATTGGCAA
CAB2-TRg-5	TTCCACCAACTTTATTGGCA
CAB2-TRg-6	GTATTTTCCACCAACTTTAT
CAB2-TRg-7	TGATATGTAGGCGATGTTTT
CAB3-NRg-1	CACACCTAATAACTCTTTGC
CAB3-TRg-1	AGGACCAGCAAAGAGTTATT
CAB3-TRg-3	TGTACTGAAGAAATATAACT
CAB3-TRg-4	ACAGTACGTTTGACACTTTT
CAB3-TRg-5	GACAGTACGTTTGACACTTT
CAB4-NRg-4	CATGTCTACCGCTACCATAC
CAB4-TRg-1	AATGGAAAAAGATAAAAATA
CAB4-TRg-2	TATGGTAGCGGTAGACATGC
CAB4-TRg-3	GTCTTCATCCTGTATGGTAG
CAB4-TRg-4	TTTAATGTCTTCATCCTGTA
CAB5-NRg-1	CTTTCACTGAGCTTTTAATT
CAB5-NRg-2	ATTCTCCCCATCCCCATTCT
CAB5-NRg-3	TCCCCATTCTAGGTAAAACA
CAB5-NRg-4	CCCCATTCTAGGTAAAACAA
CAB5-TRg-1	AATACATGGCACAATAATAA
CAB5-TRg-3	TTTTACCTAGAATGGGGATG
CAB5-TRg-4	GTTTTACCTAGAATGGGGAT
CAB5-TRg-5	TGTTTTACCTAGAATGGGGA
CAB5-TRg-6	CCCTTGTTTTACCTAGAATG
CAB5-TRg-7	ACCCTTGTTTTACCTAGAAT
CAK1-NRg-3	GATACATATTTTCTATACAG
CAT5-NRg-1	AACTCTCGTCTGTAAAAATA
CAT5-NRg-4	TATAGACAGAGTACGTACAA
CAT5-TRg-1	TTTTCATATACGGGATTTTC
CAT8-NRg-1	TTACAATATCACAGGTTTAA
CAT8-NRg-3	ACAATATCACAGGTTTAAAG
CAT8-NRg-4	TAACAAAATCTACTATTTTA
CAT8-TRg-1	GTGGGGTACGAAAGCATGAT
CAT8-TRg-6	CGAGACATGCATGGAGCGGC
CAT8-TRg-7	CCGAGACATGCATGGAGCGG
CAT8-TRg-8	TAACCGAGACATGCATGGAG
CAT8-TRg-9	AGCGATAACCGAGACATGCA
CBF2-NRg-1	TTTTCTTGTTTGTTTGTATG
CBF2-NRg-4	AAAGGTTCCTGGTATCAAAG
CBF2-NRg-5	AAGGTTCCTGGTATCAAAGT
CBF2-NRg-6	AGGTTCCTGGTATCAAAGTG
CBF2-NRg-8	AAAGTGGGGTAACGGATACC
CBF2-TRg-3	GATAGTGTATTCTTCTTGTT
CBF2-TRg-4	CATTTGTTATGGGCTATAAT
CBF2-TRg-5	CGCATACTGCCATTTGTTAT
CBF5-NRg-1	TGTATATCGGTCCTCTGTGT
CBF5-TRg-1	GTTCGTTACAACCTACACAG
CBF5-TRg-3	AATGATGAGATGTTTAGCTT
CBK1-TRg-3	GCTCTAGGACGCGTGTCGGT
CBK1-TRg-4	GGGCGCTCTAGGACGCGTGT
CBK1-TRg-5	TAGTACGGTTCGGGCGCTCT
CBP1-NRg-1	CATATATAGAGATACAAGCG
CBP1-TRg-1	AACGCTGTACGGGACGATGT
CBP1-TRg-10	TGTTGTCAAAATCGGTCACG
CBP1-TRg-2	GAACGCTGTACGGGACGATG
CBP1-TRg-3	ATCATCATGGAACGCTGTAC
CBP1-TRg-4	TATCATCATGGAACGCTGTA
CBP1-TRg-5	GAAGTGGTATAATATCATCA
CBP1-TRg-7	CGGTCACGTGGTAAAGGGTC
CBP2-NRg-1	ACACCCATACACACCAATCT
CBP2-NRg-2	CACCAATCTTGGATTCTACT
CBP2-NRg-3	CAATCTTGGATTCTACTCGG
CBP2-TRg-1	AGGCTTCTCTTGAAGGAGTA
CBP2-TRg-10	AGGTGAAGTTGGGGAACTAA
CBP2-TRg-12	GTTCGATAAGAGGTGAAGTT
CBP2-TRg-13	AGTTCGATAAGAGGTGAAGT
CBP2-TRg-2	ACAATGAAGGCTTCTCTTGA
CBP2-TRg-3	CTTAAGTGAATGGACAATGA
CBP2-TRg-4	ACAAATTATGCTTAAGTGAA
CBP2-TRg-5	AATCCAAGATTGGTGTGTAT
CBP2-TRg-6	GAATCCAAGATTGGTGTGTA
CBP3-NRg-1	TCTTACTAATGCGTCAGTCG
CBP3-NRg-2	TTTGACGTTGTTTTCCTTGC
CBP3-NRg-6	CCAGTCAGACGCCCTGAAAT
CBP3-NRg-7	AATGGGCCAATTTATATACG
CBP3-NRg-8	TATATACGAGGAATAATGAA
CBP3-TRg-1	AAGGAAAACAACGTCAAAAT
CBP3-TRg-2	TTCTGAATTTATAGCCAGCA
CBP3-TRg-3	AGTTGTATTTAGGCTTTACC
CBP3-TRg-5	CCCATTTCAGGGCGTCTGAC
CBP3-TRg-7	TATATAAATTGGCCCATTTC
CBP3-TRg-8	ATTATTCCTCGTATATAAAT
CBP4-NRg-1	ATAATTCTGACTGCAGAATC
CBP4-TRg-2	TATGCATTGAGATTCATATT
CBP4-TRg-4	AAAAATGCCTCCAACAGAAA
CBS1-NRg-2	CTTGCAAAAGTAATCAATCG
CBS1-TRg-1	AGAGTTATAGAAAATGTATG
CBS1-TRg-2	TTTGCAAGAGTTTGTAGGGA
CBS1-TRg-3	TACTTTTGCAAGAGTTTGTA
CBS1-TRg-4	TTACTTTTGCAAGAGTTTGT
CBS2-NRg-1	AAATATGCTTTAGATGAATT
CBS2-NRg-2	GCAGACCCAAATATATGCAA
CBT1-NRg-2	TTACTACTTTTCCAAGCTAT
CBT1-NRg-3	TTTTCCAAGCTATAGGCAAA
CBT1-TRg-1	AAGGAGAGAGAAATATTGCA
CBT1-TRg-2	GGTAAAGAAGCATTAAACAA
CBT1-TRg-3	CAGAAGTTTACTGCGCTTTT
CBT1-TRg-7	AATGACCTTAAAAATGAAGC
CCA1-NRg-4	AATCAGATGACCTAAGGGTT
CCA1-TRg-1	CCATATTAACAATGTACTAA
CCA1-TRg-2	GCCCTAAAAAACATTCGTTA
CCA1-TRg-4	TCTCGATTCACCAAACCCTT
CCC2-NRg-1	TATATACAAGTGTGTGCAAA
CCC2-NRg-2	CAAGTGTGTGCAAAAGGTCT
CCC2-NRg-3	GCAAAAGGTCTCGGAATCAC
CCC2-NRg-4	AATCACCGGTGCAAACCCTT
CCC2-TRg-1	GATTAGACTTTAATTCTGCC
CCC2-TRg-10	GGAAAAGAACGGGTGCAGTG
CCC2-TRg-13	GTAGCGATTTTCGCGGGCAG
CCC2-TRg-14	TTTGTAGTAGCGATTTTCGC
CCC2-TRg-2	CTTCTCAAATTTGAGACATA
CCC2-TRg-3	AGGGAAGTCACGGTAACTAA
CCC2-TRg-4	GTATATATTTAGGGAAGTCA
CCC2-TRg-5	CACACACTTGTATATATTTA
CCC2-TRg-6	GCACACACTTGTATATATTT
CCC2-TRg-8	GAGTGCAATTAGCTGCCGAA
CCC2-TRg-9	TGAGTGCAATTAGCTGCCGA
CCL1-NRg-3	GTGAACGGCTTAAACAACGA
CCL1-NRg-4	TGAACGGCTTAAACAACGAA
CCL1-NRg-7	ATGAGAGGCCCTTTCTTCTC
CCL1-NRg-8	GAGGCCCTTTCTTCTCTGGA
CCL1-NRg-9	TGCTATCAAAGTCTGTACCA
CCL1-TRg-6	GTTTGCCATCCAGAGAAGAA
CCM1-NRg-1	TGCTATTTTCCTGTGCACTA
CCM1-NRg-2	TTCCTGTGCACTATGGACTA
CCM1-NRg-4	CCGACGCTCAGATATTGGTG
CCM1-TRg-1	AGCCATAGTCCATAGTGCAC
CCM1-TRg-2	ACAGGATTGTGAAAAATTGG
CCT2-TRg-1	ATGAAAGGTGGCCATTAAAT
CCT3-NRg-2	AAACGAAAAAGTTTAGTATT
CCT3-NRg-4	ATATCACATAAGATTATATC
CCT3-NRg-5	TATCACATAAGATTATATCA
CCT3-TRg-1	TTTTCGTTTAACGTGACGCA
CCT4-NRg-4	CAAATTATATAGCCTTAATT
CCT4-TRg-1	ATGAATTGTAATTGGAGGTG
CCT4-TRg-10	GTATTACTATCACTTGCCAC
CCT4-TRg-5	AGAGGTTGATATAGCTAAGT
CCT4-TRg-6	AAGAGGTTGATATAGCTAAG
CCT5-TRg-1	CTTGGTGGATGTGGCAAATG
CCT5-TRg-2	TAATAGTGTCTTGGTGGATG
CCT5-TRg-3	GAAATATAATAGTGTCTTGG
CCT6-TRg-1	ATGTGTGCAGTGTGTGGAAA
CCT7-NRg-2	TTTCCGGGTAAGGATAATGC
CCT7-NRg-3	GGGTAAGGATAATGCAGGTA
CCT7-TRg-1	AATAATGATTAATATTTAAG
CCT7-TRg-2	ATACCTGCATTATCCTTACC
CCT7-TRg-3	TCATATTACTACAGATGTCT
CCT8-NRg-1	TGATGATTTTATTGCCCTTG
CCT8-NRg-2	TGAGGTTCAAGTTGTCTTGT
CCT8-NRg-3	TGACAAAAACACCATTAACT
CCT8-TRg-2	ACAAGACAACTTGAACCTCA
CCT8-TRg-3	ATGTTCATCACCTCCGCTAG
CDC1-NRg-2	AGCATATGAGAGTTCATCAA
CDC1-NRg-3	GCATATGAGAGTTCATCAAT
CDC1-TRg-4	GATCGCTGAAATCAACTCGC
CDC1-TRg-5	AGATCGCTGAAATCAACTCG
CDC11-NRg-3	TACTGGCGATCCTGCATGGT
CDC11-TRg-3	TTACACAACACAATGCTCGT
CDC11-TRg-4	TTTACACAACACAATGCTCG
CDC12-NRg-2	GGTGATTTCGAAAAAAATTT
CDC12-TRg-5	TGTTTATGGAAATTGTCCTA
CDC123-NRg-2	GACGCACGTTTTAGTTTCAC
CDC123-NRg-4	TAGTTTCACTGGTGGAGTTA
CDC123-TRg-2	TCCGATGTCCATTTATGCAG
CDC13-NRg-1	TTAGCATTTCGCATCTCACT
CDC13-NRg-3	TTGAAAAATTTGGATATCAA
CDC13-NRg-4	AAGTATAATCACGTTAATCA
CDC13-NRg-5	ATCCACATATTATTCAGCAG
CDC13-TRg-1	TGCGAAATGCTAATTCAAAA
CDC13-TRg-2	CAACGTCATAAGAGACGCGA
CDC13-TRg-3	ATCCGCTGCTGAATAATATG
CDC14-NRg-1	TCGAACGAATCGGAAATATT
CDC14-NRg-3	CTTGATTGACACAATAGCAA
CDC14-TRg-1	AAATATTTCCGATTCGTTCG
CDC14-TRg-2	AAGCTGTATCACTTTCAACG
CDC14-TRg-3	AAAGCTGTATCACTTTCAAC
CDC14-TRg-4	GAAAGCTGTATCACTTTCAA
CDC14-TRg-5	TAGTAGAGATATGCATTTGA
CDC15-NRg-1	TAGAAGATATACCTTTTGTG
CDC15-NRg-5	AAGACCATCGCAAGGTGGAA
CDC15-TRg-2	ATCTTCTACTTGGAGGCTCG
CDC15-TRg-6	TAATCCTTTCCACCTTGCGA
CDC15-TRg-7	CTATACTGTAGTGCTCTGTG
CDC16-NRg-1	CTGAGCTGCACGCATGTATA
CDC16-NRg-3	TATCACTTTCCACCTCACTT
CDC16-TRg-2	GAATTAAAGAAGATAATGTT
CDC16-TRg-3	TATAGGTGACCAAAGTGAGG
CDC16-TRg-4	TGATATAGGTGACCAAAGTG
CDC16-TRg-5	GATGCTGAAACAGCTGATAT
CDC19-NRg-4	GTAGAGAATAACTTTGAAAG
CDC19-NRg-5	AAAGGGGACCATGATATAAC
CDC20-NRg-1	GTCTGATTTAAACTATTAAT
CDC20-NRg-2	AACTATTAATTGGCTGAATT
CDC20-NRg-4	ATAAATTCTTTGCCTGCTAG
CDC20-NRg-5	TATTTACGTTTTGCCTCTTT
CDC20-TRg-6	AAAGAGGCAAAACGTAAATA
CDC21-NRg-5	TTCAATGCGGTCCTACGTTG
CDC21-NRg-6	ACACAAAGCTAATCTCTTTG
CDC21-TRg-1	TCTTTCTCAAACTTAATATT
CDC21-TRg-2	CGCATTGAACAGGTTGGAAG
CDC21-TRg-3	TAGGACCGCATTGAACAGGT
CDC21-TRg-4	AACGTAGGACCGCATTGAAC
CDC21-TRg-5	TAGCTTTGTGTCCTCAACGT
CDC23-NRg-1	GATGTGAGTACCGCAGTACT
CDC23-TRg-6	CGCGTACATAAAAAGCACTT
CDC24-NRg-1	TTATGTAGTAGTATGTAGAA
CDC24-NRg-2	TATGTAGTAGTATGTAGAAA
CDC24-TRg-1	AACAAGAATGTGGCTATGGT
CDC24-TRg-2	ACAGAACAAGAATGTGGCTA
CDC24-TRg-3	GTAGAAACAGAACAAGAATG
CDC24-TRg-5	GACGCACTGGTGGGAAGAAG
CDC24-TRg-6	GCGAAGAACGACGCACTGGT
CDC25-NRg-2	GAAACAGTCTATCTAACTAA
CDC25-NRg-3	TAACTAAAGGAATTGCTTCA
CDC25-NRg-4	TATAACTGTCTCCGCCGTGT
CDC25-NRg-5	TAGCGAATTACATAATAACC
CDC25-NRg-6	CGAATTACATAATAACCTGG
CDC25-TRg-1	CGAAAAAGCAAGGTGGATAT
CDC25-TRg-10	AAAACGACTTTTAAACATCG
CDC25-TRg-9	AAACGACTTTTAAACATCGC
CDC27-NRg-3	TGCTTGCACTTTGATCCTTT
CDC27-NRg-6	AAAAAAGGAAAATCAAGCGC
CDC27-TRg-1	TCGACACGAACTTTTCGTGC
CDC28-NRg-2	AATTTTCTTTCAAGAGGACT
CDC28-NRg-3	TGGCGTTTGTTGCCCTAATA
CDC28-NRg-4	AAGGCCATATATGTATATAT
CDC28-TRg-4	GAGAAAAAAAGAGAAAAATT
CDC28-TRg-5	ATACATATATGGCCTTATTA
CDC28-TRg-6	TATACATATATGGCCTTATT
CDC28-TRg-7	TGTACCAATATATACATATA
CDC3-NRg-3	GACAAAAAATGGCAAAAAAT
CDC3-TRg-3	ACGTGTGTAATGATATGGTG
CDC3-TRg-4	TACGTGTGTAATGATATGGT
CDC3-TRg-5	CTACGTGTGTAATGATATGG
CDC3-TRg-8	TTCGTAAAAAGGAACCACCT
CDC3-TRg-9	TTTCGTAAAAAGGAACCACC
CDC31-TRg-5	AAGAACAACTTTAATGATGC
CDC33-NRg-1	AATGTAAAACTCTCTTTATC
CDC33-NRg-2	GACGAAAAAAATTTTCTTTT
CDC33-TRg-1	GCAAGAGGTAGTGTTAATTC
CDC33-TRg-2	AGAGAGTTTTACATTGCAAG
CDC33-TRg-3	TATTACCCGTCAAAAAGGTC
CDC33-TRg-4	ATATTACCCGTCAAAAAGGT
CDC34-NRg-1	TTGTTCTTTACAGATTCAAG
CDC34-NRg-2	TTTCCCAAAATGAAAGTGTA
CDC34-NRg-7	ACACAAGACGATGCTGCACG
CDC34-TRg-3	TTTTCCTTACACTTTCATTT
CDC34-TRg-4	GTCCGTCCCTTGGGGTTCTT
CDC34-TRg-6	CTTGTGTTTGTCCGTCCCTT
CDC34-TRg-7	TCTTGTGTTTGTCCGTCCCT
CDC36-NRg-1	CATACACAAGACTCGTAGAA
CDC36-NRg-3	ATATAAAGATGGAAGCAAGA
CDC36-NRg-4	AAGATGGAAGCAAGACGGTA
CDC36-NRg-5	GGACCGAATATCATTGTTAC
CDC36-NRg-6	ATCATTGTTACAGGAACACC
CDC36-TRg-2	CTAGATATGCAAAAACCACA
CDC36-TRg-3	TAATAAGATAATAGCAAAAC
CDC36-TRg-5	GTTCCTGTAACAATGATATT
CDC37-NRg-2	ATGAAGTGTTGGTGCAACGG
CDC37-TRg-3	GCCCAGACTTTTATCGTTAG
CDC39-TRg-11	CGTGATCGCAATATTCCGTC
CDC39-TRg-12	GCTCTCAAAAGTACCAGTTT
CDC39-TRg-13	AAATCTATTTGCACTGCTTT
CDC39-TRg-4	ACAGGGGCAAAGGTGAGTCG
CDC39-TRg-6	AAACAGGGGCAAAGGTGAGT
CDC4-NRg-1	GTATTCAGTATTATTTCAAC
CDC4-NRg-2	TTTCGTCCACCTGACCGAGC
CDC4-TRg-4	TTTTCTTCCAGCTGCCGGCT
CDC42-TRg-1	ATAGACGCGATTCTTGGAAA
CDC42-TRg-10	GTCTTCCACCGTCGATTCAA
CDC42-TRg-2	TCGATGATAGACGCGATTCT
CDC42-TRg-4	TTCCAAATGAAACAAGATAC
CDC42-TRg-6	CGGGTAATACTGCTTCCATT
CDC42-TRg-7	ACGGGTAATACTGCTTCCAT
CDC42-TRg-8	ATTCAAGGGTCATTCAATAC
CDC43-NRg-1	ACCAAGTAATAGTTTTGAAC
CDC43-NRg-3	AGTAATAGTTTTGAACTGGC
CDC43-NRg-4	ATTGCTTTTCCATTCTTCCA
CDC43-NRg-5	AAAAAACAAGTGAATAAAAC
CDC43-TRg-3	TTTTCTGAGTTGTTGCGCCT
CDC45-NRg-1	GTTGTATAAAGTAGCCACAA
CDC45-NRg-3	CGTCGTGAATGAAACTTATT
CDC45-NRg-4	CACTTTGAATTTATTCTAGT
CDC45-NRg-5	TTATTCTAGTAGGATTCGCA
CDC45-TRg-1	AGCAATAAACACTAGAGAGA
CDC45-TRg-2	GTAATGCCAACAATCCATTG
CDC48-NRg-14	TAAGGTATCGATAGCAACGA
CDC48-NRg-3	TGCCACCGAATTCACATTCG
CDC48-NRg-4	GCCACCGAATTCACATTCGA
CDC48-NRg-6	ATTCACATTCGAGGGGTTGC
CDC48-NRg-7	TTCACATTCGAGGGGTTGCC
CDC48-NRg-9	GCCGGGTAGTGCGCAAAAGG
CDC48-TRg-1	GCAAAAAAGGACATATATCA
CDC48-TRg-3	TGTGAATTCGGTGGCAAAAA
CDC48-TRg-5	CAACCCCTCGAATGTGAATT
CDC48-TRg-6	ACCGCCTTTTGCGCACTACC
CDC5-NRg-1	CAAGATATGCCTTGTTTCAA
CDC5-NRg-2	GTACATTCAAAGATCATCCC
CDC5-NRg-4	ATATTTTGGATTTTCTTTAT
CDC5-TRg-2	AATAAATATCTCGAGGACCT
CDC53-NRg-1	TTTGTTGTTATTCTTTGTTT
CDC53-NRg-10	TTGTAAAGTGAAGTTCTGCT
CDC53-NRg-4	AAAATGTAATCAACAATGAA
CDC53-NRg-5	AAATGTAATCAACAATGAAA
CDC53-NRg-6	AATGTAATCAACAATGAAAG
CDC53-NRg-7	TGCACAGAAGTTAGAAGATG
CDC53-NRg-9	GTTGTAAAGTGAAGTTCTGC
CDC53-TRg-1	TCTAGAAAAACTAGGGCATT
CDC55-NRg-2	ATCTCATTAAAGGGAAGAAA
CDC55-TRg-1	CTATCTGTATATATTGCATT
CDC55-TRg-3	AGTTAATTATTAACTATGAG
CDC6-NRg-4	TCTGGAAACTCCGACGCGTG
CDC6-NRg-5	CCTCGCGTCGCTTTCTTCTT
CDC6-TRg-2	TATAGTAGAGGTATATTCTC
CDC6-TRg-3	ACTTAGGAAATTGAGTTGGC
CDC6-TRg-5	GATCAGGAAATTACCCACTT
CDC60-NRg-1	GTTTGAATAGAATATGCGTT
CDC60-NRg-3	GCCAGACCTCGTATAAAGTG
CDC60-TRg-1	ATACGAGGTCTGGCCGTTAA
CDC60-TRg-3	AGTTATCCTCACTTTATACG
CDC7-NRg-1	ATGGTTCTTGCATTGATTTT
CDC7-NRg-3	GCCGTTCAAGAAGACGCCCC
CDC7-NRg-6	ACATAATTTAAAAGCTGACC
CDC7-NRg-9	TTAAGATTTATGTAGGCCTA
CDC7-TRg-2	ATTATGTCTTCTTTGCCCTG
CDC7-TRg-3	AATTATGTCTTCTTTGCCCT
CDC7-TRg-4	AAATTATGTCTTCTTTGCCC
CDC7-TRg-5	AAATCTTAAACATTTGTCCC
CDC7-TRg-6	TTTAGCTCGATAAACGCCTT
CDC8-NRg-1	TAGTTTAGAAGCGTACTTCT
CDC8-NRg-2	AGTTTAGAAGCGTACTTCTT
CDC8-TRg-1	AAACTAAATATGATTCATAG
CDC8-TRg-2	GTTAGGCGTGGTGCTAAAGA
CDC8-TRg-3	GACTTTTGACGCGTTAGGCG
CDC8-TRg-4	GTTGTGACTTTTGACGCGTT
CDC9-NRg-1	TACAGCGAGATGCAAACGCA
CDC9-NRg-2	TTTCACGCGTTTTCGCGTTA
CDC9-NRg-3	ATTCCATCAGCCATCTCAAG
CDC9-NRg-4	CCATCAGCCATCTCAAGTGG
CDC9-NRg-5	TTAAACAGCAATAGAACCAG
CDC9-TRg-2	ATGTGTTCCTCCACTTGAGA
CDC9-TRg-3	GGAATTCGTACTGCAGCCGC
CDS1-NRg-1	CATCTGAAAAATTTTCAAGA
CDS1-NRg-3	ATACAGTGCCTGAAAACGCC
CDS1-TRg-6	CGTTTTCAGGCACTGTATAT
CDS1-TRg-8	TGATCGCTTTGGCTTATTCC
CDS1-TRg-9	GAGCTCCACCTTGATCGCTT
CEF1-NRg-1	TTTTCATTAAACTTCAACCC
CEF1-NRg-4	AAAATTTTGTTCGAACTACT
CEF1-NRg-5	TTTTGTTCGAACTACTAGGA
CEF1-NRg-6	TCGAACTACTAGGAAGGTAA
CEF1-NRg-7	ATGGTTTTGTTGAAAAAGCC
CEF1-TRg-2	CAAAAAAGCATATGCGACTC
CEF1-TRg-4	TTCTTCCTCTTCCTTTGGCC
CEG1-NRg-4	TTTATGATATTGCTTTCAAA
CEG1-NRg-5	TAAAATGCCATCGAACTATC
CEG1-NRg-6	AATGCCATCGAACTATCTGG
CEG1-TRg-3	TATAGTTCTCCATGATGTTC
CEG1-TRg-4	ATATAGTTCTCCATGATGTT
CEG1-TRg-5	TTTGCCACCAGATAGTTCGA
CEM1-NRg-1	AATTAAATTTTAATCCGTTG
CEM1-NRg-2	TAATAACCTGATAACGTTTA
CEM1-NRg-3	TAGCATCATTACTTGTTTTG
CEM1-NRg-4	TTTTGTGGCGAATATAGAAT
CEM1-TRg-1	GAAAGTGACAGGAGCCACAA
CEM1-TRg-2	ATTAGCAACTTGAAAGTGAC
CEP3-NRg-1	TCTCTTACGCTTAGCTTACA
CEP3-NRg-2	TATCCAATGAAAGATCCACA
CEP3-NRg-3	TTGTAAATAGTTATCAACGC
CEP3-TRg-2	ACAAATAAAATCAGTCCATG
CET1-NRg-10	ATTATGTATGGCTTGACTTT
CET1-NRg-2	GACGAAACTAACTAAAATGT
CET1-NRg-3	GGTCTATATATCATTTGTAA
CET1-NRg-4	TATCATTTGTAACGGCACGT
CET1-NRg-5	ATCATTTGTAACGGCACGTT
CFD1-NRg-3	CATGGTGTTTACTCTGTGAT
CFD1-TRg-10	CAATTACAAAGCGATAATTA
CFD1-TRg-8	AGCGATAATTACGGGATCTT
CFD1-TRg-9	AATTACAAAGCGATAATTAC
CFT1-NRg-1	CACTTACTACGTTGTCTTAT
CFT1-NRg-10	CACAGTGAATCATAATATAT
CFT1-NRg-2	ACTTACTACGTTGTCTTATT
CFT1-NRg-3	GTTGTCTTATTGGGAGCCGA
CFT1-NRg-4	TTGTCTTATTGGGAGCCGAC
CFT1-NRg-5	TATTGGGAGCCGACGGGATG
CFT1-NRg-6	AAGCACAAAATGTCACTAAT
CFT1-NRg-7	AGCACAAAATGTCACTAATA
CFT1-NRg-9	TCACTAATAGGGCTGGTCAG
CFT1-TRg-3	TAGTAAGTGATCTTAATATA
CFT1-TRg-4	TTTGTGCTTCCTCATCCCGT
CFT2-NRg-1	TGCAGATTGTTTAAGAAAAG
CFT2-NRg-2	GCAGATTGTTTAAGAAAAGC
CFT2-NRg-3	TTGAATGACTTCAATCCGTA
CFT2-NRg-4	TGAATGACTTCAATCCGTAA
CFT2-NRg-5	GGGTTCATTGCTTGTATAGT
CFT2-TRg-1	ATACAAGCAATGAACCCTTA
CHS2-NRg-2	TGGAAGATAGTTAAATAGAC
CHS2-NRg-6	ATAGACTGGGGCCATCCCAA
CHS2-TRg-1	TGACTCAGAAGAGAAAACAG
CHS2-TRg-2	TCGAGGACTCTCCCTTGGGA
CHS2-TRg-3	GAATTCGAGGACTCTCCCTT
CHS2-TRg-5	TAGTTTCAATTGGGAATTCG
CHS2-TRg-6	ACTTCAATTTAGTTTCAATT
CHS2-TRg-7	AACTTCAATTTAGTTTCAAT
CIA1-NRg-1	GTATTTATTCGCAATTAATG
CIA1-NRg-2	GTTTTAGATGACCTATTTGA
CIA1-TRg-1	TAAAACTTTCTGCTCTCAGC
CIA1-TRg-2	CTAAAACTTTCTGCTCTCAG
CIA1-TRg-3	CATCGTGATTGCCTTCAAAT
CIA2-NRg-1	CATTGCGACTGAGAAGAGAG
CIA2-NRg-2	TGCGACTGAGAAGAGAGTGG
CIA2-TRg-1	AGTCGCAATGCTTGGGTGTA
CIA2-TRg-2	TCTTCTCAGTCGCAATGCTT
CIA2-TRg-3	CTCTTCTCAGTCGCAATGCT
CIN4-NRg-1	ATCTTTATAAATTAGTGCGA
CIN4-NRg-2	TTTAGATTTTGTCATGGAAA
CIN4-NRg-3	ATACGCACTAGTGACTAATT
CIN4-NRg-4	TACGCACTAGTGACTAATTT
CIN4-NRg-5	GCACTAGTGACTAATTTGGG
CIN4-TRg-1	GATAATAAGAGGGAAGCTTA
CIN4-TRg-3	TAATTTATAAAGATAATAAG
CIT1-NRg-10	GTCGGATAAGTCGATAGTAT
CIT1-NRg-5	AGCAATCCATAACAGGGGAA
CIT1-NRg-9	ATTTTCAAACAACAAGAGGT
CIT1-TRg-2	TATGGATTGCTAGTCTTAAG
CIT1-TRg-3	TTATGGATTGCTAGTCTTAA
CIT1-TRg-5	TCTTTACCCTTCCCCTGTTA
CIT1-TRg-6	TTGGAGGATCGCAATCCCTT
CKS1-NRg-1	TAGACCCTAAAACAGATCTC
CKS1-TRg-11	TTTAGCTCAGTGCAAAACGA
CKS1-TRg-12	GTTTAGCTCAGTGCAAAACG
CKS1-TRg-5	GCGGGTTATAAAAATATGTC
CKS1-TRg-6	TGTTTTAGGGTCTAAAAGGC
CLC1-TRg-1	AGGGTTTTACAGCTTTACTT
CLC1-TRg-2	AAATATACGTGCTAGAAAAA
CLF1-NRg-2	ACCCCAACTATTTGGCACCA
CLF1-NRg-4	TATTTAACCAAGTATAATAG
CLF1-NRg-5	TAAATTGAACTCGCAATATT
CLF1-TRg-1	ACCTTGGTGCCAAATAGTTG
CLP1-NRg-1	GTTCTTTTCCCTCGATAGAA
CLP1-NRg-3	CTGTTATTTTCTATTTTACC
CLP1-NRg-4	AGCACAAATAAGACAAAGAA
CLP1-TRg-2	GAGCAGAGACCTTTCTATCG
CLP1-TRg-3	ACAGCAAAAAATAAGACTGC
CLP1-TRg-4	TGCTCTTCATTGTTATTGCC
CLP1-TRg-5	TATCTATCTACTTACTTAAA
CLP1-TRg-6	TTATCTATCTACTTACTTAA
CMC1-NRg-1	AAATCTTCCTAAACTATCAT
CMC1-NRg-11	AAAAGATATCCGTACTTTGT
CMC1-NRg-12	GATATCCGTACTTTGTAGGA
CMC1-NRg-13	AGGAAGGAGACGTATTTAAA
CMC1-NRg-2	ACTATCATAGGTATAAATAC
CMC1-NRg-3	CTATCATAGGTATAAATACA
CMC1-NRg-4	TCCGTTTTCAACTTTATAAT
CMC1-NRg-7	ACGGTATAACAAAAGGACAA
CMC1-NRg-9	AGGACAAAGGGAAGCCAAAG
CMC1-TRg-1	ATTTATACCTATGATAGTTT
CMD1-NRg-1	TTGTTAAACACCTTCTTACG
CMD1-NRg-2	TGTTAAACACCTTCTTACGC
CMD1-TRg-1	ATAGAAATCTTATTCTTGAC
CMD1-TRg-2	ACTCACAAGGGTACTCTGAC
CMD1-TRg-3	GAGATCTTGTTAACTCACAA
CMD1-TRg-4	AGAGATCTTGTTAACTCACA
CNS1-NRg-2	ACTGCGTTAAGAAAGAGATG
CNS1-TRg-2	AAAAGAATATGTGTAATTTC
COA1-NRg-2	TTTACTTTTATGTCGTGGAC
COA1-NRg-3	TTTTATGTCGTGGACTGGTA
COA1-NRg-4	AGATCGAACTGTTTTAAAAC
COA1-NRg-5	GATCGAACTGTTTTAAAACT
COA1-NRg-6	CTGGGATTAAAATGACAAGA
COA1-NRg-7	TGAGCTACTAACAACGCATC
COA1-TRg-1	TGTTCTTGTTTTGATCATTG
COA1-TRg-2	GCGTTGTTAGTAGCTCATTT
COA1-TRg-3	TGCGTTGTTAGTAGCTCATT
COA3-NRg-1	TTTGTCTGTCACCGCGTACG
COA3-NRg-2	GTCTGTCACCGCGTACGAGG
COA3-NRg-3	TCTGTCACCGCGTACGAGGC
COA3-TRg-1	AAAGGGAGTCTTTACTATGG
COA4-NRg-2	AGAAAGTTGAAAATGGTATT
COA4-NRg-3	TGGTATTTGGTTTTACAAAG
COA4-NRg-5	TTGGTTTTACAAAGAGGGAC
COF1-NRg-6	GTTCTTATTACCCGGATATT
COF1-TRg-5	CGGGTAATAAGAACAATATT
COF1-TRg-7	CCTCTAAATTACCTAATATC
COG1-NRg-1	GATGAACTGTAACAGAAAAT
COG1-NRg-2	TGTCATCTGAGAAATTGCTT
COG1-NRg-3	GACATAAGCATTCGTATAAT
COG1-NRg-4	CATTCGTATAATTGGTACAT
COG1-TRg-1	CATTCGTACAACAAATCTTG
COG1-TRg-2	TGAAGAAAAATGAAACATGG
COG1-TRg-3	TGCTGAAGAAAAATGAAACA
COG1-TRg-4	GCTTATGTCTGTTTTGGATC
COG1-TRg-5	ACGAATGCTTATGTCTGTTT
COG2-TRg-9	AAATACGTATTTAGGTATAA
COG3-NRg-1	TTGGGTAAAACAATTCATGC
COG3-TRg-1	TCCATTGTTATGTAAAGTCT
COG3-TRg-4	AGTATTAATATAGAATATAG
COG3-TRg-6	GTAACTCTAAGTATCAGCTG
COG4-NRg-1	ATTCAAAAAAGTGACGTAAA
COG4-TRg-1	AGGAATTGTGAAAAAAGTGT
COG4-TRg-2	AAGGAATTGTGAAAAAAGTG
COG4-TRg-3	TTTTGAATTTTCGCCTGTAA
COG4-TRg-5	AAGCAGCTGAGATATAGTGA
COP1-NRg-3	GATCTGTTATTTATTCAAGT
COP1-NRg-4	TTTCGTGTTGTCGAAATTTT
COP1-TRg-2	GCCTCGATTCAGTAGCATAC
COQ1-NRg-1	CTAACCCTGTTACCCTCGCT
COQ1-NRg-2	TAACCCTGTTACCCTCGCTC
COQ1-TRg-1	AGCGAGGGTAACAGGGTTAG
COQ1-TRg-2	GAGCGAGGGTAACAGGGTTA
COQ1-TRg-3	CGAGCGAGGGTAACAGGGTT
COQ1-TRg-5	AAAGCCCGAGCGAGGGTAAC
COQ1-TRg-6	TTCGGAAAAAGCCCGAGCGA
COQ1-TRg-7	CTTCGGAAAAAGCCCGAGCG
COQ10-NRg-1	TTATTCGTTTTAAATAGTTC
COQ10-NRg-3	GGTTGAAACAGATCATAAGC
COQ10-NRg-5	TGATATTAATTGGAGTACAT
COQ10-TRg-2	TTAAAACGAATAATAGGATA
COQ10-TRg-3	AACTATTTAAAACGAATAAT
COQ2-NRg-1	GATAACCTTACTTTTAATTT
COQ2-NRg-2	CGATGCCGAAATCGCCGAAA
COQ2-TRg-3	TTAAAAGTAAGGTTATCAGA
COQ2-TRg-4	TCAGGCCAAAATTAAAAGTA
COQ2-TRg-5	GGAAAAGTTTCACAAGAATC
COQ3-NRg-3	GGGTGATAATACATTATGAA
COQ3-TRg-1	AGGCATACAAAACAATTAAA
COQ3-TRg-2	AAGGCATACAAAACAATTAA
COQ3-TRg-4	CCATTGTTCAAAAAGAGGGA
COQ4-NRg-1	TATGAAGTATATATACTGAA
COQ4-NRg-2	ATATACTGAATGGAGCAATT
COQ4-TRg-2	GGTTTGTGGAAAAGAAGGGG
COQ4-TRg-3	TGCGGTTTGTGGAAAAGAAG
COQ4-TRg-5	GTTGCGGTTTGTGGAAAAGA
COQ4-TRg-6	AGAAAAATAGTTGCGGTTTG
COQ4-TRg-7	TTTTGAGAGAAAAATAGTTG
COQ5-NRg-1	AGCAGCTGTATAAGGAGTGA
COQ5-NRg-3	CGGAAGCTAGTTTCCATATT
COQ5-NRg-4	GGAAGCTAGTTTCCATATTA
COQ5-NRg-5	TTTCCATATTAGGGAAGAGC
COQ5-NRg-6	ATTAGGGAAGAGCAGGCAAC
COQ5-NRg-7	TTAGGGAAGAGCAGGCAACA
COQ5-TRg-5	AAATGAAAGTCTTTCCGTAT
COQ5-TRg-6	GATATTGGAACACAGTTATT
COQ6-NRg-1	TGTCGTATCACAATTCCAGA
COQ6-NRg-2	GTCGTATCACAATTCCAGAA
COQ6-NRg-4	TGTTCCTTCTGCAAGAAGAA
COQ6-NRg-6	GGTTTGCCTCCTTAGCTTAG
COQ6-TRg-1	TTTCTGAGAAATATCCCTTC
COQ6-TRg-2	TTTTCCCTTCTTCTTGCAGA
COQ6-TRg-4	AACGCTCTACCACTAAGCTA
COQ8-NRg-5	TTTCATCATTTTCCAAACTA
COQ8-TRg-2	CAGTCAGCAAACTATGATCC
COQ8-TRg-3	TCAGTCAGCAAACTATGATC
COQ8-TRg-4	AAAACTAAACGACCTTAGTT
COQ9-NRg-1	TGGGGTGAAGTACCTTATGT
COQ9-NRg-4	GAAAAGGAAAGGATATGTCA
COQ9-NRg-5	TAGTCAGTATACTACTGTAT
COQ9-NRg-6	TATACTACTGTATAGGTGAA
COQ9-TRg-1	TAAGGTACTTCACCCCAATT
COQ9-TRg-3	ATAGTAAGAAACAATAATAC
COQ9-TRg-4	AATAGTAAGAAACAATAATA
COQ9-TRg-5	CCTTTTCGGACTATATTAGG
COQ9-TRg-6	TTTCCTTTTCGGACTATATT
COR1-NRg-10	TTTGGTGCAGCTGACAGCGC
COR1-NRg-11	AGCGCGGGCCCTTGAACTTC
COR1-NRg-15	GGTGCAGAAAGCGTGCTGTC
COR1-NRg-16	GTGCAGAAAGCGTGCTGTCC
COR1-NRg-3	AAGACGGGGAAAGAGAGTAG
COR1-NRg-5	AGAGTAGGGGAATATCGGTT
COR1-NRg-8	AGGCCTTTAATTTTCTTGTT
COR1-TRg-4	TTTTGTCCTCCAGAAGTTCA
COX10-NRg-1	TCTTTGATTAATCTCACTTG
COX10-NRg-3	TTGCGGTGGATTTACGTCAA
COX10-NRg-4	TGCGGTGGATTTACGTCAAT
COX10-TRg-1	GTGCCCGCGCGCTGTTCAAA
COX10-TRg-2	CGTGCCCGCGCGCTGTTCAA
COX10-TRg-4	GACTCGATCTTTGTTTATAT
COX11-NRg-1	TATCATGTTTCATCCGTCAA
COX11-NRg-10	TACAGATCCGCTCCTTAGAT
COX11-NRg-11	ACAGATCCGCTCCTTAGATG
COX11-NRg-14	AAGCAAAACAAAGAGTACGA
COX11-NRg-2	ATCATGTTTCATCCGTCAAA
COX11-NRg-3	TTTCATCCGTCAAAGGGCAT
COX11-NRg-4	TCCGTCAAAGGGCATTGGTT
COX11-NRg-7	AAGGGCATTGGTTAGGGAAA
COX11-NRg-9	CTACAGATCCGCTCCTTAGA
COX11-TRg-1	GAAACATGATATATCTTTTA
COX11-TRg-2	CCCTAACCAATGCCCTTTGA
COX12-NRg-2	TCACCTTTTAAAGATCCTGA
COX12-NRg-4	TTTTAAAGATCCTGAAGGGA
COX12-NRg-5	TTTAAAGATCCTGAAGGGAT
COX12-TRg-2	CCCGATATCCCCATCCCTTC
COX14-NRg-1	TCCTCTCCGATTTCGTATAC
COX14-NRg-2	CCTCTCCGATTTCGTATACC
COX14-NRg-3	ACCGGGTAACATTAATCGCA
COX14-NRg-5	AGAAGCAAAGCTCAGAAGTA
COX14-NRg-6	GAAATCTGCTTCCGAGAGTG
COX14-TRg-2	TCTATACAGCGGTTTGGCAA
COX14-TRg-4	AGGAGCATAAATCTATACAG
COX14-TRg-5	ATCAGAATAAATGCATTGAA
COX14-TRg-6	CCCGGTATACGAAATCGGAG
COX14-TRg-8	TCCTTGCGATTAATGTTACC
COX14-TRg-9	AAACACTATTTCCTCACTCT
COX15-NRg-2	GGAAAGATCAATAATTCAAA
COX15-TRg-2	TTATCGCGGCTTACGGCTTT
COX15-TRg-3	TCCGCATTTATCGCGGCTTA
COX15-TRg-4	TCTAAGATCCGCATTTATCG
COX16-NRg-1	AAGACTTCCTTTTATTAACT
COX16-NRg-4	ACTTGTGTACGGCCATAACC
COX16-NRg-6	CGCCAAACGTAACAAGAGAT
COX17-NRg-2	ACTAGAGACAAGTAGTTAGG
COX17-NRg-3	GGTAGGGTTATAACATTATC
COX17-NRg-4	GTAGGGTTATAACATTATCC
COX17-TRg-1	GATAAAATGACGATATATAG
COX18-NRg-1	TTTAGCCTTAGTTGAATTAC
COX18-NRg-3	TTACTGGACGGTAGAAAAAT
COX18-NRg-4	TACTGGACGGTAGAAAAATT
COX18-NRg-5	TTATACATGTGATATCAGAA
COX18-TRg-2	ACCGTCCAGTAATTCAACTA
COX19-NRg-2	AGTATAGAAGAAGGAAAGAA
COX19-NRg-5	TTAAGCTGTTGTTTTAAAAA
COX19-TRg-1	TCCAAATAAAGCGAACAAGA
COX19-TRg-2	ATCCAAATAAAGCGAACAAG
COX19-TRg-3	AAGAAAAGGGCTCAAATTCG
COX19-TRg-5	TCTCTCCGGGGTCTAAGAAA
COX19-TRg-8	ACATCTCTGCATCTTCTCTC
COX19-TRg-9	ACAACAGCTTAAAAGCTTTT
COX20-NRg-1	CTGCTCGTTACGCACTGCTG
COX20-NRg-3	AGCAGTGGAGTTTGATATAG
COX20-NRg-4	AGTGGAGTTTGATATAGTGG
COX20-NRg-6	CTATAATAAGCTTGCCTGCA
COX20-NRg-7	GCACGGCTTACCCTACCGCT
COX20-NRg-8	GCTTACCCTACCGCTCGGAA
COX20-TRg-3	AGCTTATTATAGCACCGTCG
COX20-TRg-5	CAAGCTTATTATAGCACCGT
COX20-TRg-6	AGCGGTAGGGTAAGCCGTGC
COX20-TRg-7	GGCGGCCTTTCCGAGCGGTA
COX20-TRg-8	AGGCGGCCTTTCCGAGCGGT
COX20-TRg-9	ACGAAGGCGGCCTTTCCGAG
COX23-NRg-1	AGATACTTCATCCACGTCTG
COX23-NRg-2	ATCCACGTCTGTGGCTAACC
COX23-NRg-3	TCCACGTCTGTGGCTAACCA
COX23-NRg-4	TTTTCTTTGACCCCATTATC
COX23-NRg-5	TGACCCCATTATCAGGACTG
COX23-NRg-6	GACCCCATTATCAGGACTGC
COX23-NRg-7	ATTATCAGGACTGCGGGCGC
COX23-NRg-8	GCAGGCTCGCAAATTATCAT
COX23-TRg-1	GGATGAAGTATCTATAAACG
COX23-TRg-11	ACTACGGGATGATACTGATC
COX23-TRg-12	ACTTTTGATTTGAACACTAC
COX23-TRg-4	ACCCTGGTTAGCCACAGACG
COX23-TRg-5	TGGGGTCAAAGAAAAGACCC
COX23-TRg-8	TGCGCCCGCAGTCCTGATAA
COX5A-NRg-3	CTTTTCGCCGCCGCTTGTAT
COX5A-NRg-6	CGTAGGGCCAATCACAAACG
COX5A-TRg-1	TTTTGCGCCGATACAAGCGG
COX5A-TRg-3	ACGTTTTCCTCGTTTGTGAT
COX6-NRg-1	TAAATAAGTGTGCTAAAATG
COX6-NRg-10	TAAGCGGCGGAAATAACGCG
COX6-NRg-3	AATGAGGTAACCTTGAGATC
COX6-NRg-5	ATGCTTTGACCGGACCAATT
COX6-NRg-6	CCAATTAGGTCCCTTTTCAT
COX6-NRg-7	CAATTAGGTCCCTTTTCATA
COX6-TRg-1	TATCAAGGTGCCAGATCTCA
COX6-TRg-2	ACAATTGCTCTTGCTTATCA
COX6-TRg-3	GAAAAGGGACCTAATTGGTC
COX7-NRg-2	TATCGAGTTCTACTATTCAT
COX7-NRg-3	TTTTCAAACCTGCCCCTACC
COX7-NRg-6	CGGATTTCTCGGACGATGCG
COX7-TRg-1	TAGGGGCAGGTTTGAAAAGG
COX7-TRg-2	TGGTAGGGGCAGGTTTGAAA
COX7-TRg-4	CGAGAAATCCGGCCTGGTAG
COX7-TRg-5	CCGAGAAATCCGGCCTGGTA
COX7-TRg-6	TCCGAGAAATCCGGCCTGGT
COX7-TRg-9	AAAAAAAGGCAGTACTTGAT
COX8-NRg-2	AAATCACTAAGCCAGCACAA
COX8-NRg-4	TATGATTGGTGCAAACCGTT
COX8-TRg-4	GGTGTTTACGGAAAAGCTAG
COX8-TRg-5	CGGTGTTTACGGAAAAGCTA
COX9-NRg-11	TCTGCTAAAGACCATAACAA
COX9-NRg-3	TAATACCACAGGAACAAAGC
COX9-NRg-5	CAAAGCGGGCATCGTGGTAG
COX9-NRg-6	AAAGCGGGCATCGTGGTAGC
COX9-NRg-9	TAAATGAAGAGATATAGAGG
COX9-TRg-1	TCTTATCTTCAGGGAAAATT
COX9-TRg-5	TTCATTTACTGCAACCTGAT
CRD1-NRg-1	ATTGTATACTCCCGATTAAG
CRD1-NRg-2	TATACTCCCGATTAAGAGGA
CRD1-TRg-1	ATGAAGCCATCCTCTTAATC
CRD1-TRg-2	CATGAAGCCATCCTCTTAAT
CRD1-TRg-3	GCGGCGACTATTTCCGAAAC
CRM1-NRg-1	ATTCATAATAATGCTAACGT
CRM1-NRg-2	ATGCTAACGTAGGAAGAATA
CRM1-NRg-6	TCCAAATAGTATATATCTCC
CRM1-NRg-7	TTGTATTGAAACGATATAAG
CRM1-NRg-8	TTGAAACGATATAAGAGGAG
CRM1-TRg-2	ACCCGGAGATATATACTATT
CRM1-TRg-4	TACAAATAATATATTATGAA
CRM1-TRg-5	ATACAAATAATATATTATGA
CSE4-NRg-1	TCCGCGATTTCGCGACACAG
CSE4-NRg-2	CCGCGATTTCGCGACACAGT
CSE4-TRg-2	CCCACTGTGTCGCGAAATCG
CSE4-TRg-3	TTTATCAATTGAGAGTTTAG
CSF1-NRg-5	CGTGCCAACAGCTTTATAGT
CSF1-NRg-7	CAGCTTTATAGTGGGGAGTT
CSF1-TRg-6	CCACTATAAAGCTGTTGGCA
CSF1-TRg-7	ACTCCCCACTATAAAGCTGT
CSL4-TRg-2	ATTCACTGATGATGAGCTTA
CSL4-TRg-3	GGTGTTATGTGTTGTATTTG
CSL4-TRg-5	ATAATTTATCGCAAGAATCT
CST6-NRg-1	TTCTATTTCTGTTAACAAGA
CST6-NRg-2	ATTATCATTGTCAGCAATTT
CST6-NRg-4	TTGTCAGCAATTTCGGAGAA
CST6-NRg-5	TGTCAGCAATTTCGGAGAAG
CST6-NRg-6	GTCAGCAATTTCGGAGAAGG
CST6-NRg-7	GGGCAACTATGTTCCGTGTA
CST6-NRg-8	TGTGTCACAATTTCAACTTC
CST6-NRg-9	GTGTCACAATTTCAACTTCT
CST6-TRg-3	AATTGCTGACAATGATAATC
CST6-TRg-4	AAATTGCTGACAATGATAAT
CST6-TRg-5	TTGAGTAATATCACCTTACA
CTF13-NRg-1	TTTTGTTTTCAAGCCCTCGA
CTF13-NRg-2	CTCTAAAATGAAATTTATAC
CTF13-TRg-1	TCGCGTTTAACTACCTTCGA
CTF13-TRg-2	TTCGCGTTTAACTACCTTCG
CTF13-TRg-3	TATCTATTTTATAGATATTC
CTF13-TRg-4	CTTCAACTTTTAACGAGTTA
CTR1-NRg-1	TAATGTGAACTAATCATAAG
CTR1-NRg-2	TCTTGAAAAGTGCTCTTTTC
CTR1-TRg-1	GTTGTATTGTCATCTCGAGA
CTR1-TRg-2	TGTTGTATTGTCATCTCGAG
CTR1-TRg-3	AAGAGCACTTTTCAAGATTC
CTR1-TRg-4	AAAGAGCACTTTTCAAGATT
CTR1-TRg-7	CATGTATTGATGCAAATCAT
CTR1-TRg-8	TCATGTATTGATGCAAATCA
CTR86-NRg-2	GCGATGATGCCTTATATATA
CTR86-TRg-1	TACCGTTTCATACTATCATC
CTR86-TRg-10	GAGTCGTCCTTTGACTGACG
CTR86-TRg-4	GGAAAAAATGAAGAATTGAT
CTR86-TRg-9	GGCTATTTTCCTTATATATA
CUS1-NRg-1	ACAATACCAATATACTGTAT
CUS1-NRg-5	TCTCAAGACCTAGGTCCTGT
CUS1-TRg-12	GGAATTTGCCGACAGGACCT
CUS1-TRg-5	CAATCACGCAGCTTCATTAC
CUS1-TRg-6	GTAATGGAAGAAGAGGGCAC
CWC2-NRg-1	CTAACGTCGTTACTACCTTA
CWC2-NRg-2	ATCCAGCCTTCAATACATAA
CWC2-NRg-3	CATATGTACGTATGTAACGA
CWC2-TRg-1	ACTACTGGCGATGGGCCTTA
CWC2-TRg-2	TAATAAAGACTACTGGCGAT
CWC2-TRg-3	ATAATAAAGACTACTGGCGA
CWC2-TRg-4	TGGATCATAATAAAGACTAC
CWC2-TRg-5	TTCCATTATGTATTGAAGGC
CWC2-TRg-6	AATTTTCCATTATGTATTGA
CWC2-TRg-7	CGTTACATACGTACATATGC
CWC2-TRg-8	TCGTTACATACGTACATATG
CWC22-NRg-3	AAAGAAGTGTAAGATGGTTG
CWC22-TRg-3	TATTACACTGATATTTATTT
CWC22-TRg-4	AGGAAGAACAATCAAAACTC
CWC23-NRg-1	TCGTGGCGAGGCTTGTAGTA
CWC23-NRg-2	CGAGGCTTGTAGTACGGCGA
CWC23-NRg-3	GTCTTGCGAGATAATATGCA
CWC23-NRg-6	GTGCGAATGTAGTTATAATT
CWC23-NRg-7	TATAATTAGGTGTGTTCAGT
CWC23-NRg-8	ACCATTTCATTCATCCATTG
CWC23-NRg-9	CCATTTCATTCATCCATTGC
CWC23-TRg-1	GAATGAAATGGTAGAAAGAT
CWC24-NRg-11	CGTTCGCTACTGAGGTAAAG
CWC24-NRg-14	GGCATGCAAGGTTGCAATTT
CWC24-NRg-3	TCCGGTTGCACGGAAAGAAG
CWC24-NRg-6	AGAAGCGGGAAGAGGACTAA
CWC24-TRg-1	ATGCGCATCTCTATCTGAAG
CWC24-TRg-2	CCCGCTTCTTTCCGTGCAAC
CWC25-NRg-1	TATCTCTGTATGTAAGCCCG
CWC25-NRg-3	TCTGTATGTAAGCCCGCGGC
CWC25-TRg-1	GTTTTGAGTACAGGGAAGAA
CWC25-TRg-3	GAGCGTTCAGTTTTGAGTAC
CYC1-NRg-1	TGCAAAGGTCCTAATGTATA
CYC1-NRg-2	GTGTCAGCACTAAAGTTGCC
CYC1-NRg-3	CCACGCTATATATACACGCC
CYC1-TRg-1	ATATTCTTTCCTTATACATT
CYC1-TRg-2	TGCGACGACACATGATCATA
CYC1-TRg-4	TATATATAGCGTGGATGGCC
CYC1-TRg-5	GCGTGTATATATAGCGTGGA
CYC1-TRg-6	CCAGGCGTGTATATATAGCG
CYC2-NRg-1	GTGAATTTTCACTCTTCATT
CYC2-NRg-10	TGCGGCTGGTTAAGATGCGA
CYC2-NRg-4	ATATTAACAACATTTCAGAA
CYC2-NRg-5	AACAACATTTCAGAAGGGCA
CYC2-NRg-9	ATATACTCTCTCTTTGCGGC
CYC2-TRg-1	ACTTTCACTGTACAATGCAT
CYC2-TRg-2	CACTTTCACTGTACAATGCA
CYC3-NRg-6	GAAAAAATAGAAAATTTGGG
CYR1-NRg-3	TGGTTGTGAACTGCAGCAAG
CYR1-NRg-8	AAGGTTATGATTGAATATTT
CYR1-TRg-2	AACAGAGGAGAGAAAGCATA
CYR1-TRg-3	GCTGGGAAGTATAGTAACAG
CYR1-TRg-4	AAAGTTCAGTAAAGACAGCT
CYR1-TRg-7	TATTTTGGAAGGAAAGCAGG
CYS3-NRg-3	CGGCACAAGTTCCATCTACC
CYS3-NRg-4	AAAAAGTGTGGCGCCACAAC
CYS3-TRg-1	AGCATAAGATGCCAGGTAGA
CYS3-TRg-3	CACGTGATCTCAGCCAGTTG
CYS4-NRg-1	TCAAGTGTTGCCTTTTACTT
CYS4-NRg-2	GACATTTATATATACAAGCC
CYS4-NRg-3	TTGCGTTTACTTTAACCTTT
CYS4-NRg-5	GAGAAAAAAATTTTCGGTGT
CYS4-NRg-6	TTCCTTTCGGTGCAAAACTG
CYS4-TRg-1	ACACTTGAAGATTTCGTTGT
CYS4-TRg-2	TGCTTCTATGCCAAAGTAAA
CYS4-TRg-3	TAAACGCAAGGCACTTCACC
CYT1-NRg-2	CTAAAAGCTTAGATAGTCTA
CYT1-NRg-3	AGATAGTCTATGGATCCAGT
CYT1-NRg-5	GCCCCCTTAGTATCTACGCA
CYT1-NRg-6	TTAGTATCTACGCAGGGTAA
CYT1-TRg-1	TTCGTTTTCTTATTAATCAT
CYT1-TRg-10	CGAGGATTTGGTTGGTGGAG
CYT1-TRg-11	AAATGCGAGGATTTGGTTGG
CYT1-TRg-5	ACCCTGCGTAGATACTAAGG
CYT1-TRg-8	TTTACCCTGCGTAGATACTA
CYT2-NRg-3	AAATATGCCGTTACCCGTTG
CYT2-NRg-4	AATATGCCGTTACCCGTTGC
CYT2-NRg-5	AGTCATTACAGTAGCCCTGT
CYT2-TRg-3	AAGGGACCCGCAACGGGTAA
DAD1-NRg-1	TTACTACCTCCTCTTGTTAA
DAD1-TRg-10	CTAGAACCATTGAGCGGAAA
DAD1-TRg-11	ACTAGAACCATTGAGCGGAA
DAD1-TRg-8	GAGCGGAAAGGGCCACCTCC
DAD1-TRg-9	TGAGCGGAAAGGGCCACCTC
DAD2-NRg-2	ACCCTTCTACTGAGTTATTT
DAD2-TRg-2	AAGTACTTACAAAAGGTTAG
DAD2-TRg-5	ATCCGAAATAACTCAGTAGA
DAD3-NRg-1	TGTTTCACAGCGACTTTGAC
DAD3-NRg-2	AGCTCTTCTTTTGTATTCTT
DAD3-TRg-2	TATCAATAGAAATACGTACG
DAD4-NRg-1	CTTTTGTTTATTACAGTTGA
DAD4-NRg-2	AGAAATGTGTTTGAAGACAG
DAD4-NRg-3	AATGTGTTTGAAGACAGTGG
DAD4-NRg-4	CAGCACTCTCATCGCACTTT
DAD4-TRg-2	GTAATAAACAAAAGCAGATA
DAD4-TRg-3	TGTAATAAACAAAAGCAGAT
DAM1-NRg-1	GCTCCAAGTTTCAGTGCAAT
DAM1-NRg-2	TTGGACAAGTTTAACGCCAA
DAM1-NRg-3	TCGATAAAACATGTTTGTTT
DAM1-NRg-4	TATTATTTATCGATATTGTC
DAM1-NRg-5	ATTATTTATCGATATTGTCC
DAM1-TRg-1	TGTCCAATTGCACTGAAACT
DAM1-TRg-2	TTATCGACGCATGAATCCTT
DAM1-TRg-3	TATGAACATTGCGCGTTGCC
DBF4-NRg-2	AAAAACCATTTACTTACTGC
DBF4-TRg-1	AATAATAACGGTAATGGCTC
DBF4-TRg-2	AACGATAATAATAACGGTAA
DBP10-NRg-1	GTGACTTTACTTCAAGCAGT
DBP10-NRg-2	CTTGAAAATTTTAAGAGCGC
DBP10-TRg-1	GAGATGAAATTCATACAAAA
DBP2-NRg-2	AGTATAAGTTATTTGAGCGT
DBP2-NRg-3	TTATAAGACAAATAAACTGA
DBP2-NRg-4	AAATTTTCTGCGATGAGCAT
DBP5-NRg-1	GTTGCTGATCGAGTATTTTA
DBP5-NRg-4	TAAAGGTCAACTGGTTTTAA
DBP5-NRg-6	TGATTGAAAAATTTGCATAC
DBP5-TRg-1	TTGTTACATTATTATCAACG
DBP6-NRg-2	TTCAAATTTTAAGCATCACC
DBP6-NRg-3	CATCACCCGGCATTAGCGTT
DBP6-TRg-1	ACACCTTTACCATTGGTGAC
DBP6-TRg-3	CGATGAGATGTGCTCGAAAC
DBP6-TRg-4	TATTATATAGAAAGCATAAC
DBP9-NRg-2	CATTACGTAAAGAGTGATTA
DBP9-NRg-4	AGGCAGTTCTAACCAGATTT
DBP9-NRg-5	GTTCTAACCAGATTTTGGTT
DBP9-TRg-1	AGTAATACCAAACCAAAATC
DCP1-NRg-1	TGCCCTCAAATTTTAAAATT
DCP1-NRg-4	TTGGGAGGCAGTGTCGTCAA
DCP2-NRg-5	TGATGTCTCAATATTCCCGC
DCP2-TRg-1	CAAATATTGAATCCTTGTGA
DCP2-TRg-4	AAGCACGAATTTTACGTCTG
DCP2-TRg-6	TATTGAATTTTATTACCCTG
DCS1-NRg-1	ATTCGATCATCCAAAAGAGT
DCS1-NRg-2	AAAGACTCCCTAAAAAGTGC
DCS1-NRg-5	CTAAAAAGTGCAGGTGCGGC
DCS1-TRg-2	ACTATATATCGAAGGAAAAG
DCS1-TRg-3	ATATCATCACTATATATCGA
DCS1-TRg-4	AGTTCAGTATTAGTATAGTA
DED1-TRg-1	TTGTGGTGATAGGTGGCAAG
DED1-TRg-2	AAGTTAGTTGTGGTGATAGG
DED1-TRg-3	AAAAAGTTAGTTGTGGTGAT
DED1-TRg-4	GAACGGGAAAAAGTTAGTTG
DED1-TRg-5	TATAAAAGAGATGGAGGAAC
DED1-TRg-6	ATATAAAAGAGATGGAGGAA
DED1-TRg-9	TATACGTGTCATTCTGAACG
DED81-NRg-2	GTATGACTGATCGAACTATC
DED81-NRg-4	GCATTGATCACCATGCACGA
DED81-TRg-2	TGCGTAGTAGTAGTCGGTGC
DED81-TRg-5	AAGGTAGAAGAAATTACGTT
DFR1-NRg-2	GATGCCATCTCACGCACGTA
DFR1-NRg-3	CGTCGCTCTTGACGAATTTT
DFR1-TRg-1	AGATGGCATCGCTGGCCAAA
DFR1-TRg-2	GAGATGGCATCGCTGGCCAA
DFR1-TRg-3	CGTGCGTGAGATGGCATCGC
DFR1-TRg-4	GCATCCTTACGTGCGTGAGA
DFR1-TRg-6	TCTTGGTTAGCTTAATGTAT
DHR2-NRg-1	ACTCTTGCAACCTCTTCTTG
DHR2-TRg-2	CTGCTCGATGAGATGAGATG
DHR2-TRg-3	GCTATTCGTTTACAATGATT
DIA4-NRg-1	TATGATTCGTTTTGTCGTTA
DIA4-TRg-1	AGGGGAACGATAATATATAA
DIA4-TRg-3	ACGAATCATAACGCGGTAAA
DIA4-TRg-5	CGACAAAACGAATCATAACG
DIA4-TRg-7	CATATAAGTATACGCAAATG
DIA4-TRg-8	ACATATAAGTATACGCAAAT
DIB1-NRg-2	CCACTTTGCGAAGCGGTCAT
DIB1-NRg-3	GAACACTTACTACTATAGCA
DIB1-TRg-1	TACATACCAAATTCGATCAT
DIB1-TRg-3	TGACTCGTTGTATTTCTTTT
DIB1-TRg-4	ATGACTCGTTGTATTTCTTT
DIB1-TRg-5	CTGTTGTACAGTTTACTGCG
DIB1-TRg-6	TAGTAAGTGTTCTCTCTGGA
DIB1-TRg-8	ATAGTAGTAAGTGTTCTCTC
DID4-NRg-2	AAGGATGATTTCTGATTAGG
DID4-NRg-3	TTCGCAGTTATCATCTAACC
DIM1-NRg-2	ACCCGGGTAATACACAAGGA
DIM1-TRg-1	CATTATACAGTGGACTCATT
DIM1-TRg-5	TGTGTATTACCCGGGTTAGA
DIM1-TRg-6	TTGTGTATTACCCGGGTTAG
DIM1-TRg-7	TCCATCCTTGTGTATTACCC
DIM1-TRg-8	ATCCATCCTTGTGTATTACC
DIP2-TRg-1	ATAGATGTAGATATTGTATA
DIP2-TRg-2	ATAAAAAACGCGATGAGCAG
DIP2-TRg-5	GTTACCCTTCTAAGATAGAT
DIP5-NRg-3	TTATATATAAAAAGGACCGG
DIP5-NRg-4	CGGTGGAACCGATATGTTGT
DIP5-NRg-5	GGTGGAACCGATATGTTGTT
DIP5-NRg-6	TACGAATATGATAACAAAAA
DIP5-NRg-8	TTTGACTGAGACTGACGGTA
DIP5-TRg-1	TAGATGCACTCGAGTATTCT
DIP5-TRg-2	CAACAACATATCGGTTCCAC
DIP5-TRg-5	GATAGCAAAGTTGGAACTTG
DIP5-TRg-6	TGATAGCAAAGTTGGAACTT
DIP5-TRg-7	CTGATAGCAAAGTTGGAACT
DIS3-TRg-4	TTGATTTAAGCCCTATTTCC
DIS3-TRg-5	CTTGATTTAAGCCCTATTTC
DML1-NRg-1	CAATTAACCCTCTTCTTCCA
DML1-TRg-3	GATGCGATGAATTAAAACCT
DML1-TRg-4	TTAAAATGGAAAATTTCGAA
DNA2-NRg-1	TATAAGTTCTTTCTGCCGCA
DNA2-NRg-5	TATGAAGGACATAATGGAAT
DOA4-NRg-1	TCTAGGCTTTTACTAATACA
DOA4-NRg-2	CTAGGCTTTTACTAATACAA
DOA4-TRg-2	GTATTTATCTTCGGTAGTAT
DOA4-TRg-3	GTAGTTCATGTATTTATCTT
DOA4-TRg-5	TTACGTTTAGCGAATGGCTA
DOC1-NRg-1	CTTTCTTTCTTTTATATAGA
DOC1-NRg-2	CTTTACATCTGATATCTCCA
DOC1-NRg-3	TTATGTATATAAGCTACAAA
DOC1-NRg-4	TATGTATATAAGCTACAAAA
DOC1-NRg-5	AAGAACTTTACGTTCACTGT
DOC1-TRg-1	AATAAACTGACCACAGAAGG
DOC1-TRg-2	TTAAATAAACTGACCACAGA
DOC1-TRg-4	TAGCTTATATACATAAGCCG
DOP1-NRg-4	CCGTTATAAACATAATTGGG
DOP1-NRg-5	GGAGGCTTGAGTTTTATATT
DOP1-NRg-6	TCACTTTTGATCACGTGCCT
DOP1-NRg-7	CACTTTTGATCACGTGCCTC
DOP1-NRg-8	TTTTGATCACGTGCCTCGGG
DOP1-TRg-3	AGGCTAAGCTTCGATCTCAC
DOP1-TRg-4	CACGTGATCAAAAGTGATTT
DOP1-TRg-5	TTTGCTGGGCGTTCCACCCG
DPB11-NRg-1	TAGTACTATATAGCTTTACC
DPB11-NRg-2	TTTCTTCTCTTATACTGATG
DPB11-TRg-2	TGGACTATTCGCGTATTGCC
DPB11-TRg-5	TGCTCTTTCCGCTTCGCATA
DPB11-TRg-6	TCGTGGTTCCTATTGTCGCC
DPM1-NRg-1	AATAGCGGTCTATATGAGTT
DPM1-NRg-2	TCCACGCTATTTGTCATGCG
DPM1-NRg-3	CCACGCTATTTGTCATGCGA
DPM1-NRg-4	GTCATGCGAGGGAAATCCAG
DPM1-TRg-2	CCCTCGCATGACAAATAGCG
DPM1-TRg-3	TTCTTCCTTATTCCTGCCTC
DPS1-NRg-3	ACAACGTAAAAGAGTTCTTA
DPS1-TRg-1	TTTTCGATCATTGGCTGGAA
DPS1-TRg-2	TTAAGTTTTCGATCATTGGC
DPS1-TRg-3	TTGTTTAAGTTTTCGATCAT
DRE2-NRg-3	TATCGGACTTATTCCGGTAC
DRE2-NRg-4	ATCGGACTTATTCCGGTACC
DRE2-TRg-3	AAATACATTCATTACTTTCT
DRE2-TRg-4	TAAATACATTCATTACTTTC
DRS1-TRg-2	AGTATTTACGTTGGTAACTT
DRS1-TRg-3	GAGTATTTACGTTGGTAACT
DRS1-TRg-4	GATAGTATGAGTATTTACGT
DRS1-TRg-5	TCAAAAAATGCGATGAGATG
DRS2-NRg-1	TATATGTTTCTTCAACTTAG
DRS2-NRg-2	TTAGTGGCATTAAACAGATT
DRS2-NRg-5	AAAAAGCCAATCACGTGATC
DRS2-TRg-4	AACATATAATCAACAATTGT
DSL1-NRg-1	AAAGAGAAGTATCTTTCATG
DSL1-NRg-2	AGGTCAATAATAACGTTCAA
DSL1-TRg-2	AACATGGTTCATAGTCTTAA
DSL1-TRg-3	CTAAGAGATGTTTCATAACA
DSL1-TRg-4	GTCAATAGCGATATACAATT
DSN1-NRg-10	ATAAACGTCTTTTGGCAATG
DSN1-NRg-11	TTTGGCAATGGGGTACTCTG
DSN1-NRg-2	TGTGTGTGGTACAATAGAAG
DSN1-NRg-5	TACTTTGTGCTTTTATCAAT
DSN1-NRg-6	TTTGTGCTTTTATCAATTGG
DSN1-NRg-7	AAAATGTAATAAACGTCTTT
DSN1-NRg-8	TAATAAACGTCTTTTGGCAA
DSN1-NRg-9	AATAAACGTCTTTTGGCAAT
DSN1-TRg-4	TGTAGTTCAGCGTTTATATG
DSS1-NRg-1	TGTTAGTATTTAAGCTTATT
DSS1-NRg-2	GTTAGTATTTAAGCTTATTC
DSS1-TRg-4	TGACTCATGATGACAGGTCC
DSS1-TRg-5	ATCGGATGACTCATGATGAC
DSS1-TRg-6	TTAGCGTTTACAAATTGAAT
DUO1-NRg-11	AGGAAGGGCTCAGAAAGTAT
DUO1-NRg-2	TGTGAAACTAACTTGCGCTG
DUO1-NRg-3	AACCTCTCATCTAAGAATAA
DUO1-NRg-4	AAGGAAAATACATATTATCC
DUO1-NRg-5	AGGAAAATACATATTATCCT
DUO1-NRg-8	AGAACTCACCGTCAAGAGGA
DUO1-NRg-9	GAACTCACCGTCAAGAGGAA
DUO1-TRg-1	TTAGTTTCACAGCGAAACGA
DUO1-TRg-4	TCTTTTAGCCTTTTAGACCC
DUO1-TRg-5	TTCTGAGCCCTTCCTCTTGA
DUT1-NRg-1	AGTTGTTTCTACTTATTAAA
DUT1-NRg-3	TGGTAGTAAATCAGAAATTA
DYS1-NRg-5	GTTTACCGTCAACCTGGTGA
DYS1-TRg-6	TCTCGCCATCACCAGGTTGA
DYS1-TRg-8	AGTAGCTGCTGAACAGTGGA
EAF7-NRg-2	CACGATTTTACTTTTCATGG
EAF7-NRg-3	TTACTTTTCATGGTGGCAGC
EAF7-NRg-8	AAAGGTGAAGGTTTCCCCAG
EAF7-TRg-2	TATAATCTATGAAGATGGAT
EAF7-TRg-3	AATCATATAATCTATGAAGA
EBP2-NRg-1	AGCTCATCTCATCTGTATTT
EBP2-NRg-2	TCTGCTGAATAAAAATATTG
EBP2-TRg-2	TAGTGATATAACTACTCATC
EBP2-TRg-3	TTAGTGATATAACTACTCAT
EBP2-TRg-4	GCTTAGTACCGTGAAAATCT
ECM16-NRg-1	TCATCGCCAATGAAAATTTT
ECM16-TRg-1	GGTGTTCCGAAAATTTTCAT
ECM16-TRg-2	CCTAACATATCATGATGATT
ECM16-TRg-3	GCCTAACATATCATGATGAT
ECM9-NRg-4	ATGTGAAGTTATAAAACTGC
ECM9-NRg-5	TCTTTACTGAGACCGTGATC
ECO1-NRg-1	ATGTTGATGTCCGTTGTAGC
ECO1-NRg-7	AGGATGATCAAGGCGGCAGG
ECO1-TRg-3	TAAGGAGATGCCAGCTACAA
ECO1-TRg-4	GTAATCAGTAATAATACATA
ECO1-TRg-5	CTTGATCATCCTTCGACTTA
EFB1-NRg-1	GCTGAAAGGTAGAAAGCATG
EFB1-NRg-2	GTAAAAAGATAAAGAGTAGA
EFB1-NRg-4	AAGAACCAACTAAATATAGT
EFB1-NRg-5	ACCTTAAACTATTTATTTAG
EFB1-TRg-1	ATCTACCCACTATATTTAGT
EMG1-TRg-1	TGCCAGCATCATTCGTTATA
EMG1-TRg-4	TAACGCCTTTGAGTGCTTAC
EMG1-TRg-5	GTAACGCCTTTGAGTGCTTA
EMI1-NRg-1	ATTGAACGTTCCCAAATCCA
EMI1-NRg-2	CAAATCCAAGGCCCTTGTGT
EMI1-NRg-6	GTACCTAACGTATACATCAA
EMI1-NRg-7	TACATCAATGGCAAGCACAT
EMI1-NRg-8	ATCAATGGCAAGCACATTGG
EMI1-TRg-1	ACAAAGTAGCTTTACAGTAA
EMI1-TRg-11	TTGCCATTGATGTATACGTT
EMI1-TRg-9	TTCATCTAATTCCAACACAA
EMP70-NRg-4	AGTTAAAATCACTCATTCTC
EMP70-NRg-5	CACTCATTCTCAGGCAGTAT
EMP70-TRg-3	GAAGCCATGAAAAATGTCAT
EMP70-TRg-6	AACACGTATTGGAAGTCACT
EMW1-TRg-1	TAAAAAGAAGCTATCAGACC
EMW1-TRg-2	TGGAAGCTCATCGAGGCCAA
ENP1-NRg-1	TCTTAAAACGAGACAAATCT
ENP1-NRg-2	TTTCGTCAATGTTGAAGAAG
ENP1-NRg-3	TTCGTCAATGTTGAAGAAGT
ENP1-TRg-1	ACTTCTTCAACATTGACGAA
ENP1-TRg-2	ATTATTGGTGGTGTCAGTAG
ENP2-TRg-1	CTAAGCTCATCTCATCTCAT
ENP2-TRg-2	TCAAATGTCACTTCATGGTC
ENP2-TRg-3	TTCAAATGTCACTTCATGGT
ENP2-TRg-4	ATTCTTCAAATGTCACTTCA
ENP2-TRg-5	ACTTTTAGTTATCTCTGTAA
EOS1-NRg-1	AAACCGTGCAAAACTTAACA
EOS1-NRg-2	AACCGTGCAAAACTTAACAT
EOS1-NRg-4	CCCACGAACAAAACGCCGCT
EOS1-NRg-5	CCACGAACAAAACGCCGCTC
EOS1-NRg-6	ATCATAAATCAGCACGCAAA
EOS1-TRg-1	AGCTACATGTGATATATATC
EOS1-TRg-2	CAGCTACATGTGATATATAT
EOS1-TRg-3	ACGGTTTATCACATGGACAA
EOS1-TRg-4	GTTTTGCACGGTTTATCACA
EOS1-TRg-7	CCCGAGCGGCGTTTTGTTCG
EOS1-TRg-8	ATTGGGCGTTATTACCCGAG
EPL1-NRg-10	GCGGTATGGGGTGCTAACTA
EPL1-NRg-11	CTAACTATGGTGAGCGAGTA
EPL1-NRg-6	TTGTTTCTCGCTTACTCCTG
EPL1-TRg-10	TAGTTAGCACCCCATACCGC
EPL1-TRg-2	TTGTACTATTACATATCACA
EPL1-TRg-5	AAAATTTTCTCCGTCGGCCG
ERB1-TRg-2	GGTTTTAATAACTCTTGTAC
ERB1-TRg-4	TGTCGCGATTTTGTCATTTT
ERB1-TRg-6	TATGTTATTGCTAATTAAGT
ERD2-NRg-6	AAGGAAAACGAGGAATTCAG
ERD2-TRg-2	CGAGGCAGATGAATTTGCTG
ERD2-TRg-6	TTTCCTTTAAAGATCCGGGA
ERD2-TRg-7	TCGTTTTCCTTTAAAGATCC
ERG1-NRg-1	TAACCTGTATTGTTCAATAC
ERG1-NRg-2	TTAGAAGCTAGAAAGAAATA
ERG1-TRg-1	TGTCCAGTATTGAACAATAC
ERG10-NRg-3	TACTGCCCTTTGCTCAACGG
ERG10-NRg-5	TCAACCTGGCCACGAACGTG
ERG10-TRg-2	ATAGGCCACCGTTGAGCAAA
ERG10-TRg-3	GATAGGCCACCGTTGAGCAA
ERG10-TRg-6	ACTAGCCCACCACACGTTCG
ERG11-NRg-1	ATAATTTACCAATAACGAAA
ERG11-NRg-12	ATATAATGAATACACATGGA
ERG11-NRg-4	ACGAAAAGGGAAAAAGGAAA
ERG12-TRg-1	GATATTACTTCCTGGTTAGC
ERG12-TRg-4	TCGCACTGAAATCTTCGACA
ERG12-TRg-5	GTCGCACTGAAATCTTCGAC
ERG12-TRg-6	GACAATTTTCGGGCCTCGTT
ERG12-TRg-8	GTAATTGTACTGACAATTTT
ERG13-NRg-5	TTCCGCCCGATGAGGCCGAA
ERG13-NRg-7	TCGACACGATACCGCAGCCA
ERG13-TRg-5	AGGCTCCATTCGGCCTCATC
ERG13-TRg-6	TAGGCTCCATTCGGCCTCAT
ERG2-NRg-6	TGCGGCTTATACGAGGGCCG
ERG2-NRg-7	GCCGTGGTTCGATTCTGCCC
ERG2-NRg-8	CGATTCTGCCCTGGAGCGTA
ERG2-TRg-1	AAGCGGTAACGTTTGACACT
ERG2-TRg-4	TGGATAGATCTGCAGCGCCA
ERG2-TRg-6	CGTTTGGATGATTTTCAGTA
ERG2-TRg-7	CCGGTGCTATCGTTCTCGTT
ERG2-TRg-9	CGGCCCTCGTATAAGCCGCA
ERG20-NRg-1	CCGTTGCTTCCTCTATTTAT
ERG20-TRg-1	TAAATAGAGGAAGCAACGGC
ERG20-TRg-2	CCGATAAATAGAGGAAGCAA
ERG20-TRg-4	CGAAGTCAGCTTCTTCTCGT
ERG24-NRg-1	AGCCTCACTTGATGCTCAGA
ERG24-TRg-3	GTGAAGGTTGTGCATATAAA
ERG24-TRg-4	TGTGAAGGTTGTGCATATAA
ERG24-TRg-5	CGGAAATTTGCATTGTGTGA
ERG24-TRg-6	CTTTTGTATGTAGGCATCAT
ERG24-TRg-7	CCTTTCGCTCTTTTGTATGT
ERG25-NRg-3	ATATAGAAGTATGCATACAC
ERG25-NRg-4	AAGAAAATGTACATGCATAA
ERG25-TRg-1	TATATAATATATAATACAGG
ERG26-NRg-1	CAGCATAATCTTTTCCTTGC
ERG26-NRg-2	GAGAACAATAAACGATCTAT
ERG26-NRg-4	AAACGATCTATAGGGACTAT
ERG26-TRg-1	AAATCTCATATAAGCCTGCA
ERG26-TRg-2	TTTATTGTTCTCTCGAGAAA
ERG26-TRg-3	TTTGTGGATTTTATATTTCT
ERG26-TRg-4	TATTTTATTGTCGGTGTTTG
ERG26-TRg-5	TTTAGAGGCTATTTTATTGT
ERG27-NRg-4	ACTATCGGAGATAAAACAAC
ERG27-NRg-5	TCTGTTATAACTGCTATATG
ERG27-TRg-3	ATGGTCGTTTAACGAAAGAA
ERG27-TRg-4	AGTACGTGGGCCTTTATTTA
ERG27-TRg-5	TTTTATCTCCGATAGTACGT
ERG27-TRg-6	GTTTTATCTCCGATAGTACG
ERG29-NRg-2	TAGCGATATTGCCGAAACTC
ERG29-NRg-3	TACTTTTCCATTTTACTTCG
ERG29-TRg-1	TCGCAAATCTGCAATATACT
ERG3-TRg-1	ATCGCGGTATATATTAGAGG
ERG3-TRg-3	AACGGTCGAAAGAAACATCG
ERG3-TRg-4	TTGTTGCTGCTATTATGTAA
ERG3-TRg-5	CAAGAGGTTCAGCAGCGATC
ERG3-TRg-6	ACAAGAGGTTCAGCAGCGAT
ERG7-NRg-1	AATGGCTTTATTAAAAGCTG
ERG7-NRg-2	ATGGCTTTATTAAAAGCTGA
ERG7-TRg-1	CTTTTCGTTTATAATCGTTT
ERG8-TRg-10	CAAATAATCAAATTGTATAC
ERG8-TRg-5	GGAGTTAACGTCATGTCGAA
ERG8-TRg-6	AAAAAAGTTCGGTTTTAAGG
ERG9-NRg-10	TCGGTATTGTTGTTGAAGAT
ERG9-NRg-6	AGAAAAAGGGCAAAGCAAAT
ERG9-NRg-7	AAAGGGCAAAGCAAATAGGA
ERG9-TRg-10	TTTGCATCGGAAGGCGTTAT
ERG9-TRg-6	AGCAGCGAGAACACGACCAC
ERG9-TRg-7	GAGCAGCGAGAACACGACCA
ERG9-TRg-9	TCGGAAGGCGTTATCGGTTT
ERO1-NRg-1	TTCTTACTAACGCCCAAAGC
ERO1-NRg-2	GAAAAATGCGAAAAATTTCC
ERO1-NRg-3	AAAAATGCGAAAAATTTCCA
ERO1-NRg-8	GGGAAAAGGACATACTTAGC
ERO1-TRg-2	GTTTCTCTTATAGAAGACCC
ERO1-TRg-3	GTCCTTTTCCCTTTGTCCTT
ERV1-NRg-3	TAATTATAAAGCAGAAATAA
ERV1-TRg-3	TCATAATCTAAATCTAAAGA
ERV1-TRg-4	ATTACGGCAACTATTCTATC
ESA1-NRg-1	TCGTTTTGCATTTGCTCCGC
ESA1-NRg-2	AGCCGTTTTCATCTTTTCAA
ESA1-NRg-3	GCCGTTTTCATCTTTTCAAC
ESA1-NRg-4	GTTTTCATCTTTTCAACGGG
ESA1-TRg-2	GCAAAACGAATATTGCTAAA
ESA1-TRg-3	AAGATGAAAACGGCTTCCGG
ESA1-TRg-5	GCCCGTTGAAAAGATGAAAA
ESF1-NRg-3	TAATGATCGGTAGCCTCATC
ESF1-NRg-4	AATGATCGGTAGCCTCATCT
ESF1-NRg-7	CGGCTCATATTGCTAATCTT
ESF1-NRg-8	TATTGCTAATCTTTGGATAT
ESF1-NRg-9	ATTGCTAATCTTTGGATATA
ESF2-NRg-1	GCTTTGTACTTACATAGCAA
ESF2-NRg-2	CTTTGTACTTACATAGCAAT
ESF2-NRg-3	ATAGCAATGGGTAGTTTGTC
ESF2-NRg-5	AATTTACACGTCATTGCCTT
ESP1-NRg-1	TTTATAAGCACTTCGTGCCT
ESP1-NRg-5	GCCTCAAAAATGTTGGGTTT
ESP1-NRg-7	GTGTCCTAACTAAAATAATT
ESP1-TRg-2	ACCTAGTAATAATTTAACCT
ESP1-TRg-4	TTAGTTAGGACACGTTTCAC
ESP1-TRg-6	ATTAGTTAAATTCCTTTTGG
ESS1-NRg-2	TACTTAGATCGAAGGGAAAA
ESS1-NRg-3	GTATGATACCCGCTCGTGAA
ESS1-NRg-4	AAGGTGATGTAATAATAAAT
ESS1-NRg-6	ATATGTATGTGTTTATACGT
ESS1-NRg-7	TGTATGTGTTTATACGTGGG
ESS1-NRg-8	GTATGTGTTTATACGTGGGA
ESS1-NRg-9	AGGGAATTGTCCTCAGAACT
ESS1-TRg-2	CCTTCGATCTAAGTAGAAAA
ESS1-TRg-3	TTACATCACCTTTCACGAGC
ESS1-TRg-4	ATTACATCACCTTTCACGAG
ETR1-NRg-10	TAAAAAAAAAAGCACCGGCG
ETR1-NRg-4	TACACCACTCGTGCGTCCCT
ETR1-NRg-5	ACCACTCGTGCGTCCCTTGG
ETR1-TRg-10	TTATCATTATTGGACCCCGC
ETR1-TRg-8	AAAGAGTGGTTCTCCTCCAA
ETR1-TRg-9	AAAAGAGTGGTTCTCCTCCA
EUG1-NRg-1	ATAATTGAAACGTCAAGTCT
EUG1-NRg-3	GTGCCTTTGAAAAAAAGTCT
EUG1-NRg-4	CTATCGTTTACGTGTTTTGA
EUG1-NRg-5	TATCGTTTACGTGTTTTGAA
EUG1-TRg-1	GACTTGACGTTTCAATTATA
EUG1-TRg-2	CAAAACACGTAAACGATAGT
EXO5-NRg-1	ATCTTTGTTGCACGTTTGAT
EXO5-NRg-2	TGTTGCACGTTTGATTGGCA
EXO5-NRg-4	GCATCCATAAATGACAACGC
EXO5-NRg-5	GCAATTTGCCACTGCTTCAT
EXO5-TRg-1	ATTACCCGCGTTGTCATTTA
EXO5-TRg-2	TAATAATAACAACAAGCATA
EXO5-TRg-3	TTGCATATATAAGTGTACAG
EXO70-NRg-1	CTTTAAGGGTACATTCACCT
EXO70-NRg-2	AAATTATCTTTATGTTCCAG
EXO70-NRg-3	AATTATCTTTATGTTCCAGC
EXO70-TRg-1	TGAATGTACCCTTAAAGTGC
EXO84-NRg-1	TTTCCAGTCATCTATTTTCA
EXO84-NRg-2	AGTCATCTATTTTCATGGAG
EXO84-NRg-3	AGAAATAAACAAAAATGATT
EXO84-NRg-4	GGAATGTATTCATGTTGAAA
EXO84-TRg-1	GCTCCATGAAAATAGATGAC
EXO84-TRg-2	TAATTGCAAATCAAAACGAA
FAB1-NRg-1	TGTGACGGTCTTGCATGTAC
FAB1-NRg-11	ATACATTTCATGGGAAGAAG
FAB1-NRg-12	TACATTTCATGGGAAGAAGA
FAB1-NRg-15	CATGGGAAGAAGAGGGGGAG
FAB1-NRg-16	ATGGGAAGAAGAGGGGGAGA
FAB1-NRg-17	AAGAAATAAAAAGACTGAAA
FAB1-NRg-19	ACTGAAAAGGTCGTAAGCAT
FAB1-NRg-8	TAAGAAGCAAAGGAATAAGA
FAB1-NRg-9	ACGGCTTGTGATACATTTCA
FAB1-TRg-5	CTTCCTTCGTCTCGCCTCGA
FAD1-NRg-2	TTCCCATCCTTTTGTTTCCT
FAD1-TRg-5	GATGGGAAGAGCTCAAAATT
FAF1-NRg-1	GAATGACGAAAATTCAGCAC
FAF1-NRg-3	GTCTAGTGTGCAGAGTCATA
FAF1-TRg-1	GAGTATACATTAACGATGGC
FAF1-TRg-4	CACTAGACATGGCTCAATCT
FAL1-NRg-3	TGGATTGTACGCTGCCATCA
FAL1-TRg-4	TTTCCCTTGTGGTATGCTCT
FAP7-NRg-5	ATATACTATTCCCTACATAA
FAS1-NRg-1	GAGCGAATAATAGAGCAGTT
FAS1-NRg-2	AATAATAGAGCAGTTAGGTG
FAS1-NRg-4	TAGTCTATAATCTGATTTTC
FAS1-NRg-5	ATATTTGACCTTGAATTGTA
FAS1-NRg-7	AAGTGATAACAAGTATGAAA
FAS1-TRg-1	GGAAAATCAGATTATAGACT
FAS1-TRg-2	GAAACTACAAGAACATCATC
FAS2-NRg-14	GTTGGATTTTGCTAAGCGAT
FAS2-NRg-15	CTAAGCGATGGGTTAGTTTG
FAS2-NRg-4	CAGTTAACAAGTTATATATG
FAS2-NRg-6	ACCGTGCCTTAGTGAGATTT
FAS2-TRg-2	CCGCTATATTAGACGTTTAA
FAS2-TRg-5	GTTGGGCAGTTTACAGATGT
FAS2-TRg-8	ACCGAAATCTCACTAAGGCA
FBA1-NRg-1	AAGAACAGAAGAATAACGCA
FBA1-NRg-2	GAAATCCGTTAGACAACATG
FBA1-NRg-3	AAATCCGTTAGACAACATGA
FBA1-NRg-4	ATGAGGGATAAAATTTAACG
FBA1-NRg-5	TGAGGGATAAAATTTAACGT
FBA1-NRg-6	TTTAACGTGGGCGAAGAAGA
FBA1-TRg-1	TTATCCCTCATGTTGTCTAA
FBP1-NRg-1	ATGTTCGCACTGTTATTCTT
FBP1-NRg-12	GTAGTGGGTATTGGCCAGTT
FBP1-NRg-3	GGATAATATTGCCTATACAT
FBP1-NRg-6	GATCCTTATAATATAGTGTG
FBP1-NRg-7	GTGGGGAAGATGCCACAAGT
FBP1-NRg-9	GCAAACCAAAAAAAAAGTAG
FBP1-TRg-2	ATAAGGATCGTCCTATGTAT
FBP1-TRg-4	TCCTGTCGCTTGCCAACTTG
FBP1-TRg-5	GAAGGCGAAGATTGCCGAAC
FBP26-NRg-2	TTTACATGTAGATGTAAGTT
FBP26-NRg-3	TTACATGTAGATGTAAGTTA
FBP26-NRg-4	GAATAGATTTGTGAGCGCAT
FBP26-TRg-1	GCTTATCATACATTTACATC
FBP26-TRg-3	TTACTATAAAAACACTTAAT
FCF1-NRg-1	ATGCACAGTAATGTTTAAAG
FCF1-TRg-2	TCTAAAGGTATCATTATGAA
FCF1-TRg-3	AAAATTTGGCATATTTCTAA
FCF1-TRg-5	CTCAAACTATCGGTTCCTAC
FCF1-TRg-6	ATAAACATTACTCAAACTAT
FCF2-NRg-2	GAGAAGGATGTTTAGAGAAA
FCF2-NRg-3	AGAAAAGGTTTTCGTGTGAA
FCF2-NRg-6	AAAGGTTTTCGTGTGAAAGG
FCF2-NRg-7	ACTGACATAGCTGTCTTCAA
FCF2-TRg-2	TCATAATTCGTGGTTAGTGC
FCP1-NRg-1	TATTATGTGTTTATTACTGT
FCP1-NRg-3	TAAATATATGCCGATAGAGT
FCP1-TRg-1	TCATAATATCTGGACACTTT
FCP1-TRg-2	AATAATATCATCATAATATC
FCP1-TRg-3	ATACTTTTACCCTACTCTAT
FET3-NRg-2	CTTATAGAACAAGAGCTATA
FET3-NRg-3	AGAACAAGAGCTATAGGGCA
FET3-NRg-4	ATAATCGCACTACATGCACG
FET3-NRg-6	GCCTTGGCATACTCCCTCGA
FET3-TRg-1	TTGTTCTATAAGCGATGGAT
FET3-TRg-2	AGCTCTTGTTCTATAAGCGA
FET3-TRg-4	TCCTTCGAGGGAGTATGCCA
FET3-TRg-5	TCAAACAGTCGATCCTTCGA
FET3-TRg-6	CTCAAACAGTCGATCCTTCG
FHL1-NRg-2	GGTGACGGAATATATTTCAA
FHL1-NRg-3	CAACGTTCAGAATGATAGTA
FHL1-TRg-1	TTCCGTCACCAAGCTAAGAA
FHL1-TRg-3	TTCTGAACGTTGCGATTAAC
FIP1-NRg-2	TGTCGCATTATTCGCTACGA
FIP1-NRg-5	AACGCTACGGTATTATGTCA
FIP1-TRg-1	ATCGTATGTCGCGATGGGAA
FIP1-TRg-2	GCCTTATCGTATGTCGCGAT
FIP1-TRg-3	AGCCTTATCGTATGTCGCGA
FMC1-NRg-1	TTTTGCAAAGGCGAAGAGAA
FMC1-NRg-2	TTTGCAAAGGCGAAGAGAAG
FMC1-NRg-3	TTGCAAAGGCGAAGAGAAGG
FMC1-NRg-4	CAAAGGCGAAGAGAAGGGGG
FMC1-NRg-7	ATAGGAAAGTAGGTAAGCCA
FMC1-TRg-1	GTTTCATTTGCAGCGATAAG
FMC1-TRg-2	AAATATTGATTTCTCTGCCA
FMN1-TRg-2	TGTTCTAGAAAGTGGTAATT
FMN1-TRg-4	AGCATTGGTAACACTATTAT
FMN1-TRg-6	TTGTAGTCCTTTATGCAGGA
FMN1-TRg-7	TTTGTAGTCCTTTATGCAGG
FMN1-TRg-8	GTATTTGTAGTCCTTTATGC
FMP25-NRg-1	ATTCTTCGTTACTGCAGCTC
FMP25-NRg-2	CAACAGTGTCCATTGACTTC
FMP25-TRg-1	TGAATGCGTCTAACAAGAAA
FOL1-NRg-1	ACTAATTTTGCATTTACTAA
FOL1-NRg-3	TTGCTAATGCGTTCAAAACA
FOL1-NRg-4	ACGTGAAATTTTAAACTACT
FOL1-TRg-1	TCATCGAAAACAGAAGAACA
FOL1-TRg-4	GAACGCATTAGCAATAGCGC
FOL2-NRg-2	CTTTTCATCCTACAGTTGTT
FOL2-NRg-5	TTTTCTACTAAGGCCGTACC
FOL2-NRg-6	TTCATGCGCTAATAGCGTTG
FOL2-NRg-7	TGCGCTAATAGCGTTGAGGC
FOL2-NRg-8	GCGCTAATAGCGTTGAGGCT
FOL2-NRg-9	CTGCCTACACCATGACAAAG
FOL2-TRg-1	AAAAAAGACCGAACAACTGT
FOL3-NRg-3	AACTAACCAATGTTGTAGAA
FOL3-NRg-5	ACACAAGAAATATGGTAACC
FOL3-TRg-3	TTCTACAACATTGGTTAGTT
FOL3-TRg-4	TATAGGCCCTTCTACAACAT
FOL3-TRg-7	TTTCAAAGCTTCTCATACGG
FPR2-NRg-1	TCTTCTTAGGGTTATAGTAA
FPR2-NRg-5	ATCTCTTCAAGAGCATAAAC
FPR2-TRg-1	ATAACCCTAAGAAGAGAAAA
FPR2-TRg-2	GCCAGCGCATCTTCAAATAC
FPR2-TRg-3	TAGCTAATATTCGTTATTTA
FRQ1-NRg-3	AACATTATTTCAGTACTCTA
FRQ1-TRg-3	ACGAAAAAAGGGTAACTCTT
FRQ1-TRg-4	GATCATTAAAAACGAAAAAA
FRQ1-TRg-5	TGATCATTAAAAACGAAAAA
FRS1-NRg-2	TGGTACCGATTCTGAATAAT
FRS1-NRg-5	ATACAAGGGTTGTAGTCATC
FRS1-NRg-7	CTGGGACACTCTCAGAGCAC
FRS2-NRg-1	TTTACGTTAGGGGGTGAGAG
FRS2-NRg-10	TTTCTTTGTTTGATTCAATA
FRS2-NRg-11	TTTGATTCAATATGGTCGAC
FRS2-NRg-12	TTGATTCAATATGGTCGACC
FRS2-NRg-5	TTAGGGGGTGAGAGAGGGAG
FRS2-TRg-2	TTGAACGTACGCAGTACTTG
FRS2-TRg-3	ATCAAACAAAGAAAAGAGGC
FTR1-NRg-4	TGCAACACCAACTTAGAAAT
FTR1-NRg-5	GCAACACCAACTTAGAAATC
FTR1-TRg-3	CAAGGCCCGGTGGAAGCGAT
FTR1-TRg-4	GCAAGGCCCGGTGGAAGCGA
FTR1-TRg-7	ATTTCTAAGTTGGTGTTGCA
FTR1-TRg-8	AATGCACCCGATTTCTAAGT
FUM1-NRg-1	AGCCTATAAGAAACGCAAAA
FUM1-NRg-10	GTCATTCCGAGGATCGGCTC
FUM1-NRg-12	CATTCCGAGGATCGGCTCAG
FUM1-NRg-13	TCCGAGGATCGGCTCAGGGG
FUM1-NRg-15	CGAGGATCGGCTCAGGGGAG
FUM1-NRg-3	CAATCATCGAACGCCCATTC
FUM1-NRg-5	CGAACGCCCATTCCGGGAAT
FUM1-NRg-6	GAACGCCCATTCCGGGAATC
FUM1-NRg-8	GAATCGGGGTAGTCATTCCG
FUM1-NRg-9	GGGGTAGTCATTCCGAGGAT
FUM1-TRg-11	TCTTGCTATCACTACCATAT
FUM1-TRg-3	ACGTTAAACAAGCATCCAAC
FUM1-TRg-4	CGGAATGGGCGTTCGATGAT
FUM1-TRg-7	GGAATGACTACCCCGATTCC
FUM1-TRg-8	CCCTCCCCTGAGCCGATCCT
FUM1-TRg-9	TACCATATTGGAGAGGCTTC
[truncated: 7,060 more rows]

## Sheet: Raw Counts 1
guide_id	oligo_seq	01_YPEG_+_ATC	02_YPEG_+_ATC	03_YPEG_+_ATC	04_YPEG	05_YPEG	06_YPEG	07_YPD_+_ATC	08_YPD_+_ATC	09_YPD_+_ATC	10_YPD	11_YPD	12_YPD
CAB4-TRg-4	GGGAGCTGCGATTGGCAGTTTAATGTCTTCATCCTGTAGTTTTAGAGCTAGAAATAGCAAG	232	328	234	105	140	142	216	262	241	139	158	118
CAB4-TRg-1	GGGAGCTGCGATTGGCAGAATGGAAAAAGATAAAAATAGTTTTAGAGCTAGAAATAGCAAG	0	0	0	54	39	48	1	0	1	49	55	36
CAB4-TRg-3	GGGAGCTGCGATTGGCAGGTCTTCATCCTGTATGGTAGGTTTTAGAGCTAGAAATAGCAAG	43	81	65	111	140	87	94	143	128	84	140	95
CAB4-TRg-2	GGGAGCTGCGATTGGCAGTATGGTAGCGGTAGACATGCGTTTTAGAGCTAGAAATAGCAAG	143	246	176	95	178	189	260	138	195	81	172	156
CAB2-NRg-4	GGGAGCTGCGATTGGCAGTCCCTTGCCAATAAAGTTGGGTTTTAGAGCTAGAAATAGCAAG	151	239	344	139	206	163	315	322	280	110	160	147
CAB2-NRg-3	GGGAGCTGCGATTGGCAGTCTTCCCTTGCCAATAAAGTGTTTTAGAGCTAGAAATAGCAAG	130	273	234	97	153	143	173	181	121	102	95	100
CAB2-NRg-2	GGGAGCTGCGATTGGCAGTTTTGTCGTTTGGCGAATTCGTTTTAGAGCTAGAAATAGCAAG	109	241	201	85	101	68	109	122	101	62	87	111
RRG8-TRg-2	GGGAGCTGCGATTGGCAGTATTTTGTTGTGAATTCTCCGTTTTAGAGCTAGAAATAGCAAG	282	310	302	166	192	111	450	316	290	195	264	214
YRB2-TRg-4	GGGAGCTGCGATTGGCAGCAGGCATTTCGCGGTGATGTGTTTTAGAGCTAGAAATAGCAAG	52	91	110	108	128	104	134	68	104	77	112	143
RMD9-NRg-1	GGGAGCTGCGATTGGCAGTTTTCGAATCTTGTTCAGTCGTTTTAGAGCTAGAAATAGCAAG	9	59	59	72	89	110	176	149	180	102	96	104
TIM50-TRg-2	GGGAGCTGCGATTGGCAGCAGACGCTTTACAGCGGAAAGTTTTAGAGCTAGAAATAGCAAG	1	0	5	72	80	69	83	50	44	65	130	105
MIA40-TRg-2	GGGAGCTGCGATTGGCAGAACATATAATGCTGAAATTGGTTTTAGAGCTAGAAATAGCAAG	60	66	72	41	47	81	117	74	90	50	97	56
USB1-TRg-8	GGGAGCTGCGATTGGCAGCTGTCTCTTCGAGATTTAACGTTTTAGAGCTAGAAATAGCAAG	85	130	177	96	205	154	205	204	196	110	114	117
RRG8-TRg-6	GGGAGCTGCGATTGGCAGCATCGGCCTTTCTATAAGACGTTTTAGAGCTAGAAATAGCAAG	7	6	30	86	124	98	154	147	127	83	120	69
USB1-TRg-2	GGGAGCTGCGATTGGCAGTTGGTGGTGTTCTAAAGTGAGTTTTAGAGCTAGAAATAGCAAG	196	363	239	107	134	96	186	202	149	117	114	128
USB1-TRg-3	GGGAGCTGCGATTGGCAGACAAGAGAACGATCTGTTGGGTTTTAGAGCTAGAAATAGCAAG	85	161	131	72	124	77	171	142	178	72	121	167
USB1-TRg-4	GGGAGCTGCGATTGGCAGAGAACAAGAGAACGATCTGTGTTTTAGAGCTAGAAATAGCAAG	112	220	301	100	150	120	168	220	162	101	119	113
USB1-TRg-5	GGGAGCTGCGATTGGCAGGGCTGGGCCGACAAGAAAAAGTTTTAGAGCTAGAAATAGCAAG	8	12	16	43	86	68	13	11	10	47	71	96
USB1-TRg-6	GGGAGCTGCGATTGGCAGTCTTCGAGATTTAACCGGCTGTTTTAGAGCTAGAAATAGCAAG	82	116	111	86	151	121	214	170	108	85	115	125
RRG8-TRg-7	GGGAGCTGCGATTGGCAGTTCCGGTCCGCTTACGACATGTTTTAGAGCTAGAAATAGCAAG	21	26	63	164	224	191	406	373	361	153	233	241
PRP4-TRg-1	GGGAGCTGCGATTGGCAGTAACTTTGCAACGAGCCTGAGTTTTAGAGCTAGAAATAGCAAG	139	243	197	84	102	97	194	141	119	81	93	109
PRP4-TRg-2	GGGAGCTGCGATTGGCAGGTAACTTTGCAACGAGCCTGGTTTTAGAGCTAGAAATAGCAAG	179	317	271	103	176	60	291	176	158	105	148	151
LAT1-NRg-7	GGGAGCTGCGATTGGCAGTTGTTCTTTGCGTAACACGGGTTTTAGAGCTAGAAATAGCAAG	74	214	207	74	116	100	237	223	180	97	89	141
PDI1-TRg-1	GGGAGCTGCGATTGGCAGTTGCAAGCAGCATGTCTAATGTTTTAGAGCTAGAAATAGCAAG	189	246	243	76	164	115	276	182	200	128	202	165
RRG8-TRg-5	GGGAGCTGCGATTGGCAGGGCCTTTCTATAAGACAGGTGTTTTAGAGCTAGAAATAGCAAG	10	13	5	112	135	73	171	119	118	95	108	89
CTR1-TRg-8	GGGAGCTGCGATTGGCAGTCATGTATTGATGCAAATCAGTTTTAGAGCTAGAAATAGCAAG	79	94	144	92	132	93	206	149	155	78	142	178
SLU7-NRg-9	GGGAGCTGCGATTGGCAGGCCGTGACCATTGGGCCACGGTTTTAGAGCTAGAAATAGCAAG	168	185	175	111	166	74	222	188	157	79	112	104
LAT1-NRg-8	GGGAGCTGCGATTGGCAGTGTTCTTTGCGTAACACGGGGTTTTAGAGCTAGAAATAGCAAG	20	21	20	158	304	225	357	284	253	196	217	215
CTR1-TRg-1	GGGAGCTGCGATTGGCAGGTTGTATTGTCATCTCGAGAGTTTTAGAGCTAGAAATAGCAAG	10	0	4	75	156	142	155	165	99	86	96	177
CTR1-TRg-3	GGGAGCTGCGATTGGCAGAAGAGCACTTTTCAAGATTCGTTTTAGAGCTAGAAATAGCAAG	2	4	25	90	113	104	177	107	204	86	104	131
CTR1-TRg-2	GGGAGCTGCGATTGGCAGTGTTGTATTGTCATCTCGAGGTTTTAGAGCTAGAAATAGCAAG	215	331	238	103	184	170	249	185	210	84	131	141
CTR1-TRg-4	GGGAGCTGCGATTGGCAGAAAGAGCACTTTTCAAGATTGTTTTAGAGCTAGAAATAGCAAG	113	141	142	87	116	124	253	168	137	60	85	91
CTR1-TRg-7	GGGAGCTGCGATTGGCAGCATGTATTGATGCAAATCATGTTTTAGAGCTAGAAATAGCAAG	23	36	56	75	157	94	133	154	127	81	112	137
RPL15A-NRg-4	GGGAGCTGCGATTGGCAGGAAATAGCAGTTAAATGTACGTTTTAGAGCTAGAAATAGCAAG	1	0	0	91	112	97	4	6	3	96	103	104
RPL15A-NRg-5	GGGAGCTGCGATTGGCAGATAGCAGTTAAATGTACCGGGTTTTAGAGCTAGAAATAGCAAG	0	2	0	71	53	93	3	4	1	53	81	148
NAB2-TRg-10	GGGAGCTGCGATTGGCAGTCGTTACACAAAATACGAAGGTTTTAGAGCTAGAAATAGCAAG	255	384	342	103	153	133	275	205	179	87	138	136
GNA1-TRg-2	GGGAGCTGCGATTGGCAGTCGAGAGAATAGTTGACGAAGTTTTAGAGCTAGAAATAGCAAG	106	215	152	63	144	73	134	140	123	64	90	70
COQ6-TRg-4	GGGAGCTGCGATTGGCAGAACGCTCTACCACTAAGCTAGTTTTAGAGCTAGAAATAGCAAG	0	0	6	75	149	82	144	139	117	91	126	192
KRE33-TRg-1	GGGAGCTGCGATTGGCAGGATGAGGTGCTGAAGATGCAGTTTTAGAGCTAGAAATAGCAAG	0	3	2	139	167	124	50	60	60	113	134	197
KRE33-TRg-4	GGGAGCTGCGATTGGCAGGTTTTCCATTGTAACTTCCCGTTTTAGAGCTAGAAATAGCAAG	166	262	299	109	99	145	220	185	204	99	149	102
COQ6-TRg-1	GGGAGCTGCGATTGGCAGTTTCTGAGAAATATCCCTTCGTTTTAGAGCTAGAAATAGCAAG	52	84	26	69	138	70	190	153	132	80	78	106
COQ6-TRg-2	GGGAGCTGCGATTGGCAGTTTTCCCTTCTTCTTGCAGAGTTTTAGAGCTAGAAATAGCAAG	212	360	316	114	174	157	303	233	227	112	166	210
SEC63-NRg-1	GGGAGCTGCGATTGGCAGTTTGTTGCGAAGGCCTTCTTGTTTTAGAGCTAGAAATAGCAAG	4	0	3	69	134	87	20	20	12	72	79	82
RPR2-NRg-3	GGGAGCTGCGATTGGCAGCTTTTCTCTGTCGGCGATGTGTTTTAGAGCTAGAAATAGCAAG	25	39	59	76	98	106	159	163	103	79	141	100
FCP1-NRg-1	GGGAGCTGCGATTGGCAGTATTATGTGTTTATTACTGTGTTTTAGAGCTAGAAATAGCAAG	122	128	93	97	144	102	168	153	162	128	106	124
FCP1-NRg-3	GGGAGCTGCGATTGGCAGTAAATATATGCCGATAGAGTGTTTTAGAGCTAGAAATAGCAAG	74	101	68	101	106	93	193	119	137	93	125	120
PMI40-NRg-1	GGGAGCTGCGATTGGCAGATATTTAAATACGTAAATCGGTTTTAGAGCTAGAAATAGCAAG	32	55	94	200	165	147	64	52	24	207	176	206
SWD2-NRg-5	GGGAGCTGCGATTGGCAGACAGTTAAACAGCAAAAAGAGTTTTAGAGCTAGAAATAGCAAG	122	214	174	58	100	137	135	141	95	68	123	125
SWD2-NRg-4	GGGAGCTGCGATTGGCAGGGTATCGAATAAATGAGTGTGTTTTAGAGCTAGAAATAGCAAG	99	97	125	102	124	154	141	161	160	119	134	164
TUB1-NRg-5	GGGAGCTGCGATTGGCAGACTACGGTGATATTATCGTCGTTTTAGAGCTAGAAATAGCAAG	21	38	41	81	131	100	126	124	130	77	121	129
PMI40-NRg-5	GGGAGCTGCGATTGGCAGGGATAGTGCACCACGAGACTGTTTTAGAGCTAGAAATAGCAAG	199	372	364	164	157	169	282	263	205	98	188	185
YGR115C-TRg-1	GGGAGCTGCGATTGGCAGCTTAATTCTTGATATCTTTCGTTTTAGAGCTAGAAATAGCAAG	190	289	208	86	95	60	158	141	158	64	104	122
NOP19-NRg-3	GGGAGCTGCGATTGGCAGCCGCGTCGCAGGTCAATTACGTTTTAGAGCTAGAAATAGCAAG	6	25	18	87	127	68	6	21	10	74	98	112
YOR200W-NRg-4	GGGAGCTGCGATTGGCAGTACATAGCATTAAAGTACGAGTTTTAGAGCTAGAAATAGCAAG	146	190	183	74	125	78	183	135	146	102	150	190
YOR200W-NRg-1	GGGAGCTGCGATTGGCAGAAAATTGCTTACCCGCACTGGTTTTAGAGCTAGAAATAGCAAG	130	176	140	105	86	97	149	132	95	89	99	83
YOR200W-NRg-2	GGGAGCTGCGATTGGCAGATTGCTTACCCGCACTGTGGGTTTTAGAGCTAGAAATAGCAAG	144	185	192	113	132	86	243	131	222	73	130	120
SEC62-NRg-1	GGGAGCTGCGATTGGCAGCTTGATTTGTATGCCAGTATGTTTTAGAGCTAGAAATAGCAAG	5	3	7	77	102	118	119	122	98	99	98	94
RNR4-NRg-9	GGGAGCTGCGATTGGCAGTTGCCACAACAACGCCCATCGTTTTAGAGCTAGAAATAGCAAG	114	268	130	88	143	85	231	205	138	89	117	143
RNR4-NRg-8	GGGAGCTGCGATTGGCAGGTTGCCACAACAACGCCCATGTTTTAGAGCTAGAAATAGCAAG	8	6	20	92	133	109	117	183	145	75	102	129
RNR4-NRg-1	GGGAGCTGCGATTGGCAGAATGAAGAAAATGAGAGATAGTTTTAGAGCTAGAAATAGCAAG	92	83	100	151	139	101	215	164	126	123	187	95
RNR4-NRg-7	GGGAGCTGCGATTGGCAGATTACAGTAAGCAAAGAGGAGTTTTAGAGCTAGAAATAGCAAG	1	0	0	55	151	94	135	161	146	81	82	131
COX6-NRg-10	GGGAGCTGCGATTGGCAGTAAGCGGCGGAAATAACGCGGTTTTAGAGCTAGAAATAGCAAG	59	126	88	98	125	149	196	187	125	101	87	115
RNR4-NRg-5	GGGAGCTGCGATTGGCAGTCATGAGACCAAGGAAGGAAGTTTTAGAGCTAGAAATAGCAAG	78	83	70	106	162	122	185	169	128	100	165	146
RIX1-TRg-1	GGGAGCTGCGATTGGCAGTTGTCTTCATCATTTGAGACGTTTTAGAGCTAGAAATAGCAAG	98	168	110	108	191	209	196	187	189	58	150	116
RIX1-TRg-3	GGGAGCTGCGATTGGCAGTGACGAATTTGTCGACGCATGTTTTAGAGCTAGAAATAGCAAG	56	86	114	124	173	142	240	280	138	110	148	142
RIX1-TRg-2	GGGAGCTGCGATTGGCAGGTTGTCTTCATCATTTGAGAGTTTTAGAGCTAGAAATAGCAAG	127	247	239	54	118	94	206	126	172	87	126	101
SEC4-NRg-4	GGGAGCTGCGATTGGCAGTAGAGGTAGAATGCTTTGTTGTTTTAGAGCTAGAAATAGCAAG	164	231	197	129	165	86	183	149	199	91	159	124
AEP1-NRg-2	GGGAGCTGCGATTGGCAGGCGGCTAGCATTAGCCAGCCGTTTTAGAGCTAGAAATAGCAAG	116	122	143	56	93	63	130	95	103	35	53	61
SEC4-NRg-1	GGGAGCTGCGATTGGCAGCACTAAAAGACAAGCTATAGGTTTTAGAGCTAGAAATAGCAAG	87	211	123	81	68	86	151	128	109	79	57	96
LIP2-NRg-6	GGGAGCTGCGATTGGCAGAACATCTCCGTGAAGCATTGGTTTTAGAGCTAGAAATAGCAAG	211	177	230	98	128	142	223	177	240	119	132	122
LIP2-NRg-7	GGGAGCTGCGATTGGCAGACATCTCCGTGAAGCATTGAGTTTTAGAGCTAGAAATAGCAAG	47	71	130	74	207	91	229	174	174	100	100	124
COX11-TRg-2	GGGAGCTGCGATTGGCAGCCCTAACCAATGCCCTTTGAGTTTTAGAGCTAGAAATAGCAAG	2	5	0	87	211	130	184	233	153	107	149	124
SOM1-TRg-2	GGGAGCTGCGATTGGCAGCCGCAGCGCAGTACGTAATGGTTTTAGAGCTAGAAATAGCAAG	87	182	153	71	137	132	165	119	205	53	116	81
COX11-TRg-1	GGGAGCTGCGATTGGCAGGAAACATGATATATCTTTTAGTTTTAGAGCTAGAAATAGCAAG	44	27	48	80	79	79	140	83	98	84	130	46
SEC27-TRg-8	GGGAGCTGCGATTGGCAGAATCGCGTCTGACGAATGAGGTTTTAGAGCTAGAAATAGCAAG	1	0	0	62	185	118	7	0	5	79	122	70
SRP14-NRg-4	GGGAGCTGCGATTGGCAGGATATATTATCCTTTTGCACGTTTTAGAGCTAGAAATAGCAAG	0	0	3	86	121	74	20	14	14	104	141	102
CET1-NRg-10	GGGAGCTGCGATTGGCAGATTATGTATGGCTTGACTTTGTTTTAGAGCTAGAAATAGCAAG	178	201	188	71	99	67	121	149	150	74	124	102
SEC27-TRg-5	GGGAGCTGCGATTGGCAGGAATGAATCGAGCTGGCATTGTTTTAGAGCTAGAAATAGCAAG	0	0	0	71	72	101	1	5	3	81	124	92
LIP2-NRg-5	GGGAGCTGCGATTGGCAGGTTTGAGTCAAAAGGATTAAGTTTTAGAGCTAGAAATAGCAAG	2	1	0	64	82	76	82	59	74	66	96	88
SEC27-TRg-2	GGGAGCTGCGATTGGCAGTAACAGAAAGCTGCAATAAAGTTTTAGAGCTAGAAATAGCAAG	0	0	0	90	119	99	3	0	3	64	92	72
SEC27-TRg-3	GGGAGCTGCGATTGGCAGGAACATGTCGTGTAAGATTTGTTTTAGAGCTAGAAATAGCAAG	0	0	0	1	8	5	0	0	0	0	4	2
COX20-TRg-8	GGGAGCTGCGATTGGCAGAGGCGGCCTTTCCGAGCGGTGTTTTAGAGCTAGAAATAGCAAG	122	169	182	72	101	114	189	137	166	73	116	101
COX20-TRg-9	GGGAGCTGCGATTGGCAGACGAAGGCGGCCTTTCCGAGGTTTTAGAGCTAGAAATAGCAAG	189	349	276	146	168	141	224	183	165	113	140	114
GPI14-TRg-3	GGGAGCTGCGATTGGCAGAAGAGGTAAACCGAAACATGGTTTTAGAGCTAGAAATAGCAAG	17	22	26	92	132	49	62	40	37	69	96	97
YER077C-NRg-1	GGGAGCTGCGATTGGCAGATTTAGCAATAACATTACAGGTTTTAGAGCTAGAAATAGCAAG	11	18	38	78	99	95	153	160	158	100	145	99
COX20-TRg-3	GGGAGCTGCGATTGGCAGAGCTTATTATAGCACCGTCGGTTTTAGAGCTAGAAATAGCAAG	100	149	146	75	122	46	142	120	140	83	108	101
COX20-TRg-7	GGGAGCTGCGATTGGCAGGGCGGCCTTTCCGAGCGGTAGTTTTAGAGCTAGAAATAGCAAG	144	249	288	124	137	93	278	146	204	114	148	173
COX20-TRg-5	GGGAGCTGCGATTGGCAGCAAGCTTATTATAGCACCGTGTTTTAGAGCTAGAAATAGCAAG	111	216	273	67	90	98	185	162	137	93	127	84
USB1-TRg-1	GGGAGCTGCGATTGGCAGGTGGTGTTCTAAAGTGAAGGGTTTTAGAGCTAGAAATAGCAAG	0	1	0	0	2	1	0	0	1	0	3	0
CWC25-TRg-1	GGGAGCTGCGATTGGCAGGTTTTGAGTACAGGGAAGAAGTTTTAGAGCTAGAAATAGCAAG	13	42	8	83	88	90	125	83	61	84	122	52
CWC25-TRg-3	GGGAGCTGCGATTGGCAGGAGCGTTCAGTTTTGAGTACGTTTTAGAGCTAGAAATAGCAAG	158	253	324	96	180	115	298	157	197	84	98	126
PAH1-TRg-7	GGGAGCTGCGATTGGCAGCAGCGCACGGTGAGGGTAGAGTTTTAGAGCTAGAAATAGCAAG	0	5	0	186	210	153	19	1	16	109	231	215
PAH1-TRg-6	GGGAGCTGCGATTGGCAGTGAGGGTAGAAGGAAGAGCAGTTTTAGAGCTAGAAATAGCAAG	0	0	0	132	182	119	53	30	18	163	203	184
PAH1-TRg-5	GGGAGCTGCGATTGGCAGAGCAAGGACAAGTGAAGAGTGTTTTAGAGCTAGAAATAGCAAG	0	6	0	105	113	81	21	20	34	110	135	113
PAH1-TRg-4	GGGAGCTGCGATTGGCAGAAGTGAAGAGTAGGCCATCGGTTTTAGAGCTAGAAATAGCAAG	2	0	0	93	160	98	93	109	81	55	134	160
PAH1-TRg-3	GGGAGCTGCGATTGGCAGAGTGAAGAGTAGGCCATCGTGTTTTAGAGCTAGAAATAGCAAG	0	4	3	122	211	76	60	40	33	96	149	111
PAH1-TRg-1	GGGAGCTGCGATTGGCAGTGAAGAGTAGGCCATCGTGGGTTTTAGAGCTAGAAATAGCAAG	57	76	107	105	162	86	215	176	178	106	133	96
COG3-TRg-1	GGGAGCTGCGATTGGCAGTCCATTGTTATGTAAAGTCTGTTTTAGAGCTAGAAATAGCAAG	2	0	2	78	120	103	31	28	21	85	96	106
COG3-TRg-6	GGGAGCTGCGATTGGCAGGTAACTCTAAGTATCAGCTGGTTTTAGAGCTAGAAATAGCAAG	163	284	137	70	110	106	146	140	148	91	117	64
COG3-TRg-4	GGGAGCTGCGATTGGCAGAGTATTAATATAGAATATAGGTTTTAGAGCTAGAAATAGCAAG	58	41	32	83	28	33	126	28	57	91	65	29
HTS1-NRg-5	GGGAGCTGCGATTGGCAGGCCATAAGTCATCTTCGAGCGTTTTAGAGCTAGAAATAGCAAG	13	8	4	128	151	101	67	55	58	76	112	121
HTS1-NRg-4	GGGAGCTGCGATTGGCAGTTTAAAAGCCCGGTCGATCAGTTTTAGAGCTAGAAATAGCAAG	34	34	34	94	142	124	189	108	141	115	96	123
HTS1-NRg-3	GGGAGCTGCGATTGGCAGGTAAGACTCATTTAAAAGCCGTTTTAGAGCTAGAAATAGCAAG	6	8	13	110	98	125	128	41	81	90	120	81
CDC28-NRg-2	GGGAGCTGCGATTGGCAGAATTTTCTTTCAAGAGGACTGTTTTAGAGCTAGAAATAGCAAG	3	2	4	71	90	57	142	65	120	72	73	89
TRM1-NRg-4	GGGAGCTGCGATTGGCAGGAATAAAGAAAGGCTCAAATGTTTTAGAGCTAGAAATAGCAAG	13	3	12	45	86	116	87	92	75	91	107	75
TRM1-NRg-1	GGGAGCTGCGATTGGCAGGTATCAACTTATGACTGCTCGTTTTAGAGCTAGAAATAGCAAG	131	231	221	81	140	88	184	155	103	69	89	81
CDC28-NRg-4	GGGAGCTGCGATTGGCAGAAGGCCATATATGTATATATGTTTTAGAGCTAGAAATAGCAAG	9	19	20	86	61	81	112	75	69	78	46	57
MSN5-TRg-7	GGGAGCTGCGATTGGCAGTTCTATTTACCGGGTGATGGGTTTTAGAGCTAGAAATAGCAAG	1	0	0	124	117	139	39	23	16	76	60	43
PDI1-TRg-2	GGGAGCTGCGATTGGCAGAACAAAACGAAAAACCCGTAGTTTTAGAGCTAGAAATAGCAAG	4	0	4	63	71	114	1	2	7	95	73	83
THG1-TRg-9	GGGAGCTGCGATTGGCAGTACTTTGACGCCGTGCAAGTGTTTTAGAGCTAGAAATAGCAAG	139	173	160	90	111	75	195	170	103	90	85	136
MAM33-TRg-1	GGGAGCTGCGATTGGCAGTTAACACATTATTTTAGTAAGTTTTAGAGCTAGAAATAGCAAG	113	133	136	92	69	106	135	72	140	89	101	94
TTI2-NRg-2	GGGAGCTGCGATTGGCAGGCGAAAAAAATAAATAAATGGTTTTAGAGCTAGAAATAGCAAG	37	18	21	57	35	47	28	24	26	78	56	38
MAM33-TRg-4	GGGAGCTGCGATTGGCAGGGATATTTAGCACAACAATCGTTTTAGAGCTAGAAATAGCAAG	7	3	10	3	20	10	8	21	2	7	3	13
PMI40-TRg-2	GGGAGCTGCGATTGGCAGTTTGATCATGCCAAGTCTCGGTTTTAGAGCTAGAAATAGCAAG	125	254	235	114	143	107	221	193	191	105	141	109
ERG26-TRg-4	GGGAGCTGCGATTGGCAGTATTTTATTGTCGGTGTTTGGTTTTAGAGCTAGAAATAGCAAG	204	196	187	114	115	87	191	164	122	98	103	96
ERG26-TRg-5	GGGAGCTGCGATTGGCAGTTTAGAGGCTATTTTATTGTGTTTTAGAGCTAGAAATAGCAAG	178	171	223	99	114	77	167	112	123	99	112	87
ERG26-TRg-2	GGGAGCTGCGATTGGCAGTTTATTGTTCTCTCGAGAAAGTTTTAGAGCTAGAAATAGCAAG	26	14	41	101	104	105	91	63	70	68	125	82
ERG26-TRg-3	GGGAGCTGCGATTGGCAGTTTGTGGATTTTATATTTCTGTTTTAGAGCTAGAAATAGCAAG	12	6	22	107	77	62	110	68	69	86	81	86
ERG26-TRg-1	GGGAGCTGCGATTGGCAGAAATCTCATATAAGCCTGCAGTTTTAGAGCTAGAAATAGCAAG	3	0	0	155	124	148	53	69	49	167	235	179
PCF11-NRg-1	GGGAGCTGCGATTGGCAGTCGCTTTCTTCCCATGCCTTGTTTTAGAGCTAGAAATAGCAAG	18	5	4	107	139	90	169	182	111	100	138	122
AFG2-NRg-1	GGGAGCTGCGATTGGCAGGCATATTAGTTTATGTGATGGTTTTAGAGCTAGAAATAGCAAG	3	0	0	86	84	123	80	74	71	101	81	92
PCF11-NRg-2	GGGAGCTGCGATTGGCAGGTCCTTAAAAAAAATTCGCCGTTTTAGAGCTAGAAATAGCAAG	57	62	78	100	89	77	160	110	100	57	81	102
PCF11-NRg-4	GGGAGCTGCGATTGGCAGAACTAAAACTTAGATGCACTGTTTTAGAGCTAGAAATAGCAAG	145	194	165	89	127	62	161	149	174	71	124	105
SMD2-TRg-5	GGGAGCTGCGATTGGCAGAGCTCTTGAAGTGACTTTATGTTTTAGAGCTAGAAATAGCAAG	12	6	17	98	135	89	48	60	55	85	133	168
SMD2-TRg-4	GGGAGCTGCGATTGGCAGGCTCTTGAAGTGACTTTATGGTTTTAGAGCTAGAAATAGCAAG	15	8	5	99	114	129	59	55	53	89	96	143
SMD2-TRg-6	GGGAGCTGCGATTGGCAGGAGCTCTTGAAGTGACTTTAGTTTTAGAGCTAGAAATAGCAAG	159	166	192	68	99	107	186	167	112	89	83	89
SMD2-TRg-1	GGGAGCTGCGATTGGCAGTGAAAATTATCTTACTCAAAGTTTTAGAGCTAGAAATAGCAAG	0	0	4	65	100	65	52	41	48	73	93	75
SMD2-TRg-3	GGGAGCTGCGATTGGCAGGTCCTATCGTGATATTACTAGTTTTAGAGCTAGAAATAGCAAG	18	23	50	63	91	62	103	119	114	104	96	70
SMI1-TRg-1	GGGAGCTGCGATTGGCAGTCGTTCTATAGGCGACAACTGTTTTAGAGCTAGAAATAGCAAG	181	211	202	60	164	187	207	164	169	85	148	115
AFG3-TRg-10	GGGAGCTGCGATTGGCAGCGGCGCTGGACCCCAAGAGTGTTTTAGAGCTAGAAATAGCAAG	17	35	19	78	139	81	229	137	183	80	80	147
SMI1-TRg-2	GGGAGCTGCGATTGGCAGTAAACGCACATTCGTTCTATGTTTTAGAGCTAGAAATAGCAAG	108	241	239	76	143	116	184	173	164	76	106	101
SMI1-TRg-4	GGGAGCTGCGATTGGCAGATCAAGCCTGTTGAAAATAAGTTTTAGAGCTAGAAATAGCAAG	66	95	90	70	85	68	97	150	85	57	82	56
MRPL20-NRg-10	GGGAGCTGCGATTGGCAGGTCATTCGGGGCGTGAGGAAGTTTTAGAGCTAGAAATAGCAAG	6	12	15	92	74	82	153	71	141	62	96	119
COQ8-NRg-5	GGGAGCTGCGATTGGCAGTTTCATCATTTTCCAAACTAGTTTTAGAGCTAGAAATAGCAAG	117	157	217	81	127	145	191	127	116	91	130	99
YJL175W-NRg-1	GGGAGCTGCGATTGGCAGCACACGCGATGCAGAAAGTGGTTTTAGAGCTAGAAATAGCAAG	129	280	147	111	144	145	193	197	168	103	137	116
YJL175W-NRg-4	GGGAGCTGCGATTGGCAGAGCGAATAAGCTAGATTCCCGTTTTAGAGCTAGAAATAGCAAG	108	211	248	74	88	59	155	162	123	78	118	114
YJL175W-NRg-7	GGGAGCTGCGATTGGCAGAGCAGGGCCCAGAACGTCTTGTTTTAGAGCTAGAAATAGCAAG	217	227	312	105	129	171	263	175	163	133	123	164
PRP28-TRg-5	GGGAGCTGCGATTGGCAGTATATATTCTCCGCCGGAAGGTTTTAGAGCTAGAAATAGCAAG	34	48	80	81	49	113	128	67	127	68	96	78
MRPL49-NRg-1	GGGAGCTGCGATTGGCAGTTTCTAAGAGTTCTCTAATTGTTTTAGAGCTAGAAATAGCAAG	0	0	1	112	117	126	200	135	168	115	143	115
SNU114-TRg-11	GGGAGCTGCGATTGGCAGGTTCTTTTGGCTTATCCTTAGTTTTAGAGCTAGAAATAGCAAG	144	152	227	98	110	84	187	151	128	70	121	87
PRE8-NRg-4	GGGAGCTGCGATTGGCAGCACTCTCAGCTTATTGGGGCGTTTTAGAGCTAGAAATAGCAAG	169	187	204	111	151	104	177	151	158	103	128	146
PRE8-NRg-5	GGGAGCTGCGATTGGCAGACTCTCAGCTTATTGGGGCCGTTTTAGAGCTAGAAATAGCAAG	4	9	12	62	91	84	120	77	61	58	87	80
PRE8-NRg-7	GGGAGCTGCGATTGGCAGTTATCGCTTTTCACGTCGAAGTTTTAGAGCTAGAAATAGCAAG	3	2	0	100	123	124	135	99	117	90	125	162
PRE8-NRg-1	GGGAGCTGCGATTGGCAGCTATTCCACTCTCAGCTTATGTTTTAGAGCTAGAAATAGCAAG	153	212	184	55	91	93	142	156	140	93	120	148
MSK1-NRg-2	GGGAGCTGCGATTGGCAGCCACTATTCACCGTCATTTCGTTTTAGAGCTAGAAATAGCAAG	2	0	0	97	184	114	210	272	169	104	117	160
HMI1-TRg-1	GGGAGCTGCGATTGGCAGATGTAGAAAAAATATAGAGAGTTTTAGAGCTAGAAATAGCAAG	30	7	8	40	47	33	85	68	37	81	48	49
KAR1-TRg-6	GGGAGCTGCGATTGGCAGCGTACAGTATTCTCTTTCTCGTTTTAGAGCTAGAAATAGCAAG	155	233	181	76	91	89	189	108	107	62	75	93
PDE2-NRg-2	GGGAGCTGCGATTGGCAGGCCCAGTAAAAAGAAATTCTGTTTTAGAGCTAGAAATAGCAAG	230	191	215	67	85	94	195	152	143	50	87	115
KAR1-TRg-3	GGGAGCTGCGATTGGCAGAGTTGTTATATATGTATTGCGTTTTAGAGCTAGAAATAGCAAG	165	149	164	53	120	105	166	112	133	78	80	98
MGR2-NRg-5	GGGAGCTGCGATTGGCAGTGGAGTCTGTTTGGTAATGTGTTTTAGAGCTAGAAATAGCAAG	31	27	14	126	148	81	210	139	214	137	105	152
MGR2-NRg-4	GGGAGCTGCGATTGGCAGGAAAAGTAGTGGAGTCTGTTGTTTTAGAGCTAGAAATAGCAAG	22	35	45	153	257	185	319	219	326	160	193	207
MGR2-NRg-7	GGGAGCTGCGATTGGCAGTGGTAATGTTGGTCTTGTTCGTTTTAGAGCTAGAAATAGCAAG	9	14	26	125	144	168	149	262	174	115	133	118
MGR2-NRg-6	GGGAGCTGCGATTGGCAGTTGGTAATGTTGGTCTTGTTGTTTTAGAGCTAGAAATAGCAAG	0	0	0	0	0	0	9	4	9	1	0	6
MGR2-NRg-1	GGGAGCTGCGATTGGCAGTTGTGCTATATGATCTTGTGGTTTTAGAGCTAGAAATAGCAAG	153	165	175	111	112	100	222	160	135	68	108	118
SSS1-NRg-2	GGGAGCTGCGATTGGCAGAAAATGTTGCGAGGAAAAAAGTTTTAGAGCTAGAAATAGCAAG	0	0	0	59	64	82	0	0	0	55	56	67
MGR2-NRg-3	GGGAGCTGCGATTGGCAGTCCTTCTTATGGAAAAGTAGGTTTTAGAGCTAGAAATAGCAAG	50	66	84	155	166	119	211	168	158	125	104	135
ORC2-TRg-6	GGGAGCTGCGATTGGCAGTTATTCGCGTAAATGTGATAGTTTTAGAGCTAGAAATAGCAAG	88	148	146	87	84	99	153	123	96	71	130	96
ORC2-TRg-5	GGGAGCTGCGATTGGCAGAATTTCTAGTCTAGCAAAATGTTTTAGAGCTAGAAATAGCAAG	106	62	103	64	96	69	108	91	161	61	63	75
PRE7-TRg-2	GGGAGCTGCGATTGGCAGAAAACAAGCGGTATAATACAGTTTTAGAGCTAGAAATAGCAAG	207	255	198	122	110	85	260	195	131	117	119	124
ORC2-TRg-3	GGGAGCTGCGATTGGCAGACCCACTCACCGCATCATTGGTTTTAGAGCTAGAAATAGCAAG	96	155	154	125	169	146	252	186	186	112	136	139
PRE7-TRg-4	GGGAGCTGCGATTGGCAGGATCGAGGAAACTCAAAGGGGTTTTAGAGCTAGAAATAGCAAG	0	0	0	69	124	99	3	0	9	63	130	115
PRE7-TRg-7	GGGAGCTGCGATTGGCAGTTTTCCAACTTAAAGGATCGGTTTTAGAGCTAGAAATAGCAAG	3	1	0	105	71	84	55	29	49	64	101	90
RPT1-TRg-11	GGGAGCTGCGATTGGCAGCTATCCTTGTCAATTTGGTAGTTTTAGAGCTAGAAATAGCAAG	31	64	52	3	28	16	7	16	16	14	5	22
NMT1-TRg-4	GGGAGCTGCGATTGGCAGAATAGTAGTTCTTGCAACAGGTTTTAGAGCTAGAAATAGCAAG	141	180	201	142	163	112	263	140	189	154	137	117
SEC6-TRg-2	GGGAGCTGCGATTGGCAGTGCACCTTAAGAACACCCGTGTTTTAGAGCTAGAAATAGCAAG	93	171	193	155	237	208	281	304	305	109	156	213
SEC6-TRg-3	GGGAGCTGCGATTGGCAGTCTTGCCGAGCTTTGGGGATGTTTTAGAGCTAGAAATAGCAAG	1	5	3	107	166	137	44	54	36	124	204	172
NMT1-TRg-1	GGGAGCTGCGATTGGCAGAATGATCTGTACAATAGCTCGTTTTAGAGCTAGAAATAGCAAG	42	84	50	65	107	72	159	98	99	62	47	75
NMT1-TRg-2	GGGAGCTGCGATTGGCAGGGATACTGTCATAAAACAATGTTTTAGAGCTAGAAATAGCAAG	102	149	163	86	151	102	186	126	158	85	90	97
AEP2-NRg-1	GGGAGCTGCGATTGGCAGTTTCATTAGCCAATGTCTGAGTTTTAGAGCTAGAAATAGCAAG	37	88	85	77	120	105	161	174	122	66	95	89
SMC2-NRg-5	GGGAGCTGCGATTGGCAGCATGAAGCAATGCTTCACAGGTTTTAGAGCTAGAAATAGCAAG	117	207	115	77	155	142	150	156	123	104	133	84
YDR509W-NRg-1	GGGAGCTGCGATTGGCAGCATTGACTCGTTTAGAAGAGGTTTTAGAGCTAGAAATAGCAAG	50	53	93	101	144	126	205	167	155	95	177	110
LIP1-NRg-3	GGGAGCTGCGATTGGCAGCCCTTCGGTGGAAAAAGTTAGTTTTAGAGCTAGAAATAGCAAG	74	105	108	95	102	101	95	63	46	76	111	86
YDR509W-NRg-9	GGGAGCTGCGATTGGCAGCATACGGTGATGATGTCCCTGTTTTAGAGCTAGAAATAGCAAG	169	333	322	97	162	117	218	240	222	60	186	111
HEM4-TRg-5	GGGAGCTGCGATTGGCAGTCGTACATATACTTCAATTAGTTTTAGAGCTAGAAATAGCAAG	189	199	190	99	134	104	170	192	125	91	145	157
HEM4-TRg-4	GGGAGCTGCGATTGGCAGGTGTGTAGTTCACTAGTTTTGTTTTAGAGCTAGAAATAGCAAG	183	183	205	120	122	143	263	170	206	127	168	161
RAD3-NRg-3	GGGAGCTGCGATTGGCAGAGGATTAACTCATATCATAAGTTTTAGAGCTAGAAATAGCAAG	195	181	131	100	103	94	231	151	134	124	107	123
RAD3-NRg-2	GGGAGCTGCGATTGGCAGCCGTCGGCCATGATTAATATGTTTTAGAGCTAGAAATAGCAAG	0	0	0	68	74	90	0	0	0	83	95	92
RAD3-NRg-4	GGGAGCTGCGATTGGCAGCAAAGTGAACTGTAATCATTGTTTTAGAGCTAGAAATAGCAAG	261	313	313	122	195	196	210	237	211	114	161	157
HEM4-TRg-3	GGGAGCTGCGATTGGCAGGGTTGTGCTGTAGTCAGCTAGTTTTAGAGCTAGAAATAGCAAG	80	141	123	92	114	81	155	139	189	105	147	113
HEM4-TRg-2	GGGAGCTGCGATTGGCAGAATTTTAGTGTCAAAGGATAGTTTTAGAGCTAGAAATAGCAAG	155	264	289	105	102	106	197	120	125	92	105	121
SDH3-TRg-1	GGGAGCTGCGATTGGCAGGATCCCCGCATAGAAATCTCGTTTTAGAGCTAGAAATAGCAAG	3	2	11	97	132	99	216	159	196	112	159	140
GPI10-NRg-4	GGGAGCTGCGATTGGCAGTATCTCAAGCAGCATTTCAAGTTTTAGAGCTAGAAATAGCAAG	168	214	217	96	122	87	208	210	163	119	137	142
SDH3-TRg-2	GGGAGCTGCGATTGGCAGGTACTTGTATAAATGTGCACGTTTTAGAGCTAGAAATAGCAAG	0	0	0	0	0	0	0	0	0	0	0	3
GPI10-NRg-1	GGGAGCTGCGATTGGCAGTCCGTTCCTCATGGTGTGAAGTTTTAGAGCTAGAAATAGCAAG	1	0	8	67	167	85	63	67	93	84	139	168
GPI10-NRg-3	GGGAGCTGCGATTGGCAGCGCCTATAACTTCATTCGAGGTTTTAGAGCTAGAAATAGCAAG	153	221	236	93	94	91	163	218	139	98	99	129
YIF1-TRg-1	GGGAGCTGCGATTGGCAGATTCAAATGACAATAAACTTGTTTTAGAGCTAGAAATAGCAAG	0	3	6	102	99	78	67	59	53	63	69	93
FUM1-TRg-11	GGGAGCTGCGATTGGCAGTCTTGCTATCACTACCATATGTTTTAGAGCTAGAAATAGCAAG	133	159	169	58	119	103	186	160	160	78	122	84
POL2-NRg-1	GGGAGCTGCGATTGGCAGAGGTCCTCTTCCAGTTAAAAGTTTTAGAGCTAGAAATAGCAAG	1	1	0	83	73	98	27	30	13	54	78	93
POL2-NRg-2	GGGAGCTGCGATTGGCAGTGCAAGAAACTTACGCGTTCGTTTTAGAGCTAGAAATAGCAAG	163	204	254	137	147	206	258	244	193	109	146	200
YIF1-TRg-2	GGGAGCTGCGATTGGCAGAATTCAAATGACAATAAACTGTTTTAGAGCTAGAAATAGCAAG	21	33	31	58	100	68	133	83	82	84	107	59
CAB3-TRg-4	GGGAGCTGCGATTGGCAGACAGTACGTTTGACACTTTTGTTTTAGAGCTAGAAATAGCAAG	175	254	281	111	146	100	215	153	141	110	110	117
CAB3-TRg-5	GGGAGCTGCGATTGGCAGGACAGTACGTTTGACACTTTGTTTTAGAGCTAGAAATAGCAAG	267	394	398	123	198	153	258	206	228	146	182	187
CAB3-TRg-3	GGGAGCTGCGATTGGCAGTGTACTGAAGAAATATAACTGTTTTAGAGCTAGAAATAGCAAG	197	242	175	94	153	112	172	137	128	109	137	134
CAB3-TRg-1	GGGAGCTGCGATTGGCAGAGGACCAGCAAAGAGTTATTGTTTTAGAGCTAGAAATAGCAAG	88	85	106	70	69	83	177	133	146	65	56	135
YNL150W-NRg-7	GGGAGCTGCGATTGGCAGTAAACAGCCGAGAAACGAAAGTTTTAGAGCTAGAAATAGCAAG	73	86	107	71	106	87	133	93	110	57	82	85
YNL150W-NRg-1	GGGAGCTGCGATTGGCAGGCGTCTCAAATTGAGTTTGTGTTTTAGAGCTAGAAATAGCAAG	128	171	159	100	118	134	148	165	148	101	101	97
YNL150W-NRg-3	GGGAGCTGCGATTGGCAGACGACTAAGCCGTGAATTAAGTTTTAGAGCTAGAAATAGCAAG	132	233	243	73	120	94	169	115	143	77	92	127
RPL5-TRg-2	GGGAGCTGCGATTGGCAGCTCACATCCGAAAATTTCAGGTTTTAGAGCTAGAAATAGCAAG	0	0	0	58	81	77	1	0	0	40	91	99
MCD4-NRg-2	GGGAGCTGCGATTGGCAGGAATACACATATTATTTACGGTTTTAGAGCTAGAAATAGCAAG	193	164	192	81	82	43	87	70	48	38	36	35
DBP9-NRg-2	GGGAGCTGCGATTGGCAGCATTACGTAAAGAGTGATTAGTTTTAGAGCTAGAAATAGCAAG	167	189	274	169	312	150	187	186	175	137	214	175
ERD2-NRg-6	GGGAGCTGCGATTGGCAGAAGGAAAACGAGGAATTCAGGTTTTAGAGCTAGAAATAGCAAG	9	59	25	74	164	142	122	124	136	88	142	110
YKL036C-NRg-7	GGGAGCTGCGATTGGCAGGTCTCCCAACCCGGATGAAGGTTTTAGAGCTAGAAATAGCAAG	266	351	342	87	147	108	297	119	164	93	133	104
DBP9-NRg-4	GGGAGCTGCGATTGGCAGAGGCAGTTCTAACCAGATTTGTTTTAGAGCTAGAAATAGCAAG	14	10	11	89	134	90	184	133	120	112	132	99
DBP9-NRg-5	GGGAGCTGCGATTGGCAGGTTCTAACCAGATTTTGGTTGTTTTAGAGCTAGAAATAGCAAG	15	8	9	91	118	113	133	71	71	118	107	101
AIM11-TRg-3	GGGAGCTGCGATTGGCAGTTTTAATACTTATTAGGATGGTTTTAGAGCTAGAAATAGCAAG	143	172	144	63	80	72	170	99	132	86	90	60
AIM11-TRg-9	GGGAGCTGCGATTGGCAGAGATCTGAGTAGCTATCCGCGTTTTAGAGCTAGAAATAGCAAG	178	220	252	81	114	115	193	203	126	99	136	140
YAL034C-B-TRg-2	GGGAGCTGCGATTGGCAGAATACTCTTCAGGGATTCGAGTTTTAGAGCTAGAAATAGCAAG	50	66	53	63	96	90	164	99	103	60	96	60
YAL034C-B-TRg-4	GGGAGCTGCGATTGGCAGTTGGCGTCCAAATACTCTTCGTTTTAGAGCTAGAAATAGCAAG	150	216	228	95	136	118	276	162	158	89	111	166
YAL034C-B-TRg-6	GGGAGCTGCGATTGGCAGCTACAATGACCAGATCCTTTGTTTTAGAGCTAGAAATAGCAAG	112	188	196	102	159	101	196	155	149	73	111	140
NUF2-TRg-2	GGGAGCTGCGATTGGCAGAAAGATCGCTTTTCCGAATCGTTTTAGAGCTAGAAATAGCAAG	26	33	27	55	130	159	201	170	140	72	179	144
NUF2-TRg-5	GGGAGCTGCGATTGGCAGCACCTATCTGGTTTTGATAAGTTTTAGAGCTAGAAATAGCAAG	147	167	127	98	129	86	175	224	132	91	135	110
YOR200W-TRg-3	GGGAGCTGCGATTGGCAGAGTGAAAAATGGAGATGGAGGTTTTAGAGCTAGAAATAGCAAG	0	0	0	149	131	154	107	88	79	76	138	121
SLM5-NRg-4	GGGAGCTGCGATTGGCAGTCGACGGCCTAATCTCTGTAGTTTTAGAGCTAGAAATAGCAAG	159	266	267	88	113	77	198	140	181	91	130	130
SLM5-NRg-1	GGGAGCTGCGATTGGCAGGTCGAGCTCTACTTAAATTGGTTTTAGAGCTAGAAATAGCAAG	0	3	0	90	135	99	238	125	157	70	123	126
RMD9-TRg-3	GGGAGCTGCGATTGGCAGTTCAGTATGGCATTGTAATGGTTTTAGAGCTAGAAATAGCAAG	1	0	0	86	101	147	93	63	68	82	140	211
RMD9-TRg-2	GGGAGCTGCGATTGGCAGTCAGTATGGCATTGTAATGAGTTTTAGAGCTAGAAATAGCAAG	0	2	1	94	123	144	98	71	92	97	122	167
RLP24-NRg-5	GGGAGCTGCGATTGGCAGATGTAAGTTGGAGATAGGGTGTTTTAGAGCTAGAAATAGCAAG	0	0	0	59	86	89	4	17	3	65	79	108
PAM18-TRg-6	GGGAGCTGCGATTGGCAGTTTTCACTCCGCTGAGTTCGGTTTTAGAGCTAGAAATAGCAAG	0	0	0	108	162	122	102	109	78	68	142	114
RMD9-TRg-7	GGGAGCTGCGATTGGCAGGTGGCGGAATACGCTGGGGAGTTTTAGAGCTAGAAATAGCAAG	6	0	3	112	161	96	0	0	1	109	108	127
RMD9-TRg-6	GGGAGCTGCGATTGGCAGTACTCGTGTGTAATGATATAGTTTTAGAGCTAGAAATAGCAAG	0	0	0	105	102	41	0	0	0	131	99	103
RLP24-NRg-3	GGGAGCTGCGATTGGCAGACTGATGTAAGTTGGAGATAGTTTTAGAGCTAGAAATAGCAAG	0	0	7	111	196	168	15	25	17	135	178	182
RLP24-NRg-4	GGGAGCTGCGATTGGCAGGATGTAAGTTGGAGATAGGGGTTTTAGAGCTAGAAATAGCAAG	0	0	1	89	93	97	4	4	5	73	113	89
MRPL33-NRg-2	GGGAGCTGCGATTGGCAGGATTCCATCACCTAACTTTTGTTTTAGAGCTAGAAATAGCAAG	0	5	0	56	101	57	184	119	109	74	95	93
SOM1-NRg-6	GGGAGCTGCGATTGGCAGAAGCTGTCTGCTTCCTTACTGTTTTAGAGCTAGAAATAGCAAG	178	425	341	100	132	133	159	206	151	79	154	139
SOD2-NRg-8	GGGAGCTGCGATTGGCAGAGGGGTGTCTGCTACGGTCGGTTTTAGAGCTAGAAATAGCAAG	130	179	125	81	118	62	138	83	128	55	91	61
GPI10-TRg-3	GGGAGCTGCGATTGGCAGTTCAAGCCATTCACACCATGGTTTTAGAGCTAGAAATAGCAAG	155	285	279	91	167	116	224	284	225	130	169	204
GPI10-TRg-2	GGGAGCTGCGATTGGCAGGCCATTCACACCATGAGGAAGTTTTAGAGCTAGAAATAGCAAG	116	145	123	55	177	91	194	210	197	81	120	107
YGR115C-NRg-1	GGGAGCTGCGATTGGCAGGTGATGGTCATGACTACGATGTTTTAGAGCTAGAAATAGCAAG	152	228	303	80	137	104	190	146	186	82	138	89
YLR230W-TRg-9	GGGAGCTGCGATTGGCAGGGCATGGTACACCTGGACAAGTTTTAGAGCTAGAAATAGCAAG	121	248	217	86	145	110	206	191	200	103	111	94
GPI10-TRg-6	GGGAGCTGCGATTGGCAGTAAGTGAGATCGTTATAGTGGTTTTAGAGCTAGAAATAGCAAG	23	27	32	105	194	121	167	128	109	99	170	157
YGR115C-NRg-4	GGGAGCTGCGATTGGCAGGAAGAGATCGATGAAGAAACGTTTTAGAGCTAGAAATAGCAAG	143	140	171	63	172	92	126	140	113	80	106	70
YGR115C-NRg-5	GGGAGCTGCGATTGGCAGACAAGACATTTATGATTTAGGTTTTAGAGCTAGAAATAGCAAG	5	13	17	61	44	94	112	78	80	65	75	79
YGR115C-NRg-8	GGGAGCTGCGATTGGCAGAGAGCAGGTATTACTGACTAGTTTTAGAGCTAGAAATAGCAAG	181	243	146	101	122	113	227	159	157	133	104	134
YGR115C-NRg-9	GGGAGCTGCGATTGGCAGTGACTACGGAAATATGTCATGTTTTAGAGCTAGAAATAGCAAG	133	183	188	82	118	103	183	148	156	104	124	134
YLR230W-TRg-2	GGGAGCTGCGATTGGCAGAACGTTTTCAAAAGAGGGTGGTTTTAGAGCTAGAAATAGCAAG	46	74	92	109	90	116	220	90	151	114	117	153
VMA16-NRg-1	GGGAGCTGCGATTGGCAGTTCATTATCTGTATTGTTAAGTTTTAGAGCTAGAAATAGCAAG	65	46	97	118	104	130	265	224	189	141	148	168
FBP1-NRg-3	GGGAGCTGCGATTGGCAGGGATAATATTGCCTATACATGTTTTAGAGCTAGAAATAGCAAG	0	5	2	94	132	116	162	161	137	111	126	112
YJL022W-NRg-6	GGGAGCTGCGATTGGCAGAAGAATATTTCAATGAAACTGTTTTAGAGCTAGAAATAGCAAG	132	170	173	105	88	73	148	124	107	59	71	79
YJL022W-NRg-7	GGGAGCTGCGATTGGCAGAAATTCAAACAGCGATGACAGTTTTAGAGCTAGAAATAGCAAG	43	47	52	67	102	73	121	150	151	83	121	94
MRPL39-NRg-8	GGGAGCTGCGATTGGCAGTTGTGGGGTAGTAAAGGCATGTTTTAGAGCTAGAAATAGCAAG	127	101	180	82	144	85	211	108	129	59	82	107
YJL022W-NRg-5	GGGAGCTGCGATTGGCAGAAATGGGAAGGTTTTCAACAGTTTTAGAGCTAGAAATAGCAAG	128	163	190	103	120	124	187	170	201	82	104	70
RMP1-TRg-4	GGGAGCTGCGATTGGCAGCCAGGTCTATTAGGAACAGGGTTTTAGAGCTAGAAATAGCAAG	100	115	119	63	130	110	158	133	158	75	109	144
VMA16-NRg-2	GGGAGCTGCGATTGGCAGTTCGAAATAGATAGAAAAGAGTTTTAGAGCTAGAAATAGCAAG	2	1	4	51	87	138	76	122	139	97	85	109
MRPL39-NRg-7	GGGAGCTGCGATTGGCAGGATAAATTGTGGGGTAGTAAGTTTTAGAGCTAGAAATAGCAAG	247	160	186	156	102	96	233	155	232	139	112	116
ULP1-NRg-5	GGGAGCTGCGATTGGCAGTAATTAATTATGATAGTAACGTTTTAGAGCTAGAAATAGCAAG	121	174	178	88	60	72	177	107	131	85	127	120
MDM1-TRg-4	GGGAGCTGCGATTGGCAGTAATGAACAGTGCAAGTGCAGTTTTAGAGCTAGAAATAGCAAG	137	313	332	130	140	156	339	181	150	132	187	139
MDM1-TRg-2	GGGAGCTGCGATTGGCAGGAACAGTGCAAGTGCAAGGGGTTTTAGAGCTAGAAATAGCAAG	5	4	8	80	143	114	177	155	170	97	173	140
MDM1-TRg-3	GGGAGCTGCGATTGGCAGAATGAACAGTGCAAGTGCAAGTTTTAGAGCTAGAAATAGCAAG	175	238	226	105	226	148	316	215	173	76	160	196
MDM1-TRg-1	GGGAGCTGCGATTGGCAGGGCCCTTTGTTGCTATACTGGTTTTAGAGCTAGAAATAGCAAG	206	321	255	97	124	113	248	144	148	116	135	149
MRPL8-NRg-1	GGGAGCTGCGATTGGCAGAACTTTTCCCGCCTCGTACGGTTTTAGAGCTAGAAATAGCAAG	42	20	26	65	140	84	200	119	152	121	101	106
YDL163W-NRg-7	GGGAGCTGCGATTGGCAGTACCTTTTCATCAATAGATTGTTTTAGAGCTAGAAATAGCAAG	163	178	286	92	130	109	199	111	166	69	126	82
RNA15-NRg-4	GGGAGCTGCGATTGGCAGCCAAGTGATCACTCGATGATGTTTTAGAGCTAGAAATAGCAAG	58	84	63	85	133	86	171	133	159	73	117	111
RNA15-NRg-3	GGGAGCTGCGATTGGCAGACCAAGTGATCACTCGATGAGTTTTAGAGCTAGAAATAGCAAG	55	60	50	29	77	74	82	49	82	64	47	64
CDC25-NRg-3	GGGAGCTGCGATTGGCAGTAACTAAAGGAATTGCTTCAGTTTTAGAGCTAGAAATAGCAAG	193	206	227	139	155	139	264	234	228	131	172	170
ESS1-TRg-2	GGGAGCTGCGATTGGCAGCCTTCGATCTAAGTAGAAAAGTTTTAGAGCTAGAAATAGCAAG	8	9	21	68	89	111	84	71	107	62	120	63
CDC25-NRg-6	GGGAGCTGCGATTGGCAGCGAATTACATAATAACCTGGGTTTTAGAGCTAGAAATAGCAAG	0	0	0	84	77	113	65	73	68	77	79	106
CDC25-NRg-5	GGGAGCTGCGATTGGCAGTAGCGAATTACATAATAACCGTTTTAGAGCTAGAAATAGCAAG	0	0	3	60	113	68	107	92	60	82	102	106
ESS1-TRg-4	GGGAGCTGCGATTGGCAGATTACATCACCTTTCACGAGGTTTTAGAGCTAGAAATAGCAAG	0	0	4	65	161	104	35	22	20	65	149	161
SDH4-TRg-2	GGGAGCTGCGATTGGCAGACCGACTGCGGATCGCTTTAGTTTTAGAGCTAGAAATAGCAAG	5	2	8	81	120	87	160	130	130	96	104	110
SDH4-TRg-6	GGGAGCTGCGATTGGCAGGGAGAAGCCCTCGAGCGATCGTTTTAGAGCTAGAAATAGCAAG	12	11	26	83	135	135	166	119	136	95	97	97
TUB1-NRg-3	GGGAGCTGCGATTGGCAGTTCGCGTGGCATAACCCGGCGTTTTAGAGCTAGAAATAGCAAG	0	0	0	81	127	56	18	6	8	57	86	119
SWD2-NRg-3	GGGAGCTGCGATTGGCAGAAGAAAAAATGGGTAAAAAAGTTTTAGAGCTAGAAATAGCAAG	10	15	8	59	45	45	58	39	41	60	33	50
SWD2-NRg-2	GGGAGCTGCGATTGGCAGAAACTGCATGAAGAAAAAATGTTTTAGAGCTAGAAATAGCAAG	0	0	0	39	48	65	1	3	3	55	72	46
FPR2-TRg-1	GGGAGCTGCGATTGGCAGATAACCCTAAGAAGAGAAAAGTTTTAGAGCTAGAAATAGCAAG	131	117	100	45	74	87	79	99	92	43	68	76
FPR2-TRg-3	GGGAGCTGCGATTGGCAGTAGCTAATATTCGTTATTTAGTTTTAGAGCTAGAAATAGCAAG	36	45	57	93	72	80	158	184	136	65	87	141
FPR2-TRg-2	GGGAGCTGCGATTGGCAGGCCAGCGCATCTTCAAATACGTTTTAGAGCTAGAAATAGCAAG	79	152	185	69	128	98	144	146	115	69	100	69
MMF1-TRg-7	GGGAGCTGCGATTGGCAGCCTGTGTACGCTCTCATTTGGTTTTAGAGCTAGAAATAGCAAG	179	372	224	117	180	152	234	212	205	95	152	98
MMF1-TRg-4	GGGAGCTGCGATTGGCAGATAAATACATATGACTAAATGTTTTAGAGCTAGAAATAGCAAG	67	96	74	62	95	80	160	90	113	117	76	84
SWD2-NRg-6	GGGAGCTGCGATTGGCAGCGTAACATATTGCAAGATGTGTTTTAGAGCTAGAAATAGCAAG	142	144	200	73	129	96	183	146	109	75	180	100
BET3-NRg-5	GGGAGCTGCGATTGGCAGGGGTAACATGTAACACTTTCGTTTTAGAGCTAGAAATAGCAAG	125	213	217	113	88	91	237	145	115	81	166	113
RRB1-NRg-3	GGGAGCTGCGATTGGCAGGATCACGATGTAAGTACAAAGTTTTAGAGCTAGAAATAGCAAG	102	142	140	70	113	105	167	68	118	61	116	139
RRB1-NRg-1	GGGAGCTGCGATTGGCAGATCTCATCGCTAAATTCAGTGTTTTAGAGCTAGAAATAGCAAG	21	51	33	147	231	150	234	142	212	140	120	209
SUI2-TRg-1	GGGAGCTGCGATTGGCAGTCAACCATTGTTTATTTCCTGTTTTAGAGCTAGAAATAGCAAG	202	289	360	169	181	180	241	211	262	128	130	174
YJL015C-TRg-2	GGGAGCTGCGATTGGCAGTACCACTGGAGCTTGCATTGGTTTTAGAGCTAGAAATAGCAAG	279	206	248	136	174	132	243	156	190	105	171	122
BET3-NRg-2	GGGAGCTGCGATTGGCAGTATTATATTAAGTTCAATGTGTTTTAGAGCTAGAAATAGCAAG	93	83	70	57	87	88	152	91	112	90	114	73
PET112-TRg-1	GGGAGCTGCGATTGGCAGAAATAACCCTTGTTTAGATAGTTTTAGAGCTAGAAATAGCAAG	182	203	177	105	120	108	163	137	150	96	102	88
PET112-TRg-2	GGGAGCTGCGATTGGCAGTAAATAACCCTTGTTTAGATGTTTTAGAGCTAGAAATAGCAAG	153	245	162	80	130	137	197	184	137	80	145	96
YLR458W-NRg-2	GGGAGCTGCGATTGGCAGATTTTGAAGAAGAGATCCCAGTTTTAGAGCTAGAAATAGCAAG	1	2	0	93	149	153	111	90	79	90	126	93
YOR146W-NRg-3	GGGAGCTGCGATTGGCAGACCCTGGTGCGTTGCAAAAAGTTTTAGAGCTAGAAATAGCAAG	113	120	119	60	78	116	195	136	160	51	109	74
YOR146W-NRg-6	GGGAGCTGCGATTGGCAGTTATCAAAGCCTTTACCTTAGTTTTAGAGCTAGAAATAGCAAG	160	164	225	70	110	77	150	178	102	73	69	97
YOR146W-NRg-4	GGGAGCTGCGATTGGCAGCCCTGGTGCGTTGCAAAAAGGTTTTAGAGCTAGAAATAGCAAG	117	223	236	68	120	69	151	118	118	54	107	98
YOR146W-NRg-5	GGGAGCTGCGATTGGCAGTTTATCAAAGCCTTTACCTTGTTTTAGAGCTAGAAATAGCAAG	146	223	183	57	109	132	124	146	140	46	108	96
RNR2-TRg-3	GGGAGCTGCGATTGGCAGTGAGAGAATGAGAGTTTTGTGTTTTAGAGCTAGAAATAGCAAG	161	264	301	136	117	157	236	186	186	107	129	141
RTT105-TRg-2	GGGAGCTGCGATTGGCAGTTTAATTAAGTGCCTCAACCGTTTTAGAGCTAGAAATAGCAAG	111	137	166	54	81	61	98	108	66	82	125	89
RNR2-TRg-1	GGGAGCTGCGATTGGCAGTGCGCGTTACCATCATCTTCGTTTTAGAGCTAGAAATAGCAAG	192	177	305	78	160	144	201	170	178	108	132	125
CDC9-TRg-2	GGGAGCTGCGATTGGCAGATGTGTTCCTCCACTTGAGAGTTTTAGAGCTAGAAATAGCAAG	163	324	276	83	158	156	298	276	178	93	183	150
SPP41-NRg-3	GGGAGCTGCGATTGGCAGGAAGATCAATAATAAAATATGTTTTAGAGCTAGAAATAGCAAG	67	30	21	73	43	72	89	79	44	44	49	33
NAR1-NRg-1	GGGAGCTGCGATTGGCAGTTTTCTTCATGCGATGAGCAGTTTTAGAGCTAGAAATAGCAAG	468	807	827	250	353	433	279	238	213	81	173	137
MDM12-TRg-6	GGGAGCTGCGATTGGCAGGAATAATATCAATGTCTGTGGTTTTAGAGCTAGAAATAGCAAG	90	159	130	84	107	89	152	131	119	105	95	89
POL5-NRg-4	GGGAGCTGCGATTGGCAGGTTATTCACGCTTTAAAGGCGTTTTAGAGCTAGAAATAGCAAG	1	8	0	3	0	0	0	5	3	2	4	1
POL5-NRg-3	GGGAGCTGCGATTGGCAGTCGTGTTATTCACGCTTTAAGTTTTAGAGCTAGAAATAGCAAG	154	245	191	82	161	146	240	150	148	101	119	119
YKL111C-NRg-1	GGGAGCTGCGATTGGCAGTTAAGATAATCAGCGAAAAGGTTTTAGAGCTAGAAATAGCAAG	158	166	185	79	107	85	194	127	175	80	168	151
SEC22-NRg-11	GGGAGCTGCGATTGGCAGATATGCTAGTACAACACGTTGTTTTAGAGCTAGAAATAGCAAG	123	212	204	119	199	99	256	163	246	92	108	136
YKL111C-NRg-3	GGGAGCTGCGATTGGCAGAACGTAACGACGTTACCAATGTTTTAGAGCTAGAAATAGCAAG	116	254	271	108	198	192	267	226	244	136	209	204
PHO86-NRg-4	GGGAGCTGCGATTGGCAGAAGAGCACGTGCGGGCGCGCGTTTTAGAGCTAGAAATAGCAAG	109	155	156	87	139	97	197	106	134	67	93	121
PHO86-NRg-7	GGGAGCTGCGATTGGCAGGCGGGCGCGCTGGGTAATGCGTTTTAGAGCTAGAAATAGCAAG	71	93	66	87	149	123	8	7	7	78	117	105
PHO86-NRg-6	GGGAGCTGCGATTGGCAGTGCGGGCGCGCTGGGTAATGGTTTTAGAGCTAGAAATAGCAAG	44	104	119	85	147	97	48	46	16	107	103	111
PHO86-NRg-3	GGGAGCTGCGATTGGCAGTTTCCATAAAGAGCACGTGCGTTTTAGAGCTAGAAATAGCAAG	127	200	224	139	175	164	183	158	144	157	223	203
PSE1-TRg-4	GGGAGCTGCGATTGGCAGTTGTACGAACTGCAGTAAATGTTTTAGAGCTAGAAATAGCAAG	146	208	183	72	116	105	163	184	107	71	120	78
MIR1-NRg-15	GGGAGCTGCGATTGGCAGCTGATTGGCTAACGATGGTTGTTTTAGAGCTAGAAATAGCAAG	147	240	225	95	189	96	276	166	202	117	99	152
MIR1-NRg-13	GGGAGCTGCGATTGGCAGCGACGCTGATTGGCTAACGAGTTTTAGAGCTAGAAATAGCAAG	43	70	38	19	7	11	122	89	105	58	77	101
PSE1-TRg-1	GGGAGCTGCGATTGGCAGATGGGAATACTAATACCAGAGTTTTAGAGCTAGAAATAGCAAG	124	155	153	62	122	91	140	125	123	66	77	100
YNR025C-TRg-7	GGGAGCTGCGATTGGCAGTAACATTATTAATACTGGAGGTTTTAGAGCTAGAAATAGCAAG	7	14	24	178	91	77	263	189	172	134	121	148
ESF2-NRg-1	GGGAGCTGCGATTGGCAGGCTTTGTACTTACATAGCAAGTTTTAGAGCTAGAAATAGCAAG	9	5	8	77	145	83	66	41	52	104	119	150
ESF2-NRg-3	GGGAGCTGCGATTGGCAGATAGCAATGGGTAGTTTGTCGTTTTAGAGCTAGAAATAGCAAG	3	2	5	123	144	135	40	32	19	78	108	156
AFG2-TRg-2	GGGAGCTGCGATTGGCAGTTTTCTTTCATGTAAGCAACGTTTTAGAGCTAGAAATAGCAAG	1	5	0	74	192	92	40	81	63	85	130	119
HPR1-NRg-2	GGGAGCTGCGATTGGCAGTGAGCAGTCTTGAAATCGCAGTTTTAGAGCTAGAAATAGCAAG	238	334	407	128	162	131	308	254	253	84	183	183
HPR1-NRg-3	GGGAGCTGCGATTGGCAGGACTATTACGACAATAAAGCGTTTTAGAGCTAGAAATAGCAAG	182	297	230	51	142	83	175	172	160	81	138	134
CSE4-NRg-2	GGGAGCTGCGATTGGCAGCCGCGATTTCGCGACACAGTGTTTTAGAGCTAGAAATAGCAAG	166	295	346	134	242	185	291	236	231	118	183	170
CDC9-NRg-3	GGGAGCTGCGATTGGCAGATTCCATCAGCCATCTCAAGGTTTTAGAGCTAGAAATAGCAAG	127	237	215	78	133	108	170	119	128	59	108	72
CDC9-NRg-4	GGGAGCTGCGATTGGCAGCCATCAGCCATCTCAAGTGGGTTTTAGAGCTAGAAATAGCAAG	128	276	238	96	202	117	177	162	140	67	193	145
CDC9-NRg-5	GGGAGCTGCGATTGGCAGTTAAACAGCAATAGAACCAGGTTTTAGAGCTAGAAATAGCAAG	151	229	157	111	92	108	160	102	238	77	137	125
YNR025C-TRg-4	GGGAGCTGCGATTGGCAGTTTATCTGATAAATTAGAAGGTTTTAGAGCTAGAAATAGCAAG	0	0	0	0	0	0	6	2	4	6	3	5
RPL10-TRg-7	GGGAGCTGCGATTGGCAGTAGCACAATAATGCTGACTAGTTTTAGAGCTAGAAATAGCAAG	39	69	45	92	131	160	264	179	206	98	147	142
MDM10-TRg-1	GGGAGCTGCGATTGGCAGAAACAAAGCAAATATACGTTGTTTTAGAGCTAGAAATAGCAAG	59	44	120	78	77	92	190	98	123	60	109	124
MDM10-TRg-2	GGGAGCTGCGATTGGCAGCCCACATCGCCTATGCTCTCGTTTTAGAGCTAGAAATAGCAAG	119	291	125	75	104	102	198	199	169	54	121	123
TAD2-TRg-4	GGGAGCTGCGATTGGCAGAGTTCCTCGGGTGCCGCGCCGTTTTAGAGCTAGAAATAGCAAG	10	15	13	85	118	103	3	0	3	60	101	115
TAD2-TRg-7	GGGAGCTGCGATTGGCAGCGACACGCTGTCCAGTTCCTGTTTTAGAGCTAGAAATAGCAAG	27	49	31	68	99	75	138	115	99	64	117	115
ABF1-NRg-1	GGGAGCTGCGATTGGCAGTGCCAATAAACAAAAAGAACGTTTTAGAGCTAGAAATAGCAAG	0	0	0	68	124	86	101	109	97	78	111	81
TAD2-TRg-6	GGGAGCTGCGATTGGCAGGACACGCTGTCCAGTTCCTCGTTTTAGAGCTAGAAATAGCAAG	9	40	0	81	223	81	18	33	27	35	82	93
RRP36-TRg-1	GGGAGCTGCGATTGGCAGCCATCCAAAAATTGTATAGAGTTTTAGAGCTAGAAATAGCAAG	16	27	16	45	70	62	104	101	58	67	77	70
RRP36-TRg-3	GGGAGCTGCGATTGGCAGGCCTTTCTACCGGAAAACTGGTTTTAGAGCTAGAAATAGCAAG	0	1	1	100	115	116	4	12	12	88	120	129
RRP36-TRg-2	GGGAGCTGCGATTGGCAGGCCATCCAAAAATTGTATAGGTTTTAGAGCTAGAAATAGCAAG	27	46	26	85	73	91	140	105	82	63	71	84
RRP36-TRg-5	GGGAGCTGCGATTGGCAGTTGCCTTTCTACCGGAAAACGTTTTAGAGCTAGAAATAGCAAG	0	0	5	75	193	113	42	63	69	70	80	124
IMG2-TRg-6	GGGAGCTGCGATTGGCAGTTAAATATGATGGTGTCGCAGTTTTAGAGCTAGAAATAGCAAG	170	243	192	129	155	140	166	153	178	100	124	149
CFT1-TRg-4	GGGAGCTGCGATTGGCAGTTTGTGCTTCCTCATCCCGTGTTTTAGAGCTAGAAATAGCAAG	144	303	186	68	137	87	205	199	203	76	93	118
IMG2-TRg-4	GGGAGCTGCGATTGGCAGTAATGGTCATCGCGTACGAAGTTTTAGAGCTAGAAATAGCAAG	3	10	14	81	186	108	162	147	137	114	131	141
IMG2-TRg-5	GGGAGCTGCGATTGGCAGGTCGCAAGGTCGATCTATAAGTTTTAGAGCTAGAAATAGCAAG	0	0	0	71	95	92	155	140	98	89	74	83
IMG2-TRg-3	GGGAGCTGCGATTGGCAGGTCATCGCGTACGAATGGCTGTTTTAGAGCTAGAAATAGCAAG	71	116	142	103	217	96	191	136	217	117	151	109
CFT1-TRg-3	GGGAGCTGCGATTGGCAGTAGTAAGTGATCTTAATATAGTTTTAGAGCTAGAAATAGCAAG	0	1	0	146	122	134	161	119	156	106	190	165
IMG2-TRg-1	GGGAGCTGCGATTGGCAGGCAGTATAGCTCCAGCAAGAGTTTTAGAGCTAGAAATAGCAAG	0	0	0	2	0	0	0	0	0	0	0	0
GCR1-NRg-5	GGGAGCTGCGATTGGCAGTGAGTTGGGTGGTTCTACGTGTTTTAGAGCTAGAAATAGCAAG	81	97	118	99	177	110	118	102	83	100	109	122
GCR1-NRg-2	GGGAGCTGCGATTGGCAGTCAGCATTAGGAAGATGAGTGTTTTAGAGCTAGAAATAGCAAG	21	58	37	82	167	101	31	34	32	71	138	83
MAS1-TRg-4	GGGAGCTGCGATTGGCAGTTAATTTCTCAGCCAACAATGTTTTAGAGCTAGAAATAGCAAG	104	112	95	91	89	85	143	107	124	69	87	116
HSP31-TRg-2	GGGAGCTGCGATTGGCAGCAGATATATAAACAGCCATAGTTTTAGAGCTAGAAATAGCAAG	66	79	114	102	79	96	172	103	143	77	87	108
GCR1-NRg-9	GGGAGCTGCGATTGGCAGATTCTACATTTGTGGAAGCCGTTTTAGAGCTAGAAATAGCAAG	151	175	238	87	109	77	147	113	128	86	79	76
PRE4-NRg-1	GGGAGCTGCGATTGGCAGCTTAGCTGTACTTTACTATGGTTTTAGAGCTAGAAATAGCAAG	31	77	55	81	111	88	122	97	98	73	126	59
PRE4-NRg-4	GGGAGCTGCGATTGGCAGATGTGGGTACGTATTTAAGGGTTTTAGAGCTAGAAATAGCAAG	0	0	0	45	110	111	2	3	9	65	120	73
PRE4-NRg-9	GGGAGCTGCGATTGGCAGGATTGACGGGTAACCCTAAAGTTTTAGAGCTAGAAATAGCAAG	30	35	23	59	105	98	75	57	43	60	98	81
YML090W-NRg-1	GGGAGCTGCGATTGGCAGAAATCATTCATATACTCTAAGTTTTAGAGCTAGAAATAGCAAG	152	193	158	59	128	121	246	135	122	126	119	125
TIM17-TRg-4	GGGAGCTGCGATTGGCAGACTGCTATTGTTCAACAAAGGTTTTAGAGCTAGAAATAGCAAG	223	373	350	57	144	55	114	141	156	97	99	85
TIM17-TRg-7	GGGAGCTGCGATTGGCAGTCATTGAATACAGAAATCTTGTTTTAGAGCTAGAAATAGCAAG	41	9	59	102	75	115	143	158	110	66	115	83
GPI18-NRg-5	GGGAGCTGCGATTGGCAGTATTGATCATTCCAATAAATGTTTTAGAGCTAGAAATAGCAAG	148	220	181	69	102	121	176	189	120	93	161	111
GPI18-NRg-4	GGGAGCTGCGATTGGCAGACAGGAAGCTCATGCAGAAAGTTTTAGAGCTAGAAATAGCAAG	76	132	134	68	88	72	115	148	174	53	117	92
FZO1-TRg-8	GGGAGCTGCGATTGGCAGTTAAAAGTTGGTGCGCAGTCGTTTTAGAGCTAGAAATAGCAAG	136	186	182	74	85	98	194	137	122	111	89	97
DSN1-NRg-2	GGGAGCTGCGATTGGCAGTGTGTGTGGTACAATAGAAGGTTTTAGAGCTAGAAATAGCAAG	0	12	17	69	102	68	74	41	63	73	98	86
PRE10-NRg-2	GGGAGCTGCGATTGGCAGGTTAAACGTGATTTAGCTATGTTTTAGAGCTAGAAATAGCAAG	222	290	274	152	200	142	273	212	217	152	165	179
PRE10-NRg-3	GGGAGCTGCGATTGGCAGGGAACCCATTATAAATTGTGGTTTTAGAGCTAGAAATAGCAAG	138	149	163	92	101	123	206	97	105	102	90	114
FZO1-TRg-7	GGGAGCTGCGATTGGCAGTAAAAGTTGGTGCGCAGTCCGTTTTAGAGCTAGAAATAGCAAG	182	290	286	116	211	135	346	294	252	116	179	212
FZO1-TRg-5	GGGAGCTGCGATTGGCAGTTCATGCTGAAGAATATGGCGTTTTAGAGCTAGAAATAGCAAG	2	0	0	64	137	65	134	119	107	98	122	102
PDX3-TRg-5	GGGAGCTGCGATTGGCAGGATGCCACCAGAACCAGCGCGTTTTAGAGCTAGAAATAGCAAG	83	195	212	79	87	82	138	102	137	51	110	119
PDX3-TRg-2	GGGAGCTGCGATTGGCAGGTAAATTGTAAATACTAGAAGTTTTAGAGCTAGAAATAGCAAG	48	55	58	45	41	46	90	80	67	40	61	27
UTP9-NRg-1	GGGAGCTGCGATTGGCAGGACGATGATAACCGAGATGAGTTTTAGAGCTAGAAATAGCAAG	230	421	340	154	237	210	324	237	304	149	239	206
SRP21-TRg-1	GGGAGCTGCGATTGGCAGTTTACTTATGGCAGAAGGCAGTTTTAGAGCTAGAAATAGCAAG	159	210	219	116	115	122	171	173	192	75	123	101
SRP21-TRg-2	GGGAGCTGCGATTGGCAGTTTTACTTATGGCAGAAGGCGTTTTAGAGCTAGAAATAGCAAG	97	112	151	78	127	117	124	149	134	104	143	124
AAT2-TRg-8	GGGAGCTGCGATTGGCAGTCAATACTAATGGTCACCACGTTTTAGAGCTAGAAATAGCAAG	154	350	388	121	216	190	251	302	196	112	152	194
ETR1-TRg-10	GGGAGCTGCGATTGGCAGTTATCATTATTGGACCCCGCGTTTTAGAGCTAGAAATAGCAAG	156	201	188	103	101	104	157	228	203	100	146	121
AAT2-TRg-2	GGGAGCTGCGATTGGCAGCGTATGTGGATACTTTAAGAGTTTTAGAGCTAGAAATAGCAAG	194	248	236	104	144	67	140	181	125	131	110	120
AAT2-TRg-1	GGGAGCTGCGATTGGCAGGTATGTGGATACTTTAAGAAGTTTTAGAGCTAGAAATAGCAAG	118	108	144	69	69	52	135	82	97	52	103	56
PEP3-TRg-2	GGGAGCTGCGATTGGCAGGCCTCATTTAATAATTTCACGTTTTAGAGCTAGAAATAGCAAG	95	145	154	89	81	64	153	138	146	66	89	110
AAT2-TRg-6	GGGAGCTGCGATTGGCAGGAATAACGATCGCCGAGAGTGTTTTAGAGCTAGAAATAGCAAG	90	170	138	203	189	130	273	232	241	118	196	214
AAT2-TRg-5	GGGAGCTGCGATTGGCAGACCGAGTGAGTCAGCGTGATGTTTTAGAGCTAGAAATAGCAAG	228	334	278	117	219	169	301	193	201	131	164	167
AAT2-TRg-4	GGGAGCTGCGATTGGCAGTACCTTGTCGCCTTGCACGTGTTTTAGAGCTAGAAATAGCAAG	146	209	372	76	171	162	213	249	189	88	192	130
YML089C-TRg-6	GGGAGCTGCGATTGGCAGATGCAACGCTGACCTTTCGGGTTTTAGAGCTAGAAATAGCAAG	139	171	169	84	99	85	162	135	150	70	114	125
YML089C-TRg-7	GGGAGCTGCGATTGGCAGGTAATGCAACGCTGACCTTTGTTTTAGAGCTAGAAATAGCAAG	172	243	318	100	171	130	222	296	119	107	191	108
ORC6-NRg-3	GGGAGCTGCGATTGGCAGTTCGAAAGCCTTGCATATTCGTTTTAGAGCTAGAAATAGCAAG	226	303	314	122	243	137	183	207	196	107	185	131
GRX5-NRg-2	GGGAGCTGCGATTGGCAGATACAACTTCTTGTCCCTTTGTTTTAGAGCTAGAAATAGCAAG	195	243	236	96	92	116	171	129	104	100	112	112
GRX5-NRg-6	GGGAGCTGCGATTGGCAGCTCAGATCAGTGCCAAATACGTTTTAGAGCTAGAAATAGCAAG	0	0	0	0	0	0	6	9	5	1	10	15
GRX5-NRg-5	GGGAGCTGCGATTGGCAGAGAAGTGATTTATTTTGGTCGTTTTAGAGCTAGAAATAGCAAG	162	177	192	93	131	106	282	138	198	103	182	133
GRX5-NRg-4	GGGAGCTGCGATTGGCAGTAGAAGTGATTTATTTTGGTGTTTTAGAGCTAGAAATAGCAAG	165	279	189	99	113	120	170	135	121	108	109	96
GPI11-TRg-6	GGGAGCTGCGATTGGCAGCATGTATCATCGTACATTTTGTTTTAGAGCTAGAAATAGCAAG	0	0	2	1	2	0	2	3	2	0	0	2
GPI11-TRg-4	GGGAGCTGCGATTGGCAGCGGAACTATTTACGTAACGCGTTTTAGAGCTAGAAATAGCAAG	53	60	68	99	164	104	234	212	196	104	152	137
GPI11-TRg-5	GGGAGCTGCGATTGGCAGTCGGAACTATTTACGTAACGGTTTTAGAGCTAGAAATAGCAAG	124	163	205	119	169	159	241	184	235	106	93	124
GPI11-TRg-2	GGGAGCTGCGATTGGCAGATTTACGTAACGCGGGGATGGTTTTAGAGCTAGAAATAGCAAG	9	27	19	108	147	159	2	1	6	109	140	142
GPI11-TRg-3	GGGAGCTGCGATTGGCAGGGAACTATTTACGTAACGCGGTTTTAGAGCTAGAAATAGCAAG	18	11	6	107	198	158	24	9	18	103	169	195
VPS33-TRg-3	GGGAGCTGCGATTGGCAGATAGAAATTATACTGAACTCGTTTTAGAGCTAGAAATAGCAAG	192	190	163	158	120	100	161	100	90	114	144	112
GPI11-TRg-1	GGGAGCTGCGATTGGCAGAAATAAAGCAAAAGTGCAAAGTTTTAGAGCTAGAAATAGCAAG	161	215	189	72	87	100	136	140	106	104	96	94
MSR1-NRg-1	GGGAGCTGCGATTGGCAGGACCTTTTGCCATCGTTAAGGTTTTAGAGCTAGAAATAGCAAG	200	268	277	84	136	95	187	157	221	115	134	99
POP3-TRg-3	GGGAGCTGCGATTGGCAGTTTTCTCTGATTTTCTCGTGGTTTTAGAGCTAGAAATAGCAAG	112	157	133	78	80	72	134	118	118	89	85	131
POP3-TRg-2	GGGAGCTGCGATTGGCAGTTTCTCTGATTTTCTCGTGCGTTTTAGAGCTAGAAATAGCAAG	26	36	27	7	21	10	10	26	13	10	17	14
POP3-TRg-1	GGGAGCTGCGATTGGCAGTTATGAGTGATATAGAGATGGTTTTAGAGCTAGAAATAGCAAG	11	2	1	64	109	87	70	37	63	53	121	120
POP3-TRg-6	GGGAGCTGCGATTGGCAGATTATGCACATCCTATTGCCGTTTTAGAGCTAGAAATAGCAAG	216	470	418	148	182	170	254	290	190	117	193	241
POP3-TRg-5	GGGAGCTGCGATTGGCAGTTATGCACATCCTATTGCCAGTTTTAGAGCTAGAAATAGCAAG	137	167	189	86	174	108	223	169	161	126	118	98
MNE1-TRg-1	GGGAGCTGCGATTGGCAGTTGCCCTTTTCTACTAGAAAGTTTTAGAGCTAGAAATAGCAAG	59	73	72	74	93	71	146	143	128	73	92	117
FAF1-TRg-1	GGGAGCTGCGATTGGCAGGAGTATACATTAACGATGGCGTTTTAGAGCTAGAAATAGCAAG	2	0	0	100	127	93	19	53	43	80	126	125
MNE1-TRg-3	GGGAGCTGCGATTGGCAGGAAGGTTTTGGAGTAATCATGTTTTAGAGCTAGAAATAGCAAG	69	93	122	101	92	104	158	172	133	76	127	108
MNE1-TRg-5	GGGAGCTGCGATTGGCAGGGCAATACCGAAAAAGAAGAGTTTTAGAGCTAGAAATAGCAAG	1	0	0	63	116	87	25	37	35	74	101	118
YBR089W-NRg-4	GGGAGCTGCGATTGGCAGTATTTATTGGACATCATTAAGTTTTAGAGCTAGAAATAGCAAG	128	166	166	74	95	58	158	117	103	50	100	74
YBR089W-NRg-8	GGGAGCTGCGATTGGCAGTCCAATTTGATTTGAAGAGTGTTTTAGAGCTAGAAATAGCAAG	58	78	106	63	84	70	170	113	140	72	95	73
RRP12-NRg-1	GGGAGCTGCGATTGGCAGGAGAGAATTAACTGCGACCGGTTTTAGAGCTAGAAATAGCAAG	5	9	0	83	86	87	89	38	58	93	125	100
RSC9-NRg-2	GGGAGCTGCGATTGGCAGGGTAAGCAACAGCATTACGCGTTTTAGAGCTAGAAATAGCAAG	33	49	34	77	202	96	159	126	121	93	137	99
PRT1-TRg-5	GGGAGCTGCGATTGGCAGAACGCTACCACTGACCAAGAGTTTTAGAGCTAGAAATAGCAAG	137	253	187	61	172	173	180	125	168	62	121	152
RSC6-TRg-1	GGGAGCTGCGATTGGCAGCAACAAATATACAGTTCACAGTTTTAGAGCTAGAAATAGCAAG	209	177	172	96	86	62	294	106	114	69	94	95
RSC6-TRg-2	GGGAGCTGCGATTGGCAGCATTAATAGACGTTCTTACAGTTTTAGAGCTAGAAATAGCAAG	0	1	0	50	148	82	33	45	25	76	77	136
TAF7-NRg-1	GGGAGCTGCGATTGGCAGATTTTATTTACTGTTCTCATGTTTTAGAGCTAGAAATAGCAAG	9	10	3	152	91	110	158	106	109	93	127	102
PET100-TRg-3	GGGAGCTGCGATTGGCAGTTTACCGGCTTGACCTTAAAGTTTTAGAGCTAGAAATAGCAAG	2	0	0	64	83	91	62	64	91	82	87	62
MTF1-TRg-7	GGGAGCTGCGATTGGCAGAATGGTTGATCCTTCTCTCCGTTTTAGAGCTAGAAATAGCAAG	119	247	202	95	95	110	232	187	211	74	90	127
MTF1-TRg-6	GGGAGCTGCGATTGGCAGATCCTTCTCTCCTGGTCCTCGTTTTAGAGCTAGAAATAGCAAG	142	301	322	109	152	87	204	174	131	82	131	133
MTF1-TRg-5	GGGAGCTGCGATTGGCAGTCCTTCTCTCCTGGTCCTCTGTTTTAGAGCTAGAAATAGCAAG	153	273	282	127	145	135	387	239	256	126	238	187
KEI1-TRg-1	GGGAGCTGCGATTGGCAGAAAAAAAGTGCACAACAAGCGTTTTAGAGCTAGAAATAGCAAG	0	0	0	67	70	98	84	101	70	69	100	125
PSE1-NRg-1	GGGAGCTGCGATTGGCAGTATAATACTATAGTGATTATGTTTTAGAGCTAGAAATAGCAAG	345	276	278	96	90	77	212	138	138	109	116	78
PSE1-NRg-2	GGGAGCTGCGATTGGCAGATAGTGATTATTGGACCGTCGTTTTAGAGCTAGAAATAGCAAG	375	450	455	137	142	159	169	191	113	110	185	153
PIS1-NRg-2	GGGAGCTGCGATTGGCAGAAAGTGAAAAATCCTCGAGAGTTTTAGAGCTAGAAATAGCAAG	78	86	113	108	110	89	94	68	61	141	123	172
CBP1-TRg-5	GGGAGCTGCGATTGGCAGGAAGTGGTATAATATCATCAGTTTTAGAGCTAGAAATAGCAAG	6	0	0	117	99	125	170	128	157	105	112	80
CCL1-NRg-7	GGGAGCTGCGATTGGCAGATGAGAGGCCCTTTCTTCTCGTTTTAGAGCTAGAAATAGCAAG	196	255	253	132	155	127	249	212	158	148	135	169
CBP1-TRg-4	GGGAGCTGCGATTGGCAGTATCATCATGGAACGCTGTAGTTTTAGAGCTAGAAATAGCAAG	191	304	282	163	207	182	258	256	313	141	205	202
CCL1-NRg-8	GGGAGCTGCGATTGGCAGGAGGCCCTTTCTTCTCTGGAGTTTTAGAGCTAGAAATAGCAAG	216	208	263	78	111	112	180	148	161	101	130	117
CDC25-TRg-1	GGGAGCTGCGATTGGCAGCGAAAAAGCAAGGTGGATATGTTTTAGAGCTAGAAATAGCAAG	0	0	0	115	167	136	99	72	87	134	152	113
RNR2-NRg-5	GGGAGCTGCGATTGGCAGTAGATAGATCCAGAAGATGAGTTTTAGAGCTAGAAATAGCAAG	154	227	214	76	74	131	195	183	176	96	135	113
CBP1-TRg-1	GGGAGCTGCGATTGGCAGAACGCTGTACGGGACGATGTGTTTTAGAGCTAGAAATAGCAAG	2	6	0	137	294	144	308	320	219	129	202	194
RNR2-NRg-6	GGGAGCTGCGATTGGCAGTCGTTCATTTCGAGTTTCCAGTTTTAGAGCTAGAAATAGCAAG	114	143	202	135	179	98	251	250	199	100	113	165
CDC25-TRg-9	GGGAGCTGCGATTGGCAGAAACGACTTTTAAACATCGCGTTTTAGAGCTAGAAATAGCAAG	0	0	0	108	147	85	27	4	19	104	140	109
YKL169C-NRg-2	GGGAGCTGCGATTGGCAGTTGTATACAAGATATTTATGGTTTTAGAGCTAGAAATAGCAAG	173	210	175	94	125	96	200	134	95	106	160	96
YKL169C-NRg-1	GGGAGCTGCGATTGGCAGGCTGCTGACGTTCTACTCATGTTTTAGAGCTAGAAATAGCAAG	55	92	80	135	124	125	192	137	202	87	84	95
LAT1-NRg-5	GGGAGCTGCGATTGGCAGTGTTGTTCTTTGCGTAACACGTTTTAGAGCTAGAAATAGCAAG	173	287	289	111	246	140	248	232	260	113	181	182
YPP1-NRg-3	GGGAGCTGCGATTGGCAGCTCGAAAAGGATGGAAAATCGTTTTAGAGCTAGAAATAGCAAG	1	1	1	59	93	65	4	19	5	44	110	85
MRPL31-NRg-1	GGGAGCTGCGATTGGCAGTCCGATTATAAAGTTGAAAAGTTTTAGAGCTAGAAATAGCAAG	0	1	5	105	112	169	191	193	165	123	135	151
NFS1-NRg-7	GGGAGCTGCGATTGGCAGAGGTCACTATCAACTATTGCGTTTTAGAGCTAGAAATAGCAAG	126	206	196	79	167	90	88	149	187	84	101	94
NFS1-NRg-1	GGGAGCTGCGATTGGCAGAGATAGTCATCATATATCCCGTTTTAGAGCTAGAAATAGCAAG	28	85	9	127	149	165	1	181	265	139	213	169
URA6-NRg-10	GGGAGCTGCGATTGGCAGGGTTGAAAATATAATCAGTTGTTTTAGAGCTAGAAATAGCAAG	143	124	108	116	49	57	118	97	76	71	82	68
NFS1-NRg-9	GGGAGCTGCGATTGGCAGATCAACTATTGCGGGTAATAGTTTTAGAGCTAGAAATAGCAAG	0	0	0	99	37	82	7	8	5	75	93	67
NFS1-NRg-8	GGGAGCTGCGATTGGCAGTATCAACTATTGCGGGTAATGTTTTAGAGCTAGAAATAGCAAG	1	9	13	80	84	69	71	40	41	90	106	102
LAT1-NRg-4	GGGAGCTGCGATTGGCAGTTGTTGTTCTTTGCGTAACAGTTTTAGAGCTAGAAATAGCAAG	181	256	269	114	162	192	214	239	245	91	181	131
UBA2-TRg-5	GGGAGCTGCGATTGGCAGATTCATGCTTCCCAAGCATGGTTTTAGAGCTAGAAATAGCAAG	178	254	209	86	149	118	176	183	198	81	169	91
UBA2-TRg-4	GGGAGCTGCGATTGGCAGTGCTTCCCAAGCATGGGGCCGTTTTAGAGCTAGAAATAGCAAG	94	218	178	68	132	74	174	191	148	87	136	84
ULP1-TRg-1	GGGAGCTGCGATTGGCAGAAACAGCTTTCAGCAGGTGCGTTTTAGAGCTAGAAATAGCAAG	150	269	214	90	132	85	228	140	241	151	124	176
UBA2-TRg-2	GGGAGCTGCGATTGGCAGTGGGGCCCGGGTTCGATTCCGTTTTAGAGCTAGAAATAGCAAG	125	156	135	127	221	101	169	161	130	100	158	122
UBA2-TRg-1	GGGAGCTGCGATTGGCAGTTACGCTAAATCAAGATATTGTTTTAGAGCTAGAAATAGCAAG	2	0	9	79	133	95	103	48	61	105	126	90
ULP1-TRg-2	GGGAGCTGCGATTGGCAGCATATTAAACAGCTTTCAGCGTTTTAGAGCTAGAAATAGCAAG	206	260	314	128	182	110	307	179	160	126	184	137
PDE2-TRg-3	GGGAGCTGCGATTGGCAGTCCTCGTACAAAATTATAAAGTTTTAGAGCTAGAAATAGCAAG	36	16	38	35	54	61	20	44	55	61	23	51
ARP2-NRg-3	GGGAGCTGCGATTGGCAGTCCGTTTTCTTCCATTATATGTTTTAGAGCTAGAAATAGCAAG	0	0	0	67	56	57	5	13	6	56	60	100
ARP2-NRg-1	GGGAGCTGCGATTGGCAGTATTACTGTGATTTGTCTTCGTTTTAGAGCTAGAAATAGCAAG	33	27	23	128	213	139	270	180	199	165	162	216
TFB3-TRg-7	GGGAGCTGCGATTGGCAGGCGATGAAAGGACCTTAGCTGTTTTAGAGCTAGAAATAGCAAG	23	26	27	97	144	146	136	120	116	144	204	177
TFB3-TRg-1	GGGAGCTGCGATTGGCAGTCGACTAAATGGTCCAAATCGTTTTAGAGCTAGAAATAGCAAG	0	0	0	99	159	106	104	98	49	106	224	144
TFB3-TRg-2	GGGAGCTGCGATTGGCAGATCGACTAAATGGTCCAAATGTTTTAGAGCTAGAAATAGCAAG	0	0	0	107	169	119	66	44	50	99	166	164
PET112-NRg-3	GGGAGCTGCGATTGGCAGACTACTATTATCATAACAAAGTTTTAGAGCTAGAAATAGCAAG	167	161	218	111	109	111	205	157	148	81	91	137
PET112-NRg-1	GGGAGCTGCGATTGGCAGCTAACAATAACACTATTACTGTTTTAGAGCTAGAAATAGCAAG	79	83	103	68	90	83	152	224	126	86	80	70
AOS1-NRg-1	GGGAGCTGCGATTGGCAGTTCTAGTATCCATAACACCGGTTTTAGAGCTAGAAATAGCAAG	0	0	0	0	0	0	3	0	0	0	4	5
ATP10-TRg-1	GGGAGCTGCGATTGGCAGGGAAGAGTGCATATTTAAAAGTTTTAGAGCTAGAAATAGCAAG	60	54	54	53	68	74	136	76	102	69	90	66
PET112-NRg-4	GGGAGCTGCGATTGGCAGCTACTATTATCATAACAAAAGTTTTAGAGCTAGAAATAGCAAG	22	28	31	29	39	38	61	64	51	27	48	40
VPS27-NRg-1	GGGAGCTGCGATTGGCAGCTGCTAATGATGATTATTTCGTTTTAGAGCTAGAAATAGCAAG	55	49	87	60	95	112	205	154	151	88	161	111
COX14-NRg-5	GGGAGCTGCGATTGGCAGAGAAGCAAAGCTCAGAAGTAGTTTTAGAGCTAGAAATAGCAAG	134	149	170	98	99	119	185	129	153	81	110	117
COX14-NRg-6	GGGAGCTGCGATTGGCAGGAAATCTGCTTCCGAGAGTGGTTTTAGAGCTAGAAATAGCAAG	138	191	138	94	133	90	184	141	128	99	109	112
COX14-NRg-1	GGGAGCTGCGATTGGCAGTCCTCTCCGATTTCGTATACGTTTTAGAGCTAGAAATAGCAAG	133	230	230	107	142	117	150	145	206	82	140	109
COX14-NRg-3	GGGAGCTGCGATTGGCAGACCGGGTAACATTAATCGCAGTTTTAGAGCTAGAAATAGCAAG	14	14	16	93	136	120	167	143	91	67	98	79
COX14-NRg-2	GGGAGCTGCGATTGGCAGCCTCTCCGATTTCGTATACCGTTTTAGAGCTAGAAATAGCAAG	108	248	210	107	155	122	194	210	155	84	116	153
HAP5-NRg-4	GGGAGCTGCGATTGGCAGAATCTCCGGAAGCAATCTTAGTTTTAGAGCTAGAAATAGCAAG	2	2	3	89	69	146	129	131	83	90	69	99
MTR2-NRg-7	GGGAGCTGCGATTGGCAGTTAGAGATCTACCACCCAACGTTTTAGAGCTAGAAATAGCAAG	94	150	223	77	91	95	136	119	148	84	54	177
MTR2-NRg-1	GGGAGCTGCGATTGGCAGTTGTCCAATCAAAGAAGCATGTTTTAGAGCTAGAAATAGCAAG	0	2	0	0	0	1	0	1	0	0	0	0
SEC27-TRg-7	GGGAGCTGCGATTGGCAGATCGCGTCTGACGAATGAGCGTTTTAGAGCTAGAAATAGCAAG	0	0	0	59	180	77	0	0	0	57	156	89
MAK16-TRg-4	GGGAGCTGCGATTGGCAGTCAGATTATCAAAATGCAGTGTTTTAGAGCTAGAAATAGCAAG	100	167	86	100	197	106	230	135	135	130	117	125
MAK16-TRg-1	GGGAGCTGCGATTGGCAGTGAAAAAGTGATTGGTATAGGTTTTAGAGCTAGAAATAGCAAG	0	0	0	115	72	89	13	6	5	80	147	104
ERG10-TRg-6	GGGAGCTGCGATTGGCAGACTAGCCCACCACACGTTCGGTTTTAGAGCTAGAAATAGCAAG	30	31	53	110	156	117	199	188	124	66	104	187
SPB4-NRg-2	GGGAGCTGCGATTGGCAGTTACTACACCTCAAATCAATGTTTTAGAGCTAGAAATAGCAAG	6	4	13	39	95	107	79	74	82	81	114	110
KGD1-TRg-1	GGGAGCTGCGATTGGCAGATGATTGGCAAAGGGACTGCGTTTTAGAGCTAGAAATAGCAAG	89	145	137	147	298	136	272	268	217	163	160	185
RIM2-TRg-4	GGGAGCTGCGATTGGCAGTACATTTAGATTATTTCTTTGTTTTAGAGCTAGAAATAGCAAG	185	168	200	67	72	68	164	124	125	86	97	76
RIM2-TRg-3	GGGAGCTGCGATTGGCAGTCTCTTTTGAATCCTCGCTTGTTTTAGAGCTAGAAATAGCAAG	6	3	4	71	119	98	154	163	168	91	90	113
GRX5-TRg-8	GGGAGCTGCGATTGGCAGGTGCCGTAAAGAGTCTAAACGTTTTAGAGCTAGAAATAGCAAG	58	132	100	106	112	63	175	95	173	71	91	135
GRX5-TRg-7	GGGAGCTGCGATTGGCAGAAAGAGTCTAAACCGGTATTGTTTTAGAGCTAGAAATAGCAAG	127	70	117	96	94	154	173	90	141	70	103	101
GRX5-TRg-6	GGGAGCTGCGATTGGCAGTGGCACTGATCTGAGCTTATGTTTTAGAGCTAGAAATAGCAAG	224	313	332	105	159	149	316	219	184	152	167	160
HPR1-TRg-4	GGGAGCTGCGATTGGCAGTAGTCATCTCTTGATGTCATGTTTTAGAGCTAGAAATAGCAAG	74	117	163	91	73	137	157	199	166	82	99	76
HPR1-TRg-5	GGGAGCTGCGATTGGCAGATAGTCATCTCTTGATGTCAGTTTTAGAGCTAGAAATAGCAAG	139	238	144	94	137	106	172	145	99	100	123	128
CCT8-NRg-3	GGGAGCTGCGATTGGCAGTGACAAAAACACCATTAACTGTTTTAGAGCTAGAAATAGCAAG	32	23	2	73	127	129	68	79	61	73	80	82
CCT8-NRg-2	GGGAGCTGCGATTGGCAGTGAGGTTCAAGTTGTCTTGTGTTTTAGAGCTAGAAATAGCAAG	146	324	295	117	142	101	275	105	203	127	128	120
HPR1-TRg-2	GGGAGCTGCGATTGGCAGATTCAAGAGGCATTAAAACTGTTTTAGAGCTAGAAATAGCAAG	130	217	211	100	117	82	175	139	137	78	131	143
HPR1-TRg-3	GGGAGCTGCGATTGGCAGGATGATTTTAACAATTCAAGGTTTTAGAGCTAGAAATAGCAAG	257	263	276	74	123	74	122	151	178	100	165	107
HYP2-TRg-2	GGGAGCTGCGATTGGCAGCGTCGTCGTCGATCGGCTTTGTTTTAGAGCTAGAAATAGCAAG	28	49	75	103	115	83	134	89	112	96	117	65
YDL119C-TRg-3	GGGAGCTGCGATTGGCAGCCACATTAAATTCTCACGAGGTTTTAGAGCTAGAAATAGCAAG	92	79	100	93	107	69	163	94	132	90	89	86
YDL119C-TRg-2	GGGAGCTGCGATTGGCAGCACATTAAATTCTCACGAGGGTTTTAGAGCTAGAAATAGCAAG	64	68	83	119	131	77	174	117	135	77	126	79
YDL119C-TRg-1	GGGAGCTGCGATTGGCAGGAGGGGGTGATTGAAGTAAAGTTTTAGAGCTAGAAATAGCAAG	104	155	88	84	72	106	176	132	126	80	122	88
YDL119C-TRg-5	GGGAGCTGCGATTGGCAGTTCCACATTAAATTCTCACGGTTTTAGAGCTAGAAATAGCAAG	230	173	160	95	118	64	189	128	126	75	130	109
YDL119C-TRg-4	GGGAGCTGCGATTGGCAGTCCACATTAAATTCTCACGAGTTTTAGAGCTAGAAATAGCAAG	68	86	76	63	44	45	106	60	114	61	44	67
FAP7-NRg-5	GGGAGCTGCGATTGGCAGATATACTATTCCCTACATAAGTTTTAGAGCTAGAAATAGCAAG	113	88	80	117	100	71	163	143	129	118	107	105
CEP3-NRg-3	GGGAGCTGCGATTGGCAGTTGTAAATAGTTATCAACGCGTTTTAGAGCTAGAAATAGCAAG	121	153	201	108	115	105	198	127	158	76	104	114
YER077C-NRg-3	GGGAGCTGCGATTGGCAGAGTGTAAGTATCTTCACCAAGTTTTAGAGCTAGAAATAGCAAG	158	273	200	94	107	75	189	175	183	94	124	126
CEP3-NRg-1	GGGAGCTGCGATTGGCAGTCTCTTACGCTTAGCTTACAGTTTTAGAGCTAGAAATAGCAAG	0	0	0	162	165	132	48	59	56	106	158	179
YDR271C-NRg-9	GGGAGCTGCGATTGGCAGAATATCAAAGGGAAGACTGCGTTTTAGAGCTAGAAATAGCAAG	111	169	188	61	107	73	171	158	170	101	144	106
YDR271C-NRg-1	GGGAGCTGCGATTGGCAGCTACTAGTCGTATTACCCGTGTTTTAGAGCTAGAAATAGCAAG	215	227	249	114	147	109	224	167	238	111	148	130
YDR271C-NRg-3	GGGAGCTGCGATTGGCAGGTATTACCCGTCGGTTTCAAGTTTTAGAGCTAGAAATAGCAAG	48	65	124	82	81	40	119	77	87	52	80	38
TOR2-NRg-2	GGGAGCTGCGATTGGCAGATACAAGTAAAGCTCAGTTAGTTTTAGAGCTAGAAATAGCAAG	274	342	270	154	188	193	340	264	243	162	204	199
YDR271C-NRg-5	GGGAGCTGCGATTGGCAGGGTTTCAAGGGATATTATGGGTTTTAGAGCTAGAAATAGCAAG	52	42	68	66	80	42	125	101	69	58	113	101
TOR2-NRg-1	GGGAGCTGCGATTGGCAGGACTATGCTCTTTATGCACCGTTTTAGAGCTAGAAATAGCAAG	200	363	376	145	267	166	334	255	180	134	138	153
SUP35-TRg-4	GGGAGCTGCGATTGGCAGCTTAAATGTACATTACAACCGTTTTAGAGCTAGAAATAGCAAG	84	85	153	84	78	116	130	155	126	69	120	98
PRE7-TRg-11	GGGAGCTGCGATTGGCAGGCCTGTGACTAGTGAAGCATGTTTTAGAGCTAGAAATAGCAAG	141	195	242	89	154	133	207	171	119	59	123	122
POL5-TRg-3	GGGAGCTGCGATTGGCAGTTAACATTAATCTGAGGCTGGTTTTAGAGCTAGAAATAGCAAG	132	270	241	92	140	69	85	153	140	82	133	132
MNE1-NRg-2	GGGAGCTGCGATTGGCAGCTGAGAAATGATAACACTTTGTTTTAGAGCTAGAAATAGCAAG	136	146	184	65	118	77	142	153	151	66	75	57
MNE1-NRg-3	GGGAGCTGCGATTGGCAGTGAGAAATGATAACACTTTTGTTTTAGAGCTAGAAATAGCAAG	176	196	271	145	145	96	191	199	119	126	154	111
MNE1-NRg-1	GGGAGCTGCGATTGGCAGAACTACGCGCAGTTTGAAAGGTTTTAGAGCTAGAAATAGCAAG	15	22	33	108	146	148	154	121	148	100	130	110
POL5-TRg-8	GGGAGCTGCGATTGGCAGACGGACGCTATCATTTTACCGTTTTAGAGCTAGAAATAGCAAG	77	135	103	134	220	189	299	234	185	140	145	186
FOL1-NRg-1	GGGAGCTGCGATTGGCAGACTAATTTTGCATTTACTAAGTTTTAGAGCTAGAAATAGCAAG	193	184	187	122	155	126	181	169	195	158	131	168
GUK1-TRg-6	GGGAGCTGCGATTGGCAGTATGTGATGCGTCTTTCCGGGTTTTAGAGCTAGAAATAGCAAG	163	220	197	97	169	129	233	209	172	79	174	108
GUK1-TRg-5	GGGAGCTGCGATTGGCAGCTAATAGCAACCGTACTCATGTTTTAGAGCTAGAAATAGCAAG	14	7	31	69	128	65	37	41	25	62	89	111
RAD53-TRg-8	GGGAGCTGCGATTGGCAGACGGGAGTGACGCGTAAAATGTTTTAGAGCTAGAAATAGCAAG	13	18	31	90	109	107	30	12	18	106	180	138
GUK1-TRg-2	GGGAGCTGCGATTGGCAGTAGCATAAATGGATACACAAGTTTTAGAGCTAGAAATAGCAAG	0	0	0	56	109	48	10	5	4	84	50	49
GUK1-TRg-1	GGGAGCTGCGATTGGCAGTTGATAACTACAGTTTACTTGTTTTAGAGCTAGAAATAGCAAG	105	128	123	76	79	77	140	141	163	77	98	101
ATM1-NRg-4	GGGAGCTGCGATTGGCAGATCTGATGAAGGGCACGTATGTTTTAGAGCTAGAAATAGCAAG	91	181	90	103	139	119	251	193	144	100	154	115
ATM1-NRg-5	GGGAGCTGCGATTGGCAGGTGACCTTTGCTGTGCAAATGTTTTAGAGCTAGAAATAGCAAG	0	0	0	0	0	0	25	32	19	13	13	39
ATM1-NRg-7	GGGAGCTGCGATTGGCAGTTTGCTGTGCAAATTGGGTAGTTTTAGAGCTAGAAATAGCAAG	164	166	118	112	74	94	167	120	171	55	101	61
UBC9-TRg-3	GGGAGCTGCGATTGGCAGATTACTTCGTGTTGTATGTTGTTTTAGAGCTAGAAATAGCAAG	173	248	328	87	135	85	201	133	197	132	110	106
UBC9-TRg-1	GGGAGCTGCGATTGGCAGCAGAAACCGCGTTTAACATCGTTTTAGAGCTAGAAATAGCAAG	19	30	21	14	19	27	291	265	196	85	202	277
THS1-NRg-1	GGGAGCTGCGATTGGCAGGATGATTTATACATATCACAGTTTTAGAGCTAGAAATAGCAAG	75	111	141	88	81	125	186	144	113	107	83	109
NAM2-NRg-10	GGGAGCTGCGATTGGCAGAGACCAGGAGTAGTATGGCAGTTTTAGAGCTAGAAATAGCAAG	170	283	288	98	129	136	164	160	193	101	109	96
GPI12-NRg-7	GGGAGCTGCGATTGGCAGATTTAGGAGTACTTGTTACCGTTTTAGAGCTAGAAATAGCAAG	204	251	337	132	184	117	256	249	244	123	205	158
GPI12-NRg-6	GGGAGCTGCGATTGGCAGAAACGGCGAAGCGGGAATTTGTTTTAGAGCTAGAAATAGCAAG	3	10	4	92	88	96	0	6	0	84	86	100
GPI12-NRg-4	GGGAGCTGCGATTGGCAGATGAGATAGAAACGGCGAAGGTTTTAGAGCTAGAAATAGCAAG	40	57	38	88	144	89	124	56	104	92	108	100
YLR202C-NRg-7	GGGAGCTGCGATTGGCAGCAAGATTTATGTCGTCCGTTGTTTTAGAGCTAGAAATAGCAAG	160	325	229	80	112	130	222	172	203	98	121	120
GPI12-NRg-1	GGGAGCTGCGATTGGCAGTAACTAGTAAACCTTCTAGAGTTTTAGAGCTAGAAATAGCAAG	146	151	199	85	126	126	117	73	94	104	120	108
RPS5-NRg-5	GGGAGCTGCGATTGGCAGTGAGCGTAGAAGTTGGCCCAGTTTTAGAGCTAGAAATAGCAAG	1	7	4	65	110	83	33	33	28	87	118	87
RPS5-NRg-2	GGGAGCTGCGATTGGCAGCAAAATATTTTAGAACTAATGTTTTAGAGCTAGAAATAGCAAG	2	0	0	40	41	71	49	25	28	84	60	47
RPS5-NRg-9	GGGAGCTGCGATTGGCAGTGAGACCTCCACTAAGCCTGGTTTTAGAGCTAGAAATAGCAAG	95	194	215	86	198	105	222	193	118	62	82	118
CMC1-NRg-9	GGGAGCTGCGATTGGCAGAGGACAAAGGGAAGCCAAAGGTTTTAGAGCTAGAAATAGCAAG	0	13	0	93	120	98	130	184	138	118	166	125
YPP1-TRg-8	GGGAGCTGCGATTGGCAGGAAATAGGAGAAAACTAAACGTTTTAGAGCTAGAAATAGCAAG	1	2	11	93	88	124	16	7	7	80	100	91
YPP1-TRg-5	GGGAGCTGCGATTGGCAGATAACGAAAATATGTGCTTTGTTTTAGAGCTAGAAATAGCAAG	24	23	35	66	98	90	168	121	133	68	101	73
YPP1-TRg-4	GGGAGCTGCGATTGGCAGATATGTGCTTTAGGTGTGCAGTTTTAGAGCTAGAAATAGCAAG	193	211	159	160	198	83	203	109	152	85	122	106
CMC1-NRg-7	GGGAGCTGCGATTGGCAGACGGTATAACAAAAGGACAAGTTTTAGAGCTAGAAATAGCAAG	0	0	0	177	222	276	77	73	80	174	285	230
MRPL31-TRg-1	GGGAGCTGCGATTGGCAGCAAGAGAACGGTATAACAAAGTTTTAGAGCTAGAAATAGCAAG	175	309	221	80	155	84	167	184	113	72	104	89
CMC1-NRg-1	GGGAGCTGCGATTGGCAGAAATCTTCCTAAACTATCATGTTTTAGAGCTAGAAATAGCAAG	0	0	0	82	102	90	68	40	109	93	114	105
YPP1-TRg-3	GGGAGCTGCGATTGGCAGGGTGTGCAAGGCATAATGTGGTTTTAGAGCTAGAAATAGCAAG	8	20	43	106	142	113	154	108	130	116	133	113
CMC1-NRg-2	GGGAGCTGCGATTGGCAGACTATCATAGGTATAAATACGTTTTAGAGCTAGAAATAGCAAG	0	0	0	76	61	96	14	15	23	76	101	109
IMP2-TRg-8	GGGAGCTGCGATTGGCAGCCAATGTCATCGAAATACTGGTTTTAGAGCTAGAAATAGCAAG	133	181	197	86	124	122	145	138	170	78	86	115
IMP2-TRg-2	GGGAGCTGCGATTGGCAGCCTTAATTGAATGACTAGATGTTTTAGAGCTAGAAATAGCAAG	141	199	190	101	110	122	194	155	175	73	184	100
IMP2-TRg-7	GGGAGCTGCGATTGGCAGATACTGTGGAAGATCAAGCTGTTTTAGAGCTAGAAATAGCAAG	77	166	197	90	131	91	194	160	158	100	111	97
IMP2-TRg-6	GGGAGCTGCGATTGGCAGTGTGGAAGATCAAGCTCGGAGTTTTAGAGCTAGAAATAGCAAG	98	122	116	106	126	94	163	150	129	64	90	96
RIM9-TRg-2	GGGAGCTGCGATTGGCAGTAGTGATGAGCGTTGAGAACGTTTTAGAGCTAGAAATAGCAAG	113	321	253	117	214	193	201	153	215	78	178	127
RIM9-TRg-3	GGGAGCTGCGATTGGCAGTATAGTTTGATTTTCACCAGGTTTTAGAGCTAGAAATAGCAAG	180	177	194	106	115	112	215	180	165	117	153	118
MCM5-TRg-2	GGGAGCTGCGATTGGCAGGTTTGTTGCTATGCGGTGTGGTTTTAGAGCTAGAAATAGCAAG	51	94	121	73	126	54	159	95	126	55	83	61
MCM5-TRg-4	GGGAGCTGCGATTGGCAGTTCTCCTCCTCTTCACTCCCGTTTTAGAGCTAGAAATAGCAAG	303	464	425	174	273	227	341	239	276	152	179	229
CWC22-NRg-3	GGGAGCTGCGATTGGCAGAAAGAAGTGTAAGATGGTTGGTTTTAGAGCTAGAAATAGCAAG	138	160	159	90	100	89	166	158	194	70	140	108
AAT2-NRg-5	GGGAGCTGCGATTGGCAGGCAAGGCGACAAGGTAAATGGTTTTAGAGCTAGAAATAGCAAG	147	229	188	84	130	69	194	153	180	96	163	142
AAT2-NRg-1	GGGAGCTGCGATTGGCAGTTCTTTTGTTCATTAGAATTGTTTTAGAGCTAGAAATAGCAAG	123	211	147	84	48	58	192	117	75	71	127	98
AAT2-NRg-3	GGGAGCTGCGATTGGCAGCGTTTATATACCGACGTGCAGTTTTAGAGCTAGAAATAGCAAG	178	236	222	83	102	109	179	173	134	84	103	120
AAT2-NRg-2	GGGAGCTGCGATTGGCAGTTTGTTCATTAGAATTTGGAGTTTTAGAGCTAGAAATAGCAAG	124	130	177	86	112	69	169	178	149	96	113	141
PCP1-TRg-10	GGGAGCTGCGATTGGCAGAAGCAATATTTGCCAGGATTGTTTTAGAGCTAGAAATAGCAAG	179	284	314	103	105	141	239	136	173	143	125	109
QCR2-NRg-3	GGGAGCTGCGATTGGCAGTTGTTCTTTATATATATATTGTTTTAGAGCTAGAAATAGCAAG	2	0	0	53	45	22	115	32	42	76	51	67
YPR099C-TRg-7	GGGAGCTGCGATTGGCAGTTAGACTAGTGTGATTTGCAGTTTTAGAGCTAGAAATAGCAAG	268	362	291	167	206	194	322	214	262	156	171	224
YPR099C-TRg-4	GGGAGCTGCGATTGGCAGAGCGGGTAACCAAATACAAGGTTTTAGAGCTAGAAATAGCAAG	67	105	130	74	117	100	69	64	71	129	100	117
YPR099C-TRg-5	GGGAGCTGCGATTGGCAGTGATTTGCAGGGTGTAAAGCGTTTTAGAGCTAGAAATAGCAAG	96	263	249	70	129	95	131	129	141	69	97	107
YPR099C-TRg-3	GGGAGCTGCGATTGGCAGAATACAAGAGGTCATATTTCGTTTTAGAGCTAGAAATAGCAAG	187	214	217	101	152	131	260	192	175	123	115	143
NAN1-TRg-6	GGGAGCTGCGATTGGCAGGTTAAGGCGGCCTACTGCTTGTTTTAGAGCTAGAAATAGCAAG	179	243	246	102	171	93	237	123	102	105	84	87
VMA6-NRg-1	GGGAGCTGCGATTGGCAGTTCTTTATGCCATACCTTAAGTTTTAGAGCTAGAAATAGCAAG	7	7	34	82	184	149	145	160	107	84	114	107
VMA6-NRg-5	GGGAGCTGCGATTGGCAGTCAGCGTAACAATAGGTGCGGTTTTAGAGCTAGAAATAGCAAG	186	311	383	174	261	182	332	261	280	110	211	221
VMA6-NRg-4	GGGAGCTGCGATTGGCAGGCAGATATCAGCGTAACAATGTTTTAGAGCTAGAAATAGCAAG	47	37	91	104	137	82	177	132	155	55	154	147
ACT1-NRg-10	GGGAGCTGCGATTGGCAGAGGCGAGTTTGGTTTCAAAAGTTTTAGAGCTAGAAATAGCAAG	4	5	10	108	74	70	139	142	107	79	57	66
YKL068W-A-NRg-7	GGGAGCTGCGATTGGCAGTCGAGAAATGGCCGCACGAAGTTTTAGAGCTAGAAATAGCAAG	120	122	154	102	118	151	221	186	181	90	119	151
DSL1-NRg-2	GGGAGCTGCGATTGGCAGAGGTCAATAATAACGTTCAAGTTTTAGAGCTAGAAATAGCAAG	175	274	206	93	180	173	206	155	147	161	144	78
DSL1-NRg-1	GGGAGCTGCGATTGGCAGAAAGAGAAGTATCTTTCATGGTTTTAGAGCTAGAAATAGCAAG	8	19	20	65	75	44	207	141	130	110	148	126
YKL068W-A-NRg-4	GGGAGCTGCGATTGGCAGCATCAGAATCGAACTGTTCTGTTTTAGAGCTAGAAATAGCAAG	152	193	248	83	109	83	258	150	135	81	147	93
YKL068W-A-NRg-3	GGGAGCTGCGATTGGCAGAGATGCAAGCATGTAACATTGTTTTAGAGCTAGAAATAGCAAG	126	185	179	101	121	103	124	145	149	85	139	101
YKL068W-A-NRg-1	GGGAGCTGCGATTGGCAGAAGTCTCACTTGAAAATTCGGTTTTAGAGCTAGAAATAGCAAG	167	176	166	98	95	101	192	138	181	105	165	107
YML6-TRg-7	GGGAGCTGCGATTGGCAGAAAGGTTACTGGGTCACCCTGTTTTAGAGCTAGAAATAGCAAG	0	0	0	111	104	99	165	112	85	86	133	147
YML6-TRg-6	GGGAGCTGCGATTGGCAGAATAGAAAAGTATAATACAGGTTTTAGAGCTAGAAATAGCAAG	0	0	0	52	69	69	95	55	84	73	65	77
DBP5-TRg-1	GGGAGCTGCGATTGGCAGTTGTTACATTATTATCAACGGTTTTAGAGCTAGAAATAGCAAG	71	106	118	70	106	64	158	86	106	45	90	59
YOR102W-NRg-1	GGGAGCTGCGATTGGCAGCATTATAGAAAGCTTACAAAGTTTTAGAGCTAGAAATAGCAAG	150	166	156	63	91	84	129	110	145	64	136	90
ORC2-NRg-1	GGGAGCTGCGATTGGCAGTCTACTTTGTCTTAATTTAAGTTTTAGAGCTAGAAATAGCAAG	145	196	194	50	89	72	193	150	131	90	110	63
ERG10-TRg-2	GGGAGCTGCGATTGGCAGATAGGCCACCGTTGAGCAAAGTTTTAGAGCTAGAAATAGCAAG	13	4	19	52	151	119	73	67	114	75	106	127
ORC2-NRg-3	GGGAGCTGCGATTGGCAGTCATTTCCACCTCAATGATGGTTTTAGAGCTAGAAATAGCAAG	208	283	355	102	141	121	121	210	184	127	147	192
ORC2-NRg-5	GGGAGCTGCGATTGGCAGACCTCAATGATGCGGTGAGTGTTTTAGAGCTAGAAATAGCAAG	45	48	90	118	176	126	180	133	141	80	143	148
MDM10-NRg-1	GGGAGCTGCGATTGGCAGAAATACTAATTATTCTTAAAGTTTTAGAGCTAGAAATAGCAAG	28	12	11	54	52	57	106	51	64	68	45	44
RRF1-NRg-9	GGGAGCTGCGATTGGCAGATATAGAACGGGAATTTGGAGTTTTAGAGCTAGAAATAGCAAG	173	159	149	103	95	85	151	130	141	76	104	139
MDM10-NRg-7	GGGAGCTGCGATTGGCAGAGTGGAAAGCTAAATAAAGGGTTTTAGAGCTAGAAATAGCAAG	3	0	0	73	125	81	121	117	93	66	96	107
MDM10-NRg-5	GGGAGCTGCGATTGGCAGACACAAAGGAAGAAAGGTAGGTTTTAGAGCTAGAAATAGCAAG	0	6	0	77	127	123	136	91	96	81	126	102
TRZ1-NRg-3	GGGAGCTGCGATTGGCAGACCTAGACAGAATCATTAAAGTTTTAGAGCTAGAAATAGCAAG	30	24	37	71	87	94	82	91	69	72	68	53
MDM10-NRg-9	GGGAGCTGCGATTGGCAGGTCATGGAGCCAGAGAGCATGTTTTAGAGCTAGAAATAGCAAG	48	105	81	13	54	45	95	98	143	66	59	75
RRF1-NRg-1	GGGAGCTGCGATTGGCAGTCCATCTTTAAGCTTACGAAGTTTTAGAGCTAGAAATAGCAAG	21	46	46	62	95	114	185	88	176	103	111	136
TRZ1-NRg-8	GGGAGCTGCGATTGGCAGAAGGGCCCAAGACAAGGTTTGTTTTAGAGCTAGAAATAGCAAG	22	47	55	103	115	96	202	121	122	54	92	112
RRF1-NRg-7	GGGAGCTGCGATTGGCAGGTCATGACAGAATATAGAACGTTTTAGAGCTAGAAATAGCAAG	154	233	220	88	130	104	164	137	155	106	119	83
RPC31-NRg-4	GGGAGCTGCGATTGGCAGCGAGGCACTTCTTTGTGGAAGTTTTAGAGCTAGAAATAGCAAG	198	261	262	86	145	107	234	163	218	129	138	219
AFT1-TRg-5	GGGAGCTGCGATTGGCAGCGAGTGAACTGGTGTCACATGTTTTAGAGCTAGAAATAGCAAG	0	0	0	0	0	0	4	13	2	4	5	4
AFT1-TRg-4	GGGAGCTGCGATTGGCAGTTGGCCGTTTTAACGCAAGTGTTTTAGAGCTAGAAATAGCAAG	91	75	111	85	140	151	218	166	191	113	155	149
RPC31-NRg-1	GGGAGCTGCGATTGGCAGTTCTATAGGTTGCTGCGATGGTTTTAGAGCTAGAAATAGCAAG	27	37	28	87	82	91	133	93	87	70	112	61
RPC31-NRg-3	GGGAGCTGCGATTGGCAGCCTAGCGAGGCACTTCTTTGGTTTTAGAGCTAGAAATAGCAAG	164	204	241	106	111	98	178	146	158	93	111	115
RPC31-NRg-2	GGGAGCTGCGATTGGCAGTCATTGAGTTACACCTAGCGGTTTTAGAGCTAGAAATAGCAAG	155	189	214	95	82	140	174	192	167	70	69	122
IRA2-TRg-1	GGGAGCTGCGATTGGCAGGTATACATTATCTTTCTTCAGTTTTAGAGCTAGAAATAGCAAG	756	753	769	110	133	120	254	214	170	115	112	126
AFT1-TRg-9	GGGAGCTGCGATTGGCAGGAGTGAGGTTGAACTGCACCGTTTTAGAGCTAGAAATAGCAAG	24	45	37	139	209	125	314	205	241	168	186	140
CAT8-NRg-1	GGGAGCTGCGATTGGCAGTTACAATATCACAGGTTTAAGTTTTAGAGCTAGAAATAGCAAG	102	131	133	51	113	92	182	131	127	74	104	77
APC11-NRg-4	GGGAGCTGCGATTGGCAGACTTACCAAGGTGAAGTGCAGTTTTAGAGCTAGAAATAGCAAG	205	354	341	127	185	165	307	263	205	141	214	259
APC11-NRg-5	GGGAGCTGCGATTGGCAGTGAAGTGCATGGACCAGCAAGTTTTAGAGCTAGAAATAGCAAG	205	180	375	203	183	148	299	222	207	116	160	220
APC11-NRg-2	GGGAGCTGCGATTGGCAGTTACCCTTTATATCGAATGCGTTTTAGAGCTAGAAATAGCAAG	166	208	291	74	133	103	204	183	166	103	141	147
APC11-NRg-3	GGGAGCTGCGATTGGCAGGTGCGTTGCATAACTTACCAGTTTTAGAGCTAGAAATAGCAAG	45	44	55	89	136	106	200	158	212	89	178	108
RRN11-NRg-1	GGGAGCTGCGATTGGCAGTAGAGAATACATCCACTGTCGTTTTAGAGCTAGAAATAGCAAG	187	200	228	102	199	138	219	176	241	106	141	147
ETR1-TRg-9	GGGAGCTGCGATTGGCAGAAAAGAGTGGTTCTCCTCCAGTTTTAGAGCTAGAAATAGCAAG	128	181	172	69	114	80	219	150	180	73	122	111
ETR1-TRg-8	GGGAGCTGCGATTGGCAGAAAGAGTGGTTCTCCTCCAAGTTTTAGAGCTAGAAATAGCAAG	129	231	141	92	118	99	234	161	108	75	82	119
HEM13-TRg-1	GGGAGCTGCGATTGGCAGTTGTTAAGCTTTTATTCTCCGTTTTAGAGCTAGAAATAGCAAG	142	203	228	106	87	92	145	144	118	106	74	85
HEM13-TRg-2	GGGAGCTGCGATTGGCAGTTTGTTAAGCTTTTATTCTCGTTTTAGAGCTAGAAATAGCAAG	262	361	295	168	188	177	341	253	260	137	207	210
HEM13-TRg-4	GGGAGCTGCGATTGGCAGTCGTTTCGAAAGGCTATATAGTTTTAGAGCTAGAAATAGCAAG	1	2	0	111	124	146	207	132	164	101	152	111
HEM13-TRg-6	GGGAGCTGCGATTGGCAGGACTGCAACCAAAGCGCTGAGTTTTAGAGCTAGAAATAGCAAG	168	279	174	90	151	80	190	162	137	99	135	152
RIM1-NRg-4	GGGAGCTGCGATTGGCAGTCTACGTAAGTCTTAAACAAGTTTTAGAGCTAGAAATAGCAAG	126	225	201	86	146	157	186	113	208	88	155	142
RIM1-NRg-5	GGGAGCTGCGATTGGCAGTCTTAAACAAAGGTTTCAAAGTTTTAGAGCTAGAAATAGCAAG	119	171	179	82	88	68	141	94	130	88	105	97
RIM1-NRg-2	GGGAGCTGCGATTGGCAGATGACTTGTTATCAAATTCGGTTTTAGAGCTAGAAATAGCAAG	5	13	8	104	123	127	193	175	109	90	152	107
RIM1-NRg-3	GGGAGCTGCGATTGGCAGAGTCCTAAAAGTCCGAAAAAGTTTTAGAGCTAGAAATAGCAAG	39	78	51	71	77	76	106	100	115	51	83	69
MRP1-TRg-7	GGGAGCTGCGATTGGCAGTGCATAAGTGATGAAAAGTAGTTTTAGAGCTAGAAATAGCAAG	0	0	0	131	133	82	136	115	165	96	90	137
RIM9-NRg-1	GGGAGCTGCGATTGGCAGGGACGTCTCTACTCATTTCCGTTTTAGAGCTAGAAATAGCAAG	139	229	230	77	135	104	216	194	171	112	136	89
RIM9-NRg-3	GGGAGCTGCGATTGGCAGAGCGAGATTCGACAATAAATGTTTTAGAGCTAGAAATAGCAAG	3	8	8	26	35	20	52	41	38	34	24	36
SGT1-NRg-2	GGGAGCTGCGATTGGCAGCAGATGATGCATAAGCACTAGTTTTAGAGCTAGAAATAGCAAG	48	156	154	87	170	72	176	137	155	64	99	151
SGT1-NRg-3	GGGAGCTGCGATTGGCAGATGATGCATAAGCACTATGGGTTTTAGAGCTAGAAATAGCAAG	45	98	117	99	141	144	180	235	192	148	178	165
SGT1-NRg-1	GGGAGCTGCGATTGGCAGACACCCTAAAGTGCTTATATGTTTTAGAGCTAGAAATAGCAAG	76	92	68	92	75	124	277	114	117	112	105	93
MRPS12-TRg-9	GGGAGCTGCGATTGGCAGAATAAGATCAAGCCAGACTCGTTTTAGAGCTAGAAATAGCAAG	84	121	189	114	123	136	241	166	190	80	162	116
YTP1-TRg-3	GGGAGCTGCGATTGGCAGTATCAAGCACATAAAAGGGGGTTTTAGAGCTAGAAATAGCAAG	153	174	237	98	138	182	193	136	211	101	100	142
YTP1-TRg-2	GGGAGCTGCGATTGGCAGATCAAGCACATAAAAGGGGAGTTTTAGAGCTAGAAATAGCAAG	35	99	56	114	153	103	249	176	150	87	128	111
YTP1-TRg-4	GGGAGCTGCGATTGGCAGATATATCAAGCACATAAAAGGTTTTAGAGCTAGAAATAGCAAG	192	305	244	66	77	110	98	137	129	59	91	76
RPC19-NRg-2	GGGAGCTGCGATTGGCAGTTGTTACGTTTACCATTACCGTTTTAGAGCTAGAAATAGCAAG	128	216	244	68	122	89	182	127	156	95	165	116
RPC19-NRg-1	GGGAGCTGCGATTGGCAGTTTATACCTCAGCATTAGTAGTTTTAGAGCTAGAAATAGCAAG	1	13	2	96	112	114	22	13	31	107	157	136
MRPS8-TRg-8	GGGAGCTGCGATTGGCAGATGTAGGTAGTCTATTTATCGTTTTAGAGCTAGAAATAGCAAG	79	84	103	143	171	142	314	282	199	142	166	135
MRPS8-TRg-9	GGGAGCTGCGATTGGCAGTCTCAGTGGTCGCAACATGTGTTTTAGAGCTAGAAATAGCAAG	103	203	139	81	139	81	238	126	163	122	130	112
SRB6-TRg-2	GGGAGCTGCGATTGGCAGAGGATAAATCCAGTGTGACCGTTTTAGAGCTAGAAATAGCAAG	60	94	115	162	163	147	226	169	195	114	187	148
SRB6-TRg-3	GGGAGCTGCGATTGGCAGGTATAATGTATAATAAAATCGTTTTAGAGCTAGAAATAGCAAG	88	38	69	65	57	69	171	99	80	78	56	58
MRPS8-TRg-4	GGGAGCTGCGATTGGCAGTATGTATTAATCTTCCTATGGTTTTAGAGCTAGAAATAGCAAG	7	1	22	109	105	87	210	121	113	116	131	147
MRPS8-TRg-5	GGGAGCTGCGATTGGCAGTTATGTATTAATCTTCCTATGTTTTAGAGCTAGAAATAGCAAG	0	0	0	71	125	97	136	123	141	95	99	90
MRPS8-TRg-6	GGGAGCTGCGATTGGCAGGTTATGTATTAATCTTCCTAGTTTTAGAGCTAGAAATAGCAAG	0	4	2	88	85	81	122	119	160	115	113	88
MRPS8-TRg-2	GGGAGCTGCGATTGGCAGGAAATTAAATCGACAAACTGGTTTTAGAGCTAGAAATAGCAAG	0	0	0	91	79	134	113	137	123	46	90	134
PRP31-TRg-3	GGGAGCTGCGATTGGCAGATGTGGTCCTTTCGGCGATTGTTTTAGAGCTAGAAATAGCAAG	159	235	246	112	135	57	184	158	190	58	130	151
CAB5-NRg-4	GGGAGCTGCGATTGGCAGCCCCATTCTAGGTAAAACAAGTTTTAGAGCTAGAAATAGCAAG	0	3	2	101	113	102	16	11	11	81	103	100
TIM54-TRg-4	GGGAGCTGCGATTGGCAGAACGATCTGTATAGATAATGGTTTTAGAGCTAGAAATAGCAAG	4	0	4	94	101	77	76	96	50	78	90	77
CAB5-NRg-2	GGGAGCTGCGATTGGCAGATTCTCCCCATCCCCATTCTGTTTTAGAGCTAGAAATAGCAAG	8	16	9	93	137	152	250	180	166	82	112	128
CAB5-NRg-3	GGGAGCTGCGATTGGCAGTCCCCATTCTAGGTAAAACAGTTTTAGAGCTAGAAATAGCAAG	2	2	0	78	93	120	35	17	13	77	123	101
TIM54-TRg-1	GGGAGCTGCGATTGGCAGGCTGGAAAAAATAGTACTGAGTTTTAGAGCTAGAAATAGCAAG	1	0	0	75	107	93	33	19	31	78	122	95
CAB5-NRg-1	GGGAGCTGCGATTGGCAGCTTTCACTGAGCTTTTAATTGTTTTAGAGCTAGAAATAGCAAG	140	147	150	84	163	86	216	132	131	95	105	108
RGL1-TRg-2	GGGAGCTGCGATTGGCAGTACAAATATATACAGCATGCGTTTTAGAGCTAGAAATAGCAAG	164	217	143	94	103	87	185	112	104	74	68	63
DCP2-TRg-6	GGGAGCTGCGATTGGCAGTATTGAATTTTATTACCCTGGTTTTAGAGCTAGAAATAGCAAG	124	106	151	109	91	109	235	142	181	122	114	114
DCP2-TRg-4	GGGAGCTGCGATTGGCAGAAGCACGAATTTTACGTCTGGTTTTAGAGCTAGAAATAGCAAG	129	192	165	89	122	96	203	170	136	88	107	101
TEN1-TRg-2	GGGAGCTGCGATTGGCAGATAATGAATGCCCTTATTCTGTTTTAGAGCTAGAAATAGCAAG	1	3	0	89	105	80	84	39	60	121	108	141
TEN1-TRg-5	GGGAGCTGCGATTGGCAGGCGAAAGATTAGAAATCTTTGTTTTAGAGCTAGAAATAGCAAG	134	147	178	103	75	73	188	130	112	113	67	115
TEN1-TRg-4	GGGAGCTGCGATTGGCAGCGAAAGATTAGAAATCTTTTGTTTTAGAGCTAGAAATAGCAAG	168	191	194	86	51	52	147	131	162	73	67	78
DCP2-TRg-1	GGGAGCTGCGATTGGCAGCAAATATTGAATCCTTGTGAGTTTTAGAGCTAGAAATAGCAAG	56	57	73	115	117	128	176	179	133	66	136	133
SAH1-NRg-4	GGGAGCTGCGATTGGCAGCACGTTACTAAATAAGAGATGTTTTAGAGCTAGAAATAGCAAG	0	0	0	67	109	90	8	5	20	67	127	100
SAH1-NRg-5	GGGAGCTGCGATTGGCAGAGATTGGAAAATCTAAAATAGTTTTAGAGCTAGAAATAGCAAG	1	0	4	69	44	78	5	7	0	64	84	72
SAH1-NRg-7	GGGAGCTGCGATTGGCAGGCCTTAGCCTGTGAAAATTTGTTTTAGAGCTAGAAATAGCAAG	153	140	139	68	114	58	85	151	91	58	95	85
SAH1-NRg-1	GGGAGCTGCGATTGGCAGAGAAAGAAAGAAAAACAAATGTTTTAGAGCTAGAAATAGCAAG	0	0	0	29	33	58	13	8	5	39	69	50
SAH1-NRg-3	GGGAGCTGCGATTGGCAGAACAAATAGGAATGGAATCAGTTTTAGAGCTAGAAATAGCAAG	4	0	0	72	166	114	30	14	30	97	133	129
COQ1-NRg-1	GGGAGCTGCGATTGGCAGCTAACCCTGTTACCCTCGCTGTTTTAGAGCTAGAAATAGCAAG	11	4	9	87	128	51	184	131	116	74	107	129
COQ1-NRg-2	GGGAGCTGCGATTGGCAGTAACCCTGTTACCCTCGCTCGTTTTAGAGCTAGAAATAGCAAG	1	5	0	71	133	95	90	42	66	71	80	114
ATP15-NRg-5	GGGAGCTGCGATTGGCAGTTAACTAGACGAAAAAGGGGGTTTTAGAGCTAGAAATAGCAAG	0	0	0	87	108	72	9	6	13	80	109	102
ATP15-NRg-4	GGGAGCTGCGATTGGCAGCATTTAACTAGACGAAAAAGGTTTTAGAGCTAGAAATAGCAAG	0	0	0	0	0	0	33	38	25	8	24	30
CDC28-NRg-3	GGGAGCTGCGATTGGCAGTGGCGTTTGTTGCCCTAATAGTTTTAGAGCTAGAAATAGCAAG	209	253	199	75	70	82	182	155	88	115	107	112
SNF5-TRg-4	GGGAGCTGCGATTGGCAGTACATCTATTTTGGTTGGGTGTTTTAGAGCTAGAAATAGCAAG	129	274	200	84	140	113	192	160	170	126	150	124
VPS33-NRg-2	GGGAGCTGCGATTGGCAGTACTATTATTGAGCACACAAGTTTTAGAGCTAGAAATAGCAAG	192	332	318	200	224	153	270	299	201	150	202	204
TRM1-NRg-3	GGGAGCTGCGATTGGCAGCCCTTTGGACGAATAAAGAAGTTTTAGAGCTAGAAATAGCAAG	43	69	44	45	111	81	65	112	69	55	70	82
ALG1-TRg-8	GGGAGCTGCGATTGGCAGATCTTGAAAATGTCTCAAATGTTTTAGAGCTAGAAATAGCAAG	57	100	49	82	85	117	164	167	109	93	119	144
SCD5-TRg-2	GGGAGCTGCGATTGGCAGAGAGTTAACATTAGGAAACGGTTTTAGAGCTAGAAATAGCAAG	0	0	0	74	118	93	125	120	112	91	142	137
SCD5-TRg-3	GGGAGCTGCGATTGGCAGAAGAGTTAACATTAGGAAACGTTTTAGAGCTAGAAATAGCAAG	209	228	267	48	117	111	125	141	139	57	118	98
SCD5-TRg-5	GGGAGCTGCGATTGGCAGTTAGAAAAAGAGTTAACATTGTTTTAGAGCTAGAAATAGCAAG	1	0	0	95	119	86	67	47	20	96	136	100
SCD5-TRg-6	GGGAGCTGCGATTGGCAGTACTATTTCTAGAGAGTACTGTTTTAGAGCTAGAAATAGCAAG	170	240	181	95	100	130	154	154	126	71	95	125
PMP3-NRg-14	GGGAGCTGCGATTGGCAGTAGGGGACTGCGGAAGTGAGGTTTTAGAGCTAGAAATAGCAAG	2	1	0	89	99	92	148	108	126	87	127	131
PMP3-NRg-12	GGGAGCTGCGATTGGCAGATTAGGGGACTGCGGAAGTGGTTTTAGAGCTAGAAATAGCAAG	129	203	99	74	126	94	152	124	185	78	111	133
PMP3-NRg-10	GGGAGCTGCGATTGGCAGATTGCATCTTCCGCTATTAGGTTTTAGAGCTAGAAATAGCAAG	88	152	133	89	114	120	140	137	160	95	130	127
ARB1-NRg-2	GGGAGCTGCGATTGGCAGAAGAAGAAGAAAAACTACACGTTTTAGAGCTAGAAATAGCAAG	0	0	0	52	66	58	3	0	6	61	76	62
ARB1-NRg-4	GGGAGCTGCGATTGGCAGAAAAGCCATTAATTGAGATGGTTTTAGAGCTAGAAATAGCAAG	22	4	22	99	139	146	31	37	45	105	92	130
SOF1-NRg-1	GGGAGCTGCGATTGGCAGCAAACTACGTTAATGAAATGGTTTTAGAGCTAGAAATAGCAAG	12	8	8	61	121	97	95	61	65	61	126	95
SOF1-NRg-2	GGGAGCTGCGATTGGCAGAAAAAATGTATCGTTATGCAGTTTTAGAGCTAGAAATAGCAAG	163	194	265	97	99	94	173	175	180	71	111	102
PUP2-TRg-1	GGGAGCTGCGATTGGCAGAAAAGAGTAACCTAGGAAATGTTTTAGAGCTAGAAATAGCAAG	1	0	0	132	137	117	76	53	58	106	113	134
PUP2-TRg-2	GGGAGCTGCGATTGGCAGCGGTGGCAAAAGAGTAACCTGTTTTAGAGCTAGAAATAGCAAG	0	2	0	87	113	125	4	3	0	101	113	120
PUP2-TRg-3	GGGAGCTGCGATTGGCAGTTATCATAAACCAAGACCGGGTTTTAGAGCTAGAAATAGCAAG	0	0	0	104	127	121	5	1	2	93	105	140
ADE2-NRg-2	GGGAGCTGCGATTGGCAGGTCAATCACTTAGTATTACCGTTTTAGAGCTAGAAATAGCAAG	149	216	190	99	132	147	204	147	165	95	112	159
DCS1-TRg-2	GGGAGCTGCGATTGGCAGACTATATATCGAAGGAAAAGGTTTTAGAGCTAGAAATAGCAAG	36	68	41	64	110	66	167	126	115	83	102	98
DCS1-TRg-3	GGGAGCTGCGATTGGCAGATATCATCACTATATATCGAGTTTTAGAGCTAGAAATAGCAAG	76	70	74	62	56	86	149	151	114	78	73	130
DCS1-TRg-4	GGGAGCTGCGATTGGCAGAGTTCAGTATTAGTATAGTAGTTTTAGAGCTAGAAATAGCAAG	29	15	28	96	126	78	143	79	118	81	97	105
NOG2-NRg-2	GGGAGCTGCGATTGGCAGATCTTCAAAGTTAACACTTAGTTTTAGAGCTAGAAATAGCAAG	57	93	80	72	107	97	120	122	64	54	100	87
NOG2-NRg-1	GGGAGCTGCGATTGGCAGATTCCTCCCCTGATATTTAGGTTTTAGAGCTAGAAATAGCAAG	41	49	56	74	113	97	118	83	99	77	110	109
MTR4-TRg-1	GGGAGCTGCGATTGGCAGCCTATATAATAATTCATTTTGTTTTAGAGCTAGAAATAGCAAG	31	17	28	109	62	54	167	89	66	104	64	68
NOB1-NRg-6	GGGAGCTGCGATTGGCAGAATTCTTCTTCAATAGAACCGTTTTAGAGCTAGAAATAGCAAG	107	117	188	78	75	104	158	136	132	82	115	81
CCT8-TRg-3	GGGAGCTGCGATTGGCAGATGTTCATCACCTCCGCTAGGTTTTAGAGCTAGAAATAGCAAG	0	0	0	53	145	155	2	0	0	75	124	102
CCT8-TRg-2	GGGAGCTGCGATTGGCAGACAAGACAACTTGAACCTCAGTTTTAGAGCTAGAAATAGCAAG	0	0	0	49	97	53	3	0	2	25	48	40
CWC24-TRg-1	GGGAGCTGCGATTGGCAGATGCGCATCTCTATCTGAAGGTTTTAGAGCTAGAAATAGCAAG	117	207	183	95	79	145	157	131	112	93	101	134
CWC24-TRg-2	GGGAGCTGCGATTGGCAGCCCGCTTCTTTCCGTGCAACGTTTTAGAGCTAGAAATAGCAAG	25	55	11	62	135	104	231	181	198	97	168	107
MCM4-TRg-4	GGGAGCTGCGATTGGCAGTTCATGAAAACGCAAACACTGTTTTAGAGCTAGAAATAGCAAG	228	303	340	109	196	171	239	270	263	146	193	159
MCM4-TRg-1	GGGAGCTGCGATTGGCAGCCAGAAGAGCAACTTCGCATGTTTTAGAGCTAGAAATAGCAAG	0	0	0	146	174	149	49	21	31	129	150	177
ALG1-TRg-4	GGGAGCTGCGATTGGCAGCTCAAATTGGGTGGAAAAGAGTTTTAGAGCTAGAAATAGCAAG	75	149	116	54	88	60	106	102	52	29	96	88
MCM4-TRg-3	GGGAGCTGCGATTGGCAGAAACACTTGGTTTACTCTTTGTTTTAGAGCTAGAAATAGCAAG	89	78	112	115	107	131	212	168	144	124	88	112
SNU114-TRg-8	GGGAGCTGCGATTGGCAGCATTGCGGAAATTTTAATGCGTTTTAGAGCTAGAAATAGCAAG	7	9	4	79	90	62	138	69	96	62	131	98
SNU114-TRg-2	GGGAGCTGCGATTGGCAGTGGCAGAAAACAAGGCTTTGGTTTTAGAGCTAGAAATAGCAAG	0	0	0	62	84	97	11	2	5	88	49	78
SNU114-TRg-6	GGGAGCTGCGATTGGCAGAGGCCTGAAAAATTTCAAAGGTTTTAGAGCTAGAAATAGCAAG	0	0	0	79	95	79	2	2	2	75	70	73
APN2-NRg-2	GGGAGCTGCGATTGGCAGCGGTGAAATAGCTTCTCTCTGTTTTAGAGCTAGAAATAGCAAG	142	189	207	100	82	104	181	143	114	58	111	149
APN2-NRg-3	GGGAGCTGCGATTGGCAGCTTGGTTGCCTATCTTTTATGTTTTAGAGCTAGAAATAGCAAG	116	159	208	61	117	75	150	117	97	58	126	97
APN2-NRg-6	GGGAGCTGCGATTGGCAGTGTTTATACATCTTTAGAATGTTTTAGAGCTAGAAATAGCAAG	183	243	226	94	113	75	207	149	147	133	132	148
APN2-NRg-7	GGGAGCTGCGATTGGCAGCTTGTTAATAAAAGATTGTAGTTTTAGAGCTAGAAATAGCAAG	55	69	71	79	134	84	192	128	153	106	94	82
RPF2-TRg-1	GGGAGCTGCGATTGGCAGTGCATTATTGGAAAGTGATTGTTTTAGAGCTAGAAATAGCAAG	0	0	0	127	130	158	81	39	50	146	136	144
NSE5-NRg-3	GGGAGCTGCGATTGGCAGGGTCTTGAATTAGTTTTGAAGTTTTAGAGCTAGAAATAGCAAG	26	10	12	110	142	68	152	113	114	76	95	96
MRPS35-NRg-3	GGGAGCTGCGATTGGCAGCGTTATAGTAATGTTAGCTAGTTTTAGAGCTAGAAATAGCAAG	78	75	112	102	105	73	210	205	174	111	118	140
MRPS35-NRg-2	GGGAGCTGCGATTGGCAGATATTACTAAAAGTATGGAGGTTTTAGAGCTAGAAATAGCAAG	0	0	0	74	48	72	61	61	71	74	70	58
MRPS35-NRg-4	GGGAGCTGCGATTGGCAGATAGTAATGTTAGCTAAGGTGTTTTAGAGCTAGAAATAGCAAG	35	37	47	78	111	116	183	144	159	84	142	105
NSE5-NRg-4	GGGAGCTGCGATTGGCAGGTTTTGAAGGGCTCTCTATGGTTTTAGAGCTAGAAATAGCAAG	14	11	24	68	85	108	79	111	59	86	131	145
CDC15-NRg-1	GGGAGCTGCGATTGGCAGTAGAAGATATACCTTTTGTGGTTTTAGAGCTAGAAATAGCAAG	0	0	0	80	69	88	94	71	71	49	52	69
RRN6-NRg-2	GGGAGCTGCGATTGGCAGAAAAATTATCGTATGCCCACGTTTTAGAGCTAGAAATAGCAAG	68	112	69	71	141	112	151	129	115	108	127	127
LCB2-TRg-9	GGGAGCTGCGATTGGCAGCTATATCATAGCCAGTTAGCGTTTTAGAGCTAGAAATAGCAAG	155	142	181	74	95	92	206	82	116	72	164	114
CDC15-NRg-5	GGGAGCTGCGATTGGCAGAAGACCATCGCAAGGTGGAAGTTTTAGAGCTAGAAATAGCAAG	24	16	14	131	149	96	139	101	131	75	138	100
LCB2-TRg-4	GGGAGCTGCGATTGGCAGCAGAGGCGAAGCGCGGTGATGTTTTAGAGCTAGAAATAGCAAG	97	84	143	142	200	130	199	160	211	136	194	183
LCB2-TRg-6	GGGAGCTGCGATTGGCAGACTATCCATGCTTTAGGCAGGTTTTAGAGCTAGAAATAGCAAG	165	298	275	124	135	122	220	267	132	149	184	163
LCB2-TRg-7	GGGAGCTGCGATTGGCAGAAATGGACTATCCATGCTTTGTTTTAGAGCTAGAAATAGCAAG	282	329	328	106	123	167	239	216	193	116	121	169
TDA3-TRg-2	GGGAGCTGCGATTGGCAGTCCGTCCGAGTCCCCTTAGCGTTTTAGAGCTAGAAATAGCAAG	30	62	52	92	182	137	223	227	177	127	125	163
LCB2-TRg-2	GGGAGCTGCGATTGGCAGCGTGCTGAAACGTAAAATTAGTTTTAGAGCTAGAAATAGCAAG	193	181	199	85	123	113	187	155	144	86	97	124
PET54-TRg-1	GGGAGCTGCGATTGGCAGGGAAGTTAACAATTTAGGGTGTTTTAGAGCTAGAAATAGCAAG	6	0	10	61	96	53	188	148	141	111	108	151
NMD3-TRg-4	GGGAGCTGCGATTGGCAGAATTACGTACAATCACCGACGTTTTAGAGCTAGAAATAGCAAG	62	106	78	93	150	109	79	158	107	70	118	107
NMD3-TRg-2	GGGAGCTGCGATTGGCAGAACTATGTTTTGAGGAACCTGTTTTAGAGCTAGAAATAGCAAG	62	102	95	122	142	123	157	171	200	107	134	133
NMD3-TRg-1	GGGAGCTGCGATTGGCAGTTTATCTTTTATTTGTCGCCGTTTTAGAGCTAGAAATAGCAAG	148	255	210	99	127	118	158	184	164	73	129	109
RRN5-TRg-1	GGGAGCTGCGATTGGCAGAAAGTATAGAGAAACAGAAGGTTTTAGAGCTAGAAATAGCAAG	3	11	12	139	115	181	5	12	2	115	179	167
TTI2-NRg-3	GGGAGCTGCGATTGGCAGCGAAAAAAATAAATAAATGTGTTTTAGAGCTAGAAATAGCAAG	82	50	53	95	63	54	74	72	70	84	62	50
LSM4-TRg-2	GGGAGCTGCGATTGGCAGGACCTTCCTAATGATGGAAGGTTTTAGAGCTAGAAATAGCAAG	33	86	36	86	125	97	87	76	97	63	100	74
LSM4-TRg-1	GGGAGCTGCGATTGGCAGAATGATGGAAGCGGTAAAGAGTTTTAGAGCTAGAAATAGCAAG	57	70	84	158	177	146	140	70	95	130	224	159
NOP53-NRg-1	GGGAGCTGCGATTGGCAGATAGCATAAGTTGTAATGTAGTTTTAGAGCTAGAAATAGCAAG	0	0	0	102	125	164	11	9	5	92	89	138
LSM4-TRg-4	GGGAGCTGCGATTGGCAGACTCTTACTATCATGTTTTAGTTTTAGAGCTAGAAATAGCAAG	160	270	223	98	145	79	147	156	132	80	117	100
EMP70-NRg-5	GGGAGCTGCGATTGGCAGCACTCATTCTCAGGCAGTATGTTTTAGAGCTAGAAATAGCAAG	120	211	214	93	167	123	228	162	163	140	160	120
EMP70-NRg-4	GGGAGCTGCGATTGGCAGAGTTAAAATCACTCATTCTCGTTTTAGAGCTAGAAATAGCAAG	161	305	255	130	166	136	248	254	224	141	148	131
ATP23-NRg-5	GGGAGCTGCGATTGGCAGTTCAATATTTGGCCCACTTAGTTTTAGAGCTAGAAATAGCAAG	384	509	413	247	265	268	558	434	390	303	317	258
ATP23-NRg-7	GGGAGCTGCGATTGGCAGATTATCATATGACGAACAAAGTTTTAGAGCTAGAAATAGCAAG	92	168	110	53	80	110	111	119	145	70	91	122
ATP23-NRg-2	GGGAGCTGCGATTGGCAGATAGGTATTATTGCTCAAATGTTTTAGAGCTAGAAATAGCAAG	74	143	114	93	73	69	183	98	97	70	95	86
COX14-TRg-2	GGGAGCTGCGATTGGCAGTCTATACAGCGGTTTGGCAAGTTTTAGAGCTAGAAATAGCAAG	1	3	0	83	115	76	154	135	138	109	92	120
COX14-TRg-6	GGGAGCTGCGATTGGCAGCCCGGTATACGAAATCGGAGGTTTTAGAGCTAGAAATAGCAAG	0	0	0	94	117	75	137	91	74	88	137	120
COX14-TRg-5	GGGAGCTGCGATTGGCAGATCAGAATAAATGCATTGAAGTTTTAGAGCTAGAAATAGCAAG	0	1	3	88	69	75	111	23	100	75	72	85
COX14-TRg-4	GGGAGCTGCGATTGGCAGAGGAGCATAAATCTATACAGGTTTTAGAGCTAGAAATAGCAAG	0	0	0	92	100	107	164	90	73	102	116	80
COX14-TRg-9	GGGAGCTGCGATTGGCAGAAACACTATTTCCTCACTCTGTTTTAGAGCTAGAAATAGCAAG	168	209	195	144	114	145	237	169	194	115	147	142
COX14-TRg-8	GGGAGCTGCGATTGGCAGTCCTTGCGATTAATGTTACCGTTTTAGAGCTAGAAATAGCAAG	172	230	247	85	139	105	133	169	123	60	139	130
IQG1-TRg-1	GGGAGCTGCGATTGGCAGTTAATAGCATATCCTAAAAGGTTTTAGAGCTAGAAATAGCAAG	158	185	179	113	91	84	157	139	120	63	85	116
IMP2-NRg-1	GGGAGCTGCGATTGGCAGCCCATCTAGTCATTCAATTAGTTTTAGAGCTAGAAATAGCAAG	37	39	46	103	171	133	240	203	165	185	158	137
IMP2-NRg-2	GGGAGCTGCGATTGGCAGCCACAGTATTTCGATGACATGTTTTAGAGCTAGAAATAGCAAG	106	145	114	53	84	80	127	94	92	62	83	78
GPM1-TRg-5	GGGAGCTGCGATTGGCAGGTTGTGGCTGTTGCCAGGGAGTTTTAGAGCTAGAAATAGCAAG	0	0	0	0	0	0	5	0	0	0	3	2
RPN11-TRg-2	GGGAGCTGCGATTGGCAGATGATTTCGGACCTCCAAGGGTTTTAGAGCTAGAAATAGCAAG	148	181	267	58	109	67	145	169	145	86	88	71
YPI1-NRg-2	GGGAGCTGCGATTGGCAGACGCACGTCGCTGATGATTTGTTTTAGAGCTAGAAATAGCAAG	38	69	76	80	90	108	98	128	71	74	97	141
YPI1-NRg-1	GGGAGCTGCGATTGGCAGTTGTTTCTAAATGATAAATAGTTTTAGAGCTAGAAATAGCAAG	186	221	297	56	78	77	118	56	98	58	63	62
GPM1-TRg-2	GGGAGCTGCGATTGGCAGTGTATGGCCAAATCGCTACTGTTTTAGAGCTAGAAATAGCAAG	99	206	170	63	100	58	91	142	132	55	70	74
RPN11-TRg-7	GGGAGCTGCGATTGGCAGTCCTGGCAGTTATAAGCTCTGTTTTAGAGCTAGAAATAGCAAG	162	273	199	69	74	107	172	114	136	68	91	93
HAP4-NRg-8	GGGAGCTGCGATTGGCAGAAGCAAGAAGAAATTGATATGTTTTAGAGCTAGAAATAGCAAG	1	0	0	99	155	172	142	192	133	87	150	114
HAP4-NRg-2	GGGAGCTGCGATTGGCAGATAAAGGTAAAAAAATTAAAGTTTTAGAGCTAGAAATAGCAAG	0	0	3	28	40	38	40	16	24	36	34	25
YSF3-NRg-4	GGGAGCTGCGATTGGCAGCCGGGTGACAACGCTAACTTGTTTTAGAGCTAGAAATAGCAAG	0	0	0	83	130	78	0	2	1	77	156	130
YSF3-NRg-3	GGGAGCTGCGATTGGCAGTATGTTCTTCTCTTCTTCCCGTTTTAGAGCTAGAAATAGCAAG	30	60	42	72	133	101	146	101	117	117	97	143
ATP3-TRg-3	GGGAGCTGCGATTGGCAGCTATTGAGACTGAACCGTTTGTTTTAGAGCTAGAAATAGCAAG	0	0	0	89	112	98	202	145	166	69	154	104
ATP3-TRg-4	GGGAGCTGCGATTGGCAGCGATTAAAGAAGGCCCGGAAGTTTTAGAGCTAGAAATAGCAAG	0	0	0	52	40	29	42	16	19	113	140	159
SDS22-NRg-9	GGGAGCTGCGATTGGCAGAAGTATAGTATTAACAGGGCGTTTTAGAGCTAGAAATAGCAAG	24	5	28	67	82	67	134	99	100	102	110	62
FOL1-TRg-1	GGGAGCTGCGATTGGCAGTCATCGAAAACAGAAGAACAGTTTTAGAGCTAGAAATAGCAAG	254	405	284	131	225	215	276	207	270	130	219	159
SEC14-TRg-4	GGGAGCTGCGATTGGCAGGGTCAAATAGTGTACACATTGTTTTAGAGCTAGAAATAGCAAG	75	100	69	80	75	78	118	113	115	75	75	122
RPB11-TRg-5	GGGAGCTGCGATTGGCAGAGCTCAATATTATCATTACCGTTTTAGAGCTAGAAATAGCAAG	222	273	226	115	104	143	244	129	177	107	106	92
SEC14-TRg-3	GGGAGCTGCGATTGGCAGGATGTTCCGTACAACGCGACGTTTTAGAGCTAGAAATAGCAAG	16	56	7	93	191	156	79	97	71	90	123	88
MZM1-TRg-3	GGGAGCTGCGATTGGCAGATCATAGATCGCATTTTGACGTTTTAGAGCTAGAAATAGCAAG	112	222	157	102	122	130	159	217	130	86	157	172
AFG2-NRg-3	GGGAGCTGCGATTGGCAGAAAATAAAGATGGATCGAAGGTTTTAGAGCTAGAAATAGCAAG	26	24	41	140	138	154	119	116	130	153	174	164
SWC4-NRg-3	GGGAGCTGCGATTGGCAGTTTATCACTAAATAGCTACCGTTTTAGAGCTAGAAATAGCAAG	53	59	78	81	109	90	167	119	112	62	116	88
SWC4-NRg-4	GGGAGCTGCGATTGGCAGACTAAATAGCTACCCGGAGTGTTTTAGAGCTAGAAATAGCAAG	0	2	1	88	95	91	21	1	7	84	85	96
SMD3-NRg-6	GGGAGCTGCGATTGGCAGTTCAGTTACAATTCCTCACAGTTTTAGAGCTAGAAATAGCAAG	169	247	238	124	172	133	219	169	221	114	139	114
MDM12-NRg-8	GGGAGCTGCGATTGGCAGGGAGAATGGTTTTGATAATAGTTTTAGAGCTAGAAATAGCAAG	170	253	184	98	121	97	139	80	124	87	93	110
SMD3-NRg-5	GGGAGCTGCGATTGGCAGGTTCAGTTACAATTCCTCACGTTTTAGAGCTAGAAATAGCAAG	146	257	256	86	155	94	237	181	151	88	143	119
SMD3-NRg-2	GGGAGCTGCGATTGGCAGAGAAGTAAAAAGAGAAATATGTTTTAGAGCTAGAAATAGCAAG	12	12	11	59	39	64	79	75	101	84	73	74
YGR219W-NRg-3	GGGAGCTGCGATTGGCAGTCTTTACTTTTCCATGAAGTGTTTTAGAGCTAGAAATAGCAAG	172	221	181	88	115	111	170	200	120	96	124	115
YGR219W-NRg-7	GGGAGCTGCGATTGGCAGTTAGAGACTAGTTAATAAAAGTTTTAGAGCTAGAAATAGCAAG	31	36	30	38	23	21	110	108	82	55	60	72
FAB1-NRg-17	GGGAGCTGCGATTGGCAGAAGAAATAAAAAGACTGAAAGTTTTAGAGCTAGAAATAGCAAG	95	91	144	55	64	56	85	78	59	42	46	73
MDM12-NRg-7	GGGAGCTGCGATTGGCAGGCTAAAGATACCGTGGAGAAGTTTTAGAGCTAGAAATAGCAAG	98	170	190	79	104	121	182	224	167	82	113	131
CYC2-TRg-1	GGGAGCTGCGATTGGCAGACTTTCACTGTACAATGCATGTTTTAGAGCTAGAAATAGCAAG	70	125	126	73	147	99	177	141	179	77	142	108
IPP1-NRg-1	GGGAGCTGCGATTGGCAGACTATCGTATCTAATGACTGGTTTTAGAGCTAGAAATAGCAAG	124	121	155	60	92	160	152	134	156	91	123	113
IMG1-NRg-4	GGGAGCTGCGATTGGCAGTCTTCTTCTTCTTCTTTACTGTTTTAGAGCTAGAAATAGCAAG	0	0	0	69	73	102	120	93	156	56	107	81
IMG1-NRg-2	GGGAGCTGCGATTGGCAGCCTTTCAGCAGCTGCTCAGAGTTTTAGAGCTAGAAATAGCAAG	1	1	0	107	155	127	194	160	157	94	135	155
MRPL22-TRg-10	GGGAGCTGCGATTGGCAGGATATTCTATTAATCTTCTGGTTTTAGAGCTAGAAATAGCAAG	133	63	89	87	75	93	121	135	90	85	64	70
HRP1-TRg-3	GGGAGCTGCGATTGGCAGGCAGCGCCGAGATTTCTTGTGTTTTAGAGCTAGAAATAGCAAG	29	59	45	70	82	101	185	118	162	98	110	123
TFB2-TRg-4	GGGAGCTGCGATTGGCAGGAATGGCTGAACTATGCACTGTTTTAGAGCTAGAAATAGCAAG	172	323	210	106	152	113	209	214	218	96	162	128
TFB2-TRg-7	GGGAGCTGCGATTGGCAGAGGTGCTGCATGATAGCGAAGTTTTAGAGCTAGAAATAGCAAG	19	36	31	110	110	116	221	155	179	101	192	148
TFB2-TRg-6	GGGAGCTGCGATTGGCAGGATAGCGAAGGGAAAGATTTGTTTTAGAGCTAGAAATAGCAAG	54	91	80	89	100	102	287	127	149	126	111	113
TFB2-TRg-8	GGGAGCTGCGATTGGCAGAAGGTGCTGCATGATAGCGAGTTTTAGAGCTAGAAATAGCAAG	8	26	28	102	170	124	267	173	184	78	141	150
YDR230W-NRg-4	GGGAGCTGCGATTGGCAGAAACGTTTGTGTGGTTTCCTGTTTTAGAGCTAGAAATAGCAAG	105	104	172	55	121	72	153	145	165	70	82	116
SMI1-TRg-3	GGGAGCTGCGATTGGCAGCGAAAAATTGAAAATATACAGTTTTAGAGCTAGAAATAGCAAG	47	35	49	54	63	97	80	54	64	74	60	71
TPI1-TRg-3	GGGAGCTGCGATTGGCAGTGCTGTAACAGGGAATATAAGTTTTAGAGCTAGAAATAGCAAG	133	171	134	78	101	74	107	146	61	92	109	148
TPI1-TRg-5	GGGAGCTGCGATTGGCAGTTTGGCTCGGCTGCTGTAACGTTTTAGAGCTAGAAATAGCAAG	117	203	191	90	159	72	193	191	200	61	101	109
TPI1-TRg-4	GGGAGCTGCGATTGGCAGTTGGCTCGGCTGCTGTAACAGTTTTAGAGCTAGAAATAGCAAG	132	253	206	71	127	77	105	93	129	86	101	88
TPI1-TRg-7	GGGAGCTGCGATTGGCAGCAAAGGAGCCTATATACCTTGTTTTAGAGCTAGAAATAGCAAG	181	279	119	58	93	78	120	97	136	67	94	84
TPI1-TRg-6	GGGAGCTGCGATTGGCAGGAGCCTATATACCTTTGGCTGTTTTAGAGCTAGAAATAGCAAG	221	178	251	76	106	69	174	120	97	90	164	155
PRE2-TRg-9	GGGAGCTGCGATTGGCAGGTCGCAGGAAAGAGCCTCTCGTTTTAGAGCTAGAAATAGCAAG	108	205	239	68	80	116	106	99	91	70	93	98
SNU56-NRg-1	GGGAGCTGCGATTGGCAGTTTTGCTTATATTAGTCGAAGTTTTAGAGCTAGAAATAGCAAG	131	152	86	79	99	59	165	116	140	96	139	104
SNU56-NRg-3	GGGAGCTGCGATTGGCAGGAAGTAATTAAAGATCATGTGTTTTAGAGCTAGAAATAGCAAG	161	226	246	105	100	122	209	123	121	88	108	112
SNU56-NRg-2	GGGAGCTGCGATTGGCAGTTCTAGCTCAAATAAAAAAAGTTTTAGAGCTAGAAATAGCAAG	13	17	30	34	37	61	23	35	51	33	36	39
MET18-TRg-5	GGGAGCTGCGATTGGCAGGCTAGGACATACTTCGAGATGTTTTAGAGCTAGAAATAGCAAG	127	177	203	91	129	124	258	161	188	102	156	144
PRO3-NRg-1	GGGAGCTGCGATTGGCAGTTGTTACACCGTTCTTAACCGTTTTAGAGCTAGAAATAGCAAG	90	176	145	115	167	86	230	207	196	71	200	125
PRO3-NRg-3	GGGAGCTGCGATTGGCAGTAGTAATAAATGGCATTCTAGTTTTAGAGCTAGAAATAGCAAG	16	36	20	90	103	69	98	77	73	82	128	135
PRO3-NRg-4	GGGAGCTGCGATTGGCAGCATTCTATGGCAATGTATGTGTTTTAGAGCTAGAAATAGCAAG	89	96	136	76	105	105	179	179	180	75	89	111
PRO3-NRg-7	GGGAGCTGCGATTGGCAGGATATTACACCTTCTTTTGCGTTTTAGAGCTAGAAATAGCAAG	191	267	223	102	169	98	191	213	174	125	194	151
PRO3-NRg-6	GGGAGCTGCGATTGGCAGGTAGGTTTAAGGAGTGACTCGTTTTAGAGCTAGAAATAGCAAG	116	227	187	67	85	87	234	161	132	81	108	128
NRD1-NRg-13	GGGAGCTGCGATTGGCAGACCTCCTCCGCTCCGACCGGGTTTTAGAGCTAGAAATAGCAAG	1	13	8	95	179	123	21	16	10	82	132	153
NRD1-NRg-10	GGGAGCTGCGATTGGCAGTAACGAGGAATGGAACATGGGTTTTAGAGCTAGAAATAGCAAG	0	0	0	71	121	99	10	3	4	72	100	133
NRD1-NRg-11	GGGAGCTGCGATTGGCAGGAGGAATGGAACATGGAGGAGTTTTAGAGCTAGAAATAGCAAG	0	0	5	70	113	110	21	0	12	85	141	92
RPE1-NRg-2	GGGAGCTGCGATTGGCAGCGGGCGGATTCTTTCTATTCGTTTTAGAGCTAGAAATAGCAAG	151	181	230	88	95	85	186	80	102	64	85	126
DCS1-NRg-5	GGGAGCTGCGATTGGCAGCTAAAAAGTGCAGGTGCGGCGTTTTAGAGCTAGAAATAGCAAG	193	178	222	144	163	127	289	213	203	115	164	150
DCS1-NRg-2	GGGAGCTGCGATTGGCAGAAAGACTCCCTAAAAAGTGCGTTTTAGAGCTAGAAATAGCAAG	51	33	58	72	124	148	200	137	146	60	136	112
DCS1-NRg-1	GGGAGCTGCGATTGGCAGATTCGATCATCCAAAAGAGTGTTTTAGAGCTAGAAATAGCAAG	19	26	30	124	140	110	164	122	149	109	138	176
AEP1-NRg-5	GGGAGCTGCGATTGGCAGTGAACGTTGGCAGCGAAAAAGTTTTAGAGCTAGAAATAGCAAG	52	104	131	51	76	74	92	107	72	69	93	82
YJR012C-TRg-1	GGGAGCTGCGATTGGCAGTCACTTTGAAATTAGCGTCCGTTTTAGAGCTAGAAATAGCAAG	136	230	305	91	159	127	207	142	141	86	101	107
CDC36-NRg-6	GGGAGCTGCGATTGGCAGATCATTGTTACAGGAACACCGTTTTAGAGCTAGAAATAGCAAG	92	198	132	72	158	155	232	207	213	88	162	146
CDC36-NRg-5	GGGAGCTGCGATTGGCAGGGACCGAATATCATTGTTACGTTTTAGAGCTAGAAATAGCAAG	187	327	268	107	226	139	219	235	150	120	168	163
CDC36-NRg-4	GGGAGCTGCGATTGGCAGAAGATGGAAGCAAGACGGTAGTTTTAGAGCTAGAAATAGCAAG	158	264	268	95	136	107	182	117	95	98	133	95
CDC36-NRg-3	GGGAGCTGCGATTGGCAGATATAAAGATGGAAGCAAGAGTTTTAGAGCTAGAAATAGCAAG	119	178	110	73	64	89	106	134	101	85	80	105
CDC36-NRg-1	GGGAGCTGCGATTGGCAGCATACACAAGACTCGTAGAAGTTTTAGAGCTAGAAATAGCAAG	55	87	72	69	119	86	173	197	186	97	153	108
COQ6-NRg-2	GGGAGCTGCGATTGGCAGGTCGTATCACAATTCCAGAAGTTTTAGAGCTAGAAATAGCAAG	4	1	11	54	61	90	96	131	118	77	81	77
COQ6-NRg-1	GGGAGCTGCGATTGGCAGTGTCGTATCACAATTCCAGAGTTTTAGAGCTAGAAATAGCAAG	134	218	276	113	134	125	262	219	143	78	123	98
COQ6-NRg-6	GGGAGCTGCGATTGGCAGGGTTTGCCTCCTTAGCTTAGGTTTTAGAGCTAGAAATAGCAAG	158	220	214	73	135	58	144	82	137	69	130	133
STT4-NRg-1	GGGAGCTGCGATTGGCAGGTTTGATGATATCAGCCAAAGTTTTAGAGCTAGAAATAGCAAG	124	141	166	52	150	76	150	120	138	68	76	87
AUR1-NRg-6	GGGAGCTGCGATTGGCAGCATATCATTTCTGGGAGCTGGTTTTAGAGCTAGAAATAGCAAG	208	240	204	116	118	107	257	168	186	95	107	135
AUR1-NRg-2	GGGAGCTGCGATTGGCAGATAACTTTTCATATCATTTCGTTTTAGAGCTAGAAATAGCAAG	141	172	136	70	50	96	99	89	92	54	92	84
SEC61-TRg-4	GGGAGCTGCGATTGGCAGTTCTCTCTCATTCTTTCTTTGTTTTAGAGCTAGAAATAGCAAG	11	25	3	95	50	67	154	59	69	122	77	66
SEC61-TRg-5	GGGAGCTGCGATTGGCAGTTCACACTTGTTACCCGGCGGTTTTAGAGCTAGAAATAGCAAG	118	170	192	78	189	118	199	142	146	117	120	150
SEC61-TRg-2	GGGAGCTGCGATTGGCAGCCTGCCTTGAATTGGCGTTAGTTTTAGAGCTAGAAATAGCAAG	3	1	7	100	145	82	76	44	38	66	136	137
AUR1-NRg-9	GGGAGCTGCGATTGGCAGTATTTCACAAGACATGCAAAGTTTTAGAGCTAGAAATAGCAAG	166	220	243	67	83	111	145	75	125	63	124	101
HRP1-NRg-6	GGGAGCTGCGATTGGCAGGAAATCTCGGCGCTGCTCGTGTTTTAGAGCTAGAAATAGCAAG	58	78	64	80	118	107	156	178	150	95	105	134
HRP1-NRg-5	GGGAGCTGCGATTGGCAGCTTTGTCCAACAAGAAATCTGTTTTAGAGCTAGAAATAGCAAG	32	15	35	75	99	119	143	116	123	54	109	62
SDS22-NRg-3	GGGAGCTGCGATTGGCAGCCTTAATATATAATAATTCGGTTTTAGAGCTAGAAATAGCAAG	6	0	13	54	55	56	85	28	61	49	43	52
YJL175W-NRg-8	GGGAGCTGCGATTGGCAGCGTCTTTGGCCAAGATAATGGTTTTAGAGCTAGAAATAGCAAG	124	257	209	106	171	106	171	157	179	96	123	113
PUP3-NRg-5	GGGAGCTGCGATTGGCAGTTAAAATGGACGGTAAATGTGTTTTAGAGCTAGAAATAGCAAG	174	247	293	73	122	85	197	147	147	73	124	72
PUP3-NRg-2	GGGAGCTGCGATTGGCAGACACCACGTTAATAGCGATCGTTTTAGAGCTAGAAATAGCAAG	439	678	743	266	376	261	304	188	271	224	283	348
SEC13-NRg-13	GGGAGCTGCGATTGGCAGTCTATACAAACCACATCATAGTTTTAGAGCTAGAAATAGCAAG	280	299	306	125	178	133	270	202	188	141	186	141
SEC13-NRg-10	GGGAGCTGCGATTGGCAGGAAAACTTTCGGGTAATGCGGTTTTAGAGCTAGAAATAGCAAG	0	0	0	100	107	71	0	0	0	86	113	96
RHO3-TRg-5	GGGAGCTGCGATTGGCAGATTACCCGTCATAGATATACGTTTTAGAGCTAGAAATAGCAAG	59	74	72	86	87	80	146	102	83	74	68	78
RHO3-TRg-4	GGGAGCTGCGATTGGCAGCTGGTGCCATTACCCGTTAAGTTTTAGAGCTAGAAATAGCAAG	22	10	10	61	102	91	71	47	40	76	125	122
GPI16-NRg-12	GGGAGCTGCGATTGGCAGAGACTAGTGCTGACCGGGATGTTTTAGAGCTAGAAATAGCAAG	125	113	163	150	249	165	364	175	153	121	167	201
TAH18-TRg-2	GGGAGCTGCGATTGGCAGTCTTAATTACTAAGCATTTGGTTTTAGAGCTAGAAATAGCAAG	48	68	55	112	107	87	157	157	130	92	147	100
TAH18-TRg-3	GGGAGCTGCGATTGGCAGTATCTTGTAAATACTTTGTCGTTTTAGAGCTAGAAATAGCAAG	249	269	194	98	121	81	203	116	168	82	129	127
MON2-NRg-5	GGGAGCTGCGATTGGCAGGGCTTTATTTAGCTGGGCTTGTTTTAGAGCTAGAAATAGCAAG	1	0	3	103	153	101	63	58	20	77	133	115
MON2-NRg-4	GGGAGCTGCGATTGGCAGTCTACAGGCTTTATTTAGCTGTTTTAGAGCTAGAAATAGCAAG	25	10	57	102	137	127	87	79	89	62	82	123
MON2-NRg-7	GGGAGCTGCGATTGGCAGTATTAACACGGACGATTTAAGTTTTAGAGCTAGAAATAGCAAG	57	110	51	42	74	68	56	105	91	39	47	53
NOP2-TRg-3	GGGAGCTGCGATTGGCAGGGTATATAGATTTGTAATTCGTTTTAGAGCTAGAAATAGCAAG	233	246	278	131	141	152	231	160	162	135	76	121
SNU56-TRg-2	GGGAGCTGCGATTGGCAGCTAATAAACAGATGATATTTGTTTTAGAGCTAGAAATAGCAAG	104	122	98	80	62	44	106	86	78	62	84	73
SNU56-TRg-1	GGGAGCTGCGATTGGCAGCTTATTCTCATGATTGCTACGTTTTAGAGCTAGAAATAGCAAG	73	216	89	43	118	60	85	120	89	41	91	58
TSR4-TRg-1	GGGAGCTGCGATTGGCAGATATACTGCCAGCATGGAAGGTTTTAGAGCTAGAAATAGCAAG	19	29	35	166	182	188	243	246	206	169	235	241
TSR4-TRg-6	GGGAGCTGCGATTGGCAGTGGGGTAAAGTGGTTTTGTTGTTTTAGAGCTAGAAATAGCAAG	220	271	238	79	117	141	208	109	174	114	133	132
RRP14-TRg-3	GGGAGCTGCGATTGGCAGTAAAGTAGAGTGGTTTAATTGTTTTAGAGCTAGAAATAGCAAG	245	209	234	126	68	113	166	135	160	108	100	105
SNF2-TRg-6	GGGAGCTGCGATTGGCAGCGGGGCCATCCTGAGGCGGTGTTTTAGAGCTAGAAATAGCAAG	1	0	0	160	121	131	169	114	56	140	151	197
YCL041C-TRg-6	GGGAGCTGCGATTGGCAGTGACACCACGCCCAAGATAGGTTTTAGAGCTAGAAATAGCAAG	229	362	270	51	128	72	202	125	178	73	140	103
YCL041C-TRg-7	GGGAGCTGCGATTGGCAGGTGACACCACGCCCAAGATAGTTTTAGAGCTAGAAATAGCAAG	93	66	76	85	114	92	162	138	121	74	123	74
EMG1-TRg-5	GGGAGCTGCGATTGGCAGGTAACGCCTTTGAGTGCTTAGTTTTAGAGCTAGAAATAGCAAG	135	196	222	70	131	86	200	205	96	88	86	107
EMG1-TRg-4	GGGAGCTGCGATTGGCAGTAACGCCTTTGAGTGCTTACGTTTTAGAGCTAGAAATAGCAAG	210	269	319	117	187	113	190	191	202	106	156	150
EMG1-TRg-1	GGGAGCTGCGATTGGCAGTGCCAGCATCATTCGTTATAGTTTTAGAGCTAGAAATAGCAAG	147	264	178	68	98	66	165	88	119	49	111	127
SMD2-NRg-3	GGGAGCTGCGATTGGCAGAATATCACGATAGGACAAATGTTTTAGAGCTAGAAATAGCAAG	0	0	0	119	110	145	115	91	63	120	134	164
RSC4-TRg-2	GGGAGCTGCGATTGGCAGAAAATCACATTTGACGAATTGTTTTAGAGCTAGAAATAGCAAG	5	7	1	114	145	100	47	48	36	107	99	188
RSC4-TRg-1	GGGAGCTGCGATTGGCAGAAACAACAAAAGCATGCTAGGTTTTAGAGCTAGAAATAGCAAG	0	2	0	119	186	146	8	2	5	117	163	112
HSP10-TRg-1	GGGAGCTGCGATTGGCAGGTACAAACTTATTATGTGCTGTTTTAGAGCTAGAAATAGCAAG	277	165	214	123	110	62	209	101	130	83	147	96
MSR1-TRg-2	GGGAGCTGCGATTGGCAGCCGAATTCTCCACTTAACGAGTTTTAGAGCTAGAAATAGCAAG	3	0	3	127	192	180	277	177	184	111	137	147
MSR1-TRg-3	GGGAGCTGCGATTGGCAGTTCTGGAAGAGGTTAGGAATGTTTTAGAGCTAGAAATAGCAAG	15	19	34	83	116	100	238	99	132	137	143	140
MSR1-TRg-4	GGGAGCTGCGATTGGCAGTCATAGTTCTGGAAGAGGTTGTTTTAGAGCTAGAAATAGCAAG	102	129	160	73	107	80	190	117	99	98	109	51
HSP10-TRg-5	GGGAGCTGCGATTGGCAGTCGTGTGAAGGTCATTAACGGTTTTAGAGCTAGAAATAGCAAG	82	208	104	69	143	77	162	163	183	97	82	142
HSP10-TRg-7	GGGAGCTGCGATTGGCAGATTCGTGTGAAGGTCATTAAGTTTTAGAGCTAGAAATAGCAAG	61	79	77	111	160	132	246	205	182	141	165	152
RTC6-NRg-1	GGGAGCTGCGATTGGCAGATAAAAGCACCACCTTCTACGTTTTAGAGCTAGAAATAGCAAG	180	216	216	79	83	126	182	150	148	87	118	147
POL30-TRg-1	GGGAGCTGCGATTGGCAGTTTTCGTACTTTGCTTCCTCGTTTTAGAGCTAGAAATAGCAAG	56	100	39	93	131	131	150	172	194	62	88	96
YIP1-TRg-8	GGGAGCTGCGATTGGCAGTATTGTACGACTTTTATAACGTTTTAGAGCTAGAAATAGCAAG	169	317	208	95	165	132	143	165	173	98	157	108
UBC1-NRg-1	GGGAGCTGCGATTGGCAGTTTACCTATACGCCCGCGATGTTTTAGAGCTAGAAATAGCAAG	255	227	271	88	123	76	282	91	135	78	161	78
YIP1-TRg-1	GGGAGCTGCGATTGGCAGATAACAGCTACAAATTGGACGTTTTAGAGCTAGAAATAGCAAG	54	87	94	74	117	160	156	80	125	69	123	100
YIP1-TRg-2	GGGAGCTGCGATTGGCAGTATAACAGCTACAAATTGGAGTTTTAGAGCTAGAAATAGCAAG	101	171	114	59	96	70	147	112	127	94	115	119
YIP1-TRg-3	GGGAGCTGCGATTGGCAGATCTTATAACAGCTACAAATGTTTTAGAGCTAGAAATAGCAAG	2	0	0	141	107	130	127	96	82	110	147	135
YIP1-TRg-4	GGGAGCTGCGATTGGCAGATTATTTTGCTATTTGAGTGGTTTTAGAGCTAGAAATAGCAAG	13	23	26	95	110	91	151	97	69	78	112	79
UBC1-NRg-2	GGGAGCTGCGATTGGCAGGCCCCTCCAAATATTTCAGAGTTTTAGAGCTAGAAATAGCAAG	155	241	297	94	102	105	137	116	120	75	79	109
YIP1-TRg-6	GGGAGCTGCGATTGGCAGTATCACGAAAATTTTCACTTGTTTTAGAGCTAGAAATAGCAAG	208	247	189	120	91	115	231	104	110	64	119	110
YIP1-TRg-7	GGGAGCTGCGATTGGCAGATTGTACGACTTTTATAACTGTTTTAGAGCTAGAAATAGCAAG	187	323	285	149	171	145	187	206	231	135	182	182
SPC42-TRg-3	GGGAGCTGCGATTGGCAGCGCGTCGTGGTTGGTGAACCGTTTTAGAGCTAGAAATAGCAAG	0	0	0	58	88	101	0	0	0	54	64	104
SPC42-TRg-5	GGGAGCTGCGATTGGCAGATGGCTTCTATTACGCGTCGGTTTTAGAGCTAGAAATAGCAAG	0	4	16	124	190	124	267	143	94	114	123	154
OXA1-NRg-2	GGGAGCTGCGATTGGCAGCGTGAACAGATACGTATAGAGTTTTAGAGCTAGAAATAGCAAG	0	0	0	76	137	143	146	135	107	103	141	152
YOR203W-TRg-6	GGGAGCTGCGATTGGCAGTGTCGAACTTGGTTTGCAAAGTTTTAGAGCTAGAAATAGCAAG	214	232	246	111	164	148	241	205	187	130	157	158
MSK1-NRg-5	GGGAGCTGCGATTGGCAGAAGAGCACTCCGCGGCGCCCGTTTTAGAGCTAGAAATAGCAAG	0	0	0	77	129	70	91	75	114	68	94	114
COX7-TRg-1	GGGAGCTGCGATTGGCAGTAGGGGCAGGTTTGAAAAGGGTTTTAGAGCTAGAAATAGCAAG	0	0	0	59	109	136	152	166	137	84	153	99
COX7-TRg-6	GGGAGCTGCGATTGGCAGTCCGAGAAATCCGGCCTGGTGTTTTAGAGCTAGAAATAGCAAG	0	0	0	98	112	101	152	108	114	52	81	81
COX7-TRg-4	GGGAGCTGCGATTGGCAGCGAGAAATCCGGCCTGGTAGGTTTTAGAGCTAGAAATAGCAAG	210	222	155	126	89	98	243	215	140	111	130	138
COX7-TRg-5	GGGAGCTGCGATTGGCAGCCGAGAAATCCGGCCTGGTAGTTTTAGAGCTAGAAATAGCAAG	0	0	0	108	109	97	231	199	132	112	120	113
MZM1-NRg-2	GGGAGCTGCGATTGGCAGGATGTGACGAATATCTAAAAGTTTTAGAGCTAGAAATAGCAAG	92	115	91	86	85	94	134	115	89	80	100	81
MZM1-NRg-1	GGGAGCTGCGATTGGCAGTAGTAAGACCAAAATTAATTGTTTTAGAGCTAGAAATAGCAAG	43	29	37	56	100	78	89	124	104	69	58	59
SDH7-NRg-3	GGGAGCTGCGATTGGCAGTAGCGTACTGGTTAATAACAGTTTTAGAGCTAGAAATAGCAAG	97	111	188	59	80	60	114	138	134	73	108	79
PRE2-TRg-10	GGGAGCTGCGATTGGCAGGTTGGATGTTGCGCTGTCGCGTTTTAGAGCTAGAAATAGCAAG	145	191	164	78	99	95	172	138	142	69	107	87
SDH7-NRg-7	GGGAGCTGCGATTGGCAGCATCAGCTGGGAAAGAGGCGGTTTTAGAGCTAGAAATAGCAAG	54	84	74	102	137	103	208	100	93	64	76	122
SDH7-NRg-5	GGGAGCTGCGATTGGCAGGCACTTCCTCCGCATCAGCTGTTTTAGAGCTAGAAATAGCAAG	177	422	306	128	210	141	184	192	261	138	144	191
SDH7-NRg-4	GGGAGCTGCGATTGGCAGAGCACTTCCTCCGCATCAGCGTTTTAGAGCTAGAAATAGCAAG	139	220	227	59	153	93	145	148	194	83	145	135
RRG7-TRg-3	GGGAGCTGCGATTGGCAGTGTAAGCCAAGCCGCTTCATGTTTTAGAGCTAGAAATAGCAAG	97	146	124	112	133	93	265	234	238	98	216	150
RRG7-TRg-2	GGGAGCTGCGATTGGCAGAACTGAAAAGCAAAACAACAGTTTTAGAGCTAGAAATAGCAAG	22	7	35	94	130	132	169	148	167	133	106	129
RRG7-TRg-4	GGGAGCTGCGATTGGCAGTACAATATCATTTAGCGCTAGTTTTAGAGCTAGAAATAGCAAG	165	307	215	90	116	104	234	223	140	95	115	128
YTP1-NRg-11	GGGAGCTGCGATTGGCAGGGATTTCAAACGGAAGGAATGTTTTAGAGCTAGAAATAGCAAG	158	167	173	88	74	93	183	157	120	95	120	139
KEI1-NRg-2	GGGAGCTGCGATTGGCAGTTATTGAAGAGGGATGCGTTGTTTTAGAGCTAGAAATAGCAAG	3	0	0	120	140	129	38	38	18	95	168	101
YDL016C-NRg-8	GGGAGCTGCGATTGGCAGTGGAATCAAGAATGCTCTTCGTTTTAGAGCTAGAAATAGCAAG	174	271	340	97	121	99	187	163	194	70	134	117
NFU1-TRg-3	GGGAGCTGCGATTGGCAGAGGACCACTTAGCGGAGTCCGTTTTAGAGCTAGAAATAGCAAG	171	228	211	82	172	136	232	165	143	91	171	101
NFU1-TRg-2	GGGAGCTGCGATTGGCAGATAAAAAGAAGCGTATTTAGGTTTTAGAGCTAGAAATAGCAAG	8	5	8	45	81	35	102	75	73	59	53	83
TIF34-TRg-2	GGGAGCTGCGATTGGCAGAAGAGGCGAGGTATATCTTAGTTTTAGAGCTAGAAATAGCAAG	0	0	0	49	81	79	0	7	0	69	111	58
BET1-NRg-1	GGGAGCTGCGATTGGCAGGTTTGTTTTCTACCATTCCTGTTTTAGAGCTAGAAATAGCAAG	1	0	0	60	100	69	23	26	19	99	71	81
RET3-TRg-3	GGGAGCTGCGATTGGCAGAAAACACGTTTGCATTGTTTGTTTTAGAGCTAGAAATAGCAAG	0	0	0	104	131	109	13	6	10	147	132	127
RET3-TRg-1	GGGAGCTGCGATTGGCAGATTGTTTAGGCTACAAGGTGGTTTTAGAGCTAGAAATAGCAAG	0	0	0	124	110	86	4	13	0	92	162	164
YNR042W-NRg-2	GGGAGCTGCGATTGGCAGTGGAATCAAGTCTACCGCTTGTTTTAGAGCTAGAAATAGCAAG	159	241	229	79	188	144	213	200	141	79	164	151
TIM12-TRg-1	GGGAGCTGCGATTGGCAGGTAACGAGTTTGTAGATTAGGTTTTAGAGCTAGAAATAGCAAG	38	57	44	100	135	106	163	156	194	95	136	116
TIM12-TRg-3	GGGAGCTGCGATTGGCAGATCTTCTTTTATGTACTAGTGTTTTAGAGCTAGAAATAGCAAG	175	196	191	84	97	69	151	142	146	80	94	70
TIM12-TRg-2	GGGAGCTGCGATTGGCAGTCTTCTTTTATGTACTAGTAGTTTTAGAGCTAGAAATAGCAAG	222	288	267	96	96	85	213	126	165	106	109	103
LIP5-TRg-6	GGGAGCTGCGATTGGCAGGGTAGTTTAGATAAACTTCGGTTTTAGAGCTAGAAATAGCAAG	123	131	133	96	98	77	140	84	85	86	86	105
LIP5-TRg-4	GGGAGCTGCGATTGGCAGTTTCAATAGTTGTTATTACCGTTTTAGAGCTAGAAATAGCAAG	156	129	164	72	74	92	121	149	115	95	113	59
AEP3-TRg-11	GGGAGCTGCGATTGGCAGCATAAAAGTATTATTGGTTTGTTTTAGAGCTAGAAATAGCAAG	27	5	18	83	74	83	183	139	88	84	70	95
LIP5-TRg-1	GGGAGCTGCGATTGGCAGATCCAGTTTTGTCAGTTATGGTTTTAGAGCTAGAAATAGCAAG	216	204	243	77	94	139	232	172	185	81	95	111
MRS1-TRg-4	GGGAGCTGCGATTGGCAGTCCGTTTCAACAACGGAAAAGTTTTAGAGCTAGAAATAGCAAG	2	6	2	64	123	136	122	149	157	38	105	106
CDC12-NRg-2	GGGAGCTGCGATTGGCAGGGTGATTTCGAAAAAAATTTGTTTTAGAGCTAGAAATAGCAAG	20	15	10	65	73	68	104	84	91	65	69	79
SNF1-TRg-8	GGGAGCTGCGATTGGCAGTGATGATGGGACTCGAGACCGTTTTAGAGCTAGAAATAGCAAG	123	265	301	88	195	118	173	143	156	71	106	132
SMC2-TRg-6	GGGAGCTGCGATTGGCAGTGAAGCATTGCTTCATGGAGGTTTTAGAGCTAGAAATAGCAAG	11	26	42	63	145	111	174	144	113	106	113	87
CDC8-NRg-1	GGGAGCTGCGATTGGCAGTAGTTTAGAAGCGTACTTCTGTTTTAGAGCTAGAAATAGCAAG	19	42	77	99	95	95	180	136	190	96	108	100
CDC8-NRg-2	GGGAGCTGCGATTGGCAGAGTTTAGAAGCGTACTTCTTGTTTTAGAGCTAGAAATAGCAAG	2	5	0	111	110	133	87	64	96	94	153	93
ILS1-TRg-1	GGGAGCTGCGATTGGCAGTTAACCTTTTATACGATGGCGTTTTAGAGCTAGAAATAGCAAG	187	328	269	126	175	121	233	190	170	116	212	199
ILS1-TRg-2	GGGAGCTGCGATTGGCAGTTTAACCTTTTATACGATGGGTTTTAGAGCTAGAAATAGCAAG	138	173	190	47	90	103	224	172	120	74	116	109
ILS1-TRg-3	GGGAGCTGCGATTGGCAGATGTTTAACCTTTTATACGAGTTTTAGAGCTAGAAATAGCAAG	160	191	105	84	90	86	131	125	122	99	95	64
PRP42-TRg-2	GGGAGCTGCGATTGGCAGGTGTCTGACCTAAAGCCCGTGTTTTAGAGCTAGAAATAGCAAG	2	6	5	120	114	120	22	31	32	88	90	87
PRP42-TRg-3	GGGAGCTGCGATTGGCAGAGTGTCTGACCTAAAGCCCGGTTTTAGAGCTAGAAATAGCAAG	38	31	31	147	195	206	226	156	152	117	163	175
YGR114C-NRg-13	GGGAGCTGCGATTGGCAGACGGTAGGAACAATGAATATGTTTTAGAGCTAGAAATAGCAAG	98	128	146	97	110	102	201	98	100	57	110	125
YGR114C-NRg-12	GGGAGCTGCGATTGGCAGAACGGTAGGAACAATGAATAGTTTTAGAGCTAGAAATAGCAAG	33	32	26	96	133	86	126	155	159	101	96	118
CFD1-TRg-9	GGGAGCTGCGATTGGCAGAATTACAAAGCGATAATTACGTTTTAGAGCTAGAAATAGCAAG	100	113	145	73	124	88	236	135	121	86	133	123
CFD1-TRg-8	GGGAGCTGCGATTGGCAGAGCGATAATTACGGGATCTTGTTTTAGAGCTAGAAATAGCAAG	67	102	68	90	110	118	198	215	165	71	132	117
ERV1-NRg-3	GGGAGCTGCGATTGGCAGTAATTATAAAGCAGAAATAAGTTTTAGAGCTAGAAATAGCAAG	193	145	147	118	126	99	145	148	126	126	91	106
QCR9-NRg-10	GGGAGCTGCGATTGGCAGTTGACTTCCCCGCGTTTGATGTTTTAGAGCTAGAAATAGCAAG	127	118	119	82	145	79	192	162	130	67	88	134
QCR9-NRg-12	GGGAGCTGCGATTGGCAGTAATGATACATATTAACAACGTTTTAGAGCTAGAAATAGCAAG	122	228	148	95	92	108	146	158	100	75	120	105
QCR9-NRg-13	GGGAGCTGCGATTGGCAGAATGATACATATTAACAACTGTTTTAGAGCTAGAAATAGCAAG	97	132	139	97	85	82	163	133	112	73	120	79
SWC4-TRg-1	GGGAGCTGCGATTGGCAGAGTTGCGATGCGCCAACTCCGTTTTAGAGCTAGAAATAGCAAG	103	172	136	85	90	75	155	145	217	84	98	164
SWC4-TRg-2	GGGAGCTGCGATTGGCAGAAGTTGCGATGCGCCAACTCGTTTTAGAGCTAGAAATAGCAAG	224	318	384	163	201	186	342	308	280	145	287	197
MYO2-NRg-1	GGGAGCTGCGATTGGCAGCTACGAATCGTATCAAATGAGTTTTAGAGCTAGAAATAGCAAG	37	59	43	70	69	66	30	37	33	67	117	73
MRPL7-TRg-3	GGGAGCTGCGATTGGCAGCTACTACTTTATTCGCTTTAGTTTTAGAGCTAGAAATAGCAAG	1	0	0	82	71	58	170	95	93	57	98	87
FAS1-NRg-1	GGGAGCTGCGATTGGCAGGAGCGAATAATAGAGCAGTTGTTTTAGAGCTAGAAATAGCAAG	66	64	78	140	119	142	118	90	97	93	126	179
NUM1-NRg-4	GGGAGCTGCGATTGGCAGTTCTTGTCTCTTCTCTCTTGGTTTTAGAGCTAGAAATAGCAAG	218	322	199	105	211	132	185	139	151	84	126	146
NUM1-NRg-5	GGGAGCTGCGATTGGCAGTTTGCAGCCAATCAAAACTAGTTTTAGAGCTAGAAATAGCAAG	92	263	188	126	127	123	175	201	198	103	115	132
NUM1-NRg-6	GGGAGCTGCGATTGGCAGATCAAAACTAAGGTCCTGCCGTTTTAGAGCTAGAAATAGCAAG	112	169	159	128	143	161	274	222	273	121	153	169
COF1-TRg-5	GGGAGCTGCGATTGGCAGCGGGTAATAAGAACAATATTGTTTTAGAGCTAGAAATAGCAAG	3	0	20	84	52	39	26	19	22	78	32	82
NUM1-NRg-2	GGGAGCTGCGATTGGCAGACTTCTTGTCTCTTCTCTCTGTTTTAGAGCTAGAAATAGCAAG	205	337	416	114	174	167	304	235	226	124	167	117
COX7-NRg-6	GGGAGCTGCGATTGGCAGCGGATTTCTCGGACGATGCGGTTTTAGAGCTAGAAATAGCAAG	57	55	131	89	107	97	175	162	93	58	108	98
NUM1-NRg-8	GGGAGCTGCGATTGGCAGAAAGCGGCCACAAATTACGCGTTTTAGAGCTAGAAATAGCAAG	194	223	216	108	93	74	192	146	129	80	130	146
COX7-NRg-2	GGGAGCTGCGATTGGCAGTATCGAGTTCTACTATTCATGTTTTAGAGCTAGAAATAGCAAG	0	1	0	77	102	59	201	154	162	75	60	92
COX7-NRg-3	GGGAGCTGCGATTGGCAGTTTTCAAACCTGCCCCTACCGTTTTAGAGCTAGAAATAGCAAG	1	0	9	129	154	126	292	209	229	92	176	166
OST1-NRg-2	GGGAGCTGCGATTGGCAGGTAACACTAACGCATTCTATGTTTTAGAGCTAGAAATAGCAAG	149	309	303	130	140	160	190	234	185	118	194	147
SYF1-TRg-4	GGGAGCTGCGATTGGCAGCAAGTTTCAGTTTACTATAGGTTTTAGAGCTAGAAATAGCAAG	41	81	43	90	124	90	178	106	107	90	106	91
TRS31-TRg-5	GGGAGCTGCGATTGGCAGTTTAAAAGATGTTAGTACGTGTTTTAGAGCTAGAAATAGCAAG	223	214	252	174	253	169	301	222	245	161	175	202
SSS1-NRg-4	GGGAGCTGCGATTGGCAGATTCCGCCAATATCCACAGAGTTTTAGAGCTAGAAATAGCAAG	134	142	162	96	88	83	61	23	68	72	107	150
SSS1-NRg-3	GGGAGCTGCGATTGGCAGCATTCCGCCAATATCCACAGGTTTTAGAGCTAGAAATAGCAAG	69	101	82	92	116	56	120	99	83	86	76	77
PRP5-NRg-3	GGGAGCTGCGATTGGCAGTAATTAGTTTCATCTAATCCGTTTTAGAGCTAGAAATAGCAAG	167	155	186	85	73	79	180	84	136	78	78	116
MCT1-NRg-4	GGGAGCTGCGATTGGCAGTTGAAATGCGCCTTGTCATAGTTTTAGAGCTAGAAATAGCAAG	102	167	136	71	129	93	175	192	86	105	131	83
MTR2-TRg-1	GGGAGCTGCGATTGGCAGTGAACCGATGCTTCTTTGATGTTTTAGAGCTAGAAATAGCAAG	225	376	311	139	236	115	248	217	273	89	170	146
MTR2-TRg-2	GGGAGCTGCGATTGGCAGCCAAACTACAAAACCGAGATGTTTTAGAGCTAGAAATAGCAAG	114	157	194	51	104	47	118	83	106	67	88	61
MTR2-TRg-5	GGGAGCTGCGATTGGCAGTCCACATGAAAGCAGCCGGTGTTTTAGAGCTAGAAATAGCAAG	167	230	185	82	142	119	203	202	202	83	138	112
GFA1-NRg-2	GGGAGCTGCGATTGGCAGAATAAAGCAGAAAGGCGAAAGTTTTAGAGCTAGAAATAGCAAG	1	6	0	103	111	115	1	1	0	100	130	110
MCT1-NRg-3	GGGAGCTGCGATTGGCAGCAGTTTACTTCCTCCATCGGGTTTTAGAGCTAGAAATAGCAAG	118	200	98	84	91	122	188	194	129	101	134	99
RRB1-TRg-1	GGGAGCTGCGATTGGCAGTTGTAGTTGTTTGAATTTGTGTTTTAGAGCTAGAAATAGCAAG	177	242	193	87	119	81	178	136	114	111	93	90
RRB1-TRg-2	GGGAGCTGCGATTGGCAGTGAGATGATCATTTCTTATAGTTTTAGAGCTAGAAATAGCAAG	9	17	7	80	122	130	108	58	91	83	116	137
OKP1-NRg-6	GGGAGCTGCGATTGGCAGGGACCGTATTGTGACTCTCCGTTTTAGAGCTAGAAATAGCAAG	72	144	124	62	127	139	146	148	186	106	119	88
TFC4-TRg-2	GGGAGCTGCGATTGGCAGTAAAGGCGAGTTTCCCAAAGGTTTTAGAGCTAGAAATAGCAAG	173	211	194	96	133	87	186	172	93	92	97	106
UFD1-NRg-2	GGGAGCTGCGATTGGCAGTTCGCCACCTAACCCAAAAAGTTTTAGAGCTAGAAATAGCAAG	4	0	4	63	159	131	116	117	145	84	152	121
SNF1-NRg-4	GGGAGCTGCGATTGGCAGTGACATGTACTTTCTAATATGTTTTAGAGCTAGAAATAGCAAG	113	123	144	75	77	92	185	158	116	75	81	99
TAH18-NRg-2	GGGAGCTGCGATTGGCAGTTACAAGATATATACAGCTGGTTTTAGAGCTAGAAATAGCAAG	173	192	154	132	111	99	186	175	141	96	134	157
ORC2-TRg-2	GGGAGCTGCGATTGGCAGCACTCACCGCATCATTGAGGGTTTTAGAGCTAGAAATAGCAAG	141	192	227	81	137	71	188	192	171	84	104	98
CCT2-TRg-1	GGGAGCTGCGATTGGCAGATGAAAGGTGGCCATTAAATGTTTTAGAGCTAGAAATAGCAAG	0	0	0	125	115	185	2	2	0	65	74	76
SSL2-NRg-1	GGGAGCTGCGATTGGCAGACTATTATCTATCCTTACTAGTTTTAGAGCTAGAAATAGCAAG	11	12	8	51	92	102	189	124	125	90	92	100
THR1-TRg-1	GGGAGCTGCGATTGGCAGTGTACTTCTAACCTGCCTAAGTTTTAGAGCTAGAAATAGCAAG	179	151	237	77	126	94	171	132	146	95	116	108
SPC24-TRg-5	GGGAGCTGCGATTGGCAGTAAATTTGATTCAACGTAGAGTTTTAGAGCTAGAAATAGCAAG	187	194	204	135	104	165	176	135	105	115	94	89
SPC24-TRg-1	GGGAGCTGCGATTGGCAGTCTTCAAAATAACTTACGTAGTTTTAGAGCTAGAAATAGCAAG	0	0	0	108	127	127	77	73	59	89	172	87
MAS2-NRg-2	GGGAGCTGCGATTGGCAGTTCTCGATACGCCCTCACGCGTTTTAGAGCTAGAAATAGCAAG	0	0	6	110	153	113	89	115	64	87	118	179
SPC24-TRg-3	GGGAGCTGCGATTGGCAGAGAGGTTACCCGACCTTGACGTTTTAGAGCTAGAAATAGCAAG	80	200	133	105	218	119	272	204	215	136	150	216
NAF1-TRg-13	GGGAGCTGCGATTGGCAGGTTCTCGAGCAATGCTTAGTGTTTTAGAGCTAGAAATAGCAAG	351	580	511	165	299	187	331	318	310	204	147	246
NAF1-TRg-11	GGGAGCTGCGATTGGCAGATGAGTCAGGCACTACCACTGTTTTAGAGCTAGAAATAGCAAG	184	299	243	90	216	151	234	301	265	98	132	129
MRPL32-NRg-3	GGGAGCTGCGATTGGCAGATTTGCTTTCTGAATGCTTGGTTTTAGAGCTAGAAATAGCAAG	153	161	154	92	114	116	234	227	128	127	123	84
MRPL32-NRg-2	GGGAGCTGCGATTGGCAGTCCAAGTTAAGGTATTATTTGTTTTAGAGCTAGAAATAGCAAG	0	1	0	143	101	89	169	77	103	55	83	79
PFY1-NRg-1	GGGAGCTGCGATTGGCAGATGTAATTTATCTTTTCTCAGTTTTAGAGCTAGAAATAGCAAG	179	201	193	73	75	134	167	144	100	114	89	118
YLR230W-NRg-5	GGGAGCTGCGATTGGCAGGGTGTACCATGCCTGGTCGTGTTTTAGAGCTAGAAATAGCAAG	148	167	214	81	142	97	186	162	196	71	124	123
NIP7-NRg-2	GGGAGCTGCGATTGGCAGGAGATATATTATTTTGATGCGTTTTAGAGCTAGAAATAGCAAG	229	185	308	100	99	146	187	144	174	126	140	101
PFY1-NRg-2	GGGAGCTGCGATTGGCAGATCACACAGTTGTTTTAAGAGTTTTAGAGCTAGAAATAGCAAG	7	8	11	112	129	102	116	97	121	106	97	139
NSL1-TRg-3	GGGAGCTGCGATTGGCAGGTACAATAAGCAGGCTGAGTGTTTTAGAGCTAGAAATAGCAAG	0	0	0	137	194	136	3	2	3	88	187	169
YJL009W-NRg-1	GGGAGCTGCGATTGGCAGCTGCAAAACCGACGAACTCTGTTTTAGAGCTAGAAATAGCAAG	62	155	129	58	78	64	119	115	113	62	92	85
NSL1-TRg-7	GGGAGCTGCGATTGGCAGAAGATCGATGGGACGACTCGGTTTTAGAGCTAGAAATAGCAAG	1	0	0	150	137	141	0	0	0	30	51	70
NSL1-TRg-6	GGGAGCTGCGATTGGCAGCGGCCATTCCTTGTGCGTGCGTTTTAGAGCTAGAAATAGCAAG	67	56	59	116	189	91	316	180	156	79	148	160
FBA1-NRg-4	GGGAGCTGCGATTGGCAGATGAGGGATAAAATTTAACGGTTTTAGAGCTAGAAATAGCAAG	28	39	21	60	76	58	28	30	38	84	82	79
EPL1-TRg-10	GGGAGCTGCGATTGGCAGTAGTTAGCACCCCATACCGCGTTTTAGAGCTAGAAATAGCAAG	232	322	319	134	213	163	316	253	284	141	165	168
KRS1-NRg-2	GGGAGCTGCGATTGGCAGGAAGTTTATTACGGATTTCTGTTTTAGAGCTAGAAATAGCAAG	116	137	172	67	76	119	223	125	129	86	70	79
KRS1-NRg-3	GGGAGCTGCGATTGGCAGGTTTATTACGGATTTCTCGGGTTTTAGAGCTAGAAATAGCAAG	39	36	46	46	14	27	40	58	44	24	38	35
KRS1-NRg-1	GGGAGCTGCGATTGGCAGTATGCTATTGAAGTTTATTAGTTTTAGAGCTAGAAATAGCAAG	178	217	147	114	61	126	160	143	161	120	118	136
ILS1-NRg-2	GGGAGCTGCGATTGGCAGTCGAGATTTCTTGCGTGCTGGTTTTAGAGCTAGAAATAGCAAG	269	279	391	151	178	96	300	215	174	142	137	153
ILS1-NRg-3	GGGAGCTGCGATTGGCAGATTACCCGCCATCGTATAAAGTTTTAGAGCTAGAAATAGCAAG	209	259	213	92	122	103	194	175	103	100	102	137
ILS1-NRg-1	GGGAGCTGCGATTGGCAGAGCTTTTGGCTAAAGGTTGTGTTTTAGAGCTAGAAATAGCAAG	5	0	6	86	104	53	63	61	45	92	76	113
YDL032W-NRg-6	GGGAGCTGCGATTGGCAGTGCAACAAGTTCGTCAAGTTGTTTTAGAGCTAGAAATAGCAAG	163	234	276	102	136	91	192	207	190	121	117	163
RIC1-TRg-3	GGGAGCTGCGATTGGCAGTTGTCTTTTCTGTCGTTTTAGTTTTAGAGCTAGAAATAGCAAG	164	154	134	78	113	79	155	129	112	103	114	73
SDH2-NRg-2	GGGAGCTGCGATTGGCAGAGGCCGCCTTTTGCGCGCTGGTTTTAGAGCTAGAAATAGCAAG	152	204	197	92	153	95	235	119	153	72	153	90
NAR1-TRg-1	GGGAGCTGCGATTGGCAGAAGAAACTTGTCTTGTCAGCGTTTTAGAGCTAGAAATAGCAAG	165	274	195	118	103	108	216	207	217	120	147	162
COX23-NRg-3	GGGAGCTGCGATTGGCAGTCCACGTCTGTGGCTAACCAGTTTTAGAGCTAGAAATAGCAAG	160	307	204	108	154	123	340	211	249	124	203	221
COX23-NRg-2	GGGAGCTGCGATTGGCAGATCCACGTCTGTGGCTAACCGTTTTAGAGCTAGAAATAGCAAG	150	230	270	89	175	123	217	211	184	80	153	124
COX23-NRg-1	GGGAGCTGCGATTGGCAGAGATACTTCATCCACGTCTGGTTTTAGAGCTAGAAATAGCAAG	183	309	365	108	141	110	259	174	173	117	126	97
COX23-NRg-7	GGGAGCTGCGATTGGCAGATTATCAGGACTGCGGGCGCGTTTTAGAGCTAGAAATAGCAAG	140	194	187	93	81	62	163	214	130	78	96	165
COX23-NRg-6	GGGAGCTGCGATTGGCAGGACCCCATTATCAGGACTGCGTTTTAGAGCTAGAAATAGCAAG	199	389	256	106	174	135	237	205	142	74	99	177
COX23-NRg-5	GGGAGCTGCGATTGGCAGTGACCCCATTATCAGGACTGGTTTTAGAGCTAGAAATAGCAAG	114	243	288	115	133	91	169	124	206	72	84	116
COX23-NRg-4	GGGAGCTGCGATTGGCAGTTTTCTTTGACCCCATTATCGTTTTAGAGCTAGAAATAGCAAG	240	324	243	84	125	95	187	194	194	115	157	124
COX23-NRg-8	GGGAGCTGCGATTGGCAGGCAGGCTCGCAAATTATCATGTTTTAGAGCTAGAAATAGCAAG	30	33	31	86	95	107	209	148	185	71	108	99
RCF1-TRg-7	GGGAGCTGCGATTGGCAGAAGCTACCTTTATCGTTTCCGTTTTAGAGCTAGAAATAGCAAG	142	208	218	62	157	145	224	181	149	77	89	166
GFA1-TRg-2	GGGAGCTGCGATTGGCAGGATGCATTTTAGCGTTTCTGGTTTTAGAGCTAGAAATAGCAAG	2	9	0	117	117	122	14	13	12	107	61	107
GFA1-TRg-1	GGGAGCTGCGATTGGCAGTCGCCTTTCTGCTTTATTTTGTTTTAGAGCTAGAAATAGCAAG	215	260	256	104	121	125	193	150	177	137	131	119
MCT1-TRg-6	GGGAGCTGCGATTGGCAGAGGCGCATTTCAACCTCCGAGTTTTAGAGCTAGAAATAGCAAG	78	111	164	159	117	95	184	182	145	110	123	206
MCT1-TRg-7	GGGAGCTGCGATTGGCAGGAAAGTGTCATCTTCTTACAGTTTTAGAGCTAGAAATAGCAAG	179	225	254	101	168	87	214	207	158	146	155	132
SEC21-NRg-10	GGGAGCTGCGATTGGCAGCGGGTGATAGGATGAAAAATGTTTTAGAGCTAGAAATAGCAAG	0	0	0	57	76	82	8	7	9	70	71	60
GFA1-TRg-5	GGGAGCTGCGATTGGCAGAAAACATTAGACTTCCTCTTGTTTTAGAGCTAGAAATAGCAAG	206	189	288	81	125	105	165	204	138	100	114	98
DPS1-TRg-3	GGGAGCTGCGATTGGCAGTTGTTTAAGTTTTCGATCATGTTTTAGAGCTAGAAATAGCAAG	139	210	131	75	75	74	156	103	144	92	110	67
POL3-TRg-3	GGGAGCTGCGATTGGCAGCGGTTGATCTTGGTTTTGTGGTTTTAGAGCTAGAAATAGCAAG	125	275	278	100	121	81	211	174	189	85	137	99
DPS1-TRg-1	GGGAGCTGCGATTGGCAGTTTTCGATCATTGGCTGGAAGTTTTAGAGCTAGAAATAGCAAG	57	103	77	136	145	130	226	177	207	124	195	150
NBP35-NRg-1	GGGAGCTGCGATTGGCAGTAGCCTAGCCTACGAGTTGTGTTTTAGAGCTAGAAATAGCAAG	138	251	307	92	184	121	297	177	201	96	151	117
NBP35-NRg-2	GGGAGCTGCGATTGGCAGAATGAATCCGAAAAAGTACCGTTTTAGAGCTAGAAATAGCAAG	138	116	158	199	217	156	223	207	179	117	202	156
MSS51-NRg-2	GGGAGCTGCGATTGGCAGTGTCTCTTGTCAGACTCCTTGTTTTAGAGCTAGAAATAGCAAG	1	2	0	81	127	123	252	153	127	78	97	102
YDR509W-NRg-15	GGGAGCTGCGATTGGCAGATTGGTACTGGTTTGCTGGTGTTTTAGAGCTAGAAATAGCAAG	133	210	342	73	131	151	203	199	153	83	106	108
ORC1-NRg-4	GGGAGCTGCGATTGGCAGTGTTGATATAACGATGAGACGTTTTAGAGCTAGAAATAGCAAG	197	307	330	103	161	165	252	271	195	81	157	118
ORC1-NRg-5	GGGAGCTGCGATTGGCAGCAAAGAATTTCAAATATTTGGTTTTAGAGCTAGAAATAGCAAG	156	95	155	106	47	93	133	119	78	70	64	78
ORC1-NRg-2	GGGAGCTGCGATTGGCAGGAGAGTAGTTACATATGTAGGTTTTAGAGCTAGAAATAGCAAG	170	276	189	158	134	112	169	206	221	103	95	175
ORC1-NRg-3	GGGAGCTGCGATTGGCAGACATATGTAGTGGTGTTCGTGTTTTAGAGCTAGAAATAGCAAG	320	372	386	195	263	225	365	360	318	165	212	186
NBP2-TRg-3	GGGAGCTGCGATTGGCAGGCCTCTGAGCAAGTTCTTTAGTTTTAGAGCTAGAAATAGCAAG	133	140	102	88	96	106	162	102	112	55	145	89
KRE33-NRg-6	GGGAGCTGCGATTGGCAGAAAACATGCAATGTTCGGTCGTTTTAGAGCTAGAAATAGCAAG	113	166	161	1	112	84	209	195	139	84	85	122
MRPS17-TRg-6	GGGAGCTGCGATTGGCAGATGTCGGGTAACGATTCAACGTTTTAGAGCTAGAAATAGCAAG	16	21	11	70	174	107	87	67	53	69	132	86
MRPS17-TRg-5	GGGAGCTGCGATTGGCAGTGTCGGGTAACGATTCAACCGTTTTAGAGCTAGAAATAGCAAG	77	152	119	70	70	61	147	122	101	76	56	63
MRPS17-TRg-4	GGGAGCTGCGATTGGCAGATTAGAATTCTGAAGCAATTGTTTTAGAGCTAGAAATAGCAAG	52	79	57	66	69	71	190	103	110	68	56	68
MRPS17-TRg-3	GGGAGCTGCGATTGGCAGTTAGAATTCTGAAGCAATTTGTTTTAGAGCTAGAAATAGCAAG	1	0	0	87	53	76	184	90	94	72	70	86
MRPS17-TRg-2	GGGAGCTGCGATTGGCAGTGCGAGCATCAAACTGTTAGGTTTTAGAGCTAGAAATAGCAAG	85	133	151	76	122	82	166	167	136	91	127	117
COX20-NRg-3	GGGAGCTGCGATTGGCAGAGCAGTGGAGTTTGATATAGGTTTTAGAGCTAGAAATAGCAAG	176	227	203	102	86	68	136	169	132	92	120	92
COX20-NRg-8	GGGAGCTGCGATTGGCAGGCTTACCCTACCGCTCGGAAGTTTTAGAGCTAGAAATAGCAAG	8	2	0	110	188	94	108	48	65	110	130	113
HEM1-TRg-7	GGGAGCTGCGATTGGCAGAGGCCGCCTTCGTCGCTCATGTTTTAGAGCTAGAAATAGCAAG	1	0	0	0	0	0	158	114	152	82	109	65
MRPS17-TRg-9	GGGAGCTGCGATTGGCAGGAGTCATGACTCCGAAAAGGGTTTTAGAGCTAGAAATAGCAAG	0	0	0	59	109	83	61	39	36	71	93	66
RPC10-NRg-4	GGGAGCTGCGATTGGCAGAGGCTAATTGTAGCCTTACCGTTTTAGAGCTAGAAATAGCAAG	166	234	318	85	153	119	257	159	147	88	112	90
RPC10-NRg-2	GGGAGCTGCGATTGGCAGAGCGTTATATAACGTTACATGTTTTAGAGCTAGAAATAGCAAG	0	0	0	0	0	0	17	22	28	5	13	14
RPC10-NRg-3	GGGAGCTGCGATTGGCAGTATATAACGTTACATCGGTGGTTTTAGAGCTAGAAATAGCAAG	132	193	181	82	139	119	129	75	122	119	132	135
RPC10-NRg-1	GGGAGCTGCGATTGGCAGGGTAGAATAAGTCGATGATGGTTTTAGAGCTAGAAATAGCAAG	0	0	0	67	152	130	33	23	13	83	85	146
IMG2-NRg-1	GGGAGCTGCGATTGGCAGCAAAAGGTTTTCCTTCTTGCGTTTTAGAGCTAGAAATAGCAAG	81	159	149	66	150	147	227	123	161	78	180	89
FBP26-TRg-3	GGGAGCTGCGATTGGCAGTTACTATAAAAACACTTAATGTTTTAGAGCTAGAAATAGCAAG	39	42	52	143	139	226	246	191	251	164	186	162
FBP26-TRg-1	GGGAGCTGCGATTGGCAGGCTTATCATACATTTACATCGTTTTAGAGCTAGAAATAGCAAG	304	416	349	157	218	202	388	373	336	237	245	251
SSL1-TRg-5	GGGAGCTGCGATTGGCAGATCTTATCTTATATAGATGCGTTTTAGAGCTAGAAATAGCAAG	2	0	0	136	87	121	177	160	146	93	107	129
SSL1-TRg-6	GGGAGCTGCGATTGGCAGCCGCACAGGGTCTGGGTGGTGTTTTAGAGCTAGAAATAGCAAG	0	0	0	188	314	153	0	0	0	148	173	153
SSL1-TRg-3	GGGAGCTGCGATTGGCAGAGATGCAGGTGATTACTAGTGTTTTAGAGCTAGAAATAGCAAG	154	218	191	59	97	57	178	152	158	80	143	102
SAC6-TRg-12	GGGAGCTGCGATTGGCAGAGTGATCCTGACCGGATATAGTTTTAGAGCTAGAAATAGCAAG	56	88	121	70	99	65	178	132	115	80	70	100
SAC6-TRg-13	GGGAGCTGCGATTGGCAGGAGTGATCCTGACCGGATATGTTTTAGAGCTAGAAATAGCAAG	104	111	75	106	107	98	212	189	148	122	97	83
SAC6-TRg-10	GGGAGCTGCGATTGGCAGGCTTTTCTTCTTGTTCCCGAGTTTTAGAGCTAGAAATAGCAAG	141	195	181	82	117	104	140	156	128	67	69	95
SAC6-TRg-11	GGGAGCTGCGATTGGCAGGTCCTATTTTCTTACGTGAAGTTTTAGAGCTAGAAATAGCAAG	193	282	221	108	97	106	284	181	181	111	191	141
YLR149C-TRg-1	GGGAGCTGCGATTGGCAGAAGTGAGGAGGAGGAGACTCGTTTTAGAGCTAGAAATAGCAAG	268	491	363	188	193	152	381	232	242	138	166	188
YLR149C-TRg-3	GGGAGCTGCGATTGGCAGGTGATGATCAGAAAGTGAGGGTTTTAGAGCTAGAAATAGCAAG	108	154	143	79	151	135	185	175	144	72	125	125
YLR149C-TRg-4	GGGAGCTGCGATTGGCAGGGGGTGATGATCAGAAAGTGGTTTTAGAGCTAGAAATAGCAAG	155	267	264	123	135	130	198	145	158	89	123	142
YLR149C-TRg-6	GGGAGCTGCGATTGGCAGTCTCTTTTCTGAGGCAATAAGTTTTAGAGCTAGAAATAGCAAG	185	174	167	73	84	85	142	111	133	104	98	93
COX10-NRg-1	GGGAGCTGCGATTGGCAGTCTTTGATTAATCTCACTTGGTTTTAGAGCTAGAAATAGCAAG	220	220	259	99	140	123	215	175	129	80	148	136
COX10-NRg-3	GGGAGCTGCGATTGGCAGTTGCGGTGGATTTACGTCAAGTTTTAGAGCTAGAAATAGCAAG	340	484	473	149	279	166	243	162	237	109	134	107
COX10-NRg-4	GGGAGCTGCGATTGGCAGTGCGGTGGATTTACGTCAATGTTTTAGAGCTAGAAATAGCAAG	54	70	57	117	234	211	324	314	233	135	173	222
YGR219W-TRg-4	GGGAGCTGCGATTGGCAGAGTCTCTAATTTATAACCACGTTTTAGAGCTAGAAATAGCAAG	126	165	216	120	109	74	186	142	157	87	125	116
MRP20-TRg-5	GGGAGCTGCGATTGGCAGACGAATTTTCTCGATGAAAAGTTTTAGAGCTAGAAATAGCAAG	122	76	67	55	60	85	114	108	118	57	54	101
MRP20-TRg-3	GGGAGCTGCGATTGGCAGCGATGAAAAAGGGAAAACGAGTTTTAGAGCTAGAAATAGCAAG	44	65	138	58	111	91	116	158	176	78	99	134
MRP20-TRg-2	GGGAGCTGCGATTGGCAGAAATGTACATACATTTCTTGGTTTTAGAGCTAGAAATAGCAAG	60	49	66	153	175	108	211	189	191	157	144	115
MRP20-TRg-1	GGGAGCTGCGATTGGCAGAATAATGTGCTTTGATTAGCGTTTTAGAGCTAGAAATAGCAAG	114	147	208	74	95	82	132	171	163	113	128	132
VMA21-NRg-4	GGGAGCTGCGATTGGCAGGTTCAGCAACTAAGCCTTTTGTTTTAGAGCTAGAAATAGCAAG	147	195	208	100	119	90	192	131	127	104	103	101
VMA21-NRg-2	GGGAGCTGCGATTGGCAGAAAATTGAATTTTCCAGCCAGTTTTAGAGCTAGAAATAGCAAG	81	78	123	105	115	63	183	73	74	75	74	73
RPB10-TRg-3	GGGAGCTGCGATTGGCAGAATTTCTCACTCGTTGTATTGTTTTAGAGCTAGAAATAGCAAG	0	0	0	66	71	101	51	13	33	77	107	88
RPB10-TRg-2	GGGAGCTGCGATTGGCAGAACATTGAATAAAATCACAAGTTTTAGAGCTAGAAATAGCAAG	0	0	0	74	76	76	42	24	54	69	112	83
RPB10-TRg-5	GGGAGCTGCGATTGGCAGAGCTACTATCAGCACTCCGAGTTTTAGAGCTAGAAATAGCAAG	286	388	482	153	236	200	384	277	336	178	193	206
RPB10-TRg-4	GGGAGCTGCGATTGGCAGCACTCCGATGGCTACTACACGTTTTAGAGCTAGAAATAGCAAG	74	75	181	60	188	176	186	175	156	49	141	223
LUC7-TRg-3	GGGAGCTGCGATTGGCAGAGTCGTATTCTTCCACATCAGTTTTAGAGCTAGAAATAGCAAG	45	49	58	87	145	107	184	111	114	109	101	134
PEP12-NRg-6	GGGAGCTGCGATTGGCAGTTTTATAGGGGATTATACTCGTTTTAGAGCTAGAAATAGCAAG	1	0	0	65	83	81	26	5	9	99	92	106
PEP12-NRg-7	GGGAGCTGCGATTGGCAGGATGATTATCAGCCGCGATAGTTTTAGAGCTAGAAATAGCAAG	32	50	77	92	181	116	249	202	165	108	160	102
YDL016C-TRg-7	GGGAGCTGCGATTGGCAGTTGAAGTTTGGTCTTGGATTGTTTTAGAGCTAGAAATAGCAAG	211	321	245	103	110	98	304	219	179	106	168	140
YDL016C-TRg-6	GGGAGCTGCGATTGGCAGCAACAGCTCAAATGTACGCAGTTTTAGAGCTAGAAATAGCAAG	278	427	483	175	247	172	387	411	325	202	234	212
PEP12-NRg-2	GGGAGCTGCGATTGGCAGATTCTCTTTGGAGTGATAGCGTTTTAGAGCTAGAAATAGCAAG	1	5	0	64	70	60	61	40	22	57	99	131
YNL181W-TRg-1	GGGAGCTGCGATTGGCAGAATTTGGAAGAAGAGAGAGAGTTTTAGAGCTAGAAATAGCAAG	3	13	25	57	114	112	3	4	4	93	85	90
PEP12-NRg-8	GGGAGCTGCGATTGGCAGTCAGCCGCGATAAGGCACGAGTTTTAGAGCTAGAAATAGCAAG	122	324	233	110	125	137	220	173	134	96	141	157
YNL181W-TRg-3	GGGAGCTGCGATTGGCAGAGTTATTATAATAGTTCACAGTTTTAGAGCTAGAAATAGCAAG	73	95	97	72	49	73	120	93	84	66	59	63
RAD3-NRg-1	GGGAGCTGCGATTGGCAGATACATCGCTTAAATGCCGTGTTTTAGAGCTAGAAATAGCAAG	1	0	0	140	212	181	67	127	67	172	185	175
TIP20-TRg-10	GGGAGCTGCGATTGGCAGAATCGAGAAGTCATAAAATCGTTTTAGAGCTAGAAATAGCAAG	205	304	297	132	118	120	212	155	160	84	91	98
COX23-TRg-8	GGGAGCTGCGATTGGCAGTGCGCCCGCAGTCCTGATAAGTTTTAGAGCTAGAAATAGCAAG	94	210	161	95	143	69	148	136	154	60	133	115
COX23-TRg-5	GGGAGCTGCGATTGGCAGTGGGGTCAAAGAAAAGACCCGTTTTAGAGCTAGAAATAGCAAG	220	298	318	75	71	83	152	137	115	92	127	94
COX23-TRg-4	GGGAGCTGCGATTGGCAGACCCTGGTTAGCCACAGACGGTTTTAGAGCTAGAAATAGCAAG	195	318	298	121	202	105	243	160	201	100	138	115
NPA3-TRg-2	GGGAGCTGCGATTGGCAGGATCTACGCTAACCGTGATAGTTTTAGAGCTAGAAATAGCAAG	203	239	273	61	159	131	185	194	154	97	163	158
COX23-TRg-1	GGGAGCTGCGATTGGCAGGGATGAAGTATCTATAAACGGTTTTAGAGCTAGAAATAGCAAG	226	294	306	98	124	105	191	106	105	119	130	84
YKL169C-TRg-4	GGGAGCTGCGATTGGCAGTTCAATGGGAACCAAGAAAAGTTTTAGAGCTAGAAATAGCAAG	69	108	119	53	78	59	100	88	93	75	86	60
SLN1-TRg-2	GGGAGCTGCGATTGGCAGTGATTATTACTACATAAATTGTTTTAGAGCTAGAAATAGCAAG	162	124	107	98	80	124	225	144	142	71	119	100
NOP10-TRg-2	GGGAGCTGCGATTGGCAGATCACTCTTTTATTACATTAGTTTTAGAGCTAGAAATAGCAAG	197	212	271	131	87	111	157	125	126	101	75	114
NOP10-TRg-3	GGGAGCTGCGATTGGCAGATACCATTTATCCTTTAGCAGTTTTAGAGCTAGAAATAGCAAG	67	97	87	157	147	179	67	92	82	171	224	153
NOP10-TRg-1	GGGAGCTGCGATTGGCAGACATTATGGTAGCTATAAAGGTTTTAGAGCTAGAAATAGCAAG	0	0	0	96	124	123	3	10	6	103	105	146
YGR265W-TRg-8	GGGAGCTGCGATTGGCAGTGCACTTTGGATGGCAATTCGTTTTAGAGCTAGAAATAGCAAG	252	492	461	178	319	218	382	301	269	163	231	259
YGR265W-TRg-9	GGGAGCTGCGATTGGCAGACAGCGTTATGCACTTTGGAGTTTTAGAGCTAGAAATAGCAAG	177	332	282	102	235	120	314	243	274	104	209	244
FAS1-NRg-2	GGGAGCTGCGATTGGCAGAATAATAGAGCAGTTAGGTGGTTTTAGAGCTAGAAATAGCAAG	140	174	158	82	78	95	183	128	131	94	113	130
YGR265W-TRg-3	GGGAGCTGCGATTGGCAGAAAACCTCGACATGTTGTTGGTTTTAGAGCTAGAAATAGCAAG	174	204	151	78	97	74	175	113	143	92	87	98
YGR265W-TRg-1	GGGAGCTGCGATTGGCAGCAATGCAAATTGATACTTGTGTTTTAGAGCTAGAAATAGCAAG	0	0	0	0	0	0	4	11	0	0	1	11
FAS1-NRg-7	GGGAGCTGCGATTGGCAGAAGTGATAACAAGTATGAAAGTTTTAGAGCTAGAAATAGCAAG	56	65	45	59	102	114	114	112	126	81	79	82
YGR265W-TRg-4	GGGAGCTGCGATTGGCAGTTCGACCAAGTAATTTTCAAGTTTTAGAGCTAGAAATAGCAAG	158	171	169	83	110	80	148	156	140	95	105	104
YGR265W-TRg-5	GGGAGCTGCGATTGGCAGATCAAATCTGTAGTAGTCAAGTTTTAGAGCTAGAAATAGCAAG	205	216	211	90	87	94	201	125	130	124	88	134
BFR2-TRg-3	GGGAGCTGCGATTGGCAGTGATCGTTACCCGAATTTATGTTTTAGAGCTAGAAATAGCAAG	13	26	24	133	209	155	12	8	8	116	150	164
TRM1-TRg-3	GGGAGCTGCGATTGGCAGTAAGCTCTGATGATCGAATCGTTTTAGAGCTAGAAATAGCAAG	130	194	172	129	171	128	161	179	125	78	122	106
TRM1-TRg-2	GGGAGCTGCGATTGGCAGGCCTTTCTTTATTCGTCCAAGTTTTAGAGCTAGAAATAGCAAG	156	231	171	82	89	112	180	178	161	124	78	90
YCS4-NRg-2	GGGAGCTGCGATTGGCAGACCCAAAGTGCAATTGACAAGTTTTAGAGCTAGAAATAGCAAG	123	137	148	77	92	105	186	132	164	118	98	152
MPS3-TRg-6	GGGAGCTGCGATTGGCAGATACACATCACTTATTGATAGTTTTAGAGCTAGAAATAGCAAG	134	163	186	87	128	124	214	136	132	96	89	84
FOL3-NRg-5	GGGAGCTGCGATTGGCAGACACAAGAAATATGGTAACCGTTTTAGAGCTAGAAATAGCAAG	23	51	63	71	93	96	171	125	131	43	113	123
MPS3-TRg-7	GGGAGCTGCGATTGGCAGGATACACATCACTTATTGATGTTTTAGAGCTAGAAATAGCAAG	82	97	105	82	138	72	160	120	121	134	94	124
EOS1-TRg-1	GGGAGCTGCGATTGGCAGAGCTACATGTGATATATATCGTTTTAGAGCTAGAAATAGCAAG	64	108	116	123	142	124	226	201	181	116	173	146
FUM1-NRg-13	GGGAGCTGCGATTGGCAGTCCGAGGATCGGCTCAGGGGGTTTTAGAGCTAGAAATAGCAAG	0	2	0	126	149	97	200	106	107	95	140	116
MCM2-TRg-3	GGGAGCTGCGATTGGCAGAATTACTTACCGAAGAAAATGTTTTAGAGCTAGAAATAGCAAG	0	0	0	101	98	86	1	0	1	92	80	89
MCM2-TRg-6	GGGAGCTGCGATTGGCAGTCTTCGTGAAGTATGTATGTGTTTTAGAGCTAGAAATAGCAAG	10	4	13	83	152	150	24	12	27	114	165	101
MCM2-TRg-7	GGGAGCTGCGATTGGCAGTTCTTCGTGAAGTATGTATGGTTTTAGAGCTAGAAATAGCAAG	87	106	111	108	161	99	190	206	168	143	135	132
MCM2-TRg-4	GGGAGCTGCGATTGGCAGATGTGGGAAACCCAAGATGGGTTTTAGAGCTAGAAATAGCAAG	6	5	14	92	148	105	30	30	38	128	150	134
BET1-TRg-1	GGGAGCTGCGATTGGCAGTCGCGCCTTTTGCCAAGGAAGTTTTAGAGCTAGAAATAGCAAG	0	0	0	104	214	75	0	0	2	115	116	171
BET1-TRg-2	GGGAGCTGCGATTGGCAGTCAACTCGCGCCTTTTGCCAGTTTTAGAGCTAGAAATAGCAAG	0	0	0	102	143	160	169	132	121	109	145	100
BET1-TRg-5	GGGAGCTGCGATTGGCAGACCGTTGTTGCAAGCTACGTGTTTTAGAGCTAGAAATAGCAAG	155	229	204	64	136	80	155	174	190	86	150	126
BET1-TRg-4	GGGAGCTGCGATTGGCAGAAGCTACGTAGGAACGTTCAGTTTTAGAGCTAGAAATAGCAAG	151	216	196	105	125	120	165	136	148	93	132	121
CYC1-NRg-1	GGGAGCTGCGATTGGCAGTGCAAAGGTCCTAATGTATAGTTTTAGAGCTAGAAATAGCAAG	20	36	43	69	147	99	194	97	169	74	117	98
CYC1-NRg-3	GGGAGCTGCGATTGGCAGCCACGCTATATATACACGCCGTTTTAGAGCTAGAAATAGCAAG	4	0	6	81	149	100	209	206	192	87	118	114
ATP14-TRg-3	GGGAGCTGCGATTGGCAGTGCTCAGATGTTATAAGGAAGTTTTAGAGCTAGAAATAGCAAG	1	0	0	114	171	178	242	219	158	99	204	158
ATP14-TRg-4	GGGAGCTGCGATTGGCAGCTGCTCAGATGTTATAAGGAGTTTTAGAGCTAGAAATAGCAAG	0	0	0	109	148	124	211	166	220	87	113	105
PET117-TRg-4	GGGAGCTGCGATTGGCAGTTTACTAAAGGCTCTTTTCGGTTTTAGAGCTAGAAATAGCAAG	86	98	119	73	92	102	186	118	153	80	111	84
PET117-TRg-7	GGGAGCTGCGATTGGCAGTATCCATCGAACTTTACTAAGTTTTAGAGCTAGAAATAGCAAG	32	36	66	67	75	91	138	171	115	102	83	106
PET117-TRg-1	GGGAGCTGCGATTGGCAGACACATTTGACATTCAACGAGTTTTAGAGCTAGAAATAGCAAG	44	72	82	116	167	139	152	137	159	90	121	119
PET117-TRg-3	GGGAGCTGCGATTGGCAGTGTATTAATGTTTAGCATTCGTTTTAGAGCTAGAAATAGCAAG	127	304	224	84	167	126	130	111	132	99	117	123
PET117-TRg-2	GGGAGCTGCGATTGGCAGATTCAGGTAGTCGTAGTAAAGTTTTAGAGCTAGAAATAGCAAG	6	4	4	74	95	85	138	149	112	55	108	89
EBP2-NRg-2	GGGAGCTGCGATTGGCAGTCTGCTGAATAAAAATATTGGTTTTAGAGCTAGAAATAGCAAG	56	89	94	113	125	104	128	102	92	120	78	115
QCR9-NRg-6	GGGAGCTGCGATTGGCAGGAGGGGATGTCATTAGGGAAGTTTTAGAGCTAGAAATAGCAAG	7	6	10	59	83	29	114	149	112	71	51	129
YCL041C-TRg-28	GGGAGCTGCGATTGGCAGGTATGATAGAGTTGTATTAGGTTTTAGAGCTAGAAATAGCAAG	1	225	178	86	81	91	142	124	133	94	89	84
RRP45-NRg-5	GGGAGCTGCGATTGGCAGTGTGTAATTATCTCGCACTGGTTTTAGAGCTAGAAATAGCAAG	180	207	138	80	76	52	172	165	132	96	113	119
RIB3-NRg-5	GGGAGCTGCGATTGGCAGAGATAACAGTGGCCGTGTAGGTTTTAGAGCTAGAAATAGCAAG	140	145	268	74	114	84	148	158	133	88	160	132
RIB3-NRg-2	GGGAGCTGCGATTGGCAGTATGCTCACCCGCCTCGAAGGTTTTAGAGCTAGAAATAGCAAG	94	44	35	103	30	20	131	22	47	61	45	32
RIB3-NRg-1	GGGAGCTGCGATTGGCAGTCGCTAAGAAATTACTCATCGTTTTAGAGCTAGAAATAGCAAG	94	166	166	100	87	81	160	129	126	75	116	133
TDA3-NRg-8	GGGAGCTGCGATTGGCAGCTTACACGATTCCAGCTAAGGTTTTAGAGCTAGAAATAGCAAG	49	65	52	68	65	51	122	97	138	81	135	69
TDA3-NRg-1	GGGAGCTGCGATTGGCAGATACGTAATCTTATGCATGTGTTTTAGAGCTAGAAATAGCAAG	30	78	100	106	129	102	222	179	182	134	135	149
PET54-NRg-1	GGGAGCTGCGATTGGCAGCTGCTTTACATCGATGACAAGTTTTAGAGCTAGAAATAGCAAG	118	207	230	87	131	112	153	141	165	56	93	84
TDA3-NRg-2	GGGAGCTGCGATTGGCAGTACGTAATCTTATGCATGTAGTTTTAGAGCTAGAAATAGCAAG	161	267	249	89	177	110	191	217	146	77	123	135
YDR114C-TRg-10	GGGAGCTGCGATTGGCAGCTTAGAGCCCTGTTTGCTCTGTTTTAGAGCTAGAAATAGCAAG	0	0	0	0	0	0	1	2	1	0	1	13
TDA3-NRg-4	GGGAGCTGCGATTGGCAGATAGACGCACAAAAGCACCAGTTTTAGAGCTAGAAATAGCAAG	12	42	47	71	91	86	159	135	175	62	102	111
PET54-NRg-6	GGGAGCTGCGATTGGCAGTAACTTCCTATTTGAGTTCGGTTTTAGAGCTAGAAATAGCAAG	57	115	48	123	154	94	179	180	183	76	104	106
MPP10-TRg-1	GGGAGCTGCGATTGGCAGTACTGGCCGCCGGCATGCGAGTTTTAGAGCTAGAAATAGCAAG	1	0	4	114	149	127	5	6	6	123	123	151
ORC3-TRg-2	GGGAGCTGCGATTGGCAGGAACTAAGCATTCTGTTAGAGTTTTAGAGCTAGAAATAGCAAG	291	346	367	123	241	201	276	276	276	128	234	173
ORC3-TRg-1	GGGAGCTGCGATTGGCAGAAAAGAAAAGTGACAAAAGAGTTTTAGAGCTAGAAATAGCAAG	0	0	0	85	75	115	1	1	0	72	97	80
ARD1-TRg-3	GGGAGCTGCGATTGGCAGCCTCACTTTCTCGCGTCAATGTTTTAGAGCTAGAAATAGCAAG	28	7	58	77	166	61	121	140	107	77	135	103
PDX3-NRg-1	GGGAGCTGCGATTGGCAGTTCTTCTTTCTTATAAGTTGGTTTTAGAGCTAGAAATAGCAAG	191	201	175	144	132	105	193	123	135	76	89	77
PDX3-NRg-6	GGGAGCTGCGATTGGCAGGCATCTATAAGAGCTCTATCGTTTTAGAGCTAGAAATAGCAAG	166	197	210	106	107	88	177	145	186	90	100	75
PDX3-NRg-7	GGGAGCTGCGATTGGCAGTATGTGCTGTTTATCAAGATGTTTTAGAGCTAGAAATAGCAAG	161	184	182	83	110	71	189	173	144	77	99	69
ARD1-TRg-4	GGGAGCTGCGATTGGCAGATTTGTCTTTATTGATCTCTGTTTTAGAGCTAGAAATAGCAAG	8	4	7	6	9	2	2	0	0	1	2	5
DCP2-NRg-5	GGGAGCTGCGATTGGCAGTGATGTCTCAATATTCCCGCGTTTTAGAGCTAGAAATAGCAAG	215	390	299	140	220	174	211	182	238	114	150	200
RPN5-NRg-3	GGGAGCTGCGATTGGCAGAAAAAGATCACATACAAGACGTTTTAGAGCTAGAAATAGCAAG	35	58	64	91	129	93	90	56	75	79	81	100
RPN5-NRg-6	GGGAGCTGCGATTGGCAGATACAAGACGGGTAATATTGGTTTTAGAGCTAGAAATAGCAAG	200	239	224	107	128	72	90	81	64	87	127	91
RPN5-NRg-5	GGGAGCTGCGATTGGCAGCATACAAGACGGGTAATATTGTTTTAGAGCTAGAAATAGCAAG	45	54	51	110	107	177	47	51	21	88	147	161
NOP14-TRg-2	GGGAGCTGCGATTGGCAGGAAAAATTTTAGGATTTATTGTTTTAGAGCTAGAAATAGCAAG	0	0	0	0	0	0	5	3	2	6	0	2
PRP28-NRg-3	GGGAGCTGCGATTGGCAGTCCGAATTCCTCCGACAAGTGTTTTAGAGCTAGAAATAGCAAG	75	143	159	109	155	116	190	150	150	116	128	128
PRP28-NRg-4	GGGAGCTGCGATTGGCAGGACAAGTCGGTACCCTCTTCGTTTTAGAGCTAGAAATAGCAAG	222	315	281	91	191	148	179	136	148	65	104	126
PRP28-NRg-5	GGGAGCTGCGATTGGCAGAAGTCGGTACCCTCTTCCGGGTTTTAGAGCTAGAAATAGCAAG	164	177	179	104	88	120	195	143	107	82	111	111
KRS1-TRg-4	GGGAGCTGCGATTGGCAGAGTTGTTGGTTAGTAGTTTAGTTTTAGAGCTAGAAATAGCAAG	134	158	124	84	54	78	173	118	108	70	103	116
FUM1-NRg-8	GGGAGCTGCGATTGGCAGGAATCGGGGTAGTCATTCCGGTTTTAGAGCTAGAAATAGCAAG	205	285	332	139	183	135	261	273	270	145	180	184
KRS1-TRg-1	GGGAGCTGCGATTGGCAGTAGTGATGTAGGAATATTTTGTTTTAGAGCTAGAAATAGCAAG	160	115	190	60	97	92	148	141	152	56	77	83
KRS1-TRg-3	GGGAGCTGCGATTGGCAGAGTAGTTTATGGAATGCTAAGTTTTAGAGCTAGAAATAGCAAG	149	192	167	74	115	91	177	92	111	94	94	83
FUM1-NRg-5	GGGAGCTGCGATTGGCAGCGAACGCCCATTCCGGGAATGTTTTAGAGCTAGAAATAGCAAG	100	188	236	122	238	172	334	226	272	100	189	188
FUM1-NRg-6	GGGAGCTGCGATTGGCAGGAACGCCCATTCCGGGAATCGTTTTAGAGCTAGAAATAGCAAG	83	113	116	80	151	68	151	125	190	58	106	122
FUM1-NRg-1	GGGAGCTGCGATTGGCAGAGCCTATAAGAAACGCAAAAGTTTTAGAGCTAGAAATAGCAAG	20	11	28	72	122	116	99	135	101	71	134	112
FUM1-NRg-3	GGGAGCTGCGATTGGCAGCAATCATCGAACGCCCATTCGTTTTAGAGCTAGAAATAGCAAG	128	278	206	76	145	141	238	159	178	78	157	141
MPS2-NRg-3	GGGAGCTGCGATTGGCAGCACCATGTTATTCCTGTTTAGTTTTAGAGCTAGAAATAGCAAG	3	10	10	86	159	158	152	134	100	71	116	104
YJL009W-TRg-2	GGGAGCTGCGATTGGCAGCGGTTTTGCAGGTTGCTTCTGTTTTAGAGCTAGAAATAGCAAG	210	268	194	93	133	100	187	181	85	84	149	137
NSL1-NRg-6	GGGAGCTGCGATTGGCAGTATATCATGAACGTTTATTTGTTTTAGAGCTAGAAATAGCAAG	112	122	176	124	152	107	216	174	129	156	139	160
YJL009W-TRg-5	GGGAGCTGCGATTGGCAGCAATCATCGAACAAATATACGTTTTAGAGCTAGAAATAGCAAG	68	80	91	55	78	79	160	158	131	72	103	97
SUI1-NRg-1	GGGAGCTGCGATTGGCAGTCTGTTACCCGACCCGTTATGTTTTAGAGCTAGAAATAGCAAG	32	43	51	103	99	136	188	107	105	79	97	128
YJL009W-TRg-4	GGGAGCTGCGATTGGCAGTATACAGGCCAAGAGTTCGTGTTTTAGAGCTAGAAATAGCAAG	133	212	238	86	73	119	197	114	159	65	85	113
PSF3-TRg-1	GGGAGCTGCGATTGGCAGATTGATGCCAACTTTGTTCTGTTTTAGAGCTAGAAATAGCAAG	49	69	71	90	116	116	171	195	182	85	137	97
REX2-TRg-3	GGGAGCTGCGATTGGCAGCATACACTGGTATTCCCTTTGTTTTAGAGCTAGAAATAGCAAG	238	292	242	101	231	173	230	196	255	128	187	191
RPS15-TRg-3	GGGAGCTGCGATTGGCAGTTGTGCAGAGTTTCACATTAGTTTTAGAGCTAGAAATAGCAAG	129	168	204	68	78	104	176	105	111	80	58	94
RPS15-TRg-4	GGGAGCTGCGATTGGCAGCAACACCGTAATCGTCTGCTGTTTTAGAGCTAGAAATAGCAAG	24	49	46	73	132	70	104	79	109	101	116	97
REX2-TRg-4	GGGAGCTGCGATTGGCAGACATACACTGGTATTCCCTTGTTTTAGAGCTAGAAATAGCAAG	149	218	166	62	75	85	132	186	128	108	98	132
REX2-TRg-5	GGGAGCTGCGATTGGCAGAATTCAAGCCTTACATACACGTTTTAGAGCTAGAAATAGCAAG	66	126	118	85	123	145	225	184	201	114	116	123
TAF4-NRg-2	GGGAGCTGCGATTGGCAGTTATGACGAATATTGAATACGTTTTAGAGCTAGAAATAGCAAG	85	93	105	80	129	62	122	114	152	75	77	126
CFT1-NRg-10	GGGAGCTGCGATTGGCAGCACAGTGAATCATAATATATGTTTTAGAGCTAGAAATAGCAAG	104	100	127	66	52	67	148	106	73	48	51	70
YBR089W-TRg-9	GGGAGCTGCGATTGGCAGTATTCTTCGTCATTAAATTTGTTTTAGAGCTAGAAATAGCAAG	141	164	157	74	81	111	176	130	114	124	75	109
YBR089W-TRg-4	GGGAGCTGCGATTGGCAGTGATACCAACTCTATCAGAAGTTTTAGAGCTAGAAATAGCAAG	221	440	329	110	123	117	217	177	196	101	117	144
RET2-TRg-4	GGGAGCTGCGATTGGCAGATGTCTCTGTCAGTAAACCTGTTTTAGAGCTAGAAATAGCAAG	0	0	0	100	155	148	8	5	6	119	218	129
YBR089W-TRg-1	GGGAGCTGCGATTGGCAGGCTCCGAACGTCAAGTCGACGTTTTAGAGCTAGAAATAGCAAG	98	205	171	83	112	87	137	169	105	92	103	117
RSM28-TRg-8	GGGAGCTGCGATTGGCAGTAGTGCTTTATCCCTTTTGAGTTTTAGAGCTAGAAATAGCAAG	0	3	0	0	0	0	0	0	0	0	0	0
RET2-TRg-1	GGGAGCTGCGATTGGCAGTGTTGACACCTCAAGAACAAGTTTTAGAGCTAGAAATAGCAAG	0	0	0	92	167	160	38	10	22	70	125	158
YML090W-TRg-12	GGGAGCTGCGATTGGCAGGTAGTTCTTCGTGGGTGAGGGTTTTAGAGCTAGAAATAGCAAG	218	263	157	95	111	178	235	143	149	122	140	161
TIM12-NRg-2	GGGAGCTGCGATTGGCAGAAAAGAAGATCAGAATCGATGTTTTAGAGCTAGAAATAGCAAG	94	75	75	106	112	142	177	133	140	77	102	106
TIM12-NRg-1	GGGAGCTGCGATTGGCAGTAAAAGAAGATCAGAATCGAGTTTTAGAGCTAGAAATAGCAAG	142	174	192	87	85	111	139	161	115	59	101	103
NOC4-TRg-4	GGGAGCTGCGATTGGCAGCGGGTAATCCTCGTATTTGAGTTTTAGAGCTAGAAATAGCAAG	81	119	133	86	105	130	176	125	107	82	72	161
NOC4-TRg-3	GGGAGCTGCGATTGGCAGATCCTCGTATTTGAAGGTTTGTTTTAGAGCTAGAAATAGCAAG	158	289	227	88	135	82	256	165	207	89	168	95
NOC4-TRg-2	GGGAGCTGCGATTGGCAGTCCTCGTATTTGAAGGTTTAGTTTTAGAGCTAGAAATAGCAAG	86	106	117	104	110	128	216	142	175	101	129	121
PTA1-NRg-1	GGGAGCTGCGATTGGCAGTTTGTTCAGTCAAGTACTAAGTTTTAGAGCTAGAAATAGCAAG	0	0	1	70	162	133	109	57	86	87	107	85
RPS2-NRg-5	GGGAGCTGCGATTGGCAGAAACTCTTACGTTACTACAGGTTTTAGAGCTAGAAATAGCAAG	0	0	0	59	60	83	0	0	2	79	99	105
RPS2-NRg-6	GGGAGCTGCGATTGGCAGAACTCTTACGTTACTACAGAGTTTTAGAGCTAGAAATAGCAAG	143	202	265	83	122	153	192	196	156	94	115	83
RPS2-NRg-7	GGGAGCTGCGATTGGCAGACTCTTACGTTACTACAGAGGTTTTAGAGCTAGAAATAGCAAG	0	0	0	84	133	77	0	0	1	98	68	97
RPS2-NRg-1	GGGAGCTGCGATTGGCAGTGAAAAGGTATCAAGCAGTAGTTTTAGAGCTAGAAATAGCAAG	0	0	0	84	100	98	9	3	0	101	120	106
RPS2-NRg-2	GGGAGCTGCGATTGGCAGAAGGTATCAAGCAGTAAGGAGTTTTAGAGCTAGAAATAGCAAG	1	0	0	78	165	93	5	5	2	108	109	92
ORC4-NRg-3	GGGAGCTGCGATTGGCAGTCCAAAAACGAAAGGAAAATGTTTTAGAGCTAGAAATAGCAAG	23	29	27	54	84	51	17	29	30	79	67	79
RIX1-NRg-1	GGGAGCTGCGATTGGCAGTCTATACTTAGTTTGATAACGTTTTAGAGCTAGAAATAGCAAG	182	379	223	140	107	139	172	188	204	113	157	151
VPS53-TRg-3	GGGAGCTGCGATTGGCAGGCGTCAGTCTCATAATCTGAGTTTTAGAGCTAGAAATAGCAAG	147	171	194	70	133	94	123	163	168	64	68	93
SPB1-NRg-4	GGGAGCTGCGATTGGCAGCTTTTGCGGTTTTAGTATACGTTTTAGAGCTAGAAATAGCAAG	127	112	174	65	73	99	136	115	119	84	84	101
TIP20-TRg-7	GGGAGCTGCGATTGGCAGGTTATATGTAAAATACAGTAGTTTTAGAGCTAGAAATAGCAAG	4	0	0	120	118	120	36	37	20	150	104	140
TIP20-TRg-6	GGGAGCTGCGATTGGCAGTAGGGCATAGCATTATATAAGTTTTAGAGCTAGAAATAGCAAG	184	275	181	76	91	120	170	132	165	101	136	110
TIP20-TRg-5	GGGAGCTGCGATTGGCAGAGGGCATAGCATTATATAACGTTTTAGAGCTAGAAATAGCAAG	128	138	155	81	147	100	169	92	119	85	106	82
TIP20-TRg-4	GGGAGCTGCGATTGGCAGGGGCATAGCATTATATAACGGTTTTAGAGCTAGAAATAGCAAG	240	279	244	134	116	89	269	216	218	140	109	145
TIP20-TRg-2	GGGAGCTGCGATTGGCAGTATAACGGGGTTCTTAAATAGTTTTAGAGCTAGAAATAGCAAG	188	178	182	85	83	55	160	133	105	95	78	77
SHR3-TRg-1	GGGAGCTGCGATTGGCAGGAAGACAGCCGTAAATTCATGTTTTAGAGCTAGAAATAGCAAG	47	49	43	81	105	96	124	165	122	89	107	155
VRG4-TRg-2	GGGAGCTGCGATTGGCAGAGAATCCTCTTACCCAGCCTGTTTTAGAGCTAGAAATAGCAAG	155	249	342	69	133	129	249	211	171	89	122	160
VRG4-TRg-1	GGGAGCTGCGATTGGCAGCCAGCCTTGGATAATAGTTTGTTTTAGAGCTAGAAATAGCAAG	160	191	199	101	77	103	122	107	113	119	61	55
TIP20-TRg-9	GGGAGCTGCGATTGGCAGATCGAGAAGTCATAAAATCAGTTTTAGAGCTAGAAATAGCAAG	90	128	96	94	104	107	131	152	117	86	91	78
TIP20-TRg-8	GGGAGCTGCGATTGGCAGGGTTATATGTAAAATACAGTGTTTTAGAGCTAGAAATAGCAAG	136	92	156	76	47	66	184	98	89	58	83	71
IMG1-TRg-3	GGGAGCTGCGATTGGCAGGGTTTTCAATTTTGGTGCTTGTTTTAGAGCTAGAAATAGCAAG	156	221	202	64	84	99	201	73	116	91	94	88
IMG1-TRg-2	GGGAGCTGCGATTGGCAGCCCTCTGAGCAGCTGCTGAAGTTTTAGAGCTAGAAATAGCAAG	19	11	6	70	121	82	216	157	141	71	152	127
SRB4-TRg-4	GGGAGCTGCGATTGGCAGTACTTTCTACATTCATAGACGTTTTAGAGCTAGAAATAGCAAG	107	232	287	94	91	148	149	93	155	89	66	131
SRB4-TRg-5	GGGAGCTGCGATTGGCAGTTACTTTCTACATTCATAGAGTTTTAGAGCTAGAAATAGCAAG	24	11	42	158	154	177	236	202	234	135	155	129
SRB4-TRg-3	GGGAGCTGCGATTGGCAGACTTTCTACATTCATAGACGGTTTTAGAGCTAGAAATAGCAAG	0	0	0	0	0	0	0	0	0	0	0	0
RPG1-NRg-6	GGGAGCTGCGATTGGCAGCGGTGGGTGATAATTATGACGTTTTAGAGCTAGAAATAGCAAG	116	159	129	81	92	100	159	115	129	61	84	97
RPG1-NRg-5	GGGAGCTGCGATTGGCAGAATTATCATCTTTACCCGGTGTTTTAGAGCTAGAAATAGCAAG	70	48	94	100	82	116	109	120	96	88	152	92
FAL1-TRg-4	GGGAGCTGCGATTGGCAGTTTCCCTTGTGGTATGCTCTGTTTTAGAGCTAGAAATAGCAAG	123	241	321	97	115	80	193	142	145	82	103	123
RPG1-NRg-1	GGGAGCTGCGATTGGCAGTTTCACCTGGCAAAGCTTCTGTTTTAGAGCTAGAAATAGCAAG	13	16	10	78	80	51	156	140	121	72	110	113
SMT3-TRg-1	GGGAGCTGCGATTGGCAGTCGGAAGGTGTTCAGGAAGCGTTTTAGAGCTAGAAATAGCAAG	0	0	0	75	121	143	82	69	40	104	143	131
RRN3-TRg-6	GGGAGCTGCGATTGGCAGCCTTCCGAGATCCGTGTCGAGTTTTAGAGCTAGAAATAGCAAG	169	232	250	89	201	167	240	178	213	95	171	164
MSS18-NRg-6	GGGAGCTGCGATTGGCAGCAAGCGAAGAAAGGAGATTTGTTTTAGAGCTAGAAATAGCAAG	6	7	2	88	133	104	72	49	53	81	117	94
MSS18-NRg-1	GGGAGCTGCGATTGGCAGTCCTTGGTTATGCGTAATAAGTTTTAGAGCTAGAAATAGCAAG	54	92	91	108	119	69	152	163	154	102	139	121
MSS18-NRg-2	GGGAGCTGCGATTGGCAGTGTATCGCAACCTTCAATTAGTTTTAGAGCTAGAAATAGCAAG	65	108	141	109	143	120	200	287	230	135	144	188
CWC25-NRg-3	GGGAGCTGCGATTGGCAGTCTGTATGTAAGCCCGCGGCGTTTTAGAGCTAGAAATAGCAAG	0	0	0	76	81	86	2	0	1	73	163	99
CWC25-NRg-1	GGGAGCTGCGATTGGCAGTATCTCTGTATGTAAGCCCGGTTTTAGAGCTAGAAATAGCAAG	11	0	28	93	86	101	135	115	152	93	149	114
QCR8-NRg-11	GGGAGCTGCGATTGGCAGCTTGGACTAGTCACGTGGAAGTTTTAGAGCTAGAAATAGCAAG	64	102	98	110	137	98	192	203	206	66	115	121
QCR8-NRg-10	GGGAGCTGCGATTGGCAGAAATCCTTGGACTAGTCACGGTTTTAGAGCTAGAAATAGCAAG	268	376	271	139	150	123	258	234	217	160	184	112
SEC1-TRg-3	GGGAGCTGCGATTGGCAGTCTTATGTTCTCGCAATTATGTTTTAGAGCTAGAAATAGCAAG	163	350	342	98	122	166	181	149	181	105	194	209
SEC1-TRg-5	GGGAGCTGCGATTGGCAGGTAAGTGATAGAGAGGTGAAGTTTTAGAGCTAGAAATAGCAAG	86	108	145	57	132	57	182	150	201	82	137	67
DHR2-NRg-1	GGGAGCTGCGATTGGCAGACTCTTGCAACCTCTTCTTGGTTTTAGAGCTAGAAATAGCAAG	149	314	132	114	148	106	242	155	134	100	99	146
YCR013C-TRg-6	GGGAGCTGCGATTGGCAGAGAATATTGGCAGCGCAAAAGTTTTAGAGCTAGAAATAGCAAG	53	53	61	84	89	96	164	140	137	81	105	89
PZF1-NRg-5	GGGAGCTGCGATTGGCAGGATCATGTCAGACTACGAGGGTTTTAGAGCTAGAAATAGCAAG	70	135	155	92	131	103	123	108	140	107	123	84
PZF1-NRg-6	GGGAGCTGCGATTGGCAGAGGCGTATGTGCATTCATATGTTTTAGAGCTAGAAATAGCAAG	89	85	207	104	110	103	154	118	119	46	82	108
SPC98-TRg-6	GGGAGCTGCGATTGGCAGTGGATCTTCATATCACAAGTGTTTTAGAGCTAGAAATAGCAAG	141	153	248	59	106	115	137	188	146	55	136	149
RPO26-TRg-3	GGGAGCTGCGATTGGCAGTCAATCACAACCTTGAAGAAGTTTTAGAGCTAGAAATAGCAAG	0	0	0	0	8	3	0	0	0	2	3	0
RPO26-TRg-2	GGGAGCTGCGATTGGCAGGCTAAAAAGACACATTTTGCGTTTTAGAGCTAGAAATAGCAAG	10	37	24	79	156	120	164	172	110	90	100	124
RPO26-TRg-1	GGGAGCTGCGATTGGCAGAGGTAACAGTGTAAAGATTAGTTTTAGAGCTAGAAATAGCAAG	0	0	0	88	100	109	19	12	18	77	80	67
ERG3-TRg-1	GGGAGCTGCGATTGGCAGATCGCGGTATATATTAGAGGGTTTTAGAGCTAGAAATAGCAAG	35	22	47	58	44	28	48	29	41	62	101	44
ERG3-TRg-3	GGGAGCTGCGATTGGCAGAACGGTCGAAAGAAACATCGGTTTTAGAGCTAGAAATAGCAAG	38	120	34	66	72	83	100	81	57	60	109	78
ERG3-TRg-4	GGGAGCTGCGATTGGCAGTTGTTGCTGCTATTATGTAAGTTTTAGAGCTAGAAATAGCAAG	141	231	158	78	108	118	127	137	143	85	88	103
ERG3-TRg-5	GGGAGCTGCGATTGGCAGCAAGAGGTTCAGCAGCGATCGTTTTAGAGCTAGAAATAGCAAG	159	236	253	98	127	124	212	170	184	65	121	123
ERG3-TRg-6	GGGAGCTGCGATTGGCAGACAAGAGGTTCAGCAGCGATGTTTTAGAGCTAGAAATAGCAAG	225	214	259	66	165	137	239	206	174	98	130	156
HER2-TRg-4	GGGAGCTGCGATTGGCAGGCTATCATAATCCACATTGAGTTTTAGAGCTAGAAATAGCAAG	292	347	262	111	165	119	243	135	188	102	128	134
HER2-TRg-2	GGGAGCTGCGATTGGCAGGTAAACACTATTATTTGTGCGTTTTAGAGCTAGAAATAGCAAG	125	235	278	100	111	105	130	160	131	55	91	102
HER2-TRg-3	GGGAGCTGCGATTGGCAGTCATAATCCACATTGATGGCGTTTTAGAGCTAGAAATAGCAAG	88	193	235	76	126	128	149	178	196	78	122	114
HER2-TRg-1	GGGAGCTGCGATTGGCAGTATTATTTGTGCTGGAAAGAGTTTTAGAGCTAGAAATAGCAAG	176	193	329	110	150	126	250	216	180	109	134	164
FBP26-NRg-2	GGGAGCTGCGATTGGCAGTTTACATGTAGATGTAAGTTGTTTTAGAGCTAGAAATAGCAAG	47	106	82	90	122	106	156	135	141	102	119	59
FBP26-NRg-3	GGGAGCTGCGATTGGCAGTTACATGTAGATGTAAGTTAGTTTTAGAGCTAGAAATAGCAAG	63	61	118	80	93	98	150	146	149	99	74	122
FBP26-NRg-4	GGGAGCTGCGATTGGCAGGAATAGATTTGTGAGCGCATGTTTTAGAGCTAGAAATAGCAAG	30	33	46	90	84	68	208	132	155	92	107	135
IBA57-NRg-1	GGGAGCTGCGATTGGCAGGCTAATACAGAAAGAAAATCGTTTTAGAGCTAGAAATAGCAAG	83	111	159	57	73	57	101	132	80	62	76	56
YEF3-NRg-2	GGGAGCTGCGATTGGCAGGGTTCTTTAGAAAACAATTAGTTTTAGAGCTAGAAATAGCAAG	129	90	131	66	70	89	147	72	57	44	74	65
YEF3-NRg-6	GGGAGCTGCGATTGGCAGCTAAGTGATCTAATAATTTAGTTTTAGAGCTAGAAATAGCAAG	53	66	43	88	75	77	177	105	102	58	93	118
YEF3-NRg-7	GGGAGCTGCGATTGGCAGTAATAATTTAGGGTTATGCAGTTTTAGAGCTAGAAATAGCAAG	148	178	204	150	125	128	290	167	184	128	157	131
YEF3-NRg-5	GGGAGCTGCGATTGGCAGGCTAAGTGATCTAATAATTTGTTTTAGAGCTAGAAATAGCAAG	134	149	163	69	67	58	190	98	71	61	88	73
YEF3-NRg-8	GGGAGCTGCGATTGGCAGAATAATTTAGGGTTATGCATGTTTTAGAGCTAGAAATAGCAAG	141	109	100	72	89	75	185	125	115	112	78	90
YEF3-NRg-9	GGGAGCTGCGATTGGCAGAATTTAGGGTTATGCATGGGGTTTTAGAGCTAGAAATAGCAAG	0	0	0	102	142	78	4	3	7	82	111	131
TRE2-NRg-6	GGGAGCTGCGATTGGCAGCATACAGTATGAGTAAGAACGTTTTAGAGCTAGAAATAGCAAG	71	48	81	66	84	65	134	148	122	73	100	106
TRE2-NRg-5	GGGAGCTGCGATTGGCAGGAAGTGAACCAAAGAAGAAAGTTTTAGAGCTAGAAATAGCAAG	1	0	7	62	107	77	28	23	19	63	90	85
ASK1-NRg-1	GGGAGCTGCGATTGGCAGTTTCCATACGTTGATCAACCGTTTTAGAGCTAGAAATAGCAAG	0	6	0	47	73	70	42	67	51	53	112	73
SMC1-TRg-2	GGGAGCTGCGATTGGCAGTTGTCATGATAAACACGTACGTTTTAGAGCTAGAAATAGCAAG	114	208	131	125	338	254	257	354	280	171	206	271
SMC1-TRg-1	GGGAGCTGCGATTGGCAGGCGTAAAGTGAATAGAGTATGTTTTAGAGCTAGAAATAGCAAG	0	0	0	102	87	107	24	7	25	71	75	145
SMC1-TRg-5	GGGAGCTGCGATTGGCAGTTAGATGTTTCAACGTTCCAGTTTTAGAGCTAGAAATAGCAAG	152	323	239	101	142	104	168	162	187	106	118	151
SMC1-TRg-4	GGGAGCTGCGATTGGCAGTGTTTCAACGTTCCAAGGCTGTTTTAGAGCTAGAAATAGCAAG	316	451	469	157	324	225	400	344	320	146	271	290
YKT6-TRg-2	GGGAGCTGCGATTGGCAGGAACAATATACAAAAGTCTCGTTTTAGAGCTAGAAATAGCAAG	0	0	0	120	90	107	8	9	3	88	89	51
YKT6-TRg-3	GGGAGCTGCGATTGGCAGGCCGTACAGAACGATTGGCTGTTTTAGAGCTAGAAATAGCAAG	3	2	6	55	128	148	18	28	29	71	87	154
GRS1-TRg-2	GGGAGCTGCGATTGGCAGAATCTGTTCAATTACTTTTGGTTTTAGAGCTAGAAATAGCAAG	199	297	280	112	97	127	345	141	136	131	118	118
GRS1-TRg-4	GGGAGCTGCGATTGGCAGCTCGTAATATTTCAGCGCAGGTTTTAGAGCTAGAAATAGCAAG	81	141	112	59	84	55	98	103	56	47	68	90
AIM22-NRg-2	GGGAGCTGCGATTGGCAGTACGTGAGCTCGGAGATTTTGTTTTAGAGCTAGAAATAGCAAG	124	144	157	91	139	103	217	181	193	108	140	157
AIM22-NRg-1	GGGAGCTGCGATTGGCAGAAATTCTACATACGTGAGCTGTTTTAGAGCTAGAAATAGCAAG	101	128	81	108	124	86	208	152	150	80	111	120
PGA3-NRg-2	GGGAGCTGCGATTGGCAGTCAATATTCCGCGGAACATAGTTTTAGAGCTAGAAATAGCAAG	61	45	43	94	112	113	151	140	108	111	98	120
PGA3-NRg-3	GGGAGCTGCGATTGGCAGTGTTCTAACTGTACACCTAAGTTTTAGAGCTAGAAATAGCAAG	137	224	212	70	173	110	120	166	123	120	91	120
PGA3-NRg-1	GGGAGCTGCGATTGGCAGTTCAATATTCCGCGGAACATGTTTTAGAGCTAGAAATAGCAAG	6	11	5	189	196	212	350	231	267	173	200	249
MRPL24-TRg-6	GGGAGCTGCGATTGGCAGCAATTTTGTTGATTATACTGGTTTTAGAGCTAGAAATAGCAAG	176	235	235	122	151	119	251	171	151	120	157	137
PGA3-NRg-4	GGGAGCTGCGATTGGCAGAAAAATAATTCGATAATTAGGTTTTAGAGCTAGAAATAGCAAG	8	8	7	73	103	59	99	103	52	81	81	70
MRPL24-TRg-5	GGGAGCTGCGATTGGCAGTAATCTCGTATTCTCGCATCGTTTTAGAGCTAGAAATAGCAAG	0	3	0	116	151	141	203	185	199	99	114	124
CHS2-NRg-2	GGGAGCTGCGATTGGCAGTGGAAGATAGTTAAATAGACGTTTTAGAGCTAGAAATAGCAAG	16	34	28	89	98	88	126	75	56	45	134	94
CHS2-NRg-6	GGGAGCTGCGATTGGCAGATAGACTGGGGCCATCCCAAGTTTTAGAGCTAGAAATAGCAAG	15	30	44	65	107	40	109	59	107	57	62	117
NIP1-NRg-2	GGGAGCTGCGATTGGCAGTGGTCGTTTCCAACGAGTAGGTTTTAGAGCTAGAAATAGCAAG	76	166	196	142	260	202	93	106	99	183	196	175
NIP1-NRg-1	GGGAGCTGCGATTGGCAGAAAATGCGAAAAAAAAAGCTGTTTTAGAGCTAGAAATAGCAAG	6	8	8	51	54	90	11	22	11	78	79	97
YOR022C-NRg-3	GGGAGCTGCGATTGGCAGGATGATTTTGCTGCAGGATCGTTTTAGAGCTAGAAATAGCAAG	165	174	170	95	143	135	201	149	176	79	105	137
PEP12-TRg-2	GGGAGCTGCGATTGGCAGTAAGCCTTCGTGCCTTATCGGTTTTAGAGCTAGAAATAGCAAG	137	191	160	55	130	148	195	176	154	95	99	103
PEP12-TRg-3	GGGAGCTGCGATTGGCAGTTAAGTAGAAGATTCGTAATGTTTTAGAGCTAGAAATAGCAAG	182	185	243	85	172	121	179	127	151	88	133	126
KHA1-TRg-1	GGGAGCTGCGATTGGCAGATGTGGCTGAGCTCCAGTAAGTTTTAGAGCTAGAAATAGCAAG	88	264	120	73	144	114	205	179	180	69	86	98
KHA1-TRg-2	GGGAGCTGCGATTGGCAGAATGTGGCTGAGCTCCAGTAGTTTTAGAGCTAGAAATAGCAAG	65	77	105	92	180	146	200	163	168	122	135	176
KHA1-TRg-3	GGGAGCTGCGATTGGCAGCGTTGCGTCTCGCATTAATGGTTTTAGAGCTAGAAATAGCAAG	89	111	112	90	116	106	225	150	165	74	97	76
SES1-TRg-3	GGGAGCTGCGATTGGCAGAAACATGAATGCGGCCTATCGTTTTAGAGCTAGAAATAGCAAG	64	99	79	58	80	68	129	124	109	38	81	80
MMF1-NRg-6	GGGAGCTGCGATTGGCAGCGCTGGATGAGCGACAGAGGGTTTTAGAGCTAGAAATAGCAAG	62	165	119	145	309	190	298	215	257	139	215	229
TIF34-NRg-2	GGGAGCTGCGATTGGCAGAAAATATGCGAAACTGAAGGGTTTTAGAGCTAGAAATAGCAAG	40	57	68	69	55	82	87	43	63	43	109	86
QCR2-NRg-11	GGGAGCTGCGATTGGCAGAGACGGGGCGGGCCTTCTATGTTTTAGAGCTAGAAATAGCAAG	127	142	167	74	105	82	210	136	154	74	82	91
QCR2-NRg-10	GGGAGCTGCGATTGGCAGTAACGGATATAAGACGGGGCGTTTTAGAGCTAGAAATAGCAAG	0	0	0	60	80	62	50	38	58	83	99	124
STV1-NRg-7	GGGAGCTGCGATTGGCAGCTGAGAATGATATTTAGGGGGTTTTAGAGCTAGAAATAGCAAG	4	4	10	121	129	146	215	119	203	124	177	137
STV1-NRg-5	GGGAGCTGCGATTGGCAGTGATCTGAGAATGATATTTAGTTTTAGAGCTAGAAATAGCAAG	181	250	162	85	107	107	149	141	94	87	86	108
TAF8-NRg-1	GGGAGCTGCGATTGGCAGGATTTTCTACATAAAAGCATGTTTTAGAGCTAGAAATAGCAAG	11	15	18	74	96	73	141	75	98	80	91	87
YSH1-TRg-3	GGGAGCTGCGATTGGCAGATACGGGTAAGCAGTTATTCGTTTTAGAGCTAGAAATAGCAAG	0	0	0	68	147	76	0	0	0	109	144	77
STV1-NRg-8	GGGAGCTGCGATTGGCAGGGAGGTAATGAACTAGACCCGTTTTAGAGCTAGAAATAGCAAG	121	261	181	103	141	118	204	181	198	77	171	176
PRE7-NRg-3	GGGAGCTGCGATTGGCAGGCCTATGCTTCACTAGTCACGTTTTAGAGCTAGAAATAGCAAG	140	313	224	72	170	124	173	132	203	95	136	161
YSH1-TRg-5	GGGAGCTGCGATTGGCAGAGCGTGTTTGCAAATAAATAGTTTTAGAGCTAGAAATAGCAAG	63	99	44	79	87	77	141	95	118	71	88	69
SIS1-NRg-9	GGGAGCTGCGATTGGCAGGTGGTTGAAAAACCCGTAAAGTTTTAGAGCTAGAAATAGCAAG	41	26	64	98	44	58	123	104	53	61	70	53
PRP19-NRg-4	GGGAGCTGCGATTGGCAGTTAATTCACGCTTATAGTGCGTTTTAGAGCTAGAAATAGCAAG	174	310	200	76	183	138	208	144	189	84	169	147
PRP19-NRg-5	GGGAGCTGCGATTGGCAGGCTTATAGTGCAGGTAGTATGTTTTAGAGCTAGAAATAGCAAG	181	267	297	160	187	152	275	208	246	174	237	250
CTR86-NRg-2	GGGAGCTGCGATTGGCAGGCGATGATGCCTTATATATAGTTTTAGAGCTAGAAATAGCAAG	11	16	12	65	92	107	100	119	108	56	105	66
MSW1-NRg-1	GGGAGCTGCGATTGGCAGGTAACGTAAAACCTTTGAGAGTTTTAGAGCTAGAAATAGCAAG	2	6	9	67	91	118	142	124	154	83	90	85
MIC60-NRg-2	GGGAGCTGCGATTGGCAGTGTCCACTGCTATGATGCATGTTTTAGAGCTAGAAATAGCAAG	200	333	316	86	151	144	201	158	235	93	152	133
MSW1-NRg-3	GGGAGCTGCGATTGGCAGTGTTTTGTGTTGCCTTTATAGTTTTAGAGCTAGAAATAGCAAG	237	320	217	108	149	130	226	134	148	104	144	132
MSW1-NRg-2	GGGAGCTGCGATTGGCAGTAAAACCTTTGAGATGGTGCGTTTTAGAGCTAGAAATAGCAAG	7	15	0	94	110	121	181	146	140	94	144	144
YIL060W-NRg-5	GGGAGCTGCGATTGGCAGAACCACTCATTTAGAAGTGGGTTTTAGAGCTAGAAATAGCAAG	108	212	198	135	80	93	242	175	156	99	141	98
YIL060W-NRg-4	GGGAGCTGCGATTGGCAGCAACCACTCATTTAGAAGTGGTTTTAGAGCTAGAAATAGCAAG	174	174	208	83	92	109	184	141	191	84	112	75
PMR1-NRg-8	GGGAGCTGCGATTGGCAGCCAGGGTGCGCGGGCACGCAGTTTTAGAGCTAGAAATAGCAAG	42	40	86	89	183	107	211	126	88	90	70	87
POB3-NRg-2	GGGAGCTGCGATTGGCAGGATTCGTTTCGCGTTGAACCGTTTTAGAGCTAGAAATAGCAAG	282	472	365	223	262	304	318	297	317	104	266	212
AME1-TRg-1	GGGAGCTGCGATTGGCAGTTCATTAGCTATTATGGCAAGTTTTAGAGCTAGAAATAGCAAG	205	176	218	90	88	98	161	122	151	73	103	94
AME1-TRg-7	GGGAGCTGCGATTGGCAGCCTTCACAGCCGTTTGAAGCGTTTTAGAGCTAGAAATAGCAAG	169	169	294	83	168	95	228	225	233	63	146	144
AME1-TRg-9	GGGAGCTGCGATTGGCAGTGGTCTTGAATACAAGTTTGGTTTTAGAGCTAGAAATAGCAAG	107	104	118	69	79	88	165	173	150	94	131	112
AME1-TRg-8	GGGAGCTGCGATTGGCAGCAAGTTTGGGGAACGCTTTTGTTTTAGAGCTAGAAATAGCAAG	71	132	88	108	125	91	163	84	153	73	82	119
MSH1-NRg-1	GGGAGCTGCGATTGGCAGTATTGAATGTTCGTGTTTTCGTTTTAGAGCTAGAAATAGCAAG	142	259	329	92	138	122	179	157	140	106	121	82
MSH1-NRg-2	GGGAGCTGCGATTGGCAGAGTACTAATCGTTAAAATAAGTTTTAGAGCTAGAAATAGCAAG	79	88	97	30	57	77	85	60	88	52	78	70
MSH1-NRg-3	GGGAGCTGCGATTGGCAGTATTTATCTTTACCTTTTGCGTTTTAGAGCTAGAAATAGCAAG	195	176	256	98	85	115	98	123	133	72	145	94
MSH1-NRg-4	GGGAGCTGCGATTGGCAGAAGCAACGATATGTTAAATCGTTTTAGAGCTAGAAATAGCAAG	123	226	261	97	141	108	180	233	130	91	120	120
KHA1-NRg-2	GGGAGCTGCGATTGGCAGACATTAATGCGAGACGCAACGTTTTAGAGCTAGAAATAGCAAG	107	165	124	111	142	127	190	226	174	117	127	124
OCT1-NRg-4	GGGAGCTGCGATTGGCAGAATGAGGAATCGACATCTTTGTTTTAGAGCTAGAAATAGCAAG	233	326	373	136	210	133	196	211	216	144	194	194
OCT1-NRg-2	GGGAGCTGCGATTGGCAGTCTCACTTTTGTTCATGAGGGTTTTAGAGCTAGAAATAGCAAG	54	102	81	107	121	118	170	121	188	140	111	124
OCT1-NRg-3	GGGAGCTGCGATTGGCAGAAAATTCGCCATATCCAATGGTTTTAGAGCTAGAAATAGCAAG	74	76	167	90	123	104	144	116	88	77	98	102
OCT1-NRg-1	GGGAGCTGCGATTGGCAGTTTTCTCACTTTTGTTCATGGTTTTAGAGCTAGAAATAGCAAG	152	225	203	74	103	110	146	141	108	81	73	90
SNU23-NRg-3	GGGAGCTGCGATTGGCAGATCAACTGTTTTCTATTTAGGTTTTAGAGCTAGAAATAGCAAG	48	38	34	119	94	108	152	82	151	116	106	88
SNU23-NRg-2	GGGAGCTGCGATTGGCAGCTAAGGCTTGTAGGAACTTCGTTTTAGAGCTAGAAATAGCAAG	24	41	68	84	124	113	201	111	188	77	108	146
SNU23-NRg-5	GGGAGCTGCGATTGGCAGTGCATTTTATAAGTTTATTTGTTTTAGAGCTAGAAATAGCAAG	121	161	131	59	57	105	139	110	121	92	104	55
SNU23-NRg-4	GGGAGCTGCGATTGGCAGATTAAACTTCTTCCTTTCTTGTTTTAGAGCTAGAAATAGCAAG	212	252	277	111	127	101	216	144	152	95	147	62
SNU23-NRg-6	GGGAGCTGCGATTGGCAGTTATTTAGGAATTCTTACTCGTTTTAGAGCTAGAAATAGCAAG	229	234	315	97	85	76	189	103	125	69	71	93
SGT1-TRg-1	GGGAGCTGCGATTGGCAGTATAAGCACTTTAGGGTGTAGTTTTAGAGCTAGAAATAGCAAG	18	13	37	111	108	125	120	90	90	91	123	158
MTR3-NRg-1	GGGAGCTGCGATTGGCAGGAGTATGTGCTAATCCTTAAGTTTTAGAGCTAGAAATAGCAAG	23	64	87	65	104	104	96	110	78	76	108	93
ISA2-TRg-2	GGGAGCTGCGATTGGCAGTGTACAGTTTCAAGTTCGAGGTTTTAGAGCTAGAAATAGCAAG	160	180	215	84	136	103	217	128	207	108	145	108
ISA2-TRg-1	GGGAGCTGCGATTGGCAGTAATGAATAATACCATCCGCGTTTTAGAGCTAGAAATAGCAAG	175	219	180	64	72	100	138	74	106	77	63	135
ISA2-TRg-6	GGGAGCTGCGATTGGCAGTTATAATGATTTAATCGACCGTTTTAGAGCTAGAAATAGCAAG	134	164	161	100	107	99	247	167	130	128	143	126
ISA2-TRg-5	GGGAGCTGCGATTGGCAGGATTTAATCGACCTGGAAAAGTTTTAGAGCTAGAAATAGCAAG	6	4	5	0	0	1	3	0	0	2	0	0
MPP10-NRg-4	GGGAGCTGCGATTGGCAGGGCGGCCAGTACAGAAAAGGGTTTTAGAGCTAGAAATAGCAAG	0	0	0	53	90	67	0	0	0	45	78	84
KOG1-TRg-1	GGGAGCTGCGATTGGCAGATCCTATTGCATGCAGAGAAGTTTTAGAGCTAGAAATAGCAAG	137	219	251	91	158	127	171	142	195	73	109	146
KOG1-TRg-7	GGGAGCTGCGATTGGCAGATGGCATCGCTTCTTATATTGTTTTAGAGCTAGAAATAGCAAG	6	0	5	84	156	127	81	57	85	73	86	110
KOG1-TRg-9	GGGAGCTGCGATTGGCAGCTTAAGTTATCATTCTCCAGGTTTTAGAGCTAGAAATAGCAAG	91	97	118	90	128	109	195	178	195	125	192	137
PET100-NRg-7	GGGAGCTGCGATTGGCAGGTTGGTGATGAAGAAGAAATGTTTTAGAGCTAGAAATAGCAAG	46	64	50	36	100	69	123	149	84	65	68	63
PET100-NRg-5	GGGAGCTGCGATTGGCAGATAACCATTTAAGGTCAAGCGTTTTAGAGCTAGAAATAGCAAG	16	18	26	90	77	108	113	85	56	77	101	65
RPP1-NRg-1	GGGAGCTGCGATTGGCAGTTAGGTTAAGTATTTTCTACGTTTTAGAGCTAGAAATAGCAAG	0	5	0	101	127	146	37	17	32	138	181	130
PET100-NRg-2	GGGAGCTGCGATTGGCAGGCTGATATATTGGAATTATAGTTTTAGAGCTAGAAATAGCAAG	2	6	1	82	64	89	158	113	86	98	113	113
PET100-NRg-1	GGGAGCTGCGATTGGCAGAGCAAGATGCGCTGATATATGTTTTAGAGCTAGAAATAGCAAG	3	7	3	103	136	99	196	205	145	93	124	124
RPP1-NRg-5	GGGAGCTGCGATTGGCAGAATCTGCCTTCAGACTGTTAGTTTTAGAGCTAGAAATAGCAAG	139	166	227	94	100	86	175	178	133	82	137	95
DFR1-TRg-6	GGGAGCTGCGATTGGCAGTCTTGGTTAGCTTAATGTATGTTTTAGAGCTAGAAATAGCAAG	126	243	276	101	125	147	259	174	186	125	105	160
SKI6-TRg-3	GGGAGCTGCGATTGGCAGATTTACATCTTCGGGTAACGGTTTTAGAGCTAGAAATAGCAAG	0	0	11	137	199	157	2	0	1	140	174	132
DFR1-TRg-4	GGGAGCTGCGATTGGCAGGCATCCTTACGTGCGTGAGAGTTTTAGAGCTAGAAATAGCAAG	251	396	473	220	309	274	470	389	490	192	281	371
DFR1-TRg-2	GGGAGCTGCGATTGGCAGGAGATGGCATCGCTGGCCAAGTTTTAGAGCTAGAAATAGCAAG	51	111	67	56	112	119	138	174	141	59	106	79
PAM18-TRg-1	GGGAGCTGCGATTGGCAGTCAACGTAGGACTCACTCGAGTTTTAGAGCTAGAAATAGCAAG	0	0	4	96	150	70	73	63	119	135	119	125
PET100-NRg-9	GGGAGCTGCGATTGGCAGGGAGAAAAGAACAAGTCACAGTTTTAGAGCTAGAAATAGCAAG	33	18	41	77	91	123	133	138	124	62	106	95
DFR1-TRg-1	GGGAGCTGCGATTGGCAGAGATGGCATCGCTGGCCAAAGTTTTAGAGCTAGAAATAGCAAG	29	77	50	48	42	47	27	32	47	17	26	20
YDJ1-TRg-3	GGGAGCTGCGATTGGCAGCTTGCTCTACGTTTATATGTGTTTTAGAGCTAGAAATAGCAAG	224	234	285	72	130	89	207	162	156	101	114	108
YDJ1-TRg-2	GGGAGCTGCGATTGGCAGTCTACGTTTATATGTTGGTTGTTTTAGAGCTAGAAATAGCAAG	172	239	169	90	142	134	225	175	167	87	120	99
YDJ1-TRg-6	GGGAGCTGCGATTGGCAGATGAAAAGGCAATAGAGCATGTTTTAGAGCTAGAAATAGCAAG	1	4	16	109	150	106	23	19	36	91	117	139
YDJ1-TRg-4	GGGAGCTGCGATTGGCAGCAATAGAGCATCGGCAGGTAGTTTTAGAGCTAGAAATAGCAAG	72	63	85	76	140	84	134	80	93	85	134	91
PAM18-TRg-5	GGGAGCTGCGATTGGCAGTCCGCTGAGTTCGAGGCGAGGTTTTAGAGCTAGAAATAGCAAG	0	0	0	73	153	107	128	87	105	100	112	121
RSP5-NRg-3	GGGAGCTGCGATTGGCAGCTGTCACGTGACTGTGCGGCGTTTTAGAGCTAGAAATAGCAAG	114	212	220	95	177	102	164	163	150	108	94	105
PAM18-TRg-4	GGGAGCTGCGATTGGCAGCCGCTGAGTTCGAGGCGAGCGTTTTAGAGCTAGAAATAGCAAG	1	0	0	82	113	99	2	0	2	78	127	110
SUB2-NRg-1	GGGAGCTGCGATTGGCAGTGCCCTCTAGCTACTATATCGTTTTAGAGCTAGAAATAGCAAG	9	10	10	75	110	81	107	49	55	48	137	114
SUB2-NRg-2	GGGAGCTGCGATTGGCAGGAAGAAACCCTTTGTTTATTGTTTTAGAGCTAGAAATAGCAAG	0	0	0	60	94	87	119	97	86	66	89	99
SUB2-NRg-5	GGGAGCTGCGATTGGCAGGAATCTTCCATGACCAATAAGTTTTAGAGCTAGAAATAGCAAG	157	227	199	92	153	93	213	188	188	116	116	140
SOD2-NRg-10	GGGAGCTGCGATTGGCAGTCGGCCTGTGTTATTGGTCCGTTTTAGAGCTAGAAATAGCAAG	150	168	265	80	156	86	147	108	137	105	104	152
BUR6-TRg-1	GGGAGCTGCGATTGGCAGTTTAAGGAGAAGAATTTTCCGTTTTAGAGCTAGAAATAGCAAG	70	73	40	67	106	82	75	64	66	69	65	69
TIM10-NRg-9	GGGAGCTGCGATTGGCAGATGCAAAAAATGCTTCCAATGTTTTAGAGCTAGAAATAGCAAG	3	3	2	95	131	107	122	115	141	91	140	122
TIM10-NRg-8	GGGAGCTGCGATTGGCAGGTGATCATCAGCTACGAATTGTTTTAGAGCTAGAAATAGCAAG	37	47	68	119	196	183	101	129	94	94	176	182
TIM10-NRg-1	GGGAGCTGCGATTGGCAGTATCTGTTAAAAGACATGAGGTTTTAGAGCTAGAAATAGCAAG	0	1	3	98	154	85	146	127	139	110	129	112
TIM10-NRg-3	GGGAGCTGCGATTGGCAGTCTGTTAAAAGACATGAGAGGTTTTAGAGCTAGAAATAGCAAG	2	3	0	120	85	86	127	99	94	91	108	66
TIM10-NRg-2	GGGAGCTGCGATTGGCAGATCTGTTAAAAGACATGAGAGTTTTAGAGCTAGAAATAGCAAG	37	69	68	65	75	118	176	143	121	83	114	97
TIM10-NRg-5	GGGAGCTGCGATTGGCAGAAAATGTCCGATAGCTTCAGGTTTTAGAGCTAGAAATAGCAAG	7	8	13	75	114	96	206	127	133	96	89	133
TIM10-NRg-4	GGGAGCTGCGATTGGCAGAAAGACATGAGAGGGGAACGGTTTTAGAGCTAGAAATAGCAAG	0	0	0	93	110	113	62	45	100	74	128	133
TIM10-NRg-7	GGGAGCTGCGATTGGCAGGGTGATCATCAGCTACGAATGTTTTAGAGCTAGAAATAGCAAG	3	4	5	104	157	91	115	68	74	78	135	141
RNA15-TRg-5	GGGAGCTGCGATTGGCAGGTCATATCAGCACAGTGGGGGTTTTAGAGCTAGAAATAGCAAG	52	70	92	101	140	100	196	152	124	93	129	142
RNA15-TRg-6	GGGAGCTGCGATTGGCAGTTGGTCATATCAGCACAGTGGTTTTAGAGCTAGAAATAGCAAG	19	28	19	164	206	120	178	149	132	125	185	101
RNA15-TRg-9	GGGAGCTGCGATTGGCAGCCCATCATCGAGTGATCACTGTTTTAGAGCTAGAAATAGCAAG	16	11	20	84	152	81	71	64	58	51	87	108
RNA15-TRg-8	GGGAGCTGCGATTGGCAGACTTGGTCATATCAGCACAGGTTTTAGAGCTAGAAATAGCAAG	2	15	34	92	121	93	146	139	102	64	132	82
MIC60-TRg-8	GGGAGCTGCGATTGGCAGGAACCAATGCATCATAGCAGGTTTTAGAGCTAGAAATAGCAAG	134	236	229	98	97	150	162	174	137	106	124	131
MIC60-TRg-4	GGGAGCTGCGATTGGCAGTCTGTGCGGAATCGGAATTAGTTTTAGAGCTAGAAATAGCAAG	74	115	157	70	65	64	214	159	119	86	103	86
MIC60-TRg-6	GGGAGCTGCGATTGGCAGTTCTAAGACGGATTTCTGTGGTTTTAGAGCTAGAAATAGCAAG	177	208	140	114	157	93	278	256	163	147	105	117
MIC60-TRg-1	GGGAGCTGCGATTGGCAGGAGGAAGCTATTCACAGTAAGTTTTAGAGCTAGAAATAGCAAG	88	142	129	76	94	125	284	163	182	92	133	69
POP6-TRg-5	GGGAGCTGCGATTGGCAGAACCAACCCCCGCACGCTCTGTTTTAGAGCTAGAAATAGCAAG	14	12	10	89	97	117	7	12	13	75	126	135
QRI7-TRg-2	GGGAGCTGCGATTGGCAGCGCTCTGCCAATGGAAAGAGGTTTTAGAGCTAGAAATAGCAAG	0	0	0	0	0	0	5	0	4	0	0	10
NBP1-TRg-3	GGGAGCTGCGATTGGCAGAACTCATCCGAAACAGCCAAGTTTTAGAGCTAGAAATAGCAAG	133	196	154	89	129	111	169	166	138	70	121	121
FUR1-TRg-1	GGGAGCTGCGATTGGCAGCATGAACCCGTTATTCTTTTGTTTTAGAGCTAGAAATAGCAAG	135	144	216	90	82	68	162	115	101	65	137	92
QRI7-TRg-5	GGGAGCTGCGATTGGCAGTGTTTTATGTAATTTCTATTGTTTTAGAGCTAGAAATAGCAAG	112	97	102	59	55	53	104	116	61	71	65	53
ISD11-TRg-8	GGGAGCTGCGATTGGCAGTTATTAAACAATGCATTTATGTTTTAGAGCTAGAAATAGCAAG	59	95	68	81	84	122	179	139	125	82	100	76
TUB4-TRg-5	GGGAGCTGCGATTGGCAGTGACATTCAGAAAATATCACGTTTTAGAGCTAGAAATAGCAAG	141	216	192	109	105	86	170	178	119	89	73	100
RRP9-NRg-2	GGGAGCTGCGATTGGCAGCAAAGAAATATATGTTAATGGTTTTAGAGCTAGAAATAGCAAG	150	121	135	72	60	82	153	88	106	76	92	55
RRP9-NRg-3	GGGAGCTGCGATTGGCAGAAAGAAATATATGTTAATGTGTTTTAGAGCTAGAAATAGCAAG	163	106	140	92	51	62	133	86	87	94	75	104
SKI6-TRg-4	GGGAGCTGCGATTGGCAGGTAGGTACATTTACATCTTCGTTTTAGAGCTAGAAATAGCAAG	4	2	28	94	122	124	60	59	20	82	71	95
TUB4-TRg-1	GGGAGCTGCGATTGGCAGAATGAACAAATGCGTAATATGTTTTAGAGCTAGAAATAGCAAG	0	0	0	84	77	56	97	65	53	97	92	96
SKI6-TRg-6	GGGAGCTGCGATTGGCAGAAGGAACCTTTTATTTGAGTGTTTTAGAGCTAGAAATAGCAAG	96	112	72	82	76	84	107	77	62	79	101	76
TUB4-TRg-3	GGGAGCTGCGATTGGCAGAACGCGTTAATATTATCTTTGTTTTAGAGCTAGAAATAGCAAG	41	64	42	81	119	89	140	121	119	65	93	112
CDC37-NRg-2	GGGAGCTGCGATTGGCAGATGAAGTGTTGGTGCAACGGGTTTTAGAGCTAGAAATAGCAAG	0	1	0	143	204	167	30	24	22	125	154	145
COA3-TRg-1	GGGAGCTGCGATTGGCAGAAAGGGAGTCTTTACTATGGGTTTTAGAGCTAGAAATAGCAAG	0	3	0	93	134	89	149	133	134	72	112	97
ISD11-TRg-3	GGGAGCTGCGATTGGCAGGCGGCGGAGAAAAATGATTGGTTTTAGAGCTAGAAATAGCAAG	1	1	0	111	114	76	6	2	9	86	98	110
ISD11-TRg-4	GGGAGCTGCGATTGGCAGTCTCATTCATTTATAAGCGGGTTTTAGAGCTAGAAATAGCAAG	10	15	8	90	72	99	141	69	77	78	66	66
ISD11-TRg-7	GGGAGCTGCGATTGGCAGTTGGAGAAACACCCGCTTTCGTTTTAGAGCTAGAAATAGCAAG	143	332	230	107	155	186	122	211	207	95	148	105
YOS1-TRg-5	GGGAGCTGCGATTGGCAGTCCAAAAAATTAGCTGGACTGTTTTAGAGCTAGAAATAGCAAG	84	154	112	113	89	92	160	109	119	88	89	126
YOS1-TRg-4	GGGAGCTGCGATTGGCAGTGGGAGCCTTCTCAATAAGTGTTTTAGAGCTAGAAATAGCAAG	1	0	4	103	166	178	172	129	150	142	241	210
YGR115C-NRg-2	GGGAGCTGCGATTGGCAGTGATGGTCATGACTACGATTGTTTTAGAGCTAGAAATAGCAAG	79	180	121	69	102	110	146	102	127	70	138	138
RPO31-TRg-3	GGGAGCTGCGATTGGCAGCGTTGGAATCTCAATGCCAAGTTTTAGAGCTAGAAATAGCAAG	164	349	300	92	161	153	265	189	203	100	128	151
IMP2-TRg-12	GGGAGCTGCGATTGGCAGTTTTATGCTTTCTTAGCTTCGTTTTAGAGCTAGAAATAGCAAG	281	436	457	187	259	171	303	303	314	185	285	164
IMP2-TRg-11	GGGAGCTGCGATTGGCAGCTTAGCTTCTGGCTGTTCGTGTTTTAGAGCTAGAAATAGCAAG	150	268	207	134	78	73	177	149	124	80	149	124
IMP2-TRg-10	GGGAGCTGCGATTGGCAGTTCGTTGGAGCTCAGACTTAGTTTTAGAGCTAGAAATAGCAAG	118	215	171	111	116	96	114	122	144	69	84	111
SNF5-NRg-5	GGGAGCTGCGATTGGCAGAAGTTGGCGATAACAGGACTGTTTTAGAGCTAGAAATAGCAAG	153	279	217	86	91	105	208	199	158	88	113	122
COX6-NRg-1	GGGAGCTGCGATTGGCAGTAAATAAGTGTGCTAAAATGGTTTTAGAGCTAGAAATAGCAAG	28	32	55	80	91	83	144	115	168	60	98	81
COX6-NRg-3	GGGAGCTGCGATTGGCAGAATGAGGTAACCTTGAGATCGTTTTAGAGCTAGAAATAGCAAG	0	0	0	68	100	101	212	163	118	73	91	145
COX6-NRg-5	GGGAGCTGCGATTGGCAGATGCTTTGACCGGACCAATTGTTTTAGAGCTAGAAATAGCAAG	0	0	0	65	76	63	125	107	85	77	74	119
COX6-NRg-7	GGGAGCTGCGATTGGCAGCAATTAGGTCCCTTTTCATAGTTTTAGAGCTAGAAATAGCAAG	4	2	14	85	92	77	152	84	95	73	77	95
COX6-NRg-6	GGGAGCTGCGATTGGCAGCCAATTAGGTCCCTTTTCATGTTTTAGAGCTAGAAATAGCAAG	0	0	0	70	95	74	129	118	131	100	97	104
GPI10-TRg-5	GGGAGCTGCGATTGGCAGAGATCGTTATAGTGCGGAAAGTTTTAGAGCTAGAAATAGCAAG	4	2	10	61	111	90	21	48	45	90	95	124
SNF5-NRg-1	GGGAGCTGCGATTGGCAGCCCTTGATGATGCTTTGTTTGTTTTAGAGCTAGAAATAGCAAG	23	16	44	108	203	184	197	176	164	102	168	170
MEC1-NRg-8	GGGAGCTGCGATTGGCAGATTTGTATTCTAATGCTTGTGTTTTAGAGCTAGAAATAGCAAG	232	289	235	145	113	101	205	174	213	144	132	159
MSN5-TRg-9	GGGAGCTGCGATTGGCAGGTCACCAATTTCTATTTACCGTTTTAGAGCTAGAAATAGCAAG	38	69	20	99	155	133	146	148	116	122	115	111
SSC1-TRg-4	GGGAGCTGCGATTGGCAGTCCAACGCCGGCTCGACGCTGTTTTAGAGCTAGAAATAGCAAG	4	0	0	86	187	111	249	138	149	79	109	124
SSC1-TRg-6	GGGAGCTGCGATTGGCAGTCCGGTGACCGCTTACGGTGGTTTTAGAGCTAGAAATAGCAAG	1	0	0	90	171	169	4	11	5	129	157	87
MSN5-TRg-2	GGGAGCTGCGATTGGCAGGCCACATTGCTGCGCGATCAGTTTTAGAGCTAGAAATAGCAAG	53	126	101	124	135	119	181	209	155	107	139	113
SPC25-NRg-8	GGGAGCTGCGATTGGCAGGTTCACGAGAGGAAGGAAGAGTTTTAGAGCTAGAAATAGCAAG	6	9	17	87	163	101	70	101	91	79	105	78
HAP4-TRg-2	GGGAGCTGCGATTGGCAGTCTTCTTGCTTAACCCCGTGGTTTTAGAGCTAGAAATAGCAAG	45	121	100	127	151	110	226	284	162	79	110	151
MSN5-TRg-6	GGGAGCTGCGATTGGCAGGTGATGGCGGCGCGCCACAGGTTTTAGAGCTAGAAATAGCAAG	48	56	108	87	122	141	143	87	95	80	93	95
HAP4-TRg-1	GGGAGCTGCGATTGGCAGTTAACCCCGTGTGGTTGTTTGTTTTAGAGCTAGAAATAGCAAG	83	118	134	106	120	86	209	149	152	110	122	139
YHR050W-A-TRg-9	GGGAGCTGCGATTGGCAGGTGCTGGCATTGTTGTTTTCGTTTTAGAGCTAGAAATAGCAAG	193	264	181	122	149	116	268	150	182	114	139	119
RIM1-TRg-1	GGGAGCTGCGATTGGCAGTTTGTGGAGGAGTGCTTAAAGTTTTAGAGCTAGAAATAGCAAG	6	3	15	91	162	66	155	122	157	96	156	118
VPS3-NRg-1	GGGAGCTGCGATTGGCAGAACAGATATTATGCGATGTAGTTTTAGAGCTAGAAATAGCAAG	0	0	0	130	135	145	174	203	141	146	122	109
YDR526C-NRg-1	GGGAGCTGCGATTGGCAGTCATTCCTCCCTTAGCAGTCGTTTTAGAGCTAGAAATAGCAAG	186	297	344	144	249	147	288	306	196	138	173	152
YDR526C-NRg-3	GGGAGCTGCGATTGGCAGGATCAGCTGTCATCCATATGGTTTTAGAGCTAGAAATAGCAAG	188	302	343	111	170	123	253	194	192	103	156	218
YDR526C-NRg-2	GGGAGCTGCGATTGGCAGTTAGCAGTCTGGCTAAAAAGGTTTTAGAGCTAGAAATAGCAAG	283	477	312	140	133	108	234	277	227	141	211	169
YDR526C-NRg-4	GGGAGCTGCGATTGGCAGTCATCCATATGAGGAGAACGGTTTTAGAGCTAGAAATAGCAAG	136	200	180	133	201	167	290	321	257	113	198	178
MTR3-TRg-5	GGGAGCTGCGATTGGCAGGCTAGATACGGAAGATTACAGTTTTAGAGCTAGAAATAGCAAG	0	0	0	41	95	66	22	7	36	70	100	95
MTR3-TRg-4	GGGAGCTGCGATTGGCAGTACGGAAGATTACAAGGCCTGTTTTAGAGCTAGAAATAGCAAG	75	101	77	110	168	105	278	222	217	100	107	131
MTR3-TRg-6	GGGAGCTGCGATTGGCAGTGAGATGAGATCGCTAGATAGTTTTAGAGCTAGAAATAGCAAG	0	12	7	53	118	79	63	28	63	65	78	100
MBA1-NRg-4	GGGAGCTGCGATTGGCAGGAAGGCCGGCAGAATATTTAGTTTTAGAGCTAGAAATAGCAAG	6	4	0	81	123	82	186	136	136	81	145	124
SDH2-TRg-14	GGGAGCTGCGATTGGCAGAAATATCCGCAGCGCGCAAAGTTTTAGAGCTAGAAATAGCAAG	463	425	369	300	343	417	220	118	86	128	123	117
SDH2-TRg-12	GGGAGCTGCGATTGGCAGCGCAAAAGGCGGCCTCGCATGTTTTAGAGCTAGAAATAGCAAG	0	5	2	82	128	112	232	121	112	91	83	134
SDH2-TRg-13	GGGAGCTGCGATTGGCAGTATCCGCAGCGCGCAAAAGGGTTTTAGAGCTAGAAATAGCAAG	5	17	15	67	120	55	135	114	120	73	145	126
POS5-TRg-2	GGGAGCTGCGATTGGCAGTTCGCTGTTTCATAAATAAAGTTTTAGAGCTAGAAATAGCAAG	345	322	363	128	177	144	191	199	194	104	143	154
POS5-TRg-3	GGGAGCTGCGATTGGCAGAAATAAAAATAAAAAAAGGCGTTTTAGAGCTAGAAATAGCAAG	82	58	62	57	35	57	51	28	65	68	64	60
RPB11-NRg-2	GGGAGCTGCGATTGGCAGTTCTCTCGCTCTTCTTTTAAGTTTTAGAGCTAGAAATAGCAAG	40	35	67	102	106	95	192	168	147	46	129	106
RPB11-NRg-1	GGGAGCTGCGATTGGCAGAGCTATCTATTTAGGCTGCAGTTTTAGAGCTAGAAATAGCAAG	142	276	160	87	114	129	181	110	162	62	130	93
RPB11-NRg-6	GGGAGCTGCGATTGGCAGGCATTATCCATGACATGACAGTTTTAGAGCTAGAAATAGCAAG	124	212	215	84	179	111	176	125	142	79	158	119
RPB11-NRg-4	GGGAGCTGCGATTGGCAGCACTTCCACTTTATTAAGTCGTTTTAGAGCTAGAAATAGCAAG	117	137	170	84	114	54	105	92	129	72	81	119
RPB11-NRg-5	GGGAGCTGCGATTGGCAGACTTCCACTTTATTAAGTCCGTTTTAGAGCTAGAAATAGCAAG	213	252	238	105	125	147	223	185	212	86	127	134
MRPL33-NRg-1	GGGAGCTGCGATTGGCAGTGATTCCATCACCTAACTTTGTTTTAGAGCTAGAAATAGCAAG	3	7	0	60	94	93	150	156	128	57	114	112
NUP57-TRg-1	GGGAGCTGCGATTGGCAGCATTTTGAACGTACGCGAAAGTTTTAGAGCTAGAAATAGCAAG	107	91	158	146	178	166	264	211	197	112	192	187
NGL2-TRg-2	GGGAGCTGCGATTGGCAGAATGGTTGCACTAAAGCAAGGTTTTAGAGCTAGAAATAGCAAG	37	73	45	86	120	102	170	146	142	68	114	107
NGL2-TRg-1	GGGAGCTGCGATTGGCAGTTGCACTAAAGCAAGAGGAAGTTTTAGAGCTAGAAATAGCAAG	68	125	149	84	135	80	170	201	141	76	137	138
COG4-TRg-5	GGGAGCTGCGATTGGCAGAAGCAGCTGAGATATAGTGAGTTTTAGAGCTAGAAATAGCAAG	97	104	112	39	42	71	82	66	80	44	47	72
VPS27-TRg-4	GGGAGCTGCGATTGGCAGGAAATAATCATCATTAGCAGGTTTTAGAGCTAGAAATAGCAAG	21	10	16	111	86	166	218	144	188	85	99	140
VPS27-TRg-8	GGGAGCTGCGATTGGCAGAAGTAACCTTCACAAGATTTGTTTTAGAGCTAGAAATAGCAAG	255	304	287	112	134	118	240	105	159	100	122	139
SPC34-NRg-4	GGGAGCTGCGATTGGCAGATATTCGTAGTGTGAACATTGTTTTAGAGCTAGAAATAGCAAG	182	320	271	92	131	140	260	180	212	72	136	156
NAR1-NRg-9	GGGAGCTGCGATTGGCAGTGTCTCTTAATCCTGTGAAGGTTTTAGAGCTAGAAATAGCAAG	247	322	270	105	158	114	225	154	151	81	150	124
NAR1-NRg-8	GGGAGCTGCGATTGGCAGAGGCAATATGCTTTACAAACGTTTTAGAGCTAGAAATAGCAAG	81	139	131	83	151	125	180	192	147	85	102	98
YDR413C-TRg-4	GGGAGCTGCGATTGGCAGTTGCAAGCAAATAATTTGTTGTTTTAGAGCTAGAAATAGCAAG	136	153	170	74	76	68	172	122	76	71	87	61
YDR413C-TRg-5	GGGAGCTGCGATTGGCAGTTTGCAAGCAAATAATTTGTGTTTTAGAGCTAGAAATAGCAAG	126	147	163	77	84	46	170	119	91	83	76	66
MDM12-TRg-5	GGGAGCTGCGATTGGCAGAATAATATCAATGTCTGTGAGTTTTAGAGCTAGAAATAGCAAG	163	252	169	115	81	83	132	145	133	100	122	117
MDM12-TRg-4	GGGAGCTGCGATTGGCAGATTATCAAAACCATTCTCCAGTTTTAGAGCTAGAAATAGCAAG	3	10	9	102	89	127	104	105	131	98	67	102
MDM12-TRg-3	GGGAGCTGCGATTGGCAGATCTTTAGCCGTTTATTGTTGTTTTAGAGCTAGAAATAGCAAG	151	226	209	107	161	138	197	211	126	110	156	128
KRE9-TRg-6	GGGAGCTGCGATTGGCAGCCATTATTCCATCGTAACCAGTTTTAGAGCTAGAAATAGCAAG	86	120	188	69	111	76	156	129	125	67	86	105
SRP68-NRg-2	GGGAGCTGCGATTGGCAGACTTATCACGAACAACGATGGTTTTAGAGCTAGAAATAGCAAG	0	0	0	91	176	154	4	0	0	90	103	137
RSM18-NRg-3	GGGAGCTGCGATTGGCAGTACCCTACAATGCAATTTAAGTTTTAGAGCTAGAAATAGCAAG	137	123	178	73	111	83	170	157	196	57	130	103
PDS5-NRg-2	GGGAGCTGCGATTGGCAGCAACAATTTCGATGGAGCCTGTTTTAGAGCTAGAAATAGCAAG	112	136	123	90	112	65	140	162	203	81	96	117
PDS5-NRg-4	GGGAGCTGCGATTGGCAGACTTTTAACGCCATCATTCCGTTTTAGAGCTAGAAATAGCAAG	106	164	180	62	103	88	116	167	121	34	96	86
PDS5-NRg-6	GGGAGCTGCGATTGGCAGTAGTGCATATTTTCCCTTGGGTTTTAGAGCTAGAAATAGCAAG	125	106	154	102	76	126	195	158	134	107	109	92
FUM1-TRg-3	GGGAGCTGCGATTGGCAGACGTTAAACAAGCATCCAACGTTTTAGAGCTAGAAATAGCAAG	78	178	165	76	167	126	161	134	152	80	107	110
FUM1-TRg-7	GGGAGCTGCGATTGGCAGGGAATGACTACCCCGATTCCGTTTTAGAGCTAGAAATAGCAAG	163	240	275	128	123	121	199	187	179	94	102	136
FUM1-TRg-4	GGGAGCTGCGATTGGCAGCGGAATGGGCGTTCGATGATGTTTTAGAGCTAGAAATAGCAAG	165	266	255	106	204	168	330	297	289	119	180	252
FUM1-TRg-8	GGGAGCTGCGATTGGCAGCCCTCCCCTGAGCCGATCCTGTTTTAGAGCTAGAAATAGCAAG	144	134	165	100	158	114	175	198	158	84	108	103
PRI1-NRg-7	GGGAGCTGCGATTGGCAGTAGTAATGGTTGAACCAGCAGTTTTAGAGCTAGAAATAGCAAG	126	258	162	96	111	86	144	133	135	70	114	79
MDM35-NRg-6	GGGAGCTGCGATTGGCAGTGAATGATGGTCCCAGGCTTGTTTTAGAGCTAGAAATAGCAAG	193	235	254	94	232	113	238	187	173	114	135	154
TFA1-TRg-2	GGGAGCTGCGATTGGCAGTAAGCGGTTCTTGCAAGATTGTTTTAGAGCTAGAAATAGCAAG	0	0	0	64	117	124	68	28	36	85	102	75
CDC3-NRg-3	GGGAGCTGCGATTGGCAGGACAAAAAATGGCAAAAAATGTTTTAGAGCTAGAAATAGCAAG	3	5	5	56	53	58	11	4	1	59	63	56
TRA1-TRg-5	GGGAGCTGCGATTGGCAGGAATCTTGTGTTTCCTAATTGTTTTAGAGCTAGAAATAGCAAG	167	161	274	100	127	129	182	152	149	125	128	123
TRA1-TRg-4	GGGAGCTGCGATTGGCAGTAATTTGGTAAGTGATCACGGTTTTAGAGCTAGAAATAGCAAG	176	208	194	83	110	175	184	176	140	83	122	149
TRA1-TRg-3	GGGAGCTGCGATTGGCAGACGTGGTCAGACAGTTTTCCGTTTTAGAGCTAGAAATAGCAAG	183	245	177	61	101	154	160	146	124	62	150	92
PRI1-NRg-3	GGGAGCTGCGATTGGCAGACAATAGGTAAAAGTGGCAAGTTTTAGAGCTAGAAATAGCAAG	71	73	103	84	98	92	143	123	121	82	104	76
TRA1-TRg-1	GGGAGCTGCGATTGGCAGAACAACACCAACAAAATCGGGTTTTAGAGCTAGAAATAGCAAG	184	369	461	122	151	153	243	267	241	134	174	191
SRP54-NRg-4	GGGAGCTGCGATTGGCAGATGGGTAGTGACTGAAGTATGTTTTAGAGCTAGAAATAGCAAG	97	215	187	105	139	128	159	116	187	76	163	183
SRP54-NRg-2	GGGAGCTGCGATTGGCAGACCATCATACTATAACAATAGTTTTAGAGCTAGAAATAGCAAG	130	180	200	41	57	67	94	77	66	57	84	64
YSH1-NRg-1	GGGAGCTGCGATTGGCAGAAACACGCTACTTAGTCTTTGTTTTAGAGCTAGAAATAGCAAG	158	278	215	83	163	136	172	181	153	102	164	107
YSH1-NRg-2	GGGAGCTGCGATTGGCAGCGCTACTTAGTCTTTTGGAGGTTTTAGAGCTAGAAATAGCAAG	106	144	131	92	85	92	205	183	135	86	153	124
SRP54-NRg-1	GGGAGCTGCGATTGGCAGGTTGATGTCTTTATCGTTAGGTTTTAGAGCTAGAAATAGCAAG	255	263	300	132	159	129	204	150	200	93	151	151
SEC63-TRg-1	GGGAGCTGCGATTGGCAGCAGTTATAATTGACCAAAGAGTTTTAGAGCTAGAAATAGCAAG	268	411	279	93	106	129	214	145	129	106	107	99
SEC63-TRg-2	GGGAGCTGCGATTGGCAGGAACGAATAAAAGATGCGACGTTTTAGAGCTAGAAATAGCAAG	2	7	1	80	122	98	15	36	30	72	108	79
ERG25-TRg-1	GGGAGCTGCGATTGGCAGTATATAATATATAATACAGGGTTTTAGAGCTAGAAATAGCAAG	0	0	0	50	38	69	43	12	14	69	50	52
SES1-NRg-1	GGGAGCTGCGATTGGCAGATGAGGAACAATTTTCGAGCGTTTTAGAGCTAGAAATAGCAAG	201	239	262	113	97	135	184	151	222	134	166	140
SES1-NRg-2	GGGAGCTGCGATTGGCAGGAACAATTTTCGAGCCGGATGTTTTAGAGCTAGAAATAGCAAG	83	100	96	86	104	103	200	86	147	101	52	72
EMP70-TRg-6	GGGAGCTGCGATTGGCAGAACACGTATTGGAAGTCACTGTTTTAGAGCTAGAAATAGCAAG	132	227	200	60	130	57	142	121	129	77	109	96
POP5-NRg-5	GGGAGCTGCGATTGGCAGTGGTTGCTGTGGTAGTACGTGTTTTAGAGCTAGAAATAGCAAG	51	56	96	98	159	122	216	97	184	70	79	135
EMP70-TRg-3	GGGAGCTGCGATTGGCAGGAAGCCATGAAAAATGTCATGTTTTAGAGCTAGAAATAGCAAG	11	0	10	99	103	58	96	126	140	86	101	130
CCC2-NRg-1	GGGAGCTGCGATTGGCAGTATATACAAGTGTGTGCAAAGTTTTAGAGCTAGAAATAGCAAG	64	71	67	53	61	42	133	107	118	81	85	75
CCC2-NRg-2	GGGAGCTGCGATTGGCAGCAAGTGTGTGCAAAAGGTCTGTTTTAGAGCTAGAAATAGCAAG	17	21	49	94	129	74	184	104	103	73	90	135
CCC2-NRg-3	GGGAGCTGCGATTGGCAGGCAAAAGGTCTCGGAATCACGTTTTAGAGCTAGAAATAGCAAG	24	7	28	83	137	136	193	113	194	92	161	129
CCC2-NRg-4	GGGAGCTGCGATTGGCAGAATCACCGGTGCAAACCCTTGTTTTAGAGCTAGAAATAGCAAG	79	134	97	60	95	72	179	98	159	70	85	87
DBP9-TRg-1	GGGAGCTGCGATTGGCAGAGTAATACCAAACCAAAATCGTTTTAGAGCTAGAAATAGCAAG	250	308	333	139	153	127	219	171	252	127	185	153
QCR2-NRg-5	GGGAGCTGCGATTGGCAGATATATATTTGGTAGGCTAAGTTTTAGAGCTAGAAATAGCAAG	1	0	0	0	0	0	0	0	0	0	0	0
QCR2-NRg-7	GGGAGCTGCGATTGGCAGTAGGCTAACGGATATAAGACGTTTTAGAGCTAGAAATAGCAAG	4	27	4	103	200	143	51	94	84	109	134	159
QCR2-NRg-6	GGGAGCTGCGATTGGCAGGTAGGCTAACGGATATAAGAGTTTTAGAGCTAGAAATAGCAAG	0	0	0	106	135	139	54	17	39	74	170	110
CDC42-TRg-10	GGGAGCTGCGATTGGCAGGTCTTCCACCGTCGATTCAAGTTTTAGAGCTAGAAATAGCAAG	130	173	222	109	154	171	198	188	220	73	118	119
QCR2-NRg-8	GGGAGCTGCGATTGGCAGAGGCTAACGGATATAAGACGGTTTTAGAGCTAGAAATAGCAAG	0	0	0	70	143	149	29	34	18	96	138	137
SOV1-NRg-3	GGGAGCTGCGATTGGCAGATTAACTTGGATAGTGACGTGTTTTAGAGCTAGAAATAGCAAG	224	330	375	82	212	146	274	236	238	133	143	206
SOV1-NRg-4	GGGAGCTGCGATTGGCAGTGACGTAGGACACCTTCTCTGTTTTAGAGCTAGAAATAGCAAG	134	364	265	76	166	115	207	165	171	87	128	76
SOV1-NRg-5	GGGAGCTGCGATTGGCAGAGGTTCACTTGCCCGTATTAGTTTTAGAGCTAGAAATAGCAAG	147	139	130	125	113	89	206	160	122	81	154	121
SOV1-NRg-6	GGGAGCTGCGATTGGCAGGTATTATGGCCACCATGATCGTTTTAGAGCTAGAAATAGCAAG	131	348	296	77	101	130	227	175	219	99	85	137
CDC21-NRg-6	GGGAGCTGCGATTGGCAGACACAAAGCTAATCTCTTTGGTTTTAGAGCTAGAAATAGCAAG	186	200	202	75	76	80	195	113	145	67	147	115
RLP7-TRg-4	GGGAGCTGCGATTGGCAGTGAGAAAAGTCTAAGTTGTTGTTTTAGAGCTAGAAATAGCAAG	206	281	263	108	181	129	245	138	135	83	95	81
DNA2-NRg-1	GGGAGCTGCGATTGGCAGTATAAGTTCTTTCTGCCGCAGTTTTAGAGCTAGAAATAGCAAG	149	249	171	69	67	100	171	133	157	79	115	110
DNA2-NRg-5	GGGAGCTGCGATTGGCAGTATGAAGGACATAATGGAATGTTTTAGAGCTAGAAATAGCAAG	84	156	181	95	107	157	177	138	136	90	82	107
SNF5-TRg-3	GGGAGCTGCGATTGGCAGCTATTTTGGTTGGGTTGGTAGTTTTAGAGCTAGAAATAGCAAG	227	260	229	175	199	141	417	241	200	134	179	183
SNF5-TRg-2	GGGAGCTGCGATTGGCAGACCAAAACAAAGCATCATCAGTTTTAGAGCTAGAAATAGCAAG	8	25	0	94	159	109	164	162	119	94	166	166
ALG1-TRg-6	GGGAGCTGCGATTGGCAGTGAAAATGTCTCAAATTGGGGTTTTAGAGCTAGAAATAGCAAG	0	0	0	0	0	1	0	0	0	0	0	0
ALG1-TRg-7	GGGAGCTGCGATTGGCAGTCTTGAAAATGTCTCAAATTGTTTTAGAGCTAGAAATAGCAAG	117	157	195	100	123	136	181	110	131	79	132	128
ALG1-TRg-1	GGGAGCTGCGATTGGCAGGACATATGGTTGATGTTCTCGTTTTAGAGCTAGAAATAGCAAG	0	0	0	1	0	0	10	4	3	0	6	9
ALG1-TRg-2	GGGAGCTGCGATTGGCAGCTTGAATTCATTAGGACATAGTTTTAGAGCTAGAAATAGCAAG	160	194	152	76	72	73	151	122	74	55	49	31
ALG1-TRg-3	GGGAGCTGCGATTGGCAGAGAGGGTGCTTGAATTCATTGTTTTAGAGCTAGAAATAGCAAG	146	234	195	74	99	90	200	105	95	83	95	93
GEP3-TRg-1	GGGAGCTGCGATTGGCAGTAACAGAGCAATATTAACGAGTTTTAGAGCTAGAAATAGCAAG	99	79	176	91	195	146	186	192	183	109	124	138
GEP3-TRg-2	GGGAGCTGCGATTGGCAGTAACTACTATTTGATGTTATGTTTTAGAGCTAGAAATAGCAAG	160	150	252	91	126	100	151	206	175	101	161	149
GEP3-TRg-3	GGGAGCTGCGATTGGCAGATAACTACTATTTGATGTTAGTTTTAGAGCTAGAAATAGCAAG	190	300	260	140	127	139	220	130	165	100	123	110
NOC2-NRg-1	GGGAGCTGCGATTGGCAGAAATATCATGCTCATCTCATGTTTTAGAGCTAGAAATAGCAAG	93	105	58	126	147	180	150	182	189	139	155	166
CMD1-NRg-2	GGGAGCTGCGATTGGCAGTGTTAAACACCTTCTTACGCGTTTTAGAGCTAGAAATAGCAAG	1	0	0	108	246	113	83	45	75	100	101	152
YOR102W-TRg-2	GGGAGCTGCGATTGGCAGTCTATTCTTACTTGTTCAATGTTTTAGAGCTAGAAATAGCAAG	161	115	137	80	119	135	223	136	156	85	105	92
YOR102W-TRg-3	GGGAGCTGCGATTGGCAGCCTGCTCTCTTGATATGACAGTTTTAGAGCTAGAAATAGCAAG	149	182	189	74	114	79	185	134	129	79	68	83
ESS1-TRg-3	GGGAGCTGCGATTGGCAGTTACATCACCTTTCACGAGCGTTTTAGAGCTAGAAATAGCAAG	118	207	189	91	145	101	159	186	170	92	102	167
KGD2-TRg-4	GGGAGCTGCGATTGGCAGCATTAGCACCATTCTACTACGTTTTAGAGCTAGAAATAGCAAG	208	436	377	98	150	272	239	205	224	106	189	169
KGD2-TRg-3	GGGAGCTGCGATTGGCAGATTAGCACCATTCTACTACAGTTTTAGAGCTAGAAATAGCAAG	202	422	332	99	129	215	201	200	219	121	133	141
KGD2-TRg-2	GGGAGCTGCGATTGGCAGCACCATTCTACTACAGGGCTGTTTTAGAGCTAGAAATAGCAAG	191	243	280	59	139	106	184	135	143	95	97	84
KGD2-TRg-1	GGGAGCTGCGATTGGCAGACAGGGCTCGGATCCACACTGTTTTAGAGCTAGAAATAGCAAG	156	365	146	119	144	177	152	149	132	75	108	67
CDC25-NRg-2	GGGAGCTGCGATTGGCAGGAAACAGTCTATCTAACTAAGTTTTAGAGCTAGAAATAGCAAG	13	21	14	80	43	66	136	71	142	76	81	63
GPI19-NRg-4	GGGAGCTGCGATTGGCAGAGGAACTTTATTAAGACAATGTTTTAGAGCTAGAAATAGCAAG	81	99	41	132	95	146	179	146	118	84	130	126
PEP3-NRg-3	GGGAGCTGCGATTGGCAGACCAGTGAAATTATTAAATGGTTTTAGAGCTAGAAATAGCAAG	171	145	154	91	50	105	147	114	98	77	108	81
PEP3-NRg-2	GGGAGCTGCGATTGGCAGTCAGAAACAATGACTATGAAGTTTTAGAGCTAGAAATAGCAAG	121	103	134	85	99	130	126	182	162	117	77	135
PEP3-NRg-1	GGGAGCTGCGATTGGCAGGAGAATCAGAAAGCGCTGCGGTTTTAGAGCTAGAAATAGCAAG	16	24	21	75	90	126	181	138	125	77	104	71
CYS4-TRg-3	GGGAGCTGCGATTGGCAGTAAACGCAAGGCACTTCACCGTTTTAGAGCTAGAAATAGCAAG	23	51	23	103	126	121	180	142	122	68	138	100
GPI19-NRg-7	GGGAGCTGCGATTGGCAGCGTACTCTCAAAAAACCCAGGTTTTAGAGCTAGAAATAGCAAG	76	129	164	90	104	141	255	208	184	143	169	132
PBN1-NRg-1	GGGAGCTGCGATTGGCAGTCAGGGGGATCTTCAAAGAAGTTTTAGAGCTAGAAATAGCAAG	15	16	12	72	96	84	58	88	69	108	78	100
RNA1-TRg-5	GGGAGCTGCGATTGGCAGGCACGTTGTGGGACAATTAAGTTTTAGAGCTAGAAATAGCAAG	7	20	22	63	150	93	127	154	94	58	130	85
GDI1-NRg-2	GGGAGCTGCGATTGGCAGGACTATGTTAGAAATTTGATGTTTTAGAGCTAGAAATAGCAAG	70	93	100	91	56	73	174	128	114	108	127	81
RNA1-TRg-7	GGGAGCTGCGATTGGCAGGCATGTCACTATGCACGTTGGTTTTAGAGCTAGAAATAGCAAG	53	62	53	133	236	150	135	94	109	102	230	200
RNA1-TRg-6	GGGAGCTGCGATTGGCAGCATGTCACTATGCACGTTGTGTTTTAGAGCTAGAAATAGCAAG	9	3	6	85	145	87	95	113	61	91	103	66
RNA1-TRg-1	GGGAGCTGCGATTGGCAGAGGCATAATATCACGGTAAAGTTTTAGAGCTAGAAATAGCAAG	0	0	0	128	110	94	272	199	172	95	178	203
RLP7-TRg-8	GGGAGCTGCGATTGGCAGTACACTTTCATCACGCAGTAGTTTTAGAGCTAGAAATAGCAAG	11	24	42	131	123	78	111	160	66	106	111	78
RNA1-TRg-3	GGGAGCTGCGATTGGCAGATTAGGAAGATATTGATCAAGTTTTAGAGCTAGAAATAGCAAG	1	0	0	115	95	75	23	23	21	97	140	115
RNA1-TRg-2	GGGAGCTGCGATTGGCAGTGATCAAAGGCATAATATCAGTTTTAGAGCTAGAAATAGCAAG	0	0	0	97	88	74	81	93	43	78	120	94
CDC25-NRg-4	GGGAGCTGCGATTGGCAGTATAACTGTCTCCGCCGTGTGTTTTAGAGCTAGAAATAGCAAG	3	10	12	101	177	92	167	143	112	106	116	141
TAF9-NRg-1	GGGAGCTGCGATTGGCAGTTGATTTAAAGCTCTTAGTTGTTTTAGAGCTAGAAATAGCAAG	4	4	12	75	85	94	160	102	142	96	149	100
TAF9-NRg-2	GGGAGCTGCGATTGGCAGTAAAGCTCTTAGTTTGGTCAGTTTTAGAGCTAGAAATAGCAAG	147	136	163	162	159	129	199	163	201	110	126	128
MNP1-TRg-2	GGGAGCTGCGATTGGCAGAGAACTCGGTAAGTTCTGGAGTTTTAGAGCTAGAAATAGCAAG	0	0	0	84	119	82	148	149	136	100	80	116
MNP1-TRg-1	GGGAGCTGCGATTGGCAGCGGTAAGTTCTGGAAGGAACGTTTTAGAGCTAGAAATAGCAAG	0	0	0	60	100	115	152	141	124	103	156	95
RSM7-NRg-2	GGGAGCTGCGATTGGCAGAGATGATCATTTCTCATATAGTTTTAGAGCTAGAAATAGCAAG	12	21	11	145	106	144	233	168	168	139	164	132
RSM7-NRg-3	GGGAGCTGCGATTGGCAGATTTCTCATATATGGTCACGGTTTTAGAGCTAGAAATAGCAAG	177	168	139	108	105	103	187	138	147	77	119	69
RPB11-TRg-4	GGGAGCTGCGATTGGCAGATTACCCGGACTTAATAAAGGTTTTAGAGCTAGAAATAGCAAG	5	0	8	93	116	85	62	41	52	78	124	156
SPP382-NRg-3	GGGAGCTGCGATTGGCAGACGATAAATTCGATACTGCGGTTTTAGAGCTAGAAATAGCAAG	17	50	71	87	123	114	193	114	164	95	110	190
RPB11-TRg-6	GGGAGCTGCGATTGGCAGGGTAGATCCGTGTCATGTCAGTTTTAGAGCTAGAAATAGCAAG	154	217	223	94	90	118	163	285	192	97	104	106
RPB11-TRg-1	GGGAGCTGCGATTGGCAGACTGCTTTGGCACACACAAGGTTTTAGAGCTAGAAATAGCAAG	0	0	0	92	123	109	5	6	3	102	124	91
RPB11-TRg-2	GGGAGCTGCGATTGGCAGAAATTCTAGGTTCACTGCTTGTTTTAGAGCTAGAAATAGCAAG	0	0	0	97	98	92	38	62	22	100	142	98
FAB1-NRg-15	GGGAGCTGCGATTGGCAGCATGGGAAGAAGAGGGGGAGGTTTTAGAGCTAGAAATAGCAAG	33	58	53	122	126	96	170	130	196	91	189	183
PAH1-NRg-3	GGGAGCTGCGATTGGCAGGCGCTGCTTTCAACGCTGGCGTTTTAGAGCTAGAAATAGCAAG	13	14	19	113	213	144	265	174	246	102	186	148
FAB1-NRg-16	GGGAGCTGCGATTGGCAGATGGGAAGAAGAGGGGGAGAGTTTTAGAGCTAGAAATAGCAAG	26	33	33	97	140	92	234	170	130	88	95	123
FAB1-NRg-11	GGGAGCTGCGATTGGCAGATACATTTCATGGGAAGAAGGTTTTAGAGCTAGAAATAGCAAG	0	0	0	1	0	0	0	0	0	0	0	0
FAB1-NRg-12	GGGAGCTGCGATTGGCAGTACATTTCATGGGAAGAAGAGTTTTAGAGCTAGAAATAGCAAG	221	380	302	95	167	175	172	177	138	116	113	113
YDR271C-TRg-4	GGGAGCTGCGATTGGCAGTTTTCTAAGAGGGATATAATGTTTTAGAGCTAGAAATAGCAAG	119	131	95	90	79	88	143	107	106	67	53	68
YDR271C-TRg-2	GGGAGCTGCGATTGGCAGTAATATCCCTTGAAACCGACGTTTTAGAGCTAGAAATAGCAAG	48	93	113	38	75	31	122	82	63	52	46	47
YDR230W-NRg-6	GGGAGCTGCGATTGGCAGTCGGCAGAGTTTCTCGTAGGGTTTTAGAGCTAGAAATAGCAAG	124	135	153	71	77	118	179	161	106	93	60	81
YDR230W-NRg-5	GGGAGCTGCGATTGGCAGTCCTCGGCAGAGTTTCTCGTGTTTTAGAGCTAGAAATAGCAAG	133	169	163	91	75	101	172	138	133	77	120	90
YDR271C-TRg-1	GGGAGCTGCGATTGGCAGTTACTGAAAATACATAGAGTGTTTTAGAGCTAGAAATAGCAAG	50	54	106	76	106	85	142	136	107	102	90	113
MRPL9-TRg-4	GGGAGCTGCGATTGGCAGATGGACGATAAATTGACAACGTTTTAGAGCTAGAAATAGCAAG	0	0	0	107	208	149	213	177	142	66	142	161
MRPL9-TRg-6	GGGAGCTGCGATTGGCAGGTCGCGAGATATTTGTTTTCGTTTTAGAGCTAGAAATAGCAAG	144	195	143	133	118	126	224	111	187	100	115	114
MRPL9-TRg-2	GGGAGCTGCGATTGGCAGATTGACAACTGGGACGAGAAGTTTTAGAGCTAGAAATAGCAAG	1	0	0	65	106	101	135	93	91	72	100	91
MRPL9-TRg-3	GGGAGCTGCGATTGGCAGTGGACGATAAATTGACAACTGTTTTAGAGCTAGAAATAGCAAG	0	0	0	122	184	124	250	257	198	168	142	150
YOR022C-NRg-1	GGGAGCTGCGATTGGCAGTTCTTCCAAAGCGACAAATTGTTTTAGAGCTAGAAATAGCAAG	82	140	142	103	189	128	157	193	163	94	129	167
ERB1-TRg-2	GGGAGCTGCGATTGGCAGGGTTTTAATAACTCTTGTACGTTTTAGAGCTAGAAATAGCAAG	33	31	27	66	78	81	114	103	93	78	110	104
ERB1-TRg-4	GGGAGCTGCGATTGGCAGTGTCGCGATTTTGTCATTTTGTTTTAGAGCTAGAAATAGCAAG	127	219	180	87	70	109	182	141	165	100	96	105
RTC6-NRg-2	GGGAGCTGCGATTGGCAGTACCGGACCGTCGTCATTCTGTTTTAGAGCTAGAAATAGCAAG	158	221	183	67	116	120	220	100	164	75	136	124
ERB1-TRg-6	GGGAGCTGCGATTGGCAGTATGTTATTGCTAATTAAGTGTTTTAGAGCTAGAAATAGCAAG	188	226	217	78	176	118	223	146	213	121	115	114
PET122-TRg-5	GGGAGCTGCGATTGGCAGGAGAGTGTTTTGAGCAATCAGTTTTAGAGCTAGAAATAGCAAG	11	38	20	102	143	80	187	130	82	80	70	111
PET122-TRg-4	GGGAGCTGCGATTGGCAGAGAGTGTTTTGAGCAATCAAGTTTTAGAGCTAGAAATAGCAAG	0	1	5	94	136	110	244	136	129	58	141	143
OXA1-NRg-4	GGGAGCTGCGATTGGCAGTCGGATTACTTCCGTACTGCGTTTTAGAGCTAGAAATAGCAAG	110	152	205	65	165	110	179	117	154	68	79	76
YDJ1-NRg-1	GGGAGCTGCGATTGGCAGTTACACGTTTTATAAGTACGGTTTTAGAGCTAGAAATAGCAAG	164	145	200	78	128	66	136	128	182	76	128	86
OXA1-NRg-3	GGGAGCTGCGATTGGCAGACGTATAGAGGGCGAGCCACGTTTTAGAGCTAGAAATAGCAAG	0	4	0	79	157	121	186	160	128	100	107	125
NFU1-TRg-5	GGGAGCTGCGATTGGCAGAGGCATTTCATCAAATCTATGTTTTAGAGCTAGAAATAGCAAG	87	103	116	104	104	121	210	116	171	97	88	85
YIP1-NRg-2	GGGAGCTGCGATTGGCAGTCAAATAGCAAAATAATCAAGTTTTAGAGCTAGAAATAGCAAG	24	25	27	96	88	89	86	92	59	78	83	74
YIP1-NRg-3	GGGAGCTGCGATTGGCAGAATATTGAAGCTGTTGATATGTTTTAGAGCTAGAAATAGCAAG	134	173	166	115	100	104	148	88	129	59	111	114
PET122-TRg-3	GGGAGCTGCGATTGGCAGATCAAGGGAACATCTGAACGGTTTTAGAGCTAGAAATAGCAAG	1	1	21	86	143	90	202	196	151	85	118	68
YIP1-NRg-1	GGGAGCTGCGATTGGCAGGTAGCTGTTATAAGATGACTGTTTTAGAGCTAGAAATAGCAAG	0	0	0	89	140	74	45	48	55	103	79	98
VMA8-TRg-6	GGGAGCTGCGATTGGCAGACCCGAATGCAAATTTGATTGTTTTAGAGCTAGAAATAGCAAG	25	25	13	127	109	114	214	114	111	119	110	110
BUL1-TRg-3	GGGAGCTGCGATTGGCAGAATTGTTCTTTCCCTTCAGCGTTTTAGAGCTAGAAATAGCAAG	116	182	132	100	132	109	182	179	168	94	110	142
BUL1-TRg-2	GGGAGCTGCGATTGGCAGGGGCCGTGACCCGCTCTCAGGTTTTAGAGCTAGAAATAGCAAG	0	0	0	66	166	164	112	71	83	80	103	95
BUL1-TRg-5	GGGAGCTGCGATTGGCAGCGGTGGATTGAACTTAAAACGTTTTAGAGCTAGAAATAGCAAG	67	118	82	109	144	106	151	122	128	85	104	88
BUL1-TRg-7	GGGAGCTGCGATTGGCAGCTTATTTGCCTCTCGTCCATGTTTTAGAGCTAGAAATAGCAAG	63	167	129	69	136	91	126	168	147	93	92	110
COR1-NRg-16	GGGAGCTGCGATTGGCAGGTGCAGAAAGCGTGCTGTCCGTTTTAGAGCTAGAAATAGCAAG	65	123	119	128	146	156	337	295	171	168	117	182
COR1-NRg-15	GGGAGCTGCGATTGGCAGGGTGCAGAAAGCGTGCTGTCGTTTTAGAGCTAGAAATAGCAAG	166	351	322	145	210	203	320	262	364	135	199	225
COR1-NRg-10	GGGAGCTGCGATTGGCAGTTTGGTGCAGCTGACAGCGCGTTTTAGAGCTAGAAATAGCAAG	11	13	21	97	173	100	130	166	168	101	98	124
COR1-NRg-11	GGGAGCTGCGATTGGCAGAGCGCGGGCCCTTGAACTTCGTTTTAGAGCTAGAAATAGCAAG	10	19	14	157	147	144	272	123	159	93	144	153
LCD1-TRg-2	GGGAGCTGCGATTGGCAGACAAAGAGCTATTAGTATCTGTTTTAGAGCTAGAAATAGCAAG	100	120	163	72	102	77	127	94	157	53	73	79
CCC2-TRg-8	GGGAGCTGCGATTGGCAGGAGTGCAATTAGCTGCCGAAGTTTTAGAGCTAGAAATAGCAAG	20	9	32	58	117	45	135	86	137	87	85	73
CCC2-TRg-9	GGGAGCTGCGATTGGCAGTGAGTGCAATTAGCTGCCGAGTTTTAGAGCTAGAAATAGCAAG	66	48	57	45	88	76	218	88	157	81	120	96
CCC2-TRg-6	GGGAGCTGCGATTGGCAGGCACACACTTGTATATATTTGTTTTAGAGCTAGAAATAGCAAG	37	29	25	115	86	115	245	159	136	148	163	146
CCC2-TRg-4	GGGAGCTGCGATTGGCAGGTATATATTTAGGGAAGTCAGTTTTAGAGCTAGAAATAGCAAG	12	20	3	114	64	64	146	93	94	93	69	84
CCC2-TRg-5	GGGAGCTGCGATTGGCAGCACACACTTGTATATATTTAGTTTTAGAGCTAGAAATAGCAAG	2	8	0	113	77	89	200	117	113	116	94	92
CCC2-TRg-2	GGGAGCTGCGATTGGCAGCTTCTCAAATTTGAGACATAGTTTTAGAGCTAGAAATAGCAAG	35	26	43	77	78	71	142	98	118	48	109	97
CCC2-TRg-3	GGGAGCTGCGATTGGCAGAGGGAAGTCACGGTAACTAAGTTTTAGAGCTAGAAATAGCAAG	51	66	114	62	141	87	170	179	153	125	145	112
SPP381-TRg-1	GGGAGCTGCGATTGGCAGTCCATACATGAAAGATTCTTGTTTTAGAGCTAGAAATAGCAAG	79	102	114	114	113	110	145	139	169	90	141	99
DED1-TRg-3	GGGAGCTGCGATTGGCAGAAAAAGTTAGTTGTGGTGATGTTTTAGAGCTAGAAATAGCAAG	1	0	0	80	107	76	35	55	36	66	97	73
DED1-TRg-2	GGGAGCTGCGATTGGCAGAAGTTAGTTGTGGTGATAGGGTTTTAGAGCTAGAAATAGCAAG	30	20	29	107	191	156	211	162	198	113	108	147
DED1-TRg-1	GGGAGCTGCGATTGGCAGTTGTGGTGATAGGTGGCAAGGTTTTAGAGCTAGAAATAGCAAG	2	0	6	124	142	143	79	95	62	117	179	163
DED1-TRg-6	GGGAGCTGCGATTGGCAGATATAAAAGAGATGGAGGAAGTTTTAGAGCTAGAAATAGCAAG	2	0	0	88	61	91	2	5	6	109	117	93
DED1-TRg-5	GGGAGCTGCGATTGGCAGTATAAAAGAGATGGAGGAACGTTTTAGAGCTAGAAATAGCAAG	99	171	132	90	111	54	103	104	140	72	92	63
DED1-TRg-4	GGGAGCTGCGATTGGCAGGAACGGGAAAAAGTTAGTTGGTTTTAGAGCTAGAAATAGCAAG	1	3	1	155	137	129	34	19	11	112	123	165
DED1-TRg-9	GGGAGCTGCGATTGGCAGTATACGTGTCATTCTGAACGGTTTTAGAGCTAGAAATAGCAAG	44	79	47	80	78	109	96	60	103	95	102	81
RSE1-NRg-4	GGGAGCTGCGATTGGCAGGGTGGACTTTGTTTTGATAGGTTTTAGAGCTAGAAATAGCAAG	177	237	236	104	80	92	201	161	100	80	113	127
RPL10-NRg-5	GGGAGCTGCGATTGGCAGATTGTGCTAACTAGTTTCGGGTTTTAGAGCTAGAAATAGCAAG	2	2	0	133	126	105	96	94	70	105	107	129
RPL10-NRg-4	GGGAGCTGCGATTGGCAGATTATTGTGCTAACTAGTTTGTTTTAGAGCTAGAAATAGCAAG	5	7	18	77	89	92	80	66	66	61	108	119
RPL10-NRg-6	GGGAGCTGCGATTGGCAGTTGTGCTAACTAGTTTCGGAGTTTTAGAGCTAGAAATAGCAAG	39	70	50	67	112	120	161	118	175	84	113	108
LUC7-TRg-4	GGGAGCTGCGATTGGCAGCATGATTTAGGTAAAGGAGCGTTTTAGAGCTAGAAATAGCAAG	148	157	193	51	157	114	198	179	158	60	109	100
LUC7-TRg-5	GGGAGCTGCGATTGGCAGAGGCCACATGATTTAGGTAAGTTTTAGAGCTAGAAATAGCAAG	83	76	108	98	107	80	134	146	85	71	135	112
ACC1-NRg-2	GGGAGCTGCGATTGGCAGCTAATTTTCTGCGCTGTTTCGTTTTAGAGCTAGAAATAGCAAG	178	198	186	139	83	106	179	131	142	88	124	110
LUC7-TRg-1	GGGAGCTGCGATTGGCAGACAAAAAGTTATACTACAAAGTTTTAGAGCTAGAAATAGCAAG	126	127	89	93	90	76	107	110	85	68	97	65
MDJ1-TRg-2	GGGAGCTGCGATTGGCAGGTTCTGACTGATAAAAATTAGTTTTAGAGCTAGAAATAGCAAG	4	1	7	58	83	83	103	90	66	59	60	61
CDC37-TRg-3	GGGAGCTGCGATTGGCAGGCCCAGACTTTTATCGTTAGGTTTTAGAGCTAGAAATAGCAAG	141	190	246	99	67	123	232	142	102	80	92	124
SLU7-TRg-11	GGGAGCTGCGATTGGCAGTCAAGAAATCTTGTTCCTCGGTTTTAGAGCTAGAAATAGCAAG	139	274	164	94	110	94	118	136	101	79	108	120
RIB2-TRg-4	GGGAGCTGCGATTGGCAGAAAATCCTGTAAAGTGATCTGTTTTAGAGCTAGAAATAGCAAG	80	70	92	57	88	85	170	99	124	78	116	81
RIB2-TRg-5	GGGAGCTGCGATTGGCAGAAAAATCCTGTAAAGTGATCGTTTTAGAGCTAGAAATAGCAAG	165	232	290	150	156	129	276	209	233	161	162	167
RIB2-TRg-2	GGGAGCTGCGATTGGCAGGTCAGTTGTACCACTATCTTGTTTTAGAGCTAGAAATAGCAAG	189	294	280	80	158	102	245	230	161	88	78	135
VPS24-NRg-2	GGGAGCTGCGATTGGCAGATGCGTTTACGCCATTCCATGTTTTAGAGCTAGAAATAGCAAG	18	20	38	81	174	126	290	197	183	96	169	140
VPS24-NRg-1	GGGAGCTGCGATTGGCAGACTACTTAGATGAAAGTTGTGTTTTAGAGCTAGAAATAGCAAG	122	200	121	152	95	110	293	252	179	146	180	146
INO80-NRg-4	GGGAGCTGCGATTGGCAGAACTACGTTGGGCACGTCTAGTTTTAGAGCTAGAAATAGCAAG	188	285	201	68	70	140	195	236	112	99	95	124
PTR3-NRg-4	GGGAGCTGCGATTGGCAGGCCTCATGAAATAATGATAAGTTTTAGAGCTAGAAATAGCAAG	110	157	178	69	90	95	156	116	112	76	94	87
PTR3-NRg-5	GGGAGCTGCGATTGGCAGTAATCAACAAAAACGACTCTGTTTTAGAGCTAGAAATAGCAAG	95	257	154	76	105	86	150	151	143	82	133	100
PTR3-NRg-6	GGGAGCTGCGATTGGCAGACGACTCTCGGTAGCCAAGTGTTTTAGAGCTAGAAATAGCAAG	13	18	22	77	145	153	199	156	153	86	155	129
PTR3-NRg-7	GGGAGCTGCGATTGGCAGTCGGTAGCCAAGTTGGTTTAGTTTTAGAGCTAGAAATAGCAAG	6	9	8	51	131	96	111	135	118	78	117	120
PTR3-NRg-1	GGGAGCTGCGATTGGCAGGTATCTTTTCAGTGCTGATAGTTTTAGAGCTAGAAATAGCAAG	174	205	269	74	111	127	148	112	148	90	78	90
DIM1-NRg-2	GGGAGCTGCGATTGGCAGACCCGGGTAATACACAAGGAGTTTTAGAGCTAGAAATAGCAAG	0	0	0	45	78	84	0	0	0	94	110	113
SEC12-TRg-1	GGGAGCTGCGATTGGCAGAACGTGTACAGAAACCTAGAGTTTTAGAGCTAGAAATAGCAAG	0	0	0	74	137	78	60	32	39	56	50	100
SEC12-TRg-3	GGGAGCTGCGATTGGCAGATGACAATAGAGTAAGAATGGTTTTAGAGCTAGAAATAGCAAG	0	0	0	89	145	77	1	15	0	102	85	92
SEC12-TRg-5	GGGAGCTGCGATTGGCAGATTCAACCTTCCACTGCGTCGTTTTAGAGCTAGAAATAGCAAG	136	289	165	80	127	79	186	147	108	76	102	84
SEC12-TRg-6	GGGAGCTGCGATTGGCAGCATTGGCACCACCCTCACACGTTTTAGAGCTAGAAATAGCAAG	163	420	258	162	240	212	299	220	333	128	187	206
ATP11-NRg-2	GGGAGCTGCGATTGGCAGAAATAAGCGTTATTTCCATTGTTTTAGAGCTAGAAATAGCAAG	128	220	160	101	83	145	228	168	164	91	136	179
YGL069C-TRg-1	GGGAGCTGCGATTGGCAGACATTTTCTTTCAAGACCTTGTTTTAGAGCTAGAAATAGCAAG	119	157	95	83	64	87	203	109	114	97	105	116
YGL069C-TRg-4	GGGAGCTGCGATTGGCAGACTATTTTGATTAACACGATGTTTTAGAGCTAGAAATAGCAAG	86	110	50	75	122	64	167	153	121	77	97	93
DAD2-NRg-2	GGGAGCTGCGATTGGCAGACCCTTCTACTGAGTTATTTGTTTTAGAGCTAGAAATAGCAAG	185	161	159	116	156	111	283	135	174	151	141	117
ERG2-NRg-7	GGGAGCTGCGATTGGCAGGCCGTGGTTCGATTCTGCCCGTTTTAGAGCTAGAAATAGCAAG	123	180	107	87	98	124	229	201	216	85	134	132
ERG2-NRg-6	GGGAGCTGCGATTGGCAGTGCGGCTTATACGAGGGCCGGTTTTAGAGCTAGAAATAGCAAG	174	204	277	139	152	135	317	192	153	117	111	135
CDC12-TRg-5	GGGAGCTGCGATTGGCAGTGTTTATGGAAATTGTCCTAGTTTTAGAGCTAGAAATAGCAAG	26	32	29	105	144	189	49	68	20	100	135	151
ERG2-NRg-8	GGGAGCTGCGATTGGCAGCGATTCTGCCCTGGAGCGTAGTTTTAGAGCTAGAAATAGCAAG	182	304	241	99	129	101	210	196	201	103	132	149
SPC25-NRg-7	GGGAGCTGCGATTGGCAGCAGAGATGTTCACGAGAGGAGTTTTAGAGCTAGAAATAGCAAG	3	10	1	137	129	107	123	116	125	98	118	95
SPC25-NRg-6	GGGAGCTGCGATTGGCAGAAGACAGAGATGTTCACGAGGTTTTAGAGCTAGAAATAGCAAG	191	270	288	133	169	175	284	210	255	125	173	185
SPC25-NRg-5	GGGAGCTGCGATTGGCAGTTGCGCTTTCCGCGTAAAAAGTTTTAGAGCTAGAAATAGCAAG	1	3	8	72	85	97	179	121	92	78	131	77
SPC25-NRg-3	GGGAGCTGCGATTGGCAGTGGTTTGGCTTAAATCTTCGGTTTTAGAGCTAGAAATAGCAAG	161	257	193	82	132	80	233	157	189	108	102	114
SPC25-NRg-2	GGGAGCTGCGATTGGCAGTGGTTTGATTTATTTTGGTTGTTTTAGAGCTAGAAATAGCAAG	155	175	150	82	111	74	172	87	89	100	76	67
SPC25-NRg-1	GGGAGCTGCGATTGGCAGTGGTTTGGTTTGATTTATTTGTTTTAGAGCTAGAAATAGCAAG	123	152	138	88	104	60	207	103	118	84	91	103
PPT2-TRg-1	GGGAGCTGCGATTGGCAGATACATTCCACAGGTTCAAGGTTTTAGAGCTAGAAATAGCAAG	106	274	218	87	94	140	164	66	72	67	96	111
PPT2-TRg-2	GGGAGCTGCGATTGGCAGACTGCTTATATACATTCCACGTTTTAGAGCTAGAAATAGCAAG	321	493	544	222	307	274	370	389	350	210	251	261
PPT2-TRg-5	GGGAGCTGCGATTGGCAGGTCAAGAATAATTTCTTAATGTTTTAGAGCTAGAAATAGCAAG	0	1	0	0	0	1	0	0	0	1	0	0
SPC25-NRg-9	GGGAGCTGCGATTGGCAGTCTGAGTTTGAAGCACTGAAGTTTTAGAGCTAGAAATAGCAAG	130	129	156	143	144	70	207	161	160	109	143	105
PPT2-TRg-6	GGGAGCTGCGATTGGCAGAAAGGGTAACGAAACTTATGGTTTTAGAGCTAGAAATAGCAAG	167	367	227	122	135	149	223	211	205	117	133	145
UBA1-TRg-10	GGGAGCTGCGATTGGCAGATTGCCATTACGCTTCCATGGTTTTAGAGCTAGAAATAGCAAG	83	51	99	89	141	116	169	116	139	92	113	132
SRB7-NRg-1	GGGAGCTGCGATTGGCAGAGCTTGTAATTAAGCACGTAGTTTTAGAGCTAGAAATAGCAAG	201	277	222	121	159	184	237	200	221	139	159	166
PRI1-NRg-8	GGGAGCTGCGATTGGCAGAACCAGCAAGGAAAAAGCAGGTTTTAGAGCTAGAAATAGCAAG	12	17	16	90	105	85	121	80	117	83	115	91
EFB1-NRg-2	GGGAGCTGCGATTGGCAGGTAAAAAGATAAAGAGTAGAGTTTTAGAGCTAGAAATAGCAAG	0	0	0	102	82	110	1	0	0	105	94	85
EFB1-NRg-1	GGGAGCTGCGATTGGCAGGCTGAAAGGTAGAAAGCATGGTTTTAGAGCTAGAAATAGCAAG	0	0	0	85	90	100	25	12	26	108	131	140
PRI1-NRg-6	GGGAGCTGCGATTGGCAGTCACACGTAGGATATAGTAAGTTTTAGAGCTAGAAATAGCAAG	217	265	202	85	114	121	205	173	130	98	92	103
EFB1-NRg-5	GGGAGCTGCGATTGGCAGACCTTAAACTATTTATTTAGGTTTTAGAGCTAGAAATAGCAAG	1	0	0	48	61	93	11	9	9	93	100	63
EFB1-NRg-4	GGGAGCTGCGATTGGCAGAAGAACCAACTAAATATAGTGTTTTAGAGCTAGAAATAGCAAG	0	0	0	129	140	122	18	7	4	122	106	146
ARC40-NRg-3	GGGAGCTGCGATTGGCAGCATTATAGGCAAGGCGCGGGGTTTTAGAGCTAGAAATAGCAAG	0	0	0	78	81	80	0	0	0	72	97	80
SEC26-TRg-1	GGGAGCTGCGATTGGCAGATGTCATATATGTACGTTTAGTTTTAGAGCTAGAAATAGCAAG	154	210	238	106	203	87	99	109	92	86	130	150
MNP1-TRg-6	GGGAGCTGCGATTGGCAGGGGAGTTTAACTTGCTCTTTGTTTTAGAGCTAGAAATAGCAAG	134	130	163	90	111	109	162	117	188	105	77	106
MNP1-TRg-4	GGGAGCTGCGATTGGCAGACTAATGGCAAACAAGAACTGTTTTAGAGCTAGAAATAGCAAG	2	0	0	84	130	108	99	74	118	71	78	85
RPT3-NRg-1	GGGAGCTGCGATTGGCAGACTTATGAGTGAAAGGAAATGTTTTAGAGCTAGAAATAGCAAG	0	0	0	70	72	78	9	16	7	73	62	80
RPT3-NRg-2	GGGAGCTGCGATTGGCAGTGAAAGGAAATAGGCAGAATGTTTTAGAGCTAGAAATAGCAAG	15	21	35	94	126	108	133	95	80	114	97	133
SAC6-TRg-8	GGGAGCTGCGATTGGCAGCATGTGAAAAAGCACTCCTCGTTTTAGAGCTAGAAATAGCAAG	9	24	28	86	129	105	16	33	25	101	105	116
SAC6-TRg-9	GGGAGCTGCGATTGGCAGTCATGTGAAAAAGCACTCCTGTTTTAGAGCTAGAAATAGCAAG	2	0	0	68	100	122	23	28	19	67	137	101
SAC6-TRg-4	GGGAGCTGCGATTGGCAGCGGAAAAATATCAAAAGTACGTTTTAGAGCTAGAAATAGCAAG	2	1	13	52	73	73	26	13	19	62	82	66
SAC6-TRg-5	GGGAGCTGCGATTGGCAGGCGGAAAAATATCAAAAGTAGTTTTAGAGCTAGAAATAGCAAG	0	0	4	84	71	66	9	6	10	101	59	80
SAC6-TRg-6	GGGAGCTGCGATTGGCAGAAAAAGCACTCCTCGGGAGGGTTTTAGAGCTAGAAATAGCAAG	79	124	54	97	104	76	25	32	25	86	88	63
SAC6-TRg-2	GGGAGCTGCGATTGGCAGAGATTTATCGATATAAATTTGTTTTAGAGCTAGAAATAGCAAG	235	155	185	125	67	92	175	96	107	114	88	64
SAC6-TRg-3	GGGAGCTGCGATTGGCAGGGAAAAATATCAAAAGTACGGTTTTAGAGCTAGAAATAGCAAG	6	6	19	118	105	162	71	26	41	138	102	108
IMP1-TRg-5	GGGAGCTGCGATTGGCAGTCTGACAATCTAAGTATTTCGTTTTAGAGCTAGAAATAGCAAG	210	227	147	101	117	141	225	199	141	116	129	95
UBC1-TRg-5	GGGAGCTGCGATTGGCAGTTCCATCTGAAATATTTGGAGTTTTAGAGCTAGAAATAGCAAG	158	157	184	81	71	51	102	74	79	55	95	75
UBC1-TRg-2	GGGAGCTGCGATTGGCAGATGCATGAACTTCCGATCGCGTTTTAGAGCTAGAAATAGCAAG	142	254	295	51	128	56	154	110	118	74	117	79
UBC1-TRg-3	GGGAGCTGCGATTGGCAGAATGCATGAACTTCCGATCGGTTTTAGAGCTAGAAATAGCAAG	140	230	274	71	103	107	185	148	161	122	86	123
UBC1-TRg-1	GGGAGCTGCGATTGGCAGACTTCCGATCGCGGGCGTATGTTTTAGAGCTAGAAATAGCAAG	199	300	151	111	87	128	218	151	91	100	103	83
SRB7-NRg-2	GGGAGCTGCGATTGGCAGTGTAATTAAGCACGTACGGTGTTTTAGAGCTAGAAATAGCAAG	165	274	267	110	154	156	267	186	108	74	119	149
UBC1-TRg-8	GGGAGCTGCGATTGGCAGAACGCATATAACTAACAATTGTTTTAGAGCTAGAAATAGCAAG	57	72	69	80	126	125	179	198	135	115	171	134
SLD2-NRg-2	GGGAGCTGCGATTGGCAGCGTAAACGTGATGTGATATAGTTTTAGAGCTAGAAATAGCAAG	54	50	42	103	168	139	266	233	192	113	188	169
SLD2-NRg-3	GGGAGCTGCGATTGGCAGTATACGGAAGATATGTAAAAGTTTTAGAGCTAGAAATAGCAAG	12	28	38	48	79	76	122	123	107	59	132	101
DIM1-TRg-8	GGGAGCTGCGATTGGCAGATCCATCCTTGTGTATTACCGTTTTAGAGCTAGAAATAGCAAG	116	247	240	81	114	84	167	134	163	69	156	133
DIM1-TRg-5	GGGAGCTGCGATTGGCAGTGTGTATTACCCGGGTTAGAGTTTTAGAGCTAGAAATAGCAAG	3	3	3	52	62	74	3	0	8	79	87	73
DIM1-TRg-6	GGGAGCTGCGATTGGCAGTTGTGTATTACCCGGGTTAGGTTTTAGAGCTAGAAATAGCAAG	56	41	70	65	87	99	98	94	75	62	97	99
DIM1-TRg-7	GGGAGCTGCGATTGGCAGTCCATCCTTGTGTATTACCCGTTTTAGAGCTAGAAATAGCAAG	18	9	39	96	153	91	62	63	60	62	112	112
DIM1-TRg-1	GGGAGCTGCGATTGGCAGCATTATACAGTGGACTCATTGTTTTAGAGCTAGAAATAGCAAG	176	171	241	89	125	103	201	190	175	64	115	101
LSM8-TRg-4	GGGAGCTGCGATTGGCAGAAAATACTATCATGGCGTAAGTTTTAGAGCTAGAAATAGCAAG	9	7	11	107	104	63	98	103	88	92	62	60
SRP54-TRg-1	GGGAGCTGCGATTGGCAGAGCAAGGATGCAGAAGAGAAGTTTTAGAGCTAGAAATAGCAAG	0	0	0	97	169	95	25	9	8	58	161	147
SRP54-TRg-2	GGGAGCTGCGATTGGCAGCAGCAAGGATGCAGAAGAGAGTTTTAGAGCTAGAAATAGCAAG	0	2	9	146	142	103	153	113	129	79	108	96
SRP54-TRg-3	GGGAGCTGCGATTGGCAGTGAAAAGTGGTTGAACAGCAGTTTTAGAGCTAGAAATAGCAAG	75	105	129	158	186	114	257	181	242	138	120	125
SRP54-TRg-5	GGGAGCTGCGATTGGCAGAACAAAGTGAAAAAAAATAGGTTTTAGAGCTAGAAATAGCAAG	0	0	0	55	49	71	54	56	45	57	49	50
SRP54-TRg-6	GGGAGCTGCGATTGGCAGCCCATATTGTTATAGTATGAGTTTTAGAGCTAGAAATAGCAAG	155	165	193	77	85	99	174	118	125	78	84	80
RAT1-TRg-9	GGGAGCTGCGATTGGCAGATTTTATAATCTTGAACATTGTTTTAGAGCTAGAAATAGCAAG	134	173	162	93	75	93	140	60	93	82	56	57
VPS24-TRg-2	GGGAGCTGCGATTGGCAGAATCTGCGGTTCCAATGGAAGTTTTAGAGCTAGAAATAGCAAG	1	12	13	71	84	92	114	65	82	73	100	122
VPS24-TRg-5	GGGAGCTGCGATTGGCAGAAATAACTATAAATGGTGGAGTTTTAGAGCTAGAAATAGCAAG	30	51	38	102	75	99	146	107	72	87	72	76
VPS24-TRg-4	GGGAGCTGCGATTGGCAGGATATAGTACTAGCAATCTGGTTTTAGAGCTAGAAATAGCAAG	82	149	81	98	130	82	117	146	122	79	138	92
RPC17-NRg-5	GGGAGCTGCGATTGGCAGTTTCAACGAATTAGCCTTGTGTTTTAGAGCTAGAAATAGCAAG	181	295	238	96	203	150	257	220	172	81	143	117
RPC17-NRg-1	GGGAGCTGCGATTGGCAGACTCAACTTCTCTTCTACTGGTTTTAGAGCTAGAAATAGCAAG	27	20	13	181	182	179	110	63	56	122	173	181
RPC17-NRg-3	GGGAGCTGCGATTGGCAGTTTTACTTGGTATAATTTTCGTTTTAGAGCTAGAAATAGCAAG	141	167	121	58	61	60	141	64	120	78	100	87
RPC17-NRg-2	GGGAGCTGCGATTGGCAGGCTTAACTTTCATAGATCGAGTTTTAGAGCTAGAAATAGCAAG	0	9	5	114	101	101	61	25	17	76	114	135
YDR341C-TRg-1	GGGAGCTGCGATTGGCAGTCTATGGAGAGGATATTATAGTTTTAGAGCTAGAAATAGCAAG	1	0	0	122	96	149	12	4	5	88	131	104
RPL17A-TRg-11	GGGAGCTGCGATTGGCAGCTGGACTTTGCTTCTTTGCCGTTTTAGAGCTAGAAATAGCAAG	123	133	172	85	132	117	119	165	115	56	92	137
MCM1-TRg-4	GGGAGCTGCGATTGGCAGTTCAGTTATAGGGAAAAAAAGTTTTAGAGCTAGAAATAGCAAG	9	11	33	34	80	73	63	71	79	41	70	47
YLR379W-TRg-4	GGGAGCTGCGATTGGCAGTCATGACGACCACAAGGGCTGTTTTAGAGCTAGAAATAGCAAG	40	70	20	20	35	25	105	101	109	62	89	112
MCM1-TRg-3	GGGAGCTGCGATTGGCAGTCAGTTATAGGGAAAAAAACGTTTTAGAGCTAGAAATAGCAAG	124	144	184	58	78	59	48	24	38	49	60	65
MCM1-TRg-2	GGGAGCTGCGATTGGCAGTATAGGGAAAAAAACGGGAAGTTTTAGAGCTAGAAATAGCAAG	246	233	161	177	144	160	56	44	22	142	183	171
CIT1-TRg-6	GGGAGCTGCGATTGGCAGTTGGAGGATCGCAATCCCTTGTTTTAGAGCTAGAAATAGCAAG	112	217	283	115	132	105	222	166	168	97	135	128
TIM44-NRg-1	GGGAGCTGCGATTGGCAGATACTTGGTACTTTCAAACCGTTTTAGAGCTAGAAATAGCAAG	4	0	0	102	113	154	125	131	141	79	113	94
CIT1-TRg-2	GGGAGCTGCGATTGGCAGTATGGATTGCTAGTCTTAAGGTTTTAGAGCTAGAAATAGCAAG	155	195	250	65	105	79	169	126	120	104	132	141
CIT1-TRg-3	GGGAGCTGCGATTGGCAGTTATGGATTGCTAGTCTTAAGTTTTAGAGCTAGAAATAGCAAG	120	279	214	82	144	102	190	87	148	61	122	101
RAP1-NRg-8	GGGAGCTGCGATTGGCAGAAACTTCAACAACGAAGAAGGTTTTAGAGCTAGAAATAGCAAG	7	26	11	76	148	138	74	79	51	82	125	148
RAP1-NRg-5	GGGAGCTGCGATTGGCAGGTGTTTAGGTGCTGGATGTTGTTTTAGAGCTAGAAATAGCAAG	0	0	0	101	144	130	25	26	19	120	181	127
RAP1-NRg-2	GGGAGCTGCGATTGGCAGAACGTGTATTGATGGTGTTTGTTTTAGAGCTAGAAATAGCAAG	0	0	0	103	191	155	125	68	52	134	159	159
RAP1-NRg-1	GGGAGCTGCGATTGGCAGTTGTTTAAAACGTGTATTGAGTTTTAGAGCTAGAAATAGCAAG	139	229	202	69	85	103	152	108	108	101	96	108
CFT1-NRg-2	GGGAGCTGCGATTGGCAGACTTACTACGTTGTCTTATTGTTTTAGAGCTAGAAATAGCAAG	80	65	67	89	123	89	175	111	112	81	115	129
SEC26-NRg-3	GGGAGCTGCGATTGGCAGAAAAAAACGAAGTGATAAGCGTTTTAGAGCTAGAAATAGCAAG	10	17	3	83	126	130	66	74	53	83	109	86
SEC26-NRg-2	GGGAGCTGCGATTGGCAGTTCTACGTGTAGCGAGTACAGTTTTAGAGCTAGAAATAGCAAG	0	0	0	74	190	106	1	3	0	87	106	143
SEC26-NRg-1	GGGAGCTGCGATTGGCAGATTACTTTTGTTTATTCTCAGTTTTAGAGCTAGAAATAGCAAG	0	0	0	0	0	0	116	91	77	99	97	76
SPP41-TRg-1	GGGAGCTGCGATTGGCAGTTGGTAAAAAAAAAACAGTAGTTTTAGAGCTAGAAATAGCAAG	0	0	0	38	33	69	0	0	0	36	63	76
SPP41-TRg-2	GGGAGCTGCGATTGGCAGTGACACTAGTAGAGTGTAAGGTTTTAGAGCTAGAAATAGCAAG	59	148	118	96	128	128	181	157	153	100	106	142
SPP41-TRg-3	GGGAGCTGCGATTGGCAGGATGATGCTATAACAAATAAGTTTTAGAGCTAGAAATAGCAAG	0	0	0	77	84	89	4	3	1	70	99	120
NDI1-TRg-17	GGGAGCTGCGATTGGCAGCATTCGGACCAATCATATGAGTTTTAGAGCTAGAAATAGCAAG	134	152	202	90	125	117	195	172	177	101	128	98
NDI1-TRg-15	GGGAGCTGCGATTGGCAGTATGAAGGCATTGAACGTCCGTTTTAGAGCTAGAAATAGCAAG	152	395	293	181	180	193	287	221	201	116	202	192
NDI1-TRg-14	GGGAGCTGCGATTGGCAGGTGCTCCCCCTTAGCGCTCTGTTTTAGAGCTAGAAATAGCAAG	110	167	95	97	163	70	196	147	140	74	93	103
NDI1-TRg-13	GGGAGCTGCGATTGGCAGTTAGCGCTCTTGGTTATTGCGTTTTAGAGCTAGAAATAGCAAG	225	411	346	162	339	216	338	376	311	166	262	223
IMP3-TRg-2	GGGAGCTGCGATTGGCAGTCATCGCAACAAAAATTCAAGTTTTAGAGCTAGAAATAGCAAG	0	1	0	44	70	102	13	19	11	48	85	52
IMP3-TRg-1	GGGAGCTGCGATTGGCAGCATCGCAACAAAAATTCAATGTTTTAGAGCTAGAAATAGCAAG	17	30	20	38	60	68	109	109	92	54	86	102
QCR6-NRg-11	GGGAGCTGCGATTGGCAGACGTGCTCACGTTCTGCTGTGTTTTAGAGCTAGAAATAGCAAG	125	251	194	65	186	113	184	203	162	71	154	121
QCR6-NRg-10	GGGAGCTGCGATTGGCAGACGTGCTTCCCATTGGTGCAGTTTTAGAGCTAGAAATAGCAAG	153	300	327	102	150	107	192	164	219	91	111	154
QCR6-NRg-13	GGGAGCTGCGATTGGCAGGCTGTAGGTGACGGATGTACGTTTTAGAGCTAGAAATAGCAAG	121	284	253	80	259	154	213	171	137	81	163	161
QCR6-NRg-12	GGGAGCTGCGATTGGCAGTCACGTTCTGCTGTAGGTGAGTTTTAGAGCTAGAAATAGCAAG	121	182	161	98	196	194	292	194	267	115	161	142
RLP24-NRg-1	GGGAGCTGCGATTGGCAGAGATAGAAACTGATGTAAGTGTTTTAGAGCTAGAAATAGCAAG	0	0	0	105	53	103	16	14	11	94	95	72
SPP382-TRg-1	GGGAGCTGCGATTGGCAGCGAAATAGTACAACCGAGAGGTTTTAGAGCTAGAAATAGCAAG	26	53	26	56	107	112	75	87	56	56	79	101
ATG17-NRg-1	GGGAGCTGCGATTGGCAGTTTCAAATAATTATCAAGTTGTTTTAGAGCTAGAAATAGCAAG	141	217	198	91	63	96	170	148	111	108	105	88
TAP42-NRg-1	GGGAGCTGCGATTGGCAGATTGATTGTAATTTGTCCTTGTTTTAGAGCTAGAAATAGCAAG	2	4	0	111	123	152	68	53	43	94	111	143
NUM1-TRg-1	GGGAGCTGCGATTGGCAGGAGTAAAGACGCAACGGTCAGTTTTAGAGCTAGAAATAGCAAG	184	228	190	97	143	123	168	135	168	77	117	84
NUM1-TRg-6	GGGAGCTGCGATTGGCAGAATGACGATGGAACAAAGATGTTTTAGAGCTAGAAATAGCAAG	132	234	199	82	137	123	217	195	152	89	105	147
FTR1-TRg-7	GGGAGCTGCGATTGGCAGATTTCTAAGTTGGTGTTGCAGTTTTAGAGCTAGAAATAGCAAG	45	33	38	103	102	166	139	135	179	77	138	134
VPS45-NRg-4	GGGAGCTGCGATTGGCAGACGTTACCCTTTCCTGAAATGTTTTAGAGCTAGAAATAGCAAG	0	0	0	94	122	115	0	0	1	84	129	126
CLP1-TRg-2	GGGAGCTGCGATTGGCAGGAGCAGAGACCTTTCTATCGGTTTTAGAGCTAGAAATAGCAAG	67	84	80	60	124	82	202	142	141	75	110	143
VPS45-NRg-7	GGGAGCTGCGATTGGCAGCAGTACTCGTTACGGACGCCGTTTTAGAGCTAGAAATAGCAAG	131	237	271	91	161	85	181	150	166	80	140	110
CLP1-TRg-6	GGGAGCTGCGATTGGCAGTTATCTATCTACTTACTTAAGTTTTAGAGCTAGAAATAGCAAG	9	31	26	16	19	23	125	132	154	124	99	74
VPS45-NRg-2	GGGAGCTGCGATTGGCAGTCACTCCTTAATGTTACTCTGTTTTAGAGCTAGAAATAGCAAG	0	0	3	139	220	180	168	169	152	145	165	202
CLP1-TRg-4	GGGAGCTGCGATTGGCAGTGCTCTTCATTGTTATTGCCGTTTTAGAGCTAGAAATAGCAAG	4	0	3	113	130	128	206	132	159	115	140	92
PGA2-TRg-1	GGGAGCTGCGATTGGCAGTGCACTCGGCGGTTTGTATGGTTTTAGAGCTAGAAATAGCAAG	158	250	194	113	172	138	222	161	146	97	150	107
PGA2-TRg-2	GGGAGCTGCGATTGGCAGTTGTATTTATGTGCACTCGGGTTTTAGAGCTAGAAATAGCAAG	135	189	201	92	117	84	181	125	101	98	119	103
VPS45-NRg-8	GGGAGCTGCGATTGGCAGAGTACTCGTTACGGACGCCCGTTTTAGAGCTAGAAATAGCAAG	21	20	50	87	149	59	177	159	93	74	100	109
ETR1-NRg-10	GGGAGCTGCGATTGGCAGTAAAAAAAAAAGCACCGGCGGTTTTAGAGCTAGAAATAGCAAG	23	13	13	21	25	25	35	17	38	32	39	26
PGA2-TRg-7	GGGAGCTGCGATTGGCAGGGAAGACGTCCATGATGACGGTTTTAGAGCTAGAAATAGCAAG	94	174	216	148	273	190	259	261	312	145	175	243
PGA2-TRg-6	GGGAGCTGCGATTGGCAGGAATTTGTGCAGAATTAGCGGTTTTAGAGCTAGAAATAGCAAG	6	0	3	70	90	60	19	15	23	88	127	131
YCR013C-NRg-2	GGGAGCTGCGATTGGCAGCATTCGATATTTCTATGTTCGTTTTAGAGCTAGAAATAGCAAG	74	102	127	28	40	22	83	70	77	42	25	84
CDC53-TRg-1	GGGAGCTGCGATTGGCAGTCTAGAAAAACTAGGGCATTGTTTTAGAGCTAGAAATAGCAAG	0	0	0	0	0	0	12	12	7	9	9	6
BRL1-TRg-1	GGGAGCTGCGATTGGCAGGCACTTTGCGACGCCTGTATGTTTTAGAGCTAGAAATAGCAAG	0	0	0	114	148	111	24	8	19	90	160	162
BRL1-TRg-4	GGGAGCTGCGATTGGCAGATCACTGACAAGGAAACTCTGTTTTAGAGCTAGAAATAGCAAG	40	59	61	71	100	108	121	183	109	85	128	112
BRL1-TRg-5	GGGAGCTGCGATTGGCAGTCCCTTGGACATCACTGACAGTTTTAGAGCTAGAAATAGCAAG	208	367	241	111	162	113	258	367	220	122	188	203
UTP13-NRg-1	GGGAGCTGCGATTGGCAGCGTTGAGAGTACTATGTTGTGTTTTAGAGCTAGAAATAGCAAG	169	246	201	79	118	130	203	215	152	93	147	92
FOL2-TRg-1	GGGAGCTGCGATTGGCAGAAAAAAGACCGAACAACTGTGTTTTAGAGCTAGAAATAGCAAG	6	7	15	101	140	156	43	39	30	97	141	146
UTP13-NRg-2	GGGAGCTGCGATTGGCAGAAATTTTCAGTCGCTTTACAGTTTTAGAGCTAGAAATAGCAAG	85	79	68	90	90	144	207	113	155	103	92	126
UTP13-NRg-5	GGGAGCTGCGATTGGCAGTCAACTAGAGTCGAAGAGTAGTTTTAGAGCTAGAAATAGCAAG	192	237	219	105	185	144	216	254	155	112	129	143
UTP13-NRg-4	GGGAGCTGCGATTGGCAGAATCGCCAGAAGAGTGGATGGTTTTAGAGCTAGAAATAGCAAG	120	162	164	92	125	145	135	71	76	117	151	140
NDD1-TRg-1	GGGAGCTGCGATTGGCAGGCAAGGATCTTCTGAATATTGTTTTAGAGCTAGAAATAGCAAG	100	107	180	80	124	89	138	110	113	54	97	155
PER1-TRg-3	GGGAGCTGCGATTGGCAGAGGTGTGAAACCATACCCTTGTTTTAGAGCTAGAAATAGCAAG	75	113	79	83	120	132	127	146	134	92	137	82
NAB3-NRg-8	GGGAGCTGCGATTGGCAGAATGCAAGCACGAACTAGGGGTTTTAGAGCTAGAAATAGCAAG	8	8	3	96	183	184	176	123	150	90	135	152
NDD1-TRg-5	GGGAGCTGCGATTGGCAGCCCTCCTCGCGAAAAGAAACGTTTTAGAGCTAGAAATAGCAAG	0	2	0	90	163	151	5	0	0	86	142	131
NDD1-TRg-6	GGGAGCTGCGATTGGCAGACCCTCCTCGCGAAAAGAAAGTTTTAGAGCTAGAAATAGCAAG	1	10	2	80	132	100	83	99	54	72	86	63
RNR2-TRg-2	GGGAGCTGCGATTGGCAGAGTTTTGTAGGTATATATAGGTTTTAGAGCTAGAAATAGCAAG	146	154	83	97	49	81	144	108	67	80	92	78
NUD1-NRg-4	GGGAGCTGCGATTGGCAGCACTACCCGCATAAGCCTTTGTTTTAGAGCTAGAAATAGCAAG	10	12	16	77	119	119	202	96	133	84	108	114
MSL5-NRg-1	GGGAGCTGCGATTGGCAGAATAGCACTTGTAGCAAATTGTTTTAGAGCTAGAAATAGCAAG	35	44	66	114	134	77	96	96	95	109	120	91
NAB3-NRg-1	GGGAGCTGCGATTGGCAGATTAGACCTTCATTTAGAAGGTTTTAGAGCTAGAAATAGCAAG	0	6	10	58	94	80	83	88	91	93	121	109
MSL5-NRg-3	GGGAGCTGCGATTGGCAGCTGCTTTGAAAATTTCCGCTGTTTTAGAGCTAGAAATAGCAAG	196	202	211	122	140	128	229	168	135	100	106	99
NAB3-NRg-7	GGGAGCTGCGATTGGCAGAAAAATGCAAGCACGAACTAGTTTTAGAGCTAGAAATAGCAAG	94	140	118	88	118	96	149	156	101	87	96	102
NAB3-NRg-6	GGGAGCTGCGATTGGCAGAAAAAATGCAAGCACGAACTGTTTTAGAGCTAGAAATAGCAAG	128	159	216	100	169	163	237	149	142	111	154	116
NAB3-NRg-5	GGGAGCTGCGATTGGCAGAGGGTTACACTCAATCACGTGTTTTAGAGCTAGAAATAGCAAG	29	41	38	128	133	128	91	74	87	101	152	153
MCM6-NRg-3	GGGAGCTGCGATTGGCAGATTAGGCGCTTTTCCTAAAAGTTTTAGAGCTAGAAATAGCAAG	131	185	137	57	108	83	106	63	82	60	106	41
MCM6-NRg-5	GGGAGCTGCGATTGGCAGAATACCAAATAGCGAAGGAAGTTTTAGAGCTAGAAATAGCAAG	29	24	50	83	90	52	23	14	9	79	86	83
MCM6-NRg-7	GGGAGCTGCGATTGGCAGTACACAAATGTTATGAGAACGTTTTAGAGCTAGAAATAGCAAG	161	288	271	110	155	74	151	215	138	90	133	124
MRP17-NRg-2	GGGAGCTGCGATTGGCAGTTTGTTTAAGCTGAACTAGTGTTTTAGAGCTAGAAATAGCAAG	0	2	0	56	88	122	148	99	114	104	100	91
CDC24-NRg-2	GGGAGCTGCGATTGGCAGTATGTAGTAGTATGTAGAAAGTTTTAGAGCTAGAAATAGCAAG	136	171	206	108	103	124	190	144	133	74	103	95
MRP17-NRg-5	GGGAGCTGCGATTGGCAGAGTCTTGTTGAAACTTTTCCGTTTTAGAGCTAGAAATAGCAAG	13	6	23	88	68	93	140	122	163	60	128	91
CDC6-NRg-5	GGGAGCTGCGATTGGCAGCCTCGCGTCGCTTTCTTCTTGTTTTAGAGCTAGAAATAGCAAG	173	177	183	86	131	65	142	146	144	86	114	141
CDC24-NRg-1	GGGAGCTGCGATTGGCAGTTATGTAGTAGTATGTAGAAGTTTTAGAGCTAGAAATAGCAAG	81	155	193	96	168	101	189	135	136	108	107	143
YJL032W-NRg-6	GGGAGCTGCGATTGGCAGTATAGGTTAGACTATGCAGGGTTTTAGAGCTAGAAATAGCAAG	201	387	367	105	155	156	318	184	285	160	198	221
SEC22-TRg-2	GGGAGCTGCGATTGGCAGCAGAAGTTTGTCGTGGTTTGGTTTTAGAGCTAGAAATAGCAAG	163	196	115	90	104	91	220	179	134	106	107	139
YHR020W-TRg-2	GGGAGCTGCGATTGGCAGGCTTGAGTCACTGAATGTCTGTTTTAGAGCTAGAAATAGCAAG	6	2	6	92	122	109	117	114	84	104	152	133
YHR020W-TRg-1	GGGAGCTGCGATTGGCAGTGAATGTCTTGGCCCTCGATGTTTTAGAGCTAGAAATAGCAAG	0	2	1	121	144	67	128	120	87	84	147	137
YIL060W-TRg-6	GGGAGCTGCGATTGGCAGTTCTAAATGAGTGGTTGTAGGTTTTAGAGCTAGAAATAGCAAG	110	234	201	91	119	79	134	162	92	87	85	102
SNF4-TRg-4	GGGAGCTGCGATTGGCAGCCACACGCGCGAGAACTGGGGTTTTAGAGCTAGAAATAGCAAG	0	0	0	80	138	72	39	28	17	88	93	90
SNF4-TRg-5	GGGAGCTGCGATTGGCAGACACCACACGCGCGAGAACTGTTTTAGAGCTAGAAATAGCAAG	186	278	218	81	110	120	189	102	122	106	90	117
AIM22-TRg-1	GGGAGCTGCGATTGGCAGCCGCTTCGTCATACTTAATCGTTTTAGAGCTAGAAATAGCAAG	40	18	49	52	71	49	154	141	78	65	95	75
AIM22-TRg-2	GGGAGCTGCGATTGGCAGTCATATTCATCATTACGCAAGTTTTAGAGCTAGAAATAGCAAG	56	98	50	74	160	121	193	162	158	91	127	143
YIL060W-TRg-9	GGGAGCTGCGATTGGCAGGTCCCCCACTTCTAAATGAGGTTTTAGAGCTAGAAATAGCAAG	1	17	17	92	108	91	128	112	129	77	92	121
YIL060W-TRg-8	GGGAGCTGCGATTGGCAGACTTCTAAATGAGTGGTTGTGTTTTAGAGCTAGAAATAGCAAG	186	239	204	111	101	55	139	177	186	102	168	101
HHT2-NRg-4	GGGAGCTGCGATTGGCAGAACAGTTGGAAGGGCCAAAGGTTTTAGAGCTAGAAATAGCAAG	252	471	362	126	192	140	255	183	191	122	154	167
HHT2-NRg-2	GGGAGCTGCGATTGGCAGAAAGGGGAAGAACAGTTGGAGTTTTAGAGCTAGAAATAGCAAG	87	100	137	89	115	118	169	117	110	67	95	153
TEN1-NRg-1	GGGAGCTGCGATTGGCAGGTGAATTATGTCCTAGAATAGTTTTAGAGCTAGAAATAGCAAG	0	5	12	113	96	95	140	101	86	67	109	156
YPT6-TRg-3	GGGAGCTGCGATTGGCAGTGATGTAAGAATATCACAATGTTTTAGAGCTAGAAATAGCAAG	48	49	47	108	117	145	250	173	161	78	105	99
UTP9-TRg-3	GGGAGCTGCGATTGGCAGGTACTATATTTCCGTCATCTGTTTTAGAGCTAGAAATAGCAAG	196	196	213	80	95	127	159	148	117	69	96	101
YPT6-TRg-9	GGGAGCTGCGATTGGCAGGTGCTTCTATTCGTTAGTGCGTTTTAGAGCTAGAAATAGCAAG	11	11	38	85	138	101	187	108	142	72	106	112
GPI1-NRg-9	GGGAGCTGCGATTGGCAGATATTGTTAGTACTATGCAGGTTTTAGAGCTAGAAATAGCAAG	218	277	207	149	141	95	272	208	206	125	179	164
GPI1-NRg-4	GGGAGCTGCGATTGGCAGGAAGATCATGAATCAATGGTGTTTTAGAGCTAGAAATAGCAAG	160	184	269	92	219	75	143	217	171	105	106	120
GPI1-NRg-2	GGGAGCTGCGATTGGCAGTTTTGGTATTATGTTCTGGTGTTTTAGAGCTAGAAATAGCAAG	19	36	9	126	133	107	140	134	150	81	105	124
HRR25-TRg-2	GGGAGCTGCGATTGGCAGACGACCACATATATGGAACGGTTTTAGAGCTAGAAATAGCAAG	0	0	0	122	195	174	8	21	2	122	211	150
RSC4-NRg-1	GGGAGCTGCGATTGGCAGTCTATTGTAATAACAGGCTGGTTTTAGAGCTAGAAATAGCAAG	172	244	181	121	129	112	190	151	199	100	100	116
LCB1-NRg-4	GGGAGCTGCGATTGGCAGAAATGTGTATATTGGAGGCCGTTTTAGAGCTAGAAATAGCAAG	114	153	235	96	71	108	190	168	150	97	90	95
RSC4-NRg-3	GGGAGCTGCGATTGGCAGTATACAAAAAGTTCATTAAAGTTTTAGAGCTAGAAATAGCAAG	53	75	59	42	71	63	69	116	65	54	81	69
LCB1-NRg-6	GGGAGCTGCGATTGGCAGTTGTTAGCAGAGAAGCAAGAGTTTTAGAGCTAGAAATAGCAAG	125	160	148	111	134	110	51	72	66	101	116	133
LCB1-NRg-2	GGGAGCTGCGATTGGCAGCACGAGCAAAATGTGTATATGTTTTAGAGCTAGAAATAGCAAG	56	42	105	78	139	121	166	141	157	71	110	104
TRS23-TRg-6	GGGAGCTGCGATTGGCAGTGTTGGAGTTTATGCCTCCTGTTTTAGAGCTAGAAATAGCAAG	7	7	14	99	123	157	183	102	56	105	126	122
TRS23-TRg-4	GGGAGCTGCGATTGGCAGTATGCCTCCTCGGCAGGAGTGTTTTAGAGCTAGAAATAGCAAG	0	0	0	113	148	167	30	36	25	125	187	164
HUR1-TRg-2	GGGAGCTGCGATTGGCAGCGGAGATTTTATATCTAGTCGTTTTAGAGCTAGAAATAGCAAG	130	154	145	84	53	69	198	92	115	81	92	76
BMS1-TRg-1	GGGAGCTGCGATTGGCAGGGAAAGTATTTGCGCTGTTAGTTTTAGAGCTAGAAATAGCAAG	125	180	145	60	101	108	170	129	133	113	118	105
HUR1-TRg-7	GGGAGCTGCGATTGGCAGGTCGAAGGTATAAATGAGGAGTTTTAGAGCTAGAAATAGCAAG	2	3	4	80	168	96	201	125	139	98	112	133
RGR1-NRg-9	GGGAGCTGCGATTGGCAGACGTTGAATTGTAGAATGTGGTTTTAGAGCTAGAAATAGCAAG	139	285	198	121	109	161	157	160	143	70	108	140
CTR86-TRg-9	GGGAGCTGCGATTGGCAGGGCTATTTTCCTTATATATAGTTTTAGAGCTAGAAATAGCAAG	42	21	31	77	54	57	208	70	65	62	59	60
CTR86-TRg-1	GGGAGCTGCGATTGGCAGTACCGTTTCATACTATCATCGTTTTAGAGCTAGAAATAGCAAG	179	319	286	111	192	111	217	208	192	80	116	132
YTM1-TRg-3	GGGAGCTGCGATTGGCAGTTTGACAGTTTTCTGTTACCGTTTTAGAGCTAGAAATAGCAAG	148	185	165	92	111	94	155	155	135	89	106	151
CTR86-TRg-4	GGGAGCTGCGATTGGCAGGGAAAAAATGAAGAATTGATGTTTTAGAGCTAGAAATAGCAAG	20	24	47	62	115	67	22	8	6	91	86	87
YTM1-TRg-4	GGGAGCTGCGATTGGCAGAGCTTATTTCTTGCACAAGAGTTTTAGAGCTAGAAATAGCAAG	46	39	34	131	113	124	139	133	94	81	100	144
YTM1-TRg-5	GGGAGCTGCGATTGGCAGTAGCTTATTTCTTGCACAAGGTTTTAGAGCTAGAAATAGCAAG	0	0	0	0	0	0	11	25	6	15	6	20
VMA2-TRg-4	GGGAGCTGCGATTGGCAGCAGCCAGTGTAATAAGCATTGTTTTAGAGCTAGAAATAGCAAG	39	104	90	70	113	96	199	185	112	119	133	98
YKL111C-NRg-2	GGGAGCTGCGATTGGCAGCAACGTAACGACGTTACCAAGTTTTAGAGCTAGAAATAGCAAG	147	350	430	93	253	154	325	264	280	97	172	162
RPF2-NRg-3	GGGAGCTGCGATTGGCAGAACCAAAACATACACCATTTGTTTTAGAGCTAGAAATAGCAAG	14	11	18	152	168	206	36	54	49	144	216	207
RPF2-NRg-2	GGGAGCTGCGATTGGCAGAACGATATATTTGAGGATTTGTTTTAGAGCTAGAAATAGCAAG	182	206	158	107	76	80	123	132	112	71	104	80
RPF2-NRg-1	GGGAGCTGCGATTGGCAGCGTATAAAACGATATATTTGGTTTTAGAGCTAGAAATAGCAAG	21	29	38	47	52	57	45	26	29	55	85	68
MRP51-NRg-2	GGGAGCTGCGATTGGCAGGAGTTCTTTAACAATTTTAAGTTTTAGAGCTAGAAATAGCAAG	86	84	73	73	71	87	128	113	117	75	66	65
MRPS16-TRg-8	GGGAGCTGCGATTGGCAGTGATCATCTATCATTCAGGAGTTTTAGAGCTAGAAATAGCAAG	0	9	3	121	196	132	192	237	158	98	159	128
RRP12-NRg-2	GGGAGCTGCGATTGGCAGATTATGATCATCTATCATTCGTTTTAGAGCTAGAAATAGCAAG	1	1	2	109	96	135	116	101	72	110	103	123
RRN9-TRg-2	GGGAGCTGCGATTGGCAGTTTGTCATGCTTCACTTGAGGTTTTAGAGCTAGAAATAGCAAG	188	328	310	148	299	231	324	319	361	163	262	254
RRN9-TRg-3	GGGAGCTGCGATTGGCAGTCAACTATTAGTGTCTTTTAGTTTTAGAGCTAGAAATAGCAAG	177	256	166	103	166	84	197	144	181	125	116	98
MRPS16-TRg-2	GGGAGCTGCGATTGGCAGATACACGACTTAAGTAACGGGTTTTAGAGCTAGAAATAGCAAG	0	0	0	65	105	118	109	120	137	70	86	99
MRPS16-TRg-3	GGGAGCTGCGATTGGCAGTATATACACGACTTAAGTAAGTTTTAGAGCTAGAAATAGCAAG	0	0	0	0	0	0	14	5	5	3	19	5
SYS1-NRg-3	GGGAGCTGCGATTGGCAGCGAGCTACGAATATTTTGGGGTTTTAGAGCTAGAAATAGCAAG	105	81	93	91	145	112	232	143	175	90	142	124
SYS1-NRg-2	GGGAGCTGCGATTGGCAGTCGCGAGCTACGAATATTTTGTTTTAGAGCTAGAAATAGCAAG	20	39	14	89	63	88	237	144	113	64	128	112
MRPS16-TRg-6	GGGAGCTGCGATTGGCAGACAGTTGTAAGAAAAAAGGAGTTTTAGAGCTAGAAATAGCAAG	0	0	0	29	60	97	24	42	42	44	94	59
SYS1-NRg-4	GGGAGCTGCGATTGGCAGGAGCTACGAATATTTTGGGTGTTTTAGAGCTAGAAATAGCAAG	57	137	113	85	119	87	237	103	233	122	137	96
SYS1-NRg-6	GGGAGCTGCGATTGGCAGCTTGTCCTATAGTGTTACAAGTTTTAGAGCTAGAAATAGCAAG	85	132	113	96	159	106	213	138	154	67	159	139
MNN10-NRg-4	GGGAGCTGCGATTGGCAGATCAAAGAGAAATGTCATTAGTTTTAGAGCTAGAAATAGCAAG	89	106	98	77	107	92	126	111	97	87	101	76
TOP2-NRg-4	GGGAGCTGCGATTGGCAGAAAAAAAAGACGCGTCCTACGTTTTAGAGCTAGAAATAGCAAG	37	62	62	81	90	67	34	37	38	67	88	102
RPB5-TRg-5	GGGAGCTGCGATTGGCAGTAGCAATGGCTGACCGCGGAGTTTTAGAGCTAGAAATAGCAAG	0	0	0	99	140	132	0	12	1	93	134	144
RPC34-TRg-2	GGGAGCTGCGATTGGCAGAAAATGTTTAAGCCCTTGTTGTTTTAGAGCTAGAAATAGCAAG	36	33	34	99	77	105	168	95	103	93	91	61
SPN1-NRg-3	GGGAGCTGCGATTGGCAGACCTTCTTGTTACCCTTCTTGTTTTAGAGCTAGAAATAGCAAG	0	1	0	81	163	88	0	0	5	83	131	112
SPN1-NRg-2	GGGAGCTGCGATTGGCAGTGCTATCAAACAAAGATGCTGTTTTAGAGCTAGAAATAGCAAG	1	1	0	96	170	99	8	1	7	79	143	141
SPN1-NRg-1	GGGAGCTGCGATTGGCAGGTGCTATCAAACAAAGATGCGTTTTAGAGCTAGAAATAGCAAG	1	2	0	148	143	155	13	7	14	109	173	137
PET122-TRg-19	GGGAGCTGCGATTGGCAGCAATACTATGGTTCGAGCGGGTTTTAGAGCTAGAAATAGCAAG	178	293	206	99	104	80	234	119	154	78	110	101
PET122-TRg-15	GGGAGCTGCGATTGGCAGGAGGTGAGTTTGAACATCGTGTTTTAGAGCTAGAAATAGCAAG	170	243	201	88	105	137	205	183	161	115	85	177
PET122-TRg-14	GGGAGCTGCGATTGGCAGAGGTGAGTTTGAACATCGTCGTTTTAGAGCTAGAAATAGCAAG	127	136	171	102	150	131	285	223	244	127	178	187
PET122-TRg-16	GGGAGCTGCGATTGGCAGCCTTGACGTGACGAGTCGAGGTTTTAGAGCTAGAAATAGCAAG	220	320	385	113	234	135	244	271	236	134	218	187
PET122-TRg-13	GGGAGCTGCGATTGGCAGGGTGAGTTTGAACATCGTCGGTTTTAGAGCTAGAAATAGCAAG	35	28	42	94	156	126	254	187	145	94	112	144
PET122-TRg-12	GGGAGCTGCGATTGGCAGGAGTTTGAACATCGTCGGGGGTTTTAGAGCTAGAAATAGCAAG	155	229	192	112	102	83	261	152	168	76	129	119
IDH2-TRg-2	GGGAGCTGCGATTGGCAGGCTCATAGGTCCCTTATTATGTTTTAGAGCTAGAAATAGCAAG	96	222	113	70	126	89	147	148	121	57	125	86
IDH2-TRg-3	GGGAGCTGCGATTGGCAGTAAGTTATTGAAAAGCTCATGTTTTAGAGCTAGAAATAGCAAG	67	69	61	65	128	113	194	143	161	81	98	92
SEC61-NRg-1	GGGAGCTGCGATTGGCAGACCACCGTAACGCCAATTCAGTTTTAGAGCTAGAAATAGCAAG	2	4	3	55	152	133	39	18	42	50	79	113
SEC61-NRg-3	GGGAGCTGCGATTGGCAGCAGGAATTATGCTTGTTGTTGTTTTAGAGCTAGAAATAGCAAG	0	0	0	0	0	0	3	9	4	5	0	4
SEC61-NRg-6	GGGAGCTGCGATTGGCAGATCTGGAGCGCTGCCGCGCCGTTTTAGAGCTAGAAATAGCAAG	100	158	171	68	135	65	136	84	116	59	100	105
SEC61-NRg-7	GGGAGCTGCGATTGGCAGTGAAGAGAGAGAGAGATGTAGTTTTAGAGCTAGAAATAGCAAG	0	0	0	111	109	87	56	77	71	90	86	95
MDM38-NRg-9	GGGAGCTGCGATTGGCAGTAATACCGTGGCTAGCTTTAGTTTTAGAGCTAGAAATAGCAAG	148	182	251	72	106	50	160	126	135	83	108	109
TUS1-TRg-3	GGGAGCTGCGATTGGCAGTTCATACTGACTCGTCGCATGTTTTAGAGCTAGAAATAGCAAG	8	23	15	97	170	117	81	115	26	70	112	156
YLR140W-TRg-10	GGGAGCTGCGATTGGCAGTCACTAGCCCAGATTGGGTAGTTTTAGAGCTAGAAATAGCAAG	3	6	4	62	125	115	176	150	136	79	71	95
TUS1-TRg-4	GGGAGCTGCGATTGGCAGGCTGCTTCCAGTCGAGCAGTGTTTTAGAGCTAGAAATAGCAAG	146	319	245	67	134	100	156	215	193	92	169	111
OLE1-NRg-4	GGGAGCTGCGATTGGCAGTTTGCAAGACTCGATGAGCCGTTTTAGAGCTAGAAATAGCAAG	125	272	212	89	157	132	240	178	187	84	123	127
MDM38-NRg-2	GGGAGCTGCGATTGGCAGCAATGACTGATCCATTTATTGTTTTAGAGCTAGAAATAGCAAG	11	35	53	113	62	78	169	160	109	72	78	65
OLE1-NRg-2	GGGAGCTGCGATTGGCAGATATAAACGGAAACAGAAGTGTTTTAGAGCTAGAAATAGCAAG	0	0	0	103	144	135	51	42	47	127	124	113
OLE1-NRg-1	GGGAGCTGCGATTGGCAGTACGTAATACAAAATATAAAGTTTTAGAGCTAGAAATAGCAAG	51	56	26	32	54	62	61	52	57	51	65	29
CIT1-TRg-5	GGGAGCTGCGATTGGCAGTCTTTACCCTTCCCCTGTTAGTTTTAGAGCTAGAAATAGCAAG	133	162	168	103	99	101	170	111	107	75	121	96
UTP18-NRg-5	GGGAGCTGCGATTGGCAGGCAATAGTAATGGAAGTTACGTTTTAGAGCTAGAAATAGCAAG	235	302	199	128	192	148	206	117	125	101	225	132
YLR149C-TRg-11	GGGAGCTGCGATTGGCAGTGGTAGCGCCATATGTTATAGTTTTAGAGCTAGAAATAGCAAG	219	266	203	111	123	124	226	124	163	118	88	91
RFA2-TRg-3	GGGAGCTGCGATTGGCAGAGCAATATTATATCAACTTAGTTTTAGAGCTAGAAATAGCAAG	10	17	9	88	95	79	123	66	114	82	89	68
YMR245W-NRg-10	GGGAGCTGCGATTGGCAGGACGGTGACTGTCTTGTACTGTTTTAGAGCTAGAAATAGCAAG	160	274	183	76	119	105	178	157	130	96	113	102
YMR245W-NRg-11	GGGAGCTGCGATTGGCAGGACTGTCTTGTACTTGGTCTGTTTTAGAGCTAGAAATAGCAAG	177	240	216	117	116	111	174	149	180	87	93	122
CBP1-TRg-10	GGGAGCTGCGATTGGCAGTGTTGTCAAAATCGGTCACGGTTTTAGAGCTAGAAATAGCAAG	81	178	95	43	106	64	74	92	83	56	79	58
PRP42-NRg-1	GGGAGCTGCGATTGGCAGATGTTTGCTACTTCAGTTAAGTTTTAGAGCTAGAAATAGCAAG	162	234	275	66	134	104	158	82	168	62	115	105
PRP42-NRg-4	GGGAGCTGCGATTGGCAGACGGGCTTTAGGTCAGACACGTTTTAGAGCTAGAAATAGCAAG	136	243	232	76	188	119	52	62	41	147	117	132
PRP42-NRg-5	GGGAGCTGCGATTGGCAGTTTAGGTCAGACACTGGTTTGTTTTAGAGCTAGAAATAGCAAG	183	365	338	89	142	145	204	186	164	120	151	92
POL12-TRg-2	GGGAGCTGCGATTGGCAGCAAAGCTTGAAGGTAAATTTGTTTTAGAGCTAGAAATAGCAAG	128	114	157	42	72	31	146	75	103	54	65	60
POL12-TRg-3	GGGAGCTGCGATTGGCAGATTGGTTCAACAAAGCTTGAGTTTTAGAGCTAGAAATAGCAAG	221	285	284	110	225	81	277	200	232	159	170	137
POL12-TRg-4	GGGAGCTGCGATTGGCAGCAAGATAATTGATTGTCAATGTTTTAGAGCTAGAAATAGCAAG	87	122	152	99	103	73	150	194	154	93	127	118
POL12-TRg-5	GGGAGCTGCGATTGGCAGCAAACGAATAGAGAATAGCGGTTTTAGAGCTAGAAATAGCAAG	0	12	4	75	93	74	55	83	55	56	116	63
MIR1-NRg-14	GGGAGCTGCGATTGGCAGGCTGATTGGCTAACGATGGTGTTTTAGAGCTAGAAATAGCAAG	114	210	104	110	227	118	224	157	154	111	184	154
MRPS28-TRg-1	GGGAGCTGCGATTGGCAGCAATAAGGGTATTTAGCACTGTTTTAGAGCTAGAAATAGCAAG	0	0	0	100	122	96	231	138	152	102	98	69
LCB5-NRg-3	GGGAGCTGCGATTGGCAGCTATGAATCTTGCAGAAAAGGTTTTAGAGCTAGAAATAGCAAG	26	48	54	10	22	19	35	22	40	11	26	20
MED6-NRg-2	GGGAGCTGCGATTGGCAGGTTTTACTATGATACCTTCCGTTTTAGAGCTAGAAATAGCAAG	155	207	213	76	109	96	123	205	135	61	117	127
RVS161-NRg-4	GGGAGCTGCGATTGGCAGTCAGCCAACAAAAATTCATAGTTTTAGAGCTAGAAATAGCAAG	21	29	34	77	86	90	120	114	104	90	100	95
SLM5-TRg-1	GGGAGCTGCGATTGGCAGAGAGATTAGGCCGTCGAGTGGTTTTAGAGCTAGAAATAGCAAG	118	153	144	83	106	111	137	155	101	101	82	90
SSY5-TRg-2	GGGAGCTGCGATTGGCAGAGTGAAATTGTAGAACGCCGGTTTTAGAGCTAGAAATAGCAAG	176	203	185	124	111	128	188	163	156	108	143	157
MGM1-TRg-1	GGGAGCTGCGATTGGCAGAATAGTAGCGTTCTATTGAAGTTTTAGAGCTAGAAATAGCAAG	147	198	145	108	126	97	185	185	184	110	116	104
MGM1-TRg-2	GGGAGCTGCGATTGGCAGTGGATCTAGTGTACTCTTTGGTTTTAGAGCTAGAAATAGCAAG	311	377	325	117	118	114	198	179	158	89	157	123
ALR1-TRg-2	GGGAGCTGCGATTGGCAGTCTGAAATTAAAATTTTCTCGTTTTAGAGCTAGAAATAGCAAG	50	54	35	80	44	48	139	83	55	73	51	63
LSM8-NRg-1	GGGAGCTGCGATTGGCAGGATAGTGTGTTCTTCTTGTAGTTTTAGAGCTAGAAATAGCAAG	182	335	384	151	194	120	270	149	195	137	110	127
LSM8-NRg-3	GGGAGCTGCGATTGGCAGTACGCCATGATAGTATTTTCGTTTTAGAGCTAGAAATAGCAAG	26	61	23	86	139	130	139	132	87	94	105	165
LSM8-NRg-5	GGGAGCTGCGATTGGCAGTAGTATTTTCAGGACTTAAAGTTTTAGAGCTAGAAATAGCAAG	96	116	115	120	72	64	189	134	108	90	112	98
LSM8-NRg-4	GGGAGCTGCGATTGGCAGATAGTATTTTCAGGACTTAAGTTTTAGAGCTAGAAATAGCAAG	67	108	111	66	92	88	160	73	94	97	103	109
LSM8-NRg-7	GGGAGCTGCGATTGGCAGGAAGGAAAACAAGCAAAACAGTTTTAGAGCTAGAAATAGCAAG	33	21	56	60	105	138	130	133	121	62	103	112
AFG2-TRg-1	GGGAGCTGCGATTGGCAGTCTTTCATGTAAGCAACGGGGTTTTAGAGCTAGAAATAGCAAG	0	0	0	63	79	52	17	8	4	86	124	93
RPC25-TRg-1	GGGAGCTGCGATTGGCAGGTTATTCGGAAGAAACTATCGTTTTAGAGCTAGAAATAGCAAG	27	26	18	117	123	101	46	40	32	85	91	122
SOG2-TRg-4	GGGAGCTGCGATTGGCAGACTTTTCACCTGAACTTATTGTTTTAGAGCTAGAAATAGCAAG	27	57	21	129	116	84	213	130	93	85	119	112
SOG2-TRg-5	GGGAGCTGCGATTGGCAGTACTTTTCACCTGAACTTATGTTTTAGAGCTAGAAATAGCAAG	125	122	182	126	195	168	298	222	239	142	185	174
ATP17-NRg-5	GGGAGCTGCGATTGGCAGTTTCTCGTTCTATTTCCCCGGTTTTAGAGCTAGAAATAGCAAG	2	4	3	104	89	82	152	186	135	91	141	106
TOA2-NRg-2	GGGAGCTGCGATTGGCAGATATTTCACAAAGTATTCTAGTTTTAGAGCTAGAAATAGCAAG	0	0	0	106	63	50	4	1	4	133	111	97
TOA2-NRg-1	GGGAGCTGCGATTGGCAGTCTTCTACTTATTCCTTATTGTTTTAGAGCTAGAAATAGCAAG	0	0	3	90	83	92	29	36	25	97	117	129
ESF2-NRg-2	GGGAGCTGCGATTGGCAGCTTTGTACTTACATAGCAATGTTTTAGAGCTAGAAATAGCAAG	3	2	8	62	108	46	101	119	58	79	88	100
CYC2-NRg-1	GGGAGCTGCGATTGGCAGGTGAATTTTCACTCTTCATTGTTTTAGAGCTAGAAATAGCAAG	177	214	145	93	109	91	231	160	146	110	105	103
USO1-TRg-3	GGGAGCTGCGATTGGCAGAATAGACCTTGCACATTAACGTTTTAGAGCTAGAAATAGCAAG	1	0	0	100	127	106	150	124	174	67	119	123
SDH1-NRg-8	GGGAGCTGCGATTGGCAGTAGAAGAGGCCCGGATCCCTGTTTTAGAGCTAGAAATAGCAAG	20	32	27	119	145	122	267	179	150	111	130	103
USO1-TRg-1	GGGAGCTGCGATTGGCAGACATCACAGAGACTGAATACGTTTTAGAGCTAGAAATAGCAAG	0	0	0	87	124	141	4	6	24	100	134	127
CSE4-NRg-1	GGGAGCTGCGATTGGCAGTCCGCGATTTCGCGACACAGGTTTTAGAGCTAGAAATAGCAAG	24	67	17	98	100	94	93	149	130	54	118	148
YHC1-NRg-3	GGGAGCTGCGATTGGCAGAAATCTAGTGTTCAATGATAGTTTTAGAGCTAGAAATAGCAAG	122	128	187	74	73	87	123	139	77	58	112	67
CDC9-NRg-2	GGGAGCTGCGATTGGCAGTTTCACGCGTTTTCGCGTTAGTTTTAGAGCTAGAAATAGCAAG	159	298	297	170	187	169	241	275	199	129	172	209
YHC1-NRg-4	GGGAGCTGCGATTGGCAGTTCAATGATAAGGTACTGTGGTTTTAGAGCTAGAAATAGCAAG	133	199	181	70	161	148	237	178	228	94	173	112
UTP22-NRg-5	GGGAGCTGCGATTGGCAGAGGCCGACGTTCCCAGGCAGGTTTTAGAGCTAGAAATAGCAAG	43	46	42	135	149	113	37	40	37	99	188	189
HPR1-NRg-1	GGGAGCTGCGATTGGCAGTTAATTTACTGATCAAGCTAGTTTTAGAGCTAGAAATAGCAAG	114	185	100	91	113	117	157	129	99	64	135	107
YDR230W-TRg-11	GGGAGCTGCGATTGGCAGAAGGACGGGGTACGAAACAAGTTTTAGAGCTAGAAATAGCAAG	108	140	183	98	100	70	108	93	89	77	94	134
YDR230W-TRg-10	GGGAGCTGCGATTGGCAGGACGGGGTACGAAACAATGGGTTTTAGAGCTAGAAATAGCAAG	20	32	18	50	76	49	169	169	172	85	96	73
PRP6-NRg-3	GGGAGCTGCGATTGGCAGTTAGCCCAAGGTTCTATCAAGTTTTAGAGCTAGAAATAGCAAG	246	348	388	124	212	128	299	269	259	146	205	218
UTP22-NRg-2	GGGAGCTGCGATTGGCAGTACATATTGAAATTATCATTGTTTTAGAGCTAGAAATAGCAAG	3	5	2	155	148	210	47	29	14	172	206	209
ORC5-NRg-1	GGGAGCTGCGATTGGCAGTTATATACTGCTTACTCATAGTTTTAGAGCTAGAAATAGCAAG	153	290	161	88	79	144	230	137	123	98	106	118
GCR1-NRg-12	GGGAGCTGCGATTGGCAGTAAAAAATGATAAATATCGTGTTTTAGAGCTAGAAATAGCAAG	72	110	144	111	109	115	230	132	125	145	126	104
GCR1-NRg-13	GGGAGCTGCGATTGGCAGAAAAAATGATAAATATCGTGGTTTTAGAGCTAGAAATAGCAAG	75	76	73	121	78	99	180	136	122	136	97	118
GCR1-NRg-11	GGGAGCTGCGATTGGCAGGTAAAAAATGATAAATATCGGTTTTAGAGCTAGAAATAGCAAG	26	6	22	91	57	84	96	105	94	58	98	109
CFD1-NRg-3	GGGAGCTGCGATTGGCAGCATGGTGTTTACTCTGTGATGTTTTAGAGCTAGAAATAGCAAG	94	207	210	84	116	103	148	95	135	94	140	128
UPS2-TRg-6	GGGAGCTGCGATTGGCAGAAAATATCTTTTGCGAGCATGTTTTAGAGCTAGAAATAGCAAG	65	45	60	101	82	57	194	112	129	112	119	92
UPS2-TRg-5	GGGAGCTGCGATTGGCAGAGCATCGGCACAACGTTGATGTTTTAGAGCTAGAAATAGCAAG	237	270	288	106	278	168	343	236	263	118	179	161
UPS2-TRg-4	GGGAGCTGCGATTGGCAGACAACGTTGATTGGTCAGAGGTTTTAGAGCTAGAAATAGCAAG	12	8	20	93	111	134	174	189	147	104	136	107
UPS2-TRg-3	GGGAGCTGCGATTGGCAGGATTGGTCAGAGCGGTAAAAGTTTTAGAGCTAGAAATAGCAAG	90	118	142	65	86	117	159	107	125	100	115	118
UPS2-TRg-2	GGGAGCTGCGATTGGCAGGAAAAATGTAAAGAATATATGTTTTAGAGCTAGAAATAGCAAG	0	2	0	39	40	53	53	47	34	56	79	39
UPS2-TRg-1	GGGAGCTGCGATTGGCAGTTTTGAATTTAAGCATCAATGTTTTAGAGCTAGAAATAGCAAG	83	64	49	84	73	89	185	113	80	92	79	62
APC4-NRg-2	GGGAGCTGCGATTGGCAGGTGCTCCATTTTGTTATGCTGTTTTAGAGCTAGAAATAGCAAG	20	24	37	118	126	182	219	198	104	98	124	135
APC4-NRg-1	GGGAGCTGCGATTGGCAGCGCGTGTTCAACAGAACCCTGTTTTAGAGCTAGAAATAGCAAG	0	0	3	76	150	110	86	56	61	74	88	114
APC4-NRg-6	GGGAGCTGCGATTGGCAGTAGTACAGCTATGTTTAAGAGTTTTAGAGCTAGAAATAGCAAG	147	144	214	57	126	81	175	173	152	58	91	91
APC4-NRg-4	GGGAGCTGCGATTGGCAGTTAAACTTAGGCGCTAGCTAGTTTTAGAGCTAGAAATAGCAAG	1	1	15	55	110	88	40	22	15	71	62	76
MET18-NRg-1	GGGAGCTGCGATTGGCAGTCTTGGCTACTCACTCATGAGTTTTAGAGCTAGAAATAGCAAG	162	247	241	93	144	103	198	150	122	67	135	96
EPL1-NRg-10	GGGAGCTGCGATTGGCAGGCGGTATGGGGTGCTAACTAGTTTTAGAGCTAGAAATAGCAAG	167	260	293	137	134	116	239	213	147	87	180	152
SEC62-TRg-5	GGGAGCTGCGATTGGCAGATACTGGCATACAAATCAAGGTTTTAGAGCTAGAAATAGCAAG	0	6	0	75	96	80	4	1	1	96	95	72
SEC62-TRg-4	GGGAGCTGCGATTGGCAGTACTGGCATACAAATCAAGAGTTTTAGAGCTAGAAATAGCAAG	0	0	0	77	133	116	1	6	3	71	150	87
NOG1-NRg-5	GGGAGCTGCGATTGGCAGTATTAGATGAGGTAGTACATGTTTTAGAGCTAGAAATAGCAAG	0	0	0	131	207	148	20	8	7	119	178	178
SEC62-TRg-6	GGGAGCTGCGATTGGCAGACGTGTCGTTTTCCCAATACGTTTTAGAGCTAGAAATAGCAAG	0	0	0	79	207	142	23	31	26	90	168	155
NOG1-NRg-1	GGGAGCTGCGATTGGCAGGAGGGAGATGTGTTTGCTTTGTTTTAGAGCTAGAAATAGCAAG	238	395	406	155	232	167	406	255	227	195	178	216
NOG1-NRg-3	GGGAGCTGCGATTGGCAGGAGATGTGTTTGCTTTTGGAGTTTTAGAGCTAGAAATAGCAAG	44	83	70	96	155	142	72	109	69	103	91	77
RRP15-TRg-4	GGGAGCTGCGATTGGCAGTATCTCCATTACCCTCTTATGTTTTAGAGCTAGAAATAGCAAG	0	3	0	92	115	113	7	0	0	111	166	175
RRP15-TRg-5	GGGAGCTGCGATTGGCAGATTTTGTTTGAGATTCATTTGTTTTAGAGCTAGAAATAGCAAG	159	189	155	77	97	70	160	122	153	82	98	63
RRP15-TRg-6	GGGAGCTGCGATTGGCAGCATCATCATATTTTGATTCGGTTTTAGAGCTAGAAATAGCAAG	211	259	216	104	155	143	155	207	199	123	110	192
FAD1-NRg-2	GGGAGCTGCGATTGGCAGTTCCCATCCTTTTGTTTCCTGTTTTAGAGCTAGAAATAGCAAG	149	370	242	117	215	142	286	249	227	109	177	215
RRP15-TRg-2	GGGAGCTGCGATTGGCAGTTCGATGCCCATAAGATATAGTTTTAGAGCTAGAAATAGCAAG	0	0	0	74	68	84	5	4	2	64	119	91
RSC8-NRg-4	GGGAGCTGCGATTGGCAGGATGAGCAGATGCTCAAACGGTTTTAGAGCTAGAAATAGCAAG	249	359	350	174	198	167	337	231	227	118	181	158
RIB1-TRg-3	GGGAGCTGCGATTGGCAGATATAAAGAAGTTGCTGTGCGTTTTAGAGCTAGAAATAGCAAG	0	0	0	61	81	81	45	36	38	60	113	118
RIB1-TRg-7	GGGAGCTGCGATTGGCAGACGATTTGTCAGAAATTAGTGTTTTAGAGCTAGAAATAGCAAG	2	0	0	80	109	118	66	28	40	80	88	107
RIB1-TRg-5	GGGAGCTGCGATTGGCAGAATTAGTCGGACGCTCTTGTGTTTTAGAGCTAGAAATAGCAAG	0	0	0	120	103	89	95	90	75	75	89	77
RIB1-TRg-4	GGGAGCTGCGATTGGCAGATTAGTCGGACGCTCTTGTGGTTTTAGAGCTAGAAATAGCAAG	0	0	0	106	138	101	19	37	54	68	114	109
REX2-NRg-5	GGGAGCTGCGATTGGCAGACGTATGAGCATGCGTTTGAGTTTTAGAGCTAGAAATAGCAAG	113	269	175	84	100	103	171	202	220	83	122	109
SEC59-TRg-1	GGGAGCTGCGATTGGCAGAGTAAATCAGACTCCTTTCGGTTTTAGAGCTAGAAATAGCAAG	175	198	203	87	119	108	194	183	153	97	125	156
REX2-NRg-1	GGGAGCTGCGATTGGCAGTTTTAAGTGCCCAACTTGACGTTTTAGAGCTAGAAATAGCAAG	125	228	182	66	163	148	166	165	123	91	122	106
REX2-NRg-2	GGGAGCTGCGATTGGCAGAGGAAAAAGAAACACCCCAAGTTTTAGAGCTAGAAATAGCAAG	102	200	91	91	99	106	122	131	122	78	94	85
CAB5-TRg-1	GGGAGCTGCGATTGGCAGAATACATGGCACAATAATAAGTTTTAGAGCTAGAAATAGCAAG	7	4	19	82	78	76	33	32	24	81	91	86
CAB5-TRg-5	GGGAGCTGCGATTGGCAGTGTTTTACCTAGAATGGGGAGTTTTAGAGCTAGAAATAGCAAG	20	43	38	191	267	219	358	273	322	191	188	225
PGD1-TRg-10	GGGAGCTGCGATTGGCAGGATGTTTTGGGCAGTGTTATGTTTTAGAGCTAGAAATAGCAAG	164	241	327	138	207	165	269	234	282	136	169	166
VMA13-TRg-6	GGGAGCTGCGATTGGCAGTACCCGTGCATAATTACACGGTTTTAGAGCTAGAAATAGCAAG	60	114	102	138	202	155	296	247	224	188	231	241
COG1-TRg-1	GGGAGCTGCGATTGGCAGCATTCGTACAACAAATCTTGGTTTTAGAGCTAGAAATAGCAAG	0	5	2	65	158	79	37	12	16	55	111	82
COG1-TRg-2	GGGAGCTGCGATTGGCAGTGAAGAAAAATGAAACATGGGTTTTAGAGCTAGAAATAGCAAG	0	0	0	74	72	65	0	0	0	76	87	112
COG1-TRg-5	GGGAGCTGCGATTGGCAGACGAATGCTTATGTCTGTTTGTTTTAGAGCTAGAAATAGCAAG	171	251	254	100	97	150	169	170	147	82	117	119
COG1-TRg-4	GGGAGCTGCGATTGGCAGGCTTATGTCTGTTTTGGATCGTTTTAGAGCTAGAAATAGCAAG	98	231	152	109	126	69	167	159	157	78	101	108
RPM2-NRg-3	GGGAGCTGCGATTGGCAGATGATGTGTCTTGGTTCTTTGTTTTAGAGCTAGAAATAGCAAG	246	329	387	86	170	173	334	169	224	138	173	138
RPM2-NRg-6	GGGAGCTGCGATTGGCAGTATAAACAATCCTGTTGTCTGTTTTAGAGCTAGAAATAGCAAG	104	126	106	104	153	117	227	150	154	139	169	129
RPM2-NRg-4	GGGAGCTGCGATTGGCAGGGTTCTTTGGGTGCGATATTGTTTTAGAGCTAGAAATAGCAAG	93	114	162	113	98	40	106	155	131	72	90	85
RPM2-NRg-5	GGGAGCTGCGATTGGCAGGTTCTTTGGGTGCGATATTAGTTTTAGAGCTAGAAATAGCAAG	56	127	96	100	117	112	242	159	156	97	130	151
PRP2-NRg-1	GGGAGCTGCGATTGGCAGTTCAGCACGTTCTCGTCATCGTTTTAGAGCTAGAAATAGCAAG	207	296	304	97	189	90	234	231	297	80	103	168
PRP2-NRg-3	GGGAGCTGCGATTGGCAGTTCTCGTCATCAGGTTGTATGTTTTAGAGCTAGAAATAGCAAG	125	174	213	99	177	87	161	192	244	87	115	88
PRP2-NRg-2	GGGAGCTGCGATTGGCAGGTTCTCGTCATCAGGTTGTAGTTTTAGAGCTAGAAATAGCAAG	136	252	292	104	154	76	215	199	184	80	158	126
PRP2-NRg-4	GGGAGCTGCGATTGGCAGTGTATGGGCTAGTACTGTTTGTTTTAGAGCTAGAAATAGCAAG	164	228	227	61	130	110	267	132	117	89	95	136
TPT1-TRg-1	GGGAGCTGCGATTGGCAGAGCAGAATGACTGGGAAAGGGTTTTAGAGCTAGAAATAGCAAG	37	55	94	82	88	109	163	141	118	80	88	121
TPT1-TRg-6	GGGAGCTGCGATTGGCAGTTTACTGACACCGTGACGCGGTTTTAGAGCTAGAAATAGCAAG	103	250	135	72	197	108	218	232	165	82	161	180
TPT1-TRg-7	GGGAGCTGCGATTGGCAGTTTGACTTTAATGTCTTCTGGTTTTAGAGCTAGAAATAGCAAG	225	264	308	110	149	119	222	136	212	112	157	165
RPL32-NRg-4	GGGAGCTGCGATTGGCAGCTGCTTAGAGAAGGAGTGCCGTTTTAGAGCTAGAAATAGCAAG	116	196	188	81	114	103	146	194	185	62	94	122
RPL32-NRg-2	GGGAGCTGCGATTGGCAGAGGTGCGTATTACCTTCTGCGTTTTAGAGCTAGAAATAGCAAG	1	0	5	130	120	133	30	28	43	80	137	116
DIP5-NRg-8	GGGAGCTGCGATTGGCAGTTTGACTGAGACTGACGGTAGTTTTAGAGCTAGAAATAGCAAG	105	186	165	132	129	122	202	168	163	86	115	177
CBP4-NRg-1	GGGAGCTGCGATTGGCAGATAATTCTGACTGCAGAATCGTTTTAGAGCTAGAAATAGCAAG	144	207	149	113	102	129	231	116	149	90	121	93
DIP5-NRg-5	GGGAGCTGCGATTGGCAGGGTGGAACCGATATGTTGTTGTTTTAGAGCTAGAAATAGCAAG	136	105	176	103	133	83	234	146	153	66	102	119
DIP5-NRg-4	GGGAGCTGCGATTGGCAGCGGTGGAACCGATATGTTGTGTTTTAGAGCTAGAAATAGCAAG	122	169	169	142	195	156	298	251	191	86	172	185
NPL6-NRg-1	GGGAGCTGCGATTGGCAGAACATGTTTAATAGTTCGAAGTTTTAGAGCTAGAAATAGCAAG	40	19	16	90	103	105	177	121	142	99	104	110
GLC7-NRg-3	GGGAGCTGCGATTGGCAGCAAGAGCAAGAAAAAAAATGGTTTTAGAGCTAGAAATAGCAAG	10	11	8	37	50	54	32	33	9	40	84	81
GLC7-NRg-4	GGGAGCTGCGATTGGCAGAAGAGCAAGAAAAAAAATGGGTTTTAGAGCTAGAAATAGCAAG	0	1	3	69	66	89	13	15	32	54	90	75
GLC7-NRg-5	GGGAGCTGCGATTGGCAGCAATGATTGTTATCTACATAGTTTTAGAGCTAGAAATAGCAAG	119	154	120	82	80	116	124	102	113	74	94	88
YIL014C-A-NRg-5	GGGAGCTGCGATTGGCAGAAGGCGCCACACTAGTAATGGTTTTAGAGCTAGAAATAGCAAG	83	174	161	127	229	159	238	190	201	87	152	147
YIL014C-A-NRg-2	GGGAGCTGCGATTGGCAGCCGTAAAATACGAGCTTCTAGTTTTAGAGCTAGAAATAGCAAG	10	18	27	85	97	97	142	82	136	70	99	137
YIL014C-A-NRg-3	GGGAGCTGCGATTGGCAGACGAGCTTCTATGGCCAAGTGTTTTAGAGCTAGAAATAGCAAG	100	237	171	106	162	85	227	147	143	95	183	137
DAM1-NRg-2	GGGAGCTGCGATTGGCAGTTGGACAAGTTTAACGCCAAGTTTTAGAGCTAGAAATAGCAAG	107	183	165	94	164	115	187	177	144	77	109	136
HSF1-TRg-2	GGGAGCTGCGATTGGCAGACCAAATAGCAGTACTGTTCGTTTTAGAGCTAGAAATAGCAAG	4	3	9	96	162	105	48	26	28	56	157	107
DAM1-NRg-1	GGGAGCTGCGATTGGCAGGCTCCAAGTTTCAGTGCAATGTTTTAGAGCTAGAAATAGCAAG	114	220	246	104	158	106	223	202	177	118	137	160
DAM1-NRg-4	GGGAGCTGCGATTGGCAGTATTATTTATCGATATTGTCGTTTTAGAGCTAGAAATAGCAAG	149	178	191	61	95	73	90	92	131	67	84	50
DAM1-NRg-5	GGGAGCTGCGATTGGCAGATTATTTATCGATATTGTCCGTTTTAGAGCTAGAAATAGCAAG	6	0	6	124	105	124	102	67	82	107	163	123
NBP2-NRg-2	GGGAGCTGCGATTGGCAGTCGCAACTGGAAAAATAAGTGTTTTAGAGCTAGAAATAGCAAG	0	0	0	111	90	91	27	42	27	85	78	98
NBP2-NRg-7	GGGAGCTGCGATTGGCAGTAAAGAACTTGCTCAGAGGCGTTTTAGAGCTAGAAATAGCAAG	151	259	292	116	127	131	202	184	220	108	126	123
NBP2-NRg-4	GGGAGCTGCGATTGGCAGTCTCTTCACGAAAAGGAAATGTTTTAGAGCTAGAAATAGCAAG	6	23	13	81	82	111	103	92	78	57	108	77
PZF1-TRg-2	GGGAGCTGCGATTGGCAGGAAGAACTAACTATCAAATAGTTTTAGAGCTAGAAATAGCAAG	131	137	125	84	46	59	123	123	68	86	73	60
ARP3-TRg-7	GGGAGCTGCGATTGGCAGACTCTCTCGTGAAGCTACTAGTTTTAGAGCTAGAAATAGCAAG	82	104	145	120	180	152	306	247	189	157	165	165
ARP3-TRg-1	GGGAGCTGCGATTGGCAGCAAGAATTGGCCCTACCGTAGTTTTAGAGCTAGAAATAGCAAG	2	0	0	2	0	1	6	0	0	5	2	0
ARP3-TRg-3	GGGAGCTGCGATTGGCAGGGCTGTCCGCGGCTTCAAAAGTTTTAGAGCTAGAAATAGCAAG	0	0	0	87	105	87	179	105	124	88	126	164
YDL068W-TRg-9	GGGAGCTGCGATTGGCAGTGGGCTTCATGCCCTAATTAGTTTTAGAGCTAGAAATAGCAAG	111	121	171	53	81	83	147	76	89	55	87	94
NSP1-NRg-3	GGGAGCTGCGATTGGCAGAAAAACTCATCGGACCCGTCGTTTTAGAGCTAGAAATAGCAAG	133	131	140	82	132	103	251	147	146	89	160	75
SEC18-TRg-2	GGGAGCTGCGATTGGCAGTCGGTATCACACTATACGTTGTTTTAGAGCTAGAAATAGCAAG	0	0	0	91	132	119	0	0	0	105	108	102
RML2-TRg-5	GGGAGCTGCGATTGGCAGCTACGCGAGGTGGAAAGTTAGTTTTAGAGCTAGAAATAGCAAG	0	0	0	101	149	89	145	111	101	79	88	111
SEC18-TRg-4	GGGAGCTGCGATTGGCAGTAAAAAAAGGTATTTCCCATGTTTTAGAGCTAGAAATAGCAAG	5	0	0	95	114	105	41	40	60	88	101	117
SEC18-TRg-5	GGGAGCTGCGATTGGCAGCTAAAAAAAGGTATTTCCCAGTTTTAGAGCTAGAAATAGCAAG	0	0	0	74	99	68	21	9	33	66	100	93
TIM9-TRg-1	GGGAGCTGCGATTGGCAGGCTTCATGGCCTTTATAAAAGTTTTAGAGCTAGAAATAGCAAG	0	0	0	54	73	62	74	62	74	73	104	70
PAB1-NRg-3	GGGAGCTGCGATTGGCAGAATTGTCCCAGAACTTGCGAGTTTTAGAGCTAGAAATAGCAAG	0	2	0	90	112	72	59	60	27	97	158	120
POP8-TRg-5	GGGAGCTGCGATTGGCAGATGCGTACAAGGAAGCGGGTGTTTTAGAGCTAGAAATAGCAAG	169	301	171	98	187	88	258	179	185	97	143	163
POP8-TRg-6	GGGAGCTGCGATTGGCAGAATGCGTACAAGGAAGCGGGGTTTTAGAGCTAGAAATAGCAAG	2	16	3	81	120	95	96	90	95	94	140	125
POP8-TRg-7	GGGAGCTGCGATTGGCAGAATAATGCGTACAAGGAAGCGTTTTAGAGCTAGAAATAGCAAG	139	205	209	93	101	90	98	114	95	87	108	112
POP8-TRg-1	GGGAGCTGCGATTGGCAGGCTTTACTGTTCAGCTTTATGTTTTAGAGCTAGAAATAGCAAG	178	215	220	94	114	125	266	149	173	124	129	115
POP8-TRg-2	GGGAGCTGCGATTGGCAGTATCATATGTTACGGGAAAGGTTTTAGAGCTAGAAATAGCAAG	2	0	0	152	99	126	12	17	27	107	139	163
PAB1-NRg-4	GGGAGCTGCGATTGGCAGCCCAGAACTTGCGATGGTGAGTTTTAGAGCTAGAAATAGCAAG	0	2	0	91	165	111	46	21	34	114	168	151
TIM10-TRg-2	GGGAGCTGCGATTGGCAGATCATCGGTTCAAATCCGATGTTTTAGAGCTAGAAATAGCAAG	100	156	175	107	149	113	176	179	168	123	121	153
TIM10-TRg-1	GGGAGCTGCGATTGGCAGTGATCACCCTCTGAAGCTATGTTTTAGAGCTAGAAATAGCAAG	74	89	64	88	103	83	201	187	100	107	144	106
BIG1-TRg-4	GGGAGCTGCGATTGGCAGACGGCCAAGAATATCAGCAGGTTTTAGAGCTAGAAATAGCAAG	0	0	0	79	83	97	1	2	13	117	133	111
BIG1-TRg-5	GGGAGCTGCGATTGGCAGATGTAAACCTCTCTTAACTAGTTTTAGAGCTAGAAATAGCAAG	0	0	0	105	79	100	14	28	18	72	119	82
BIG1-TRg-6	GGGAGCTGCGATTGGCAGTCGATGATATCATGCAACACGTTTTAGAGCTAGAAATAGCAAG	0	4	0	81	186	144	62	72	76	84	177	186
BIG1-TRg-7	GGGAGCTGCGATTGGCAGATCGATGATATCATGCAACAGTTTTAGAGCTAGAAATAGCAAG	228	437	495	140	227	192	351	276	209	136	213	208
BIG1-TRg-3	GGGAGCTGCGATTGGCAGGCCAAGAATATCAGCAGCGGGTTTTAGAGCTAGAAATAGCAAG	0	2	6	28	26	39	112	41	35	43	71	51
RPO41-NRg-1	GGGAGCTGCGATTGGCAGAACCGAAATAATGAAAAATTGTTTTAGAGCTAGAAATAGCAAG	0	0	0	99	77	115	85	103	58	113	119	129
RVB2-NRg-1	GGGAGCTGCGATTGGCAGGCTAGAGAAAGTAGTATTGCGTTTTAGAGCTAGAAATAGCAAG	25	49	52	78	132	122	141	80	94	97	119	166
RVB2-NRg-2	GGGAGCTGCGATTGGCAGTTTCAAACTGATCACGTGAAGTTTTAGAGCTAGAAATAGCAAG	1	7	16	77	121	111	91	77	53	90	137	106
PDI1-NRg-6	GGGAGCTGCGATTGGCAGAAAGAGACTAGTGAGAGAAAGTTTTAGAGCTAGAAATAGCAAG	224	186	165	81	103	105	162	121	104	90	129	109
SNF8-NRg-4	GGGAGCTGCGATTGGCAGATAATATATCCCAGAATTGAGTTTTAGAGCTAGAAATAGCAAG	51	53	52	75	56	53	149	108	103	131	95	79
SNF8-NRg-5	GGGAGCTGCGATTGGCAGATGTATTTCTACTTGAAGTTGTTTTAGAGCTAGAAATAGCAAG	199	192	181	127	79	73	148	67	134	86	100	75
VTC4-NRg-1	GGGAGCTGCGATTGGCAGTTCACGTGTGCAGCCACGTGGTTTTAGAGCTAGAAATAGCAAG	215	431	508	121	290	178	281	202	272	137	227	230
SNF8-NRg-2	GGGAGCTGCGATTGGCAGTCAAGTCGTGGTAAAGTCTTGTTTTAGAGCTAGAAATAGCAAG	207	245	273	94	149	140	168	202	134	128	144	99
SNF8-NRg-3	GGGAGCTGCGATTGGCAGGTCTACTGCATCGCCTCAAAGTTTTAGAGCTAGAAATAGCAAG	139	356	182	97	135	144	139	149	162	85	109	130
SWI3-NRg-3	GGGAGCTGCGATTGGCAGTATTCGTGATGCCTACTTAAGTTTTAGAGCTAGAAATAGCAAG	131	231	201	59	134	102	128	141	188	102	136	123
SWI3-NRg-2	GGGAGCTGCGATTGGCAGTGGCCTAAACGCCAAACGTCGTTTTAGAGCTAGAAATAGCAAG	2	4	7	7	3	0	5	5	11	1	2	0
SWI3-NRg-5	GGGAGCTGCGATTGGCAGCATTGGCCATCCTGAATTGTGTTTTAGAGCTAGAAATAGCAAG	117	264	165	47	124	99	143	100	134	78	110	118
SWI3-NRg-4	GGGAGCTGCGATTGGCAGTCAAACTAAAATAACATCATGTTTTAGAGCTAGAAATAGCAAG	44	45	43	120	134	123	226	163	169	123	135	151
MPS2-NRg-10	GGGAGCTGCGATTGGCAGGGTTTGTCATATACCCGTGAGTTTTAGAGCTAGAAATAGCAAG	113	157	215	73	89	60	132	127	140	80	81	99
CDC4-NRg-1	GGGAGCTGCGATTGGCAGGTATTCAGTATTATTTCAACGTTTTAGAGCTAGAAATAGCAAG	1	5	7	60	114	62	81	76	91	82	89	73
RRN3-TRg-4	GGGAGCTGCGATTGGCAGTTCCGAGATCCGTGTCGATGGTTTTAGAGCTAGAAATAGCAAG	35	71	47	55	124	95	140	83	77	67	98	53
CDC4-NRg-2	GGGAGCTGCGATTGGCAGTTTCGTCCACCTGACCGAGCGTTTTAGAGCTAGAAATAGCAAG	34	54	84	105	178	134	20	12	10	103	118	164
RRN3-TRg-3	GGGAGCTGCGATTGGCAGCGAGATCCGTGTCGATGGGGGTTTTAGAGCTAGAAATAGCAAG	73	117	60	119	185	166	218	152	190	121	176	130
RRN3-TRg-1	GGGAGCTGCGATTGGCAGTTCTCCTTTTAAAAATATAAGTTTTAGAGCTAGAAATAGCAAG	90	62	127	54	55	27	55	57	44	56	35	41
SEC6-NRg-2	GGGAGCTGCGATTGGCAGATTTTCCGATCCCCAAAGCTGTTTTAGAGCTAGAAATAGCAAG	1	0	0	65	63	65	0	0	1	92	99	54
[truncated: 6,247 more rows]

## Sheet: Raw Counts 2
guide_id	oligo_seq	YPD_10	YPD_11	YPD_12	YPD_ATC_7	YPD_ATC_8	YPD_ATC_9	YPEG_4	YPEG_5	YPEG_6	YPEG_ATC_1	YPEG_ATC_2	YPEG_ATC_3
YRB2-TRg-8	GGGAGCTGCGATTGGCAGCATATATATACGTAATTTTAGTTTTAGAGCTAGAAATAGCAAG	178	185	153	243	201	212	229	210	230	317	264	204
RET1-NRg-1	GGGAGCTGCGATTGGCAGCAATTTCGTCCGACGTGATCGTTTTAGAGCTAGAAATAGCAAG	195	229	203	370	235	249	210	261	292	262	172	160
ERG9-NRg-10	GGGAGCTGCGATTGGCAGTCGGTATTGTTGTTGAAGATGTTTTAGAGCTAGAAATAGCAAG	125	405	355	532	481	541	360	281	428	947	702	412
CDC48-NRg-6	GGGAGCTGCGATTGGCAGATTCACATTCGAGGGGTTGCGTTTTAGAGCTAGAAATAGCAAG	506	553	273	165	158	210	438	384	515	25	18	14
DAD1-NRg-1	GGGAGCTGCGATTGGCAGTTACTACCTCCTCTTGTTAAGTTTTAGAGCTAGAAATAGCAAG	197	344	263	301	220	308	337	293	515	0	2	20
CDC48-NRg-9	GGGAGCTGCGATTGGCAGGCCGGGTAGTGCGCAAAAGGGTTTTAGAGCTAGAAATAGCAAG	442	464	436	103	172	181	495	477	582	0	0	23
TFC3-TRg-4	GGGAGCTGCGATTGGCAGGCAAATCGAGTTATTGAAGCGTTTTAGAGCTAGAAATAGCAAG	312	283	260	482	508	303	304	282	309	534	524	439
YCL041C-TRg-10	GGGAGCTGCGATTGGCAGTTGATAGCGGATATTTATATGTTTTAGAGCTAGAAATAGCAAG	175	223	162	317	306	303	214	178	306	664	613	315
RSC9-TRg-5	GGGAGCTGCGATTGGCAGTATTCTTCCCCTCTAAGGTGGTTTTAGAGCTAGAAATAGCAAG	235	435	247	82	4	45	336	275	291	3	8	17
RPS30B-NRg-10	GGGAGCTGCGATTGGCAGTGCAGCATAGATGGGAAACTGTTTTAGAGCTAGAAATAGCAAG	287	408	217	137	114	114	256	228	424	718	639	458
YLR379W-NRg-8	GGGAGCTGCGATTGGCAGAGGTAACTACGGTGCCCCTTGTTTTAGAGCTAGAAATAGCAAG	389	253	262	336	271	325	248	289	277	798	646	391
YLR379W-NRg-7	GGGAGCTGCGATTGGCAGGTCGTCATGACAGGTAACTAGTTTTAGAGCTAGAAATAGCAAG	290	301	344	333	554	466	316	377	431	748	560	361
YLR379W-NRg-5	GGGAGCTGCGATTGGCAGGATCTTGGGCCAAGCCCTTGGTTTTAGAGCTAGAAATAGCAAG	569	455	516	735	631	628	509	413	629	1056	1107	521
YLR379W-NRg-3	GGGAGCTGCGATTGGCAGGTGCGCTATTATTCTGATCTGTTTTAGAGCTAGAAATAGCAAG	833	750	564	817	772	684	675	675	742	1403	1118	877
ERG9-TRg-10	GGGAGCTGCGATTGGCAGTTTGCATCGGAAGGCGTTATGTTTTAGAGCTAGAAATAGCAAG	310	621	527	369	286	270	641	387	636	997	806	659
TRR1-TRg-10	GGGAGCTGCGATTGGCAGCACTTTGCCTAGCCATTTGGGTTTTAGAGCTAGAAATAGCAAG	309	217	137	361	273	426	216	237	332	506	385	360
TRR1-TRg-11	GGGAGCTGCGATTGGCAGTCACTTTGCCTAGCCATTTGGTTTTAGAGCTAGAAATAGCAAG	202	351	201	516	402	384	371	216	410	678	561	294
TRR1-TRg-13	GGGAGCTGCGATTGGCAGTTTCACTTTGCCTAGCCATTGTTTTAGAGCTAGAAATAGCAAG	416	421	339	705	563	643	463	374	576	872	771	535
PET9-TRg-11	GGGAGCTGCGATTGGCAGTGCTGATTGGTGTAGAGCGCGTTTTAGAGCTAGAAATAGCAAG	369	233	124	348	376	349	239	245	307	620	435	266
PET9-TRg-10	GGGAGCTGCGATTGGCAGTAGAGCGCGGGCCAATGAGAGTTTTAGAGCTAGAAATAGCAAG	200	247	197	239	232	319	181	179	240	21	37	47
YMR290W-A-TRg-1	GGGAGCTGCGATTGGCAGTGCCTGAACAGAAGTCATAGGTTTTAGAGCTAGAAATAGCAAG	389	288	252	385	650	558	404	354	379	479	300	276
RPR2-NRg-2	GGGAGCTGCGATTGGCAGTCTTTTCTCTGTCGGCGATGGTTTTAGAGCTAGAAATAGCAAG	410	599	376	645	631	722	407	470	609	987	917	655
RPR2-NRg-6	GGGAGCTGCGATTGGCAGTATTCGGCGATATTCAGTAGGTTTTAGAGCTAGAAATAGCAAG	418	599	396	609	777	721	438	444	645	1005	885	467
RPR2-NRg-4	GGGAGCTGCGATTGGCAGTCTCTGTCGGCGATGTGGGAGTTTTAGAGCTAGAAATAGCAAG	290	359	182	433	425	458	298	164	345	669	468	407
YGL239C-NRg-2	GGGAGCTGCGATTGGCAGAAATGGTAATCATTTGCTGCGTTTTAGAGCTAGAAATAGCAAG	733	884	700	1150	1076	1239	785	757	955	1571	1420	969
YGL239C-NRg-1	GGGAGCTGCGATTGGCAGCGCAAGTGGGTAGATGAAAAGTTTTAGAGCTAGAAATAGCAAG	561	448	383	592	539	622	485	470	635	1203	937	658
YGL239C-NRg-7	GGGAGCTGCGATTGGCAGCTGACTCTGATTTTCCTGATGTTTTAGAGCTAGAAATAGCAAG	234	197	186	307	220	297	250	237	222	498	338	257
YGL239C-NRg-5	GGGAGCTGCGATTGGCAGAATAATTTGCAGGTCCAAATGTTTTAGAGCTAGAAATAGCAAG	235	271	216	269	390	456	282	265	320	537	278	298
YLR339C-TRg-11	GGGAGCTGCGATTGGCAGAGTGTGACCGACAGATGGCAGTTTTAGAGCTAGAAATAGCAAG	286	421	264	293	344	453	364	288	399	496	346	198
CDC48-NRg-4	GGGAGCTGCGATTGGCAGGCCACCGAATTCACATTCGAGTTTTAGAGCTAGAAATAGCAAG	429	340	362	452	514	540	401	290	471	212	164	130
MED4-NRg-4	GGGAGCTGCGATTGGCAGAAAGGCTGGCAATACGTCAAGTTTTAGAGCTAGAAATAGCAAG	625	651	337	257	297	251	502	447	581	378	327	220
HEM13-NRg-8	GGGAGCTGCGATTGGCAGCGGATCGTCCGTCAGCGCTTGTTTTAGAGCTAGAAATAGCAAG	259	247	207	296	234	381	331	288	305	746	605	334
ERG13-TRg-6	GGGAGCTGCGATTGGCAGTAGGCTCCATTCGGCCTCATGTTTTAGAGCTAGAAATAGCAAG	452	678	462	512	679	773	474	342	578	712	404	357
SEC27-TRg-4	GGGAGCTGCGATTGGCAGGGAACATGTCGTGTAAGATTGTTTTAGAGCTAGAAATAGCAAG	475	394	233	16	31	32	319	305	337	4	0	0
ERG10-TRg-3	GGGAGCTGCGATTGGCAGGATAGGCCACCGTTGAGCAAGTTTTAGAGCTAGAAATAGCAAG	343	292	133	384	295	316	286	366	332	351	326	410
COX20-TRg-6	GGGAGCTGCGATTGGCAGAGCGGTAGGGTAAGCCGTGCGTTTTAGAGCTAGAAATAGCAAG	397	302	281	229	295	326	303	294	298	664	469	264
SMX3-NRg-10	GGGAGCTGCGATTGGCAGTGCTTTGCCATAATACAGGAGTTTTAGAGCTAGAAATAGCAAG	608	504	362	751	875	1135	652	471	842	1371	1059	742
ADE2-TRg-2	GGGAGCTGCGATTGGCAGGGAGCATTTCATGTATAAATGTTTTAGAGCTAGAAATAGCAAG	231	404	192	310	342	269	274	299	380	419	373	270
SMD1-NRg-4	GGGAGCTGCGATTGGCAGGAAACTCAGAATTTATAATGGTTTTAGAGCTAGAAATAGCAAG	246	365	272	334	340	354	303	294	415	154	132	101
UTP22-NRg-11	GGGAGCTGCGATTGGCAGCCTGGGCCAACCTTCATGGAGTTTTAGAGCTAGAAATAGCAAG	194	247	171	108	120	153	214	249	374	323	224	146
UTP22-NRg-10	GGGAGCTGCGATTGGCAGCGGCCCTGGGCCAACCTTCAGTTTTAGAGCTAGAAATAGCAAG	251	192	164	120	118	166	177	258	296	379	326	282
ESP1-NRg-1	GGGAGCTGCGATTGGCAGTTTATAAGCACTTCGTGCCTGTTTTAGAGCTAGAAATAGCAAG	417	398	277	512	525	549	456	355	356	1016	860	586
CEF1-NRg-6	GGGAGCTGCGATTGGCAGTCGAACTACTAGGAAGGTAAGTTTTAGAGCTAGAAATAGCAAG	712	1166	708	341	453	346	841	765	1215	0	0	13
ESP1-NRg-5	GGGAGCTGCGATTGGCAGGCCTCAAAAATGTTGGGTTTGTTTTAGAGCTAGAAATAGCAAG	407	488	369	634	568	664	410	427	649	223	149	84
ESP1-NRg-7	GGGAGCTGCGATTGGCAGGTGTCCTAACTAAAATAATTGTTTTAGAGCTAGAAATAGCAAG	693	680	460	603	816	788	503	565	704	766	628	528
YGL102C-TRg-10	GGGAGCTGCGATTGGCAGTCCTGGTCTTTACCTCGAATGTTTTAGAGCTAGAAATAGCAAG	545	596	460	707	846	902	515	327	620	1134	934	827
SAM50-NRg-2	GGGAGCTGCGATTGGCAGGGCAGCTTAGAAAATTCAGAGTTTTAGAGCTAGAAATAGCAAG	458	455	398	566	620	677	414	521	547	37	27	21
YBR190W-TRg-2	GGGAGCTGCGATTGGCAGTTGAAGCCGTTAATATTTAAGTTTTAGAGCTAGAAATAGCAAG	252	479	350	494	600	564	434	373	593	631	521	447
YBR190W-TRg-3	GGGAGCTGCGATTGGCAGTAGGATTTTACACCTTGGCTGTTTTAGAGCTAGAAATAGCAAG	317	357	213	303	376	490	319	209	366	686	663	573
YPR177C-NRg-4	GGGAGCTGCGATTGGCAGCAAGACAGGAATTACTCAGTGTTTTAGAGCTAGAAATAGCAAG	379	282	314	384	380	348	296	339	275	638	399	347
RNT1-TRg-1	GGGAGCTGCGATTGGCAGAATCCTGCTCGATCAAAGTGGTTTTAGAGCTAGAAATAGCAAG	551	408	346	470	521	629	427	345	604	493	331	324
SNU114-TRg-12	GGGAGCTGCGATTGGCAGAAATTGATGATCTGTTCTTTGTTTTAGAGCTAGAAATAGCAAG	587	536	486	657	580	734	472	483	559	1020	1206	626
SNF2-NRg-6	GGGAGCTGCGATTGGCAGTTTTAACATATCGCGAACAAGTTTTAGAGCTAGAAATAGCAAG	187	360	172	293	282	466	322	152	335	622	454	323
SCO1-NRg-3	GGGAGCTGCGATTGGCAGCCGTTTATTTCCTTCAATTTGTTTTAGAGCTAGAAATAGCAAG	146	226	217	310	296	219	275	197	408	514	295	268
PRE8-NRg-8	GGGAGCTGCGATTGGCAGAAAAATAAAAGCGTAAGCAAGTTTTAGAGCTAGAAATAGCAAG	187	260	149	268	315	309	306	227	255	361	299	276
ERG10-NRg-3	GGGAGCTGCGATTGGCAGTACTGCCCTTTGCTCAACGGGTTTTAGAGCTAGAAATAGCAAG	334	317	234	56	42	27	496	277	503	117	242	196
LSM4-TRg-3	GGGAGCTGCGATTGGCAGATCATAGACCTTCCTAATGAGTTTTAGAGCTAGAAATAGCAAG	496	576	300	521	370	417	484	552	678	309	357	305
PDE2-NRg-4	GGGAGCTGCGATTGGCAGGTGCAACTAGAAAAGGACGCGTTTTAGAGCTAGAAATAGCAAG	311	283	221	461	530	478	278	339	330	830	692	448
RPT1-TRg-13	GGGAGCTGCGATTGGCAGACTCGTTATCTATATGCATCGTTTTAGAGCTAGAAATAGCAAG	487	586	465	714	942	572	577	586	598	1143	909	475
RPT1-TRg-10	GGGAGCTGCGATTGGCAGTTGGTATGGCTGAGTTTACCGTTTTAGAGCTAGAAATAGCAAG	284	268	195	470	436	383	363	225	394	421	331	330
TAO3-NRg-9	GGGAGCTGCGATTGGCAGTTGATACCGCTAATTTGGAAGTTTTAGAGCTAGAAATAGCAAG	413	406	341	669	658	781	363	357	596	812	512	407
FAS2-TRg-2	GGGAGCTGCGATTGGCAGCCGCTATATTAGACGTTTAAGTTTTAGAGCTAGAAATAGCAAG	427	524	391	662	570	658	554	500	474	1064	873	664
SMC2-NRg-8	GGGAGCTGCGATTGGCAGAATGCTTCACAGGGGAGAAGGTTTTAGAGCTAGAAATAGCAAG	333	364	221	226	295	312	405	381	419	491	541	191
SMC2-NRg-9	GGGAGCTGCGATTGGCAGATGCTTCACAGGGGAGAAGGGTTTTAGAGCTAGAAATAGCAAG	885	939	746	877	933	944	714	890	879	1056	1128	781
FAS2-TRg-8	GGGAGCTGCGATTGGCAGACCGAAATCTCACTAAGGCAGTTTTAGAGCTAGAAATAGCAAG	443	562	399	255	302	296	461	531	496	0	0	0
SPP2-TRg-3	GGGAGCTGCGATTGGCAGCACTTGGGTTCTCAATGATCGTTTTAGAGCTAGAAATAGCAAG	199	222	231	395	383	485	223	288	259	735	481	318
YPR136C-NRg-2	GGGAGCTGCGATTGGCAGACCTTCGAGGAATCATCTAAGTTTTAGAGCTAGAAATAGCAAG	517	498	473	445	439	617	459	334	655	1029	827	470
YPR136C-NRg-4	GGGAGCTGCGATTGGCAGATGGCGATAAGAACAAAGGTGTTTTAGAGCTAGAAATAGCAAG	351	338	242	337	285	299	312	266	352	29	40	40
MTG1-TRg-5	GGGAGCTGCGATTGGCAGAAATATTTAATTCTGCCACAGTTTTAGAGCTAGAAATAGCAAG	448	372	300	495	407	534	350	323	442	765	580	349
YPR136C-NRg-6	GGGAGCTGCGATTGGCAGAAGCTAAAATACGCTAAAGGGTTTTAGAGCTAGAAATAGCAAG	94	107	40	62	109	53	41	124	56	0	2	6
YPR136C-NRg-9	GGGAGCTGCGATTGGCAGGATGGTAAATATGTTGTCACGTTTTAGAGCTAGAAATAGCAAG	141	295	262	445	422	376	215	262	454	919	744	444
SDH3-TRg-5	GGGAGCTGCGATTGGCAGTTGACCAGGTCCATTCTGATGTTTTAGAGCTAGAAATAGCAAG	320	300	334	313	465	367	306	284	332	726	752	478
YLR379W-NRg-6	GGGAGCTGCGATTGGCAGGCCCTTGTGGTCGTCATGACGTTTTAGAGCTAGAAATAGCAAG	259	332	183	323	467	380	362	342	400	671	510	291
APC2-NRg-3	GGGAGCTGCGATTGGCAGATTTCGTTTCTTTAGTTCTCGTTTTAGAGCTAGAAATAGCAAG	537	523	270	624	495	605	360	514	577	1068	846	667
NAN1-TRg-2	GGGAGCTGCGATTGGCAGAGTTTACATATCAGTTATATGTTTTAGAGCTAGAAATAGCAAG	303	362	193	272	213	185	275	172	282	64	54	48
MPS2-NRg-5	GGGAGCTGCGATTGGCAGATCTCGGTTCGAAGTAAAGCGTTTTAGAGCTAGAAATAGCAAG	280	221	172	180	218	112	285	328	333	152	221	138
GAB1-TRg-4	GGGAGCTGCGATTGGCAGATTGGTAGCATAATTCTCAAGTTTTAGAGCTAGAAATAGCAAG	682	596	393	462	463	691	523	399	631	409	292	345
MRPL28-TRg-8	GGGAGCTGCGATTGGCAGGTATACAGTGACTATCGTATGTTTTAGAGCTAGAAATAGCAAG	565	409	335	615	681	535	488	497	509	838	456	475
YML089C-TRg-5	GGGAGCTGCGATTGGCAGACCTTTCGGCGGCAAAGAATGTTTTAGAGCTAGAAATAGCAAG	292	299	271	260	316	346	176	219	350	261	263	185
YOL134C-TRg-3	GGGAGCTGCGATTGGCAGGCCAAGGTTGGTTATCTAATGTTTTAGAGCTAGAAATAGCAAG	409	615	371	600	522	663	455	319	621	971	804	553
YOL134C-TRg-6	GGGAGCTGCGATTGGCAGCCGCATCTTGCTAACTGCCAGTTTTAGAGCTAGAAATAGCAAG	249	186	155	293	246	278	242	231	259	296	191	153
YOL134C-TRg-4	GGGAGCTGCGATTGGCAGTGCCAAGGTTGGTTATCTAAGTTTTAGAGCTAGAAATAGCAAG	538	506	389	583	476	700	495	429	542	1122	867	559
SAM35-TRg-17	GGGAGCTGCGATTGGCAGTGTGTTCGGCCCGCCTATATGTTTTAGAGCTAGAAATAGCAAG	138	161	158	271	241	281	176	88	270	388	285	191
SAM35-TRg-11	GGGAGCTGCGATTGGCAGTAATCTGCCTCGGAAGGGGTGTTTTAGAGCTAGAAATAGCAAG	292	301	178	187	136	209	266	204	382	22	56	7
SAM35-TRg-10	GGGAGCTGCGATTGGCAGAATCTGCCTCGGAAGGGGTTGTTTTAGAGCTAGAAATAGCAAG	449	328	239	154	181	166	264	333	394	79	31	28
ATP16-TRg-6	GGGAGCTGCGATTGGCAGCATTATGGAGTCGTCTAGGAGTTTTAGAGCTAGAAATAGCAAG	314	211	171	87	95	163	243	320	350	0	0	0
ATP16-TRg-7	GGGAGCTGCGATTGGCAGAGCGCATTATGGAGTCGTCTGTTTTAGAGCTAGAAATAGCAAG	402	322	202	222	303	242	324	295	378	0	0	0
ATP16-TRg-9	GGGAGCTGCGATTGGCAGAATTTGTATATTATTCACCTGTTTTAGAGCTAGAAATAGCAAG	757	864	527	423	445	430	819	698	673	0	4	0
YLR230W-TRg-7	GGGAGCTGCGATTGGCAGGACAATGGTGATGTACTTCAGTTTTAGAGCTAGAAATAGCAAG	304	342	344	401	270	388	322	395	435	44	78	71
YLR230W-TRg-6	GGGAGCTGCGATTGGCAGTTCTTTAACGTTTTCAAAAGGTTTTAGAGCTAGAAATAGCAAG	279	266	260	376	422	424	297	257	319	640	541	387
MRP7-TRg-2	GGGAGCTGCGATTGGCAGGAATTTTAAAGCTCTTTCTTGTTTTAGAGCTAGAAATAGCAAG	815	770	632	832	923	999	590	695	704	8	3	0
SPC34-NRg-3	GGGAGCTGCGATTGGCAGAGCTGTAAATGTAAGGTGTAGTTTTAGAGCTAGAAATAGCAAG	461	469	315	239	350	336	526	431	572	618	454	409
YBL077W-NRg-21	GGGAGCTGCGATTGGCAGTTGCTGACAGGTTCAAGAATGTTTTAGAGCTAGAAATAGCAAG	276	301	227	333	432	381	307	267	380	641	476	415
YJL022W-NRg-1	GGGAGCTGCGATTGGCAGAAAAAGTAAACCAGCAATAAGTTTTAGAGCTAGAAATAGCAAG	293	338	208	417	432	380	262	207	404	276	195	148
ULP1-NRg-2	GGGAGCTGCGATTGGCAGATTTTGAAAATAAAAAGAGGGTTTTAGAGCTAGAAATAGCAAG	403	391	241	138	164	99	442	402	543	6	27	25
YDL163W-NRg-2	GGGAGCTGCGATTGGCAGATTCACCGCAACAATCTCAGGTTTTAGAGCTAGAAATAGCAAG	451	393	269	567	604	668	404	415	537	740	675	397
YDL163W-NRg-6	GGGAGCTGCGATTGGCAGATACCTTTTCATCAATAGATGTTTTAGAGCTAGAAATAGCAAG	262	313	191	358	452	356	289	319	267	452	421	317
YCL041C-NRg-10	GGGAGCTGCGATTGGCAGGTCACACCACGCTCAAACGGGTTTTAGAGCTAGAAATAGCAAG	542	445	400	632	674	761	413	519	633	1417	928	725
TIM23-TRg-6	GGGAGCTGCGATTGGCAGCGAACTGGCTTGCTAAAGCTGTTTTAGAGCTAGAAATAGCAAG	502	457	324	219	250	238	431	372	539	5	2	4
YCL041C-NRg-14	GGGAGCTGCGATTGGCAGGAGAGCGGTCATCCAGGCCGGTTTTAGAGCTAGAAATAGCAAG	294	260	125	318	253	481	256	229	223	497	389	302
EPL1-TRg-5	GGGAGCTGCGATTGGCAGAAAATTTTCTCCGTCGGCCGGTTTTAGAGCTAGAAATAGCAAG	515	507	352	21	6	59	281	426	329	23	19	18
YLR379W-NRg-16	GGGAGCTGCGATTGGCAGTTCCGGTATTTCTCTGTTCAGTTTTAGAGCTAGAAATAGCAAG	232	295	236	462	456	477	302	229	421	687	460	388
ATP16-TRg-2	GGGAGCTGCGATTGGCAGGTTCATGTTAAATTAGATGGGTTTTAGAGCTAGAAATAGCAAG	325	351	154	162	60	100	276	247	380	0	0	0
YLR379W-NRg-14	GGGAGCTGCGATTGGCAGCTATCTAAGGGTTACGGCTTGTTTTAGAGCTAGAAATAGCAAG	458	479	313	568	675	617	588	662	749	1111	853	626
YLR379W-NRg-13	GGGAGCTGCGATTGGCAGGCTATCTAAGGGTTACGGCTGTTTTAGAGCTAGAAATAGCAAG	588	724	559	933	1047	1213	706	781	669	1623	1389	928
SUI2-TRg-2	GGGAGCTGCGATTGGCAGAATACGTTTCTTGTCACAGCGTTTTAGAGCTAGAAATAGCAAG	557	514	613	577	733	903	579	411	699	704	337	286
YJL015C-TRg-7	GGGAGCTGCGATTGGCAGTGCCTTTGCAGCAGTGATATGTTTTAGAGCTAGAAATAGCAAG	284	321	165	407	368	492	265	147	293	525	453	274
YJL015C-TRg-5	GGGAGCTGCGATTGGCAGAGCAGTGATATTGGAGATTTGTTTTAGAGCTAGAAATAGCAAG	561	554	406	653	647	721	413	481	632	1010	869	555
SOG2-NRg-4	GGGAGCTGCGATTGGCAGTTCTTTGAAAGAATCATGCAGTTTTAGAGCTAGAAATAGCAAG	511	603	493	755	661	879	536	496	602	890	670	550
YBL077W-NRg-4	GGGAGCTGCGATTGGCAGAGGCCGGTTATTTTCGGCGGGTTTTAGAGCTAGAAATAGCAAG	197	199	159	182	349	241	177	213	288	240	295	218
YBL077W-NRg-1	GGGAGCTGCGATTGGCAGATATATCATCACCCGGAGGCGTTTTAGAGCTAGAAATAGCAAG	548	448	416	309	425	490	577	529	507	86	62	37
YBL077W-NRg-3	GGGAGCTGCGATTGGCAGCGGAGGCCGGTTATTTTCGGGTTTTAGAGCTAGAAATAGCAAG	224	175	175	240	242	276	150	193	251	498	333	220
YLR458W-NRg-9	GGGAGCTGCGATTGGCAGCTAAGAAGTGGTAGTTCTGAGTTTTAGAGCTAGAAATAGCAAG	246	170	210	249	294	260	234	122	225	583	363	236
YJR120W-NRg-3	GGGAGCTGCGATTGGCAGTTACTTCTGTTCTTTCTCAAGTTTTAGAGCTAGAAATAGCAAG	252	370	334	433	282	520	349	226	416	575	519	397
RSE1-TRg-6	GGGAGCTGCGATTGGCAGTAAGTCCGCCAAACCCGTCTGTTTTAGAGCTAGAAATAGCAAG	381	397	344	620	577	614	397	341	509	909	844	569
RSE1-TRg-7	GGGAGCTGCGATTGGCAGTCCTTCTCATGGAAAATTGAGTTTTAGAGCTAGAAATAGCAAG	307	373	236	282	348	541	307	286	366	698	522	406
TAO3-TRg-12	GGGAGCTGCGATTGGCAGACATCACATACATTGGGAGTGTTTTAGAGCTAGAAATAGCAAG	376	346	280	307	368	316	344	421	401	228	244	122
CYR1-NRg-8	GGGAGCTGCGATTGGCAGAAGGTTATGATTGAATATTTGTTTTAGAGCTAGAAATAGCAAG	297	302	281	207	228	186	306	208	381	157	246	144
YPL251W-NRg-12	GGGAGCTGCGATTGGCAGAAGATGTCAAAAGATATCGAGTTTTAGAGCTAGAAATAGCAAG	1225	975	823	1092	1198	1442	675	809	860	1563	1485	954
SSC1-NRg-4	GGGAGCTGCGATTGGCAGACCGCACCGTAAGCGGTCACGTTTTAGAGCTAGAAATAGCAAG	424	390	342	279	275	205	375	397	548	0	0	0
SSC1-NRg-1	GGGAGCTGCGATTGGCAGAAAGTTCCCAAGCGTCGAGCGTTTTAGAGCTAGAAATAGCAAG	325	424	348	242	243	400	390	430	533	19	0	8
PSE1-TRg-3	GGGAGCTGCGATTGGCAGAATGAAATTCACTAAAAAAAGTTTTAGAGCTAGAAATAGCAAG	349	361	241	312	370	353	290	298	401	255	221	193
ESF2-NRg-5	GGGAGCTGCGATTGGCAGAATTTACACGTCATTGCCTTGTTTTAGAGCTAGAAATAGCAAG	425	369	275	324	458	470	320	225	352	581	509	239
RPS30B-TRg-3	GGGAGCTGCGATTGGCAGGTCTTCTGCTTAGCGGGCAAGTTTTAGAGCTAGAAATAGCAAG	621	547	421	632	713	767	485	465	573	1342	1018	750
RPS30B-TRg-5	GGGAGCTGCGATTGGCAGTTTTGCGTCTTCTGCTTAGCGTTTTAGAGCTAGAAATAGCAAG	286	242	254	307	335	309	230	192	312	598	432	371
RPS30B-TRg-4	GGGAGCTGCGATTGGCAGCGTCTTCTGCTTAGCGGGCAGTTTTAGAGCTAGAAATAGCAAG	500	501	426	636	663	777	472	497	638	1361	875	710
CDC45-TRg-1	GGGAGCTGCGATTGGCAGAGCAATAAACACTAGAGAGAGTTTTAGAGCTAGAAATAGCAAG	402	310	260	402	496	393	344	241	356	709	568	286
YPL251W-TRg-13	GGGAGCTGCGATTGGCAGTATTAACGTTTCTTGTCATCGTTTTAGAGCTAGAAATAGCAAG	529	687	600	725	971	909	444	509	682	1237	1203	950
RSC9-NRg-8	GGGAGCTGCGATTGGCAGGGGGAAGAATAAGGGATCTTGTTTTAGAGCTAGAAATAGCAAG	485	534	359	41	78	106	373	360	568	86	74	48
AAR2-TRg-15	GGGAGCTGCGATTGGCAGAAAAGGAAAAAGTAATTAGGGTTTTAGAGCTAGAAATAGCAAG	519	473	324	358	400	392	366	329	314	292	266	242
AAR2-TRg-16	GGGAGCTGCGATTGGCAGGTGAAAAGGAAAAAGTAATTGTTTTAGAGCTAGAAATAGCAAG	348	340	144	265	212	263	226	347	315	232	174	111
PDS5-NRg-3	GGGAGCTGCGATTGGCAGCACTTTTAACGCCATCATTCGTTTTAGAGCTAGAAATAGCAAG	247	219	185	260	309	240	165	321	388	639	536	373
NUP192-NRg-9	GGGAGCTGCGATTGGCAGGTATTGGTAAACTAGTTGAAGTTTTAGAGCTAGAAATAGCAAG	354	366	219	152	219	208	297	352	543	11	20	0
PRE2-NRg-2	GGGAGCTGCGATTGGCAGCCCTCATATCACATAATACCGTTTTAGAGCTAGAAATAGCAAG	297	313	338	477	330	355	350	410	432	235	205	142
NUP192-NRg-4	GGGAGCTGCGATTGGCAGTTAGGAGGCGTGTTGTTAATGTTTTAGAGCTAGAAATAGCAAG	256	400	244	306	365	469	262	302	432	762	562	336
NUP192-NRg-5	GGGAGCTGCGATTGGCAGTTGTTAATTGGCGTACCCTGGTTTTAGAGCTAGAAATAGCAAG	452	551	506	672	686	667	524	416	651	1280	943	755
YLR198C-TRg-9	GGGAGCTGCGATTGGCAGATCAGGCCTATATATATGAAGTTTTAGAGCTAGAAATAGCAAG	463	344	305	361	382	479	288	294	392	402	291	220
MED8-NRg-3	GGGAGCTGCGATTGGCAGTTGATTATTTTCAAATATCAGTTTTAGAGCTAGAAATAGCAAG	292	354	277	340	452	398	299	312	510	335	517	273
ATP16-NRg-4	GGGAGCTGCGATTGGCAGACTCCATAATGCGCTTTGATGTTTTAGAGCTAGAAATAGCAAG	543	509	391	117	134	121	520	447	498	0	0	0
TRR1-TRg-1	GGGAGCTGCGATTGGCAGAGAGTGGACCCAACTGCTCGGTTTTAGAGCTAGAAATAGCAAG	248	256	235	256	282	292	215	140	310	283	334	191
TRR1-TRg-7	GGGAGCTGCGATTGGCAGAGCCATTTGGGGGCGGGTTTGTTTTAGAGCTAGAAATAGCAAG	238	138	197	294	179	248	220	242	283	144	181	93
DED81-TRg-5	GGGAGCTGCGATTGGCAGAAGGTAGAAGAAATTACGTTGTTTTAGAGCTAGAAATAGCAAG	257	475	259	356	393	399	252	328	235	225	397	265
PRT1-NRg-10	GGGAGCTGCGATTGGCAGTTCATATTATTTCAACTCTTGTTTTAGAGCTAGAAATAGCAAG	219	319	197	256	294	382	208	259	328	625	444	311
TIM44-TRg-2	GGGAGCTGCGATTGGCAGTGGTTGAGTAGCATGGGCTTGTTTTAGAGCTAGAAATAGCAAG	525	634	420	703	678	736	635	510	633	835	827	566
UTP9-NRg-2	GGGAGCTGCGATTGGCAGATAGTACATTAGTATCTAAAGTTTTAGAGCTAGAAATAGCAAG	317	356	263	278	417	304	282	250	420	381	526	387
UTR5-NRg-1	GGGAGCTGCGATTGGCAGACCTTTGAAACTGCTGACGCGTTTTAGAGCTAGAAATAGCAAG	451	518	384	502	717	828	462	469	577	976	907	652
SCL1-NRg-2	GGGAGCTGCGATTGGCAGAACTTACTCTATCCTTACGGGTTTTAGAGCTAGAAATAGCAAG	761	636	420	243	192	340	533	602	770	15	4	0
YLR198C-TRg-11	GGGAGCTGCGATTGGCAGAGGTGTGATAGCGCGGCAATGTTTTAGAGCTAGAAATAGCAAG	640	633	552	648	1004	846	650	615	839	829	676	483
PUP1-NRg-2	GGGAGCTGCGATTGGCAGTTGGTATTTTGCCACTCGGCGTTTTAGAGCTAGAAATAGCAAG	237	198	171	290	282	272	224	152	278	631	443	211
NDD1-NRg-2	GGGAGCTGCGATTGGCAGGCGTCCCGTTTCTTTTCGCGGTTTTAGAGCTAGAAATAGCAAG	371	357	297	438	374	543	401	303	436	670	845	431
ORC6-NRg-2	GGGAGCTGCGATTGGCAGTTTTGCTGAAGAGAAGCGTGGTTTTAGAGCTAGAAATAGCAAG	240	339	250	522	346	368	309	187	376	586	603	241
YOR169C-NRg-7	GGGAGCTGCGATTGGCAGAGCAACGTCTTGCATAACATGTTTTAGAGCTAGAAATAGCAAG	263	251	278	329	284	433	237	215	370	771	543	398
YOR169C-NRg-2	GGGAGCTGCGATTGGCAGCGTATTAATGATATATAACTGTTTTAGAGCTAGAAATAGCAAG	578	340	287	529	561	521	420	310	570	909	703	533
MAC1-NRg-1	GGGAGCTGCGATTGGCAGACTGTTTCAAGTTTAAAACAGTTTTAGAGCTAGAAATAGCAAG	152	256	219	453	516	454	336	356	362	10	0	0
REB1-NRg-4	GGGAGCTGCGATTGGCAGCTTTGTGAGGGTAGGTCCCTGTTTTAGAGCTAGAAATAGCAAG	696	344	412	302	219	308	523	559	624	62	33	20
CCL1-NRg-4	GGGAGCTGCGATTGGCAGTGAACGGCTTAAACAACGAAGTTTTAGAGCTAGAAATAGCAAG	302	548	331	578	610	602	493	519	568	346	266	267
UBA1-TRg-6	GGGAGCTGCGATTGGCAGAGTGTGACAAAAGGTGCGGGGTTTTAGAGCTAGAAATAGCAAG	497	532	408	547	482	690	433	426	570	738	634	384
YBR089W-NRg-6	GGGAGCTGCGATTGGCAGTTTCTGATAGAGTTGGTATCGTTTTAGAGCTAGAAATAGCAAG	361	460	459	652	562	761	420	335	547	1038	1112	712
TAO3-TRg-15	GGGAGCTGCGATTGGCAGTACCATCCCTTCCAAATTAGGTTTTAGAGCTAGAAATAGCAAG	641	724	574	892	920	918	711	675	831	665	719	533
RSC9-NRg-6	GGGAGCTGCGATTGGCAGCACCTTAGAGGGGAAGAATAGTTTTAGAGCTAGAAATAGCAAG	396	342	332	65	54	22	355	530	452	12	7	6
RSE1-NRg-10	GGGAGCTGCGATTGGCAGTTTCCCTTCCAAGACGGGTTGTTTTAGAGCTAGAAATAGCAAG	775	949	555	1057	918	1098	654	527	1130	2099	1661	1165
PRT1-TRg-6	GGGAGCTGCGATTGGCAGAAACGCTACCACTGACCAAGGTTTTAGAGCTAGAAATAGCAAG	248	291	207	564	494	560	293	233	495	718	702	427
RSE1-NRg-13	GGGAGCTGCGATTGGCAGACCATCAATTTTCCATGAGAGTTTTAGAGCTAGAAATAGCAAG	389	535	307	466	537	542	335	421	523	875	883	471
MOT1-NRg-9	GGGAGCTGCGATTGGCAGAACCGCCAAGGGAACGGAATGTTTTAGAGCTAGAAATAGCAAG	263	308	216	13	26	11	223	209	333	27	0	0
YBR190W-NRg-6	GGGAGCTGCGATTGGCAGAAAGTGAATGCAAGATGGCAGTTTTAGAGCTAGAAATAGCAAG	362	290	170	319	462	432	274	262	351	642	617	377
REB1-NRg-8	GGGAGCTGCGATTGGCAGTTTGGTTTGCCACCCGGCATGTTTTAGAGCTAGAAATAGCAAG	269	419	379	458	441	508	413	330	478	680	508	327
CCL1-NRg-9	GGGAGCTGCGATTGGCAGTGCTATCAAAGTCTGTACCAGTTTTAGAGCTAGAAATAGCAAG	667	748	640	1031	873	1105	719	616	1051	1701	1484	894
CUS1-TRg-6	GGGAGCTGCGATTGGCAGGTAATGGAAGAAGAGGGCACGTTTTAGAGCTAGAAATAGCAAG	505	585	467	675	747	715	386	539	780	593	706	432
CUS1-TRg-5	GGGAGCTGCGATTGGCAGCAATCACGCAGCTTCATTACGTTTTAGAGCTAGAAATAGCAAG	283	161	180	476	336	323	297	323	301	608	404	335
UFE1-NRg-7	GGGAGCTGCGATTGGCAGTCTGAGCTCACAAGTTGGGTGTTTTAGAGCTAGAAATAGCAAG	442	629	394	560	619	881	470	352	712	1177	1316	691
YJR012C-NRg-7	GGGAGCTGCGATTGGCAGTGCCTAATCATTATTTTGGAGTTTTAGAGCTAGAAATAGCAAG	310	390	279	576	551	854	424	320	570	273	186	178
YJR012C-NRg-6	GGGAGCTGCGATTGGCAGCTAGTGCCTAATCATTATTTGTTTTAGAGCTAGAAATAGCAAG	347	321	256	450	442	469	443	363	521	1003	722	422
YJR012C-NRg-3	GGGAGCTGCGATTGGCAGAAGGCAAATCACCTTATGCAGTTTTAGAGCTAGAAATAGCAAG	767	672	611	728	868	935	583	797	805	1151	1179	694
YJR012C-NRg-2	GGGAGCTGCGATTGGCAGGCTGCTAAATATGTATACGAGTTTTAGAGCTAGAAATAGCAAG	424	533	410	620	531	521	387	383	641	607	623	376
YJR012C-NRg-9	GGGAGCTGCGATTGGCAGTATTTTGGATGGTTTCATTTGTTTTAGAGCTAGAAATAGCAAG	636	774	601	914	846	1008	596	546	956	1625	1299	1046
CUS1-TRg-12	GGGAGCTGCGATTGGCAGGGAATTTGCCGACAGGACCTGTTTTAGAGCTAGAAATAGCAAG	377	438	296	584	515	531	395	412	318	687	648	384
SPC97-NRg-6	GGGAGCTGCGATTGGCAGTTCCGCGACTACCAGGGGAAGTTTTAGAGCTAGAAATAGCAAG	378	487	290	26	13	15	327	231	446	0	1	0
TFB3-TRg-4	GGGAGCTGCGATTGGCAGATTATTTAAAACGTAAATAGGTTTTAGAGCTAGAAATAGCAAG	540	547	486	20	69	21	519	610	521	24	39	24
MGE1-NRg-3	GGGAGCTGCGATTGGCAGTGCTTCAAACGTAAACTCGCGTTTTAGAGCTAGAAATAGCAAG	287	362	165	367	436	414	340	312	380	437	503	309
PAP1-NRg-8	GGGAGCTGCGATTGGCAGCCAAACATTATTAAGTGGCCGTTTTAGAGCTAGAAATAGCAAG	427	360	245	614	510	474	329	315	483	20	39	11
TRL1-NRg-9	GGGAGCTGCGATTGGCAGGTGCTGGCAGTGAATAGCAAGTTTTAGAGCTAGAAATAGCAAG	557	544	408	444	439	527	472	488	595	240	354	161
PAP1-NRg-3	GGGAGCTGCGATTGGCAGGGGTAAACCACTTGTGCGCTGTTTTAGAGCTAGAAATAGCAAG	353	363	193	342	264	338	290	242	314	692	509	357
PAP1-NRg-5	GGGAGCTGCGATTGGCAGTTCCAAAACCAATGTTCTAAGTTTTAGAGCTAGAAATAGCAAG	505	483	350	772	756	693	444	453	614	251	267	143
IMP4-NRg-3	GGGAGCTGCGATTGGCAGGTGAATAGTGTGTCATTAGAGTTTTAGAGCTAGAAATAGCAAG	1028	579	354	647	648	699	658	476	864	1218	904	897
IMP4-NRg-2	GGGAGCTGCGATTGGCAGTTTCATCTCATCGCATTTCCGTTTTAGAGCTAGAAATAGCAAG	292	375	274	125	83	113	392	295	451	20	23	0
YDL152W-NRg-3	GGGAGCTGCGATTGGCAGTGAGGAAGAAGAAGAGGAAGGTTTTAGAGCTAGAAATAGCAAG	688	695	481	1110	1262	1181	583	463	661	774	601	389
YDL152W-NRg-9	GGGAGCTGCGATTGGCAGGTTAGACAACGAGAATGCCTGTTTTAGAGCTAGAAATAGCAAG	442	517	285	492	629	618	433	262	540	782	715	457
SPT5-TRg-10	GGGAGCTGCGATTGGCAGAAAAAACTCGGAAGGTATTTGTTTTAGAGCTAGAAATAGCAAG	236	230	151	348	220	257	175	164	243	162	226	150
GRX5-TRg-4	GGGAGCTGCGATTGGCAGAAATCACTTCTAGGAAGTAAGTTTTAGAGCTAGAAATAGCAAG	778	734	582	587	781	532	569	588	722	491	339	212
YLR339C-NRg-5	GGGAGCTGCGATTGGCAGAACATCTCTCCATTCACTTTGTTTTAGAGCTAGAAATAGCAAG	633	728	454	759	653	842	548	547	855	1319	1220	868
UGP1-TRg-1	GGGAGCTGCGATTGGCAGGGAGTTGGAGATTCAATTTCGTTTTAGAGCTAGAAATAGCAAG	907	723	558	857	975	1130	850	914	774	1859	1469	1042
YLR339C-NRg-2	GGGAGCTGCGATTGGCAGGATGTCAAGGTCGTTGACGCGTTTTAGAGCTAGAAATAGCAAG	254	365	257	445	298	401	236	279	305	875	521	257
YLR339C-NRg-1	GGGAGCTGCGATTGGCAGTGAAATTGTTTCTGATGTCAGTTTTAGAGCTAGAAATAGCAAG	565	541	372	693	858	903	692	444	531	1086	991	762
SSY1-TRg-12	GGGAGCTGCGATTGGCAGTTGTGCAAAAAGTGAAGCCAGTTTTAGAGCTAGAAATAGCAAG	305	398	510	455	585	739	362	264	449	1031	776	499
SSY1-TRg-10	GGGAGCTGCGATTGGCAGAGTATACATACACGTTCTCAGTTTTAGAGCTAGAAATAGCAAG	531	566	382	601	802	684	477	426	595	816	877	772
SSY1-TRg-15	GGGAGCTGCGATTGGCAGCCATCCTTTTCTCTAAAGCTGTTTTAGAGCTAGAAATAGCAAG	319	284	287	733	666	678	321	333	407	891	680	460
SSY1-TRg-14	GGGAGCTGCGATTGGCAGTCCTTTTCTCTAAAGCTCGGGTTTTAGAGCTAGAAATAGCAAG	395	382	323	821	654	604	448	217	428	669	562	388
MTM1-NRg-1	GGGAGCTGCGATTGGCAGCTATTCTGAGATCTTCAAGAGTTTTAGAGCTAGAAATAGCAAG	327	227	230	287	275	333	157	179	230	456	317	225
YBR190W-NRg-13	GGGAGCTGCGATTGGCAGATCTTCTAGCTATTTACGTTGTTTTAGAGCTAGAAATAGCAAG	98	106	117	67	203	172	109	76	141	232	161	167
SLU7-TRg-3	GGGAGCTGCGATTGGCAGTCCAGGTTCAAGTCCTGGCGGTTTTAGAGCTAGAAATAGCAAG	307	293	211	328	475	526	350	218	314	599	417	329
MDM35-TRg-3	GGGAGCTGCGATTGGCAGGTGATGAATATCAGAACGCAGTTTTAGAGCTAGAAATAGCAAG	294	273	236	448	349	489	344	270	313	545	353	330
MNP1-NRg-2	GGGAGCTGCGATTGGCAGTTTATTGGACTTCAAGACATGTTTTAGAGCTAGAAATAGCAAG	242	408	265	410	283	469	283	230	326	725	560	400
TOR2-NRg-4	GGGAGCTGCGATTGGCAGGGTGTCACGATGATAAAAATGTTTTAGAGCTAGAAATAGCAAG	291	217	159	356	310	350	141	225	358	363	271	197
YMR290W-A-TRg-10	GGGAGCTGCGATTGGCAGAGGCGTAATGACAATTATACGTTTTAGAGCTAGAAATAGCAAG	353	381	254	293	176	179	405	403	300	99	69	59
YMR290W-A-TRg-11	GGGAGCTGCGATTGGCAGTGTAAAGCCAACTCTCTTGTGTTTTAGAGCTAGAAATAGCAAG	528	535	549	1026	998	781	667	498	707	1443	1113	931
SMX3-TRg-11	GGGAGCTGCGATTGGCAGTTCCAAGTTGTAGCATGGCTGTTTTAGAGCTAGAAATAGCAAG	304	298	199	241	372	321	333	179	370	640	421	387
POL5-TRg-2	GGGAGCTGCGATTGGCAGACTTAATTCGAAGTTTGAATGTTTTAGAGCTAGAAATAGCAAG	689	682	611	767	942	966	716	728	692	1029	751	605
VPS25-NRg-4	GGGAGCTGCGATTGGCAGATTTGAGGAACCAGTTAAAAGTTTTAGAGCTAGAAATAGCAAG	528	430	348	531	507	608	464	448	583	710	534	508
RPL42A-NRg-5	GGGAGCTGCGATTGGCAGTAGATTGAACCGCCTTTCCCGTTTTAGAGCTAGAAATAGCAAG	159	261	297	93	129	169	272	214	206	150	197	118
RPC40-TRg-3	GGGAGCTGCGATTGGCAGTAATTCCGTTTATAGTGACTGTTTTAGAGCTAGAAATAGCAAG	436	450	278	242	348	296	405	358	395	158	131	137
FOL1-NRg-3	GGGAGCTGCGATTGGCAGTTGCTAATGCGTTCAAAACAGTTTTAGAGCTAGAAATAGCAAG	379	346	287	505	358	368	355	217	444	446	357	323
RAD53-TRg-5	GGGAGCTGCGATTGGCAGATCATCACCGTGGGTAGACTGTTTTAGAGCTAGAAATAGCAAG	427	309	306	159	183	254	298	323	370	221	225	143
ATM1-NRg-3	GGGAGCTGCGATTGGCAGACGTGATGTAATCTGATGAAGTTTTAGAGCTAGAAATAGCAAG	792	563	507	784	848	762	645	565	733	744	640	510
SPC97-NRg-11	GGGAGCTGCGATTGGCAGAATTATTAGGAGGGGAAACTGTTTTAGAGCTAGAAATAGCAAG	718	678	627	935	1021	1180	721	806	1080	605	770	748
YPL251W-NRg-9	GGGAGCTGCGATTGGCAGACGGGCTAACAGAGACAAGCGTTTTAGAGCTAGAAATAGCAAG	500	481	391	529	525	658	504	376	563	843	1029	536
YPL251W-NRg-2	GGGAGCTGCGATTGGCAGAGGTCACAACCTGGACATGGGTTTTAGAGCTAGAAATAGCAAG	573	724	556	1013	877	1093	766	668	661	1233	1222	808
YDR396W-TRg-1	GGGAGCTGCGATTGGCAGGAATGTGATAGTTTGAAATAGTTTTAGAGCTAGAAATAGCAAG	366	354	294	346	384	389	347	360	467	738	669	411
YDL163W-TRg-6	GGGAGCTGCGATTGGCAGACCAACCTCTGAGATTGTTGGTTTTAGAGCTAGAAATAGCAAG	227	239	206	350	390	345	306	255	261	542	614	384
YDL163W-TRg-7	GGGAGCTGCGATTGGCAGATCATTATTATTTGAGCTCAGTTTTAGAGCTAGAAATAGCAAG	495	402	236	379	539	550	405	297	390	798	557	353
YDL163W-TRg-3	GGGAGCTGCGATTGGCAGGAATCAGCAACACCGGAAGAGTTTTAGAGCTAGAAATAGCAAG	345	384	226	353	433	409	286	289	380	720	587	356
NAM2-NRg-5	GGGAGCTGCGATTGGCAGTGGATCAAAAAGTGTGTCAGGTTTTAGAGCTAGAAATAGCAAG	326	234	272	426	390	378	313	321	322	656	535	379
YPP1-TRg-7	GGGAGCTGCGATTGGCAGGGAGAAAACTAAACGGGAATGTTTTAGAGCTAGAAATAGCAAG	274	427	266	105	55	105	274	358	319	51	58	25
IMP2-TRg-1	GGGAGCTGCGATTGGCAGAGATGGGTGCTTGTTAACGAGTTTTAGAGCTAGAAATAGCAAG	272	238	246	502	278	308	240	395	344	719	520	369
NIP1-TRg-1	GGGAGCTGCGATTGGCAGAGTAGCATAGAAGGAAAAAAGTTTTAGAGCTAGAAATAGCAAG	835	489	361	356	471	627	499	644	649	475	456	437
YGL102C-TRg-5	GGGAGCTGCGATTGGCAGAAAGCGTTGGGATCTGCCACGTTTTAGAGCTAGAAATAGCAAG	525	457	339	513	444	642	418	511	485	636	749	578
YLR458W-TRg-5	GGGAGCTGCGATTGGCAGTCTTAAAGGCATCACTCCTTGTTTTAGAGCTAGAAATAGCAAG	443	534	411	764	859	798	712	442	783	1350	1001	770
INO80-TRg-9	GGGAGCTGCGATTGGCAGCGCCAAAGAAGAAGCTAAATGTTTTAGAGCTAGAAATAGCAAG	412	431	393	462	594	580	320	535	490	364	325	218
INO80-TRg-6	GGGAGCTGCGATTGGCAGAAAAAAAGACAGAGTGGGAGGTTTTAGAGCTAGAAATAGCAAG	289	217	139	243	174	144	181	217	235	9	15	7
VMA6-NRg-6	GGGAGCTGCGATTGGCAGTTTGCGTCTGTAAGATAAGAGTTTTAGAGCTAGAAATAGCAAG	187	179	135	256	357	343	200	170	266	469	425	267
APC5-TRg-3	GGGAGCTGCGATTGGCAGAAACTGCTGCAGTTTCATCGGTTTTAGAGCTAGAAATAGCAAG	923	1118	719	672	718	901	858	820	950	197	227	196
ORC2-NRg-2	GGGAGCTGCGATTGGCAGACTTTGTCTTAATTTAAAGGGTTTTAGAGCTAGAAATAGCAAG	170	293	254	220	273	279	243	243	391	75	77	48
ATP10-TRg-2	GGGAGCTGCGATTGGCAGGATTCGCCTTCAGAAAAATAGTTTTAGAGCTAGAAATAGCAAG	474	438	239	335	338	386	361	363	384	6	7	10
DBP2-NRg-4	GGGAGCTGCGATTGGCAGAAATTTTCTGCGATGAGCATGTTTTAGAGCTAGAAATAGCAAG	311	286	195	8	2	22	267	249	325	19	8	14
PSA1-NRg-4	GGGAGCTGCGATTGGCAGCCACCAGCTTACTTTACTACGTTTTAGAGCTAGAAATAGCAAG	266	169	123	372	383	350	264	188	337	497	371	214
CCL1-TRg-6	GGGAGCTGCGATTGGCAGGTTTGCCATCCAGAGAAGAAGTTTTAGAGCTAGAAATAGCAAG	324	240	281	400	333	425	381	385	383	388	353	218
BCD1-TRg-2	GGGAGCTGCGATTGGCAGAGGAGTCCAGTTAATAGGGAGTTTTAGAGCTAGAAATAGCAAG	313	258	264	365	254	437	208	390	300	694	572	379
TDA3-NRg-3	GGGAGCTGCGATTGGCAGACGTAATCTTATGCATGTAGGTTTTAGAGCTAGAAATAGCAAG	341	759	472	861	760	960	595	623	690	227	132	107
SEN2-NRg-1	GGGAGCTGCGATTGGCAGTTTAGCATATTGAATTTCGAGTTTTAGAGCTAGAAATAGCAAG	427	502	432	481	722	893	547	401	730	1207	884	494
YJR023C-TRg-9	GGGAGCTGCGATTGGCAGCATCGATTATTTGATGGAGCGTTTTAGAGCTAGAAATAGCAAG	282	257	162	273	336	285	178	222	328	482	359	289
YGL239C-TRg-6	GGGAGCTGCGATTGGCAGAAAAGTGTAGGCCACCTATCGTTTTAGAGCTAGAAATAGCAAG	961	650	599	869	923	992	782	532	852	1803	1334	911
YJR023C-TRg-5	GGGAGCTGCGATTGGCAGATGGGGATTCCTCCCGACTGGTTTTAGAGCTAGAAATAGCAAG	492	430	250	438	466	511	402	442	527	887	769	377
TAO3-TRg-4	GGGAGCTGCGATTGGCAGGAGAAAGCAAATGTGGATTTGTTTTAGAGCTAGAAATAGCAAG	351	387	276	426	406	342	362	428	347	121	116	85
TAO3-TRg-8	GGGAGCTGCGATTGGCAGCATATAGAACTGTAGAAATTGTTTTAGAGCTAGAAATAGCAAG	451	444	258	265	131	398	443	313	432	32	24	16
SLD7-TRg-13	GGGAGCTGCGATTGGCAGTTCCACCTAGATAAGATCGTGTTTTAGAGCTAGAAATAGCAAG	713	879	685	1027	992	1058	772	684	851	1791	1314	799
RPN8-TRg-1	GGGAGCTGCGATTGGCAGAAAGTTCGGGGATACCTCAGGTTTTAGAGCTAGAAATAGCAAG	385	450	325	186	156	165	345	336	510	5	35	4
MET30-TRg-6	GGGAGCTGCGATTGGCAGTATATGTGTGTTGGCGTGTGGTTTTAGAGCTAGAAATAGCAAG	243	423	316	402	485	587	358	242	430	818	642	433
YBL073W-NRg-5	GGGAGCTGCGATTGGCAGATTCAGTATGATCCTAAAGAGTTTTAGAGCTAGAAATAGCAAG	280	264	210	552	428	393	306	298	312	505	570	350
DPB11-NRg-1	GGGAGCTGCGATTGGCAGTAGTACTATATAGCTTTACCGTTTTAGAGCTAGAAATAGCAAG	482	492	397	338	371	421	534	430	691	0	43	10
SPT5-TRg-9	GGGAGCTGCGATTGGCAGAAGGTATTTAGGTGACCTTGGTTTTAGAGCTAGAAATAGCAAG	559	660	458	902	724	940	777	541	861	1379	1225	761
SPT5-TRg-8	GGGAGCTGCGATTGGCAGTTCATACTTGTTCCTTCTAAGTTTTAGAGCTAGAAATAGCAAG	416	617	425	562	888	985	510	452	662	1118	1029	872
ATP15-NRg-1	GGGAGCTGCGATTGGCAGTTGCTAAGTACTCAATAGAAGTTTTAGAGCTAGAAATAGCAAG	414	302	235	353	407	376	348	273	390	0	0	0
MSS4-TRg-3	GGGAGCTGCGATTGGCAGTGACAACAAAGAAGCAAATAGTTTTAGAGCTAGAAATAGCAAG	332	312	288	593	708	789	323	208	354	551	510	510
MSS4-TRg-4	GGGAGCTGCGATTGGCAGACAGAGAGGAAAGATAGAGGGTTTTAGAGCTAGAAATAGCAAG	464	290	245	572	620	727	316	357	321	503	436	276
STU1-NRg-5	GGGAGCTGCGATTGGCAGATGCGCCAATACGCGCCGACGTTTTAGAGCTAGAAATAGCAAG	374	301	272	321	384	377	276	290	324	527	497	298
TBF1-NRg-12	GGGAGCTGCGATTGGCAGCGCCGGGCTTCTACGGAAAGGTTTTAGAGCTAGAAATAGCAAG	207	224	210	166	252	283	140	202	181	137	77	112
TBF1-NRg-13	GGGAGCTGCGATTGGCAGGGAAAGGGGCGAAAATTAATGTTTTAGAGCTAGAAATAGCAAG	391	417	325	369	525	488	351	356	468	741	755	681
CTR86-TRg-10	GGGAGCTGCGATTGGCAGGAGTCGTCCTTTGACTGACGGTTTTAGAGCTAGAAATAGCAAG	758	683	556	927	924	890	730	600	788	1548	1273	997
RPL42A-TRg-14	GGGAGCTGCGATTGGCAGAATAGGCCGGACCAGTAGGAGTTTTAGAGCTAGAAATAGCAAG	780	661	596	289	352	348	645	706	841	555	545	341
MTG2-TRg-1	GGGAGCTGCGATTGGCAGTGGTTTATTTAGCGTTTAATGTTTTAGAGCTAGAAATAGCAAG	265	317	276	353	420	441	260	278	411	385	407	316
YAL034C-B-NRg-8	GGGAGCTGCGATTGGCAGATTGGAGAACCAAAAGGATCGTTTTAGAGCTAGAAATAGCAAG	444	388	193	515	453	405	314	212	390	503	441	390
YOL134C-NRg-7	GGGAGCTGCGATTGGCAGGGCAGTTAGCAAGATGCGGTGTTTTAGAGCTAGAAATAGCAAG	632	745	513	790	711	742	602	527	770	987	850	582
YDL152W-TRg-4	GGGAGCTGCGATTGGCAGTTCTCCTTTTGTGGACCCCCGTTTTAGAGCTAGAAATAGCAAG	444	757	455	845	966	959	584	679	830	1441	1057	554
YDL152W-TRg-3	GGGAGCTGCGATTGGCAGCCATTCTCTTCATCTTCCTCGTTTTAGAGCTAGAAATAGCAAG	513	401	339	456	618	595	464	504	405	717	691	482
TOR2-TRg-2	GGGAGCTGCGATTGGCAGAGTAGAAAGGGAAAATATACGTTTTAGAGCTAGAAATAGCAAG	288	203	241	349	349	411	224	298	338	506	546	378
MLH1-TRg-4	GGGAGCTGCGATTGGCAGGACGAGAAATTAGCAGTTTTGTTTTAGAGCTAGAAATAGCAAG	314	482	310	505	407	347	335	318	338	329	242	180
PET130-TRg-10	GGGAGCTGCGATTGGCAGTACGGAAATTAATCCAATATGTTTTAGAGCTAGAAATAGCAAG	572	952	587	1099	1299	1188	808	583	912	1584	1370	1126
SOV1-TRg-6	GGGAGCTGCGATTGGCAGGATCATGGTGGCCATAATACGTTTTAGAGCTAGAAATAGCAAG	810	500	326	659	437	725	355	722	487	1120	939	661
ASA1-NRg-5	GGGAGCTGCGATTGGCAGACGATCCAGTGATAGAGAAGGTTTTAGAGCTAGAAATAGCAAG	456	383	293	363	455	346	363	318	375	64	93	124
HEM2-NRg-2	GGGAGCTGCGATTGGCAGAGATGTTGCTAGCATTTATTGTTTTAGAGCTAGAAATAGCAAG	258	188	239	333	312	418	214	217	296	10	0	0
NSE5-NRg-2	GGGAGCTGCGATTGGCAGTGGTCTTGAATTAGTTTTGAGTTTTAGAGCTAGAAATAGCAAG	839	946	667	1035	1215	1413	918	728	1313	1712	1664	900
RPF2-TRg-3	GGGAGCTGCGATTGGCAGTTCCTAAATGGTGTATGTTTGTTTTAGAGCTAGAAATAGCAAG	283	263	271	186	134	224	314	231	393	95	194	121
YDR526C-TRg-5	GGGAGCTGCGATTGGCAGAGCTGATCACGTACAAAGCAGTTTTAGAGCTAGAAATAGCAAG	644	628	408	483	785	710	405	590	593	610	856	439
YGL074C-TRg-8	GGGAGCTGCGATTGGCAGTGGAAGGTTTCCTTGAGTCAGTTTTAGAGCTAGAAATAGCAAG	293	287	248	293	371	457	309	269	479	847	588	388
YPL251W-TRg-1	GGGAGCTGCGATTGGCAGCGCATGCGCCCTCCATGTCCGTTTTAGAGCTAGAAATAGCAAG	122	280	115	189	282	262	185	180	185	494	280	246
YPL251W-TRg-4	GGGAGCTGCGATTGGCAGTGGATCAACGATGACGTGACGTTTTAGAGCTAGAAATAGCAAG	600	658	467	792	734	951	535	433	614	1216	840	740
YPL251W-TRg-5	GGGAGCTGCGATTGGCAGGGCAGGGCATCGTAGTAGTCGTTTTAGAGCTAGAAATAGCAAG	566	459	425	617	572	762	424	516	688	1171	1074	672
ATP23-NRg-3	GGGAGCTGCGATTGGCAGAATAGGTACGATATTGTTGTGTTTTAGAGCTAGAAATAGCAAG	486	407	286	285	385	456	389	384	397	736	685	482
RBA50-TRg-2	GGGAGCTGCGATTGGCAGTGAAATGAATAATAATGTAAGTTTTAGAGCTAGAAATAGCAAG	453	473	264	427	591	589	440	277	357	33	95	67
RMP1-TRg-3	GGGAGCTGCGATTGGCAGGGTCTATTAGGAACAGGTGGGTTTTAGAGCTAGAAATAGCAAG	414	337	237	249	465	477	240	373	364	598	551	412
YPI1-NRg-3	GGGAGCTGCGATTGGCAGCTGATGATTTCGGACCTCCAGTTTTAGAGCTAGAAATAGCAAG	141	233	118	86	90	95	168	185	280	0	0	0
RPN11-TRg-6	GGGAGCTGCGATTGGCAGCCTGGCAGTTATAAGCTCTTGTTTTAGAGCTAGAAATAGCAAG	214	186	91	270	236	273	164	143	256	417	269	210
OKP1-TRg-8	GGGAGCTGCGATTGGCAGCATTTTCTTGTAGGTAGATAGTTTTAGAGCTAGAAATAGCAAG	304	160	203	232	295	244	157	311	335	465	371	281
NUP192-TRg-3	GGGAGCTGCGATTGGCAGACTTAATAAATTATTTCCTCGTTTTAGAGCTAGAAATAGCAAG	330	397	291	471	451	513	294	361	369	544	585	359
YDL196W-TRg-4	GGGAGCTGCGATTGGCAGCTGTGTGCAAAAATCGTCCCGTTTTAGAGCTAGAAATAGCAAG	215	196	94	248	190	211	145	196	200	352	288	144
PRE6-TRg-5	GGGAGCTGCGATTGGCAGTTCGAAGATTCTTTTGCCACGTTTTAGAGCTAGAAATAGCAAG	476	533	399	541	601	603	559	367	620	926	1051	534
PRE6-TRg-7	GGGAGCTGCGATTGGCAGTATGGGTAAGAATATCATCCGTTTTAGAGCTAGAAATAGCAAG	504	755	515	665	616	641	715	514	841	699	506	361
PRE6-TRg-8	GGGAGCTGCGATTGGCAGCTATGGGTAAGAATATCATCGTTTTAGAGCTAGAAATAGCAAG	373	378	285	508	493	422	332	440	476	562	566	347
UGP1-TRg-4	GGGAGCTGCGATTGGCAGGTACCATGAGATTGAAGTTAGTTTTAGAGCTAGAAATAGCAAG	265	276	307	367	325	448	216	359	255	423	408	252
UFE1-TRg-7	GGGAGCTGCGATTGGCAGTAAATCATTCCTACCTTTGCGTTTTAGAGCTAGAAATAGCAAG	772	803	655	1011	942	1031	862	603	828	1355	1448	849
PLC1-TRg-2	GGGAGCTGCGATTGGCAGTCATTAAAACAATAAAAGACGTTTTAGAGCTAGAAATAGCAAG	204	272	196	325	438	417	376	206	311	240	261	232
RSC9-NRg-22	GGGAGCTGCGATTGGCAGGCGGTGAAAGGGGATCGACAGTTTTAGAGCTAGAAATAGCAAG	319	251	296	133	148	158	249	299	333	221	205	174
PRE2-TRg-7	GGGAGCTGCGATTGGCAGTCCGGGTATTATGTGATATGGTTTTAGAGCTAGAAATAGCAAG	313	478	263	292	196	222	394	262	493	198	160	107
ERG7-NRg-1	GGGAGCTGCGATTGGCAGAATGGCTTTATTAAAAGCTGGTTTTAGAGCTAGAAATAGCAAG	586	500	372	623	545	670	481	452	593	1049	866	550
LAT1-TRg-2	GGGAGCTGCGATTGGCAGAAGAGGTCGAGACAACCAACGTTTTAGAGCTAGAAATAGCAAG	441	554	371	638	440	552	326	370	548	442	454	274
YJR023C-NRg-14	GGGAGCTGCGATTGGCAGTGCGCCATGTTTTCAATGATGTTTTAGAGCTAGAAATAGCAAG	315	375	223	371	372	358	259	176	359	642	543	398
YJR023C-NRg-13	GGGAGCTGCGATTGGCAGATGCGCCATGTTTTCAATGAGTTTTAGAGCTAGAAATAGCAAG	419	242	194	425	257	430	295	278	381	607	557	330
YJR023C-NRg-11	GGGAGCTGCGATTGGCAGGCCATGTCTCCTCACAATTAGTTTTAGAGCTAGAAATAGCAAG	263	299	203	328	432	307	210	202	325	619	453	450
YJR023C-NRg-7	GGGAGCTGCGATTGGCAGCCCCATTTGGTACATCTTTAGTTTTAGAGCTAGAAATAGCAAG	215	221	111	340	256	322	268	243	330	633	457	401
YJR023C-NRg-5	GGGAGCTGCGATTGGCAGTCGCCAATGCCACAGTCGGGGTTTTAGAGCTAGAAATAGCAAG	230	279	196	367	378	407	346	291	257	675	505	283
YJR023C-NRg-2	GGGAGCTGCGATTGGCAGAGCATTAACCCGTCACGGACGTTTTAGAGCTAGAAATAGCAAG	439	510	368	544	761	800	392	508	606	690	754	407
YJR023C-NRg-1	GGGAGCTGCGATTGGCAGATTTAAGCATTAACCCGTCAGTTTTAGAGCTAGAAATAGCAAG	626	504	505	635	646	814	560	518	826	966	859	628
YJR012C-TRg-4	GGGAGCTGCGATTGGCAGAACCATCCAAAATAATGATTGTTTTAGAGCTAGAAATAGCAAG	300	354	203	411	326	383	273	261	366	383	336	232
COQ6-NRg-4	GGGAGCTGCGATTGGCAGTGTTCCTTCTGCAAGAAGAAGTTTTAGAGCTAGAAATAGCAAG	203	279	202	350	397	407	260	199	306	12	59	39
ACC1-NRg-13	GGGAGCTGCGATTGGCAGTAAGGATGAAGCGGGAGGGAGTTTTAGAGCTAGAAATAGCAAG	326	500	216	742	773	709	539	358	532	218	209	103
HRP1-NRg-7	GGGAGCTGCGATTGGCAGAAATCTCGGCGCTGCTCGTAGTTTTAGAGCTAGAAATAGCAAG	267	300	199	394	445	385	282	200	300	550	375	223
SEC16-NRg-12	GGGAGCTGCGATTGGCAGGCCACATGTACGGTCGCTTGGTTTTAGAGCTAGAAATAGCAAG	666	635	643	87	92	90	723	629	875	26	32	9
GPI8-TRg-4	GGGAGCTGCGATTGGCAGTGTAAGCACTTATAACACGAGTTTTAGAGCTAGAAATAGCAAG	417	349	255	405	706	435	423	284	405	945	592	440
YLR140W-TRg-5	GGGAGCTGCGATTGGCAGTTCCCATGAAGGGGCGAGCTGTTTTAGAGCTAGAAATAGCAAG	143	174	152	210	144	259	283	135	230	364	347	195
RHO3-TRg-2	GGGAGCTGCGATTGGCAGATGTATTATTTTGAATTTACGTTTTAGAGCTAGAAATAGCAAG	483	458	364	506	640	618	399	394	513	516	493	357
SCL1-NRg-10	GGGAGCTGCGATTGGCAGGATGGGGAAAAGGAATGCCAGTTTTAGAGCTAGAAATAGCAAG	765	689	491	593	916	1043	630	623	940	864	945	523
EPL1-NRg-6	GGGAGCTGCGATTGGCAGTTGTTTCTCGCTTACTCCTGGTTTTAGAGCTAGAAATAGCAAG	218	370	258	430	289	367	258	182	434	788	533	373
YCL041C-TRg-8	GGGAGCTGCGATTGGCAGTGTGACACCACGCCCAAGATGTTTTAGAGCTAGAAATAGCAAG	300	297	255	427	264	478	197	246	301	723	501	505
MSD1-TRg-3	GGGAGCTGCGATTGGCAGTACAATAATAAGGTGAAAATGTTTTAGAGCTAGAAATAGCAAG	339	224	152	336	385	259	263	222	305	23	11	9
UTP6-TRg-5	GGGAGCTGCGATTGGCAGATATAAGCTTCATTAAGTGAGTTTTAGAGCTAGAAATAGCAAG	383	395	329	222	168	96	294	270	383	290	123	203
RPT1-TRg-4	GGGAGCTGCGATTGGCAGGGTATATACAGTATTTTCCAGTTTTAGAGCTAGAAATAGCAAG	399	544	308	77	94	62	465	306	565	14	13	0
RPT1-TRg-5	GGGAGCTGCGATTGGCAGAGCTTACTATACAAAGAACTGTTTTAGAGCTAGAAATAGCAAG	409	445	285	54	15	36	419	437	539	0	0	16
RPT1-TRg-7	GGGAGCTGCGATTGGCAGGAGGAAAAGGTATAGTGAATGTTTTAGAGCTAGAAATAGCAAG	436	252	141	161	157	161	377	214	253	206	195	151
PRP28-TRg-3	GGGAGCTGCGATTGGCAGGGAAGAGGGTACCGACTTGTGTTTTAGAGCTAGAAATAGCAAG	367	369	331	305	433	441	339	407	394	160	78	82
SLY1-NRg-10	GGGAGCTGCGATTGGCAGATGATGATGATGATAGTGACGTTTTAGAGCTAGAAATAGCAAG	314	361	254	517	452	522	227	464	532	777	670	453
YOR203W-TRg-5	GGGAGCTGCGATTGGCAGGGTTTGCAAAGGGAGAAAGTGTTTTAGAGCTAGAAATAGCAAG	345	377	267	309	355	421	275	317	239	506	421	288
YOR203W-TRg-2	GGGAGCTGCGATTGGCAGCCGTAGTGAGAGTGCGTTCAGTTTTAGAGCTAGAAATAGCAAG	514	351	242	545	542	512	309	386	531	903	661	391
PRE2-TRg-11	GGGAGCTGCGATTGGCAGACCCATACCTTTAGGATGGTGTTTTAGAGCTAGAAATAGCAAG	539	560	475	791	850	671	463	578	522	532	449	252
FAS2-NRg-15	GGGAGCTGCGATTGGCAGCTAAGCGATGGGTTAGTTTGGTTTTAGAGCTAGAAATAGCAAG	445	464	232	464	496	584	490	319	389	881	652	446
FAS2-NRg-14	GGGAGCTGCGATTGGCAGGTTGGATTTTGCTAAGCGATGTTTTAGAGCTAGAAATAGCAAG	472	517	259	632	760	726	441	443	564	584	407	336
SPC110-NRg-1	GGGAGCTGCGATTGGCAGTTTGTTTTCCTTCAAAATGAGTTTTAGAGCTAGAAATAGCAAG	287	365	232	462	631	477	389	236	385	674	677	422
CDC39-TRg-6	GGGAGCTGCGATTGGCAGAAACAGGGGCAAAGGTGAGTGTTTTAGAGCTAGAAATAGCAAG	351	384	233	214	304	210	279	313	482	10	46	37
CDC39-TRg-4	GGGAGCTGCGATTGGCAGACAGGGGCAAAGGTGAGTCGGTTTTAGAGCTAGAAATAGCAAG	638	501	373	177	260	267	381	407	602	46	37	51
RET3-TRg-2	GGGAGCTGCGATTGGCAGTTTGCATTGTTTAGGCTACAGTTTTAGAGCTAGAAATAGCAAG	448	590	463	137	108	166	452	377	575	16	0	0
CBT1-NRg-2	GGGAGCTGCGATTGGCAGTTACTACTTTTCCAAGCTATGTTTTAGAGCTAGAAATAGCAAG	475	620	451	637	677	855	518	410	763	1166	755	742
HSP60-TRg-4	GGGAGCTGCGATTGGCAGTGCCCGGAGCAGAATCCAGAGTTTTAGAGCTAGAAATAGCAAG	94	176	126	248	180	256	133	141	170	4	2	7
YBL077W-NRg-11	GGGAGCTGCGATTGGCAGAGGGGAACCATTAAAGGTTGGTTTTAGAGCTAGAAATAGCAAG	298	247	119	299	333	388	273	211	284	452	364	318
EBP2-TRg-3	GGGAGCTGCGATTGGCAGTTAGTGATATAACTACTCATGTTTTAGAGCTAGAAATAGCAAG	483	621	349	647	681	783	437	369	447	1204	1048	727
RPS30B-NRg-7	GGGAGCTGCGATTGGCAGTACGGGACAAAACTAATTGGGTTTTAGAGCTAGAAATAGCAAG	517	617	307	223	255	178	599	353	591	466	337	320
RPS30B-NRg-1	GGGAGCTGCGATTGGCAGTCATCCTTAATATTGAAGATGTTTTAGAGCTAGAAATAGCAAG	372	561	353	301	265	312	452	365	532	806	664	351
MRPL51-NRg-1	GGGAGCTGCGATTGGCAGCATCCCTCATCCGAAAAAGAGTTTTAGAGCTAGAAATAGCAAG	225	109	124	302	225	247	169	201	221	2	2	0
RPS30B-NRg-8	GGGAGCTGCGATTGGCAGGGAGGAAAATGCAGCATAGAGTTTTAGAGCTAGAAATAGCAAG	589	513	306	584	663	588	478	654	662	1051	886	680
SMC2-TRg-2	GGGAGCTGCGATTGGCAGGTGTTGCGTGGCTCTGATGAGTTTTAGAGCTAGAAATAGCAAG	586	524	489	486	596	629	528	565	699	46	65	15
MYO1-NRg-5	GGGAGCTGCGATTGGCAGGTTTACGCAATTACCCTTTTGTTTTAGAGCTAGAAATAGCAAG	479	331	308	450	355	433	407	367	433	760	644	357
SMC2-TRg-8	GGGAGCTGCGATTGGCAGTGTGAAGCATTGCTTCATGGGTTTTAGAGCTAGAAATAGCAAG	472	564	428	556	698	524	441	373	628	841	722	616
TSR1-NRg-8	GGGAGCTGCGATTGGCAGTTCACTTGGGGGGAACATCTGTTTTAGAGCTAGAAATAGCAAG	265	314	172	57	69	68	214	136	313	406	277	193
TSR1-NRg-5	GGGAGCTGCGATTGGCAGGGCCTATTTATTTCACTTGGGTTTTAGAGCTAGAAATAGCAAG	357	297	212	298	427	414	156	134	157	146	166	165
TSR1-NRg-7	GGGAGCTGCGATTGGCAGTTTCACTTGGGGGGAACATCGTTTTAGAGCTAGAAATAGCAAG	510	638	485	159	218	231	497	381	592	902	721	544
TSR1-NRg-6	GGGAGCTGCGATTGGCAGGCCTATTTATTTCACTTGGGGTTTTAGAGCTAGAAATAGCAAG	415	555	327	475	438	445	481	351	703	238	236	180
COG4-TRg-2	GGGAGCTGCGATTGGCAGAAGGAATTGTGAAAAAAGTGGTTTTAGAGCTAGAAATAGCAAG	336	329	315	106	64	80	251	375	353	12	35	10
SSY1-TRg-4	GGGAGCTGCGATTGGCAGGGAAACAGGCGTGTGATAAGGTTTTAGAGCTAGAAATAGCAAG	420	420	222	562	703	501	417	316	468	1019	829	604
YMR290W-A-NRg-14	GGGAGCTGCGATTGGCAGTGGAGTGGCAAGAGAGTTAAGTTTTAGAGCTAGAAATAGCAAG	259	382	129	262	290	314	261	275	326	299	312	349
YMR290W-A-NRg-15	GGGAGCTGCGATTGGCAGGAATTCCATTCACAGACATTGTTTTAGAGCTAGAAATAGCAAG	657	401	456	649	698	695	401	579	626	1022	860	659
TFC3-NRg-2	GGGAGCTGCGATTGGCAGAAGAAAGTTATATGTGTGACGTTTTAGAGCTAGAAATAGCAAG	537	376	286	471	480	584	426	425	424	698	564	295
RRP14-TRg-2	GGGAGCTGCGATTGGCAGTCATCTCCGGTAAAGAAAAGGTTTTAGAGCTAGAAATAGCAAG	147	331	223	0	0	5	341	131	366	0	0	5
PET9-NRg-8	GGGAGCTGCGATTGGCAGTGAGAGTGGGGCCTTCTCATGTTTTAGAGCTAGAAATAGCAAG	533	598	536	729	662	726	555	390	595	1219	835	771
OKP1-NRg-5	GGGAGCTGCGATTGGCAGTGGACCGTATTGTGACTCTCGTTTTAGAGCTAGAAATAGCAAG	328	267	203	455	367	507	388	271	416	596	606	421
RPN3-TRg-11	GGGAGCTGCGATTGGCAGGTCATTATAGTTATTATCCCGTTTTAGAGCTAGAAATAGCAAG	516	399	401	634	582	675	469	468	513	950	835	537
PET111-NRg-5	GGGAGCTGCGATTGGCAGAAATATAATTATTACTCAACGTTTTAGAGCTAGAAATAGCAAG	335	278	210	518	346	399	242	198	397	285	247	161
YOR282W-NRg-14	GGGAGCTGCGATTGGCAGAATGGTGAAGAGGATGACGGGTTTTAGAGCTAGAAATAGCAAG	731	663	606	723	1051	706	746	601	836	1154	1084	816
YPR136C-NRg-10	GGGAGCTGCGATTGGCAGGGTAAATATGTTGTCACAGGGTTTTAGAGCTAGAAATAGCAAG	809	536	499	600	736	899	405	740	675	648	515	509
TAD2-NRg-1	GGGAGCTGCGATTGGCAGTCTATTTTAATAGAACCTTCGTTTTAGAGCTAGAAATAGCAAG	493	759	579	788	731	895	712	477	600	1215	1157	887
DOC1-NRg-1	GGGAGCTGCGATTGGCAGCTTTCTTTCTTTTATATAGAGTTTTAGAGCTAGAAATAGCAAG	319	295	209	370	512	427	333	348	414	670	546	386
TAD2-NRg-5	GGGAGCTGCGATTGGCAGCGGCGCGGCACCCGAGGAACGTTTTAGAGCTAGAAATAGCAAG	552	547	415	106	103	184	431	510	539	68	65	49
YLR230W-NRg-3	GGGAGCTGCGATTGGCAGGAAGTACATCACCATTGTCCGTTTTAGAGCTAGAAATAGCAAG	313	421	235	319	452	402	337	246	424	501	557	432
YLR230W-NRg-1	GGGAGCTGCGATTGGCAGTCCTTCTACTGATGTATTTTGTTTTAGAGCTAGAAATAGCAAG	511	535	423	668	549	747	571	420	600	658	628	318
YLR230W-NRg-6	GGGAGCTGCGATTGGCAGTCGGTACGCAGATTGATCTAGTTTTAGAGCTAGAAATAGCAAG	143	291	239	312	269	277	272	210	316	555	572	399
YLR230W-NRg-4	GGGAGCTGCGATTGGCAGTTGTCCAGGTGTACCATGCCGTTTTAGAGCTAGAAATAGCAAG	711	783	647	997	831	1036	653	531	658	1793	1360	861
TRR1-NRg-4	GGGAGCTGCGATTGGCAGGGGTCCACTCTTATACGCGTGTTTTAGAGCTAGAAATAGCAAG	281	207	249	256	208	234	202	321	488	158	138	95
TRR1-NRg-6	GGGAGCTGCGATTGGCAGAAACCCGCCCCCAAATGGCTGTTTTAGAGCTAGAAATAGCAAG	321	409	278	414	422	569	389	261	425	638	568	307
TRR1-NRg-2	GGGAGCTGCGATTGGCAGTCTTGAAACCTCGAGCAGTTGTTTTAGAGCTAGAAATAGCAAG	201	272	190	252	369	328	356	262	282	351	277	261
BET4-TRg-7	GGGAGCTGCGATTGGCAGTGTGACATTAAATGTGCTATGTTTTAGAGCTAGAAATAGCAAG	175	327	275	323	380	463	331	247	365	704	430	287
YJL015C-NRg-7	GGGAGCTGCGATTGGCAGAAAGATGTTATTGGATCCTAGTTTTAGAGCTAGAAATAGCAAG	209	381	248	350	330	541	304	343	358	407	341	330
YJL015C-NRg-8	GGGAGCTGCGATTGGCAGAAGATGTTATTGGATCCTATGTTTTAGAGCTAGAAATAGCAAG	16	6	2	17	22	22	0	0	0	0	0	0
UGP1-NRg-11	GGGAGCTGCGATTGGCAGCGCGTCAGGCTGTTCGAGAAGTTTTAGAGCTAGAAATAGCAAG	694	620	348	446	576	657	569	582	681	1059	833	605
SDH2-NRg-5	GGGAGCTGCGATTGGCAGATTTCTAAGGCATGGTCGTGGTTTTAGAGCTAGAAATAGCAAG	605	715	491	867	901	804	658	793	878	1110	1031	605
NBP35-NRg-3	GGGAGCTGCGATTGGCAGTTAAAGAATAATAAGATGAAGTTTTAGAGCTAGAAATAGCAAG	373	493	377	639	514	813	545	362	547	343	334	179
MSS51-NRg-1	GGGAGCTGCGATTGGCAGTGTAAAAAAACTACAACCAAGTTTTAGAGCTAGAAATAGCAAG	97	122	125	118	148	171	99	81	100	83	66	98
ATP14-NRg-1	GGGAGCTGCGATTGGCAGTCCTTATAACATCTGAGCAGGTTTTAGAGCTAGAAATAGCAAG	174	358	160	389	282	443	364	288	197	661	342	431
COX20-NRg-6	GGGAGCTGCGATTGGCAGCTATAATAAGCTTGCCTGCAGTTTTAGAGCTAGAAATAGCAAG	185	156	113	311	231	304	190	233	195	503	322	165
COX20-NRg-1	GGGAGCTGCGATTGGCAGCTGCTCGTTACGCACTGCTGGTTTTAGAGCTAGAAATAGCAAG	216	167	168	153	220	258	155	202	212	330	122	95
CWC2-NRg-2	GGGAGCTGCGATTGGCAGATCCAGCCTTCAATACATAAGTTTTAGAGCTAGAAATAGCAAG	232	254	165	352	338	392	219	248	319	47	21	6
SEC12-NRg-2	GGGAGCTGCGATTGGCAGAGAAATTAGACCAGACGCAGGTTTTAGAGCTAGAAATAGCAAG	509	510	369	403	597	690	399	267	554	757	750	467
KRE5-TRg-2	GGGAGCTGCGATTGGCAGAATTAACTAACTATATAACGGTTTTAGAGCTAGAAATAGCAAG	409	314	261	57	74	69	289	384	301	8	13	5
ERG13-TRg-5	GGGAGCTGCGATTGGCAGAGGCTCCATTCGGCCTCATCGTTTTAGAGCTAGAAATAGCAAG	461	505	421	340	372	406	444	435	567	512	640	502
SCC2-TRg-1	GGGAGCTGCGATTGGCAGACTTCGCTTAAAAAAAACACGTTTTAGAGCTAGAAATAGCAAG	233	299	272	87	46	19	310	329	356	0	0	0
MEF2-NRg-3	GGGAGCTGCGATTGGCAGGTTATCTCCCCTCTCACTAAGTTTTAGAGCTAGAAATAGCAAG	438	287	284	436	358	436	158	398	315	181	228	185
YOR282W-NRg-2	GGGAGCTGCGATTGGCAGAGATAAAGACTTGTCGGATTGTTTTAGAGCTAGAAATAGCAAG	338	447	232	572	644	503	381	310	351	711	769	589
YCL041C-NRg-4	GGGAGCTGCGATTGGCAGGGACGGTCAACCCCTTTCAGGTTTTAGAGCTAGAAATAGCAAG	441	380	320	598	420	554	360	524	487	1159	1102	565
YCL041C-NRg-5	GGGAGCTGCGATTGGCAGGACGGTCAACCCCTTTCAGGGTTTTAGAGCTAGAAATAGCAAG	590	566	484	587	759	839	527	386	756	976	620	733
REB1-TRg-4	GGGAGCTGCGATTGGCAGTGGCAAACCAAAGGCGGCCAGTTTTAGAGCTAGAAATAGCAAG	433	521	296	184	129	193	495	356	461	20	14	13
EXO84-NRg-2	GGGAGCTGCGATTGGCAGAGTCATCTATTTTCATGGAGGTTTTAGAGCTAGAAATAGCAAG	352	507	344	478	407	346	428	417	417	47	94	30
BET5-NRg-3	GGGAGCTGCGATTGGCAGAAAGGACAACATTTCGACTGGTTTTAGAGCTAGAAATAGCAAG	521	479	499	482	531	671	398	449	541	164	126	148
CCT4-NRg-4	GGGAGCTGCGATTGGCAGCAAATTATATAGCCTTAATTGTTTTAGAGCTAGAAATAGCAAG	305	277	219	403	463	457	274	358	246	672	484	409
YLR230W-TRg-11	GGGAGCTGCGATTGGCAGTGCGTACCGACGACCAGGCAGTTTTAGAGCTAGAAATAGCAAG	222	402	215	465	356	333	355	260	506	649	694	367
ENP1-NRg-3	GGGAGCTGCGATTGGCAGTTCGTCAATGTTGAAGAAGTGTTTTAGAGCTAGAAATAGCAAG	331	438	283	24	14	52	373	350	516	0	0	13
TIM44-TRg-6	GGGAGCTGCGATTGGCAGCCATGTTCAGTTACCCGGCCGTTTTAGAGCTAGAAATAGCAAG	288	330	223	343	350	411	69	54	82	156	74	83
RPS20-NRg-3	GGGAGCTGCGATTGGCAGTATCTTCATAAAAATAGTTGGTTTTAGAGCTAGAAATAGCAAG	333	440	369	462	473	531	430	232	488	603	521	462
TIM44-TRg-3	GGGAGCTGCGATTGGCAGGAAGACTGGTTGAGTAGCATGTTTTAGAGCTAGAAATAGCAAG	322	266	194	113	34	130	432	387	294	0	0	0
LSM5-NRg-7	GGGAGCTGCGATTGGCAGGGTAATAAAAGAGCAGGGTCGTTTTAGAGCTAGAAATAGCAAG	813	826	586	1107	918	1223	588	789	969	689	851	576
YPR136C-TRg-5	GGGAGCTGCGATTGGCAGTAAGTCTTTGCTAACTGTATGTTTTAGAGCTAGAAATAGCAAG	229	289	163	347	517	404	293	265	407	789	615	297
YPR136C-TRg-8	GGGAGCTGCGATTGGCAGTCATATTCGTGCTTGCTCGTGTTTTAGAGCTAGAAATAGCAAG	246	372	253	363	382	413	281	202	316	791	642	444
SLU7-TRg-4	GGGAGCTGCGATTGGCAGTTCCAGGTTCAAGTCCTGGCGTTTTAGAGCTAGAAATAGCAAG	353	344	207	311	444	534	319	193	424	777	336	342
YPL142C-NRg-3	GGGAGCTGCGATTGGCAGTTAGTAATGCAAAATATATAGTTTTAGAGCTAGAAATAGCAAG	215	285	140	222	272	244	320	210	253	10	13	9
RPL33A-NRg-13	GGGAGCTGCGATTGGCAGGACAGGATACGAGTTTAGGCGTTTTAGAGCTAGAAATAGCAAG	430	391	295	163	60	117	285	366	355	40	10	20
SSY1-NRg-4	GGGAGCTGCGATTGGCAGTAACTCTGTATTTGCAACCCGTTTTAGAGCTAGAAATAGCAAG	368	568	557	725	808	697	617	442	578	1376	1253	739
SAM35-NRg-7	GGGAGCTGCGATTGGCAGCAATTTGTCCCTATATAGGCGTTTTAGAGCTAGAAATAGCAAG	410	320	216	401	453	440	331	392	325	990	671	457
EBP2-NRg-1	GGGAGCTGCGATTGGCAGAGCTCATCTCATCTGTATTTGTTTTAGAGCTAGAAATAGCAAG	381	238	290	95	52	20	314	275	352	0	0	0
YCL041C-TRg-21	GGGAGCTGCGATTGGCAGAAGCTGAGTTGGGCACTGATGTTTTAGAGCTAGAAATAGCAAG	500	380	204	338	387	398	333	284	451	962	664	678
YCL041C-TRg-27	GGGAGCTGCGATTGGCAGTGATAGAGTTGTATTAGTGGGTTTTAGAGCTAGAAATAGCAAG	474	589	515	577	733	690	541	365	610	1155	853	798
YCL041C-TRg-26	GGGAGCTGCGATTGGCAGTTGTATTAGTGGTGGTGTTGGTTTTAGAGCTAGAAATAGCAAG	223	335	132	429	351	502	192	225	262	708	534	431
ATP2-NRg-7	GGGAGCTGCGATTGGCAGATATCCTTGCGCTGCTTGGCGTTTTAGAGCTAGAAATAGCAAG	208	317	252	274	308	355	144	211	311	0	25	0
ERG9-NRg-6	GGGAGCTGCGATTGGCAGAGAAAAAGGGCAAAGCAAATGTTTTAGAGCTAGAAATAGCAAG	581	545	369	69	64	23	578	424	569	38	41	71
ERG9-NRg-7	GGGAGCTGCGATTGGCAGAAAGGGCAAAGCAAATAGGAGTTTTAGAGCTAGAAATAGCAAG	771	801	628	49	88	78	858	829	925	272	141	183
CIA2-TRg-2	GGGAGCTGCGATTGGCAGTCTTCTCAGTCGCAATGCTTGTTTTAGAGCTAGAAATAGCAAG	607	599	526	835	892	884	611	438	679	1248	1049	797
UTP22-TRg-6	GGGAGCTGCGATTGGCAGGATTTAGGCAGGACCGGTGGGTTTTAGAGCTAGAAATAGCAAG	310	299	312	43	64	61	302	184	425	31	61	0
RCF2-NRg-7	GGGAGCTGCGATTGGCAGTTTTACCATTGTTTGGTTGTGTTTTAGAGCTAGAAATAGCAAG	618	822	624	747	969	981	712	498	855	1420	1350	939
CDC48-TRg-6	GGGAGCTGCGATTGGCAGACCGCCTTTTGCGCACTACCGTTTTAGAGCTAGAAATAGCAAG	188	241	250	71	116	114	296	249	285	251	210	152
CDC48-TRg-5	GGGAGCTGCGATTGGCAGCAACCCCTCGAATGTGAATTGTTTTAGAGCTAGAAATAGCAAG	398	311	286	101	78	121	262	292	463	8	6	3
CDC48-TRg-3	GGGAGCTGCGATTGGCAGTGTGAATTCGGTGGCAAAAAGTTTTAGAGCTAGAAATAGCAAG	233	241	247	283	261	233	174	180	249	32	20	47
YPR136C-TRg-10	GGGAGCTGCGATTGGCAGCAGTTAAGATTTCGTCATAAGTTTTAGAGCTAGAAATAGCAAG	391	350	186	439	528	431	374	327	473	699	497	420
CBF2-TRg-4	GGGAGCTGCGATTGGCAGCATTTGTTATGGGCTATAATGTTTTAGAGCTAGAAATAGCAAG	389	360	276	545	417	501	314	428	455	683	684	514
CBF2-TRg-3	GGGAGCTGCGATTGGCAGGATAGTGTATTCTTCTTGTTGTTTTAGAGCTAGAAATAGCAAG	709	853	475	1208	1053	1031	559	732	854	1636	1342	1246
RPN3-NRg-1	GGGAGCTGCGATTGGCAGCTACTGCTTTGTCTCTTTCTGTTTTAGAGCTAGAAATAGCAAG	286	174	176	222	296	192	186	190	303	222	146	86
SED5-TRg-8	GGGAGCTGCGATTGGCAGTGCTCTTTCTTTACCTTCACGTTTTAGAGCTAGAAATAGCAAG	1007	711	567	857	991	1219	785	820	982	1526	1446	1064
YBR089W-TRg-8	GGGAGCTGCGATTGGCAGTAGGAGCCAAGAAAAACTGTGTTTTAGAGCTAGAAATAGCAAG	597	857	619	967	839	925	819	503	912	1177	1083	716
PRE6-NRg-2	GGGAGCTGCGATTGGCAGGATGTCTTTTCTTTCCCTTCGTTTTAGAGCTAGAAATAGCAAG	357	278	172	528	239	346	407	340	396	70	96	90
PRE6-NRg-7	GGGAGCTGCGATTGGCAGCTTTAATCGTCAATGAACAAGTTTTAGAGCTAGAAATAGCAAG	609	522	484	922	638	661	606	659	714	860	804	577
YDR187C-NRg-8	GGGAGCTGCGATTGGCAGCCGGTCGTCGCTGCTAACCAGTTTTAGAGCTAGAAATAGCAAG	342	385	334	480	399	434	323	365	490	881	553	383
SHR3-TRg-2	GGGAGCTGCGATTGGCAGAAGGACAGATTTAAGTATTTGTTTTAGAGCTAGAAATAGCAAG	641	771	615	909	1040	1072	634	688	751	1571	1517	918
YDR187C-NRg-4	GGGAGCTGCGATTGGCAGTGGGTTTGAGATTGCGCGGAGTTTTAGAGCTAGAAATAGCAAG	460	649	421	704	510	673	540	394	528	1099	705	563
YDR187C-NRg-1	GGGAGCTGCGATTGGCAGCATCCGCGGATCATCACTGAGTTTTAGAGCTAGAAATAGCAAG	279	289	216	354	384	361	337	277	415	687	418	340
SPT5-NRg-5	GGGAGCTGCGATTGGCAGATAATAACAATTACGCATGCGTTTTAGAGCTAGAAATAGCAAG	211	197	166	404	381	299	205	340	283	339	492	242
THG1-NRg-1	GGGAGCTGCGATTGGCAGAGTAGAATCTTTGAACATTAGTTTTAGAGCTAGAAATAGCAAG	915	1091	702	1398	1068	1417	986	1123	1173	1799	1380	1077
CMC1-NRg-3	GGGAGCTGCGATTGGCAGCTATCATAGGTATAAATACAGTTTTAGAGCTAGAAATAGCAAG	368	244	232	168	180	175	272	290	374	0	0	0
YPR142C-NRg-9	GGGAGCTGCGATTGGCAGAACTCAAGTCAAGACAGAAAGTTTTAGAGCTAGAAATAGCAAG	699	563	315	583	612	629	431	434	589	1021	904	664
VPH2-TRg-9	GGGAGCTGCGATTGGCAGTGAGGTTTCCTATACCCTCGGTTTTAGAGCTAGAAATAGCAAG	560	822	744	992	1123	1099	671	783	951	1544	1430	929
MSS18-NRg-5	GGGAGCTGCGATTGGCAGGCATATATACAAGCGAAGAAGTTTTAGAGCTAGAAATAGCAAG	274	284	181	333	276	274	312	174	267	61	49	33
VPH2-TRg-2	GGGAGCTGCGATTGGCAGAAATGAAGAAAAGGTAAGATGTTTTAGAGCTAGAAATAGCAAG	814	748	425	695	663	738	691	557	673	274	218	220
YBL077W-TRg-2	GGGAGCTGCGATTGGCAGCGCCGAAAATAACCGGCCTCGTTTTAGAGCTAGAAATAGCAAG	388	304	226	474	377	258	292	364	381	569	417	270
SEC10-NRg-3	GGGAGCTGCGATTGGCAGTATGGATGTTTGAAGATACAGTTTTAGAGCTAGAAATAGCAAG	324	528	342	672	550	710	426	375	495	578	626	462
MTF2-TRg-5	GGGAGCTGCGATTGGCAGTTATTCAGAAAAATGTAATTGTTTTAGAGCTAGAAATAGCAAG	359	428	252	595	484	673	528	379	540	38	29	6
NUS1-TRg-6	GGGAGCTGCGATTGGCAGCCGCCGACGGATACCATCTTGTTTTAGAGCTAGAAATAGCAAG	374	372	263	381	316	416	379	330	392	924	468	429
VPS20-NRg-3	GGGAGCTGCGATTGGCAGTTTCGGTCTTTCTGCTCTTCGTTTTAGAGCTAGAAATAGCAAG	333	290	212	229	221	362	248	127	240	544	561	354
VMA21-TRg-4	GGGAGCTGCGATTGGCAGACCATCTTTTCTTCTTAATAGTTTTAGAGCTAGAAATAGCAAG	511	431	529	613	560	586	457	387	453	913	752	428
ALG14-TRg-1	GGGAGCTGCGATTGGCAGCGGCGGTTTATTATTGTATCGTTTTAGAGCTAGAAATAGCAAG	315	161	172	256	318	289	190	222	205	361	466	351
YEF3-NRg-4	GGGAGCTGCGATTGGCAGAGATGAGATAATTATACTCGGTTTTAGAGCTAGAAATAGCAAG	292	329	209	22	9	4	355	339	506	0	9	5
DAD1-TRg-10	GGGAGCTGCGATTGGCAGCTAGAACCATTGAGCGGAAAGTTTTAGAGCTAGAAATAGCAAG	625	486	308	667	780	768	458	589	705	777	504	436
RSM25-TRg-1	GGGAGCTGCGATTGGCAGTTGAAATTTCTTTGATACTTGTTTTAGAGCTAGAAATAGCAAG	166	238	184	365	348	506	169	214	313	23	6	0
YAH1-TRg-1	GGGAGCTGCGATTGGCAGAAAAAAACCTCATACGAAATGTTTTAGAGCTAGAAATAGCAAG	485	460	245	494	434	380	430	474	484	85	45	49
RSC9-NRg-18	GGGAGCTGCGATTGGCAGGGAAACAAGGAGGCGGTGAAGTTTTAGAGCTAGAAATAGCAAG	414	211	286	120	207	302	284	368	344	148	161	116
GRS1-TRg-3	GGGAGCTGCGATTGGCAGACATAATTTTACTTGCAATTGTTTTAGAGCTAGAAATAGCAAG	394	352	223	382	304	442	213	297	380	626	383	472
RSC9-NRg-16	GGGAGCTGCGATTGGCAGGGGAGAGGGAGGAAACAAGGGTTTTAGAGCTAGAAATAGCAAG	540	456	340	125	122	87	536	512	492	136	80	139
RSC9-NRg-17	GGGAGCTGCGATTGGCAGAGAGGGAGGAAACAAGGAGGGTTTTAGAGCTAGAAATAGCAAG	751	654	380	170	156	268	543	494	593	153	150	105
CCT4-TRg-5	GGGAGCTGCGATTGGCAGAGAGGTTGATATAGCTAAGTGTTTTAGAGCTAGAAATAGCAAG	568	593	303	92	76	53	520	411	805	0	17	9
CCT4-TRg-6	GGGAGCTGCGATTGGCAGAAGAGGTTGATATAGCTAAGGTTTTAGAGCTAGAAATAGCAAG	496	371	336	157	78	199	408	438	425	18	11	0
CCT4-TRg-1	GGGAGCTGCGATTGGCAGATGAATTGTAATTGGAGGTGGTTTTAGAGCTAGAAATAGCAAG	563	614	541	539	440	683	459	566	545	97	186	149
YDR187C-TRg-10	GGGAGCTGCGATTGGCAGTAGCACCGCATCCGTTACAAGTTTTAGAGCTAGAAATAGCAAG	454	438	440	763	564	728	545	391	599	1223	875	468
RPT1-NRg-6	GGGAGCTGCGATTGGCAGAGTTTTCGGGTGGCAAAATTGTTTTAGAGCTAGAAATAGCAAG	496	483	394	6	19	19	451	543	658	0	0	0
RPT1-NRg-7	GGGAGCTGCGATTGGCAGCTATACCTTTTCCTCTCGTCGTTTTAGAGCTAGAAATAGCAAG	405	400	292	630	582	627	380	409	584	1133	794	603
RPT1-NRg-4	GGGAGCTGCGATTGGCAGTGCATGCTAGTTTAGTTTTCGTTTTAGAGCTAGAAATAGCAAG	687	884	624	1091	839	900	788	601	948	949	1007	802
RPT1-NRg-1	GGGAGCTGCGATTGGCAGACTTCCTTGATTTATTACGAGTTTTAGAGCTAGAAATAGCAAG	468	560	382	552	640	624	505	537	575	1563	1155	1056
YGL074C-TRg-13	GGGAGCTGCGATTGGCAGTGTGACCGTATAGATTGGTTGTTTTAGAGCTAGAAATAGCAAG	379	523	343	622	721	600	354	473	514	1346	1000	714
MRPL25-TRg-5	GGGAGCTGCGATTGGCAGCATCGACTGGTGGTACACAAGTTTTAGAGCTAGAAATAGCAAG	509	444	369	575	493	489	414	321	502	701	674	426
SSL1-NRg-3	GGGAGCTGCGATTGGCAGGCGTAATAGACAGGTTTTATGTTTTAGAGCTAGAAATAGCAAG	304	238	209	324	350	293	277	295	337	285	281	202
YLR458W-TRg-2	GGGAGCTGCGATTGGCAGCCATATAAGAAGGTCTTCCCGTTTTAGAGCTAGAAATAGCAAG	357	369	189	407	469	386	248	393	474	581	344	323
YJR023C-TRg-10	GGGAGCTGCGATTGGCAGCGAAGCCATCGATTATTTGAGTTTTAGAGCTAGAAATAGCAAG	0	12	15	27	19	11	0	0	0	0	0	0
YBL073W-TRg-3	GGGAGCTGCGATTGGCAGTTTCTTCCATCATTTTGTAAGTTTTAGAGCTAGAAATAGCAAG	597	740	525	727	682	952	580	390	682	1080	1100	693
YBL073W-TRg-1	GGGAGCTGCGATTGGCAGCCAGTAGCCATACCTCATGCGTTTTAGAGCTAGAAATAGCAAG	319	356	138	248	298	241	214	286	282	750	424	263
SEC4-TRg-7	GGGAGCTGCGATTGGCAGAAATCAATTTTGAGGAAAACGTTTTAGAGCTAGAAATAGCAAG	666	568	439	725	591	685	540	508	644	371	397	289
YLR458W-NRg-11	GGGAGCTGCGATTGGCAGGGTAGTTCTGACGGGTCGAGGTTTTAGAGCTAGAAATAGCAAG	162	423	349	393	382	357	241	270	420	578	595	351
YBL073W-NRg-11	GGGAGCTGCGATTGGCAGTTGTTCACAACTTCAAGGAAGTTTTAGAGCTAGAAATAGCAAG	359	517	367	578	602	947	588	424	703	623	392	392
SMC2-TRg-1	GGGAGCTGCGATTGGCAGTGTTGCGTGGCTCTGATGATGTTTTAGAGCTAGAAATAGCAAG	185	310	205	376	329	336	369	218	317	510	618	370
PUP1-TRg-1	GGGAGCTGCGATTGGCAGAGAAGGGTGATCAGTTGAGGGTTTTAGAGCTAGAAATAGCAAG	305	337	248	98	200	199	271	374	408	0	0	0
RPN12-TRg-6	GGGAGCTGCGATTGGCAGAATTTTCTTTATTACCCTGTGTTTTAGAGCTAGAAATAGCAAG	357	308	262	426	487	487	489	359	430	1528	1407	938
ERG9-TRg-7	GGGAGCTGCGATTGGCAGGAGCAGCGAGAACACGACCAGTTTTAGAGCTAGAAATAGCAAG	405	348	429	327	496	540	358	435	440	496	407	267
HEM1-NRg-3	GGGAGCTGCGATTGGCAGAACGCATGGATCAGAACAATGTTTTAGAGCTAGAAATAGCAAG	563	511	250	791	711	649	437	522	622	28	5	20
SMC2-TRg-3	GGGAGCTGCGATTGGCAGATAGTGATTACCGTGTTGCGGTTTTAGAGCTAGAAATAGCAAG	896	794	681	1010	837	1154	837	785	928	2092	1459	1002
CDC33-NRg-2	GGGAGCTGCGATTGGCAGGACGAAAAAAATTTTCTTTTGTTTTAGAGCTAGAAATAGCAAG	480	516	303	591	669	727	411	489	610	540	581	624
HEM1-NRg-4	GGGAGCTGCGATTGGCAGATGGATCAGAACAATGGGCAGTTTTAGAGCTAGAAATAGCAAG	535	609	469	650	658	496	429	399	607	0	22	11
CDC34-TRg-3	GGGAGCTGCGATTGGCAGTTTTCCTTACACTTTCATTTGTTTTAGAGCTAGAAATAGCAAG	253	373	224	373	398	416	281	208	390	637	715	557
RPN3-TRg-8	GGGAGCTGCGATTGGCAGAATAGTTCCACTTTTCAGGCGTTTTAGAGCTAGAAATAGCAAG	722	738	590	544	514	491	655	604	693	201	170	115
RPN3-TRg-6	GGGAGCTGCGATTGGCAGCAAGAAAGAGACAAAGCAGTGTTTTAGAGCTAGAAATAGCAAG	405	380	238	28	6	21	360	381	376	0	10	0
RPN3-TRg-7	GGGAGCTGCGATTGGCAGAGTTCCACTTTTCAGGCAGGGTTTTAGAGCTAGAAATAGCAAG	506	337	388	333	357	382	423	346	606	55	75	22
RPN6-TRg-3	GGGAGCTGCGATTGGCAGGTTCCAAGGGTGGCAAATGTGTTTTAGAGCTAGAAATAGCAAG	560	416	418	54	17	22	317	345	416	2	9	0
RPN6-TRg-2	GGGAGCTGCGATTGGCAGAAGCAAAGATCCGTTAAATAGTTTTAGAGCTAGAAATAGCAAG	682	768	595	210	184	354	599	619	686	23	15	0
YDR053W-NRg-8	GGGAGCTGCGATTGGCAGGAAAGTTTGGAGTTACGAAAGTTTTAGAGCTAGAAATAGCAAG	220	316	132	217	273	301	223	165	286	207	188	161
DOP1-NRg-6	GGGAGCTGCGATTGGCAGTCACTTTTGATCACGTGCCTGTTTTAGAGCTAGAAATAGCAAG	604	523	505	484	595	810	576	467	920	959	849	612
DOP1-NRg-4	GGGAGCTGCGATTGGCAGCCGTTATAAACATAATTGGGGTTTTAGAGCTAGAAATAGCAAG	321	369	213	56	43	117	392	438	430	0	0	17
YDR187C-TRg-3	GGGAGCTGCGATTGGCAGGGAACTCTCTATCATTGGAAGTTTTAGAGCTAGAAATAGCAAG	717	647	365	620	428	562	543	521	656	1105	784	729
YDR187C-TRg-6	GGGAGCTGCGATTGGCAGCTTGGTTAGCAGCGACGACCGTTTTAGAGCTAGAAATAGCAAG	0	1	5	2	3	8	0	0	0	0	0	0
YDR187C-TRg-4	GGGAGCTGCGATTGGCAGCAGAAGGAACTCTCTATCATGTTTTAGAGCTAGAAATAGCAAG	594	469	344	511	551	606	425	481	500	995	854	683
YDR187C-TRg-5	GGGAGCTGCGATTGGCAGACGACCGGGCCACTTGCAGAGTTTTAGAGCTAGAAATAGCAAG	376	371	382	502	594	514	380	251	414	871	724	338
YDR187C-TRg-8	GGGAGCTGCGATTGGCAGCGTCAAGTCAGCGTCCACCTGTTTTAGAGCTAGAAATAGCAAG	493	383	260	509	438	550	376	424	494	1018	621	565
YHR050W-A-TRg-1	GGGAGCTGCGATTGGCAGGAGAAGATCCGCCACAAGAGGTTTTAGAGCTAGAAATAGCAAG	498	420	265	538	520	732	306	529	330	787	811	514
SSC1-TRg-3	GGGAGCTGCGATTGGCAGCCAACGCCGGCTCGACGCTTGTTTTAGAGCTAGAAATAGCAAG	234	169	154	111	32	84	143	208	195	0	0	0
SSC1-TRg-2	GGGAGCTGCGATTGGCAGGCTCGACGCTTGGGAACTTTGTTTTAGAGCTAGAAATAGCAAG	219	175	169	370	246	223	213	151	164	39	74	11
TAH11-NRg-4	GGGAGCTGCGATTGGCAGCAACGGCAGAGCTTTTCCATGTTTTAGAGCTAGAAATAGCAAG	556	333	330	509	468	432	395	421	427	947	608	580
YDR341C-TRg-3	GGGAGCTGCGATTGGCAGCAATTTTCACAATGCATCTAGTTTTAGAGCTAGAAATAGCAAG	352	234	206	48	25	27	358	251	319	2	0	0
YDR526C-NRg-5	GGGAGCTGCGATTGGCAGCATATGAGGAGAACGAGGCCGTTTTAGAGCTAGAAATAGCAAG	491	394	299	596	484	585	389	348	451	897	680	505
CSF1-TRg-7	GGGAGCTGCGATTGGCAGACTCCCCACTATAAAGCTGTGTTTTAGAGCTAGAAATAGCAAG	531	396	416	544	552	605	416	395	535	1043	760	464
SKP1-NRg-5	GGGAGCTGCGATTGGCAGATTCAGAGATTAAGGCTTGAGTTTTAGAGCTAGAAATAGCAAG	589	547	335	568	703	593	511	594	620	1139	989	629
TSR1-TRg-3	GGGAGCTGCGATTGGCAGTGGGTGTTAAAATGTACGGAGTTTTAGAGCTAGAAATAGCAAG	475	607	432	771	732	816	415	501	682	629	327	241
RSM10-TRg-12	GGGAGCTGCGATTGGCAGTTATTAACAGCAGAGAGATTGTTTTAGAGCTAGAAATAGCAAG	546	698	589	892	807	973	620	547	844	1203	933	895
TSR1-TRg-5	GGGAGCTGCGATTGGCAGAAATAGGCCTACTTAGGACTGTTTTAGAGCTAGAAATAGCAAG	449	521	570	260	356	441	383	462	699	1071	904	726
TSR1-TRg-4	GGGAGCTGCGATTGGCAGGGACTGGGTGTTAAAATGTAGTTTTAGAGCTAGAAATAGCAAG	488	584	355	13	20	22	467	460	551	0	0	2
CFD1-TRg-10	GGGAGCTGCGATTGGCAGCAATTACAAAGCGATAATTAGTTTTAGAGCTAGAAATAGCAAG	230	199	205	374	312	313	177	181	254	353	286	253
ATP23-TRg-8	GGGAGCTGCGATTGGCAGGTTCGTCATATGATAATGCTGTTTTAGAGCTAGAAATAGCAAG	350	325	158	416	504	475	328	271	313	857	468	362
DAD1-TRg-9	GGGAGCTGCGATTGGCAGTGAGCGGAAAGGGCCACCTCGTTTTAGAGCTAGAAATAGCAAG	250	271	179	301	259	360	220	159	267	179	71	67
DAD1-TRg-8	GGGAGCTGCGATTGGCAGGAGCGGAAAGGGCCACCTCCGTTTTAGAGCTAGAAATAGCAAG	330	173	163	220	238	289	273	249	272	29	10	4
MDM1-NRg-7	GGGAGCTGCGATTGGCAGGTCCGCAGTATAGCAACAAAGTTTTAGAGCTAGAAATAGCAAG	486	522	305	457	412	575	378	377	502	614	392	338
YJL202C-NRg-6	GGGAGCTGCGATTGGCAGTGGTAGCGTGAAAGAAGGCCGTTTTAGAGCTAGAAATAGCAAG	381	595	275	462	688	568	442	430	638	495	469	323
FUM1-TRg-9	GGGAGCTGCGATTGGCAGTACCATATTGGAGAGGCTTCGTTTTAGAGCTAGAAATAGCAAG	847	882	644	1243	1492	1198	1024	905	986	1948	1595	1050
AAR2-NRg-4	GGGAGCTGCGATTGGCAGTGTGTCCTTTCTTCATCTCTGTTTTAGAGCTAGAAATAGCAAG	549	616	548	705	596	947	668	445	730	1460	1296	810
AAR2-NRg-3	GGGAGCTGCGATTGGCAGCCAGCGATAAGGAGGATCTTGTTTTAGAGCTAGAAATAGCAAG	9	41	38	28	30	62	45	41	60	24	18	12
YJL032W-NRg-11	GGGAGCTGCGATTGGCAGTCATCATCAACTGAATTGGAGTTTTAGAGCTAGAAATAGCAAG	807	959	716	1200	1252	1192	886	698	1101	1667	1561	1076
RBA50-NRg-4	GGGAGCTGCGATTGGCAGAGAAAGAAATGAAAAAAAAAGTTTTAGAGCTAGAAATAGCAAG	147	134	104	151	320	227	127	262	173	62	61	50
MIM2-NRg-18	GGGAGCTGCGATTGGCAGGCTCAACGGGTTTAGTTCCGGTTTTAGAGCTAGAAATAGCAAG	685	658	540	624	802	987	534	511	665	1383	1225	773
SHY1-TRg-2	GGGAGCTGCGATTGGCAGACGCCGACTACTGAAAACAGGTTTTAGAGCTAGAAATAGCAAG	261	217	247	507	457	414	258	191	312	12	5	0
NUT2-NRg-8	GGGAGCTGCGATTGGCAGGGATAAAAGAGAATGGTGGGGTTTTAGAGCTAGAAATAGCAAG	390	316	236	240	289	389	272	242	409	12	17	5
SEC63-TRg-3	GGGAGCTGCGATTGGCAGATTGGTCACTCGTTACGGAAGTTTTAGAGCTAGAAATAGCAAG	677	632	406	79	44	25	342	468	417	32	3	21
NUT2-NRg-1	GGGAGCTGCGATTGGCAGTATTTGCCTCTTTCTCAAACGTTTTAGAGCTAGAAATAGCAAG	252	487	310	587	449	503	366	268	356	904	558	389
TTI1-TRg-2	GGGAGCTGCGATTGGCAGATATACTATAGTACATGTTTGTTTTAGAGCTAGAAATAGCAAG	348	285	179	323	290	347	268	303	467	217	174	129
YPR177C-NRg-10	GGGAGCTGCGATTGGCAGTGGTTGTCGCAACGGGAAGCGTTTTAGAGCTAGAAATAGCAAG	310	253	211	266	333	410	265	201	314	499	315	261
MRM1-TRg-2	GGGAGCTGCGATTGGCAGAAAAATATAGAGTGTACTAGGTTTTAGAGCTAGAAATAGCAAG	60	66	36	148	58	46	23	90	63	26	32	32
YGL239C-TRg-1	GGGAGCTGCGATTGGCAGATCAGTTCTACGTTGTTAGCGTTTTAGAGCTAGAAATAGCAAG	279	356	343	380	372	418	282	273	360	783	489	416
SLD7-TRg-9	GGGAGCTGCGATTGGCAGTGCCAGGTTCGGGCGAAAAGGTTTTAGAGCTAGAAATAGCAAG	218	235	207	128	120	195	297	121	449	130	171	63
YGL239C-TRg-8	GGGAGCTGCGATTGGCAGCATATCATCATTACTCAATCGTTTTAGAGCTAGAAATAGCAAG	760	621	494	693	742	735	514	776	678	1476	1414	805
SNU13-NRg-2	GGGAGCTGCGATTGGCAGTGCAATAATCAGTATGGTCCGTTTTAGAGCTAGAAATAGCAAG	699	891	626	803	969	876	787	813	782	504	444	386
COX15-NRg-2	GGGAGCTGCGATTGGCAGGGAAAGATCAATAATTCAAAGTTTTAGAGCTAGAAATAGCAAG	301	275	177	332	507	321	215	302	352	323	409	312
NSE5-TRg-3	GGGAGCTGCGATTGGCAGTGCATTTTACCTTCCCAATGGTTTTAGAGCTAGAAATAGCAAG	400	354	286	403	459	608	441	290	386	303	198	143
NHX1-TRg-2	GGGAGCTGCGATTGGCAGTTCTAGCTACTCTAAGATAAGTTTTAGAGCTAGAAATAGCAAG	451	446	390	589	609	589	422	312	433	308	242	194
SEC7-NRg-5	GGGAGCTGCGATTGGCAGGAAAATATTTTATATTTCTCGTTTTAGAGCTAGAAATAGCAAG	400	282	301	384	477	424	342	284	381	594	506	357
EPL1-TRg-2	GGGAGCTGCGATTGGCAGTTGTACTATTACATATCACAGTTTTAGAGCTAGAAATAGCAAG	261	348	230	322	371	416	336	228	337	498	396	336
FOL1-TRg-4	GGGAGCTGCGATTGGCAGGAACGCATTAGCAATAGCGCGTTTTAGAGCTAGAAATAGCAAG	418	256	257	252	257	179	281	331	291	166	82	41
AIM26-NRg-12	GGGAGCTGCGATTGGCAGGAAGGGAGAACCTGACCTACGTTTTAGAGCTAGAAATAGCAAG	513	642	489	634	649	822	589	659	672	740	707	433
SLD7-TRg-11	GGGAGCTGCGATTGGCAGTCTGTTTGCTTTGCCAGGTTGTTTTAGAGCTAGAAATAGCAAG	310	300	336	404	317	483	265	176	346	626	472	356
SLD7-TRg-10	GGGAGCTGCGATTGGCAGCTGTTTGCTTTGCCAGGTTCGTTTTAGAGCTAGAAATAGCAAG	304	337	219	305	329	451	265	299	355	592	488	326
CBP3-NRg-6	GGGAGCTGCGATTGGCAGCCAGTCAGACGCCCTGAAATGTTTTAGAGCTAGAAATAGCAAG	206	302	171	255	349	251	174	207	341	361	207	169
YCS4-TRg-5	GGGAGCTGCGATTGGCAGGGCCTTTGTCAATTGCACTTGTTTTAGAGCTAGAAATAGCAAG	554	359	369	511	629	353	342	447	472	218	202	179
YLR230W-NRg-12	GGGAGCTGCGATTGGCAGTGTTCGGCACTAACACAACGGTTTTAGAGCTAGAAATAGCAAG	296	294	344	475	331	324	277	275	314	864	630	441
YLR230W-NRg-10	GGGAGCTGCGATTGGCAGTTACATCAGAACAAGGTTCCGTTTTAGAGCTAGAAATAGCAAG	411	336	335	527	525	387	300	341	423	747	572	500
RPS31-NRg-8	GGGAGCTGCGATTGGCAGCAGGATGCACGGAGGTAAACGTTTTAGAGCTAGAAATAGCAAG	358	298	181	15	48	32	249	294	340	12	9	1
TIM44-NRg-2	GGGAGCTGCGATTGGCAGTTCTTTGACATATATGACTGGTTTTAGAGCTAGAAATAGCAAG	184	292	165	215	154	139	228	168	331	0	0	0
OXA1-NRg-1	GGGAGCTGCGATTGGCAGACGTGAACAGATACGTATAGGTTTTAGAGCTAGAAATAGCAAG	380	292	257	360	563	489	332	296	330	0	8	0
YMR245W-NRg-7	GGGAGCTGCGATTGGCAGCAAAAAGATGAAAAAAGGGAGTTTTAGAGCTAGAAATAGCAAG	267	217	117	317	342	268	204	234	247	145	57	90
BUL1-TRg-1	GGGAGCTGCGATTGGCAGGAAGAGCCGCATAGTGATTAGTTTTAGAGCTAGAAATAGCAAG	351	277	268	333	340	423	202	286	392	399	316	222
PAN1-TRg-6	GGGAGCTGCGATTGGCAGAATCGCTTGTTATTATAAATGTTTTAGAGCTAGAAATAGCAAG	364	339	298	375	548	405	344	333	395	486	532	356
YMR290W-A-NRg-16	GGGAGCTGCGATTGGCAGCAGACATTTGGTATTGTCATGTTTTAGAGCTAGAAATAGCAAG	430	389	312	579	567	527	397	496	689	889	617	432
YJL202C-NRg-12	GGGAGCTGCGATTGGCAGGCCACAGGCACCATATTCACGTTTTAGAGCTAGAAATAGCAAG	793	745	735	757	858	892	770	533	860	1710	1354	857
MRPL4-NRg-2	GGGAGCTGCGATTGGCAGCCAGGGCTCGATAGCTTTCAGTTTTAGAGCTAGAAATAGCAAG	477	459	290	591	579	803	393	501	541	0	3	4
GPI16-TRg-5	GGGAGCTGCGATTGGCAGAGGCTCTGGATTGCCTATCCGTTTTAGAGCTAGAAATAGCAAG	245	233	175	192	272	416	259	237	283	338	317	261
RPR2-NRg-9	GGGAGCTGCGATTGGCAGGAGTACTATGAGTTCCGGTCGTTTTAGAGCTAGAAATAGCAAG	220	309	291	416	423	346	298	338	368	879	506	445
ACC1-NRg-3	GGGAGCTGCGATTGGCAGTTTCTGCGCTGTTTCGGGAAGTTTTAGAGCTAGAAATAGCAAG	351	523	311	356	451	552	411	350	544	944	1018	532
FAS2-NRg-4	GGGAGCTGCGATTGGCAGCAGTTAACAAGTTATATATGGTTTTAGAGCTAGAAATAGCAAG	314	264	216	225	168	207	330	264	377	75	34	33
SLU7-TRg-10	GGGAGCTGCGATTGGCAGTCTTGTTCCTCGTGGCCCAAGTTTTAGAGCTAGAAATAGCAAG	408	459	348	590	396	680	462	325	645	755	545	411
MYO1-TRg-6	GGGAGCTGCGATTGGCAGTTCTTACCCTCCTTGGAATTGTTTTAGAGCTAGAAATAGCAAG	231	339	319	290	327	300	185	244	424	72	61	58
YJL202C-TRg-6	GGGAGCTGCGATTGGCAGCATTACCAATCGATCCATGAGTTTTAGAGCTAGAAATAGCAAG	78	60	61	64	105	81	77	92	109	143	155	82
YJL202C-TRg-1	GGGAGCTGCGATTGGCAGACCAATAGTATTATCCAGTAGTTTTAGAGCTAGAAATAGCAAG	599	606	472	508	612	501	448	386	669	363	356	220
MIS1-NRg-2	GGGAGCTGCGATTGGCAGGAACCGCTGCAACATTATTTGTTTTAGAGCTAGAAATAGCAAG	502	423	359	674	643	819	434	537	604	848	562	431
HSP10-NRg-5	GGGAGCTGCGATTGGCAGTCACACGAATGAGAATTGGGGTTTTAGAGCTAGAAATAGCAAG	303	350	283	242	302	405	328	207	495	29	8	21
INO80-NRg-6	GGGAGCTGCGATTGGCAGCTACGTTGGGCACGTCTAAGGTTTTAGAGCTAGAAATAGCAAG	856	548	378	713	798	754	518	591	733	1285	1062	607
MIM2-TRg-8	GGGAGCTGCGATTGGCAGACCCGTTGAGCAGTGCCCCGGTTTTAGAGCTAGAAATAGCAAG	309	352	293	449	589	667	320	372	495	785	615	536
MIM2-TRg-4	GGGAGCTGCGATTGGCAGGCGCCTCGTTTGGACCCCGAGTTTTAGAGCTAGAAATAGCAAG	369	401	319	407	457	400	339	366	555	52	114	71
MIM2-TRg-5	GGGAGCTGCGATTGGCAGTCACGAAACCGCGCCTCGTTGTTTTAGAGCTAGAAATAGCAAG	337	256	224	296	299	350	225	145	301	700	417	368
SAM35-TRg-1	GGGAGCTGCGATTGGCAGCTTGTATGTCGTCTCATATAGTTTTAGAGCTAGAAATAGCAAG	317	176	136	215	231	278	149	184	194	112	137	111
SAM35-TRg-7	GGGAGCTGCGATTGGCAGACGCCCGGCAGTAGCGATGAGTTTTAGAGCTAGAAATAGCAAG	406	426	375	541	510	606	348	391	378	759	844	551
OPI9-TRg-15	GGGAGCTGCGATTGGCAGATCTCAGCAAGAAATGGTAAGTTTTAGAGCTAGAAATAGCAAG	394	652	332	639	539	544	371	361	598	758	791	730
SMT3-NRg-6	GGGAGCTGCGATTGGCAGTATCACATGATCAAAGAGTTGTTTTAGAGCTAGAAATAGCAAG	827	949	636	1102	1212	1279	1033	631	1045	2103	1760	1359
SRM1-TRg-6	GGGAGCTGCGATTGGCAGGTTTCGCGAGGACCTCTCGAGTTTTAGAGCTAGAAATAGCAAG	328	324	248	237	208	379	173	232	274	264	390	194
YDL152W-NRg-12	GGGAGCTGCGATTGGCAGAATGCCTGGGGGTCCACAAAGTTTTAGAGCTAGAAATAGCAAG	631	652	383	782	897	800	689	767	686	1364	1069	799
YDL152W-NRg-13	GGGAGCTGCGATTGGCAGTCCACAAAAGGAGAATATTAGTTTTAGAGCTAGAAATAGCAAG	331	526	391	491	659	624	407	367	584	535	427	337
YDL152W-NRg-10	GGGAGCTGCGATTGGCAGTTAGACAACGAGAATGCCTGGTTTTAGAGCTAGAAATAGCAAG	258	277	263	380	365	521	257	316	262	633	552	349
YDL152W-NRg-14	GGGAGCTGCGATTGGCAGCCACAAAAGGAGAATATTATGTTTTAGAGCTAGAAATAGCAAG	571	554	393	631	664	726	410	444	660	310	259	146
YJR012C-NRg-15	GGGAGCTGCGATTGGCAGTATAATGAAGCTTTTGAACCGTTTTAGAGCTAGAAATAGCAAG	302	207	206	294	435	388	312	164	387	677	694	398
YJR012C-NRg-14	GGGAGCTGCGATTGGCAGTTATTTTCGATTTGGTTACTGTTTTAGAGCTAGAAATAGCAAG	758	876	630	1171	1022	1161	845	776	959	1900	1770	1246
YJR012C-NRg-13	GGGAGCTGCGATTGGCAGGTTATTTTCGATTTGGTTACGTTTTAGAGCTAGAAATAGCAAG	260	378	294	390	372	346	304	358	554	462	717	437
YJR012C-NRg-12	GGGAGCTGCGATTGGCAGCATATTTGTTATTTTCGATTGTTTTAGAGCTAGAAATAGCAAG	548	377	289	564	494	528	433	495	511	936	797	587
SPC19-TRg-5	GGGAGCTGCGATTGGCAGTTTCATTATGTATTTATTATGTTTTAGAGCTAGAAATAGCAAG	122	276	183	90	64	134	154	214	267	24	16	13
PPT2-TRg-4	GGGAGCTGCGATTGGCAGTCAAGAATAATTTCTTAATCGTTTTAGAGCTAGAAATAGCAAG	485	525	364	658	646	880	453	248	698	933	780	552
SUI1-TRg-6	GGGAGCTGCGATTGGCAGATTATCACCAATAACGGGTCGTTTTAGAGCTAGAAATAGCAAG	501	324	216	121	75	127	319	375	386	52	74	35
NAF1-TRg-3	GGGAGCTGCGATTGGCAGAAGATGGTAGGATGATAGGTGTTTTAGAGCTAGAAATAGCAAG	334	294	203	74	131	90	324	189	303	0	8	32
YMR290W-A-NRg-3	GGGAGCTGCGATTGGCAGAAGGACTATCCCACCTCTTTGTTTTAGAGCTAGAAATAGCAAG	666	647	459	681	823	728	749	641	699	1191	972	808
YMR290W-A-NRg-4	GGGAGCTGCGATTGGCAGACTATCCCACCTCTTTTGGCGTTTTAGAGCTAGAAATAGCAAG	355	292	245	335	313	383	291	205	209	688	539	374
SEC16-TRg-5	GGGAGCTGCGATTGGCAGTGGCAGGTTACACAAGATTTGTTTTAGAGCTAGAAATAGCAAG	439	550	352	590	547	741	341	352	521	1287	800	640
SEC16-TRg-6	GGGAGCTGCGATTGGCAGTACGGAAAAGGTTAATTGGCGTTTTAGAGCTAGAAATAGCAAG	658	820	507	950	1062	1104	905	489	1038	208	268	211
SEC16-TRg-7	GGGAGCTGCGATTGGCAGGATATACGGAAAAGGTTAATGTTTTAGAGCTAGAAATAGCAAG	283	157	202	9	48	37	244	208	237	0	1	2
SCL1-TRg-5	GGGAGCTGCGATTGGCAGATGATATCACAATAGACGAAGTTTTAGAGCTAGAAATAGCAAG	623	536	327	225	248	237	477	330	564	1	0	0
TAH11-TRg-5	GGGAGCTGCGATTGGCAGTGGAAAAGCTCTGCCGTTGTGTTTTAGAGCTAGAAATAGCAAG	554	580	442	703	707	733	467	474	638	1196	857	738
FAS2-NRg-6	GGGAGCTGCGATTGGCAGACCGTGCCTTAGTGAGATTTGTTTTAGAGCTAGAAATAGCAAG	868	790	731	822	624	833	786	684	896	17	10	24
OST1-TRg-2	GGGAGCTGCGATTGGCAGTGTTACTCTTCTTCGCGAGCGTTTTAGAGCTAGAAATAGCAAG	362	483	291	519	467	627	417	386	477	769	748	570
OST1-TRg-3	GGGAGCTGCGATTGGCAGTAGGAATTGACTCAAGGAAAGTTTTAGAGCTAGAAATAGCAAG	531	538	352	574	555	629	482	360	530	752	557	491
PCP1-NRg-1	GGGAGCTGCGATTGGCAGATACTTCCAGACAAGAATTTGTTTTAGAGCTAGAAATAGCAAG	354	550	343	639	735	627	370	372	540	1074	798	517
NOP19-TRg-5	GGGAGCTGCGATTGGCAGGGCATTGGAAGTAACCGTAGGTTTTAGAGCTAGAAATAGCAAG	370	253	134	234	224	213	121	288	281	434	323	269
HSP60-NRg-3	GGGAGCTGCGATTGGCAGTGTCCGTCTGGATTCTGCTCGTTTTAGAGCTAGAAATAGCAAG	326	359	291	411	461	599	305	298	369	96	59	46
HSP60-NRg-2	GGGAGCTGCGATTGGCAGTATATACATGAATGTCCGTCGTTTTAGAGCTAGAAATAGCAAG	241	373	157	466	364	414	263	213	302	241	135	110
SLD2-NRg-5	GGGAGCTGCGATTGGCAGGGATATGTGAAAATGCTCTTGTTTTAGAGCTAGAAATAGCAAG	328	291	185	261	421	463	208	244	326	130	50	48
HSP60-NRg-4	GGGAGCTGCGATTGGCAGGTCCGTCTGGATTCTGCTCCGTTTTAGAGCTAGAAATAGCAAG	415	404	264	515	465	605	415	416	419	31	27	39
RPT5-NRg-5	GGGAGCTGCGATTGGCAGTTTGCCACCACATATTGGCCGTTTTAGAGCTAGAAATAGCAAG	296	254	155	222	394	341	166	206	369	707	725	322
VPS1-TRg-1	GGGAGCTGCGATTGGCAGGCCGGGTCACCCAAAGACTTGTTTTAGAGCTAGAAATAGCAAG	213	233	124	0	0	0	168	262	296	0	0	0
YGL074C-NRg-1	GGGAGCTGCGATTGGCAGAGATATTATTAACCCCTCATGTTTTAGAGCTAGAAATAGCAAG	183	245	197	464	372	438	235	385	281	300	237	190
YLR317W-NRg-4	GGGAGCTGCGATTGGCAGGATCGGCGAGGAATATCCTGGTTTTAGAGCTAGAAATAGCAAG	546	492	470	502	539	643	515	333	535	1208	894	648
YLR317W-NRg-9	GGGAGCTGCGATTGGCAGTCCTGTGGGGCAGGTTGACCGTTTTAGAGCTAGAAATAGCAAG	482	538	384	715	627	715	431	293	632	1160	873	581
ADE13-NRg-2	GGGAGCTGCGATTGGCAGTGAAGTATAATTGTTTTATAGTTTTAGAGCTAGAAATAGCAAG	261	480	365	531	415	505	289	263	510	814	744	479
YLR379W-TRg-8	GGGAGCTGCGATTGGCAGTGGGCAATCCGAGGTCCGAAGTTTTAGAGCTAGAAATAGCAAG	263	248	219	296	227	373	97	166	298	62	68	29
YER077C-TRg-4	GGGAGCTGCGATTGGCAGTTAGAAAATGTCATGCAAAAGTTTTAGAGCTAGAAATAGCAAG	423	593	450	486	636	833	565	456	755	399	558	408
RIB3-TRg-4	GGGAGCTGCGATTGGCAGGCTTCGAGGCGGGTGAGCATGTTTTAGAGCTAGAAATAGCAAG	248	170	150	90	46	58	246	266	209	194	126	84
YLR379W-TRg-7	GGGAGCTGCGATTGGCAGGGGCAATCCGAGGTCCGAAGGTTTTAGAGCTAGAAATAGCAAG	470	560	381	325	243	299	469	485	647	137	138	68
YLR379W-TRg-6	GGGAGCTGCGATTGGCAGTACCTGTCATGACGACCACAGTTTTAGAGCTAGAAATAGCAAG	410	479	439	684	718	858	478	384	853	1320	962	629
CBP2-TRg-6	GGGAGCTGCGATTGGCAGGAATCCAAGATTGGTGTGTAGTTTTAGAGCTAGAAATAGCAAG	353	370	180	373	451	496	246	231	391	425	318	253
RPC11-NRg-2	GGGAGCTGCGATTGGCAGTCGGATTTGAAAATGTTAATGTTTTAGAGCTAGAAATAGCAAG	485	582	518	780	699	774	532	386	623	603	456	415
YGL074C-NRg-2	GGGAGCTGCGATTGGCAGTCCGCAGTCAGCAGCATCGCGTTTTAGAGCTAGAAATAGCAAG	231	388	325	426	297	515	403	235	519	984	758	502
ORC6-TRg-1	GGGAGCTGCGATTGGCAGTGTTTACGTTAGTAAGAAATGTTTTAGAGCTAGAAATAGCAAG	202	386	269	51	34	0	270	356	382	36	9	9
NCB2-NRg-3	GGGAGCTGCGATTGGCAGAAAACCGCTTCCATTTATATGTTTTAGAGCTAGAAATAGCAAG	620	563	327	203	169	209	589	453	576	30	41	13
PRP43-TRg-1	GGGAGCTGCGATTGGCAGTAATATTTAACACGTTTACGGTTTTAGAGCTAGAAATAGCAAG	284	351	360	477	453	639	338	345	528	121	125	108
FTR1-NRg-5	GGGAGCTGCGATTGGCAGGCAACACCAACTTAGAAATCGTTTTAGAGCTAGAAATAGCAAG	254	358	167	364	314	461	272	315	271	72	126	118
SDS22-NRg-8	GGGAGCTGCGATTGGCAGAGTAAAGTATAGTATTAACAGTTTTAGAGCTAGAAATAGCAAG	176	342	194	296	253	297	247	277	392	35	12	20
AAR2-TRg-9	GGGAGCTGCGATTGGCAGCACGAACACGAATATTTCAAGTTTTAGAGCTAGAAATAGCAAG	494	349	291	438	461	472	430	360	505	710	429	307
YDL196W-NRg-3	GGGAGCTGCGATTGGCAGGCAGGTATGTTGCATAGCAAGTTTTAGAGCTAGAAATAGCAAG	187	402	246	391	387	426	206	198	385	661	464	337
UTP22-TRg-14	GGGAGCTGCGATTGGCAGAATTATCGCGCCATCCATGAGTTTTAGAGCTAGAAATAGCAAG	281	279	182	244	314	305	253	318	351	335	503	265
MRPS17-NRg-5	GGGAGCTGCGATTGGCAGAGGTATAGACTCCTCCTTTTGTTTTAGAGCTAGAAATAGCAAG	803	635	515	845	870	793	658	712	770	1113	1253	762
YNR042W-NRg-7	GGGAGCTGCGATTGGCAGATCGCACTGTTAGCTGTCGCGTTTTAGAGCTAGAAATAGCAAG	514	437	359	466	575	737	434	429	481	1042	659	484
MIM1-NRg-4	GGGAGCTGCGATTGGCAGAAGTGTATGGCTGTTTCTTAGTTTTAGAGCTAGAAATAGCAAG	587	537	421	617	589	820	496	504	773	520	522	277
GPN3-TRg-1	GGGAGCTGCGATTGGCAGGCAAAAAATCTAAAATGATGGTTTTAGAGCTAGAAATAGCAAG	265	210	183	217	247	276	183	221	226	58	67	18
MIM1-NRg-9	GGGAGCTGCGATTGGCAGTTCCTCTTGTTCAGTGGTAGGTTTTAGAGCTAGAAATAGCAAG	717	628	395	473	713	755	637	541	729	1335	1105	653
MIM1-NRg-8	GGGAGCTGCGATTGGCAGATTCCTCTTGTTCAGTGGTAGTTTTAGAGCTAGAAATAGCAAG	427	350	308	356	434	595	395	327	417	778	776	498
NUD1-NRg-5	GGGAGCTGCGATTGGCAGCGCATAAGCCTTTTGGCGTTGTTTTAGAGCTAGAAATAGCAAG	758	680	496	709	802	1139	584	789	672	1411	1151	731
CKS1-TRg-5	GGGAGCTGCGATTGGCAGGCGGGTTATAAAAATATGTCGTTTTAGAGCTAGAAATAGCAAG	452	492	381	109	72	57	328	415	461	9	7	28
RRP9-TRg-3	GGGAGCTGCGATTGGCAGACGTTGAACATGATCTGAGCGTTTTAGAGCTAGAAATAGCAAG	241	374	267	106	169	245	280	364	440	29	55	32
YLR339C-TRg-2	GGGAGCTGCGATTGGCAGGATGTTCAACAAGTTCAACAGTTTTAGAGCTAGAAATAGCAAG	994	934	621	585	544	518	668	719	954	565	446	221
YJL032W-NRg-3	GGGAGCTGCGATTGGCAGGAAGCCTGTTCACTATAAGCGTTTTAGAGCTAGAAATAGCAAG	418	501	373	669	722	609	500	386	524	1164	779	562
YNL150W-TRg-1	GGGAGCTGCGATTGGCAGTCGGCATTTGCTGACTATTAGTTTTAGAGCTAGAAATAGCAAG	257	235	202	380	417	404	239	188	382	474	461	314
YJL032W-NRg-9	GGGAGCTGCGATTGGCAGTCCAAATCCTCCAAAGTTTGGTTTTAGAGCTAGAAATAGCAAG	540	576	451	795	842	861	547	374	526	1204	939	802
HEM12-NRg-4	GGGAGCTGCGATTGGCAGCGTGTATGATAGCGCCAAGAGTTTTAGAGCTAGAAATAGCAAG	670	616	406	568	605	798	599	633	814	1209	892	657
HYP2-TRg-3	GGGAGCTGCGATTGGCAGTTTTCGTCGTCGTCGTCGATGTTTTAGAGCTAGAAATAGCAAG	169	250	219	350	372	408	240	239	429	467	312	269
SMX3-TRg-1	GGGAGCTGCGATTGGCAGATGGTAAGAGCAAGAAACAAGTTTTAGAGCTAGAAATAGCAAG	618	607	444	23	27	35	428	611	643	16	3	0
SMX3-TRg-3	GGGAGCTGCGATTGGCAGAAACAACCGCTCTGCCGTCCGTTTTAGAGCTAGAAATAGCAAG	343	333	173	353	316	354	310	211	360	516	427	268
TEN1-NRg-2	GGGAGCTGCGATTGGCAGTGAATTATGTCCTAGAATAAGTTTTAGAGCTAGAAATAGCAAG	470	659	447	106	63	125	478	396	621	35	15	13
YDL196W-NRg-14	GGGAGCTGCGATTGGCAGGTGCTTATGCCAAAAAATCGGTTTTAGAGCTAGAAATAGCAAG	541	531	344	528	711	654	387	324	506	650	394	328
UTP9-TRg-2	GGGAGCTGCGATTGGCAGTATCATCGTCACTTACAACGGTTTTAGAGCTAGAAATAGCAAG	609	695	416	411	421	630	610	292	625	207	199	192
RFC5-NRg-2	GGGAGCTGCGATTGGCAGATCGCGTTAAAATATTCAAGGTTTTAGAGCTAGAAATAGCAAG	30	71	48	5	14	22	80	29	49	0	0	0
TBF1-NRg-8	GGGAGCTGCGATTGGCAGAGTCGGAATGAGGTCTCGCCGTTTTAGAGCTAGAAATAGCAAG	410	368	278	143	259	357	453	503	520	9	79	61
TBF1-NRg-4	GGGAGCTGCGATTGGCAGCAAGGAAGGGCAAAGCATTGGTTTTAGAGCTAGAAATAGCAAG	477	405	378	162	142	127	505	630	550	36	41	46
TBF1-NRg-7	GGGAGCTGCGATTGGCAGTAGTCGGAATGAGGTCTCGCGTTTTAGAGCTAGAAATAGCAAG	395	405	470	331	468	441	461	355	430	60	85	89
ESP1-TRg-4	GGGAGCTGCGATTGGCAGTTAGTTAGGACACGTTTCACGTTTTAGAGCTAGAAATAGCAAG	712	805	556	895	977	1216	564	754	834	1261	1219	904
ESP1-TRg-2	GGGAGCTGCGATTGGCAGACCTAGTAATAATTTAACCTGTTTTAGAGCTAGAAATAGCAAG	652	602	550	811	704	980	612	627	710	452	381	282
RPL42A-NRg-8	GGGAGCTGCGATTGGCAGCTGTGACCCAATCACTCTGCGTTTTAGAGCTAGAAATAGCAAG	259	300	258	437	423	295	326	288	379	553	408	307
RPL42A-NRg-2	GGGAGCTGCGATTGGCAGGATGCATTTGGACCACTTAAGTTTTAGAGCTAGAAATAGCAAG	281	445	262	102	97	152	277	312	430	112	185	105
RPL42A-NRg-7	GGGAGCTGCGATTGGCAGCCTGTGACCCAATCACTCTGGTTTTAGAGCTAGAAATAGCAAG	611	662	542	649	630	610	493	404	839	871	661	317
YOR282W-TRg-4	GGGAGCTGCGATTGGCAGTGTATTCAGGTTTGTTAATGGTTTTAGAGCTAGAAATAGCAAG	612	614	388	719	979	831	567	632	542	1091	1134	806
NFS1-TRg-1	GGGAGCTGCGATTGGCAGAATAGTAAGGCCATCGCCCAGTTTTAGAGCTAGAAATAGCAAG	208	185	197	197	296	278	212	234	248	116	31	34
YOR282W-TRg-6	GGGAGCTGCGATTGGCAGTTCATATTTCTTTCCCTGACGTTTTAGAGCTAGAAATAGCAAG	198	281	175	362	307	292	357	121	340	583	454	348
YOR282W-TRg-2	GGGAGCTGCGATTGGCAGTGGAACGTTCCTGTAATTTGGTTTTAGAGCTAGAAATAGCAAG	216	344	180	332	295	546	347	331	485	680	590	467
RPC34-TRg-1	GGGAGCTGCGATTGGCAGTTTTAAGTAACATCGCGCACGTTTTAGAGCTAGAAATAGCAAG	406	461	351	587	657	673	460	369	507	388	255	211
YLR140W-TRg-17	GGGAGCTGCGATTGGCAGCAATCGGATGGAGTTCAATGGTTTTAGAGCTAGAAATAGCAAG	314	299	270	335	240	339	186	317	353	244	219	148
RPL42A-TRg-2	GGGAGCTGCGATTGGCAGCTAGTACATGAGCGCGAAGGGTTTTAGAGCTAGAAATAGCAAG	471	375	378	74	62	72	433	609	757	199	133	105
NUD1-TRg-2	GGGAGCTGCGATTGGCAGAGAAGTGTTCAACAATATTCGTTTTAGAGCTAGAAATAGCAAG	653	644	408	835	671	823	528	824	635	1374	911	696
RPL42A-TRg-3	GGGAGCTGCGATTGGCAGGGGCTAGTACATGAGCGCGAGTTTTAGAGCTAGAAATAGCAAG	492	514	340	300	295	282	367	336	528	396	273	176
GCD11-TRg-2	GGGAGCTGCGATTGGCAGTTGCTCTCATGTCAGTAACCGTTTTAGAGCTAGAAATAGCAAG	483	441	359	498	592	643	389	310	488	630	633	411
OLE1-NRg-3	GGGAGCTGCGATTGGCAGGGAAACAGAAGTAGGAAAGAGTTTTAGAGCTAGAAATAGCAAG	511	370	228	276	296	349	289	308	390	25	11	18
YMR290W-A-TRg-4	GGGAGCTGCGATTGGCAGACATCCCTACCGGCCAAAAGGTTTTAGAGCTAGAAATAGCAAG	341	286	252	289	371	382	332	266	310	191	246	181
MSS4-TRg-1	GGGAGCTGCGATTGGCAGAACAAAGAAGCAAATACGGAGTTTTAGAGCTAGAAATAGCAAG	254	357	190	310	396	417	340	215	249	991	927	642
PRT1-NRg-7	GGGAGCTGCGATTGGCAGATCAAGTAATAATGATAAGAGTTTTAGAGCTAGAAATAGCAAG	305	356	371	362	391	468	289	294	360	663	503	424
STP22-TRg-6	GGGAGCTGCGATTGGCAGTTTCTTAAAGTATAGATAAAGTTTTAGAGCTAGAAATAGCAAG	345	539	413	247	271	284	395	403	491	58	38	38
GCD7-NRg-7	GGGAGCTGCGATTGGCAGTAGTTCAAAGCCTTTCATAAGTTTTAGAGCTAGAAATAGCAAG	369	283	253	422	542	316	317	338	283	457	428	328
RPG1-TRg-3	GGGAGCTGCGATTGGCAGCTGTCATAATTATCACCCACGTTTTAGAGCTAGAAATAGCAAG	232	190	168	281	263	312	169	131	251	517	413	234
MIM2-NRg-3	GGGAGCTGCGATTGGCAGCCGATCTTGCTTGTAACGGCGTTTTAGAGCTAGAAATAGCAAG	164	248	159	329	319	246	194	170	241	293	205	170
MIM2-NRg-6	GGGAGCTGCGATTGGCAGCCGGCCGTTAAATGGGCCTTGTTTTAGAGCTAGAAATAGCAAG	294	301	178	288	290	378	283	297	219	370	385	200
MIM2-NRg-8	GGGAGCTGCGATTGGCAGGGCCGTTAAATGGGCCTTCGGTTTTAGAGCTAGAAATAGCAAG	235	308	185	321	301	402	230	274	233	513	482	275
PET8-NRg-4	GGGAGCTGCGATTGGCAGAAAACAGCGCTCAGTAAGCGGTTTTAGAGCTAGAAATAGCAAG	674	417	335	434	531	597	354	439	558	867	632	477
IQG1-NRg-2	GGGAGCTGCGATTGGCAGGTTTTCTGATGTCAATAACAGTTTTAGAGCTAGAAATAGCAAG	553	517	478	436	475	594	525	554	533	303	349	262
PET8-NRg-2	GGGAGCTGCGATTGGCAGAATGATCTCATATATTCTCGGTTTTAGAGCTAGAAATAGCAAG	390	322	228	470	372	471	243	357	339	436	472	345
YBL077W-NRg-19	GGGAGCTGCGATTGGCAGAAAGGAAGGCGGAGTCGGAGGTTTTAGAGCTAGAAATAGCAAG	307	377	213	394	368	415	260	211	408	0	8	7
RRN7-TRg-5	GGGAGCTGCGATTGGCAGATATTATCAAACGGAAACTTGTTTTAGAGCTAGAAATAGCAAG	457	451	241	258	228	340	347	393	446	494	457	343
SOG2-TRg-7	GGGAGCTGCGATTGGCAGTCAAGATCTCTAAATATAAGGTTTTAGAGCTAGAAATAGCAAG	348	318	251	223	197	225	408	244	470	8	10	28
UTP22-NRg-4	GGGAGCTGCGATTGGCAGAGCCGTAGGCCGACGTTCCCGTTTTAGAGCTAGAAATAGCAAG	420	378	276	51	10	7	425	279	533	59	29	27
UTP22-NRg-1	GGGAGCTGCGATTGGCAGTTCTTGACGTAAAGTGCTAGGTTTTAGAGCTAGAAATAGCAAG	298	270	295	416	280	363	213	297	352	300	361	210
UTP22-NRg-8	GGGAGCTGCGATTGGCAGCCTAAATCTTTACTCGGCCCGTTTTAGAGCTAGAAATAGCAAG	429	427	299	532	500	435	343	363	472	935	622	518
PUP1-NRg-6	GGGAGCTGCGATTGGCAGTTACCCGCTTTTACAATAAAGTTTTAGAGCTAGAAATAGCAAG	542	825	559	1186	1294	1386	782	618	817	3084	2535	1839
CDC39-TRg-12	GGGAGCTGCGATTGGCAGGCTCTCAAAAGTACCAGTTTGTTTTAGAGCTAGAAATAGCAAG	563	581	560	870	641	941	508	479	652	1269	1215	683
YJL015C-TRg-1	GGGAGCTGCGATTGGCAGTCTCTACTCACTTTATTGAGGTTTTAGAGCTAGAAATAGCAAG	208	306	157	233	208	235	254	217	395	10	20	0
YPL251W-TRg-12	GGGAGCTGCGATTGGCAGATTAACGTTTCTTGTCATCTGTTTTAGAGCTAGAAATAGCAAG	732	643	583	664	985	826	571	818	739	1123	1062	726
EPL1-NRg-11	GGGAGCTGCGATTGGCAGCTAACTATGGTGAGCGAGTAGTTTTAGAGCTAGAAATAGCAAG	28	8	4	41	41	19	0	0	0	8	0	0
YIM2-NRg-5	GGGAGCTGCGATTGGCAGAAAAATTTCCAAAATGGTAGGTTTTAGAGCTAGAAATAGCAAG	301	292	283	351	449	402	265	250	284	36	43	7
ERG9-TRg-9	GGGAGCTGCGATTGGCAGTCGGAAGGCGTTATCGGTTTGTTTTAGAGCTAGAAATAGCAAG	486	679	446	654	605	714	431	325	641	1160	829	457
REX2-NRg-4	GGGAGCTGCGATTGGCAGAGGGAATACCAGTGTATGTAGTTTTAGAGCTAGAAATAGCAAG	305	417	303	346	386	479	400	293	437	5	1	0
REB1-NRg-10	GGGAGCTGCGATTGGCAGATGGGCCCAATTTGAAAGACGTTTTAGAGCTAGAAATAGCAAG	537	493	391	841	544	698	475	584	646	630	673	465
PUP2-NRg-6	GGGAGCTGCGATTGGCAGTAAATTATCCTTACGGACTTGTTTTAGAGCTAGAAATAGCAAG	521	763	502	900	761	863	603	686	698	1525	1127	926
COG1-TRg-3	GGGAGCTGCGATTGGCAGTGCTGAAGAAAAATGAAACAGTTTTAGAGCTAGAAATAGCAAG	497	408	305	21	15	0	400	282	482	0	0	0
QRI1-TRg-1	GGGAGCTGCGATTGGCAGAAAAATTGCCTATTACGTTAGTTTTAGAGCTAGAAATAGCAAG	453	482	294	2097	1502	2350	354	502	565	728	830	616
YLR198C-NRg-3	GGGAGCTGCGATTGGCAGTGATCGCCATTCATATATATGTTTTAGAGCTAGAAATAGCAAG	206	304	258	230	243	404	208	151	251	225	182	94
YLR198C-NRg-4	GGGAGCTGCGATTGGCAGCATTCTTCAGAATATCTTGAGTTTTAGAGCTAGAAATAGCAAG	501	454	332	643	767	727	464	489	551	955	865	570
YOR282W-NRg-7	GGGAGCTGCGATTGGCAGATACAACAAAGAGGTTACTTGTTTTAGAGCTAGAAATAGCAAG	659	642	436	650	813	843	550	470	653	525	490	407
ISA2-NRg-6	GGGAGCTGCGATTGGCAGATTTGAACAAACAGTACAGTGTTTTAGAGCTAGAAATAGCAAG	404	399	398	522	531	579	526	460	493	810	664	439
UTP21-TRg-1	GGGAGCTGCGATTGGCAGTGAAAAGGCTATAGCGAGTTGTTTTAGAGCTAGAAATAGCAAG	660	578	373	598	619	713	453	435	614	1249	943	723
ACS2-NRg-5	GGGAGCTGCGATTGGCAGTTAAGGTAGAGGTATATATAGTTTTAGAGCTAGAAATAGCAAG	0	10	8	0	0	16	6	6	16	0	10	23
SDH3-NRg-6	GGGAGCTGCGATTGGCAGGCTTAGAGCGGAAAACGGAGGTTTTAGAGCTAGAAATAGCAAG	230	221	213	198	223	253	205	187	300	0	0	0
RAD53-TRg-12	GGGAGCTGCGATTGGCAGATTTCGAGGGTGAGGTGGTGGTTTTAGAGCTAGAAATAGCAAG	471	608	472	473	641	705	491	622	810	1106	998	669
RPN6-NRg-2	GGGAGCTGCGATTGGCAGTGTTAGTTGGCCTTATTTAAGTTTTAGAGCTAGAAATAGCAAG	242	411	250	321	302	466	336	257	362	542	462	257
CCT4-TRg-10	GGGAGCTGCGATTGGCAGGTATTACTATCACTTGCCACGTTTTAGAGCTAGAAATAGCAAG	351	355	216	339	379	295	368	399	317	167	119	139
DIP5-NRg-3	GGGAGCTGCGATTGGCAGTTATATATAAAAAGGACCGGGTTTTAGAGCTAGAAATAGCAAG	212	256	272	428	401	635	209	193	372	226	217	214
PAP1-TRg-3	GGGAGCTGCGATTGGCAGATCCATTAGAACATTGGTTTGTTTTAGAGCTAGAAATAGCAAG	834	769	806	345	553	551	733	798	1014	0	4	13
ERG13-NRg-5	GGGAGCTGCGATTGGCAGTTCCGCCCGATGAGGCCGAAGTTTTAGAGCTAGAAATAGCAAG	228	264	169	58	148	174	246	199	229	183	161	165
CDC48-NRg-14	GGGAGCTGCGATTGGCAGTAAGGTATCGATAGCAACGAGTTTTAGAGCTAGAAATAGCAAG	476	560	498	532	659	798	573	476	700	1204	985	786
MCM10-TRg-3	GGGAGCTGCGATTGGCAGGTTAAGTATGAACAAATTTTGTTTTAGAGCTAGAAATAGCAAG	306	313	236	378	462	459	207	301	341	210	132	110
GPI15-NRg-2	GGGAGCTGCGATTGGCAGGTCTCTTATTGATCAATCTCGTTTTAGAGCTAGAAATAGCAAG	188	356	254	418	330	554	388	346	400	578	739	393
UBC11-NRg-1	GGGAGCTGCGATTGGCAGAGAGTCCATTAACGTTATAAGTTTTAGAGCTAGAAATAGCAAG	555	733	550	814	829	793	589	659	703	1201	954	603
HTA1-NRg-13	GGGAGCTGCGATTGGCAGAGATTTTGAAATCAACAAAGGTTTTAGAGCTAGAAATAGCAAG	575	702	446	1111	989	1018	666	540	729	1158	1124	880
RPP0-NRg-2	GGGAGCTGCGATTGGCAGACTGTTTGCAGGATGTTTAAGTTTTAGAGCTAGAAATAGCAAG	355	361	226	384	228	383	262	237	284	675	664	434
YOR203W-TRg-12	GGGAGCTGCGATTGGCAGAGGATTTGCGCCTTTGGATGGTTTTAGAGCTAGAAATAGCAAG	821	808	463	912	684	804	512	743	705	1300	1030	901
RPT5-TRg-12	GGGAGCTGCGATTGGCAGCGTCAGTAATGGTTGTTGGTGTTTTAGAGCTAGAAATAGCAAG	266	336	241	399	324	455	217	264	455	1422	1036	618
RPT5-TRg-11	GGGAGCTGCGATTGGCAGTGGTTGTTGGTCGGCAGCCTGTTTTAGAGCTAGAAATAGCAAG	210	287	289	326	356	340	294	199	350	771	840	453
RPL42A-TRg-5	GGGAGCTGCGATTGGCAGGCGGTTCAATCTACCTTCGAGTTTTAGAGCTAGAAATAGCAAG	698	571	588	782	761	806	569	600	725	917	774	551
RVB2-NRg-3	GGGAGCTGCGATTGGCAGTTCAAACTGATCACGTGAAAGTTTTAGAGCTAGAAATAGCAAG	177	314	134	240	201	253	351	268	371	171	135	97
RHO3-NRg-1	GGGAGCTGCGATTGGCAGTTTACTGTTTACCAATTTTCGTTTTAGAGCTAGAAATAGCAAG	526	398	399	477	529	591	405	301	565	757	640	467
SAP30-TRg-6	GGGAGCTGCGATTGGCAGTGTAATGAGATATATTAAGTGTTTTAGAGCTAGAAATAGCAAG	544	634	492	674	868	805	582	486	548	1212	1004	705
ATG17-NRg-2	GGGAGCTGCGATTGGCAGTTCAAATAATTATCAAGTTAGTTTTAGAGCTAGAAATAGCAAG	482	458	278	388	505	661	334	246	367	817	578	416
RPT5-TRg-8	GGGAGCTGCGATTGGCAGGTAGTTACCCGGCCAATATGGTTTTAGAGCTAGAAATAGCAAG	531	515	292	38	12	58	466	435	482	9	0	10
PET117-NRg-6	GGGAGCTGCGATTGGCAGGAAGATCACTTAGAAGATTAGTTTTAGAGCTAGAAATAGCAAG	722	534	483	568	752	687	495	634	620	1171	930	727
RPT5-TRg-5	GGGAGCTGCGATTGGCAGGGACCCCATTAATGAACTCTGTTTTAGAGCTAGAAATAGCAAG	662	459	432	637	609	641	557	506	649	118	81	49
MIG3-NRg-4	GGGAGCTGCGATTGGCAGCTGATTGAAGAACAGTATGAGTTTTAGAGCTAGAAATAGCAAG	816	600	487	811	886	828	610	678	894	1676	1130	768
MIG3-NRg-6	GGGAGCTGCGATTGGCAGATACACGGAAAAATTAGTGAGTTTTAGAGCTAGAAATAGCAAG	599	483	384	579	648	507	582	534	433	436	326	242
PET9-TRg-7	GGGAGCTGCGATTGGCAGGGCCCCACTCTCAGAGGGTGGTTTTAGAGCTAGAAATAGCAAG	388	399	259	362	340	419	335	299	431	13	13	1
PET9-TRg-6	GGGAGCTGCGATTGGCAGAGAGGGTGAGGTGCGATTATGTTTTAGAGCTAGAAATAGCAAG	482	374	370	346	351	364	397	321	391	5	10	4
PET9-TRg-5	GGGAGCTGCGATTGGCAGGAGGGTGAGGTGCGATTATCGTTTTAGAGCTAGAAATAGCAAG	618	478	337	494	554	752	668	584	607	90	78	33
PET9-TRg-2	GGGAGCTGCGATTGGCAGGGGACATGTCTCCGTCGATCGTTTTAGAGCTAGAAATAGCAAG	533	435	402	536	599	729	515	495	601	163	114	82
UTP13-TRg-4	GGGAGCTGCGATTGGCAGATCGCTCTCAGATATAATAGGTTTTAGAGCTAGAAATAGCAAG	318	180	224	8	16	10	215	319	284	0	10	10

## Sheet: Counts_Normalized
guide_id	oligo_seq	YPEG_._ATC1	YPEG_._ATC2	YPEG_._ATC3	YPEG4	YPEG5	YPEG6	YPD_._ATC7	YPD_._ATC8	YPD_._ATC9	YPD10	YPD11	YPD12	Pool	Log2 YPEG (+ATc/-ATc)	Log2 YPD (+ATc/-ATc)
AAR2-NRg-3	GGGAGCTGCGATTGGCAGCCAGCGATAAGGAGGATCTTGTTTTAGAGCTAGAAATAGCAAG	16.8224	15.0199	14.2636	55.8704	54.0274	60.3254	28.2536	29.1474	54.4062	11.4586	46.7242	57.0038	2	-1.88441	-0.0429598
AAR2-NRg-4	GGGAGCTGCGATTGGCAGTGTGTCCTTTCTTCATCTCTGTTTTAGAGCTAGAAATAGCAAG	963.527	1010.43	896.29	815.52	576.541	722.793	687.206	560.195	816.737	638.972	687.979	808.634	2	0.440617	-0.0490919
AAR2-TRg-15	GGGAGCTGCGATTGGCAGAAAAGGAAAAAGTAATTAGGGTTTTAGAGCTAGAAATAGCAAG	193.505	208.183	268.482	447.279	426.512	311.47	349.456	376.298	338.665	604.111	528.502	478.506	2	-0.822606	-0.597995
AAR2-TRg-16	GGGAGCTGCGATTGGCAGGTGAAAAGGAAAAAGTAATTGTTTTAGAGCTAGAAATAGCAAG	153.949	136.526	123.688	276.571	449.793	312.459	258.936	199.908	227.546	405.398	380.177	213.225	2	-1.32668	-0.541167
AAR2-TRg-3	GGGAGCTGCGATTGGCAGTCCTCCTTATCGCTGGGACAGTTTTAGAGCTAGAAATAGCAAG	78.2885	46.1642	34.4612	133.935	159.362	91.5704	111.583	88.6632	124.796	121.679	141.832	153.268	1	-1.27612	-0.358655
AAR2-TRg-9	GGGAGCTGCGATTGGCAGCACGAACACGAATATTTCAAGTTTTAGAGCTAGAAATAGCAAG	469.078	335.141	340.326	525.317	466.606	500.322	427.324	433.531	407.577	575.059	390.214	429.871	2	-0.382711	-0.137368
AAT1-TRg-2	GGGAGCTGCGATTGGCAGTCTGCTTTGCTCCAATATTTGTTTTAGAGCTAGAAATAGCAAG	99.6445	130.934	89.2806	85.0394	68.7136	141.45	140.364	92.2781	113.792	85.6321	77.925	84.2713	1	0.11573	0.483241
AAT1-TRg-4	GGGAGCTGCGATTGGCAGTATCGACGGAAATGGCATCTGTTTTAGAGCTAGAAATAGCAAG	29.4747	22.5398	21.6463	11.6959	32.6725	8.87569	12.3612	16.3636	20.2572	21.3744	15.2015	18.8439	1	0.468276	-0.178148
AAT2-NRg-1	GGGAGCTGCGATTGGCAGTTCTTTTGTTCATTAGAATTGTTTTAGAGCTAGAAATAGCAAG	126.085	147.61	105.655	129.351	53.4234	77.1317	146.424	106.738	69.7757	112.276	151.3	117.58	1	0.54554	-0.239123
AAT2-NRg-2	GGGAGCTGCGATTGGCAGTTTGTTCATTAGAATTTGGAGTTTTAGAGCTAGAAATAGCAAG	127.102	91.3283	127.013	132.407	123.321	91.5704	129.003	161.866	137.634	151.457	134.731	168.732	1	-0.0077252	-0.086306
AAT2-NRg-3	GGGAGCTGCGATTGGCAGCGTTTATATACCGACGTGCAGTTTTAGAGCTAGAAATAGCAAG	182.018	164.981	159.051	127.823	112.4	144.075	136.577	157.348	123.879	132.65	122.896	143.751	1	0.397053	0.0653636
AAT2-NRg-5	GGGAGCTGCGATTGGCAGGCAAGGCGACAAGGTAAATGGTTTTAGAGCTAGAAATAGCAAG	150.492	160.117	134.845	129.351	142.98	91.5704	147.938	139.273	166.062	151.457	193.904	169.922	1	0.291728	-0.184985
AAT2-TRg-1	GGGAGCTGCGATTGGCAGGTATGTGGATACTTTAAGAAGTTTTAGAGCTAGAAATAGCAAG	121.001	76.042	103.519	106.431	76.3587	69.256	103.251	75.107	89.9499	82.4976	122.896	67.617	1	0.253976	-0.0250704
AAT2-TRg-2	GGGAGCTGCGATTGGCAGCGTATGTGGATACTTTAAGAGTTTTAGAGCTAGAAATAGCAAG	198.289	173.319	169.018	159.911	158.27	88.9452	107.038	164.578	115.626	206.311	131.181	143.751	1	0.409154	-0.31353
AAT2-TRg-4	GGGAGCTGCGATTGGCAGTACCTTGTCGCCTTGCACGTGTTTTAGAGCTAGAAATAGCAAG	149.475	146.22	265.842	117.127	187.758	213.644	162.329	226.032	174.315	138.919	228.225	155.647	1	0.114957	0.106073
AAT2-TRg-5	GGGAGCTGCGATTGGCAGACCGAGTGAGTCAGCGTGATGTTTTAGAGCTAGAAATAGCAAG	232.866	233.074	198.919	179.775	240.182	222.832	228.982	175.423	185.319	206.311	195.088	199.662	1	0.0487049	-0.027472
AAT2-TRg-6	GGGAGCTGCGATTGGCAGGAATAACGATCGCCGAGAGTGTTTTAGAGCTAGAAATAGCAAG	92.5259	119.122	99.2478	311.182	207.417	171.64	207.774	210.669	221.999	185.937	232.958	255.572	1	-1.15067	-0.0746811
AAT2-TRg-8	GGGAGCTGCGATTGGCAGTCAATACTAATGGTCACCACGTTTTAGAGCTAGAAATAGCAAG	157.611	244.192	277.233	185.887	236.905	250.397	191.111	273.931	180.734	176.533	180.886	231.78	1	0.0124755	0.132276
ABD1-NRg-1	GGGAGCTGCGATTGGCAGGTAGTAGTTGTCACATTAATGTTTTAGAGCTAGAAATAGCAAG	44.729	46.1642	85.009	129.351	75.2665	120.448	107.796	90.4707	86.2818	104.439	145.382	94.9776	1	-0.885958	-0.277084
ABD1-NRg-2	GGGAGCTGCGATTGGCAGGAAAAGTGTCTCACATGTAAGTTTTAGAGCTAGAAATAGCAAG	19.3052	38.521	43.7164	114.071	146.257	192.642	163.844	127.524	137.634	140.486	176.152	167.543	1	-2.15733	-0.17456
ABD1-NRg-3	GGGAGCTGCGATTGGCAGTATCTTGATTTACCATTACCGTTTTAGAGCTAGAAATAGCAAG	173.882	118.427	163.322	159.911	87.2802	109.947	102.494	146.503	137.634	159.293	124.08	125.907	1	0.351385	-0.0821332
ABF1-NRg-1	GGGAGCTGCGATTGGCAGTGCCAATAAACAAAAAGAACGTTTTAGAGCTAGAAATAGCAAG	1	1	1	104.903	136.427	113.885	77.4989	99.5081	89.9499	123.246	132.364	97.3568	1	-6.88759	-0.402928
ABF1-NRg-3	GGGAGCTGCGATTGGCAGAAAAATGCTAGACTAGTACCGTTTTAGAGCTAGAAATAGCAAG	147.441	210.145	186.816	230.198	193.219	201.83	188.081	174.519	230.252	211.013	160.767	281.743	1	-0.199754	-0.140566
ABF1-NRg-4	GGGAGCTGCGATTGGCAGACCTCGTTAACAGTGACTTTGTTTTAGAGCTAGAAATAGCAAG	31.5086	48.2487	49.4119	150.743	153.902	178.203	62.3506	72.3958	83.5308	146.755	95.6769	169.922	1	-1.90231	-0.917722
ABF1-NRg-8	GGGAGCTGCGATTGGCAGTACCCGATTGGGCACCCGGCGTTTTAGAGCTAGAAATAGCAAG	177.95	180.267	154.067	167.551	191.035	175.578	216.106	165.481	148.638	168.697	222.307	150.888	1	-0.060337	-0.0314004
ABF1-TRg-3	GGGAGCTGCGATTGGCAGTTAACGAGGTGTGATTCAGCGTTTTAGAGCTAGAAATAGCAAG	172.865	182.351	152.643	159.911	130.966	165.077	148.696	183.556	174.315	203.177	115.796	168.732	1	0.155542	0.0547449
ABF1-TRg-4	GGGAGCTGCGATTGGCAGACCGAAAGTCACTGTTAACGGTTTTAGAGCTAGAAATAGCAAG	91.5089	105.92	94.2642	204.223	222.707	213.644	108.553	97.7006	126.63	201.609	202.188	161.595	1	-1.13491	-0.764234
ABF2-NRg-1	GGGAGCTGCGATTGGCAGTTTACTTGTTTATCCTAGTTGTTTTAGAGCTAGAAATAGCAAG	134.221	137.187	146.948	121.711	140.796	163.764	189.596	131.139	161.477	179.668	131.181	166.353	1	-0.02704	0.0150687
ABF2-NRg-2	GGGAGCTGCGATTGGCAGTGTTTATCCTAGTTTGGATGGTTTTAGAGCTAGAAATAGCAAG	109.814	86.4645	70.7702	115.599	110.215	132.261	151.726	118.487	87.1988	123.246	210.473	92.5984	1	-0.423163	-0.254344
ABF2-NRg-5	GGGAGCTGCGATTGGCAGAAAGACGGCTACGAATAGTAGTTTTAGAGCTAGAAATAGCAAG	59.9833	96.1922	72.194	175.191	135.335	83.6947	77.4989	83.2407	97.2859	134.217	119.346	86.6505	1	-0.787633	-0.398928
ABF2-TRg-1	GGGAGCTGCGATTGGCAGAAGGGATCCTCATCCAAACTGTTTTAGAGCTAGAAATAGCAAG	76.2546	80.9058	96.4	106.431	149.533	146.7	77.4989	117.583	115.626	91.9012	114.612	135.424	1	-0.667249	-0.138172
ACC1-NRg-11	GGGAGCTGCGATTGGCAGAAAAATAAGGATGAAGCGGGGTTTTAGAGCTAGAAATAGCAAG	1	1.69483	1	100.319	122.229	129.636	3.27224	1	1	107.574	88.5761	152.078	1	-6.57468	-6.04547
[truncated: 8,935 more rows]

## Sheet: Annotated Counts
ORF	gRNA_targeting_seq	Midpoint_TSS_dist	Norm_atac_seq_read_density	Multiple_ORFs_Targeted	nearby_genes	gene_name	guide_id	oligo_seq	YPEG_._ATC1	YPEG_._ATC2	YPEG_._ATC3	YPEG4	YPEG5	YPEG6	YPD_._ATC7	YPD_._ATC8	YPD_._ATC9	YPD10	YPD11	YPD12	Pool	Log2_YPEG	Log2_YPD	YPEG_filter_25	YPD_filter_25	ORF_Category	RNA_structure(Kcal/Mol)
[truncated: 8,939 more rows]
