# Supplementary material for: A method for high‐throughput production of sequence‐verified DNA libraries and strain collections
Source: Mol Syst Biol. 2017 Feb 13;13(2):913. doi: 10.15252/msb.20167233 (PMC5327727; doi:10.15252/msb.20167233)
Supplement: Supplementary file 8 — Table EV7 [file MSB-13-913-s008.xlsx]

## Sheet: READ ME
Table EV7: Mapping Reads for Figure EV5c
Data is contained in 4 tabs. "REDI mapped" contains the sequence counts for reads matching an expected gRNA in the REDI CRISPRi collection.
"BT Plasmid Mapped" contains the sequence counts for reads matching an expected gRNA in the broad tiling plasmid-based gRNA pool.
The tabs named "total" contain counts for all sequences having proper indexes and constant sequences and where Read 1 equals Read 2, regardless
of what those sequences were (i.e. whether or not they matched a designed gRNA).
REDI Mapped	Sequencing reads matching designed gRNAs following competitive growth of the REDI CRISPRi collection as sequenced in the "NorcadiaCP-R2877H-RH-mcherry-Ess6" MiSeq run. These experiments involved pool 1, which contained 8,337 strains
REDI Total	All sequencing reads that contained the proper sample indices and constant sequences, following competitive growth of the REDI CRISPRi collection as sequenced in "NorcadiaCP-R2877H-RH-mcherry-Ess6" MiSeq run.
BT Plasmid Mapped	Sequencing reads matching designed gRNAs in the Broad Tiling plasmid-based pool following competitive growth assays, as sequenced in the "pRS416gT-mxi1-H1-H27" MiSeq run.
BT Plasmid Total	All sequencing reads that contained the proper sample indices and constant sequences, following competitive growth of the Broad Tiling plasmid-based pool as sequenced in the "pRS416gT-mxi1-H1-H27" MiSeq run.
REDI and BT Plasmid Mapped column headers
sample_name	Unique sample identifier
guide_id	Unique gRNA/strain identifier
guide_sequence_with_flanking	Target complementarity sequence of gRNA with flanking constant sequence included
count	Number of sequencing reads
REDI and BT Plasmid Total columns
Index 1	Sample barcode index 1
Sequence	Sequence in between indexes and constant flanking sequences
Index 2	Sample barcode index 2
Count	Number of sequencing reads

## Sheet: REDI Mapped
sample_name	guide_id	guide_sequence_with_flanking	count
R2877--H #2	AEP1-NRg-6	gggagctgcgattggcagGAACGTTGGCAGCGAAAAAAgttttagagctagaaatagcaag	144			Mapped Counts		Total Counts
R2877--H #3	CDC48-NRg-3	gggagctgcgattggcagTGCCACCGAATTCACATTCGgttttagagctagaaatagcaag	397			7873752		7976704
R2877--H #12	RRP5-TRg-1	gggagctgcgattggcagTACTACTACAGTCTGAATCAgttttagagctagaaatagcaag	131
R2877--H #2	PMP3-TRg-12	gggagctgcgattggcagGCGGAAGATGCAATGGGTGTgttttagagctagaaatagcaag	174			Mapped	0.987093
R2877--H #9	NOG2-NRg-2	gggagctgcgattggcagATCTTCAAAGTTAACACTTAgttttagagctagaaatagcaag	64			Not Mapped	0.0129066
R2877--H #5	YMR245W-NRg-8	gggagctgcgattggcagGAAAAAACCGCGCTAAGTTTgttttagagctagaaatagcaag	80
R2877--H #11	CDC45-NRg-3	gggagctgcgattggcagCGTCGTGAATGAAACTTATTgttttagagctagaaatagcaag	75
R2877--H #11	AIM44-TRg-3	gggagctgcgattggcagCAGATTGCTGGGCTTTCAGCgttttagagctagaaatagcaag	145
R2877--H #11	AFG3-TRg-5	gggagctgcgattggcagCGTGGCCCGCGATATGCTTCgttttagagctagaaatagcaag	95
R2877--H #8	CBP2-TRg-10	gggagctgcgattggcagAGGTGAAGTTGGGGAACTAAgttttagagctagaaatagcaag	140
R2877--H #6	GEP5-TRg-5	gggagctgcgattggcagTGAAATTCATTTACTGAATGgttttagagctagaaatagcaag	62
R2877--H #6	MSK1-TRg-8	gggagctgcgattggcagAAAGCGAAAATCTAATCCCCgttttagagctagaaatagcaag	97
R2877--H #9	GPI2-NRg-6	gggagctgcgattggcagAGCCACGGACACCTACTACCgttttagagctagaaatagcaag	167
R2877--H #6	RPO41-TRg-10	gggagctgcgattggcagCATTTCGTATTCAGTGATCTgttttagagctagaaatagcaag	111
R2877--H #9	YLR149C-TRg-4	gggagctgcgattggcagGGGGTGATGATCAGAAAGTGgttttagagctagaaatagcaag	158
R2877--H #5	RPO31-NRg-3	gggagctgcgattggcagTTTCTGCAATGTGATGCCGTgttttagagctagaaatagcaag	126
R2877--H #6	RRP36-NRg-2	gggagctgcgattggcagGCCCCAGTTTTCCGGTAGAAgttttagagctagaaatagcaag	81
R2877--H #5	MCM10-NRg-7	gggagctgcgattggcagTTCATACTTAACTACTAGTAgttttagagctagaaatagcaag	110
R2877--H #2	PRP28-NRg-4	gggagctgcgattggcagGACAAGTCGGTACCCTCTTCgttttagagctagaaatagcaag	315
R2877--H #5	RNR4-TRg-3	gggagctgcgattggcagGACGACGTCCGTTCCTTCCTgttttagagctagaaatagcaag	157
R2877--H #6	PAM16-NRg-3	gggagctgcgattggcagACCTGCCATGAAATGAATTAgttttagagctagaaatagcaag	79
R2877--H #9	MEX67-TRg-2	gggagctgcgattggcagTGCCCACTTGCCTTTCGTAGgttttagagctagaaatagcaag	174
R2877--H #12	BET3-NRg-7	gggagctgcgattggcagTTTCAGGTTGGCCTTACCTTgttttagagctagaaatagcaag	80
R2877--H #5	SEC31-NRg-1	gggagctgcgattggcagTCAGAATGCAACCCGACTACgttttagagctagaaatagcaag	325
R2877--H #12	VMA2-NRg-7	gggagctgcgattggcagTGCAACTTTATACACACGGCgttttagagctagaaatagcaag	101
R2877--H #8	FMP25-NRg-2	gggagctgcgattggcagCAACAGTGTCCATTGACTTCgttttagagctagaaatagcaag	154
R2877--H #2	VMA5-NRg-3	gggagctgcgattggcagATGACTGACGCTTCTCTTTAgttttagagctagaaatagcaag	241
R2877--H #12	CBF5-NRg-1	gggagctgcgattggcagTGTATATCGGTCCTCTGTGTgttttagagctagaaatagcaag	108
R2877--H #5	NUM1-NRg-5	gggagctgcgattggcagTTTGCAGCCAATCAAAACTAgttttagagctagaaatagcaag	127
R2877--H #8	CCL1-NRg-8	gggagctgcgattggcagGAGGCCCTTTCTTCTCTGGAgttttagagctagaaatagcaag	148
R2877--H #11	HAP4-TRg-1	gggagctgcgattggcagTTAACCCCGTGTGGTTGTTTgttttagagctagaaatagcaag	122
R2877--H #8	MRPL17-NRg-2	gggagctgcgattggcagTTGAAAAAAAACCAGGAATAgttttagagctagaaatagcaag	60
R2877--H #6	GRS1-TRg-2	gggagctgcgattggcagAATCTGTTCAATTACTTTTGgttttagagctagaaatagcaag	127
R2877--H #3	MCM1-TRg-3	gggagctgcgattggcagTCAGTTATAGGGAAAAAAACgttttagagctagaaatagcaag	184
R2877--H #8	VPS27-TRg-8	gggagctgcgattggcagAAGTAACCTTCACAAGATTTgttttagagctagaaatagcaag	105
R2877--H #2	HEM4-TRg-3	gggagctgcgattggcagGGTTGTGCTGTAGTCAGCTAgttttagagctagaaatagcaag	141
R2877--H #6	HPR1-TRg-4	gggagctgcgattggcagTAGTCATCTCTTGATGTCATgttttagagctagaaatagcaag	137
R2877--H #5	SEC11-NRg-2	gggagctgcgattggcagTTTGAAATCGCTTTTGCCAAgttttagagctagaaatagcaag	144
R2877--H #8	YGR265W-TRg-7	gggagctgcgattggcagGCACTTTGGATGGCAATTCTgttttagagctagaaatagcaag	10
R2877--H #8	RPB5-TRg-7	gggagctgcgattggcagGTCCTCTATTCGACTCCTAAgttttagagctagaaatagcaag	137
R2877--H #8	COQ2-NRg-1	gggagctgcgattggcagGATAACCTTACTTTTAATTTgttttagagctagaaatagcaag	155
R2877--H #12	GFA1-TRg-5	gggagctgcgattggcagAAAACATTAGACTTCCTCTTgttttagagctagaaatagcaag	98
R2877--H #9	YKL111C-TRg-7	gggagctgcgattggcagTTCTTCGTAGACTTGCCCATgttttagagctagaaatagcaag	150
R2877--H #2	DIP5-TRg-6	gggagctgcgattggcagTGATAGCAAAGTTGGAACTTgttttagagctagaaatagcaag	199
R2877--H #9	NAB2-TRg-2	gggagctgcgattggcagTCTAATTATCTCTGATCATAgttttagagctagaaatagcaag	169
R2877--H #5	SMD2-NRg-3	gggagctgcgattggcagAATATCACGATAGGACAAATgttttagagctagaaatagcaag	110
R2877--H #2	CDC21-TRg-5	gggagctgcgattggcagTAGCTTTGTGTCCTCAACGTgttttagagctagaaatagcaag	342
R2877--H #5	SMC5-TRg-5	gggagctgcgattggcagTATGGCGTTAACTTTCGCGTgttttagagctagaaatagcaag	184
R2877--H #6	MTR3-TRg-5	gggagctgcgattggcagGCTAGATACGGAAGATTACAgttttagagctagaaatagcaag	66
R2877--H #12	TIM17-NRg-6	gggagctgcgattggcagAACTTTGGCGCAAGAATGCCgttttagagctagaaatagcaag	99
R2877--H #2	CBP3-TRg-1	gggagctgcgattggcagAAGGAAAACAACGTCAAAATgttttagagctagaaatagcaag	8
R2877--H #9	RIB1-TRg-3	gggagctgcgattggcagATATAAAGAAGTTGCTGTGCgttttagagctagaaatagcaag	38
R2877--H #5	MRP49-TRg-2	gggagctgcgattggcagACTTTTCACCCAGGGAAAACgttttagagctagaaatagcaag	107
R2877--H #9	QCR2-NRg-7	gggagctgcgattggcagTAGGCTAACGGATATAAGACgttttagagctagaaatagcaag	84
R2877--H #12	ECO1-NRg-7	gggagctgcgattggcagAGGATGATCAAGGCGGCAGGgttttagagctagaaatagcaag	217
R2877--H #3	FBP26-NRg-2	gggagctgcgattggcagTTTACATGTAGATGTAAGTTgttttagagctagaaatagcaag	82
R2877--H #2	SDS22-NRg-5	gggagctgcgattggcagATAACAAACAACGAGAAAAAgttttagagctagaaatagcaag	12
R2877--H #2	KAP123-NRg-3	gggagctgcgattggcagATGAAGGATCTATGGATAAGgttttagagctagaaatagcaag	397
R2877--H #8	HEM13-NRg-7	gggagctgcgattggcagGGCAAAGCAAGCTTTATCTTgttttagagctagaaatagcaag	115
R2877--H #3	RPN7-NRg-1	gggagctgcgattggcagTTTGTGTAGTGTTAACAATTgttttagagctagaaatagcaag	61
R2877--H #8	COQ9-TRg-4	gggagctgcgattggcagAATAGTAAGAAACAATAATAgttttagagctagaaatagcaag	61
R2877--H #6	YJR141W-NRg-6	gggagctgcgattggcagGTAGCAAGGCAGGTCCGTAAgttttagagctagaaatagcaag	123
R2877--H #11	YOR146W-NRg-3	gggagctgcgattggcagACCCTGGTGCGTTGCAAAAAgttttagagctagaaatagcaag	109
R2877--H #9	YPR099C-TRg-5	gggagctgcgattggcagTGATTTGCAGGGTGTAAAGCgttttagagctagaaatagcaag	141
R2877--H #9	RTT105-TRg-3	gggagctgcgattggcagGTTTAATTAAGTGCCTCAACgttttagagctagaaatagcaag	121
R2877--H #9	HHT2-TRg-3	gggagctgcgattggcagGCACAATCACGGCTATGGCTgttttagagctagaaatagcaag	149
R2877--H #9	YDL119C-TRg-1	gggagctgcgattggcagGAGGGGGTGATTGAAGTAAAgttttagagctagaaatagcaag	126
R2877--H #9	PMR1-NRg-8	gggagctgcgattggcagCCAGGGTGCGCGGGCACGCAgttttagagctagaaatagcaag	88
R2877--H #5	RPM2-NRg-4	gggagctgcgattggcagGGTTCTTTGGGTGCGATATTgttttagagctagaaatagcaag	98
R2877--H #9	PRP11-NRg-2	gggagctgcgattggcagATTTGACTACAATAATTGAAgttttagagctagaaatagcaag	59
R2877--H #9	RRP15-NRg-1	gggagctgcgattggcagTTACCTTTCCTTATATCTTAgttttagagctagaaatagcaag	92
R2877--H #6	MDM35-TRg-6	gggagctgcgattggcagACGAAAGAAGTACCAAAGCCgttttagagctagaaatagcaag	184
R2877--H #6	COX14-TRg-5	gggagctgcgattggcagATCAGAATAAATGCATTGAAgttttagagctagaaatagcaag	75
R2877--H #3	MLS1-NRg-1	gggagctgcgattggcagAAACAATAGTCGTTATTCTTgttttagagctagaaatagcaag	182
R2877--H #6	SNU23-NRg-6	gggagctgcgattggcagTTATTTAGGAATTCTTACTCgttttagagctagaaatagcaag	76
R2877--H #2	RPL1B-TRg-6	gggagctgcgattggcagGCCTCAGATTGGAAAGTCCGgttttagagctagaaatagcaag	103
R2877--H #6	YGR114C-NRg-1	gggagctgcgattggcagTCGACTATCCGAAGATGATTgttttagagctagaaatagcaag	107
R2877--H #11	TIP20-TRg-10	gggagctgcgattggcagAATCGAGAAGTCATAAAATCgttttagagctagaaatagcaag	91
R2877--H #8	RPL32-TRg-5	gggagctgcgattggcagGTCTGGAGAGTGGGCTTAGCgttttagagctagaaatagcaag	4
R2877--H #9	RPC19-NRg-1	gggagctgcgattggcagTTTATACCTCAGCATTAGTAgttttagagctagaaatagcaag	31
R2877--H #6	MTF1-TRg-7	gggagctgcgattggcagAATGGTTGATCCTTCTCTCCgttttagagctagaaatagcaag	110
R2877--H #9	YBR124W-NRg-4	gggagctgcgattggcagTTTAATGAGCATCCTGTAATgttttagagctagaaatagcaag	105
R2877--H #11	RCL1-TRg-2	gggagctgcgattggcagCATAAGCTACGTATGTTGTAgttttagagctagaaatagcaag	161
R2877--H #5	STU2-NRg-6	gggagctgcgattggcagATAATCTTTGCACCATATAAgttttagagctagaaatagcaag	59
R2877--H #12	ATP1-NRg-6	gggagctgcgattggcagGTGAAGGGGTAGAAGCGCACgttttagagctagaaatagcaag	75
R2877--H #8	RLI1-NRg-3	gggagctgcgattggcagAAACTACCCGGCTAGAAATCgttttagagctagaaatagcaag	87
R2877--H #11	IQG1-TRg-1	gggagctgcgattggcagTTAATAGCATATCCTAAAAGgttttagagctagaaatagcaag	85
R2877--H #12	PMI40-NRg-4	gggagctgcgattggcagAATAACCAAGCAGCACGAAAgttttagagctagaaatagcaag	131
R2877--H #12	MRP13-TRg-2	gggagctgcgattggcagGATGTGCTCGATAAATAATTgttttagagctagaaatagcaag	58
R2877--H #12	NDI1-TRg-6	gggagctgcgattggcagAAGATGTATAGGGCATAGTGgttttagagctagaaatagcaag	111
R2877--H #9	FAB1-NRg-17	gggagctgcgattggcagAAGAAATAAAAAGACTGAAAgttttagagctagaaatagcaag	59
R2877--H #11	POP1-TRg-10	gggagctgcgattggcagTGACATTGCACCCGGGTAAGgttttagagctagaaatagcaag	172
R2877--H #5	SRP68-TRg-2	gggagctgcgattggcagTATTAGCATAAACGAGCAGCgttttagagctagaaatagcaag	151
R2877--H #2	CDC25-NRg-3	gggagctgcgattggcagTAACTAAAGGAATTGCTTCAgttttagagctagaaatagcaag	206
R2877--H #3	PRP42-TRg-3	gggagctgcgattggcagAGTGTCTGACCTAAAGCCCGgttttagagctagaaatagcaag	31
R2877--H #5	COX20-TRg-7	gggagctgcgattggcagGGCGGCCTTTCCGAGCGGTAgttttagagctagaaatagcaag	137
R2877--H #12	POL31-NRg-4	gggagctgcgattggcagAAATCTAGAGTTAGTATTGGgttttagagctagaaatagcaag	145
R2877--H #11	RPC37-NRg-4	gggagctgcgattggcagGAAAAATTTGCGATGAGCTTgttttagagctagaaatagcaag	105
R2877--H #8	ERG10-NRg-5	gggagctgcgattggcagTCAACCTGGCCACGAACGTGgttttagagctagaaatagcaag	145
R2877--H #12	YOS1-NRg-1	gggagctgcgattggcagTCAAAGTTTTCTCTTCCAAAgttttagagctagaaatagcaag	109
R2877--H #3	MRPS35-NRg-3	gggagctgcgattggcagCGTTATAGTAATGTTAGCTAgttttagagctagaaatagcaag	112
R2877--H #9	ADE13-NRg-2	gggagctgcgattggcagTGAAGTATAATTGTTTTATAgttttagagctagaaatagcaag	2
R2877--H #12	YJL175W-TRg-2	gggagctgcgattggcagTTCTGTAGAAGGTGTTTCCTgttttagagctagaaatagcaag	93
R2877--H #6	UBC1-TRg-1	gggagctgcgattggcagACTTCCGATCGCGGGCGTATgttttagagctagaaatagcaag	128
R2877--H #3	SLD7-NRg-5	gggagctgcgattggcagTTCCAACGATCTTATCTAGGgttttagagctagaaatagcaag	288
R2877--H #8	UTP4-NRg-1	gggagctgcgattggcagGAAAAAAATCCTGCCTAATAgttttagagctagaaatagcaag	59
R2877--H #2	VHT1-NRg-4	gggagctgcgattggcagAAAGAGTCTCGGAGGCGGTAgttttagagctagaaatagcaag	186
R2877--H #2	LCB5-TRg-3	gggagctgcgattggcagGGCCTTGTTAAAGCCTTCGCgttttagagctagaaatagcaag	99
R2877--H #8	NDD1-NRg-4	gggagctgcgattggcagCCCGTTTCTTTTCGCGAGGAgttttagagctagaaatagcaag	197
R2877--H #9	MRP7-TRg-5	gggagctgcgattggcagTTATACCAATTATGCAAATTgttttagagctagaaatagcaag	242
R2877--H #12	MET18-TRg-5	gggagctgcgattggcagGCTAGGACATACTTCGAGATgttttagagctagaaatagcaag	144
R2877--H #5	RCF1-TRg-5	gggagctgcgattggcagTTCCGGGTAGCGAATCAAGGgttttagagctagaaatagcaag	119
R2877--H #6	ENP2-TRg-5	gggagctgcgattggcagACTTTTAGTTATCTCTGTAAgttttagagctagaaatagcaag	69
R2877--H #2	DPM1-TRg-3	gggagctgcgattggcagTTCTTCCTTATTCCTGCCTCgttttagagctagaaatagcaag	204
R2877--H #3	ALR1-NRg-4	gggagctgcgattggcagTTTTGTATCTCAAAGCGGACgttttagagctagaaatagcaag	4
R2877--H #2	DRS2-NRg-2	gggagctgcgattggcagTTAGTGGCATTAAACAGATTgttttagagctagaaatagcaag	10
R2877--H #5	TOA1-TRg-3	gggagctgcgattggcagAAGCCATACGGCATATTATCgttttagagctagaaatagcaag	74
R2877--H #12	MAM33-TRg-4	gggagctgcgattggcagGGATATTTAGCACAACAATCgttttagagctagaaatagcaag	13
R2877--H #12	MRPL20-NRg-4	gggagctgcgattggcagCAATACAAATACCTCTGGTAgttttagagctagaaatagcaag	22
R2877--H #2	SIS1-NRg-4	gggagctgcgattggcagAGGGATTAACAATACGGTAAgttttagagctagaaatagcaag	19
R2877--H #2	SQT1-NRg-3	gggagctgcgattggcagTTGCCAGAAAAAGAAACGGCgttttagagctagaaatagcaag	39
R2877--H #5	PSF1-TRg-2	gggagctgcgattggcagAAGCTGAAAAATAGATGTGAgttttagagctagaaatagcaag	113
R2877--H #3	GPI14-NRg-3	gggagctgcgattggcagCGAACATAACGAGTCAAGCAgttttagagctagaaatagcaag	144
R2877--H #3	CYT2-NRg-5	gggagctgcgattggcagAGTCATTACAGTAGCCCTGTgttttagagctagaaatagcaag	231
R2877--H #9	RPO41-TRg-8	gggagctgcgattggcagGGTTGCATGAATAAAAATTCgttttagagctagaaatagcaag	128
R2877--H #5	SAC6-TRg-3	gggagctgcgattggcagGGAAAAATATCAAAAGTACGgttttagagctagaaatagcaag	105
R2877--H #8	YAE1-NRg-5	gggagctgcgattggcagGAGACAGCGAGAAATACTGGgttttagagctagaaatagcaag	134
R2877--H #5	CYS4-NRg-2	gggagctgcgattggcagGACATTTATATATACAAGCCgttttagagctagaaatagcaag	86
R2877--H #9	YPD1-TRg-4	gggagctgcgattggcagCATCCGTAACCCGCCCGAAAgttttagagctagaaatagcaag	86
R2877--H #11	VPH2-TRg-1	gggagctgcgattggcagAAGATAGGATAATTGACGATgttttagagctagaaatagcaag	107
R2877--H #9	TIM54-NRg-1	gggagctgcgattggcagAAAGACAGCTCCTAAAAATTgttttagagctagaaatagcaag	92
R2877--H #5	RPL25-TRg-2	gggagctgcgattggcagCGGCTTGCCTCACTGCGTTGgttttagagctagaaatagcaag	131
R2877--H #3	COX19-TRg-9	gggagctgcgattggcagACAACAGCTTAAAAGCTTTTgttttagagctagaaatagcaag	268
R2877--H #11	KIN28-TRg-2	gggagctgcgattggcagCTTAAGAAAGATTCGTCCATgttttagagctagaaatagcaag	67
R2877--H #11	CYR1-NRg-3	gggagctgcgattggcagTGGTTGTGAACTGCAGCAAGgttttagagctagaaatagcaag	129
R2877--H #8	HIP1-NRg-5	gggagctgcgattggcagTCAAAACGATGAGATGACTCgttttagagctagaaatagcaag	144
R2877--H #8	COA3-NRg-1	gggagctgcgattggcagTTTGTCTGTCACCGCGTACGgttttagagctagaaatagcaag	177
R2877--H #8	COX15-TRg-3	gggagctgcgattggcagTCCGCATTTATCGCGGCTTAgttttagagctagaaatagcaag	111
R2877--H #9	YGR219W-TRg-4	gggagctgcgattggcagAGTCTCTAATTTATAACCACgttttagagctagaaatagcaag	157
R2877--H #8	FUM1-NRg-15	gggagctgcgattggcagCGAGGATCGGCTCAGGGGAGgttttagagctagaaatagcaag	165
R2877--H #6	COX19-TRg-3	gggagctgcgattggcagAAGAAAAGGGCTCAAATTCGgttttagagctagaaatagcaag	218
R2877--H #12	MBP1-NRg-2	gggagctgcgattggcagTGTTGATTATACTAATCGGAgttttagagctagaaatagcaag	115
R2877--H #6	ILS1-NRg-2	gggagctgcgattggcagTCGAGATTTCTTGCGTGCTGgttttagagctagaaatagcaag	96
R2877--H #5	MRP49-NRg-2	gggagctgcgattggcagTACAGATATCCTGTTTTCCCgttttagagctagaaatagcaag	109
R2877--H #8	TSC10-TRg-1	gggagctgcgattggcagAGGAGTTTCTCTGCATTTACgttttagagctagaaatagcaag	182
R2877--H #11	TFC1-NRg-4	gggagctgcgattggcagAACACAGCAGAGCTTAAAGAgttttagagctagaaatagcaag	134
R2877--H #6	USO1-TRg-1	gggagctgcgattggcagACATCACAGAGACTGAATACgttttagagctagaaatagcaag	141
R2877--H #9	RPO26-NRg-6	gggagctgcgattggcagTCGCTGTCAAATGGGAGGAGgttttagagctagaaatagcaag	223
R2877--H #12	PSF2-NRg-4	gggagctgcgattggcagAGTCATCACTGATCTTCCCAgttttagagctagaaatagcaag	144
R2877--H #5	FAF1-TRg-1	gggagctgcgattggcagGAGTATACATTAACGATGGCgttttagagctagaaatagcaag	127
R2877--H #6	YDR271C-TRg-1	gggagctgcgattggcagTTACTGAAAATACATAGAGTgttttagagctagaaatagcaag	85
R2877--H #8	BET3-TRg-2	gggagctgcgattggcagATTACCCATAGCTATAGAGAgttttagagctagaaatagcaag	96
R2877--H #12	TRS120-TRg-2	gggagctgcgattggcagCGCGTCGTAAATCATGATCAgttttagagctagaaatagcaag	131
R2877--H #3	VMA5-TRg-6	gggagctgcgattggcagAGAGAAGCGTCAGTCATAAAgttttagagctagaaatagcaag	80
R2877--H #11	RRP36-TRg-1	gggagctgcgattggcagCCATCCAAAAATTGTATAGAgttttagagctagaaatagcaag	77
R2877--H #3	YDR526C-NRg-4	gggagctgcgattggcagTCATCCATATGAGGAGAACGgttttagagctagaaatagcaag	180
R2877--H #12	RPP1-NRg-2	gggagctgcgattggcagATTTATGCGAGGTAAAATTCgttttagagctagaaatagcaag	76
R2877--H #9	TFA1-NRg-2	gggagctgcgattggcagAGTAACCTGAAATTCGCCCAgttttagagctagaaatagcaag	121
R2877--H #8	MCM10-TRg-1	gggagctgcgattggcagTTATAGGCCATCGAAGATAAgttttagagctagaaatagcaag	110
R2877--H #9	RPS15-TRg-3	gggagctgcgattggcagTTGTGCAGAGTTTCACATTAgttttagagctagaaatagcaag	111
R2877--H #9	SEC6-TRg-2	gggagctgcgattggcagTGCACCTTAAGAACACCCGTgttttagagctagaaatagcaag	305
R2877--H #12	COX20-TRg-5	gggagctgcgattggcagCAAGCTTATTATAGCACCGTgttttagagctagaaatagcaag	84
R2877--H #6	SPN1-TRg-7	gggagctgcgattggcagGTGCGGTATTCTTCCAAAGAgttttagagctagaaatagcaag	146
R2877--H #2	YDR509W-TRg-12	gggagctgcgattggcagCAGTACCAATACCAGTCCCTgttttagagctagaaatagcaag	252
R2877--H #2	SOD2-NRg-4	gggagctgcgattggcagCAAGTTATAGCTTCTTCATCgttttagagctagaaatagcaag	323
R2877--H #6	YGR115C-TRg-1	gggagctgcgattggcagCTTAATTCTTGATATCTTTCgttttagagctagaaatagcaag	60
R2877--H #5	MRD1-NRg-2	gggagctgcgattggcagTACGGAAATTATTTCTCAATgttttagagctagaaatagcaag	140
R2877--H #12	NOP1-TRg-2	gggagctgcgattggcagCCAAGAAGTTTTCCTTACATgttttagagctagaaatagcaag	81
R2877--H #6	SPC110-TRg-3	gggagctgcgattggcagGTTTTAATCCTTCATTTTGAgttttagagctagaaatagcaag	126
R2877--H #5	HCA4-NRg-1	gggagctgcgattggcagGCAAAATATTTCAATAGTGAgttttagagctagaaatagcaag	83
R2877--H #9	TUB2-TRg-2	gggagctgcgattggcagGTGACCTAGGCGACGCCACAgttttagagctagaaatagcaag	8
R2877--H #3	RAM2-TRg-1	gggagctgcgattggcagTACTGCAAGACTGTTAATTAgttttagagctagaaatagcaag	205
R2877--H #9	SHR3-NRg-6	gggagctgcgattggcagCCACCAATTACATTGGCGAAgttttagagctagaaatagcaag	197
R2877--H #8	YDR341C-NRg-1	gggagctgcgattggcagAGATATTTCCCATTTCAAAAgttttagagctagaaatagcaag	114
R2877--H #12	NSE1-TRg-4	gggagctgcgattggcagAAAAGAAACGCGATAATTATgttttagagctagaaatagcaag	79
R2877--H #11	NHX1-TRg-4	gggagctgcgattggcagCTTGCACAAACGTGATAGCAgttttagagctagaaatagcaag	112
R2877--H #3	AEP1-TRg-4	gggagctgcgattggcagTCTTCTGTTCATCTCCAAACgttttagagctagaaatagcaag	236
R2877--H #12	MET18-NRg-1	gggagctgcgattggcagTCTTGGCTACTCACTCATGAgttttagagctagaaatagcaag	96
R2877--H #9	AEP1-NRg-5	gggagctgcgattggcagTGAACGTTGGCAGCGAAAAAgttttagagctagaaatagcaag	72
R2877--H #2	BPL1-TRg-5	gggagctgcgattggcagGTGTTGGTTGACATTTAATAgttttagagctagaaatagcaag	148
R2877--H #8	NOB1-NRg-2	gggagctgcgattggcagCATGTAGACTTCTTCTTAGCgttttagagctagaaatagcaag	103
R2877--H #12	CIA2-NRg-1	gggagctgcgattggcagCATTGCGACTGAGAAGAGAGgttttagagctagaaatagcaag	137
R2877--H #2	ALG13-NRg-4	gggagctgcgattggcagTTGTAATATCAGTAACAGTTgttttagagctagaaatagcaag	3
R2877--H #3	SPC97-NRg-2	gggagctgcgattggcagTTTGTTGTTCCGCGACTACCgttttagagctagaaatagcaag	231
R2877--H #2	CDC53-NRg-9	gggagctgcgattggcagGTTGTAAAGTGAAGTTCTGCgttttagagctagaaatagcaag	186
R2877--H #12	MRPS5-NRg-6	gggagctgcgattggcagTATGGGATACATAAATGTATgttttagagctagaaatagcaag	74
R2877--H #3	MCT1-NRg-3	gggagctgcgattggcagCAGTTTACTTCCTCCATCGGgttttagagctagaaatagcaag	98
R2877--H #9	TSR1-NRg-10	gggagctgcgattggcagGCGTTGTACGAACAGCGCGGgttttagagctagaaatagcaag	153
R2877--H #9	SEC21-NRg-7	gggagctgcgattggcagTGACACAAGGGGTACATTCCgttttagagctagaaatagcaag	221
R2877--H #3	MRPL10-NRg-6	gggagctgcgattggcagTATACTGTTTAATTGCAATCgttttagagctagaaatagcaag	248
R2877--H #12	LSM8-NRg-7	gggagctgcgattggcagGAAGGAAAACAAGCAAAACAgttttagagctagaaatagcaag	112
R2877--H #9	OPI9-NRg-6	gggagctgcgattggcagTCCTCGGCCGTAACACCTGGgttttagagctagaaatagcaag	196
R2877--H #12	VPS4-TRg-3	gggagctgcgattggcagATATCGAACGATTTAATCGTgttttagagctagaaatagcaag	114
R2877--H #11	TDA3-NRg-2	gggagctgcgattggcagTACGTAATCTTATGCATGTAgttttagagctagaaatagcaag	123
R2877--H #12	SNF8-NRg-5	gggagctgcgattggcagATGTATTTCTACTTGAAGTTgttttagagctagaaatagcaag	75
R2877--H #5	RPS3-NRg-4	gggagctgcgattggcagTACCACTGCCCATGGGAGAAgttttagagctagaaatagcaag	141
R2877--H #11	COA3-NRg-2	gggagctgcgattggcagGTCTGTCACCGCGTACGAGGgttttagagctagaaatagcaag	114
R2877--H #2	YHR050W-A-NRg-3	gggagctgcgattggcagGTGGCGGATCTTCTCAATGCgttttagagctagaaatagcaag	203
R2877--H #6	YIL014C-A-NRg-3	gggagctgcgattggcagACGAGCTTCTATGGCCAAGTgttttagagctagaaatagcaag	85
R2877--H #11	PMP3-NRg-10	gggagctgcgattggcagATTGCATCTTCCGCTATTAGgttttagagctagaaatagcaag	130
R2877--H #6	PMA1-NRg-5	gggagctgcgattggcagATATAATCGAAACTAATGGAgttttagagctagaaatagcaag	92
R2877--H #11	MRP1-TRg-3	gggagctgcgattggcagAGTATGGCAGAAACGGTGGGgttttagagctagaaatagcaag	117
R2877--H #2	YPR177C-TRg-2	gggagctgcgattggcagATCGGTAGATAAAGAAACTGgttttagagctagaaatagcaag	72
R2877--H #5	SPT6-TRg-7	gggagctgcgattggcagAACGTCTTCAATAAAAGTGCgttttagagctagaaatagcaag	170
R2877--H #11	DCP2-TRg-1	gggagctgcgattggcagCAAATATTGAATCCTTGTGAgttttagagctagaaatagcaag	136
R2877--H #8	RPL10-TRg-2	gggagctgcgattggcagTTCCGCAAGTGCTTTTGGAGgttttagagctagaaatagcaag	88
R2877--H #9	SLD3-TRg-4	gggagctgcgattggcagGAAAAATAAAAAAAAGTGATgttttagagctagaaatagcaag	91
R2877--H #6	RSP5-NRg-3	gggagctgcgattggcagCTGTCACGTGACTGTGCGGCgttttagagctagaaatagcaag	102
R2877--H #6	RNA15-TRg-9	gggagctgcgattggcagCCCATCATCGAGTGATCACTgttttagagctagaaatagcaag	81
R2877--H #11	RVB2-NRg-2	gggagctgcgattggcagTTTCAAACTGATCACGTGAAgttttagagctagaaatagcaag	137
R2877--H #11	CCT7-TRg-2	gggagctgcgattggcagATACCTGCATTATCCTTACCgttttagagctagaaatagcaag	140
R2877--H #3	MRPL15-NRg-4	gggagctgcgattggcagGCAAACTTGAATAGTCAGCTgttttagagctagaaatagcaag	169
R2877--H #12	SPC105-TRg-2	gggagctgcgattggcagAAAACAATACGCGAAAGAGAgttttagagctagaaatagcaag	93
R2877--H #3	FRS2-NRg-12	gggagctgcgattggcagTTGATTCAATATGGTCGACCgttttagagctagaaatagcaag	217
R2877--H #6	IPP1-TRg-6	gggagctgcgattggcagTATCGTCATCGCAGACGCTAgttttagagctagaaatagcaag	93
R2877--H #2	MDH1-NRg-1	gggagctgcgattggcagTGTGTATTCGTTATCTTAAGgttttagagctagaaatagcaag	289
R2877--H #11	KRR1-NRg-7	gggagctgcgattggcagGCATTTAGCAAGGAAAAAATgttttagagctagaaatagcaag	102
R2877--H #12	SNF5-NRg-1	gggagctgcgattggcagCCCTTGATGATGCTTTGTTTgttttagagctagaaatagcaag	170
R2877--H #11	MTM1-TRg-1	gggagctgcgattggcagTCGGTGAGGTATGACACTTTgttttagagctagaaatagcaag	91
R2877--H #12	MTR3-TRg-6	gggagctgcgattggcagTGAGATGAGATCGCTAGATAgttttagagctagaaatagcaag	100
R2877--H #5	RPM2-NRg-5	gggagctgcgattggcagGTTCTTTGGGTGCGATATTAgttttagagctagaaatagcaag	117
R2877--H #3	SAC6-TRg-2	gggagctgcgattggcagAGATTTATCGATATAAATTTgttttagagctagaaatagcaag	185
R2877--H #6	TOA1-TRg-3	gggagctgcgattggcagAAGCCATACGGCATATTATCgttttagagctagaaatagcaag	44
R2877--H #8	ERG12-TRg-8	gggagctgcgattggcagGTAATTGTACTGACAATTTTgttttagagctagaaatagcaag	142
R2877--H #5	SNF2-NRg-2	gggagctgcgattggcagATCTTCTTTATTGAGACTAGgttttagagctagaaatagcaag	117
R2877--H #12	RML2-TRg-5	gggagctgcgattggcagCTACGCGAGGTGGAAAGTTAgttttagagctagaaatagcaag	111
R2877--H #5	NDC1-NRg-9	gggagctgcgattggcagATCAACAAATGCAAACAAGGgttttagagctagaaatagcaag	136
R2877--H #5	AVT5-NRg-3	gggagctgcgattggcagTCACAATATTCAAGAGTTGAgttttagagctagaaatagcaag	141
R2877--H #6	DOA4-TRg-3	gggagctgcgattggcagGTAGTTCATGTATTTATCTTgttttagagctagaaatagcaag	93
R2877--H #5	YSF3-TRg-7	gggagctgcgattggcagTTCTAAATCAACGTGTTCCCgttttagagctagaaatagcaag	318
R2877--H #2	HAP2-TRg-7	gggagctgcgattggcagCGTTATTTAGCAATCTTACCgttttagagctagaaatagcaag	127
R2877--H #6	NUP49-TRg-4	gggagctgcgattggcagGGTGGCGAAAAGACGAGCAAgttttagagctagaaatagcaag	83
R2877--H #5	MRPL22-TRg-10	gggagctgcgattggcagGATATTCTATTAATCTTCTGgttttagagctagaaatagcaag	75
R2877--H #12	GPI19-NRg-7	gggagctgcgattggcagCGTACTCTCAAAAAACCCAGgttttagagctagaaatagcaag	132
R2877--H #2	MDM35-NRg-6	gggagctgcgattggcagTGAATGATGGTCCCAGGCTTgttttagagctagaaatagcaag	235
R2877--H #3	PRP42-NRg-5	gggagctgcgattggcagTTTAGGTCAGACACTGGTTTgttttagagctagaaatagcaag	338
R2877--H #9	PCP1-TRg-5	gggagctgcgattggcagTTGTCTGGAAGTATAATTGGgttttagagctagaaatagcaag	231
R2877--H #5	GPI8-TRg-5	gggagctgcgattggcagGCAGGTACCTAGATGTAATTgttttagagctagaaatagcaag	88
R2877--H #9	SEN15-TRg-4	gggagctgcgattggcagCAATAATGCATGCTTCTTGGgttttagagctagaaatagcaag	173
R2877--H #11	TFG2-TRg-6	gggagctgcgattggcagAACATTGAAGTTCTTTCCATgttttagagctagaaatagcaag	162
R2877--H #2	YDR526C-NRg-2	gggagctgcgattggcagTTAGCAGTCTGGCTAAAAAGgttttagagctagaaatagcaag	477
R2877--H #8	SEC65-TRg-2	gggagctgcgattggcagTACTTCTTCTTAAAACAATTgttttagagctagaaatagcaag	40
R2877--H #12	RRP46-NRg-2	gggagctgcgattggcagCACAATCCGATGCGCTTAAAgttttagagctagaaatagcaag	117
R2877--H #6	RLI1-TRg-3	gggagctgcgattggcagATCGAACCAGATTTCTAGCCgttttagagctagaaatagcaag	226
R2877--H #9	PMR1-NRg-2	gggagctgcgattggcagCTAAGAAAATCGCCAAAACGgttttagagctagaaatagcaag	123
R2877--H #11	COX8-NRg-2	gggagctgcgattggcagAAATCACTAAGCCAGCACAAgttttagagctagaaatagcaag	90
R2877--H #8	IMP2'-NRg-3	gggagctgcgattggcagTGTCTCTGGATCGTGTAGATgttttagagctagaaatagcaag	220
R2877--H #12	ESS1-NRg-6	gggagctgcgattggcagATATGTATGTGTTTATACGTgttttagagctagaaatagcaag	100
R2877--H #6	NFU1-NRg-5	gggagctgcgattggcagTGATGAAATGCCTGCTTTGAgttttagagctagaaatagcaag	150
R2877--H #5	POL3-TRg-1	gggagctgcgattggcagATTCTATAAAATGTTCAATGgttttagagctagaaatagcaag	69
R2877--H #3	BCP1-TRg-2	gggagctgcgattggcagTATTCCTCGCGATGAGATTGgttttagagctagaaatagcaag	1
R2877--H #5	MRH4-NRg-3	gggagctgcgattggcagAAAATTTCAAGAATATGGTTgttttagagctagaaatagcaag	72
R2877--H #6	DAD2-TRg-5	gggagctgcgattggcagATCCGAAATAACTCAGTAGAgttttagagctagaaatagcaag	160
R2877--H #9	MTR3-NRg-1	gggagctgcgattggcagGAGTATGTGCTAATCCTTAAgttttagagctagaaatagcaag	78
R2877--H #12	GRC3-TRg-5	gggagctgcgattggcagTGTTCCCTAGTTGGCTTTCTgttttagagctagaaatagcaag	186
R2877--H #8	TOR2-TRg-9	gggagctgcgattggcagTGAATAGAGACTGACATATAgttttagagctagaaatagcaag	40
R2877--H #11	RFA1-TRg-6	gggagctgcgattggcagAAGGATCTATGCTAATTGGGgttttagagctagaaatagcaag	106
R2877--H #12	SEC8-TRg-4	gggagctgcgattggcagTTTCTTTGACGTAAACTTTAgttttagagctagaaatagcaag	90
R2877--H #11	NTF2-NRg-3	gggagctgcgattggcagCTATGTCACCCGGTATTAATgttttagagctagaaatagcaag	124
R2877--H #12	YDR271C-NRg-1	gggagctgcgattggcagCTACTAGTCGTATTACCCGTgttttagagctagaaatagcaag	130
R2877--H #8	IRC19-NRg-3	gggagctgcgattggcagCGATGTTCGTCGATAGTGACgttttagagctagaaatagcaag	120
R2877--H #11	SPC3-NRg-5	gggagctgcgattggcagCAAGAAGACACCAAAGGCAGgttttagagctagaaatagcaag	204
R2877--H #8	PWP1-NRg-3	gggagctgcgattggcagACATATGATCAACTCAAGGTgttttagagctagaaatagcaag	98
R2877--H #11	YLR101C-TRg-6	gggagctgcgattggcagATTCGAAACCTAATATGAGAgttttagagctagaaatagcaag	62
R2877--H #11	MON2-TRg-2	gggagctgcgattggcagATAAAGCCGGCTGGTCGTCGgttttagagctagaaatagcaag	129
R2877--H #3	YKL036C-TRg-1	gggagctgcgattggcagGATCTTGTCCCATTCCAAGGgttttagagctagaaatagcaag	184
R2877--H #11	YJR120W-TRg-4	gggagctgcgattggcagTATATCACGAGATGAGCATAgttttagagctagaaatagcaag	126
R2877--H #8	RRP15-NRg-5	gggagctgcgattggcagATTTTCCAATAAGAGGGTAAgttttagagctagaaatagcaag	3
R2877--H #2	CBP3-TRg-3	gggagctgcgattggcagAGTTGTATTTAGGCTTTACCgttttagagctagaaatagcaag	10
R2877--H #12	BPL1-NRg-1	gggagctgcgattggcagAACGTTTGGCAAACAATTACgttttagagctagaaatagcaag	103
R2877--H #12	RPB3-TRg-6	gggagctgcgattggcagTTGGCTTTCGGGAAGCAAAGgttttagagctagaaatagcaag	122
R2877--H #9	AFT1-NRg-9	gggagctgcgattggcagCACTCGCGTGCGGCGGTGTGgttttagagctagaaatagcaag	157
R2877--H #9	COQ3-TRg-4	gggagctgcgattggcagCCATTGTTCAAAAAGAGGGAgttttagagctagaaatagcaag	129
R2877--H #8	SAR1-TRg-2	gggagctgcgattggcagTTGTCAAATAGTTATTGTAAgttttagagctagaaatagcaag	109
R2877--H #9	GCD1-NRg-2	gggagctgcgattggcagGTGAAAAATTTTGCGATAGGgttttagagctagaaatagcaag	144
R2877--H #9	SNF5-NRg-1	gggagctgcgattggcagCCCTTGATGATGCTTTGTTTgttttagagctagaaatagcaag	164
R2877--H #6	SUI2-NRg-3	gggagctgcgattggcagATGACCTAGGAAATAAACAAgttttagagctagaaatagcaag	126
R2877--H #8	MRH4-NRg-4	gggagctgcgattggcagTTGGTTGTGCTGTGCAAGAGgttttagagctagaaatagcaag	143
R2877--H #12	SPC3-TRg-2	gggagctgcgattggcagTCGACTAATTTCATGACAGTgttttagagctagaaatagcaag	270
R2877--H #11	MTR3-TRg-5	gggagctgcgattggcagGCTAGATACGGAAGATTACAgttttagagctagaaatagcaag	100
R2877--H #12	TAF12-TRg-4	gggagctgcgattggcagTATTACCCGGGCAGTATACGgttttagagctagaaatagcaag	132
R2877--H #5	HPR1-NRg-2	gggagctgcgattggcagTGAGCAGTCTTGAAATCGCAgttttagagctagaaatagcaag	162
R2877--H #12	YDR115W-NRg-3	gggagctgcgattggcagCACAGCTTCTACGGGAAAATgttttagagctagaaatagcaag	77
R2877--H #11	IMP3-TRg-1	gggagctgcgattggcagCATCGCAACAAAAATTCAATgttttagagctagaaatagcaag	86
R2877--H #11	LAT1-NRg-11	gggagctgcgattggcagACACGGGGGGTGAGAAGGGCgttttagagctagaaatagcaag	113
R2877--H #2	RPC34-TRg-2	gggagctgcgattggcagAAAATGTTTAAGCCCTTGTTgttttagagctagaaatagcaag	33
R2877--H #11	CDC8-TRg-4	gggagctgcgattggcagGTTGTGACTTTTGACGCGTTgttttagagctagaaatagcaag	123
R2877--H #9	RPB10-TRg-4	gggagctgcgattggcagCACTCCGATGGCTACTACACgttttagagctagaaatagcaag	156
R2877--H #6	APC1-NRg-1	gggagctgcgattggcagTAACGCTAGAAACTAAAGAAgttttagagctagaaatagcaag	100
R2877--H #3	COQ3-TRg-2	gggagctgcgattggcagAAGGCATACAAAACAATTAAgttttagagctagaaatagcaag	130
R2877--H #5	KAR2-TRg-6	gggagctgcgattggcagTTCACCCGGCGCGGCACCCGgttttagagctagaaatagcaag	115
R2877--H #6	SMC4-TRg-7	gggagctgcgattggcagATTCTGCGCTTCTTCTCCTTgttttagagctagaaatagcaag	120
R2877--H #2	POP5-NRg-7	gggagctgcgattggcagGTTGCTGTGGTAGTACGTTGgttttagagctagaaatagcaag	278
R2877--H #2	MSE1-TRg-3	gggagctgcgattggcagATGTTTATAACCAAGACGTTgttttagagctagaaatagcaag	212
R2877--H #8	PRE3-NRg-1	gggagctgcgattggcagCCACCGGATTCCGTTGCGAGgttttagagctagaaatagcaag	52
R2877--H #9	BCP1-NRg-2	gggagctgcgattggcagTCTACCTCAATCTCATCGCGgttttagagctagaaatagcaag	175
R2877--H #8	RPC19-TRg-6	gggagctgcgattggcagAATATTCACCTGCGATGAGCgttttagagctagaaatagcaag	40
R2877--H #6	GPI11-TRg-2	gggagctgcgattggcagATTTACGTAACGCGGGGATGgttttagagctagaaatagcaag	159
R2877--H #6	SES1-NRg-1	gggagctgcgattggcagATGAGGAACAATTTTCGAGCgttttagagctagaaatagcaag	135
R2877--H #8	RSM28-TRg-2	gggagctgcgattggcagATAAAAGAGGAAAAGGGCAGgttttagagctagaaatagcaag	74
R2877--H #12	YPR177C-TRg-2	gggagctgcgattggcagATCGGTAGATAAAGAAACTGgttttagagctagaaatagcaag	90
R2877--H #12	HYP2-NRg-10	gggagctgcgattggcagGTGGAACACGACGATCAACGgttttagagctagaaatagcaag	100
R2877--H #2	GPI13-TRg-7	gggagctgcgattggcagTGCAAGCGCGATGACGAGCAgttttagagctagaaatagcaag	224
R2877--H #2	YCL007C-TRg-5	gggagctgcgattggcagTATACTCAGGAAACGTCACTgttttagagctagaaatagcaag	44
R2877--H #12	SEC21-NRg-7	gggagctgcgattggcagTGACACAAGGGGTACATTCCgttttagagctagaaatagcaag	145
R2877--H #5	PAN1-TRg-1	gggagctgcgattggcagACACGTCGAGAAGCAGGAAGgttttagagctagaaatagcaag	229
R2877--H #6	EFB1-NRg-5	gggagctgcgattggcagACCTTAAACTATTTATTTAGgttttagagctagaaatagcaag	93
R2877--H #11	NUM1-TRg-1	gggagctgcgattggcagGAGTAAAGACGCAACGGTCAgttttagagctagaaatagcaag	117
R2877--H #11	YDR271C-TRg-1	gggagctgcgattggcagTTACTGAAAATACATAGAGTgttttagagctagaaatagcaag	90
R2877--H #11	SMC1-TRg-2	gggagctgcgattggcagTTGTCATGATAAACACGTACgttttagagctagaaatagcaag	206
R2877--H #2	GRC3-NRg-1	gggagctgcgattggcagTTAAATGCAACCTAAGCCTTgttttagagctagaaatagcaag	256
R2877--H #8	ROT1-NRg-5	gggagctgcgattggcagTTGGTATATTACTATTCAGCgttttagagctagaaatagcaag	134
R2877--H #12	HAP2-TRg-4	gggagctgcgattggcagCATTAATTCTCCCTTACAAGgttttagagctagaaatagcaag	149
R2877--H #6	POP1-TRg-10	gggagctgcgattggcagTGACATTGCACCCGGGTAAGgttttagagctagaaatagcaag	154
R2877--H #6	DOC1-TRg-4	gggagctgcgattggcagTAGCTTATATACATAAGCCGgttttagagctagaaatagcaag	128
R2877--H #6	CDC15-NRg-1	gggagctgcgattggcagTAGAAGATATACCTTTTGTGgttttagagctagaaatagcaag	88
R2877--H #5	UTH1-TRg-4	gggagctgcgattggcagACGGCCCGGCCCGGGTCGTGgttttagagctagaaatagcaag	84
R2877--H #5	LCB2-TRg-6	gggagctgcgattggcagACTATCCATGCTTTAGGCAGgttttagagctagaaatagcaag	135
R2877--H #8	POL12-TRg-4	gggagctgcgattggcagCAAGATAATTGATTGTCAATgttttagagctagaaatagcaag	194
R2877--H #3	PPT2-NRg-3	gggagctgcgattggcagTATTCAGCTATATGTTGATCgttttagagctagaaatagcaag	164
R2877--H #8	ERV1-TRg-3	gggagctgcgattggcagTCATAATCTAAATCTAAAGAgttttagagctagaaatagcaag	73
R2877--H #5	RTC6-TRg-3	gggagctgcgattggcagGACGACGGTCCGGTAGAAGGgttttagagctagaaatagcaag	150
R2877--H #2	SRP54-TRg-2	gggagctgcgattggcagCAGCAAGGATGCAGAAGAGAgttttagagctagaaatagcaag	2
R2877--H #6	TAF11-TRg-3	gggagctgcgattggcagCGCTTGGTTTATCTCCATGTgttttagagctagaaatagcaag	78
R2877--H #11	FCP1-TRg-1	gggagctgcgattggcagTCATAATATCTGGACACTTTgttttagagctagaaatagcaag	127
R2877--H #9	COX20-TRg-3	gggagctgcgattggcagAGCTTATTATAGCACCGTCGgttttagagctagaaatagcaag	140
R2877--H #6	BRN1-TRg-8	gggagctgcgattggcagTCTTGCCATCCGTGTACGCTgttttagagctagaaatagcaag	110
R2877--H #8	ARP2-NRg-1	gggagctgcgattggcagTATTACTGTGATTTGTCTTCgttttagagctagaaatagcaag	180
R2877--H #8	TAF1-TRg-2	gggagctgcgattggcagTAGTCGATAATTTCATTTCGgttttagagctagaaatagcaag	123
R2877--H #6	TTI2-TRg-3	gggagctgcgattggcagGACTCATTATTGTTATCCTTgttttagagctagaaatagcaag	104
R2877--H #3	YJL015C-TRg-2	gggagctgcgattggcagTACCACTGGAGCTTGCATTGgttttagagctagaaatagcaag	248
R2877--H #2	OMS1-TRg-4	gggagctgcgattggcagATCACGGTTCGAATTAATTTgttttagagctagaaatagcaag	49
R2877--H #9	RPP0-NRg-3	gggagctgcgattggcagTATTCCGCTTATGTATCTTAgttttagagctagaaatagcaag	32
R2877--H #2	YBR089W-TRg-4	gggagctgcgattggcagTGATACCAACTCTATCAGAAgttttagagctagaaatagcaag	440
R2877--H #3	PHO85-NRg-7	gggagctgcgattggcagGGAAAATGAACTGCACACAGgttttagagctagaaatagcaag	313
R2877--H #3	RPB11-NRg-6	gggagctgcgattggcagGCATTATCCATGACATGACAgttttagagctagaaatagcaag	215
R2877--H #12	RRP5-NRg-6	gggagctgcgattggcagAGTGACAATAAACTCTCTAAgttttagagctagaaatagcaag	103
R2877--H #6	APC1-NRg-3	gggagctgcgattggcagTGAAAGCCCTATTTTGTGTAgttttagagctagaaatagcaag	81
R2877--H #12	ERG2-TRg-9	gggagctgcgattggcagCGGCCCTCGTATAAGCCGCAgttttagagctagaaatagcaag	158
R2877--H #3	SEC17-TRg-9	gggagctgcgattggcagGTGTTTCGTGACATCATTGAgttttagagctagaaatagcaag	258
R2877--H #12	BFR2-NRg-4	gggagctgcgattggcagCCGCAGTAATAGGCTTGCAAgttttagagctagaaatagcaag	95
R2877--H #5	GCD10-TRg-1	gggagctgcgattggcagCTTTAAATTCTTTGGCACGTgttttagagctagaaatagcaag	62
R2877--H #12	INA22-NRg-7	gggagctgcgattggcagTATAAGAAAGGATCAAAATTgttttagagctagaaatagcaag	62
R2877--H #6	MRP51-TRg-5	gggagctgcgattggcagTAAAATTGTTAAAGAACTCGgttttagagctagaaatagcaag	88
R2877--H #9	RIX1-TRg-2	gggagctgcgattggcagGTTGTCTTCATCATTTGAGAgttttagagctagaaatagcaag	172
R2877--H #6	SRB8-NRg-8	gggagctgcgattggcagAGATTGTGCATTCATTAGTTgttttagagctagaaatagcaag	148
R2877--H #11	ISA1-TRg-11	gggagctgcgattggcagGTCATACCCTCAGATTTCATgttttagagctagaaatagcaag	72
R2877--H #9	RFC2-NRg-3	gggagctgcgattggcagATATAGAGATGTCGAATACTgttttagagctagaaatagcaag	92
R2877--H #8	COA3-NRg-9	gggagctgcgattggcagCAAGAGATTTGGCTACGCCAgttttagagctagaaatagcaag	113
R2877--H #12	MCM7-TRg-4	gggagctgcgattggcagATAAATGCAATTCATTAAGTgttttagagctagaaatagcaag	75
R2877--H #5	GFA1-TRg-2	gggagctgcgattggcagGATGCATTTTAGCGTTTCTGgttttagagctagaaatagcaag	117
R2877--H #3	FMC1-TRg-2	gggagctgcgattggcagAAATATTGATTTCTCTGCCAgttttagagctagaaatagcaag	100
R2877--H #6	TOA1-NRg-2	gggagctgcgattggcagGCTTTATCCACCTTGTTATTgttttagagctagaaatagcaag	93
R2877--H #6	PET122-TRg-13	gggagctgcgattggcagGGTGAGTTTGAACATCGTCGgttttagagctagaaatagcaag	126
R2877--H #11	CAB4-TRg-1	gggagctgcgattggcagAATGGAAAAAGATAAAAATAgttttagagctagaaatagcaag	55
R2877--H #9	PAN1-NRg-1	gggagctgcgattggcagGTTTCGCCAATAGATCTATAgttttagagctagaaatagcaag	15
R2877--H #11	GLN4-TRg-5	gggagctgcgattggcagATGAAAAATTTGACATCGCAgttttagagctagaaatagcaag	89
R2877--H #9	IMP1-TRg-3	gggagctgcgattggcagTGACAATCTAAGTATTTCTGgttttagagctagaaatagcaag	189
R2877--H #8	SOV1-NRg-3	gggagctgcgattggcagATTAACTTGGATAGTGACGTgttttagagctagaaatagcaag	236
R2877--H #12	YCG1-NRg-1	gggagctgcgattggcagTGATCTTCAAAGAGCTAAAAgttttagagctagaaatagcaag	76
R2877--H #6	YKL036C-TRg-6	gggagctgcgattggcagTCATACTTAACCACTTCATCgttttagagctagaaatagcaag	143
R2877--H #8	SLD2-TRg-3	gggagctgcgattggcagTACATCAGGCTCCACAGGACgttttagagctagaaatagcaag	300
R2877--H #12	TIM54-NRg-1	gggagctgcgattggcagAAAGACAGCTCCTAAAAATTgttttagagctagaaatagcaag	65
R2877--H #11	HSH49-NRg-6	gggagctgcgattggcagCCATCTGACAATTCAAGGCAgttttagagctagaaatagcaag	136
R2877--H #5	PET100-TRg-3	gggagctgcgattggcagTTTACCGGCTTGACCTTAAAgttttagagctagaaatagcaag	83
R2877--H #2	RRG1-NRg-5	gggagctgcgattggcagAGCAGCTTTGAAGTTAGAAAgttttagagctagaaatagcaag	127
R2877--H #9	SAH1-NRg-3	gggagctgcgattggcagAACAAATAGGAATGGAATCAgttttagagctagaaatagcaag	30
R2877--H #8	MDL2-TRg-3	gggagctgcgattggcagAAACTTACGTACTTTTATACgttttagagctagaaatagcaag	93
R2877--H #12	TRS31-TRg-3	gggagctgcgattggcagAGATGTTAGTACGTTGGGTTgttttagagctagaaatagcaag	144
R2877--H #3	RRG1-NRg-4	gggagctgcgattggcagTGAAAACCTTAGGAAAGGCTgttttagagctagaaatagcaag	312
R2877--H #3	ADE13-NRg-4	gggagctgcgattggcagAAGTTTGACTCTGCTCGCGGgttttagagctagaaatagcaag	146
R2877--H #8	GCR1-NRg-2	gggagctgcgattggcagTCAGCATTAGGAAGATGAGTgttttagagctagaaatagcaag	34
R2877--H #3	DOC1-NRg-5	gggagctgcgattggcagAAGAACTTTACGTTCACTGTgttttagagctagaaatagcaag	235
R2877--H #5	SPC105-TRg-2	gggagctgcgattggcagAAAACAATACGCGAAAGAGAgttttagagctagaaatagcaag	97
R2877--H #5	MPE1-TRg-4	gggagctgcgattggcagATGTCACAACATTGTAATTCgttttagagctagaaatagcaag	177
R2877--H #9	RRN11-NRg-1	gggagctgcgattggcagTAGAGAATACATCCACTGTCgttttagagctagaaatagcaag	241
R2877--H #11	SHR3-TRg-4	gggagctgcgattggcagCCTTTCGCCAATGTAATTGGgttttagagctagaaatagcaag	158
R2877--H #2	RAD53-TRg-8	gggagctgcgattggcagACGGGAGTGACGCGTAAAATgttttagagctagaaatagcaag	18
R2877--H #3	MRPL28-TRg-3	gggagctgcgattggcagCAGACTGGGGCCTGCCTGTAgttttagagctagaaatagcaag	14
R2877--H #11	CRM1-TRg-5	gggagctgcgattggcagATACAAATAATATATTATGAgttttagagctagaaatagcaag	81
R2877--H #3	MDJ1-NRg-2	gggagctgcgattggcagAGAACATATTACCCTTCTTTgttttagagctagaaatagcaag	67
R2877--H #11	OXA1-NRg-4	gggagctgcgattggcagTCGGATTACTTCCGTACTGCgttttagagctagaaatagcaag	79
R2877--H #5	RHO3-TRg-5	gggagctgcgattggcagATTACCCGTCATAGATATACgttttagagctagaaatagcaag	87
R2877--H #12	OKP1-NRg-6	gggagctgcgattggcagGGACCGTATTGTGACTCTCCgttttagagctagaaatagcaag	88
R2877--H #6	RRP7-TRg-4	gggagctgcgattggcagTGAGAGGATGGTAAAGCAAGgttttagagctagaaatagcaag	200
R2877--H #5	VHT1-NRg-4	gggagctgcgattggcagAAAGAGTCTCGGAGGCGGTAgttttagagctagaaatagcaag	130
R2877--H #9	PHO86-NRg-3	gggagctgcgattggcagTTTCCATAAAGAGCACGTGCgttttagagctagaaatagcaag	144
R2877--H #12	GUK1-TRg-5	gggagctgcgattggcagCTAATAGCAACCGTACTCATgttttagagctagaaatagcaag	111
R2877--H #3	GRX5-NRg-5	gggagctgcgattggcagAGAAGTGATTTATTTTGGTCgttttagagctagaaatagcaag	192
R2877--H #9	SEC21-NRg-4	gggagctgcgattggcagCGTCGTAGTGAATGACACAAgttttagagctagaaatagcaag	6
R2877--H #9	ARC35-TRg-7	gggagctgcgattggcagAATCAATGCTTTGGTATATTgttttagagctagaaatagcaag	146
R2877--H #12	UTP15-NRg-7	gggagctgcgattggcagTGGGGTGAATGACTAGAAACgttttagagctagaaatagcaag	101
R2877--H #6	PET130-TRg-5	gggagctgcgattggcagCTGAGTTTAAAGAACTTGCGgttttagagctagaaatagcaag	89
R2877--H #11	KGD2-NRg-3	gggagctgcgattggcagTGAAAAGTAGGCCTAGTTGAgttttagagctagaaatagcaag	157
R2877--H #8	ISA1-TRg-1	gggagctgcgattggcagTTCATAAAGGAAAGGGAAAGgttttagagctagaaatagcaag	90
R2877--H #9	CRM1-NRg-6	gggagctgcgattggcagTCCAAATAGTATATATCTCCgttttagagctagaaatagcaag	126
R2877--H #12	MRPS8-TRg-4	gggagctgcgattggcagTATGTATTAATCTTCCTATGgttttagagctagaaatagcaag	147
R2877--H #11	AOS1-TRg-3	gggagctgcgattggcagATTGTCTTTAATTGAAACTTgttttagagctagaaatagcaag	173
R2877--H #8	YHR020W-TRg-1	gggagctgcgattggcagTGAATGTCTTGGCCCTCGATgttttagagctagaaatagcaag	120
R2877--H #8	DIA4-TRg-7	gggagctgcgattggcagCATATAAGTATACGCAAATGgttttagagctagaaatagcaag	204
R2877--H #5	MDH1-NRg-9	gggagctgcgattggcagGAGTGAATGCCGAGAAGGGGgttttagagctagaaatagcaag	104
R2877--H #8	GET2-TRg-16	gggagctgcgattggcagTACTCTCTTTGTGAAAAGGGgttttagagctagaaatagcaag	108
R2877--H #6	RPC19-TRg-6	gggagctgcgattggcagAATATTCACCTGCGATGAGCgttttagagctagaaatagcaag	116
R2877--H #3	YML090W-NRg-1	gggagctgcgattggcagAAATCATTCATATACTCTAAgttttagagctagaaatagcaag	158
R2877--H #3	UTP18-NRg-1	gggagctgcgattggcagTTCAAGAACGATACCACAACgttttagagctagaaatagcaag	39
R2877--H #9	LIP2-TRg-2	gggagctgcgattggcagCTTGAAAAAGTGTTTGATGCgttttagagctagaaatagcaag	185
R2877--H #11	PSE1-TRg-4	gggagctgcgattggcagTTGTACGAACTGCAGTAAATgttttagagctagaaatagcaag	120
R2877--H #11	TRS130-NRg-4	gggagctgcgattggcagCACGTTGTAAATTCACCAAGgttttagagctagaaatagcaag	94
R2877--H #6	MRS1-NRg-2	gggagctgcgattggcagTGTTGAAACGGATCAAAGTTgttttagagctagaaatagcaag	107
R2877--H #12	BUD16-NRg-3	gggagctgcgattggcagATATTTCAGTCATCGGACAAgttttagagctagaaatagcaag	79
R2877--H #8	CDC21-TRg-4	gggagctgcgattggcagAACGTAGGACCGCATTGAACgttttagagctagaaatagcaag	227
R2877--H #2	ARP2-NRg-1	gggagctgcgattggcagTATTACTGTGATTTGTCTTCgttttagagctagaaatagcaag	27
R2877--H #12	UBC1-TRg-3	gggagctgcgattggcagAATGCATGAACTTCCGATCGgttttagagctagaaatagcaag	123
R2877--H #9	KRE29-NRg-1	gggagctgcgattggcagATAATATGTAACATAAAAAAgttttagagctagaaatagcaag	48
R2877--H #6	CDC25-TRg-9	gggagctgcgattggcagAAACGACTTTTAAACATCGCgttttagagctagaaatagcaag	85
R2877--H #12	RRN6-NRg-2	gggagctgcgattggcagAAAAATTATCGTATGCCCACgttttagagctagaaatagcaag	127
R2877--H #9	IPP1-TRg-1	gggagctgcgattggcagATTTTGATTTGTTGTCCCTTgttttagagctagaaatagcaag	243
R2877--H #2	PMP3-NRg-12	gggagctgcgattggcagATTAGGGGACTGCGGAAGTGgttttagagctagaaatagcaag	203
R2877--H #11	COX9-TRg-1	gggagctgcgattggcagTCTTATCTTCAGGGAAAATTgttttagagctagaaatagcaag	97
R2877--H #2	TAF9-NRg-11	gggagctgcgattggcagTGAATATAGGCCATTTTAACgttttagagctagaaatagcaag	309
R2877--H #12	AEP3-TRg-1	gggagctgcgattggcagTGGCATCTTCTGGCACTCTTgttttagagctagaaatagcaag	116
R2877--H #9	PET117-TRg-3	gggagctgcgattggcagTGTATTAATGTTTAGCATTCgttttagagctagaaatagcaag	132
R2877--H #5	GPI2-TRg-2	gggagctgcgattggcagCCGAACTTGAGACCACTTCGgttttagagctagaaatagcaag	120
R2877--H #6	MTF2-TRg-1	gggagctgcgattggcagATAATTGTAAAGGAAGAAGAgttttagagctagaaatagcaag	68
R2877--H #3	GRC3-TRg-2	gggagctgcgattggcagCATCGAGTGCTCTGCGCCTAgttttagagctagaaatagcaag	335
R2877--H #11	LSM3-TRg-5	gggagctgcgattggcagTTCTTCCTGATGCGCCCTTTgttttagagctagaaatagcaag	111
R2877--H #2	HIP1-NRg-4	gggagctgcgattggcagCTCAAAACGATGAGATGACTgttttagagctagaaatagcaag	179
R2877--H #8	LSM4-NRg-3	gggagctgcgattggcagCTTATCACGTGACACGTGTGgttttagagctagaaatagcaag	256
R2877--H #8	TIP20-TRg-5	gggagctgcgattggcagAGGGCATAGCATTATATAACgttttagagctagaaatagcaag	92
R2877--H #2	SMC5-TRg-7	gggagctgcgattggcagGTAGACCGTTCAGGATGACTgttttagagctagaaatagcaag	26
R2877--H #3	GRX5-TRg-6	gggagctgcgattggcagTGGCACTGATCTGAGCTTATgttttagagctagaaatagcaag	332
R2877--H #3	COQ4-TRg-7	gggagctgcgattggcagTTTTGAGAGAAAAATAGTTGgttttagagctagaaatagcaag	9
R2877--H #2	POP7-TRg-9	gggagctgcgattggcagGTTGGTGTTCCAGTAATTCTgttttagagctagaaatagcaag	191
R2877--H #6	SGT1-NRg-3	gggagctgcgattggcagATGATGCATAAGCACTATGGgttttagagctagaaatagcaag	144
R2877--H #2	OXA1-NRg-7	gggagctgcgattggcagAGAGTGTTTTGAGCAATCAAgttttagagctagaaatagcaag	1
R2877--H #6	SPB4-TRg-4	gggagctgcgattggcagAGGGCAGTAAAGATTGCATGgttttagagctagaaatagcaag	176
R2877--H #11	COX10-NRg-3	gggagctgcgattggcagTTGCGGTGGATTTACGTCAAgttttagagctagaaatagcaag	134
R2877--H #6	ATP23-TRg-7	gggagctgcgattggcagGTCATATGATAATGCTTGGTgttttagagctagaaatagcaag	97
R2877--H #5	SRM1-TRg-8	gggagctgcgattggcagTTGGGCGGCTAAAAGTAGCAgttttagagctagaaatagcaag	118
R2877--H #6	RPN2-TRg-7	gggagctgcgattggcagTATTGCTTTTCAATAGGAGAgttttagagctagaaatagcaag	88
R2877--H #8	BUL1-NRg-5	gggagctgcgattggcagAGCGGGTCACGGCCCGCTGAgttttagagctagaaatagcaag	115
R2877--H #5	ERG12-TRg-5	gggagctgcgattggcagGTCGCACTGAAATCTTCGACgttttagagctagaaatagcaag	121
R2877--H #3	VRG4-NRg-5	gggagctgcgattggcagTTTTCTGTTCATTGTTTGTTgttttagagctagaaatagcaag	400
R2877--H #8	TFC1-NRg-1	gggagctgcgattggcagGTCTTTCAGTTCCTGTCTTTgttttagagctagaaatagcaag	220
R2877--H #9	TTI2-TRg-3	gggagctgcgattggcagGACTCATTATTGTTATCCTTgttttagagctagaaatagcaag	121
R2877--H #2	VPS28-TRg-8	gggagctgcgattggcagATTCTTCTTGTCCCGCACTCgttttagagctagaaatagcaag	154
R2877--H #12	ASA1-NRg-7	gggagctgcgattggcagGATACGCAGAATGATGACTAgttttagagctagaaatagcaag	115
R2877--H #2	PIK1-NRg-3	gggagctgcgattggcagACACGCTATCAAGTACGTAAgttttagagctagaaatagcaag	387
R2877--H #2	VPH2-TRg-5	gggagctgcgattggcagCTGACTCAAAGTAGACATGAgttttagagctagaaatagcaag	52
R2877--H #3	SSY5-TRg-1	gggagctgcgattggcagGAAATTGTAGAACGCCGCGGgttttagagctagaaatagcaag	215
R2877--H #5	DPS1-TRg-2	gggagctgcgattggcagTTAAGTTTTCGATCATTGGCgttttagagctagaaatagcaag	56
R2877--H #2	RPO21-NRg-7	gggagctgcgattggcagATCGTATTTCAAAATTAATCgttttagagctagaaatagcaag	127
R2877--H #3	TSC13-TRg-2	gggagctgcgattggcagAGAGCGTGAATTTTACAGAAgttttagagctagaaatagcaag	1
R2877--H #9	UTP25-NRg-5	gggagctgcgattggcagCTTGAAGCGAAGCAAGGGACgttttagagctagaaatagcaag	170
R2877--H #11	RNA14-NRg-6	gggagctgcgattggcagTTTCAAATAAACGCAAAGCAgttttagagctagaaatagcaag	117
R2877--H #8	POP4-TRg-1	gggagctgcgattggcagTACTCGATGACATGAATAAGgttttagagctagaaatagcaag	12
R2877--H #3	MSS51-TRg-12	gggagctgcgattggcagTTCACTTAAGTGTGCAGTATgttttagagctagaaatagcaag	7
R2877--H #5	SWC4-NRg-3	gggagctgcgattggcagTTTATCACTAAATAGCTACCgttttagagctagaaatagcaag	109
R2877--H #9	RHO3-NRg-10	gggagctgcgattggcagGATGTCAAAAAACGTTCTTGgttttagagctagaaatagcaag	262
R2877--H #5	RRP4-NRg-1	gggagctgcgattggcagTAGAATGCAAGCAGTACTTAgttttagagctagaaatagcaag	152
R2877--H #6	PSF2-NRg-1	gggagctgcgattggcagCCATTTCATAGTTACACTTTgttttagagctagaaatagcaag	48
R2877--H #6	TIP20-TRg-5	gggagctgcgattggcagAGGGCATAGCATTATATAACgttttagagctagaaatagcaag	100
R2877--H #12	CST6-NRg-8	gggagctgcgattggcagTGTGTCACAATTTCAACTTCgttttagagctagaaatagcaag	143
R2877--H #12	IPP1-TRg-3	gggagctgcgattggcagTTTAAGGTCGCGTCGAAGTTgttttagagctagaaatagcaag	143
R2877--H #6	CCT8-NRg-2	gggagctgcgattggcagTGAGGTTCAAGTTGTCTTGTgttttagagctagaaatagcaag	101
R2877--H #6	ZPR1-TRg-2	gggagctgcgattggcagAGAATATTCTAGCCCCATCAgttttagagctagaaatagcaag	79
R2877--H #12	MNP1-NRg-3	gggagctgcgattggcagTTATTGGACTTCAAGACATAgttttagagctagaaatagcaag	69
R2877--H #6	RFA3-TRg-3	gggagctgcgattggcagAGCATCCACCGCCCATGCCAgttttagagctagaaatagcaag	81
R2877--H #8	COX14-TRg-5	gggagctgcgattggcagATCAGAATAAATGCATTGAAgttttagagctagaaatagcaag	23
R2877--H #12	MSS2-TRg-4	gggagctgcgattggcagTTAACTCTTTTCCATCATTAgttttagagctagaaatagcaag	128
R2877--H #5	MCM2-TRg-4	gggagctgcgattggcagATGTGGGAAACCCAAGATGGgttttagagctagaaatagcaag	148
R2877--H #12	SNF1-TRg-5	gggagctgcgattggcagAAAGAAAGTTGGTAAGAGTAgttttagagctagaaatagcaag	87
R2877--H #2	SPP381-NRg-4	gggagctgcgattggcagTATGAAATGGATTAAGAAAAgttttagagctagaaatagcaag	95
R2877--H #2	CDC7-NRg-1	gggagctgcgattggcagATGGTTCTTGCATTGATTTTgttttagagctagaaatagcaag	80
R2877--H #11	ASA1-NRg-6	gggagctgcgattggcagAGATACGCAGAATGATGACTgttttagagctagaaatagcaag	146
R2877--H #6	SPP2-TRg-5	gggagctgcgattggcagCAGGTTCAACATGCAACACTgttttagagctagaaatagcaag	186
R2877--H #8	RPS13-TRg-1	gggagctgcgattggcagTCATTAATATTTATTCTAAAgttttagagctagaaatagcaag	86
R2877--H #9	ATP12-TRg-4	gggagctgcgattggcagCAGAGAAAAGAAAAAAATTAgttttagagctagaaatagcaag	47
R2877--H #11	MRPL33-TRg-4	gggagctgcgattggcagAAGAGCTTTTCTAGATATTAgttttagagctagaaatagcaag	49
R2877--H #3	PET130-NRg-4	gggagctgcgattggcagTCGTATTAATTTCAACCTTTgttttagagctagaaatagcaag	201
R2877--H #9	TOA1-TRg-2	gggagctgcgattggcagAGCCATACGGCATATTATCGgttttagagctagaaatagcaag	19
R2877--H #12	CAT5-NRg-1	gggagctgcgattggcagAACTCTCGTCTGTAAAAATAgttttagagctagaaatagcaag	87
R2877--H #12	SMX2-TRg-3	gggagctgcgattggcagTACAACGCATATAGAGTATCgttttagagctagaaatagcaag	222
R2877--H #8	NHX1-TRg-4	gggagctgcgattggcagCTTGCACAAACGTGATAGCAgttttagagctagaaatagcaag	144
R2877--H #12	SUP35-NRg-5	gggagctgcgattggcagGTAATGTACATTTAAGAGCAgttttagagctagaaatagcaag	79
R2877--H #8	VPS3-NRg-1	gggagctgcgattggcagAACAGATATTATGCGATGTAgttttagagctagaaatagcaag	203
R2877--H #3	SAH1-TRg-4	gggagctgcgattggcagTTTTCGGCCGAAATTTTCACgttttagagctagaaatagcaag	19
R2877--H #3	POL31-NRg-4	gggagctgcgattggcagAAATCTAGAGTTAGTATTGGgttttagagctagaaatagcaag	234
R2877--H #8	ERG8-TRg-6	gggagctgcgattggcagAAAAAAGTTCGGTTTTAAGGgttttagagctagaaatagcaag	74
R2877--H #6	LST8-NRg-1	gggagctgcgattggcagATCGCTGCGCTAATAATATAgttttagagctagaaatagcaag	81
R2877--H #3	GPI17-NRg-3	gggagctgcgattggcagTTTCTTCAACTTAACTTTATgttttagagctagaaatagcaag	98
R2877--H #2	COX7-NRg-2	gggagctgcgattggcagTATCGAGTTCTACTATTCATgttttagagctagaaatagcaag	1
R2877--H #6	GLO3-TRg-3	gggagctgcgattggcagTTTGGTCATTTTCGACGACAgttttagagctagaaatagcaag	120
R2877--H #6	MSL5-NRg-1	gggagctgcgattggcagAATAGCACTTGTAGCAAATTgttttagagctagaaatagcaag	77
R2877--H #12	YGR114C-NRg-1	gggagctgcgattggcagTCGACTATCCGAAGATGATTgttttagagctagaaatagcaag	163
R2877--H #8	SPC29-TRg-4	gggagctgcgattggcagTTCGACTAACAACATTACAGgttttagagctagaaatagcaag	149
R2877--H #8	GAL11-NRg-4	gggagctgcgattggcagTTTTCTGATCGACGCAACCGgttttagagctagaaatagcaag	108
R2877--H #3	CDC1-TRg-4	gggagctgcgattggcagGATCGCTGAAATCAACTCGCgttttagagctagaaatagcaag	61
R2877--H #5	STU2-NRg-4	gggagctgcgattggcagATTTGGTCCCTAGGTCTGGTgttttagagctagaaatagcaag	173
R2877--H #2	VHT1-TRg-1	gggagctgcgattggcagAAGTCGAAATATGAGATGCAgttttagagctagaaatagcaag	242
R2877--H #8	COA1-NRg-4	gggagctgcgattggcagAGATCGAACTGTTTTAAAACgttttagagctagaaatagcaag	99
R2877--H #6	POL2-NRg-1	gggagctgcgattggcagAGGTCCTCTTCCAGTTAAAAgttttagagctagaaatagcaag	98
R2877--H #5	TIP20-TRg-8	gggagctgcgattggcagGGTTATATGTAAAATACAGTgttttagagctagaaatagcaag	47
R2877--H #9	PET8-TRg-1	gggagctgcgattggcagTCCACTTGTTGTAAATTGTTgttttagagctagaaatagcaag	151
R2877--H #11	MPP10-NRg-5	gggagctgcgattggcagAAAAGGCGGTGAATATTTTAgttttagagctagaaatagcaag	65
R2877--H #6	CRM1-NRg-7	gggagctgcgattggcagTTGTATTGAAACGATATAAGgttttagagctagaaatagcaag	138
R2877--H #6	UTP15-NRg-7	gggagctgcgattggcagTGGGGTGAATGACTAGAAACgttttagagctagaaatagcaag	62
R2877--H #2	ERG2-NRg-8	gggagctgcgattggcagCGATTCTGCCCTGGAGCGTAgttttagagctagaaatagcaag	304
R2877--H #9	NSA2-TRg-2	gggagctgcgattggcagGTATCAGTTAGAGAAGAACTgttttagagctagaaatagcaag	30
R2877--H #3	VPS3-TRg-3	gggagctgcgattggcagGTTGAAGATACCGTTCCGATgttttagagctagaaatagcaag	122
R2877--H #12	YPR099C-TRg-4	gggagctgcgattggcagAGCGGGTAACCAAATACAAGgttttagagctagaaatagcaag	117
R2877--H #3	QCR6-NRg-8	gggagctgcgattggcagGCGCCCCAGTCCGATATGCCgttttagagctagaaatagcaag	60
R2877--H #11	KRS1-NRg-2	gggagctgcgattggcagGAAGTTTATTACGGATTTCTgttttagagctagaaatagcaag	70
R2877--H #3	SLD3-TRg-1	gggagctgcgattggcagCCTCATTCATAACTGCTGAAgttttagagctagaaatagcaag	197
R2877--H #8	TCP1-NRg-1	gggagctgcgattggcagTTTTCAGTTCTTTGCCACTTgttttagagctagaaatagcaag	179
R2877--H #2	PHO4-TRg-1	gggagctgcgattggcagGGAAGAAGTCATGCTTCGGAgttttagagctagaaatagcaag	108
R2877--H #11	ARC35-TRg-1	gggagctgcgattggcagGCAATCTTCTTGCCTCAAAAgttttagagctagaaatagcaag	79
R2877--H #3	GCD1-TRg-2	gggagctgcgattggcagCAAGCTTCCTTTCCCTTCGGgttttagagctagaaatagcaag	4
R2877--H #8	BRR2-NRg-1	gggagctgcgattggcagTTGTTCCTGTCTGAATGATAgttttagagctagaaatagcaag	95
R2877--H #8	TCP1-TRg-2	gggagctgcgattggcagAAAAAAAAATTGAAATGCGGgttttagagctagaaatagcaag	37
R2877--H #6	PSF3-TRg-1	gggagctgcgattggcagATTGATGCCAACTTTGTTCTgttttagagctagaaatagcaag	116
R2877--H #3	CCL1-NRg-8	gggagctgcgattggcagGAGGCCCTTTCTTCTCTGGAgttttagagctagaaatagcaag	263
R2877--H #5	FOL1-TRg-1	gggagctgcgattggcagTCATCGAAAACAGAAGAACAgttttagagctagaaatagcaag	225
R2877--H #12	SDH1-NRg-3	gggagctgcgattggcagGTGGCAAAAGGTTAGAGTCGgttttagagctagaaatagcaag	46
R2877--H #2	SRB8-NRg-8	gggagctgcgattggcagAGATTGTGCATTCATTAGTTgttttagagctagaaatagcaag	464
R2877--H #3	MMS21-TRg-2	gggagctgcgattggcagTCCTTTGATTCTGGTTACTCgttttagagctagaaatagcaag	254
R2877--H #8	HAP3-NRg-3	gggagctgcgattggcagTTTTACTTAGTCTGAAAGAGgttttagagctagaaatagcaag	5
R2877--H #6	RSM22-NRg-5	gggagctgcgattggcagTTATTAGCATAATAGCACACgttttagagctagaaatagcaag	127
R2877--H #9	PRP2-NRg-2	gggagctgcgattggcagGTTCTCGTCATCAGGTTGTAgttttagagctagaaatagcaag	184
R2877--H #9	DID4-NRg-3	gggagctgcgattggcagTTCGCAGTTATCATCTAACCgttttagagctagaaatagcaag	150
R2877--H #6	COA3-NRg-1	gggagctgcgattggcagTTTGTCTGTCACCGCGTACGgttttagagctagaaatagcaag	161
R2877--H #12	RRP46-TRg-1	gggagctgcgattggcagCTGCATATATGGTAATAACAgttttagagctagaaatagcaag	100
R2877--H #12	ILV3-NRg-3	gggagctgcgattggcagTATTACTGAGTCATCTGGAGgttttagagctagaaatagcaag	153
R2877--H #3	GCD10-TRg-4	gggagctgcgattggcagGAAAACGTGAAACTGGGTAAgttttagagctagaaatagcaag	1
R2877--H #9	PRP45-TRg-2	gggagctgcgattggcagATTATGGGGTTATTGACACAgttttagagctagaaatagcaag	39
R2877--H #8	UTP21-TRg-2	gggagctgcgattggcagCAAGGAATAAGACACTGAAAgttttagagctagaaatagcaag	93
R2877--H #8	MDM38-TRg-4	gggagctgcgattggcagCGTCTTGGGCGATAATCCCGgttttagagctagaaatagcaag	225
R2877--H #9	CDC11-NRg-3	gggagctgcgattggcagTACTGGCGATCCTGCATGGTgttttagagctagaaatagcaag	127
R2877--H #11	COX23-TRg-12	gggagctgcgattggcagACTTTTGATTTGAACACTACgttttagagctagaaatagcaag	139
R2877--H #6	SNP1-NRg-2	gggagctgcgattggcagATGCGTTAATTTCCTACGAAgttttagagctagaaatagcaag	111
R2877--H #8	POP8-TRg-2	gggagctgcgattggcagTATCATATGTTACGGGAAAGgttttagagctagaaatagcaag	17
R2877--H #2	PDA1-TRg-5	gggagctgcgattggcagCCACCCCTTCCTTACTCAACgttttagagctagaaatagcaag	132
R2877--H #6	MRPS17-NRg-3	gggagctgcgattggcagGAAATAACAATCATGTTACCgttttagagctagaaatagcaag	82
R2877--H #12	HFA1-NRg-13	gggagctgcgattggcagAAATGCGTTTTCTGTATTCAgttttagagctagaaatagcaag	102
R2877--H #11	PRO3-NRg-3	gggagctgcgattggcagTAGTAATAAATGGCATTCTAgttttagagctagaaatagcaag	128
R2877--H #11	RAM2-TRg-2	gggagctgcgattggcagTTAAATTGGTCCTTAACTGTgttttagagctagaaatagcaag	10
R2877--H #5	ERG27-TRg-6	gggagctgcgattggcagGTTTTATCTCCGATAGTACGgttttagagctagaaatagcaag	111
R2877--H #11	SUI1-NRg-1	gggagctgcgattggcagTCTGTTACCCGACCCGTTATgttttagagctagaaatagcaag	97
R2877--H #6	RPL1B-NRg-2	gggagctgcgattggcagTTGATTGCGTCTTTCTTCCTgttttagagctagaaatagcaag	153
R2877--H #9	MTO1-TRg-9	gggagctgcgattggcagTTCTCTAAGGTACCTGTGTGgttttagagctagaaatagcaag	234
R2877--H #5	NTF2-TRg-3	gggagctgcgattggcagCAACGAAAAATTTTCTGACTgttttagagctagaaatagcaag	39
R2877--H #6	ORC1-TRg-1	gggagctgcgattggcagAAGAGATGAAGTTGCGCAAAgttttagagctagaaatagcaag	88
R2877--H #3	YJR141W-NRg-2	gggagctgcgattggcagTTTATTGAATTGTTTACGTTgttttagagctagaaatagcaag	231
R2877--H #8	MBP1-NRg-2	gggagctgcgattggcagTGTTGATTATACTAATCGGAgttttagagctagaaatagcaag	195
R2877--H #2	MPP10-NRg-6	gggagctgcgattggcagAAAATATGTATATTACGCAAgttttagagctagaaatagcaag	31
R2877--H #12	MON2-NRg-4	gggagctgcgattggcagTCTACAGGCTTTATTTAGCTgttttagagctagaaatagcaag	123
R2877--H #11	PSE1-NRg-2	gggagctgcgattggcagATAGTGATTATTGGACCGTCgttttagagctagaaatagcaag	185
R2877--H #2	MRP2-NRg-4	gggagctgcgattggcagAATAATTAGTCACATACATAgttttagagctagaaatagcaag	113
R2877--H #6	CYC1-TRg-5	gggagctgcgattggcagGCGTGTATATATAGCGTGGAgttttagagctagaaatagcaag	123
R2877--H #5	CCT5-TRg-2	gggagctgcgattggcagTAATAGTGTCTTGGTGGATGgttttagagctagaaatagcaag	155
R2877--H #12	SAD1-NRg-4	gggagctgcgattggcagTCAATTGACACTTTCCGCTAgttttagagctagaaatagcaag	187
R2877--H #2	SPC24-NRg-5	gggagctgcgattggcagGTAACCTCTTCTGCTTTCGCgttttagagctagaaatagcaag	236
R2877--H #11	BET3-NRg-7	gggagctgcgattggcagTTTCAGGTTGGCCTTACCTTgttttagagctagaaatagcaag	127
R2877--H #6	SDS22-NRg-9	gggagctgcgattggcagAAGTATAGTATTAACAGGGCgttttagagctagaaatagcaag	67
R2877--H #5	DBP9-TRg-1	gggagctgcgattggcagAGTAATACCAAACCAAAATCgttttagagctagaaatagcaag	153
R2877--H #11	YIL014C-A-TRg-3	gggagctgcgattggcagCCATAGAAGCTCGTATTTTAgttttagagctagaaatagcaag	117
R2877--H #6	MPS2-NRg-8	gggagctgcgattggcagGTAATGGTAACCTAAGGCAAgttttagagctagaaatagcaag	175
R2877--H #8	YRB2-TRg-4	gggagctgcgattggcagCAGGCATTTCGCGGTGATGTgttttagagctagaaatagcaag	68
R2877--H #12	PUP3-TRg-10	gggagctgcgattggcagATGTGACCGGATGGCACTGCgttttagagctagaaatagcaag	115
R2877--H #6	HEM4-TRg-3	gggagctgcgattggcagGGTTGTGCTGTAGTCAGCTAgttttagagctagaaatagcaag	81
R2877--H #8	YTP1-NRg-9	gggagctgcgattggcagTACATCATAGGGATTTCAAAgttttagagctagaaatagcaag	108
R2877--H #12	MSS116-TRg-1	gggagctgcgattggcagGCCACTATGGTGTCTCAGAGgttttagagctagaaatagcaag	115
R2877--H #12	ATP3-NRg-3	gggagctgcgattggcagCATTTAAGCATCTCCCTTCCgttttagagctagaaatagcaag	117
R2877--H #2	CCC2-TRg-13	gggagctgcgattggcagGTAGCGATTTTCGCGGGCAGgttttagagctagaaatagcaag	39
R2877--H #6	USE1-TRg-4	gggagctgcgattggcagACCTGTTACAGATGTCGGTCgttttagagctagaaatagcaag	102
R2877--H #2	TTI2-NRg-3	gggagctgcgattggcagCGAAAAAAATAAATAAATGTgttttagagctagaaatagcaag	50
R2877--H #11	COX11-NRg-7	gggagctgcgattggcagAAGGGCATTGGTTAGGGAAAgttttagagctagaaatagcaag	173
R2877--H #6	SOM1-NRg-6	gggagctgcgattggcagAAGCTGTCTGCTTCCTTACTgttttagagctagaaatagcaag	133
R2877--H #6	APN2-NRg-6	gggagctgcgattggcagTGTTTATACATCTTTAGAATgttttagagctagaaatagcaag	75
R2877--H #8	NAB2-TRg-4	gggagctgcgattggcagTCGCTTCGCTGGTGGCAAATgttttagagctagaaatagcaag	74
R2877--H #6	MCM1-TRg-3	gggagctgcgattggcagTCAGTTATAGGGAAAAAAACgttttagagctagaaatagcaag	59
R2877--H #3	UTP10-NRg-1	gggagctgcgattggcagTTTCAAAGTTATTCGTACTTgttttagagctagaaatagcaag	169
R2877--H #3	VPS27-TRg-8	gggagctgcgattggcagAAGTAACCTTCACAAGATTTgttttagagctagaaatagcaag	287
R2877--H #5	CFD1-NRg-3	gggagctgcgattggcagCATGGTGTTTACTCTGTGATgttttagagctagaaatagcaag	116
R2877--H #9	TOP2-NRg-7	gggagctgcgattggcagGGCAGTTCCGTTTAGCTCATgttttagagctagaaatagcaag	145
R2877--H #3	APN2-TRg-2	gggagctgcgattggcagAAAATTACCCAATAAAAGATgttttagagctagaaatagcaag	2
R2877--H #6	COX11-NRg-9	gggagctgcgattggcagCTACAGATCCGCTCCTTAGAgttttagagctagaaatagcaag	84
R2877--H #3	YNL247W-TRg-2	gggagctgcgattggcagGCTAATTGGCGTCGGTGATTgttttagagctagaaatagcaag	21
R2877--H #6	DBP10-NRg-5	gggagctgcgattggcagATTGTAAAAGAATGAAAGTTgttttagagctagaaatagcaag	119
R2877--H #8	TUB4-TRg-2	gggagctgcgattggcagACGCGTTAATATTATCTTTTgttttagagctagaaatagcaag	172
R2877--H #11	YIL060W-NRg-4	gggagctgcgattggcagCAACCACTCATTTAGAAGTGgttttagagctagaaatagcaag	112
R2877--H #2	GAL11-NRg-2	gggagctgcgattggcagAATTTTCTGATCGACGCAACgttttagagctagaaatagcaag	4
R2877--H #3	SEC1-TRg-3	gggagctgcgattggcagTCTTATGTTCTCGCAATTATgttttagagctagaaatagcaag	342
R2877--H #3	MCM6-TRg-2	gggagctgcgattggcagTTTGCCGTTCCTTCGCTATTgttttagagctagaaatagcaag	266
R2877--H #9	RRP7-TRg-8	gggagctgcgattggcagTCGAACGACGTAAGTTAAATgttttagagctagaaatagcaag	104
R2877--H #11	REB1-TRg-6	gggagctgcgattggcagCATGCCGGGTGGCAAACCAAgttttagagctagaaatagcaag	120
R2877--H #8	IPP1-TRg-6	gggagctgcgattggcagTATCGTCATCGCAGACGCTAgttttagagctagaaatagcaag	156
R2877--H #11	YGR115C-TRg-1	gggagctgcgattggcagCTTAATTCTTGATATCTTTCgttttagagctagaaatagcaag	104
R2877--H #8	IPI3-NRg-7	gggagctgcgattggcagCAAATCATCACTCTTATTACgttttagagctagaaatagcaag	168
R2877--H #2	VPS33-NRg-2	gggagctgcgattggcagTACTATTATTGAGCACACAAgttttagagctagaaatagcaag	332
R2877--H #5	ADA2-TRg-1	gggagctgcgattggcagCATGCCAGAGTTCGATGTTTgttttagagctagaaatagcaag	128
R2877--H #3	TPI1-TRg-7	gggagctgcgattggcagCAAAGGAGCCTATATACCTTgttttagagctagaaatagcaag	119
R2877--H #2	MRPL37-NRg-4	gggagctgcgattggcagGACTATAACATTGCTATAGAgttttagagctagaaatagcaag	186
R2877--H #9	CDC55-TRg-1	gggagctgcgattggcagCTATCTGTATATATTGCATTgttttagagctagaaatagcaag	108
R2877--H #11	HTS1-TRg-5	gggagctgcgattggcagAATCTATTCGTTTCCGTGTAgttttagagctagaaatagcaag	86
R2877--H #9	SEC31-NRg-5	gggagctgcgattggcagTCTTTTCACTTTTCGTTCTCgttttagagctagaaatagcaag	156
R2877--H #12	POB3-TRg-4	gggagctgcgattggcagCGAAGAACGATTGTATAACCgttttagagctagaaatagcaag	126
R2877--H #9	SEC59-TRg-14	gggagctgcgattggcagTGAAAAAAGTTCTAGATGTAgttttagagctagaaatagcaag	1
R2877--H #6	DPB11-TRg-2	gggagctgcgattggcagTGGACTATTCGCGTATTGCCgttttagagctagaaatagcaag	41
R2877--H #8	SMT3-NRg-9	gggagctgcgattggcagTGCACGTGATGGAAACAGCAgttttagagctagaaatagcaag	199
R2877--H #11	UBC11-TRg-2	gggagctgcgattggcagTTTCATATTTTACATCTTATgttttagagctagaaatagcaag	84
R2877--H #9	TIM12-TRg-3	gggagctgcgattggcagATCTTCTTTTATGTACTAGTgttttagagctagaaatagcaag	146
R2877--H #8	RPC31-TRg-1	gggagctgcgattggcagCAGTGGTTTCAACTCTTGTGgttttagagctagaaatagcaag	108
R2877--H #3	CDC7-TRg-2	gggagctgcgattggcagATTATGTCTTCTTTGCCCTGgttttagagctagaaatagcaag	378
R2877--H #9	ALG1-TRg-8	gggagctgcgattggcagATCTTGAAAATGTCTCAAATgttttagagctagaaatagcaag	109
R2877--H #8	UBC9-TRg-1	gggagctgcgattggcagCAGAAACCGCGTTTAACATCgttttagagctagaaatagcaag	265
R2877--H #9	RRP5-TRg-4	gggagctgcgattggcagCGTAAACTTACTTGTTGCCGgttttagagctagaaatagcaag	165
R2877--H #3	MRPS8-TRg-9	gggagctgcgattggcagTCTCAGTGGTCGCAACATGTgttttagagctagaaatagcaag	139
R2877--H #11	CYS3-NRg-3	gggagctgcgattggcagCGGCACAAGTTCCATCTACCgttttagagctagaaatagcaag	114
R2877--H #9	ATP23-TRg-7	gggagctgcgattggcagGTCATATGATAATGCTTGGTgttttagagctagaaatagcaag	191
R2877--H #5	VPS53-TRg-3	gggagctgcgattggcagGCGTCAGTCTCATAATCTGAgttttagagctagaaatagcaag	133
R2877--H #3	SLD2-NRg-3	gggagctgcgattggcagTATACGGAAGATATGTAAAAgttttagagctagaaatagcaag	38
R2877--H #12	DBP6-TRg-3	gggagctgcgattggcagCGATGAGATGTGCTCGAAACgttttagagctagaaatagcaag	192
R2877--H #11	ARP9-TRg-3	gggagctgcgattggcagTTTCCACTTTTATGTTCATTgttttagagctagaaatagcaag	86
R2877--H #11	YJR012C-NRg-5	gggagctgcgattggcagGTTACACACCGCTACTAAGTgttttagagctagaaatagcaag	133
R2877--H #5	EPL1-TRg-10	gggagctgcgattggcagTAGTTAGCACCCCATACCGCgttttagagctagaaatagcaag	213
R2877--H #11	TOM40-TRg-4	gggagctgcgattggcagGCGTTTGCAAAAAGTGAAAAgttttagagctagaaatagcaag	68
R2877--H #12	AIM11-TRg-3	gggagctgcgattggcagTTTTAATACTTATTAGGATGgttttagagctagaaatagcaag	60
R2877--H #6	MET30-TRg-2	gggagctgcgattggcagTCGGGAAGCCACAGTTTGCGgttttagagctagaaatagcaag	78
R2877--H #8	SQT1-TRg-4	gggagctgcgattggcagACACACTAAGTGAGAATACTgttttagagctagaaatagcaag	1
R2877--H #12	STU2-NRg-3	gggagctgcgattggcagTGCTATTTGGTCCCTAGGTCgttttagagctagaaatagcaag	246
R2877--H #9	YGR073C-TRg-3	gggagctgcgattggcagTCTAGCGAAAGCGAAAGTAAgttttagagctagaaatagcaag	160
R2877--H #5	MDJ1-TRg-2	gggagctgcgattggcagGTTCTGACTGATAAAAATTAgttttagagctagaaatagcaag	83
R2877--H #5	YNR042W-TRg-4	gggagctgcgattggcagTAACAGTGCGATTTGAGACGgttttagagctagaaatagcaag	183
R2877--H #12	EBP2-NRg-2	gggagctgcgattggcagTCTGCTGAATAAAAATATTGgttttagagctagaaatagcaag	115
R2877--H #12	RPF2-NRg-1	gggagctgcgattggcagCGTATAAAACGATATATTTGgttttagagctagaaatagcaag	68
R2877--H #9	MSM1-TRg-3	gggagctgcgattggcagACTAAAACGTAGTCCAATGGgttttagagctagaaatagcaag	170
R2877--H #3	LSM2-TRg-5	gggagctgcgattggcagTAGTTGGAAGAAACTACTTAgttttagagctagaaatagcaag	172
R2877--H #5	NIP1-TRg-2	gggagctgcgattggcagTGTTAGTAGAGTAGCATAGAgttttagagctagaaatagcaag	105
R2877--H #6	COR1-TRg-4	gggagctgcgattggcagTTTTGTCCTCCAGAAGTTCAgttttagagctagaaatagcaag	135
R2877--H #11	KRE5-NRg-1	gggagctgcgattggcagTATATGAGTTATTGACAATCgttttagagctagaaatagcaag	121
R2877--H #12	MRP13-NRg-4	gggagctgcgattggcagGTCTTCCTTAGTTGTCTTGTgttttagagctagaaatagcaag	154
R2877--H #8	ILV5-TRg-4	gggagctgcgattggcagAATTAATCGTACAAGAATCTgttttagagctagaaatagcaag	116
R2877--H #11	RPL18A-TRg-1	gggagctgcgattggcagATTCATCAATTCTGCCATTTgttttagagctagaaatagcaag	136
R2877--H #5	FCF2-NRg-3	gggagctgcgattggcagAGAAAAGGTTTTCGTGTGAAgttttagagctagaaatagcaag	117
R2877--H #5	STU2-NRg-2	gggagctgcgattggcagAGTAATGCTATTTGGTCCCTgttttagagctagaaatagcaag	137
R2877--H #12	PET100-NRg-7	gggagctgcgattggcagGTTGGTGATGAAGAAGAAATgttttagagctagaaatagcaag	63
R2877--H #12	MCM3-TRg-6	gggagctgcgattggcagAAACAATTACTTTTCCTAAAgttttagagctagaaatagcaag	67
R2877--H #8	RPO41-TRg-2	gggagctgcgattggcagAATTGTGGGTGGGTACACTTgttttagagctagaaatagcaag	99
R2877--H #9	IPL1-TRg-1	gggagctgcgattggcagTCTATAAAAACCTTGAGCTAgttttagagctagaaatagcaag	46
R2877--H #5	MDM35-TRg-6	gggagctgcgattggcagACGAAAGAAGTACCAAAGCCgttttagagctagaaatagcaag	189
R2877--H #6	GLN1-TRg-3	gggagctgcgattggcagATCGAATTCTCAGGCTTGGTgttttagagctagaaatagcaag	182
R2877--H #5	VTC4-NRg-2	gggagctgcgattggcagTGCAACATATATGCATAGTGgttttagagctagaaatagcaag	191
R2877--H #2	PMP3-NRg-14	gggagctgcgattggcagTAGGGGACTGCGGAAGTGAGgttttagagctagaaatagcaag	1
R2877--H #6	ACP1-NRg-3	gggagctgcgattggcagTACTCAGAACCCGTTCGAAGgttttagagctagaaatagcaag	48
R2877--H #5	SPC19-TRg-2	gggagctgcgattggcagTATATCTGTGTACGAATTGAgttttagagctagaaatagcaag	94
R2877--H #12	DPB11-TRg-6	gggagctgcgattggcagTCGTGGTTCCTATTGTCGCCgttttagagctagaaatagcaag	155
R2877--H #9	SAR1-NRg-7	gggagctgcgattggcagACGGAGTTGTCGGGTAATGCgttttagagctagaaatagcaag	5
R2877--H #6	RIB1-TRg-3	gggagctgcgattggcagATATAAAGAAGTTGCTGTGCgttttagagctagaaatagcaag	81
R2877--H #3	AIM26-NRg-6	gggagctgcgattggcagTGACAAGGCAGTATTGTTACgttttagagctagaaatagcaag	214
R2877--H #6	MSL5-NRg-3	gggagctgcgattggcagCTGCTTTGAAAATTTCCGCTgttttagagctagaaatagcaag	128
R2877--H #6	REB1-NRg-6	gggagctgcgattggcagGCCGCCTTTGGTTTGCCACCgttttagagctagaaatagcaag	118
R2877--H #8	GCD11-NRg-4	gggagctgcgattggcagTTCAATGGCAAATCTGGTCCgttttagagctagaaatagcaag	173
R2877--H #9	YJL195C-NRg-6	gggagctgcgattggcagTTTCTGCTTTCACCAACAAGgttttagagctagaaatagcaag	177
R2877--H #6	IDH2-NRg-8	gggagctgcgattggcagAACCTTAGGGCCTATAATAAgttttagagctagaaatagcaag	68
R2877--H #8	PTI1-TRg-3	gggagctgcgattggcagCAGCGACATGTTGGAAAGGTgttttagagctagaaatagcaag	17
R2877--H #11	SDH2-NRg-2	gggagctgcgattggcagAGGCCGCCTTTTGCGCGCTGgttttagagctagaaatagcaag	153
R2877--H #8	PRI1-NRg-6	gggagctgcgattggcagTCACACGTAGGATATAGTAAgttttagagctagaaatagcaag	173
R2877--H #11	RPL17A-TRg-2	gggagctgcgattggcagGATTTGCTTTCTCACTGCAAgttttagagctagaaatagcaag	113
R2877--H #12	NTR2-NRg-2	gggagctgcgattggcagTCTTTATGATCTTCGCTTGCgttttagagctagaaatagcaag	222
R2877--H #12	SEC18-TRg-4	gggagctgcgattggcagTAAAAAAAGGTATTTCCCATgttttagagctagaaatagcaag	117
R2877--H #12	SEC21-NRg-5	gggagctgcgattggcagGTCGTAGTGAATGACACAAGgttttagagctagaaatagcaag	217
R2877--H #9	CBP3-NRg-2	gggagctgcgattggcagTTTGACGTTGTTTTCCTTGCgttttagagctagaaatagcaag	132
R2877--H #8	SDH1-NRg-8	gggagctgcgattggcagTAGAAGAGGCCCGGATCCCTgttttagagctagaaatagcaag	179
R2877--H #6	YJL009W-NRg-3	gggagctgcgattggcagAAACCACATTATTGTTATTAgttttagagctagaaatagcaag	62
R2877--H #2	THG1-NRg-5	gggagctgcgattggcagAGCGAAAAAAGCGTATGTGCgttttagagctagaaatagcaag	367
R2877--H #9	BIG1-NRg-3	gggagctgcgattggcagTTCTTGGCCGTAGTTAAGAGgttttagagctagaaatagcaag	119
R2877--H #8	TIF35-NRg-3	gggagctgcgattggcagTACAAGCGATGAGTATAGATgttttagagctagaaatagcaag	6
R2877--H #12	RRP3-TRg-2	gggagctgcgattggcagAAAAATTTCAATTTCGTCTAgttttagagctagaaatagcaag	87
R2877--H #6	VPS28-TRg-8	gggagctgcgattggcagATTCTTCTTGTCCCGCACTCgttttagagctagaaatagcaag	110
R2877--H #12	RPB11-NRg-6	gggagctgcgattggcagGCATTATCCATGACATGACAgttttagagctagaaatagcaag	119
R2877--H #2	BCD1-TRg-3	gggagctgcgattggcagGAATAGGAGTCCAGTTAATAgttttagagctagaaatagcaag	131
R2877--H #2	NSA1-NRg-6	gggagctgcgattggcagTGGCTTTAAAAAGGAAGCAAgttttagagctagaaatagcaag	116
R2877--H #11	FRS2-TRg-3	gggagctgcgattggcagATCAAACAAAGAAAAGAGGCgttttagagctagaaatagcaag	145
R2877--H #5	IFM1-NRg-2	gggagctgcgattggcagCATCAAATAAGAGACAATGAgttttagagctagaaatagcaag	124
R2877--H #11	GCV3-NRg-2	gggagctgcgattggcagCGCCGCTGAATGACTCCTTAgttttagagctagaaatagcaag	104
R2877--H #6	AVT5-TRg-4	gggagctgcgattggcagAAATTGTTAAAGATGCCAAGgttttagagctagaaatagcaag	123
R2877--H #8	ROK1-NRg-4	gggagctgcgattggcagACGCACTATATAAACTTTCAgttttagagctagaaatagcaag	120
R2877--H #6	YDR355C-TRg-1	gggagctgcgattggcagTTGCCTGACCTTGGACTAGGgttttagagctagaaatagcaag	127
R2877--H #2	ISM1-NRg-1	gggagctgcgattggcagTGTTCCATAACTTCTAGCCTgttttagagctagaaatagcaag	217
R2877--H #9	NUP49-TRg-4	gggagctgcgattggcagGGTGGCGAAAAGACGAGCAAgttttagagctagaaatagcaag	19
R2877--H #2	YDR509W-TRg-7	gggagctgcgattggcagTGTTTCTGTTCTTGTTCTTGgttttagagctagaaatagcaag	235
R2877--H #9	ACT1-NRg-10	gggagctgcgattggcagAGGCGAGTTTGGTTTCAAAAgttttagagctagaaatagcaag	107
R2877--H #11	MED4-NRg-2	gggagctgcgattggcagTCCAGCCTACCTTACGTAGGgttttagagctagaaatagcaag	112
R2877--H #3	VPH2-TRg-4	gggagctgcgattggcagAATATTTAAAATGAGAAACGgttttagagctagaaatagcaag	1
R2877--H #3	CBK1-TRg-4	gggagctgcgattggcagGGGCGCTCTAGGACGCGTGTgttttagagctagaaatagcaag	137
R2877--H #9	MDM38-TRg-2	gggagctgcgattggcagAAATGGATCAGTCATTGCCAgttttagagctagaaatagcaag	208
R2877--H #11	PUP2-NRg-4	gggagctgcgattggcagTAAGCACTAAATTATCCTTAgttttagagctagaaatagcaag	153
R2877--H #8	PDC2-NRg-1	gggagctgcgattggcagTTTCAAGTAATTGACTTCGAgttttagagctagaaatagcaag	154
R2877--H #12	HTB1-TRg-5	gggagctgcgattggcagGTTGGTTATCTTGTAACGATgttttagagctagaaatagcaag	8
R2877--H #5	CDC21-NRg-5	gggagctgcgattggcagTTCAATGCGGTCCTACGTTGgttttagagctagaaatagcaag	193
R2877--H #12	SEN15-NRg-2	gggagctgcgattggcagGCATTATTGAATTTGAAACGgttttagagctagaaatagcaag	85
R2877--H #8	VMA5-TRg-6	gggagctgcgattggcagAGAGAAGCGTCAGTCATAAAgttttagagctagaaatagcaag	146
R2877--H #8	MAK11-TRg-6	gggagctgcgattggcagGTTTCACATTATCGAATTTGgttttagagctagaaatagcaag	100
R2877--H #5	STT4-TRg-2	gggagctgcgattggcagTGCGAAGATGTTTGAGTTGTgttttagagctagaaatagcaag	189
R2877--H #11	PMR1-TRg-9	gggagctgcgattggcagCTGGCGACTTCGCCTCGTTTgttttagagctagaaatagcaag	121
R2877--H #2	EXO5-TRg-3	gggagctgcgattggcagTTGCATATATAAGTGTACAGgttttagagctagaaatagcaag	4
R2877--H #8	TTI1-TRg-1	gggagctgcgattggcagTAGTGAACATGCACATCGAAgttttagagctagaaatagcaag	186
R2877--H #11	NIP100-NRg-2	gggagctgcgattggcagTGCTCTTTAACAGCTACTTAgttttagagctagaaatagcaag	104
R2877--H #11	TOA2-TRg-3	gggagctgcgattggcagGATGCACTTAGAGGTTAGGAgttttagagctagaaatagcaag	150
R2877--H #8	SRP1-TRg-2	gggagctgcgattggcagTGCTCAAGAAGCGACTTGTAgttttagagctagaaatagcaag	77
R2877--H #9	ALR1-NRg-1	gggagctgcgattggcagAGAAAAAGAAAAGTGTTCATgttttagagctagaaatagcaag	50
R2877--H #9	TAF12-NRg-2	gggagctgcgattggcagATTCGCCGCGTATACTGCCCgttttagagctagaaatagcaag	82
R2877--H #8	PHO4-NRg-6	gggagctgcgattggcagCGCCTACCACATATTAGGCGgttttagagctagaaatagcaag	152
R2877--H #12	DAM1-TRg-2	gggagctgcgattggcagTTATCGACGCATGAATCCTTgttttagagctagaaatagcaag	163
R2877--H #6	VAS1-NRg-7	gggagctgcgattggcagTTCATCACCTCTGAGTTGCTgttttagagctagaaatagcaag	69
R2877--H #8	HTS1-NRg-5	gggagctgcgattggcagGCCATAAGTCATCTTCGAGCgttttagagctagaaatagcaag	55
R2877--H #5	PET117-NRg-2	gggagctgcgattggcagAATCAAATACTGAAAATTTAgttttagagctagaaatagcaag	32
R2877--H #8	RPS13-NRg-1	gggagctgcgattggcagATCACGACTGTGATATATGTgttttagagctagaaatagcaag	6
R2877--H #2	YLR101C-NRg-1	gggagctgcgattggcagTTATCGCGTAGACTTTCTATgttttagagctagaaatagcaag	121
R2877--H #8	YOR022C-TRg-4	gggagctgcgattggcagAGGTCGAAATCAAGACTGCGgttttagagctagaaatagcaag	192
R2877--H #11	YPR123C-NRg-5	gggagctgcgattggcagGAGGCCTTTCTGAAAATAAAgttttagagctagaaatagcaag	85
R2877--H #3	NUP145-NRg-1	gggagctgcgattggcagAATTGTTTGAACTTTCCTGCgttttagagctagaaatagcaag	90
R2877--H #11	LSM2-NRg-1	gggagctgcgattggcagAATTAAAGTTGCTCTGTTTTgttttagagctagaaatagcaag	123
R2877--H #12	MED11-TRg-6	gggagctgcgattggcagATTTAAGTCGCTCATTGCGGgttttagagctagaaatagcaag	96
R2877--H #3	EMG1-TRg-5	gggagctgcgattggcagGTAACGCCTTTGAGTGCTTAgttttagagctagaaatagcaag	222
R2877--H #6	MRPL28-TRg-2	gggagctgcgattggcagACTGGGGCCTGCCTGTATGGgttttagagctagaaatagcaag	93
R2877--H #11	YTA12-TRg-6	gggagctgcgattggcagTATGTGTGAATTATTTTGTCgttttagagctagaaatagcaag	177
R2877--H #5	CAB2-TRg-4	gggagctgcgattggcagTCCACCAACTTTATTGGCAAgttttagagctagaaatagcaag	80
R2877--H #9	APC11-TRg-6	gggagctgcgattggcagCAATAACTTCTATCCTTTGCgttttagagctagaaatagcaag	221
R2877--H #8	CWC22-NRg-3	gggagctgcgattggcagAAAGAAGTGTAAGATGGTTGgttttagagctagaaatagcaag	158
R2877--H #3	CAB2-TRg-2	gggagctgcgattggcagCGCCAAACGACAAAAACTGGgttttagagctagaaatagcaag	41
R2877--H #2	SEC63-TRg-2	gggagctgcgattggcagGAACGAATAAAAGATGCGACgttttagagctagaaatagcaag	7
R2877--H #11	GLN1-TRg-3	gggagctgcgattggcagATCGAATTCTCAGGCTTGGTgttttagagctagaaatagcaag	138
R2877--H #6	LAT1-NRg-7	gggagctgcgattggcagTTGTTCTTTGCGTAACACGGgttttagagctagaaatagcaag	100
R2877--H #2	DBP6-TRg-5	gggagctgcgattggcagGTGATCCAAACGCTAATGCCgttttagagctagaaatagcaag	166
R2877--H #2	YIM2-TRg-1	gggagctgcgattggcagTCATTGGTCGCTGACAGTGTgttttagagctagaaatagcaag	318
R2877--H #6	DRE2-NRg-3	gggagctgcgattggcagTATCGGACTTATTCCGGTACgttttagagctagaaatagcaag	3
R2877--H #8	YGL069C-NRg-2	gggagctgcgattggcagAAGGAAGTCAAGGGATTATTgttttagagctagaaatagcaag	366
R2877--H #9	PCF11-TRg-5	gggagctgcgattggcagTGAGAACTTGGCCTAAGGCAgttttagagctagaaatagcaag	30
R2877--H #12	TAF13-TRg-7	gggagctgcgattggcagTCTGCAACTTAAAATTTTCGgttttagagctagaaatagcaag	71
R2877--H #3	YBR089W-NRg-4	gggagctgcgattggcagTATTTATTGGACATCATTAAgttttagagctagaaatagcaag	166
R2877--H #6	AIM26-NRg-6	gggagctgcgattggcagTGACAAGGCAGTATTGTTACgttttagagctagaaatagcaag	132
R2877--H #5	SSS1-TRg-1	gggagctgcgattggcagACTAGTGATTAAATTAAACAgttttagagctagaaatagcaag	67
R2877--H #3	RGL1-NRg-3	gggagctgcgattggcagTGTTATACTAAACAACTTCGgttttagagctagaaatagcaag	96
R2877--H #11	NIP1-NRg-1	gggagctgcgattggcagAAAATGCGAAAAAAAAAGCTgttttagagctagaaatagcaag	79
R2877--H #11	DOA4-TRg-2	gggagctgcgattggcagGTATTTATCTTCGGTAGTATgttttagagctagaaatagcaag	106
R2877--H #8	YER077C-NRg-1	gggagctgcgattggcagATTTAGCAATAACATTACAGgttttagagctagaaatagcaag	160
R2877--H #5	CFT1-NRg-6	gggagctgcgattggcagAAGCACAAAATGTCACTAATgttttagagctagaaatagcaag	7
R2877--H #12	DIB1-TRg-1	gggagctgcgattggcagTACATACCAAATTCGATCATgttttagagctagaaatagcaag	105
R2877--H #9	YBR089W-TRg-1	gggagctgcgattggcagGCTCCGAACGTCAAGTCGACgttttagagctagaaatagcaag	105
R2877--H #6	NIC96-NRg-3	gggagctgcgattggcagTTCGGATATTTATTATTACCgttttagagctagaaatagcaag	49
R2877--H #12	SNF8-TRg-3	gggagctgcgattggcagGAACTTAATCCATCAATTCTgttttagagctagaaatagcaag	79
R2877--H #6	CDC9-TRg-2	gggagctgcgattggcagATGTGTTCCTCCACTTGAGAgttttagagctagaaatagcaag	156
R2877--H #11	ATX1-TRg-5	gggagctgcgattggcagGATGATATTTACGAAATTAGgttttagagctagaaatagcaag	127
R2877--H #6	IPL1-NRg-1	gggagctgcgattggcagACTTGAGCAATTGCATCAGTgttttagagctagaaatagcaag	83
R2877--H #11	RRN7-TRg-3	gggagctgcgattggcagGTATATTGATTAAAGTGGAAgttttagagctagaaatagcaag	98
R2877--H #9	ABF2-NRg-1	gggagctgcgattggcagTTTACTTGTTTATCCTAGTTgttttagagctagaaatagcaag	175
R2877--H #6	MSN5-NRg-3	gggagctgcgattggcagGTGGCAATGCCCCTCCGCTGgttttagagctagaaatagcaag	97
R2877--H #3	FOL3-TRg-4	gggagctgcgattggcagTATAGGCCCTTCTACAACATgttttagagctagaaatagcaag	17
R2877--H #8	MET4-NRg-2	gggagctgcgattggcagTGCTACGGCTACATCTAGATgttttagagctagaaatagcaag	139
R2877--H #3	SHY1-TRg-5	gggagctgcgattggcagTTCACATATACTAATACATAgttttagagctagaaatagcaag	214
R2877--H #6	POL2-TRg-6	gggagctgcgattggcagGAATGGTTTATTTTCAGGTAgttttagagctagaaatagcaag	95
R2877--H #12	MTR10-NRg-3	gggagctgcgattggcagAAAGGTAAGAGATAATACTAgttttagagctagaaatagcaag	78
R2877--H #6	DFR1-NRg-2	gggagctgcgattggcagGATGCCATCTCACGCACGTAgttttagagctagaaatagcaag	106
R2877--H #9	RSM19-NRg-1	gggagctgcgattggcagAACCTCACCGTTTTAAGTCAgttttagagctagaaatagcaag	160
R2877--H #12	PHO85-NRg-2	gggagctgcgattggcagTATACGCTATATGGTAAAACgttttagagctagaaatagcaag	107
R2877--H #6	TTI1-TRg-3	gggagctgcgattggcagAATATACTATAGTACATGTTgttttagagctagaaatagcaag	113
R2877--H #2	MSL1-NRg-1	gggagctgcgattggcagACCAATTCAGTAAAGACTAAgttttagagctagaaatagcaag	139
R2877--H #6	COX9-NRg-3	gggagctgcgattggcagTAATACCACAGGAACAAAGCgttttagagctagaaatagcaag	99
R2877--H #5	RRP7-TRg-2	gggagctgcgattggcagGGTAAAGCAAGAGGCATTTAgttttagagctagaaatagcaag	142
R2877--H #12	IMG2-TRg-5	gggagctgcgattggcagGTCGCAAGGTCGATCTATAAgttttagagctagaaatagcaag	83
R2877--H #12	BOS1-NRg-8	gggagctgcgattggcagGAATTTTGACCCTTGAAGCAgttttagagctagaaatagcaag	200
R2877--H #6	CDC14-TRg-3	gggagctgcgattggcagAAAGCTGTATCACTTTCAACgttttagagctagaaatagcaag	155
R2877--H #5	RPB8-TRg-1	gggagctgcgattggcagTCAGAATATTTAAACTGTGAgttttagagctagaaatagcaag	79
R2877--H #2	RHO1-TRg-3	gggagctgcgattggcagACGCGTCGTGCAGCGTGACAgttttagagctagaaatagcaag	196
R2877--H #6	QCR6-TRg-5	gggagctgcgattggcagTGCTGGAAAGTGGCCCACACgttttagagctagaaatagcaag	111
R2877--H #11	IMP2'-TRg-5	gggagctgcgattggcagTTAAGAAAGCTTTAAAGGTCgttttagagctagaaatagcaag	135
R2877--H #5	SGD1-TRg-1	gggagctgcgattggcagTCCACAGCTGCAGAATATTGgttttagagctagaaatagcaag	69
R2877--H #11	COX14-NRg-6	gggagctgcgattggcagGAAATCTGCTTCCGAGAGTGgttttagagctagaaatagcaag	109
R2877--H #2	TUB1-TRg-4	gggagctgcgattggcagATATCACCGTAGTTTCCGGCgttttagagctagaaatagcaag	8
R2877--H #9	FAS1-TRg-2	gggagctgcgattggcagGAAACTACAAGAACATCATCgttttagagctagaaatagcaag	218
R2877--H #3	NRD1-TRg-5	gggagctgcgattggcagGATTTATTGGTCATTACATAgttttagagctagaaatagcaag	161
R2877--H #9	YPP1-TRg-5	gggagctgcgattggcagATAACGAAAATATGTGCTTTgttttagagctagaaatagcaag	133
R2877--H #3	RIA1-NRg-4	gggagctgcgattggcagTTCAAAATTTCTTTTCTCGTgttttagagctagaaatagcaag	172
R2877--H #5	EUG1-NRg-4	gggagctgcgattggcagCTATCGTTTACGTGTTTTGAgttttagagctagaaatagcaag	180
R2877--H #2	YPP1-TRg-4	gggagctgcgattggcagATATGTGCTTTAGGTGTGCAgttttagagctagaaatagcaag	211
R2877--H #5	SNU71-NRg-2	gggagctgcgattggcagTATGAGCTTGATTTTGGTCCgttttagagctagaaatagcaag	80
R2877--H #8	DID4-TRg-6	gggagctgcgattggcagTTTGTTTAAGCTGAACTAGTgttttagagctagaaatagcaag	99
R2877--H #5	PUP2-NRg-4	gggagctgcgattggcagTAAGCACTAAATTATCCTTAgttttagagctagaaatagcaag	140
R2877--H #6	NBP2-NRg-7	gggagctgcgattggcagTAAAGAACTTGCTCAGAGGCgttttagagctagaaatagcaag	131
R2877--H #5	RPN2-TRg-11	gggagctgcgattggcagTCTTATTGCCATTATTTCGAgttttagagctagaaatagcaag	151
R2877--H #8	RRP5-NRg-3	gggagctgcgattggcagGACTTAGATCACTTTGCACGgttttagagctagaaatagcaag	136
R2877--H #8	BPL1-TRg-7	gggagctgcgattggcagTATACTCCCGATTAAGAGGAgttttagagctagaaatagcaag	123
R2877--H #9	YPR177C-TRg-2	gggagctgcgattggcagATCGGTAGATAAAGAAACTGgttttagagctagaaatagcaag	129
R2877--H #11	YJL086C-NRg-5	gggagctgcgattggcagCAAAAGGGTATTAATCAAGTgttttagagctagaaatagcaag	108
R2877--H #9	TIM10-NRg-4	gggagctgcgattggcagAAAGACATGAGAGGGGAACGgttttagagctagaaatagcaag	100
R2877--H #6	KRS1-NRg-2	gggagctgcgattggcagGAAGTTTATTACGGATTTCTgttttagagctagaaatagcaag	119
R2877--H #9	MRP20-TRg-1	gggagctgcgattggcagAATAATGTGCTTTGATTAGCgttttagagctagaaatagcaag	163
R2877--H #8	PGA1-TRg-5	gggagctgcgattggcagCCCGAATCGACCCTATTTGAgttttagagctagaaatagcaag	185
R2877--H #3	ALG7-NRg-1	gggagctgcgattggcagCGAGATTGAGGCAATATAAAgttttagagctagaaatagcaag	199
R2877--H #9	NMT1-TRg-1	gggagctgcgattggcagAATGATCTGTACAATAGCTCgttttagagctagaaatagcaag	99
R2877--H #8	GRC3-NRg-7	gggagctgcgattggcagATAGCCAAGAAAGCCAACTAgttttagagctagaaatagcaag	177
R2877--H #5	ENP2-TRg-3	gggagctgcgattggcagTTCAAATGTCACTTCATGGTgttttagagctagaaatagcaag	113
R2877--H #3	MDM12-NRg-9	gggagctgcgattggcagCACAGACATTGATATTATTCgttttagagctagaaatagcaag	158
R2877--H #9	SRP54-TRg-6	gggagctgcgattggcagCCCATATTGTTATAGTATGAgttttagagctagaaatagcaag	125
R2877--H #12	MAS2-TRg-6	gggagctgcgattggcagGGTGAAAAAGCCTACACAGGgttttagagctagaaatagcaag	3
R2877--H #11	RBA50-TRg-1	gggagctgcgattggcagGCAAGCCATCTCATCGCTGTgttttagagctagaaatagcaag	120
R2877--H #12	HAP2-NRg-5	gggagctgcgattggcagTACGATACAAGAAGTTTTCCgttttagagctagaaatagcaag	110
R2877--H #9	NOP9-NRg-2	gggagctgcgattggcagTATACAGGCCAAGAGTTCGTgttttagagctagaaatagcaag	159
R2877--H #12	PAB1-TRg-1	gggagctgcgattggcagCGCTCCAGTTCCAAGGAAAGgttttagagctagaaatagcaag	72
R2877--H #6	SEN54-NRg-1	gggagctgcgattggcagAACTGTTTCTAGTTTCCCTTgttttagagctagaaatagcaag	70
R2877--H #9	YPR177C-NRg-6	gggagctgcgattggcagATGGCTAATTTAGAGCTTGCgttttagagctagaaatagcaag	373
R2877--H #9	ERG27-TRg-5	gggagctgcgattggcagTTTTATCTCCGATAGTACGTgttttagagctagaaatagcaag	107
R2877--H #6	EFB1-TRg-1	gggagctgcgattggcagATCTACCCACTATATTTAGTgttttagagctagaaatagcaag	81
R2877--H #8	SPB4-TRg-4	gggagctgcgattggcagAGGGCAGTAAAGATTGCATGgttttagagctagaaatagcaag	107
R2877--H #6	ADE2-TRg-3	gggagctgcgattggcagGAACTAAATGGACAATATTAgttttagagctagaaatagcaag	89
R2877--H #9	FBP1-NRg-9	gggagctgcgattggcagGCAAACCAAAAAAAAAGTAGgttttagagctagaaatagcaag	45
R2877--H #11	MCM7-NRg-3	gggagctgcgattggcagTTGCATTTATTTTCCTTATAgttttagagctagaaatagcaag	81
R2877--H #12	COX23-TRg-11	gggagctgcgattggcagACTACGGGATGATACTGATCgttttagagctagaaatagcaag	151
R2877--H #8	CSE4-NRg-1	gggagctgcgattggcagTCCGCGATTTCGCGACACAGgttttagagctagaaatagcaag	149
R2877--H #3	TAM41-NRg-14	gggagctgcgattggcagGGGAATAACAAGCGCGCTACgttttagagctagaaatagcaag	202
R2877--H #11	CDC1-NRg-3	gggagctgcgattggcagGCATATGAGAGTTCATCAATgttttagagctagaaatagcaag	203
R2877--H #6	ABF2-NRg-2	gggagctgcgattggcagTGTTTATCCTAGTTTGGATGgttttagagctagaaatagcaag	100
R2877--H #9	LAS1-NRg-1	gggagctgcgattggcagACTTTTGTTTAAGCTAATTTgttttagagctagaaatagcaag	106
R2877--H #5	SLD5-NRg-2	gggagctgcgattggcagAAATTTTCAGTACTAGTCCAgttttagagctagaaatagcaag	57
R2877--H #8	MCM4-TRg-4	gggagctgcgattggcagTTCATGAAAACGCAAACACTgttttagagctagaaatagcaag	270
R2877--H #3	TPT1-TRg-7	gggagctgcgattggcagTTTGACTTTAATGTCTTCTGgttttagagctagaaatagcaag	308
R2877--H #5	CAT8-TRg-1	gggagctgcgattggcagGTGGGGTACGAAAGCATGATgttttagagctagaaatagcaag	167
R2877--H #6	RPO26-NRg-6	gggagctgcgattggcagTCGCTGTCAAATGGGAGGAGgttttagagctagaaatagcaag	100
R2877--H #6	YCL007C-TRg-5	gggagctgcgattggcagTATACTCAGGAAACGTCACTgttttagagctagaaatagcaag	109
R2877--H #12	MRPL9-TRg-2	gggagctgcgattggcagATTGACAACTGGGACGAGAAgttttagagctagaaatagcaag	91
R2877--H #11	SNF6-TRg-4	gggagctgcgattggcagAAACAAGGTTTGATCCAGAAgttttagagctagaaatagcaag	153
R2877--H #2	YGR219W-NRg-3	gggagctgcgattggcagTCTTTACTTTTCCATGAAGTgttttagagctagaaatagcaag	221
R2877--H #12	YDR413C-TRg-5	gggagctgcgattggcagTTTGCAAGCAAATAATTTGTgttttagagctagaaatagcaag	66
R2877--H #2	AEP1-NRg-2	gggagctgcgattggcagGCGGCTAGCATTAGCCAGCCgttttagagctagaaatagcaag	122
R2877--H #5	TFB5-TRg-1	gggagctgcgattggcagAGTCATTAATGTCTAATAGTgttttagagctagaaatagcaag	94
R2877--H #2	KRE9-NRg-4	gggagctgcgattggcagTGGTCAATACGCAGTTTAGAgttttagagctagaaatagcaag	290
R2877--H #9	PWP2-NRg-1	gggagctgcgattggcagACTCCCGTCGCATGTGATCAgttttagagctagaaatagcaag	172
R2877--H #11	PPT2-TRg-6	gggagctgcgattggcagAAAGGGTAACGAAACTTATGgttttagagctagaaatagcaag	133
R2877--H #6	PRP43-TRg-2	gggagctgcgattggcagGTAATATTTAACACGTTTACgttttagagctagaaatagcaag	134
R2877--H #11	PGD1-TRg-7	gggagctgcgattggcagTTTGCGAGACAAGCGAAGAGgttttagagctagaaatagcaag	121
R2877--H #2	MAC1-TRg-7	gggagctgcgattggcagGAGGCTGTAATCTCGTTTTCgttttagagctagaaatagcaag	2
R2877--H #3	PEP7-TRg-6	gggagctgcgattggcagTATCACTGTTATTTCCAGGCgttttagagctagaaatagcaag	232
R2877--H #5	MSM1-NRg-2	gggagctgcgattggcagAATCCAATGTTGCCTAGTACgttttagagctagaaatagcaag	153
R2877--H #12	HEM13-TRg-4	gggagctgcgattggcagTCGTTTCGAAAGGCTATATAgttttagagctagaaatagcaag	111
R2877--H #2	RPP0-NRg-1	gggagctgcgattggcagGTATTTATTAGACTGTTTGCgttttagagctagaaatagcaag	195
R2877--H #9	HER2-TRg-3	gggagctgcgattggcagTCATAATCCACATTGATGGCgttttagagctagaaatagcaag	196
R2877--H #12	HEM3-NRg-2	gggagctgcgattggcagCTTACTCATCGGTTTCTTATgttttagagctagaaatagcaag	85
R2877--H #6	NSE5-TRg-1	gggagctgcgattggcagCAAGACCACTACTAGTAGGTgttttagagctagaaatagcaag	111
R2877--H #2	KAP123-TRg-1	gggagctgcgattggcagATTTTATTTGTTGTCAGGTTgttttagagctagaaatagcaag	493
R2877--H #12	QRI7-TRg-2	gggagctgcgattggcagCGCTCTGCCAATGGAAAGAGgttttagagctagaaatagcaag	10
R2877--H #6	HER2-TRg-4	gggagctgcgattggcagGCTATCATAATCCACATTGAgttttagagctagaaatagcaag	119
R2877--H #11	CMD1-TRg-1	gggagctgcgattggcagATAGAAATCTTATTCTTGACgttttagagctagaaatagcaag	123
R2877--H #2	QCR9-TRg-1	gggagctgcgattggcagTTGTATTTAATGTCCTGTCAgttttagagctagaaatagcaag	17
R2877--H #8	TFB2-TRg-6	gggagctgcgattggcagGATAGCGAAGGGAAAGATTTgttttagagctagaaatagcaag	127
R2877--H #5	AFG2-TRg-1	gggagctgcgattggcagTCTTTCATGTAAGCAACGGGgttttagagctagaaatagcaag	79
R2877--H #3	RPO26-NRg-6	gggagctgcgattggcagTCGCTGTCAAATGGGAGGAGgttttagagctagaaatagcaag	316
R2877--H #9	RPN11-NRg-5	gggagctgcgattggcagCGTGCGTTTCAGTATAAACAgttttagagctagaaatagcaag	66
R2877--H #2	BPL1-NRg-7	gggagctgcgattggcagATGAAGCCATCCTCTTAATCgttttagagctagaaatagcaag	191
R2877--H #2	YTP1-NRg-11	gggagctgcgattggcagGGATTTCAAACGGAAGGAATgttttagagctagaaatagcaag	167
R2877--H #6	WRS1-NRg-2	gggagctgcgattggcagTACTGTATTGAATAAATTACgttttagagctagaaatagcaag	102
R2877--H #5	SUB2-NRg-5	gggagctgcgattggcagGAATCTTCCATGACCAATAAgttttagagctagaaatagcaag	153
R2877--H #3	ISA2-NRg-7	gggagctgcgattggcagTTTGAACAAACAGTACAGTCgttttagagctagaaatagcaag	206
R2877--H #3	MPS3-TRg-7	gggagctgcgattggcagGATACACATCACTTATTGATgttttagagctagaaatagcaag	105
R2877--H #3	MRF1-NRg-1	gggagctgcgattggcagATTACTCAGCCTAGTACAGAgttttagagctagaaatagcaag	254
R2877--H #8	CDC1-NRg-2	gggagctgcgattggcagAGCATATGAGAGTTCATCAAgttttagagctagaaatagcaag	145
R2877--H #8	CSF1-NRg-8	gggagctgcgattggcagCGCCATCCCTACGAAGTTATgttttagagctagaaatagcaag	135
R2877--H #6	YMR031W-A-TRg-3	gggagctgcgattggcagTATAAAGCCTCCCTGCTTAAgttttagagctagaaatagcaag	94
R2877--H #9	TIM44-NRg-1	gggagctgcgattggcagATACTTGGTACTTTCAAACCgttttagagctagaaatagcaag	141
R2877--H #11	CLP1-TRg-5	gggagctgcgattggcagTATCTATCTACTTACTTAAAgttttagagctagaaatagcaag	84
R2877--H #8	RPC10-NRg-4	gggagctgcgattggcagAGGCTAATTGTAGCCTTACCgttttagagctagaaatagcaag	159
R2877--H #8	YJL086C-TRg-1	gggagctgcgattggcagGAAGAGTTGACTGGATTGATgttttagagctagaaatagcaag	99
R2877--H #9	TUB1-NRg-3	gggagctgcgattggcagTTCGCGTGGCATAACCCGGCgttttagagctagaaatagcaag	8
R2877--H #3	RRN3-TRg-3	gggagctgcgattggcagCGAGATCCGTGTCGATGGGGgttttagagctagaaatagcaag	60
R2877--H #5	RRP43-NRg-2	gggagctgcgattggcagAAAATCTCTCCAGATCAAACgttttagagctagaaatagcaag	83
R2877--H #3	SNF2-NRg-7	gggagctgcgattggcagATATCGCGAACAACGGTATTgttttagagctagaaatagcaag	4
R2877--H #9	HAP5-NRg-13	gggagctgcgattggcagTAGTAAGTATTGCGCTAGGAgttttagagctagaaatagcaag	253
R2877--H #9	ERG12-TRg-4	gggagctgcgattggcagTCGCACTGAAATCTTCGACAgttttagagctagaaatagcaag	3
R2877--H #6	YGR114C-NRg-7	gggagctgcgattggcagGTGACAACGTCGCTGCATCAgttttagagctagaaatagcaag	165
R2877--H #5	AIM26-NRg-1	gggagctgcgattggcagTTGGCGACTCTCGAATACCGgttttagagctagaaatagcaag	131
R2877--H #3	CDC21-TRg-4	gggagctgcgattggcagAACGTAGGACCGCATTGAACgttttagagctagaaatagcaag	335
R2877--H #5	VPS27-TRg-4	gggagctgcgattggcagGAAATAATCATCATTAGCAGgttttagagctagaaatagcaag	86
R2877--H #5	DED81-TRg-7	gggagctgcgattggcagGAAAAATTTTCCATCGTGCAgttttagagctagaaatagcaag	79
R2877--H #3	CDC25-NRg-2	gggagctgcgattggcagGAAACAGTCTATCTAACTAAgttttagagctagaaatagcaag	14
R2877--H #11	RPL32-TRg-5	gggagctgcgattggcagGTCTGGAGAGTGGGCTTAGCgttttagagctagaaatagcaag	89
R2877--H #3	IMP1-TRg-9	gggagctgcgattggcagCCAGTTGATAAATTAAGAGTgttttagagctagaaatagcaag	106
R2877--H #6	KGD1-TRg-5	gggagctgcgattggcagAGGCATTACACATAAATGATgttttagagctagaaatagcaag	97
R2877--H #3	HFA1-NRg-6	gggagctgcgattggcagGTATTTAGCCCTATGAACTGgttttagagctagaaatagcaag	187
R2877--H #5	PIK1-TRg-2	gggagctgcgattggcagTACTTGATAGCGTGTATAACgttttagagctagaaatagcaag	109
R2877--H #5	UTH1-NRg-8	gggagctgcgattggcagAAGACCTACTTGCCCAAAAGgttttagagctagaaatagcaag	135
R2877--H #8	NBP1-NRg-1	gggagctgcgattggcagCGTCACGAATTGTGCTAGAGgttttagagctagaaatagcaag	176
R2877--H #8	SDH3-TRg-1	gggagctgcgattggcagGATCCCCGCATAGAAATCTCgttttagagctagaaatagcaag	159
R2877--H #11	YML089C-TRg-7	gggagctgcgattggcagGTAATGCAACGCTGACCTTTgttttagagctagaaatagcaag	191
R2877--H #8	DRE2-TRg-3	gggagctgcgattggcagAAATACATTCATTACTTTCTgttttagagctagaaatagcaag	88
R2877--H #11	YEF3-NRg-8	gggagctgcgattggcagAATAATTTAGGGTTATGCATgttttagagctagaaatagcaag	78
R2877--H #8	CDC42-TRg-1	gggagctgcgattggcagATAGACGCGATTCTTGGAAAgttttagagctagaaatagcaag	120
R2877--H #9	CRM1-NRg-8	gggagctgcgattggcagTTGAAACGATATAAGAGGAGgttttagagctagaaatagcaag	205
R2877--H #8	WRS1-TRg-2	gggagctgcgattggcagGAGTTCAAAAAGCAATGGCAgttttagagctagaaatagcaag	144
R2877--H #9	YCL041C-TRg-28	gggagctgcgattggcagGTATGATAGAGTTGTATTAGgttttagagctagaaatagcaag	133
R2877--H #3	RVB2-TRg-5	gggagctgcgattggcagCACAGTTGTATCAGTCGTATgttttagagctagaaatagcaag	271
R2877--H #3	SRP14-TRg-6	gggagctgcgattggcagTTTGCATAATCGCCCTAAATgttttagagctagaaatagcaag	131
R2877--H #9	ERO1-TRg-3	gggagctgcgattggcagGTCCTTTTCCCTTTGTCCTTgttttagagctagaaatagcaag	311
R2877--H #2	COA4-NRg-3	gggagctgcgattggcagTGGTATTTGGTTTTACAAAGgttttagagctagaaatagcaag	323
R2877--H #5	RPS15-TRg-3	gggagctgcgattggcagTTGTGCAGAGTTTCACATTAgttttagagctagaaatagcaag	78
R2877--H #11	RPT2-NRg-1	gggagctgcgattggcagATTCACATTAACCTTCTTTTgttttagagctagaaatagcaag	131
R2877--H #9	NOP9-NRg-1	gggagctgcgattggcagCAATCATCGAACAAATATACgttttagagctagaaatagcaag	131
R2877--H #12	NMD3-TRg-4	gggagctgcgattggcagAATTACGTACAATCACCGACgttttagagctagaaatagcaag	107
R2877--H #12	ETR1-NRg-10	gggagctgcgattggcagTAAAAAAAAAAGCACCGGCGgttttagagctagaaatagcaag	26
R2877--H #12	PGD1-TRg-10	gggagctgcgattggcagGATGTTTTGGGCAGTGTTATgttttagagctagaaatagcaag	166
R2877--H #8	COA3-NRg-3	gggagctgcgattggcagTCTGTCACCGCGTACGAGGCgttttagagctagaaatagcaag	190
R2877--H #6	MRPL51-NRg-2	gggagctgcgattggcagGAAAAGAATAGTATTATTTAgttttagagctagaaatagcaag	87
R2877--H #8	NOG2-NRg-1	gggagctgcgattggcagATTCCTCCCCTGATATTTAGgttttagagctagaaatagcaag	83
R2877--H #12	SNU71-TRg-2	gggagctgcgattggcagGTTATCTTCTATTAAATTGTgttttagagctagaaatagcaag	119
R2877--H #5	BET3-NRg-2	gggagctgcgattggcagTATTATATTAAGTTCAATGTgttttagagctagaaatagcaag	87
R2877--H #2	DCS1-TRg-2	gggagctgcgattggcagACTATATATCGAAGGAAAAGgttttagagctagaaatagcaag	68
R2877--H #8	BIG1-NRg-2	gggagctgcgattggcagACCTCCGCTGCTGATATTCTgttttagagctagaaatagcaag	32
R2877--H #8	MOT2-NRg-6	gggagctgcgattggcagTCACACTTACAATGTTACCCgttttagagctagaaatagcaag	211
R2877--H #11	BRR6-NRg-3	gggagctgcgattggcagCTAGTATTTTGCTTGCTCCCgttttagagctagaaatagcaag	164
R2877--H #6	PLC1-NRg-1	gggagctgcgattggcagTTTATTGTTTTAATGACCTGgttttagagctagaaatagcaag	92
R2877--H #3	PBP1-NRg-3	gggagctgcgattggcagCAAGGTTTTCTGAGGCTCGTgttttagagctagaaatagcaag	209
R2877--H #6	PXR1-TRg-1	gggagctgcgattggcagAGTACTCAATAGTAACATATgttttagagctagaaatagcaag	83
R2877--H #2	MRPS16-TRg-9	gggagctgcgattggcagATTATGATCATCTATCATTCgttttagagctagaaatagcaag	1
R2877--H #2	COX6-NRg-7	gggagctgcgattggcagCAATTAGGTCCCTTTTCATAgttttagagctagaaatagcaag	2
R2877--H #9	RHO1-TRg-1	gggagctgcgattggcagGCGTCGTGCAGCGTGACAAGgttttagagctagaaatagcaag	184
R2877--H #6	AVO1-TRg-2	gggagctgcgattggcagTAATAATTCTCAATAGATACgttttagagctagaaatagcaag	89
R2877--H #6	SYS1-NRg-2	gggagctgcgattggcagTCGCGAGCTACGAATATTTTgttttagagctagaaatagcaag	88
R2877--H #3	YGR114C-NRg-7	gggagctgcgattggcagGTGACAACGTCGCTGCATCAgttttagagctagaaatagcaag	22
R2877--H #3	SEC20-NRg-6	gggagctgcgattggcagAAGACGTGCTTTCTTTAGTGgttttagagctagaaatagcaag	221
R2877--H #5	RRN7-TRg-1	gggagctgcgattggcagGATTAAAGTGGAAAGGGCATgttttagagctagaaatagcaag	90
R2877--H #3	SKP1-TRg-7	gggagctgcgattggcagTTACCCTGCAGCGATTTAACgttttagagctagaaatagcaag	251
R2877--H #8	MSN5-NRg-4	gggagctgcgattggcagTGTGGCGCGCCGCCATCACCgttttagagctagaaatagcaag	163
R2877--H #6	RPB10-TRg-5	gggagctgcgattggcagAGCTACTATCAGCACTCCGAgttttagagctagaaatagcaag	200
R2877--H #8	ISM1-NRg-2	gggagctgcgattggcagTGCGTTTCTTAACTCGCTTGgttttagagctagaaatagcaag	209
R2877--H #6	TLG1-TRg-3	gggagctgcgattggcagTTAAGAGAACCTGCTTATGAgttttagagctagaaatagcaag	123
R2877--H #5	MAK11-NRg-1	gggagctgcgattggcagAAATGAATCTATATAGTGTAgttttagagctagaaatagcaag	90
R2877--H #5	RVS167-TRg-5	gggagctgcgattggcagTGTTGCGATAATATTGGTACgttttagagctagaaatagcaag	162
R2877--H #6	RPA190-TRg-5	gggagctgcgattggcagTTATTATTACCCGTTTTCTTgttttagagctagaaatagcaag	83
R2877--H #11	CDC31-NRg-2	gggagctgcgattggcagAGTTAAGCCTCCAAAACTCTgttttagagctagaaatagcaag	126
R2877--H #8	RSC6-TRg-1	gggagctgcgattggcagCAACAAATATACAGTTCACAgttttagagctagaaatagcaag	106
R2877--H #6	TAF5-TRg-2	gggagctgcgattggcagCTGTAAATATCATCTTTTACgttttagagctagaaatagcaag	99
R2877--H #2	STP22-TRg-4	gggagctgcgattggcagAAAGTTACGGCAAAATTTTGgttttagagctagaaatagcaag	4
R2877--H #12	YSH1-NRg-1	gggagctgcgattggcagAAACACGCTACTTAGTCTTTgttttagagctagaaatagcaag	107
R2877--H #6	SEC20-NRg-2	gggagctgcgattggcagTGTATATCAGGTATTTCTGTgttttagagctagaaatagcaag	56
R2877--H #6	ACT1-NRg-10	gggagctgcgattggcagAGGCGAGTTTGGTTTCAAAAgttttagagctagaaatagcaag	70
R2877--H #11	CDC24-TRg-5	gggagctgcgattggcagGACGCACTGGTGGGAAGAAGgttttagagctagaaatagcaag	94
R2877--H #9	RPS13-TRg-1	gggagctgcgattggcagTCATTAATATTTATTCTAAAgttttagagctagaaatagcaag	51
R2877--H #3	PGI1-NRg-5	gggagctgcgattggcagAAAAATGGGACGAAACAAATgttttagagctagaaatagcaag	35
R2877--H #5	SWI1-TRg-6	gggagctgcgattggcagTTCTAGAAAGTATTGTTGTGgttttagagctagaaatagcaag	97
R2877--H #9	MDL2-TRg-5	gggagctgcgattggcagAAAATAGTTTAACGCTTCCTgttttagagctagaaatagcaag	104
R2877--H #3	PRP45-TRg-4	gggagctgcgattggcagATGAAAGAAGTTCAAATTATgttttagagctagaaatagcaag	76
R2877--H #9	GCD1-NRg-5	gggagctgcgattggcagATAGTGGAATTTGCCACCGAgttttagagctagaaatagcaag	8
R2877--H #12	MDM1-TRg-4	gggagctgcgattggcagTAATGAACAGTGCAAGTGCAgttttagagctagaaatagcaag	139
R2877--H #5	PAM18-NRg-1	gggagctgcgattggcagGAGTCCTACGTTGATTCAAAgttttagagctagaaatagcaag	101
R2877--H #2	YNR042W-NRg-14	gggagctgcgattggcagAGTGGGTTGTTATGGGGGCCgttttagagctagaaatagcaag	324
R2877--H #3	NUF2-TRg-2	gggagctgcgattggcagAAAGATCGCTTTTCCGAATCgttttagagctagaaatagcaag	27
R2877--H #3	SNF1-TRg-8	gggagctgcgattggcagTGATGATGGGACTCGAGACCgttttagagctagaaatagcaag	301
R2877--H #6	POP7-TRg-5	gggagctgcgattggcagCATAAAAGGGTATTTGTTTCgttttagagctagaaatagcaag	69
R2877--H #8	YGR190C-NRg-4	gggagctgcgattggcagTATTGGGCAGATGTAGTTGAgttttagagctagaaatagcaag	171
R2877--H #8	YGR265W-NRg-5	gggagctgcgattggcagAGTGCATAACGCTGTAGCATgttttagagctagaaatagcaag	352
R2877--H #3	SSY5-NRg-3	gggagctgcgattggcagATTTCACTTAAAATTAGTTTgttttagagctagaaatagcaag	86
R2877--H #11	CAT8-TRg-8	gggagctgcgattggcagTAACCGAGACATGCATGGAGgttttagagctagaaatagcaag	104
R2877--H #8	PGA3-NRg-4	gggagctgcgattggcagAAAAATAATTCGATAATTAGgttttagagctagaaatagcaag	103
R2877--H #11	ERG20-TRg-2	gggagctgcgattggcagCCGATAAATAGAGGAAGCAAgttttagagctagaaatagcaag	86
R2877--H #6	SEN2-TRg-1	gggagctgcgattggcagTAAGTACGAAGGACTCAAGAgttttagagctagaaatagcaag	101
R2877--H #5	DIA4-NRg-1	gggagctgcgattggcagTATGATTCGTTTTGTCGTTAgttttagagctagaaatagcaag	128
R2877--H #5	SDH8-NRg-3	gggagctgcgattggcagTCCCCATTGGCCCCTTTATAgttttagagctagaaatagcaag	45
R2877--H #8	RMP1-TRg-4	gggagctgcgattggcagCCAGGTCTATTAGGAACAGGgttttagagctagaaatagcaag	133
R2877--H #12	YNR042W-TRg-2	gggagctgcgattggcagTTCATGATAGACTTTGTGCGgttttagagctagaaatagcaag	94
R2877--H #6	SEC59-NRg-3	gggagctgcgattggcagGCCTGAAAACCCAACCATTGgttttagagctagaaatagcaag	99
R2877--H #11	RSC4-TRg-1	gggagctgcgattggcagAAACAACAAAAGCATGCTAGgttttagagctagaaatagcaag	163
R2877--H #12	COQ9-TRg-5	gggagctgcgattggcagCCTTTTCGGACTATATTAGGgttttagagctagaaatagcaag	75
R2877--H #11	KAE1-TRg-1	gggagctgcgattggcagATATTTATCTTTTACGTGAAgttttagagctagaaatagcaag	132
R2877--H #5	CLF1-NRg-5	gggagctgcgattggcagTAAATTGAACTCGCAATATTgttttagagctagaaatagcaag	75
R2877--H #9	ADA2-NRg-4	gggagctgcgattggcagACTTATTTGTTTGGAACGTCgttttagagctagaaatagcaag	126
R2877--H #11	GCD1-TRg-4	gggagctgcgattggcagAGATTTAATTTACTTCACTAgttttagagctagaaatagcaag	98
R2877--H #5	PMA1-NRg-5	gggagctgcgattggcagATATAATCGAAACTAATGGAgttttagagctagaaatagcaag	80
R2877--H #2	YDR271C-TRg-1	gggagctgcgattggcagTTACTGAAAATACATAGAGTgttttagagctagaaatagcaag	54
R2877--H #3	RAD3-NRg-4	gggagctgcgattggcagCAAAGTGAACTGTAATCATTgttttagagctagaaatagcaag	313
R2877--H #6	RPC53-NRg-1	gggagctgcgattggcagTCTTGAATACCATAATTCTCgttttagagctagaaatagcaag	82
R2877--H #6	FMN1-TRg-2	gggagctgcgattggcagTGTTCTAGAAAGTGGTAATTgttttagagctagaaatagcaag	86
R2877--H #5	VMA3-TRg-2	gggagctgcgattggcagTCGTATAAAGGGATATTACCgttttagagctagaaatagcaag	103
R2877--H #11	YGL069C-NRg-4	gggagctgcgattggcagATTCGTTGAAGCTGCACCAAgttttagagctagaaatagcaag	156
R2877--H #11	MRPL23-NRg-4	gggagctgcgattggcagACTACAAGGAAGGCTCCATGgttttagagctagaaatagcaag	94
R2877--H #11	KRE5-TRg-3	gggagctgcgattggcagTTATTAATGTGTGCATTACCgttttagagctagaaatagcaag	111
R2877--H #11	GPI10-NRg-1	gggagctgcgattggcagTCCGTTCCTCATGGTGTGAAgttttagagctagaaatagcaag	139
R2877--H #9	TOM22-NRg-1	gggagctgcgattggcagACTCCAAAAGTTACTCACTAgttttagagctagaaatagcaag	55
R2877--H #8	PDA1-NRg-8	gggagctgcgattggcagGACATTTACCCGGTTGAGTAgttttagagctagaaatagcaag	154
R2877--H #8	RPP0-NRg-3	gggagctgcgattggcagTATTCCGCTTATGTATCTTAgttttagagctagaaatagcaag	71
R2877--H #6	IMG2-TRg-4	gggagctgcgattggcagTAATGGTCATCGCGTACGAAgttttagagctagaaatagcaag	108
R2877--H #3	CDC3-TRg-8	gggagctgcgattggcagTTCGTAAAAAGGAACCACCTgttttagagctagaaatagcaag	7
R2877--H #8	SRP21-NRg-1	gggagctgcgattggcagCGGAGGGAAGCTCTTTTATTgttttagagctagaaatagcaag	184
R2877--H #11	PET191-NRg-2	gggagctgcgattggcagATGTCATTGAACTTTCTTCCgttttagagctagaaatagcaag	118
R2877--H #12	YTA12-NRg-1	gggagctgcgattggcagGGACACCGAATAATACCAGAgttttagagctagaaatagcaag	139
R2877--H #11	PBP1-TRg-10	gggagctgcgattggcagAATCATGCACTATTAGCATCgttttagagctagaaatagcaag	82
R2877--H #5	ERB1-TRg-4	gggagctgcgattggcagTGTCGCGATTTTGTCATTTTgttttagagctagaaatagcaag	70
R2877--H #9	TFC8-NRg-7	gggagctgcgattggcagTGGGAAGTTGGATTATCTTTgttttagagctagaaatagcaag	160
R2877--H #6	MRP20-TRg-5	gggagctgcgattggcagACGAATTTTCTCGATGAAAAgttttagagctagaaatagcaag	85
R2877--H #8	PRP46-NRg-3	gggagctgcgattggcagAGAGTTGTTGAACTCGAAATgttttagagctagaaatagcaag	177
R2877--H #9	MTF2-NRg-1	gggagctgcgattggcagCGTTGTCACATCACAGTTTTgttttagagctagaaatagcaag	118
R2877--H #9	PCP1-NRg-3	gggagctgcgattggcagCATTTATGAGAGTTATATGAgttttagagctagaaatagcaag	70
R2877--H #12	SEC9-TRg-6	gggagctgcgattggcagCGAATAGTACGATATCCATGgttttagagctagaaatagcaag	85
R2877--H #11	DRS1-TRg-2	gggagctgcgattggcagAGTATTTACGTTGGTAACTTgttttagagctagaaatagcaag	108
R2877--H #11	RLP7-TRg-8	gggagctgcgattggcagTACACTTTCATCACGCAGTAgttttagagctagaaatagcaag	111
R2877--H #12	GGC1-TRg-2	gggagctgcgattggcagATCTTCCAAAGTATTAGAAAgttttagagctagaaatagcaag	73
R2877--H #5	PAM16-TRg-2	gggagctgcgattggcagATTTCAGCTGACTATAAATTgttttagagctagaaatagcaag	65
R2877--H #9	QCR7-TRg-2	gggagctgcgattggcagGCTTGGAAAAATAGCAGTAAgttttagagctagaaatagcaag	107
R2877--H #2	HYM1-NRg-1	gggagctgcgattggcagTTTTCCAAGAGTGCAATCAGgttttagagctagaaatagcaag	10
R2877--H #3	RSC58-NRg-6	gggagctgcgattggcagTGAAGAATAATTAGTTCTTTgttttagagctagaaatagcaag	109
R2877--H #5	KAP123-TRg-4	gggagctgcgattggcagTTTTCGTACAATATGATGAAgttttagagctagaaatagcaag	85
R2877--H #12	ABF2-NRg-5	gggagctgcgattggcagAAAGACGGCTACGAATAGTAgttttagagctagaaatagcaag	72
R2877--H #3	YKL111C-TRg-2	gggagctgcgattggcagTACATGTGATTAATATCAGAgttttagagctagaaatagcaag	172
R2877--H #9	TRA1-NRg-2	gggagctgcgattggcagTGTGATACCTCCGATTTTGTgttttagagctagaaatagcaag	310
R2877--H #2	CDC4-NRg-1	gggagctgcgattggcagGTATTCAGTATTATTTCAACgttttagagctagaaatagcaag	5
R2877--H #12	SQT1-NRg-2	gggagctgcgattggcagTTTGCCAGAAAAAGAAACGGgttttagagctagaaatagcaag	110
R2877--H #8	CDC55-TRg-1	gggagctgcgattggcagCTATCTGTATATATTGCATTgttttagagctagaaatagcaag	111
R2877--H #12	MOT2-NRg-8	gggagctgcgattggcagGGGAAGAGACGGCAATCAAGgttttagagctagaaatagcaag	95
R2877--H #8	VPS16-NRg-4	gggagctgcgattggcagAGTAAGTCGAAAACAGACAAgttttagagctagaaatagcaag	73
R2877--H #12	DSL1-NRg-1	gggagctgcgattggcagAAAGAGAAGTATCTTTCATGgttttagagctagaaatagcaag	126
R2877--H #5	SEC21-NRg-4	gggagctgcgattggcagCGTCGTAGTGAATGACACAAgttttagagctagaaatagcaag	176
R2877--H #6	TUB4-TRg-3	gggagctgcgattggcagAACGCGTTAATATTATCTTTgttttagagctagaaatagcaag	89
R2877--H #9	ISA1-NRg-10	gggagctgcgattggcagCCGAGTTTCGGCCAAGGGTAgttttagagctagaaatagcaag	56
R2877--H #5	COA1-TRg-1	gggagctgcgattggcagTGTTCTTGTTTTGATCATTGgttttagagctagaaatagcaag	105
R2877--H #12	TIM12-NRg-3	gggagctgcgattggcagATACAATTTATTGTTTTAATgttttagagctagaaatagcaag	121
R2877--H #9	YGL069C-TRg-4	gggagctgcgattggcagACTATTTTGATTAACACGATgttttagagctagaaatagcaag	121
R2877--H #3	UTP13-TRg-3	gggagctgcgattggcagTCTCAGATATAATAGCGGTAgttttagagctagaaatagcaag	5
R2877--H #12	STT4-NRg-1	gggagctgcgattggcagGTTTGATGATATCAGCCAAAgttttagagctagaaatagcaag	87
R2877--H #2	RNR2-TRg-1	gggagctgcgattggcagTGCGCGTTACCATCATCTTCgttttagagctagaaatagcaag	177
R2877--H #2	EMP70-NRg-4	gggagctgcgattggcagAGTTAAAATCACTCATTCTCgttttagagctagaaatagcaag	305
R2877--H #8	ERG7-NRg-2	gggagctgcgattggcagATGGCTTTATTAAAAGCTGAgttttagagctagaaatagcaag	82
R2877--H #9	CIA2-NRg-2	gggagctgcgattggcagTGCGACTGAGAAGAGAGTGGgttttagagctagaaatagcaag	135
R2877--H #12	RPN11-NRg-7	gggagctgcgattggcagTGCGTTTCAGTATAAACAAGgttttagagctagaaatagcaag	153
R2877--H #3	ATP23-TRg-6	gggagctgcgattggcagTCATATGATAATGCTTGGTAgttttagagctagaaatagcaag	113
R2877--H #6	TIF6-NRg-7	gggagctgcgattggcagGTTTGGCCCTCGGAAAAAACgttttagagctagaaatagcaag	129
R2877--H #5	TUB4-TRg-1	gggagctgcgattggcagAATGAACAAATGCGTAATATgttttagagctagaaatagcaag	77
R2877--H #2	MRPL10-NRg-2	gggagctgcgattggcagCAGTTACCTGGAGTTTCAGCgttttagagctagaaatagcaag	300
R2877--H #12	DBP10-TRg-2	gggagctgcgattggcagAGAGACCAATTGTTACTACCgttttagagctagaaatagcaag	124
R2877--H #6	SEN15-NRg-2	gggagctgcgattggcagGCATTATTGAATTTGAAACGgttttagagctagaaatagcaag	85
R2877--H #12	MIR1-NRg-2	gggagctgcgattggcagTTCTTGTAGATAAAAAGATCgttttagagctagaaatagcaag	100
R2877--H #6	CIA1-NRg-2	gggagctgcgattggcagGTTTTAGATGACCTATTTGAgttttagagctagaaatagcaag	128
R2877--H #8	ZPR1-TRg-1	gggagctgcgattggcagTGCTATGATGTTCAACGCAAgttttagagctagaaatagcaag	202
R2877--H #6	CCM1-TRg-1	gggagctgcgattggcagAGCCATAGTCCATAGTGCACgttttagagctagaaatagcaag	136
R2877--H #5	LCP5-NRg-9	gggagctgcgattggcagTTAAGACAATTGAATGGATTgttttagagctagaaatagcaag	107
R2877--H #11	MRPL6-NRg-3	gggagctgcgattggcagTTCTAAATAGATAAACCACCgttttagagctagaaatagcaag	141
R2877--H #9	ATG17-TRg-2	gggagctgcgattggcagGTTGTACTATTTCGAAATTTgttttagagctagaaatagcaag	95
R2877--H #2	RTS2-NRg-5	gggagctgcgattggcagTAATATGTACTATAACAGATgttttagagctagaaatagcaag	75
R2877--H #11	RPB8-NRg-3	gggagctgcgattggcagGAAGCAATGAGCTGGCAACTgttttagagctagaaatagcaag	143
R2877--H #9	MBP1-NRg-5	gggagctgcgattggcagGAATTATCTCTAACGGCTAAgttttagagctagaaatagcaag	150
R2877--H #6	SEN54-TRg-5	gggagctgcgattggcagATATTCTCTTGTTAAAATTCgttttagagctagaaatagcaag	78
R2877--H #6	NNF1-TRg-3	gggagctgcgattggcagATGAGATTGAAACAATAACAgttttagagctagaaatagcaag	63
R2877--H #8	IDH2-NRg-8	gggagctgcgattggcagAACCTTAGGGCCTATAATAAgttttagagctagaaatagcaag	158
R2877--H #3	VMA8-NRg-1	gggagctgcgattggcagTTCCTAATCAAATTTGCATTgttttagagctagaaatagcaag	223
R2877--H #6	ERG3-TRg-3	gggagctgcgattggcagAACGGTCGAAAGAAACATCGgttttagagctagaaatagcaag	83
R2877--H #5	RAM2-NRg-1	gggagctgcgattggcagATAATTAACAGTCTTGCAGTgttttagagctagaaatagcaag	104
R2877--H #11	MEF2-TRg-12	gggagctgcgattggcagTGAGGCCTTCCCTTAGTGAGgttttagagctagaaatagcaag	229
R2877--H #6	TUF1-TRg-1	gggagctgcgattggcagGTTACAGATTTTCCTATTTTgttttagagctagaaatagcaag	103
R2877--H #2	SRP21-TRg-1	gggagctgcgattggcagTTTACTTATGGCAGAAGGCAgttttagagctagaaatagcaag	210
R2877--H #9	AVO1-TRg-4	gggagctgcgattggcagAATGGATTGTGGTTGCGATGgttttagagctagaaatagcaag	138
R2877--H #9	YDR509W-NRg-9	gggagctgcgattggcagCATACGGTGATGATGTCCCTgttttagagctagaaatagcaag	222
R2877--H #11	MDM35-TRg-1	gggagctgcgattggcagATATCAGAACGCAGGGTAATgttttagagctagaaatagcaag	99
R2877--H #11	EXO70-NRg-2	gggagctgcgattggcagAAATTATCTTTATGTTCCAGgttttagagctagaaatagcaag	97
R2877--H #2	SWI1-NRg-2	gggagctgcgattggcagGCCAGTCAGTGATTATTACCgttttagagctagaaatagcaag	299
R2877--H #2	SSD1-NRg-5	gggagctgcgattggcagAAAATAAGACCAAAATGTTTgttttagagctagaaatagcaag	345
R2877--H #6	ERG10-TRg-6	gggagctgcgattggcagACTAGCCCACCACACGTTCGgttttagagctagaaatagcaag	117
R2877--H #8	PRO3-NRg-6	gggagctgcgattggcagGTAGGTTTAAGGAGTGACTCgttttagagctagaaatagcaag	161
R2877--H #2	TAF12-TRg-5	gggagctgcgattggcagCGATTTTGGCTGTATTACCCgttttagagctagaaatagcaag	2
R2877--H #3	PDX3-TRg-5	gggagctgcgattggcagGATGCCACCAGAACCAGCGCgttttagagctagaaatagcaag	212
R2877--H #9	RCF1-TRg-5	gggagctgcgattggcagTTCCGGGTAGCGAATCAAGGgttttagagctagaaatagcaag	82
R2877--H #9	CEP3-NRg-3	gggagctgcgattggcagTTGTAAATAGTTATCAACGCgttttagagctagaaatagcaag	158
R2877--H #11	KSH1-TRg-3	gggagctgcgattggcagGTAGTGTGGTGTACGCATGGgttttagagctagaaatagcaag	111
R2877--H #3	NOB1-NRg-4	gggagctgcgattggcagATCTTGCATTATGGAATGTCgttttagagctagaaatagcaag	95
R2877--H #8	RIB5-NRg-1	gggagctgcgattggcagATTGGTTTGACATGTACGTTgttttagagctagaaatagcaag	294
R2877--H #5	CTR86-TRg-1	gggagctgcgattggcagTACCGTTTCATACTATCATCgttttagagctagaaatagcaag	192
R2877--H #12	GAL11-NRg-10	gggagctgcgattggcagCCGGGGCCGGGGTGGAAGGAgttttagagctagaaatagcaag	139
R2877--H #5	RPL10-TRg-1	gggagctgcgattggcagTCCGCAAGTGCTTTTGGAGTgttttagagctagaaatagcaag	119
R2877--H #5	SRP101-NRg-2	gggagctgcgattggcagGATGATATTTGTACAGCAAAgttttagagctagaaatagcaag	97
R2877--H #11	VPS45-TRg-7	gggagctgcgattggcagATGTTTCCTACTTGTTTCCCgttttagagctagaaatagcaag	33
R2877--H #2	RBA50-NRg-2	gggagctgcgattggcagATTACATTATTATTCATTTCgttttagagctagaaatagcaag	14
R2877--H #12	YOR022C-TRg-4	gggagctgcgattggcagAGGTCGAAATCAAGACTGCGgttttagagctagaaatagcaag	184
R2877--H #8	PRE7-TRg-2	gggagctgcgattggcagAAAACAAGCGGTATAATACAgttttagagctagaaatagcaag	195
R2877--H #9	QCR7-NRg-5	gggagctgcgattggcagAAAAGCGCGTCGCTCCTGATgttttagagctagaaatagcaag	209
R2877--H #9	NAB3-TRg-2	gggagctgcgattggcagAAATGAAGCGGAAGAAGCAAgttttagagctagaaatagcaag	1
R2877--H #8	HEM4-TRg-3	gggagctgcgattggcagGGTTGTGCTGTAGTCAGCTAgttttagagctagaaatagcaag	139
R2877--H #8	EXO70-TRg-5	gggagctgcgattggcagTTTATCAATGGAAAAGTACGgttttagagctagaaatagcaag	1
R2877--H #8	EXO5-TRg-2	gggagctgcgattggcagTAATAATAACAACAAGCATAgttttagagctagaaatagcaag	137
R2877--H #3	DSN1-NRg-6	gggagctgcgattggcagTTTGTGCTTTTATCAATTGGgttttagagctagaaatagcaag	152
R2877--H #12	MRPS17-TRg-10	gggagctgcgattggcagTGAGAGTCATGACTCCGAAAgttttagagctagaaatagcaag	91
R2877--H #3	RSC2-TRg-1	gggagctgcgattggcagAACACAGCTGAAAAAAGTATgttttagagctagaaatagcaag	25
R2877--H #2	PET111-TRg-5	gggagctgcgattggcagTTCTTATGTACATTTGTTGAgttttagagctagaaatagcaag	239
R2877--H #9	MED11-TRg-7	gggagctgcgattggcagTTGATTTAAGTCGCTCATTGgttttagagctagaaatagcaag	177
R2877--H #6	TPI1-TRg-4	gggagctgcgattggcagTTGGCTCGGCTGCTGTAACAgttttagagctagaaatagcaag	77
R2877--H #12	NAB2-TRg-10	gggagctgcgattggcagTCGTTACACAAAATACGAAGgttttagagctagaaatagcaag	136
R2877--H #6	AFT1-NRg-1	gggagctgcgattggcagTACGCCAACTTGCGTTAAAAgttttagagctagaaatagcaag	70
R2877--H #2	RRS1-TRg-2	gggagctgcgattggcagAAGTGCAGTTTGATTTCAGAgttttagagctagaaatagcaag	154
R2877--H #8	CLC1-TRg-2	gggagctgcgattggcagAAATATACGTGCTAGAAAAAgttttagagctagaaatagcaag	24
R2877--H #9	NAB3-NRg-6	gggagctgcgattggcagAAAAAATGCAAGCACGAACTgttttagagctagaaatagcaag	142
R2877--H #11	ZPR1-TRg-2	gggagctgcgattggcagAGAATATTCTAGCCCCATCAgttttagagctagaaatagcaag	76
R2877--H #5	ALG2-NRg-2	gggagctgcgattggcagGTTCGCGCGTTCATCTAGCCgttttagagctagaaatagcaag	165
R2877--H #9	AUR1-NRg-6	gggagctgcgattggcagCATATCATTTCTGGGAGCTGgttttagagctagaaatagcaag	186
R2877--H #6	URB1-NRg-4	gggagctgcgattggcagAGTTTGGTCGTATACTAGTGgttttagagctagaaatagcaag	99
R2877--H #5	JAC1-TRg-2	gggagctgcgattggcagAAAAGATGATGCGAAATTAAgttttagagctagaaatagcaag	158
R2877--H #12	KOG1-TRg-7	gggagctgcgattggcagATGGCATCGCTTCTTATATTgttttagagctagaaatagcaag	110
R2877--H #11	YOR200W-TRg-3	gggagctgcgattggcagAGTGAAAAATGGAGATGGAGgttttagagctagaaatagcaag	138
R2877--H #9	RPN2-TRg-8	gggagctgcgattggcagATAGCATATTGCTTTTCAATgttttagagctagaaatagcaag	210
R2877--H #8	RRN7-TRg-3	gggagctgcgattggcagGTATATTGATTAAAGTGGAAgttttagagctagaaatagcaag	59
R2877--H #2	LCB1-TRg-3	gggagctgcgattggcagGAGCGCTCTAACCTTCTGCCgttttagagctagaaatagcaag	274
R2877--H #11	MRP2-NRg-4	gggagctgcgattggcagAATAATTAGTCACATACATAgttttagagctagaaatagcaag	65
R2877--H #9	SMC1-TRg-5	gggagctgcgattggcagTTAGATGTTTCAACGTTCCAgttttagagctagaaatagcaag	187
R2877--H #6	MTR10-TRg-4	gggagctgcgattggcagGAAAAAAATTTTCGAACATAgttttagagctagaaatagcaag	79
R2877--H #6	JIP5-NRg-5	gggagctgcgattggcagTCAACAGGTTCTTTCAACTCgttttagagctagaaatagcaag	143
R2877--H #6	NRD1-NRg-7	gggagctgcgattggcagAGCGGGGAGTCATGCTAACGgttttagagctagaaatagcaag	20
R2877--H #11	COX18-NRg-5	gggagctgcgattggcagTTATACATGTGATATCAGAAgttttagagctagaaatagcaag	89
R2877--H #9	PRP45-TRg-3	gggagctgcgattggcagTGAAAGAAGTTCAAATTATGgttttagagctagaaatagcaag	164
R2877--H #3	RIB5-NRg-2	gggagctgcgattggcagTTATATCATTTGGATGGATCgttttagagctagaaatagcaag	242
R2877--H #5	FZO1-TRg-10	gggagctgcgattggcagTAACTCGCGCAAAGACCGAAgttttagagctagaaatagcaag	121
R2877--H #3	SNF1-TRg-4	gggagctgcgattggcagTAAGAGTATGGCACATCAACgttttagagctagaaatagcaag	259
R2877--H #5	APN2-NRg-3	gggagctgcgattggcagCTTGGTTGCCTATCTTTTATgttttagagctagaaatagcaag	117
R2877--H #9	OLE1-NRg-2	gggagctgcgattggcagATATAAACGGAAACAGAAGTgttttagagctagaaatagcaag	47
R2877--H #6	DPM1-TRg-2	gggagctgcgattggcagCCCTCGCATGACAAATAGCGgttttagagctagaaatagcaag	78
R2877--H #9	CEG1-TRg-5	gggagctgcgattggcagTTTGCCACCAGATAGTTCGAgttttagagctagaaatagcaag	126
R2877--H #8	STV1-TRg-5	gggagctgcgattggcagGCTTCTATTTCCTGTTATGCgttttagagctagaaatagcaag	130
R2877--H #2	YDR526C-TRg-7	gggagctgcgattggcagGGAGGAGAGGTGTGAGTACCgttttagagctagaaatagcaag	333
R2877--H #9	MRPS17-NRg-3	gggagctgcgattggcagGAAATAACAATCATGTTACCgttttagagctagaaatagcaag	209
R2877--H #9	APC2-TRg-1	gggagctgcgattggcagCATCTAAATTTTCAAACCTTgttttagagctagaaatagcaag	116
R2877--H #11	SPC110-NRg-4	gggagctgcgattggcagCATATGAAATAATGTCTACAgttttagagctagaaatagcaag	88
R2877--H #9	APC1-NRg-2	gggagctgcgattggcagATGAAAGCCCTATTTTGTGTgttttagagctagaaatagcaag	174
R2877--H #8	CSE4-TRg-2	gggagctgcgattggcagCCCACTGTGTCGCGAAATCGgttttagagctagaaatagcaag	152
R2877--H #5	RPA135-NRg-2	gggagctgcgattggcagATTAGCGATTATAGCATGAAgttttagagctagaaatagcaag	64
R2877--H #12	TFG1-TRg-1	gggagctgcgattggcagAGAAGTATGGATGGTTCGAAgttttagagctagaaatagcaag	125
R2877--H #9	YHR050W-A-TRg-8	gggagctgcgattggcagTTGTTTTCAGGACAGAGTGCgttttagagctagaaatagcaag	193
R2877--H #9	TTI2-TRg-2	gggagctgcgattggcagTTGTTATCCTTCGGCTAGTTgttttagagctagaaatagcaag	173
R2877--H #3	BRX1-NRg-4	gggagctgcgattggcagCACTGTCCACGGACCGCCGAgttttagagctagaaatagcaag	147
R2877--H #9	IMP1-TRg-4	gggagctgcgattggcagCTGACAATCTAAGTATTTCTgttttagagctagaaatagcaag	122
R2877--H #11	ASA1-NRg-1	gggagctgcgattggcagAAAGACAACTTAATAGACGCgttttagagctagaaatagcaag	128
R2877--H #3	CBP3-TRg-3	gggagctgcgattggcagAGTTGTATTTAGGCTTTACCgttttagagctagaaatagcaag	3
R2877--H #6	YIL060W-NRg-4	gggagctgcgattggcagCAACCACTCATTTAGAAGTGgttttagagctagaaatagcaag	109
R2877--H #8	AIM26-NRg-6	gggagctgcgattggcagTGACAAGGCAGTATTGTTACgttttagagctagaaatagcaag	169
R2877--H #3	REX2-NRg-5	gggagctgcgattggcagACGTATGAGCATGCGTTTGAgttttagagctagaaatagcaag	175
R2877--H #2	FUM1-TRg-3	gggagctgcgattggcagACGTTAAACAAGCATCCAACgttttagagctagaaatagcaag	178
R2877--H #12	RSM10-NRg-3	gggagctgcgattggcagATGTACAGGTATTACCCGCCgttttagagctagaaatagcaag	43
R2877--H #2	GCD1-NRg-8	gggagctgcgattggcagTTAAATCTAGTACCTCGCACgttttagagctagaaatagcaag	1
R2877--H #12	NFU1-TRg-5	gggagctgcgattggcagAGGCATTTCATCAAATCTATgttttagagctagaaatagcaag	85
R2877--H #2	CBF5-NRg-1	gggagctgcgattggcagTGTATATCGGTCCTCTGTGTgttttagagctagaaatagcaag	218
R2877--H #6	FBP1-TRg-2	gggagctgcgattggcagATAAGGATCGTCCTATGTATgttttagagctagaaatagcaag	114
R2877--H #12	PGA3-NRg-3	gggagctgcgattggcagTGTTCTAACTGTACACCTAAgttttagagctagaaatagcaag	120
R2877--H #11	RPN11-NRg-2	gggagctgcgattggcagTAAACCGTTTCTTAGCTTAAgttttagagctagaaatagcaag	114
R2877--H #3	RPL33A-TRg-2	gggagctgcgattggcagCCCTCCCTTCTACTCTTCACgttttagagctagaaatagcaag	6
R2877--H #11	GUK1-TRg-2	gggagctgcgattggcagTAGCATAAATGGATACACAAgttttagagctagaaatagcaag	50
R2877--H #3	RRP42-TRg-3	gggagctgcgattggcagCTATTATTTTGAACCCTAGTgttttagagctagaaatagcaag	95
R2877--H #2	NSL1-NRg-1	gggagctgcgattggcagCTATGGGTAAGAAAGGATTTgttttagagctagaaatagcaag	2
R2877--H #3	SDH1-NRg-8	gggagctgcgattggcagTAGAAGAGGCCCGGATCCCTgttttagagctagaaatagcaag	27
R2877--H #9	YNR025C-TRg-8	gggagctgcgattggcagGTAACATTATTAATACTGGAgttttagagctagaaatagcaag	105
R2877--H #2	ATP18-NRg-1	gggagctgcgattggcagTTGTTCCTTATATTTTCTCTgttttagagctagaaatagcaag	147
R2877--H #9	ATP25-NRg-2	gggagctgcgattggcagCCTCATTGTTTCTCTTTATCgttttagagctagaaatagcaag	286
R2877--H #3	PHO80-NRg-8	gggagctgcgattggcagAAGAGATCCTAGGATGAGTAgttttagagctagaaatagcaag	246
R2877--H #9	IMP1-TRg-9	gggagctgcgattggcagCCAGTTGATAAATTAAGAGTgttttagagctagaaatagcaag	113
R2877--H #3	ATP11-NRg-7	gggagctgcgattggcagGATACTTTGAAAGGTTTAGGgttttagagctagaaatagcaag	175
R2877--H #6	HAP4-TRg-1	gggagctgcgattggcagTTAACCCCGTGTGGTTGTTTgttttagagctagaaatagcaag	86
R2877--H #8	SAR1-NRg-1	gggagctgcgattggcagACAAGTAATTCGTTTCCTTTgttttagagctagaaatagcaag	115
R2877--H #11	CHS2-TRg-7	gggagctgcgattggcagAACTTCAATTTAGTTTCAATgttttagagctagaaatagcaag	110
R2877--H #6	RPT1-TRg-11	gggagctgcgattggcagCTATCCTTGTCAATTTGGTAgttttagagctagaaatagcaag	16
R2877--H #11	CDC23-TRg-6	gggagctgcgattggcagCGCGTACATAAAAAGCACTTgttttagagctagaaatagcaag	74
R2877--H #12	SNF2-TRg-8	gggagctgcgattggcagGACGAAACGGGGCCATCCTGgttttagagctagaaatagcaag	127
R2877--H #12	YLR202C-TRg-3	gggagctgcgattggcagAATCAAGAGACAATGATTATgttttagagctagaaatagcaag	145
R2877--H #3	CWC2-TRg-7	gggagctgcgattggcagCGTTACATACGTACATATGCgttttagagctagaaatagcaag	324
R2877--H #2	YOR102W-NRg-4	gggagctgcgattggcagCCATTAGTATTAATGTTTGGgttttagagctagaaatagcaag	47
R2877--H #12	MTO1-NRg-5	gggagctgcgattggcagGTACCTTAGAGAAGCCACAAgttttagagctagaaatagcaag	131
R2877--H #6	MRH4-NRg-3	gggagctgcgattggcagAAAATTTCAAGAATATGGTTgttttagagctagaaatagcaag	82
R2877--H #11	TFG2-TRg-2	gggagctgcgattggcagCGCGAAATGAATAAATTATCgttttagagctagaaatagcaag	93
R2877--H #12	STV1-NRg-5	gggagctgcgattggcagTGATCTGAGAATGATATTTAgttttagagctagaaatagcaag	108
R2877--H #5	GCD1-NRg-7	gggagctgcgattggcagGAATTTGCCACCGAAGGGAAgttttagagctagaaatagcaag	107
R2877--H #5	HTA1-NRg-2	gggagctgcgattggcagGATTGGAAGTAAATAGATGAgttttagagctagaaatagcaag	108
R2877--H #6	RPG1-TRg-1	gggagctgcgattggcagTTTGCCCGAGAAGCTTTGCCgttttagagctagaaatagcaag	133
R2877--H #6	BPL1-TRg-7	gggagctgcgattggcagTATACTCCCGATTAAGAGGAgttttagagctagaaatagcaag	93
R2877--H #11	PET117-TRg-2	gggagctgcgattggcagATTCAGGTAGTCGTAGTAAAgttttagagctagaaatagcaag	108
R2877--H #12	TFC8-NRg-8	gggagctgcgattggcagAAGTTGGATTATCTTTGGGAgttttagagctagaaatagcaag	96
R2877--H #12	MOT2-TRg-1	gggagctgcgattggcagCCTCCTAGGGTTTTCAGTAGgttttagagctagaaatagcaag	84
R2877--H #12	NPL6-NRg-6	gggagctgcgattggcagTTACAAGTTTATATGGACTGgttttagagctagaaatagcaag	190
R2877--H #6	RPL42A-NRg-9	gggagctgcgattggcagAGCTGCTGTAACCTTCCTACgttttagagctagaaatagcaag	103
R2877--H #11	NTR2-NRg-8	gggagctgcgattggcagGAACGTAGTCCGAGAAACAGgttttagagctagaaatagcaag	157
R2877--H #9	MRPL28-TRg-3	gggagctgcgattggcagCAGACTGGGGCCTGCCTGTAgttttagagctagaaatagcaag	150
R2877--H #11	TIM10-NRg-5	gggagctgcgattggcagAAAATGTCCGATAGCTTCAGgttttagagctagaaatagcaag	89
R2877--H #2	SEC59-TRg-11	gggagctgcgattggcagTTCTAGATGTATGGGTGTGCgttttagagctagaaatagcaag	250
R2877--H #3	MRPL15-NRg-3	gggagctgcgattggcagTTTCAAAAACTCATCAATTAgttttagagctagaaatagcaag	106
R2877--H #12	SNM1-NRg-2	gggagctgcgattggcagCACATCAATAAATTATGTTCgttttagagctagaaatagcaag	113
R2877--H #9	SHY1-TRg-3	gggagctgcgattggcagATGTAGCCGAGTATATTTAAgttttagagctagaaatagcaag	91
R2877--H #5	MGR2-NRg-1	gggagctgcgattggcagTTGTGCTATATGATCTTGTGgttttagagctagaaatagcaag	112
R2877--H #8	YOR169C-NRg-9	gggagctgcgattggcagGGCATTATTTCCACTTGCAAgttttagagctagaaatagcaag	94
R2877--H #12	ROT1-NRg-5	gggagctgcgattggcagTTGGTATATTACTATTCAGCgttttagagctagaaatagcaag	88
R2877--H #6	QRI1-NRg-3	gggagctgcgattggcagCACTCAGTACTACTGATCTAgttttagagctagaaatagcaag	117
R2877--H #9	HTA1-NRg-12	gggagctgcgattggcagGGCTTCGTGAACGGGGAAGGgttttagagctagaaatagcaag	16
R2877--H #6	TRS20-NRg-7	gggagctgcgattggcagAATATACACTTCAGCAGAGGgttttagagctagaaatagcaag	92
R2877--H #8	TOA2-TRg-2	gggagctgcgattggcagATGCACTTAGAGGTTAGGAGgttttagagctagaaatagcaag	39
R2877--H #9	YAE1-NRg-6	gggagctgcgattggcagGAAATACTGGGGGAAAGTATgttttagagctagaaatagcaag	172
R2877--H #2	SEC31-NRg-9	gggagctgcgattggcagCTGAAGGGGTAGAACCAGAAgttttagagctagaaatagcaag	215
R2877--H #2	IFH1-NRg-1	gggagctgcgattggcagTCGTTCTGTTTCCAGTTTGCgttttagagctagaaatagcaag	341
R2877--H #6	DUO1-NRg-3	gggagctgcgattggcagAACCTCTCATCTAAGAATAAgttttagagctagaaatagcaag	74
R2877--H #5	NAB2-NRg-2	gggagctgcgattggcagAGATGTTTTATGGAAGTATTgttttagagctagaaatagcaag	51
R2877--H #12	RPN2-TRg-4	gggagctgcgattggcagCGCATTTCATTTATTTTCGGgttttagagctagaaatagcaag	79
R2877--H #12	NEO1-NRg-4	gggagctgcgattggcagAGCCTTTGCTGTCTAATTAGgttttagagctagaaatagcaag	92
R2877--H #5	RPF2-NRg-2	gggagctgcgattggcagAACGATATATTTGAGGATTTgttttagagctagaaatagcaag	76
R2877--H #2	MRPS5-NRg-6	gggagctgcgattggcagTATGGGATACATAAATGTATgttttagagctagaaatagcaag	48
R2877--H #2	SMC3-NRg-3	gggagctgcgattggcagTCCTAATAGTGAAATGTGACgttttagagctagaaatagcaag	408
R2877--H #9	EOS1-TRg-4	gggagctgcgattggcagGTTTTGCACGGTTTATCACAgttttagagctagaaatagcaag	130
R2877--H #5	SUP45-TRg-3	gggagctgcgattggcagATAGCGCCGTCTTTATTACCgttttagagctagaaatagcaag	122
R2877--H #12	EBP2-TRg-4	gggagctgcgattggcagGCTTAGTACCGTGAAAATCTgttttagagctagaaatagcaag	141
R2877--H #6	DSN1-NRg-2	gggagctgcgattggcagTGTGTGTGGTACAATAGAAGgttttagagctagaaatagcaag	68
R2877--H #11	PTC1-TRg-7	gggagctgcgattggcagCTTAATATAGGTAGGGCGTCgttttagagctagaaatagcaag	93
R2877--H #12	NAB3-NRg-7	gggagctgcgattggcagAAAAATGCAAGCACGAACTAgttttagagctagaaatagcaag	102
R2877--H #8	YNL184C-NRg-5	gggagctgcgattggcagATTTTAACATATACTCAAATgttttagagctagaaatagcaag	49
R2877--H #8	MSS18-NRg-6	gggagctgcgattggcagCAAGCGAAGAAAGGAGATTTgttttagagctagaaatagcaag	49
R2877--H #6	SDH1-TRg-1	gggagctgcgattggcagAACCTTTTGCCACGTCGAGGgttttagagctagaaatagcaag	111
R2877--H #12	CBK1-TRg-3	gggagctgcgattggcagGCTCTAGGACGCGTGTCGGTgttttagagctagaaatagcaag	140
R2877--H #8	CCT7-TRg-1	gggagctgcgattggcagAATAATGATTAATATTTAAGgttttagagctagaaatagcaag	52
R2877--H #9	COA3-TRg-3	gggagctgcgattggcagAACTTTTCCCGCCTCGTACGgttttagagctagaaatagcaag	152
R2877--H #11	GSP1-TRg-1	gggagctgcgattggcagACCTTAGGATAATATCGCTCgttttagagctagaaatagcaag	67
R2877--H #9	EOS1-NRg-4	gggagctgcgattggcagCCCACGAACAAAACGCCGCTgttttagagctagaaatagcaag	118
R2877--H #12	UBC1-TRg-5	gggagctgcgattggcagTTCCATCTGAAATATTTGGAgttttagagctagaaatagcaag	75
R2877--H #11	OST1-NRg-2	gggagctgcgattggcagGTAACACTAACGCATTCTATgttttagagctagaaatagcaag	194
R2877--H #3	TRA1-TRg-5	gggagctgcgattggcagGAATCTTGTGTTTCCTAATTgttttagagctagaaatagcaag	274
R2877--H #12	SPC105-NRg-3	gggagctgcgattggcagTATCTATTTGTATTAAAACGgttttagagctagaaatagcaag	71
R2877--H #8	NUP116-NRg-1	gggagctgcgattggcagAGCATGGTAAGGAAAAATGCgttttagagctagaaatagcaag	138
R2877--H #2	MRP2-NRg-5	gggagctgcgattggcagATATCGTACTCTATCTATCTgttttagagctagaaatagcaag	197
R2877--H #9	SWI3-TRg-6	gggagctgcgattggcagGGCATCACGAATAACGAGGCgttttagagctagaaatagcaag	162
R2877--H #11	TAM41-NRg-14	gggagctgcgattggcagGGGAATAACAAGCGCGCTACgttttagagctagaaatagcaag	105
R2877--H #9	SPB4-NRg-1	gggagctgcgattggcagCTTACTACACCTCAAATCAAgttttagagctagaaatagcaag	65
R2877--H #6	RIB7-NRg-2	gggagctgcgattggcagCCCGACATCAACTAACTGAAgttttagagctagaaatagcaag	81
R2877--H #9	RPF1-TRg-2	gggagctgcgattggcagCGATTGAACACCTAAGGAAGgttttagagctagaaatagcaag	132
R2877--H #2	PBP1-TRg-10	gggagctgcgattggcagAATCATGCACTATTAGCATCgttttagagctagaaatagcaag	181
R2877--H #12	SDH2-TRg-14	gggagctgcgattggcagAAATATCCGCAGCGCGCAAAgttttagagctagaaatagcaag	117
R2877--H #5	CWC23-NRg-3	gggagctgcgattggcagGTCTTGCGAGATAATATGCAgttttagagctagaaatagcaag	106
R2877--H #8	YIP1-TRg-6	gggagctgcgattggcagTATCACGAAAATTTTCACTTgttttagagctagaaatagcaag	104
R2877--H #9	IRA1-TRg-5	gggagctgcgattggcagTACGCCTTTGATCATTTTATgttttagagctagaaatagcaag	4
R2877--H #11	RAV1-NRg-2	gggagctgcgattggcagACATTACATTTAAAAAATAGgttttagagctagaaatagcaag	35
R2877--H #6	ALR1-NRg-3	gggagctgcgattggcagATTATGCATAATTAGTTCGAgttttagagctagaaatagcaag	93
R2877--H #5	TPI1-TRg-5	gggagctgcgattggcagTTTGGCTCGGCTGCTGTAACgttttagagctagaaatagcaag	159
R2877--H #5	NOG1-NRg-12	gggagctgcgattggcagAATTGCAGTTGAATGCAGTAgttttagagctagaaatagcaag	92
R2877--H #11	ROX3-TRg-3	gggagctgcgattggcagGACGTGGAAGGAAAAAAAAAgttttagagctagaaatagcaag	61
R2877--H #11	YMR031W-A-NRg-18	gggagctgcgattggcagAGCTCATGACAATCAAACCAgttttagagctagaaatagcaag	170
R2877--H #11	YDR509W-TRg-7	gggagctgcgattggcagTGTTTCTGTTCTTGTTCTTGgttttagagctagaaatagcaag	100
R2877--H #5	YKL068W-A-NRg-1	gggagctgcgattggcagAAGTCTCACTTGAAAATTCGgttttagagctagaaatagcaag	95
R2877--H #3	RPC40-TRg-1	gggagctgcgattggcagTCAAGTGCATGAAAGTAAGTgttttagagctagaaatagcaag	92
R2877--H #8	MPE1-TRg-6	gggagctgcgattggcagATTATCATGTAGTGTATAAGgttttagagctagaaatagcaag	173
R2877--H #6	YDL032W-TRg-5	gggagctgcgattggcagGTTGCAACCGATATCTGGATgttttagagctagaaatagcaag	135
R2877--H #5	IMP3-TRg-2	gggagctgcgattggcagTCATCGCAACAAAAATTCAAgttttagagctagaaatagcaag	70
R2877--H #3	YHC1-TRg-3	gggagctgcgattggcagGCTCCTAGTGTAGGCGATGAgttttagagctagaaatagcaag	176
R2877--H #9	PSF3-TRg-3	gggagctgcgattggcagAATGATATACCCATCGCTTCgttttagagctagaaatagcaag	117
R2877--H #3	YDJ1-NRg-1	gggagctgcgattggcagTTACACGTTTTATAAGTACGgttttagagctagaaatagcaag	200
R2877--H #3	YNL247W-TRg-1	gggagctgcgattggcagGGCGTCGGTGATTAGGTGTCgttttagagctagaaatagcaag	14
R2877--H #5	SMD2-NRg-4	gggagctgcgattggcagTTCAAGAGCTCATGTACTGTgttttagagctagaaatagcaag	148
R2877--H #5	PGS1-NRg-6	gggagctgcgattggcagTTATTTAAAATCAGGCAGTTgttttagagctagaaatagcaag	127
R2877--H #8	MRPL20-TRg-6	gggagctgcgattggcagCCCCGAATGACCCATACCAGgttttagagctagaaatagcaag	160
R2877--H #3	VMA21-NRg-2	gggagctgcgattggcagAAAATTGAATTTTCCAGCCAgttttagagctagaaatagcaag	123
R2877--H #6	SEN15-TRg-2	gggagctgcgattggcagTTTTGAACAAAAAGCCGTTAgttttagagctagaaatagcaag	159
R2877--H #5	YRB2-TRg-1	gggagctgcgattggcagAGGTTGAAGATATAAATGCCgttttagagctagaaatagcaag	161
R2877--H #3	SCM3-TRg-6	gggagctgcgattggcagTATTTTATATAATGCGCAGGgttttagagctagaaatagcaag	6
R2877--H #11	NAT2-TRg-3	gggagctgcgattggcagTGGATTTTCACGAAGCCTATgttttagagctagaaatagcaag	73
R2877--H #3	RTS2-TRg-2	gggagctgcgattggcagTTGTCCTGTACTTTGAAAACgttttagagctagaaatagcaag	195
R2877--H #2	HEM13-NRg-6	gggagctgcgattggcagCCTTTCGAAACGAGAACAATgttttagagctagaaatagcaag	74
R2877--H #3	RTS2-NRg-2	gggagctgcgattggcagTTTTCCAGTTTTCAAAGTACgttttagagctagaaatagcaag	230
R2877--H #8	MRP49-TRg-4	gggagctgcgattggcagTGATCTAGGACTTTTCACCCgttttagagctagaaatagcaag	192
R2877--H #12	MCT1-NRg-4	gggagctgcgattggcagTTGAAATGCGCCTTGTCATAgttttagagctagaaatagcaag	83
R2877--H #5	MDH1-NRg-8	gggagctgcgattggcagTGAGTGAATGCCGAGAAGGGgttttagagctagaaatagcaag	210
R2877--H #6	RRN9-NRg-1	gggagctgcgattggcagGAGTAATCTTCAAACACGAAgttttagagctagaaatagcaag	111
R2877--H #9	YIL060W-TRg-9	gggagctgcgattggcagGTCCCCCACTTCTAAATGAGgttttagagctagaaatagcaag	129
R2877--H #6	EAF7-NRg-3	gggagctgcgattggcagTTACTTTTCATGGTGGCAGCgttttagagctagaaatagcaag	93
R2877--H #9	BRO1-TRg-5	gggagctgcgattggcagTACAATTCGAAGAAGTACTAgttttagagctagaaatagcaag	138
R2877--H #12	SNF4-NRg-5	gggagctgcgattggcagTTCTCGCGCGTGTGGTGTGTgttttagagctagaaatagcaag	67
R2877--H #3	VPS3-TRg-4	gggagctgcgattggcagTGTTGAAGATACCGTTCCGAgttttagagctagaaatagcaag	298
R2877--H #8	RRP12-NRg-1	gggagctgcgattggcagGAGAGAATTAACTGCGACCGgttttagagctagaaatagcaag	38
R2877--H #8	SRP1-NRg-2	gggagctgcgattggcagGTAATCTCTTTTGCGCTTCGgttttagagctagaaatagcaag	107
R2877--H #6	YDR271C-NRg-1	gggagctgcgattggcagCTACTAGTCGTATTACCCGTgttttagagctagaaatagcaag	109
R2877--H #5	PTC1-TRg-6	gggagctgcgattggcagTTAATATAGGTAGGGCGTCGgttttagagctagaaatagcaag	124
R2877--H #9	JAC1-NRg-1	gggagctgcgattggcagTGTCCGATAGATTCGTTATTgttttagagctagaaatagcaag	100
R2877--H #11	MLS1-NRg-6	gggagctgcgattggcagAGTGTAGAAAAATAATAATAgttttagagctagaaatagcaag	36
R2877--H #6	PRI2-TRg-4	gggagctgcgattggcagCAGGCCAAAGGTGATACGACgttttagagctagaaatagcaag	104
R2877--H #2	TSC10-NRg-5	gggagctgcgattggcagAAATACGGAGGAATACGATAgttttagagctagaaatagcaag	183
R2877--H #2	RPS31-TRg-4	gggagctgcgattggcagCCGTGCATCCTGTAAGGAATgttttagagctagaaatagcaag	150
R2877--H #6	RSC2-NRg-1	gggagctgcgattggcagGCGAATTTTCGCACGACTCTgttttagagctagaaatagcaag	93
R2877--H #6	LIP2-TRg-3	gggagctgcgattggcagACCCTTCCCTCAATGCTTCAgttttagagctagaaatagcaag	252
R2877--H #8	MBA1-NRg-4	gggagctgcgattggcagGAAGGCCGGCAGAATATTTAgttttagagctagaaatagcaag	136
R2877--H #5	PHO85-NRg-2	gggagctgcgattggcagTATACGCTATATGGTAAAACgttttagagctagaaatagcaag	94
R2877--H #11	CWC2-TRg-2	gggagctgcgattggcagTAATAAAGACTACTGGCGATgttttagagctagaaatagcaag	145
R2877--H #8	NOP9-NRg-1	gggagctgcgattggcagCAATCATCGAACAAATATACgttttagagctagaaatagcaag	158
R2877--H #9	EMG1-TRg-1	gggagctgcgattggcagTGCCAGCATCATTCGTTATAgttttagagctagaaatagcaag	119
R2877--H #12	ESP1-NRg-10	gggagctgcgattggcagTTCAAATGCGCAATGTTACGgttttagagctagaaatagcaag	191
R2877--H #11	PGA2-TRg-2	gggagctgcgattggcagTTGTATTTATGTGCACTCGGgttttagagctagaaatagcaag	119
R2877--H #9	MET30-NRg-2	gggagctgcgattggcagAAATATCTCCGCGCAAACTGgttttagagctagaaatagcaag	187
R2877--H #3	ATP12-NRg-2	gggagctgcgattggcagAATTTCTCAGATGAGCAGATgttttagagctagaaatagcaag	20
R2877--H #2	RFA3-TRg-1	gggagctgcgattggcagTAATATTGACGCGCCAAATGgttttagagctagaaatagcaag	28
R2877--H #11	HEM13-NRg-6	gggagctgcgattggcagCCTTTCGAAACGAGAACAATgttttagagctagaaatagcaag	120
R2877--H #3	RPC25-TRg-4	gggagctgcgattggcagAAATTTTCAGTCGCGTTATAgttttagagctagaaatagcaag	204
R2877--H #9	MIR1-NRg-13	gggagctgcgattggcagCGACGCTGATTGGCTAACGAgttttagagctagaaatagcaag	105
R2877--H #2	RIM2-NRg-1	gggagctgcgattggcagTAATTTTACTTCTTGGATTTgttttagagctagaaatagcaag	39
R2877--H #11	RSM10-NRg-5	gggagctgcgattggcagTGCTGTTAATAAAGGATGTGgttttagagctagaaatagcaag	137
R2877--H #6	ARP3-TRg-7	gggagctgcgattggcagACTCTCTCGTGAAGCTACTAgttttagagctagaaatagcaag	152
R2877--H #8	SCO1-TRg-6	gggagctgcgattggcagATAGTATAGGGGTTTATACTgttttagagctagaaatagcaag	130
R2877--H #5	TFC8-NRg-1	gggagctgcgattggcagTAAGAAACAGAATACACTTAgttttagagctagaaatagcaag	122
R2877--H #11	CDC16-NRg-3	gggagctgcgattggcagTATCACTTTCCACCTCACTTgttttagagctagaaatagcaag	98
R2877--H #8	GCD10-NRg-1	gggagctgcgattggcagTCGTTTGCAACAATGTGAGTgttttagagctagaaatagcaag	83
R2877--H #9	RPN9-NRg-5	gggagctgcgattggcagTTTGCCACCGGATGAAAGCGgttttagagctagaaatagcaag	14
R2877--H #8	TAF5-TRg-2	gggagctgcgattggcagCTGTAAATATCATCTTTTACgttttagagctagaaatagcaag	140
R2877--H #11	LCB2-TRg-7	gggagctgcgattggcagAAATGGACTATCCATGCTTTgttttagagctagaaatagcaag	121
R2877--H #5	MOT2-TRg-4	gggagctgcgattggcagCTTGATTGCCGTCTCTTCCCgttttagagctagaaatagcaag	203
R2877--H #12	YDR355C-TRg-1	gggagctgcgattggcagTTGCCTGACCTTGGACTAGGgttttagagctagaaatagcaag	103
R2877--H #8	MMM1-TRg-2	gggagctgcgattggcagTGAGTCAATCCAACGTGGAAgttttagagctagaaatagcaag	254
R2877--H #9	SEC7-TRg-3	gggagctgcgattggcagGAGAAAGGAAGCTCAAAGTTgttttagagctagaaatagcaag	81
R2877--H #8	URB1-TRg-1	gggagctgcgattggcagACTTCATCTAACAGAACTAGgttttagagctagaaatagcaag	162
R2877--H #12	CDS1-NRg-3	gggagctgcgattggcagATACAGTGCCTGAAAACGCCgttttagagctagaaatagcaag	8
R2877--H #3	QCR8-TRg-6	gggagctgcgattggcagCGTTCCACGTGACTAGTCCAgttttagagctagaaatagcaag	67
R2877--H #6	CDC7-TRg-2	gggagctgcgattggcagATTATGTCTTCTTTGCCCTGgttttagagctagaaatagcaag	287
R2877--H #12	MRPS18-TRg-8	gggagctgcgattggcagTTTCGTACTTCGTGACTGTTgttttagagctagaaatagcaag	164
R2877--H #6	MSH1-NRg-2	gggagctgcgattggcagAGTACTAATCGTTAAAATAAgttttagagctagaaatagcaag	77
R2877--H #11	RSM18-NRg-2	gggagctgcgattggcagAACTGTAACACTGTTAATAAgttttagagctagaaatagcaag	154
R2877--H #2	CSF1-TRg-10	gggagctgcgattggcagTCCCAATAACTTCGTAGGGAgttttagagctagaaatagcaag	129
R2877--H #12	RNA1-TRg-7	gggagctgcgattggcagGCATGTCACTATGCACGTTGgttttagagctagaaatagcaag	200
R2877--H #8	MRPL15-TRg-3	gggagctgcgattggcagGCTTATGCTATGGGAAGCGTgttttagagctagaaatagcaag	175
R2877--H #3	SNM1-TRg-5	gggagctgcgattggcagTGGAACGTAAAAGAATGATAgttttagagctagaaatagcaag	122
R2877--H #8	YOL134C-TRg-5	gggagctgcgattggcagATCTTGCTAACTGCCAAGGTgttttagagctagaaatagcaag	240
R2877--H #11	COF1-TRg-7	gggagctgcgattggcagCCTCTAAATTACCTAATATCgttttagagctagaaatagcaag	157
R2877--H #3	SRP54-TRg-2	gggagctgcgattggcagCAGCAAGGATGCAGAAGAGAgttttagagctagaaatagcaag	9
R2877--H #12	RPC10-NRg-3	gggagctgcgattggcagTATATAACGTTACATCGGTGgttttagagctagaaatagcaag	135
R2877--H #12	DYS1-NRg-5	gggagctgcgattggcagGTTTACCGTCAACCTGGTGAgttttagagctagaaatagcaag	78
R2877--H #2	AEP1-TRg-9	gggagctgcgattggcagAATTTTAGCAGTGATTATCAgttttagagctagaaatagcaag	94
R2877--H #11	MPE1-NRg-5	gggagctgcgattggcagGAAGGTTATTGCACCAGCAAgttttagagctagaaatagcaag	174
R2877--H #11	SNU56-NRg-2	gggagctgcgattggcagTTCTAGCTCAAATAAAAAAAgttttagagctagaaatagcaag	36
R2877--H #3	MCM1-TRg-2	gggagctgcgattggcagTATAGGGAAAAAAACGGGAAgttttagagctagaaatagcaag	161
R2877--H #5	IMP4-TRg-6	gggagctgcgattggcagACACTATTCACTTCGGGTAAgttttagagctagaaatagcaag	89
R2877--H #3	CEF1-NRg-5	gggagctgcgattggcagTTTTGTTCGAACTACTAGGAgttttagagctagaaatagcaag	3
R2877--H #11	RRG7-TRg-3	gggagctgcgattggcagTGTAAGCCAAGCCGCTTCATgttttagagctagaaatagcaag	216
R2877--H #9	SYF1-TRg-3	gggagctgcgattggcagAAAGATTTTAGTAAAGACGCgttttagagctagaaatagcaag	1
R2877--H #5	UTR5-TRg-8	gggagctgcgattggcagTTGCATTGGGTAGGTGGCGGgttttagagctagaaatagcaag	118
R2877--H #8	MAK11-NRg-6	gggagctgcgattggcagAATAAGAGTACTAAAGTTAAgttttagagctagaaatagcaag	204
R2877--H #3	TFC6-NRg-4	gggagctgcgattggcagTTATCTTCTTTTGCAACGTAgttttagagctagaaatagcaag	300
R2877--H #3	IRR1-NRg-3	gggagctgcgattggcagAGAGTAATAGAATAAGTTCTgttttagagctagaaatagcaag	177
R2877--H #8	CDC21-TRg-2	gggagctgcgattggcagCGCATTGAACAGGTTGGAAGgttttagagctagaaatagcaag	187
R2877--H #6	RPF2-NRg-3	gggagctgcgattggcagAACCAAAACATACACCATTTgttttagagctagaaatagcaag	206
R2877--H #6	UTP7-TRg-4	gggagctgcgattggcagTCATAACCCGACATTATTCCgttttagagctagaaatagcaag	119
R2877--H #11	RRN3-TRg-1	gggagctgcgattggcagTTCTCCTTTTAAAAATATAAgttttagagctagaaatagcaag	35
R2877--H #9	MRPL9-NRg-5	gggagctgcgattggcagTGGCATTAGCATTTCAATTAgttttagagctagaaatagcaag	194
R2877--H #11	BPL1-NRg-5	gggagctgcgattggcagGCGGCGACTATTTCCGAAACgttttagagctagaaatagcaag	126
R2877--H #11	RSC8-NRg-4	gggagctgcgattggcagGATGAGCAGATGCTCAAACGgttttagagctagaaatagcaag	181
R2877--H #11	DOC1-NRg-5	gggagctgcgattggcagAAGAACTTTACGTTCACTGTgttttagagctagaaatagcaag	89
R2877--H #5	COX8-TRg-5	gggagctgcgattggcagCGGTGTTTACGGAAAAGCTAgttttagagctagaaatagcaag	109
R2877--H #12	YNL247W-TRg-3	gggagctgcgattggcagACAGTATTGCTAATTGGCGTgttttagagctagaaatagcaag	219
R2877--H #3	GEP3-NRg-2	gggagctgcgattggcagAATTAGACGTGTTACTAGGAgttttagagctagaaatagcaag	170
R2877--H #6	YDR355C-TRg-4	gggagctgcgattggcagTCTTTCAAGGGCTGAGACATgttttagagctagaaatagcaag	105
R2877--H #9	RRG8-TRg-6	gggagctgcgattggcagCATCGGCCTTTCTATAAGACgttttagagctagaaatagcaag	127
R2877--H #12	CDC53-NRg-7	gggagctgcgattggcagTGCACAGAAGTTAGAAGATGgttttagagctagaaatagcaag	85
R2877--H #9	UTP13-TRg-6	gggagctgcgattggcagGATAACCTCATCCACTCTTCgttttagagctagaaatagcaag	101
R2877--H #12	SRB8-NRg-14	gggagctgcgattggcagGGGCCAGTTCTGTCAACATTgttttagagctagaaatagcaag	82
R2877--H #9	MGR2-NRg-10	gggagctgcgattggcagGATTGAACACAGCAATCTACgttttagagctagaaatagcaag	199
R2877--H #6	KRE9-NRg-3	gggagctgcgattggcagCCGTGGTTACGATGGAATAAgttttagagctagaaatagcaag	125
R2877--H #12	PSF1-TRg-3	gggagctgcgattggcagAAAGCTGAAAAATAGATGTGgttttagagctagaaatagcaag	118
R2877--H #3	RSM23-TRg-6	gggagctgcgattggcagGAATGACGATATTGCAAGACgttttagagctagaaatagcaag	197
R2877--H #11	MRPL49-TRg-5	gggagctgcgattggcagCACTAGTATCTTGCGGTGCAgttttagagctagaaatagcaag	142
R2877--H #12	LAS17-TRg-3	gggagctgcgattggcagACGTGCGAGACGTCCGAAAAgttttagagctagaaatagcaag	88
R2877--H #11	MSS51-TRg-10	gggagctgcgattggcagTAAGTGTGCAGTATGGGGAAgttttagagctagaaatagcaag	162
R2877--H #12	MRPL32-TRg-1	gggagctgcgattggcagTCCCAAATAATACCTTAACTgttttagagctagaaatagcaag	131
R2877--H #5	CWC23-NRg-7	gggagctgcgattggcagTATAATTAGGTGTGTTCAGTgttttagagctagaaatagcaag	94
R2877--H #6	DPS1-TRg-1	gggagctgcgattggcagTTTTCGATCATTGGCTGGAAgttttagagctagaaatagcaag	130
R2877--H #11	NOP4-TRg-3	gggagctgcgattggcagGCTCCCTATAGGGTTACCCAgttttagagctagaaatagcaag	112
R2877--H #9	CDC8-TRg-3	gggagctgcgattggcagGACTTTTGACGCGTTAGGCGgttttagagctagaaatagcaag	104
R2877--H #8	DPM1-TRg-3	gggagctgcgattggcagTTCTTCCTTATTCCTGCCTCgttttagagctagaaatagcaag	214
R2877--H #5	CWC25-TRg-1	gggagctgcgattggcagGTTTTGAGTACAGGGAAGAAgttttagagctagaaatagcaag	88
R2877--H #11	TSR4-TRg-8	gggagctgcgattggcagATGTCAATCAGACTTGACTGgttttagagctagaaatagcaag	90
R2877--H #8	PRE1-NRg-2	gggagctgcgattggcagTTTCGCTGCGAAAGATGCCCgttttagagctagaaatagcaag	135
R2877--H #8	PBP1-TRg-3	gggagctgcgattggcagGAAGGAAGGAAAGCTCAATTgttttagagctagaaatagcaag	264
R2877--H #8	IMP4-TRg-1	gggagctgcgattggcagGCATGAGGTTGGACTTGAAAgttttagagctagaaatagcaag	41
R2877--H #8	FAB1-NRg-8	gggagctgcgattggcagTAAGAAGCAAAGGAATAAGAgttttagagctagaaatagcaag	100
R2877--H #3	MRPS5-TRg-2	gggagctgcgattggcagGTGATGCTTTCTTTTATTCGgttttagagctagaaatagcaag	6
R2877--H #5	RNR4-NRg-8	gggagctgcgattggcagGTTGCCACAACAACGCCCATgttttagagctagaaatagcaag	133
R2877--H #5	DBP9-NRg-5	gggagctgcgattggcagGTTCTAACCAGATTTTGGTTgttttagagctagaaatagcaag	118
R2877--H #2	HEM15-NRg-2	gggagctgcgattggcagCACGAGAATTTACGCTTGTTgttttagagctagaaatagcaag	214
R2877--H #11	SDH1-TRg-14	gggagctgcgattggcagGGAGTCACGGCTTTGAGGGCgttttagagctagaaatagcaag	120
R2877--H #8	YNR042W-NRg-8	gggagctgcgattggcagGCTGTCGCCGGCTTGAACAGgttttagagctagaaatagcaag	77
R2877--H #12	YDR509W-TRg-12	gggagctgcgattggcagCAGTACCAATACCAGTCCCTgttttagagctagaaatagcaag	89
R2877--H #5	FRS2-TRg-2	gggagctgcgattggcagTTGAACGTACGCAGTACTTGgttttagagctagaaatagcaag	155
R2877--H #5	YPL251W-NRg-8	gggagctgcgattggcagATATGCTCGATCTTGCTTACgttttagagctagaaatagcaag	179
R2877--H #9	MRPL28-NRg-8	gggagctgcgattggcagGGACAAAGGCAAAGCGTCAAgttttagagctagaaatagcaag	140
R2877--H #5	MED11-NRg-3	gggagctgcgattggcagAATTAGCAGATCTAACGACTgttttagagctagaaatagcaag	146
R2877--H #5	CEF1-NRg-7	gggagctgcgattggcagATGGTTTTGTTGAAAAAGCCgttttagagctagaaatagcaag	78
R2877--H #3	NDD1-NRg-8	gggagctgcgattggcagAGTGACCTAAACTTGTTTACgttttagagctagaaatagcaag	4
R2877--H #5	ERV1-TRg-4	gggagctgcgattggcagATTACGGCAACTATTCTATCgttttagagctagaaatagcaag	121
R2877--H #5	PIF1-TRg-3	gggagctgcgattggcagCTTCAAATGCCTTCTTCCGCgttttagagctagaaatagcaag	173
R2877--H #2	RRP5-TRg-1	gggagctgcgattggcagTACTACTACAGTCTGAATCAgttttagagctagaaatagcaag	267
R2877--H #6	SDH7-NRg-5	gggagctgcgattggcagGCACTTCCTCCGCATCAGCTgttttagagctagaaatagcaag	141
R2877--H #3	CFT1-NRg-7	gggagctgcgattggcagAGCACAAAATGTCACTAATAgttttagagctagaaatagcaag	185
R2877--H #8	MRPS17-NRg-2	gggagctgcgattggcagGTTTGATGCTCGCATTGGTTgttttagagctagaaatagcaag	192
R2877--H #9	RPL1B-TRg-7	gggagctgcgattggcagGACATCTTTTGGCCTCAGATgttttagagctagaaatagcaag	58
R2877--H #8	YPR123C-NRg-5	gggagctgcgattggcagGAGGCCTTTCTGAAAATAAAgttttagagctagaaatagcaag	103
R2877--H #8	TIM12-TRg-1	gggagctgcgattggcagGTAACGAGTTTGTAGATTAGgttttagagctagaaatagcaag	156
R2877--H #8	SNF6-TRg-4	gggagctgcgattggcagAAACAAGGTTTGATCCAGAAgttttagagctagaaatagcaag	181
R2877--H #12	YJU2-TRg-6	gggagctgcgattggcagTAGCGTAATGTAATATGAAAgttttagagctagaaatagcaag	77
R2877--H #5	CDC34-NRg-2	gggagctgcgattggcagTTTCCCAAAATGAAAGTGTAgttttagagctagaaatagcaag	127
R2877--H #3	LCB5-TRg-1	gggagctgcgattggcagCTTCGCAGGCGAAGAAGAAAgttttagagctagaaatagcaag	25
R2877--H #5	NSE3-TRg-5	gggagctgcgattggcagTTTCACAGGTCACTTAGTGTgttttagagctagaaatagcaag	134
R2877--H #12	GEF1-NRg-1	gggagctgcgattggcagCGGTGTGCTTTTATGAAGACgttttagagctagaaatagcaag	138
R2877--H #5	CDC14-TRg-1	gggagctgcgattggcagAAATATTTCCGATTCGTTCGgttttagagctagaaatagcaag	104
R2877--H #11	SRB8-NRg-2	gggagctgcgattggcagAATACAAAAGATGATTATCTgttttagagctagaaatagcaag	158
R2877--H #3	DBP9-NRg-4	gggagctgcgattggcagAGGCAGTTCTAACCAGATTTgttttagagctagaaatagcaag	11
R2877--H #3	PER1-NRg-1	gggagctgcgattggcagTTCTGTTTCTTTTCTCCCGAgttttagagctagaaatagcaag	218
R2877--H #5	HHT2-NRg-4	gggagctgcgattggcagAACAGTTGGAAGGGCCAAAGgttttagagctagaaatagcaag	192
R2877--H #12	COX5A-NRg-6	gggagctgcgattggcagCGTAGGGCCAATCACAAACGgttttagagctagaaatagcaag	67
R2877--H #9	STT4-TRg-2	gggagctgcgattggcagTGCGAAGATGTTTGAGTTGTgttttagagctagaaatagcaag	129
R2877--H #9	IBA57-TRg-2	gggagctgcgattggcagGGCTGACTAATATTCACTTGgttttagagctagaaatagcaag	155
R2877--H #9	TAF5-TRg-4	gggagctgcgattggcagATGGAATTCTCCCCTTAGCCgttttagagctagaaatagcaag	188
R2877--H #6	MMS21-NRg-3	gggagctgcgattggcagGCCGGAGTAACCAGAATCAAgttttagagctagaaatagcaag	96
R2877--H #9	MAM33-NRg-3	gggagctgcgattggcagTCGCGTTGGTTTTATTTTACgttttagagctagaaatagcaag	119
R2877--H #11	SSS1-TRg-4	gggagctgcgattggcagGAAAAATTCATTACCCTCTGgttttagagctagaaatagcaag	82
R2877--H #3	COX19-TRg-5	gggagctgcgattggcagTCTCTCCGGGGTCTAAGAAAgttttagagctagaaatagcaag	85
R2877--H #12	CMC1-NRg-12	gggagctgcgattggcagGATATCCGTACTTTGTAGGAgttttagagctagaaatagcaag	142
R2877--H #2	BBP1-TRg-2	gggagctgcgattggcagGAAGCAAAGATGCTTAAAAAgttttagagctagaaatagcaag	120
R2877--H #2	AME1-NRg-5	gggagctgcgattggcagCAGCTTCAAACGGCTGTGAAgttttagagctagaaatagcaag	102
R2877--H #5	MEF2-NRg-1	gggagctgcgattggcagTCGTCGTTCTCTGTGCTGATgttttagagctagaaatagcaag	133
R2877--H #12	YOR146W-NRg-3	gggagctgcgattggcagACCCTGGTGCGTTGCAAAAAgttttagagctagaaatagcaag	74
R2877--H #8	PZF1-NRg-5	gggagctgcgattggcagGATCATGTCAGACTACGAGGgttttagagctagaaatagcaag	108
R2877--H #2	RRN5-NRg-3	gggagctgcgattggcagTATACGGAGCTTGAAGGCACgttttagagctagaaatagcaag	19
R2877--H #11	YGR265W-TRg-8	gggagctgcgattggcagTGCACTTTGGATGGCAATTCgttttagagctagaaatagcaag	231
R2877--H #3	RSA4-NRg-3	gggagctgcgattggcagCCACTCTATGAGCTTAGGATgttttagagctagaaatagcaag	111
R2877--H #5	ATP22-TRg-3	gggagctgcgattggcagGACACACTTTATTGGCGTACgttttagagctagaaatagcaag	132
R2877--H #2	RNA1-TRg-8	gggagctgcgattggcagTAAAGCTCTTAGTTTGGTCAgttttagagctagaaatagcaag	136
R2877--H #6	PRO3-NRg-6	gggagctgcgattggcagGTAGGTTTAAGGAGTGACTCgttttagagctagaaatagcaag	87
R2877--H #6	PSF1-TRg-1	gggagctgcgattggcagGAGGGAAAATCGTTTATAAAgttttagagctagaaatagcaag	79
R2877--H #12	RPC53-NRg-4	gggagctgcgattggcagTCAAAAAATTGGACTTTGCAgttttagagctagaaatagcaag	79
R2877--H #11	RPN7-NRg-6	gggagctgcgattggcagAGCATGCATTTACGCGCCGTgttttagagctagaaatagcaag	131
R2877--H #5	VMA7-TRg-3	gggagctgcgattggcagTTACGCCGGTAAAGGGAAGTgttttagagctagaaatagcaag	174
R2877--H #12	YRA1-TRg-3	gggagctgcgattggcagTTCGCGACGAGGCAGGGGCGgttttagagctagaaatagcaag	198
R2877--H #6	DAD2-TRg-2	gggagctgcgattggcagAAGTACTTACAAAAGGTTAGgttttagagctagaaatagcaag	107
R2877--H #2	KAE1-TRg-3	gggagctgcgattggcagTCCTGTAATATCGCTTTATAgttttagagctagaaatagcaag	126
R2877--H #9	RNA1-TRg-5	gggagctgcgattggcagGCACGTTGTGGGACAATTAAgttttagagctagaaatagcaag	94
R2877--H #5	MRPL38-TRg-2	gggagctgcgattggcagTTCGGATAAATTGTGAAGCGgttttagagctagaaatagcaag	116
R2877--H #12	QCR6-NRg-8	gggagctgcgattggcagGCGCCCCAGTCCGATATGCCgttttagagctagaaatagcaag	121
R2877--H #8	SRP54-TRg-6	gggagctgcgattggcagCCCATATTGTTATAGTATGAgttttagagctagaaatagcaag	118
R2877--H #12	RPE1-NRg-2	gggagctgcgattggcagCGGGCGGATTCTTTCTATTCgttttagagctagaaatagcaag	126
R2877--H #11	MAS2-NRg-4	gggagctgcgattggcagTGTACTTCTAACCTGCCTAAgttttagagctagaaatagcaag	116
R2877--H #3	SCC2-NRg-5	gggagctgcgattggcagAATGAATAGTGCTAATGATTgttttagagctagaaatagcaag	217
R2877--H #12	SUI1-TRg-8	gggagctgcgattggcagTGGGTATTATCACCAATAACgttttagagctagaaatagcaag	131
R2877--H #2	NUS1-NRg-7	gggagctgcgattggcagCCGAAGATGGTATCCGTCGGgttttagagctagaaatagcaag	205
R2877--H #2	YDR053W-TRg-1	gggagctgcgattggcagATCTCTGCGTTTGTCCATCTgttttagagctagaaatagcaag	320
R2877--H #5	COQ6-TRg-4	gggagctgcgattggcagAACGCTCTACCACTAAGCTAgttttagagctagaaatagcaag	149
R2877--H #9	SPB1-TRg-1	gggagctgcgattggcagCGATGCCCATTATGAAAAATgttttagagctagaaatagcaag	96
R2877--H #8	MTM1-NRg-3	gggagctgcgattggcagAAATAACGTTGCGCGTGTTTgttttagagctagaaatagcaag	179
R2877--H #3	HTD2-NRg-3	gggagctgcgattggcagTCTGAGATCTACGTTTCCTTgttttagagctagaaatagcaag	338
R2877--H #12	SDH4-TRg-2	gggagctgcgattggcagACCGACTGCGGATCGCTTTAgttttagagctagaaatagcaag	110
R2877--H #12	OPI9-TRg-17	gggagctgcgattggcagTTTTGGATCTCAGCAAGAAAgttttagagctagaaatagcaag	77
R2877--H #5	ALG14-TRg-3	gggagctgcgattggcagGGGCCCGCAATAACTGTAATgttttagagctagaaatagcaag	80
R2877--H #12	YTP1-NRg-4	gggagctgcgattggcagATGTGCTTGATATATCGGTTgttttagagctagaaatagcaag	100
R2877--H #12	NAT2-TRg-4	gggagctgcgattggcagGTGGATTTTCACGAAGCCTAgttttagagctagaaatagcaag	78
R2877--H #6	RMR1-NRg-2	gggagctgcgattggcagCATGTACCACGAATGGATGCgttttagagctagaaatagcaag	126
R2877--H #6	KRI1-NRg-2	gggagctgcgattggcagAATTTTAACCGATGACCTTGgttttagagctagaaatagcaag	133
R2877--H #2	RPC11-TRg-1	gggagctgcgattggcagTTTGGACATCTATTATTACAgttttagagctagaaatagcaag	19
R2877--H #12	VMA1-NRg-2	gggagctgcgattggcagGAGACCCCTTTGAGCGGCCGgttttagagctagaaatagcaag	122
R2877--H #6	YPR099C-TRg-5	gggagctgcgattggcagTGATTTGCAGGGTGTAAAGCgttttagagctagaaatagcaag	95
R2877--H #12	SEC10-NRg-1	gggagctgcgattggcagATATCCCTTTAATGCATGAAgttttagagctagaaatagcaag	116
R2877--H #6	POP4-NRg-6	gggagctgcgattggcagGACCACCACAGCTGCAACCAgttttagagctagaaatagcaag	143
R2877--H #9	BRN1-TRg-7	gggagctgcgattggcagCCATCCGTGTACGCTAGGAGgttttagagctagaaatagcaag	171
R2877--H #5	MTM1-NRg-3	gggagctgcgattggcagAAATAACGTTGCGCGTGTTTgttttagagctagaaatagcaag	111
R2877--H #3	QCR6-TRg-11	gggagctgcgattggcagCGTTCCGGGCATATCGGACTgttttagagctagaaatagcaag	96
R2877--H #12	RVS167-NRg-7	gggagctgcgattggcagTAACAAAATTTCCATACGAAgttttagagctagaaatagcaag	136
R2877--H #5	PET191-TRg-4	gggagctgcgattggcagCATAACGAGGTTTCGCTATGgttttagagctagaaatagcaag	130
R2877--H #6	FBP1-NRg-7	gggagctgcgattggcagGTGGGGAAGATGCCACAAGTgttttagagctagaaatagcaag	84
R2877--H #8	NDD1-TRg-3	gggagctgcgattggcagACAAATAGGACAGAGCCTTAgttttagagctagaaatagcaag	46
R2877--H #8	RSE1-NRg-4	gggagctgcgattggcagGGTGGACTTTGTTTTGATAGgttttagagctagaaatagcaag	161
R2877--H #9	YKL153W-NRg-4	gggagctgcgattggcagCGCATAAACAGTTTTCGTCAgttttagagctagaaatagcaag	110
R2877--H #2	CBP3-TRg-7	gggagctgcgattggcagTATATAAATTGGCCCATTTCgttttagagctagaaatagcaag	110
R2877--H #11	UTP7-TRg-3	gggagctgcgattggcagTTATTCCCGGCTTTCTTTTCgttttagagctagaaatagcaag	64
R2877--H #12	CDC36-NRg-1	gggagctgcgattggcagCATACACAAGACTCGTAGAAgttttagagctagaaatagcaag	108
R2877--H #6	BCD1-TRg-3	gggagctgcgattggcagGAATAGGAGTCCAGTTAATAgttttagagctagaaatagcaag	73
R2877--H #12	RRP3-TRg-3	gggagctgcgattggcagATTTTATTGTCTGCTATATCgttttagagctagaaatagcaag	170
R2877--H #11	STV1-NRg-5	gggagctgcgattggcagTGATCTGAGAATGATATTTAgttttagagctagaaatagcaag	86
R2877--H #5	TUS1-TRg-2	gggagctgcgattggcagAAAACGTTAACACATCGTTTgttttagagctagaaatagcaag	143
R2877--H #3	IRA1-NRg-4	gggagctgcgattggcagATCAAAGGCGTAAATGAAACgttttagagctagaaatagcaag	663
R2877--H #3	RPB11-NRg-1	gggagctgcgattggcagAGCTATCTATTTAGGCTGCAgttttagagctagaaatagcaag	160
R2877--H #9	PDC2-NRg-3	gggagctgcgattggcagATGGGCAAAGTCACTCAGAAgttttagagctagaaatagcaag	114
R2877--H #9	TRS20-NRg-2	gggagctgcgattggcagTGATGAGTAAGGCTTTGAAGgttttagagctagaaatagcaag	38
R2877--H #6	ACP1-NRg-1	gggagctgcgattggcagTTTACTCAGAACCCGTTCGAgttttagagctagaaatagcaag	44
R2877--H #11	EOS1-NRg-5	gggagctgcgattggcagCCACGAACAAAACGCCGCTCgttttagagctagaaatagcaag	72
R2877--H #5	GPI2-TRg-3	gggagctgcgattggcagGGCCAGGTAGTAGGTGTCCGgttttagagctagaaatagcaag	103
R2877--H #3	MNN10-TRg-5	gggagctgcgattggcagCTTGGAAAACATGCATTCAAgttttagagctagaaatagcaag	149
R2877--H #12	COQ9-TRg-1	gggagctgcgattggcagTAAGGTACTTCACCCCAATTgttttagagctagaaatagcaag	144
R2877--H #2	TIM10-TRg-2	gggagctgcgattggcagATCATCGGTTCAAATCCGATgttttagagctagaaatagcaag	156
R2877--H #5	CCL1-NRg-3	gggagctgcgattggcagGTGAACGGCTTAAACAACGAgttttagagctagaaatagcaag	209
R2877--H #3	SLD2-TRg-5	gggagctgcgattggcagATCAAATTTTGATTTACATCgttttagagctagaaatagcaag	145
R2877--H #8	SNP1-NRg-6	gggagctgcgattggcagGATTTATGAGCAAAACAAGTgttttagagctagaaatagcaag	89
R2877--H #9	SPB4-NRg-2	gggagctgcgattggcagTTACTACACCTCAAATCAATgttttagagctagaaatagcaag	82
R2877--H #8	YNL114C-TRg-2	gggagctgcgattggcagTTAAATAGCACGACTATAAAgttttagagctagaaatagcaag	79
R2877--H #3	CDC31-TRg-5	gggagctgcgattggcagAAGAACAACTTTAATGATGCgttttagagctagaaatagcaag	183
R2877--H #3	ERG26-TRg-4	gggagctgcgattggcagTATTTTATTGTCGGTGTTTGgttttagagctagaaatagcaag	187
R2877--H #9	ISM1-NRg-10	gggagctgcgattggcagGGTAGAATTATTCACGCTGGgttttagagctagaaatagcaag	105
R2877--H #9	DED1-TRg-5	gggagctgcgattggcagTATAAAAGAGATGGAGGAACgttttagagctagaaatagcaag	140
R2877--H #11	IRA2-NRg-3	gggagctgcgattggcagTCAAAAAATGGTGTAACGTTgttttagagctagaaatagcaag	140
R2877--H #3	MRPL20-NRg-3	gggagctgcgattggcagAAAGACAATACAAATACCTCgttttagagctagaaatagcaag	24
R2877--H #2	SSC1-TRg-11	gggagctgcgattggcagTAATTGTATATCACCCACAAgttttagagctagaaatagcaag	62
R2877--H #6	YAH1-TRg-2	gggagctgcgattggcagTGCTAGCCAATTCTGGTCGTgttttagagctagaaatagcaag	117
R2877--H #3	BUD16-NRg-2	gggagctgcgattggcagTTTTGAAATATTTCAGTCATgttttagagctagaaatagcaag	62
R2877--H #9	MDM12-NRg-7	gggagctgcgattggcagGCTAAAGATACCGTGGAGAAgttttagagctagaaatagcaag	167
R2877--H #2	MAK11-TRg-5	gggagctgcgattggcagTAATTTATCCAAAATTGTTCgttttagagctagaaatagcaag	157
R2877--H #6	FCP1-NRg-1	gggagctgcgattggcagTATTATGTGTTTATTACTGTgttttagagctagaaatagcaag	102
R2877--H #5	SUB2-TRg-6	gggagctgcgattggcagTAACCAGTATTTCCCTTTATgttttagagctagaaatagcaag	102
R2877--H #11	IDH2-TRg-2	gggagctgcgattggcagGCTCATAGGTCCCTTATTATgttttagagctagaaatagcaag	125
R2877--H #3	SRB7-NRg-1	gggagctgcgattggcagAGCTTGTAATTAAGCACGTAgttttagagctagaaatagcaag	222
R2877--H #12	ULP2-NRg-3	gggagctgcgattggcagAGATAGAAAAAGGACAAAGAgttttagagctagaaatagcaag	81
R2877--H #5	VPS45-NRg-3	gggagctgcgattggcagGGTACATTGCATATGAGCCAgttttagagctagaaatagcaag	124
R2877--H #11	BFR2-NRg-2	gggagctgcgattggcagTAAATTCGGGTAACGATCAGgttttagagctagaaatagcaag	111
R2877--H #11	DRS1-TRg-3	gggagctgcgattggcagGAGTATTTACGTTGGTAACTgttttagagctagaaatagcaag	103
R2877--H #3	MOT2-TRg-5	gggagctgcgattggcagACTTGATTGCCGTCTCTTCCgttttagagctagaaatagcaag	264
R2877--H #12	CBP3-NRg-8	gggagctgcgattggcagTATATACGAGGAATAATGAAgttttagagctagaaatagcaag	82
R2877--H #3	HEM14-NRg-3	gggagctgcgattggcagTTTTGTAACTAAACGAGCAAgttttagagctagaaatagcaag	139
R2877--H #2	PTC1-TRg-7	gggagctgcgattggcagCTTAATATAGGTAGGGCGTCgttttagagctagaaatagcaag	106
R2877--H #6	FAD1-TRg-5	gggagctgcgattggcagGATGGGAAGAGCTCAAAATTgttttagagctagaaatagcaag	100
R2877--H #5	APC2-NRg-1	gggagctgcgattggcagGAAGAGACGTTCTTGCATTCgttttagagctagaaatagcaag	130
R2877--H #8	MIP1-NRg-3	gggagctgcgattggcagGCGCCCGAGGTCACCCGCCAgttttagagctagaaatagcaag	7
R2877--H #3	CIN4-TRg-3	gggagctgcgattggcagTAATTTATAAAGATAATAAGgttttagagctagaaatagcaag	89
R2877--H #6	RPC53-NRg-6	gggagctgcgattggcagTGCTTTTATACAAAAAGTTTgttttagagctagaaatagcaag	87
R2877--H #8	NAR1-NRg-9	gggagctgcgattggcagTGTCTCTTAATCCTGTGAAGgttttagagctagaaatagcaag	154
R2877--H #11	RPF1-NRg-3	gggagctgcgattggcagAAGAATGCATGCGTTATGACgttttagagctagaaatagcaag	190
R2877--H #9	NOC4-TRg-3	gggagctgcgattggcagATCCTCGTATTTGAAGGTTTgttttagagctagaaatagcaag	207
R2877--H #12	SNF2-NRg-4	gggagctgcgattggcagATTGTCCTACCGCCTCAGGAgttttagagctagaaatagcaag	98
R2877--H #9	IPL1-NRg-6	gggagctgcgattggcagTATCGGAAAATGGAGCACAAgttttagagctagaaatagcaag	209
R2877--H #9	UTP4-NRg-9	gggagctgcgattggcagGGAAAACAAGGAGATAATGCgttttagagctagaaatagcaag	182
R2877--H #5	MRPL10-NRg-1	gggagctgcgattggcagCTGCGTTTAGTGCAGTTACCgttttagagctagaaatagcaag	543
R2877--H #2	STU1-NRg-2	gggagctgcgattggcagTATGCCTGTCAATCGGATGAgttttagagctagaaatagcaag	426
R2877--H #11	ZPR1-NRg-10	gggagctgcgattggcagAATTTATTGTAGGGTTAGTAgttttagagctagaaatagcaag	116
R2877--H #6	USB1-TRg-1	gggagctgcgattggcagGTGGTGTTCTAAAGTGAAGGgttttagagctagaaatagcaag	1
R2877--H #11	PRP9-NRg-1	gggagctgcgattggcagACACTTCTTTGTTGCCTCATgttttagagctagaaatagcaag	179
R2877--H #6	PRP19-NRg-5	gggagctgcgattggcagGCTTATAGTGCAGGTAGTATgttttagagctagaaatagcaag	152
R2877--H #8	BCP1-TRg-1	gggagctgcgattggcagTATCATTTAGATTGTTCATGgttttagagctagaaatagcaag	195
R2877--H #12	ERG2-NRg-6	gggagctgcgattggcagTGCGGCTTATACGAGGGCCGgttttagagctagaaatagcaag	135
R2877--H #9	SPP381-NRg-5	gggagctgcgattggcagGCCAAAGAATCTTTCATGTAgttttagagctagaaatagcaag	95
R2877--H #8	MOT2-TRg-4	gggagctgcgattggcagCTTGATTGCCGTCTCTTCCCgttttagagctagaaatagcaag	178
R2877--H #6	POL2-NRg-4	gggagctgcgattggcagATTCAAATGACAATAAACTTgttttagagctagaaatagcaag	78
R2877--H #11	QCR9-NRg-6	gggagctgcgattggcagGAGGGGATGTCATTAGGGAAgttttagagctagaaatagcaag	51
R2877--H #2	LUC7-NRg-5	gggagctgcgattggcagTGAGGCTTCGGCGGTTATTCgttttagagctagaaatagcaag	190
R2877--H #3	RFA1-TRg-7	gggagctgcgattggcagCGAAAGGATCTATGCTAATTgttttagagctagaaatagcaag	351
R2877--H #8	PAM18-TRg-1	gggagctgcgattggcagTCAACGTAGGACTCACTCGAgttttagagctagaaatagcaag	63
R2877--H #2	TUF1-NRg-7	gggagctgcgattggcagGCGAAAGGATATATTGACTGgttttagagctagaaatagcaag	3
R2877--H #6	RPS5-NRg-9	gggagctgcgattggcagTGAGACCTCCACTAAGCCTGgttttagagctagaaatagcaag	105
R2877--H #8	QRI1-NRg-3	gggagctgcgattggcagCACTCAGTACTACTGATCTAgttttagagctagaaatagcaag	116
R2877--H #3	YGL069C-NRg-2	gggagctgcgattggcagAAGGAAGTCAAGGGATTATTgttttagagctagaaatagcaag	11
R2877--H #3	SEN54-TRg-3	gggagctgcgattggcagGCTGTCTATTGATTATGGCTgttttagagctagaaatagcaag	226
R2877--H #11	STU2-TRg-3	gggagctgcgattggcagTTGTCTGCTTGACACTCCATgttttagagctagaaatagcaag	180
R2877--H #3	FUM1-NRg-6	gggagctgcgattggcagGAACGCCCATTCCGGGAATCgttttagagctagaaatagcaag	116
R2877--H #2	RRG8-TRg-2	gggagctgcgattggcagTATTTTGTTGTGAATTCTCCgttttagagctagaaatagcaag	310
R2877--H #2	LPD1-NRg-3	gggagctgcgattggcagTATATTCGAGGTGAGTCAAAgttttagagctagaaatagcaag	106
R2877--H #11	IMP3-NRg-6	gggagctgcgattggcagATATCAAATACTAGTAAGTAgttttagagctagaaatagcaag	116
R2877--H #8	EPL1-NRg-10	gggagctgcgattggcagGCGGTATGGGGTGCTAACTAgttttagagctagaaatagcaag	213
R2877--H #5	COA4-NRg-3	gggagctgcgattggcagTGGTATTTGGTTTTACAAAGgttttagagctagaaatagcaag	130
R2877--H #2	PDX3-TRg-2	gggagctgcgattggcagGTAAATTGTAAATACTAGAAgttttagagctagaaatagcaag	55
R2877--H #2	TAM41-TRg-3	gggagctgcgattggcagATTATTTGCCCCCACATCATgttttagagctagaaatagcaag	110
R2877--H #11	RRP42-NRg-5	gggagctgcgattggcagCAAAATAATAGACTAGGGCAgttttagagctagaaatagcaag	112
R2877--H #6	COX20-TRg-7	gggagctgcgattggcagGGCGGCCTTTCCGAGCGGTAgttttagagctagaaatagcaag	93
R2877--H #5	MSS18-NRg-6	gggagctgcgattggcagCAAGCGAAGAAAGGAGATTTgttttagagctagaaatagcaag	133
R2877--H #9	MRF1-TRg-5	gggagctgcgattggcagGTGTATTTCATATACTTGTTgttttagagctagaaatagcaag	112
R2877--H #12	CYC2-NRg-5	gggagctgcgattggcagAACAACATTTCAGAAGGGCAgttttagagctagaaatagcaag	150
R2877--H #11	BRF1-TRg-2	gggagctgcgattggcagCGCATCAAGAACAATCCCAAgttttagagctagaaatagcaag	126
R2877--H #8	CLP1-TRg-6	gggagctgcgattggcagTTATCTATCTACTTACTTAAgttttagagctagaaatagcaag	132
R2877--H #8	VMA5-TRg-5	gggagctgcgattggcagACGGTGTATGTTACCCGAACgttttagagctagaaatagcaag	48
R2877--H #6	RIB2-TRg-2	gggagctgcgattggcagGTCAGTTGTACCACTATCTTgttttagagctagaaatagcaag	102
R2877--H #2	FRS2-NRg-10	gggagctgcgattggcagTTTCTTTGTTTGATTCAATAgttttagagctagaaatagcaag	129
R2877--H #12	YGR114C-NRg-6	gggagctgcgattggcagTTAAAGAGAGTAGGAGATGAgttttagagctagaaatagcaag	208
R2877--H #9	SWI1-NRg-4	gggagctgcgattggcagGCGAAATGCCAAAGCAGAGAgttttagagctagaaatagcaag	218
R2877--H #11	SAD1-NRg-5	gggagctgcgattggcagGGTCGAGCTGTAGGAAAACCgttttagagctagaaatagcaag	103
R2877--H #9	MPS2-NRg-9	gggagctgcgattggcagTAATGGTAACCTAAGGCAAAgttttagagctagaaatagcaag	173
R2877--H #8	TUB4-TRg-1	gggagctgcgattggcagAATGAACAAATGCGTAATATgttttagagctagaaatagcaag	65
R2877--H #5	DAD4-NRg-2	gggagctgcgattggcagAGAAATGTGTTTGAAGACAGgttttagagctagaaatagcaag	144
R2877--H #9	GTF1-TRg-2	gggagctgcgattggcagCTGTAAATATAACATCAAGGgttttagagctagaaatagcaag	142
R2877--H #12	MAK21-NRg-5	gggagctgcgattggcagAGAACGGAAGAACATCATATgttttagagctagaaatagcaag	79
R2877--H #6	RPO26-TRg-5	gggagctgcgattggcagAATGGTCTCCTGTTTAAGTTgttttagagctagaaatagcaag	111
R2877--H #2	LAT1-NRg-1	gggagctgcgattggcagGATGTTGAGCGTGAACAAACgttttagagctagaaatagcaag	164
R2877--H #12	MPP10-NRg-5	gggagctgcgattggcagAAAAGGCGGTGAATATTTTAgttttagagctagaaatagcaag	63
R2877--H #3	CBP2-NRg-2	gggagctgcgattggcagCACCAATCTTGGATTCTACTgttttagagctagaaatagcaag	311
R2877--H #12	RLP7-TRg-2	gggagctgcgattggcagTAGAAAGAAGAGGCTGCCACgttttagagctagaaatagcaag	128
R2877--H #11	NSE5-NRg-1	gggagctgcgattggcagTATTGCCAACCTACTAGTAGgttttagagctagaaatagcaag	121
R2877--H #8	YJR120W-TRg-4	gggagctgcgattggcagTATATCACGAGATGAGCATAgttttagagctagaaatagcaag	189
R2877--H #5	MTF2-NRg-1	gggagctgcgattggcagCGTTGTCACATCACAGTTTTgttttagagctagaaatagcaag	116
R2877--H #12	CCT8-TRg-2	gggagctgcgattggcagACAAGACAACTTGAACCTCAgttttagagctagaaatagcaag	40
R2877--H #2	GUK1-TRg-5	gggagctgcgattggcagCTAATAGCAACCGTACTCATgttttagagctagaaatagcaag	7
R2877--H #9	MYO2-NRg-8	gggagctgcgattggcagATCACAAAATAGCCCTGGGTgttttagagctagaaatagcaag	84
R2877--H #9	CCT8-TRg-2	gggagctgcgattggcagACAAGACAACTTGAACCTCAgttttagagctagaaatagcaag	2
R2877--H #8	NPA3-TRg-2	gggagctgcgattggcagGATCTACGCTAACCGTGATAgttttagagctagaaatagcaag	194
R2877--H #3	SYS1-TRg-8	gggagctgcgattggcagCATTGTAACACTATAGGACAgttttagagctagaaatagcaag	137
R2877--H #6	YIP1-TRg-6	gggagctgcgattggcagTATCACGAAAATTTTCACTTgttttagagctagaaatagcaag	115
R2877--H #5	YDR396W-TRg-5	gggagctgcgattggcagATCTAAGAGAGATTCCTTGCgttttagagctagaaatagcaag	187
R2877--H #11	GIN4-NRg-3	gggagctgcgattggcagATCAAAAGGAATCTATGGTGgttttagagctagaaatagcaag	91
R2877--H #5	UBC9-NRg-2	gggagctgcgattggcagTAATTTCCAGATGTTAAACGgttttagagctagaaatagcaag	100
R2877--H #5	YPR099C-NRg-2	gggagctgcgattggcagTATACTTGTATATATAATTTgttttagagctagaaatagcaag	36
R2877--H #9	CBP4-TRg-2	gggagctgcgattggcagTATGCATTGAGATTCATATTgttttagagctagaaatagcaag	176
R2877--H #6	STV1-TRg-5	gggagctgcgattggcagGCTTCTATTTCCTGTTATGCgttttagagctagaaatagcaag	87
R2877--H #6	YMR031W-A-NRg-17	gggagctgcgattggcagCGCTCATGCAGCTTCCGACAgttttagagctagaaatagcaag	130
R2877--H #12	MAK21-TRg-1	gggagctgcgattggcagAAGCATTATGTCGTACACATgttttagagctagaaatagcaag	153
R2877--H #6	ACP1-TRg-2	gggagctgcgattggcagTTCTGAGTAAAAGAGAAAGGgttttagagctagaaatagcaag	77
R2877--H #6	MED11-TRg-6	gggagctgcgattggcagATTTAAGTCGCTCATTGCGGgttttagagctagaaatagcaag	92
R2877--H #12	IMP4-TRg-1	gggagctgcgattggcagGCATGAGGTTGGACTTGAAAgttttagagctagaaatagcaag	131
R2877--H #6	HTA1-NRg-14	gggagctgcgattggcagGATTTTGAAATCAACAAAGTgttttagagctagaaatagcaag	115
R2877--H #12	POP1-TRg-9	gggagctgcgattggcagGACATTGCACCCGGGTAAGAgttttagagctagaaatagcaag	86
R2877--H #9	FET3-NRg-2	gggagctgcgattggcagCTTATAGAACAAGAGCTATAgttttagagctagaaatagcaag	94
R2877--H #6	BRN1-TRg-5	gggagctgcgattggcagTGATCACGCGAAACGGTAAAgttttagagctagaaatagcaag	86
R2877--H #6	NUP1-NRg-5	gggagctgcgattggcagAAACTAGGGCGTAAAAACCGgttttagagctagaaatagcaag	114
R2877--H #9	TFA1-TRg-1	gggagctgcgattggcagAAGCTAATTAAGTGTAAACTgttttagagctagaaatagcaag	22
R2877--H #11	YDR271C-NRg-3	gggagctgcgattggcagGTATTACCCGTCGGTTTCAAgttttagagctagaaatagcaag	80
R2877--H #9	SNF8-NRg-4	gggagctgcgattggcagATAATATATCCCAGAATTGAgttttagagctagaaatagcaag	103
R2877--H #5	YOR200W-NRg-1	gggagctgcgattggcagAAAATTGCTTACCCGCACTGgttttagagctagaaatagcaag	86
R2877--H #2	HMI1-NRg-4	gggagctgcgattggcagTTAAAGTAATGCACTAATATgttttagagctagaaatagcaag	207
R2877--H #6	IMP2-TRg-8	gggagctgcgattggcagCCAATGTCATCGAAATACTGgttttagagctagaaatagcaag	122
R2877--H #8	RRP9-NRg-3	gggagctgcgattggcagAAAGAAATATATGTTAATGTgttttagagctagaaatagcaag	86
R2877--H #5	SYF1-NRg-1	gggagctgcgattggcagACTAAAATCTTTCATATGTTgttttagagctagaaatagcaag	80
R2877--H #8	DRS2-TRg-4	gggagctgcgattggcagAACATATAATCAACAATTGTgttttagagctagaaatagcaag	147
R2877--H #2	SNF4-NRg-5	gggagctgcgattggcagTTCTCGCGCGTGTGGTGTGTgttttagagctagaaatagcaag	196
R2877--H #3	PET54-NRg-6	gggagctgcgattggcagTAACTTCCTATTTGAGTTCGgttttagagctagaaatagcaag	48
R2877--H #6	MRPL16-NRg-3	gggagctgcgattggcagTTCAACTGGATACAAAGCCTgttttagagctagaaatagcaag	150
R2877--H #12	YML6-NRg-3	gggagctgcgattggcagGACTCATTCTTGGTATCCCAgttttagagctagaaatagcaag	122
R2877--H #12	PPT2-NRg-3	gggagctgcgattggcagTATTCAGCTATATGTTGATCgttttagagctagaaatagcaag	89
R2877--H #5	DUT1-NRg-3	gggagctgcgattggcagTGGTAGTAAATCAGAAATTAgttttagagctagaaatagcaag	82
R2877--H #3	RFA3-NRg-12	gggagctgcgattggcagTCCAACCATGGCATGGGCGGgttttagagctagaaatagcaag	257
R2877--H #5	CWC24-NRg-3	gggagctgcgattggcagTCCGGTTGCACGGAAAGAAGgttttagagctagaaatagcaag	173
R2877--H #6	QNS1-TRg-7	gggagctgcgattggcagTTGTCAAAGATAACATAGCTgttttagagctagaaatagcaag	92
R2877--H #5	TUF1-NRg-2	gggagctgcgattggcagTGTAACCAGTTAGCAGCAAAgttttagagctagaaatagcaag	126
R2877--H #12	GTF1-TRg-2	gggagctgcgattggcagCTGTAAATATAACATCAAGGgttttagagctagaaatagcaag	107
R2877--H #12	DUO1-NRg-2	gggagctgcgattggcagTGTGAAACTAACTTGCGCTGgttttagagctagaaatagcaag	167
R2877--H #6	MAM33-NRg-2	gggagctgcgattggcagGCTAAATATCCAATTCGCGTgttttagagctagaaatagcaag	170
R2877--H #8	DAD2-TRg-5	gggagctgcgattggcagATCCGAAATAACTCAGTAGAgttttagagctagaaatagcaag	187
R2877--H #9	SNF1-TRg-5	gggagctgcgattggcagAAAGAAAGTTGGTAAGAGTAgttttagagctagaaatagcaag	115
R2877--H #12	CUS1-NRg-1	gggagctgcgattggcagACAATACCAATATACTGTATgttttagagctagaaatagcaag	93
R2877--H #12	TIF35-TRg-2	gggagctgcgattggcagTATCACGATGGCAAAAGAGAgttttagagctagaaatagcaag	111
R2877--H #9	PSF1-NRg-1	gggagctgcgattggcagTTCGCGTTGTAACGACAAGAgttttagagctagaaatagcaag	235
R2877--H #5	UTP13-NRg-1	gggagctgcgattggcagCGTTGAGAGTACTATGTTGTgttttagagctagaaatagcaag	118
R2877--H #9	HSH155-NRg-5	gggagctgcgattggcagTGGTTGTGCATATCTGTCAGgttttagagctagaaatagcaag	223
R2877--H #8	SPC19-NRg-3	gggagctgcgattggcagTAGTCACCAGTCTCACCAACgttttagagctagaaatagcaag	190
R2877--H #5	CDC25-NRg-2	gggagctgcgattggcagGAAACAGTCTATCTAACTAAgttttagagctagaaatagcaag	43
R2877--H #5	AAT2-NRg-3	gggagctgcgattggcagCGTTTATATACCGACGTGCAgttttagagctagaaatagcaag	102
R2877--H #3	GCD11-NRg-2	gggagctgcgattggcagTTGTACTGATGATCAGCATCgttttagagctagaaatagcaag	1
R2877--H #2	SDO1-NRg-2	gggagctgcgattggcagTGAACATTATTATATATACAgttttagagctagaaatagcaag	78
R2877--H #12	TFB3-NRg-1	gggagctgcgattggcagAGAACAAATTTACGAGCGAAgttttagagctagaaatagcaag	90
R2877--H #5	EXO84-NRg-3	gggagctgcgattggcagAGAAATAAACAAAAATGATTgttttagagctagaaatagcaag	62
R2877--H #9	RAP1-NRg-8	gggagctgcgattggcagAAACTTCAACAACGAAGAAGgttttagagctagaaatagcaag	51
R2877--H #3	TIM22-NRg-3	gggagctgcgattggcagATACTTATAGAGATTCAAGAgttttagagctagaaatagcaag	109
R2877--H #5	STU1-NRg-2	gggagctgcgattggcagTATGCCTGTCAATCGGATGAgttttagagctagaaatagcaag	217
R2877--H #9	RIA1-TRg-1	gggagctgcgattggcagAGCCAAGAATATTGATAGATgttttagagctagaaatagcaag	70
R2877--H #11	GPI1-NRg-9	gggagctgcgattggcagATATTGTTAGTACTATGCAGgttttagagctagaaatagcaag	179
R2877--H #12	KIN28-NRg-3	gggagctgcgattggcagCAATGGACGAATCTTTCTTAgttttagagctagaaatagcaag	76
R2877--H #11	YDL016C-NRg-7	gggagctgcgattggcagCAGGAGGATCAAAATACAAAgttttagagctagaaatagcaag	80
R2877--H #6	DAM1-NRg-5	gggagctgcgattggcagATTATTTATCGATATTGTCCgttttagagctagaaatagcaag	124
R2877--H #3	BRX1-TRg-1	gggagctgcgattggcagTATAATATTTACGAGTTAGAgttttagagctagaaatagcaag	14
R2877--H #5	FAS1-NRg-1	gggagctgcgattggcagGAGCGAATAATAGAGCAGTTgttttagagctagaaatagcaag	119
R2877--H #6	LTO1-NRg-6	gggagctgcgattggcagATCTACTAATTGCTTTTCAAgttttagagctagaaatagcaag	89
R2877--H #3	SPB4-TRg-7	gggagctgcgattggcagTGAAATTACTCATTCAAGGGgttttagagctagaaatagcaag	17
R2877--H #11	SNF7-NRg-4	gggagctgcgattggcagCATTAAGCATTGGTTAGTTAgttttagagctagaaatagcaag	137
R2877--H #3	MBP1-NRg-6	gggagctgcgattggcagGCTAATGGATGCTGAACATGgttttagagctagaaatagcaag	279
R2877--H #2	CIA1-NRg-1	gggagctgcgattggcagGTATTTATTCGCAATTAATGgttttagagctagaaatagcaag	24
R2877--H #2	RNR4-NRg-5	gggagctgcgattggcagTCATGAGACCAAGGAAGGAAgttttagagctagaaatagcaag	83
R2877--H #5	RPC37-NRg-2	gggagctgcgattggcagTGAATGTTGCCCTAACAATAgttttagagctagaaatagcaag	99
R2877--H #12	NUP82-NRg-2	gggagctgcgattggcagTATGTTAATCAAGAGCGCAAgttttagagctagaaatagcaag	82
R2877--H #3	BRR2-TRg-1	gggagctgcgattggcagGTAAATATAAGTAATTGCTTgttttagagctagaaatagcaag	120
R2877--H #9	ATP22-TRg-3	gggagctgcgattggcagGACACACTTTATTGGCGTACgttttagagctagaaatagcaag	150
R2877--H #2	MSM1-TRg-5	gggagctgcgattggcagATACCAGTACTAGGCAACATgttttagagctagaaatagcaag	120
R2877--H #2	RPC37-NRg-1	gggagctgcgattggcagTTGTCAGAATACTAACCCTAgttttagagctagaaatagcaag	196
R2877--H #8	TSR4-NRg-2	gggagctgcgattggcagACGATGAGATGAGGCCATTTgttttagagctagaaatagcaag	72
R2877--H #2	ATP14-NRg-9	gggagctgcgattggcagGTGTATGGCGATATGAGAATgttttagagctagaaatagcaag	124
R2877--H #12	MDM12-NRg-7	gggagctgcgattggcagGCTAAAGATACCGTGGAGAAgttttagagctagaaatagcaag	131
R2877--H #9	VTC4-NRg-1	gggagctgcgattggcagTTCACGTGTGCAGCCACGTGgttttagagctagaaatagcaag	272
R2877--H #5	YDR336W-TRg-1	gggagctgcgattggcagCCCTAATATTTTAGCGAAATgttttagagctagaaatagcaag	54
R2877--H #12	SLY1-NRg-2	gggagctgcgattggcagTTATCATGTCAGGTTATTAAgttttagagctagaaatagcaag	80
R2877--H #8	BUL1-TRg-7	gggagctgcgattggcagCTTATTTGCCTCTCGTCCATgttttagagctagaaatagcaag	168
R2877--H #3	CEG1-NRg-5	gggagctgcgattggcagTAAAATGCCATCGAACTATCgttttagagctagaaatagcaag	426
R2877--H #6	TRS31-TRg-3	gggagctgcgattggcagAGATGTTAGTACGTTGGGTTgttttagagctagaaatagcaag	160
R2877--H #11	HEM12-TRg-3	gggagctgcgattggcagAGGACAGGGTTCGGGGTTTTgttttagagctagaaatagcaag	47
R2877--H #5	LTO1-TRg-3	gggagctgcgattggcagACCGGAAAGGAAGTTAGATCgttttagagctagaaatagcaag	113
R2877--H #2	SMD2-TRg-3	gggagctgcgattggcagGTCCTATCGTGATATTACTAgttttagagctagaaatagcaag	23
R2877--H #5	EMP70-TRg-6	gggagctgcgattggcagAACACGTATTGGAAGTCACTgttttagagctagaaatagcaag	130
R2877--H #8	SPC110-NRg-4	gggagctgcgattggcagCATATGAAATAATGTCTACAgttttagagctagaaatagcaag	87
R2877--H #12	MSF1-TRg-1	gggagctgcgattggcagAAAAAAAGGTAGGAAAATTAgttttagagctagaaatagcaag	39
R2877--H #12	VMA6-NRg-5	gggagctgcgattggcagTCAGCGTAACAATAGGTGCGgttttagagctagaaatagcaag	221
R2877--H #5	ABD1-TRg-2	gggagctgcgattggcagTAATTAGTTTCATCTAATCCgttttagagctagaaatagcaag	73
R2877--H #6	MRP4-TRg-1	gggagctgcgattggcagTGGTAAATAATAATCAGTTCgttttagagctagaaatagcaag	89
R2877--H #11	KOG1-NRg-3	gggagctgcgattggcagTTGATTATCATCTCATAGTGgttttagagctagaaatagcaag	92
R2877--H #8	YMR031W-A-TRg-6	gggagctgcgattggcagGACGCCAATTGAGTAACTTTgttttagagctagaaatagcaag	194
R2877--H #9	RSM22-NRg-5	gggagctgcgattggcagTTATTAGCATAATAGCACACgttttagagctagaaatagcaag	131
R2877--H #5	DID4-TRg-3	gggagctgcgattggcagAGTCTTGTTGAAACTTTTCCgttttagagctagaaatagcaag	68
R2877--H #9	TLG1-NRg-4	gggagctgcgattggcagAAAAAAAAGCCTTCATAAGCgttttagagctagaaatagcaag	140
R2877--H #9	DBP6-NRg-3	gggagctgcgattggcagCATCACCCGGCATTAGCGTTgttttagagctagaaatagcaag	260
R2877--H #6	TAF1-TRg-2	gggagctgcgattggcagTAGTCGATAATTTCATTTCGgttttagagctagaaatagcaag	86
R2877--H #9	CDC6-NRg-4	gggagctgcgattggcagTCTGGAAACTCCGACGCGTGgttttagagctagaaatagcaag	194
R2877--H #5	RPL5-NRg-4	gggagctgcgattggcagGCCTCTGAAATATACTACATgttttagagctagaaatagcaag	46
R2877--H #8	ILV3-TRg-3	gggagctgcgattggcagTTCTTCGCTGCGAGCGGAACgttttagagctagaaatagcaag	120
R2877--H #12	PDC2-NRg-3	gggagctgcgattggcagATGGGCAAAGTCACTCAGAAgttttagagctagaaatagcaag	158
R2877--H #6	MTR2-TRg-5	gggagctgcgattggcagTCCACATGAAAGCAGCCGGTgttttagagctagaaatagcaag	119
R2877--H #9	CDC7-TRg-3	gggagctgcgattggcagAATTATGTCTTCTTTGCCCTgttttagagctagaaatagcaag	214
R2877--H #8	FCF1-TRg-2	gggagctgcgattggcagTCTAAAGGTATCATTATGAAgttttagagctagaaatagcaag	104
R2877--H #9	HEM4-TRg-4	gggagctgcgattggcagGTGTGTAGTTCACTAGTTTTgttttagagctagaaatagcaag	206
R2877--H #9	SEC12-NRg-4	gggagctgcgattggcagGTTGAATACATGCCTGTGTGgttttagagctagaaatagcaag	96
R2877--H #8	HTA1-NRg-5	gggagctgcgattggcagAGTATTTACGATCCACTGGCgttttagagctagaaatagcaag	44
R2877--H #11	RMR1-TRg-4	gggagctgcgattggcagGATATGTTAAAACTACAACAgttttagagctagaaatagcaag	101
R2877--H #11	OXA1-NRg-8	gggagctgcgattggcagATCAAGGGAACATCTGAACGgttttagagctagaaatagcaag	118
R2877--H #12	FAS1-NRg-2	gggagctgcgattggcagAATAATAGAGCAGTTAGGTGgttttagagctagaaatagcaag	130
R2877--H #11	YML6-TRg-10	gggagctgcgattggcagTAAACCGGAAAAAAGGTTACgttttagagctagaaatagcaag	118
R2877--H #11	RPC37-TRg-1	gggagctgcgattggcagGTGCAAGGTGAAAGTGGAATgttttagagctagaaatagcaag	88
R2877--H #5	YEF3-NRg-10	gggagctgcgattggcagATTTAGGGTTATGCATGGGTgttttagagctagaaatagcaag	176
R2877--H #11	UTP4-TRg-4	gggagctgcgattggcagCGATAGATGCAATAAATCAGgttttagagctagaaatagcaag	81
R2877--H #6	MPE1-NRg-1	gggagctgcgattggcagTTTTATGTTGGCCATAAACTgttttagagctagaaatagcaag	101
R2877--H #6	TSC13-TRg-1	gggagctgcgattggcagGCGTGAATTTTACAGAACGGgttttagagctagaaatagcaag	87
R2877--H #8	PCF11-TRg-3	gggagctgcgattggcagACAATGTTGTTCTACTGTTAgttttagagctagaaatagcaag	254
R2877--H #6	YDR187C-TRg-9	gggagctgcgattggcagAGCACCGCATCCGTTACAATgttttagagctagaaatagcaag	123
R2877--H #6	ROX3-NRg-6	gggagctgcgattggcagCCGTACATTCTATGTATGTTgttttagagctagaaatagcaag	93
R2877--H #5	RPL33A-NRg-2	gggagctgcgattggcagATAGCGAATATTTTGCCAAAgttttagagctagaaatagcaag	127
R2877--H #6	NUS1-NRg-9	gggagctgcgattggcagAAAAGATCATAATTTTGGAAgttttagagctagaaatagcaag	66
R2877--H #12	GPN3-TRg-2	gggagctgcgattggcagTCACATAGGGCTATTCAATTgttttagagctagaaatagcaag	107
R2877--H #6	MRPL1-TRg-1	gggagctgcgattggcagGAAAAACGACCTGAAATAAAgttttagagctagaaatagcaag	72
R2877--H #11	CCT8-NRg-3	gggagctgcgattggcagTGACAAAAACACCATTAACTgttttagagctagaaatagcaag	80
R2877--H #12	BRN1-TRg-8	gggagctgcgattggcagTCTTGCCATCCGTGTACGCTgttttagagctagaaatagcaag	224
R2877--H #2	MRPS16-TRg-8	gggagctgcgattggcagTGATCATCTATCATTCAGGAgttttagagctagaaatagcaag	9
R2877--H #2	PHS1-NRg-1	gggagctgcgattggcagTGTATTTTGGATGCTCTTGAgttttagagctagaaatagcaag	293
R2877--H #8	TIM12-TRg-2	gggagctgcgattggcagTCTTCTTTTATGTACTAGTAgttttagagctagaaatagcaag	126
R2877--H #2	SNF7-NRg-1	gggagctgcgattggcagAAATCCCATCTTTTATCAAAgttttagagctagaaatagcaag	25
R2877--H #3	RRG8-NRg-5	gggagctgcgattggcagGGCCGATGTCGTAAGCGGACgttttagagctagaaatagcaag	21
R2877--H #12	PRP16-NRg-6	gggagctgcgattggcagTGCAGATCGTTCCACACTGCgttttagagctagaaatagcaag	158
R2877--H #9	RIO1-NRg-3	gggagctgcgattggcagATATTGCAATGGATATGCTTgttttagagctagaaatagcaag	159
R2877--H #2	YGL102C-TRg-7	gggagctgcgattggcagTAAAAAAGCGATAAAAGCGTgttttagagctagaaatagcaag	68
R2877--H #9	CDS1-TRg-6	gggagctgcgattggcagCGTTTTCAGGCACTGTATATgttttagagctagaaatagcaag	114
R2877--H #8	MSD1-NRg-2	gggagctgcgattggcagTTCACCTTATTATTGTACTTgttttagagctagaaatagcaag	152
R2877--H #5	COQ9-NRg-1	gggagctgcgattggcagTGGGGTGAAGTACCTTATGTgttttagagctagaaatagcaag	169
R2877--H #5	MYO2-NRg-3	gggagctgcgattggcagTATCAAATGAAGGCGTGTTTgttttagagctagaaatagcaag	62
R2877--H #5	NSP1-TRg-4	gggagctgcgattggcagTTGTAGAACTTGAGACAACCgttttagagctagaaatagcaag	93
R2877--H #12	SRP54-TRg-5	gggagctgcgattggcagAACAAAGTGAAAAAAAATAGgttttagagctagaaatagcaag	50
R2877--H #11	YPT6-TRg-9	gggagctgcgattggcagGTGCTTCTATTCGTTAGTGCgttttagagctagaaatagcaag	106
R2877--H #6	UBC1-TRg-8	gggagctgcgattggcagAACGCATATAACTAACAATTgttttagagctagaaatagcaag	125
R2877--H #8	YDR271C-TRg-2	gggagctgcgattggcagTAATATCCCTTGAAACCGACgttttagagctagaaatagcaag	82
R2877--H #6	KAP123-NRg-4	gggagctgcgattggcagGACATCCTGATAATTAGCAAgttttagagctagaaatagcaag	119
R2877--H #9	PIS1-TRg-1	gggagctgcgattggcagTGGTTTATTTGCCGTCACTGgttttagagctagaaatagcaag	120
R2877--H #9	HEM15-NRg-2	gggagctgcgattggcagCACGAGAATTTACGCTTGTTgttttagagctagaaatagcaag	142
R2877--H #3	TTI2-TRg-1	gggagctgcgattggcagAACTATGAAGAATGAAAACGgttttagagctagaaatagcaag	9
R2877--H #6	KRS1-TRg-1	gggagctgcgattggcagTAGTGATGTAGGAATATTTTgttttagagctagaaatagcaag	92
R2877--H #2	DNA2-NRg-1	gggagctgcgattggcagTATAAGTTCTTTCTGCCGCAgttttagagctagaaatagcaag	249
R2877--H #9	PET100-TRg-4	gggagctgcgattggcagCACCAACACTTTTGCTTTACgttttagagctagaaatagcaag	216
R2877--H #11	RVS167-NRg-5	gggagctgcgattggcagAGGTAGACTACCATAGCAACgttttagagctagaaatagcaag	115
R2877--H #5	GPI15-TRg-1	gggagctgcgattggcagTATTATGAAAGTTACATATGgttttagagctagaaatagcaag	116
R2877--H #5	SMC4-TRg-7	gggagctgcgattggcagATTCTGCGCTTCTTCTCCTTgttttagagctagaaatagcaag	147
R2877--H #5	OST2-TRg-2	gggagctgcgattggcagATTAGAAAAAATCCCGGTGAgttttagagctagaaatagcaag	60
R2877--H #5	RRS1-NRg-5	gggagctgcgattggcagAAAGCTACAGACTATCACCAgttttagagctagaaatagcaag	89
R2877--H #5	MRD1-TRg-7	gggagctgcgattggcagAGACGGAAAAAACAATAGGAgttttagagctagaaatagcaag	63
R2877--H #9	MSD1-NRg-5	gggagctgcgattggcagTTTCATTTACCATGGACGCAgttttagagctagaaatagcaag	170
R2877--H #11	RPL10-NRg-4	gggagctgcgattggcagATTATTGTGCTAACTAGTTTgttttagagctagaaatagcaag	108
R2877--H #3	SPP41-TRg-2	gggagctgcgattggcagTGACACTAGTAGAGTGTAAGgttttagagctagaaatagcaag	118
R2877--H #5	YHR050W-A-TRg-8	gggagctgcgattggcagTTGTTTTCAGGACAGAGTGCgttttagagctagaaatagcaag	106
R2877--H #9	AFG3-TRg-5	gggagctgcgattggcagCGTGGCCCGCGATATGCTTCgttttagagctagaaatagcaag	142
R2877--H #9	YTP1-NRg-4	gggagctgcgattggcagATGTGCTTGATATATCGGTTgttttagagctagaaatagcaag	241
R2877--H #5	UBA1-NRg-3	gggagctgcgattggcagTATGCCGCATGGAAGCGTAAgttttagagctagaaatagcaag	120
R2877--H #6	RPB5-TRg-5	gggagctgcgattggcagTAGCAATGGCTGACCGCGGAgttttagagctagaaatagcaag	132
R2877--H #6	COX5A-TRg-1	gggagctgcgattggcagTTTTGCGCCGATACAAGCGGgttttagagctagaaatagcaag	109
R2877--H #8	HSP31-TRg-2	gggagctgcgattggcagCAGATATATAAACAGCCATAgttttagagctagaaatagcaag	103
R2877--H #11	FOL2-NRg-9	gggagctgcgattggcagCTGCCTACACCATGACAAAGgttttagagctagaaatagcaag	90
R2877--H #12	YBR124W-NRg-6	gggagctgcgattggcagAGATGAGTCGGTCATATTAAgttttagagctagaaatagcaag	103
R2877--H #12	SNU13-NRg-4	gggagctgcgattggcagAGTAGGACTTGAACACTAAGgttttagagctagaaatagcaag	150
R2877--H #11	VPS4-TRg-1	gggagctgcgattggcagTTAATCGTGGGTTGAGGACAgttttagagctagaaatagcaag	91
R2877--H #6	GIN4-NRg-2	gggagctgcgattggcagTTAACATCAAAAGGAATCTAgttttagagctagaaatagcaag	108
R2877--H #8	PGA1-TRg-4	gggagctgcgattggcagTCGACCCTATTTGAAGGTAGgttttagagctagaaatagcaag	147
R2877--H #3	VPS3-TRg-5	gggagctgcgattggcagCTTGATCTCATTGAAAGTGCgttttagagctagaaatagcaag	364
R2877--H #5	CYT1-NRg-3	gggagctgcgattggcagAGATAGTCTATGGATCCAGTgttttagagctagaaatagcaag	84
R2877--H #6	OPI9-NRg-7	gggagctgcgattggcagGAAGAGAGATGATAGATTCGgttttagagctagaaatagcaag	80
R2877--H #6	SPN1-NRg-1	gggagctgcgattggcagGTGCTATCAAACAAAGATGCgttttagagctagaaatagcaag	155
R2877--H #12	TAF13-NRg-2	gggagctgcgattggcagTTTTAGATTTGATGCTTTAGgttttagagctagaaatagcaag	90
R2877--H #6	SGV1-TRg-3	gggagctgcgattggcagTATGTGGTCATCGCGTCGAAgttttagagctagaaatagcaag	94
R2877--H #12	RRP15-NRg-2	gggagctgcgattggcagTACCTTTCCTTATATCTTATgttttagagctagaaatagcaag	94
R2877--H #11	EOS1-NRg-6	gggagctgcgattggcagATCATAAATCAGCACGCAAAgttttagagctagaaatagcaag	113
R2877--H #9	RKI1-TRg-4	gggagctgcgattggcagGTGTCAGTTTACGTACGCTTgttttagagctagaaatagcaag	146
R2877--H #8	YDR115W-TRg-4	gggagctgcgattggcagTCGAAAGGTCATTTGAAGCTgttttagagctagaaatagcaag	147
R2877--H #2	DFR1-TRg-3	gggagctgcgattggcagCGTGCGTGAGATGGCATCGCgttttagagctagaaatagcaag	44
R2877--H #8	LPD1-TRg-2	gggagctgcgattggcagTCATTGGCGAGAAGTCTCCGgttttagagctagaaatagcaag	159
R2877--H #3	POP3-NRg-5	gggagctgcgattggcagCAAATATCCGCCCTGGCAATgttttagagctagaaatagcaag	172
R2877--H #5	SEC22-NRg-8	gggagctgcgattggcagGTAGATATATTATATTACATgttttagagctagaaatagcaag	65
R2877--H #6	YLR198C-TRg-3	gggagctgcgattggcagCCTAAAGAAGAATATTAGAAgttttagagctagaaatagcaag	74
R2877--H #6	RRP42-TRg-1	gggagctgcgattggcagACGTAGAGCTTATATGGTGAgttttagagctagaaatagcaag	1
R2877--H #9	COX11-NRg-1	gggagctgcgattggcagTATCATGTTTCATCCGTCAAgttttagagctagaaatagcaag	208
R2877--H #5	GLE1-TRg-4	gggagctgcgattggcagTCAAATGTTTGTGACTTTTCgttttagagctagaaatagcaag	79
R2877--H #11	SUI3-NRg-5	gggagctgcgattggcagCGGCTCTGCGGGTAATGAAAgttttagagctagaaatagcaag	52
R2877--H #6	RPO41-TRg-2	gggagctgcgattggcagAATTGTGGGTGGGTACACTTgttttagagctagaaatagcaag	103
R2877--H #12	EUG1-NRg-5	gggagctgcgattggcagTATCGTTTACGTGTTTTGAAgttttagagctagaaatagcaag	110
R2877--H #3	POP3-NRg-3	gggagctgcgattggcagTATGAGAACGGTATAGATCAgttttagagctagaaatagcaag	229
R2877--H #2	KRE33-TRg-1	gggagctgcgattggcagGATGAGGTGCTGAAGATGCAgttttagagctagaaatagcaag	3
R2877--H #12	MDM38-NRg-2	gggagctgcgattggcagCAATGACTGATCCATTTATTgttttagagctagaaatagcaag	65
R2877--H #6	DIM1-TRg-7	gggagctgcgattggcagTCCATCCTTGTGTATTACCCgttttagagctagaaatagcaag	91
R2877--H #2	RIB5-NRg-2	gggagctgcgattggcagTTATATCATTTGGATGGATCgttttagagctagaaatagcaag	161
R2877--H #11	POL2-NRg-3	gggagctgcgattggcagAATTCAAATGACAATAAACTgttttagagctagaaatagcaag	107
R2877--H #3	STU1-TRg-1	gggagctgcgattggcagGCGGTAATTATTAGGGTTTTgttttagagctagaaatagcaag	158
R2877--H #11	NSP1-TRg-4	gggagctgcgattggcagTTGTAGAACTTGAGACAACCgttttagagctagaaatagcaag	91
R2877--H #5	NOP4-TRg-2	gggagctgcgattggcagCTATAGGGTTACCCATGGAAgttttagagctagaaatagcaag	122
R2877--H #3	YPD1-NRg-3	gggagctgcgattggcagCGGATGTATTGATGATTATGgttttagagctagaaatagcaag	33
R2877--H #11	ATP18-TRg-9	gggagctgcgattggcagTCGTGCAATAATAACACGAAgttttagagctagaaatagcaag	134
R2877--H #8	LAT1-NRg-11	gggagctgcgattggcagACACGGGGGGTGAGAAGGGCgttttagagctagaaatagcaag	102
R2877--H #6	POS5-TRg-2	gggagctgcgattggcagTTCGCTGTTTCATAAATAAAgttttagagctagaaatagcaag	144
R2877--H #5	RRG9-NRg-1	gggagctgcgattggcagTTGGAGACTTTCTACACCATgttttagagctagaaatagcaag	136
R2877--H #8	PRE5-NRg-5	gggagctgcgattggcagTAATAGGGTATGTTCTTTATgttttagagctagaaatagcaag	157
R2877--H #2	HMI1-NRg-1	gggagctgcgattggcagAAAAATTCTGACACATCACAgttttagagctagaaatagcaag	41
R2877--H #5	HIP1-NRg-3	gggagctgcgattggcagAGGTGACAATTTAATGGACTgttttagagctagaaatagcaag	83
R2877--H #11	CCT7-TRg-1	gggagctgcgattggcagAATAATGATTAATATTTAAGgttttagagctagaaatagcaag	53
R2877--H #3	BOS1-TRg-4	gggagctgcgattggcagCATTGAAATTTTCAGTGTGCgttttagagctagaaatagcaag	182
R2877--H #3	VPS45-NRg-1	gggagctgcgattggcagTTCACTCCTTAATGTTACTCgttttagagctagaaatagcaag	10
R2877--H #6	GIN4-TRg-1	gggagctgcgattggcagATACCATCGCGAAATATCAAgttttagagctagaaatagcaag	84
R2877--H #11	IPI3-NRg-4	gggagctgcgattggcagGATTTAAAATTTTCATTTAGgttttagagctagaaatagcaag	99
R2877--H #8	RRG8-TRg-3	gggagctgcgattggcagCCACGGTACATGATGACGATgttttagagctagaaatagcaag	234
R2877--H #5	RAM2-NRg-3	gggagctgcgattggcagTGCTGATGTGTTTTATCACGgttttagagctagaaatagcaag	102
R2877--H #6	SEC5-NRg-1	gggagctgcgattggcagTGTTACTTTAGTTGAATAGTgttttagagctagaaatagcaag	191
R2877--H #6	PRP38-NRg-4	gggagctgcgattggcagTTCAGAACCAGCCTATACTTgttttagagctagaaatagcaag	116
R2877--H #8	CDC14-TRg-4	gggagctgcgattggcagGAAAGCTGTATCACTTTCAAgttttagagctagaaatagcaag	86
R2877--H #5	RIB1-TRg-7	gggagctgcgattggcagACGATTTGTCAGAAATTAGTgttttagagctagaaatagcaag	109
R2877--H #12	MGE1-TRg-2	gggagctgcgattggcagGATATATTAATTTAATCAGCgttttagagctagaaatagcaag	107
R2877--H #3	UTP15-NRg-6	gggagctgcgattggcagTTAAATATTATGCTTACTTGgttttagagctagaaatagcaag	156
R2877--H #12	GRX5-NRg-2	gggagctgcgattggcagATACAACTTCTTGTCCCTTTgttttagagctagaaatagcaag	112
R2877--H #6	IMP3-NRg-2	gggagctgcgattggcagAGAGGGTAATGAAAGGCGAGgttttagagctagaaatagcaag	110
R2877--H #5	COR1-NRg-11	gggagctgcgattggcagAGCGCGGGCCCTTGAACTTCgttttagagctagaaatagcaag	147
R2877--H #12	COX11-TRg-1	gggagctgcgattggcagGAAACATGATATATCTTTTAgttttagagctagaaatagcaag	46
R2877--H #12	SEC63-TRg-1	gggagctgcgattggcagCAGTTATAATTGACCAAAGAgttttagagctagaaatagcaag	99
R2877--H #9	POL3-TRg-1	gggagctgcgattggcagATTCTATAAAATGTTCAATGgttttagagctagaaatagcaag	34
R2877--H #5	YLR202C-NRg-3	gggagctgcgattggcagTTAAATTGATAAACTTCTTGgttttagagctagaaatagcaag	63
R2877--H #3	ERD2-TRg-2	gggagctgcgattggcagCGAGGCAGATGAATTTGCTGgttttagagctagaaatagcaag	11
R2877--H #6	STP22-TRg-2	gggagctgcgattggcagGGCAAAATTTTGTGGGCAGTgttttagagctagaaatagcaag	106
R2877--H #6	STU1-TRg-1	gggagctgcgattggcagGCGGTAATTATTAGGGTTTTgttttagagctagaaatagcaag	108
R2877--H #9	VMA1-TRg-4	gggagctgcgattggcagTTTTCCACGGCCGCTCAAAGgttttagagctagaaatagcaag	87
R2877--H #6	RRP7-TRg-5	gggagctgcgattggcagAGAAGAGAACATTGAGAGGAgttttagagctagaaatagcaag	156
R2877--H #8	LSM3-NRg-6	gggagctgcgattggcagCCCTGAAAGCTATCGAGCCCgttttagagctagaaatagcaag	164
R2877--H #2	ABD1-NRg-4	gggagctgcgattggcagATTAAAGTCATTTAGAGCAAgttttagagctagaaatagcaag	2
R2877--H #8	UTP13-TRg-6	gggagctgcgattggcagGATAACCTCATCCACTCTTCgttttagagctagaaatagcaag	48
R2877--H #8	RVS167-TRg-8	gggagctgcgattggcagTGTATACCTTCCAGTTGCTAgttttagagctagaaatagcaag	219
R2877--H #5	RFC3-TRg-7	gggagctgcgattggcagGAGTTACTATTGCGGTCCGAgttttagagctagaaatagcaag	158
R2877--H #6	GPN2-NRg-2	gggagctgcgattggcagATTTGATTTTACTAAAGTTCgttttagagctagaaatagcaag	106
R2877--H #2	MBP1-NRg-2	gggagctgcgattggcagTGTTGATTATACTAATCGGAgttttagagctagaaatagcaag	131
R2877--H #2	SEC31-NRg-4	gggagctgcgattggcagTTCTTTTCACTTTTCGTTCTgttttagagctagaaatagcaag	195
R2877--H #11	AAT2-TRg-5	gggagctgcgattggcagACCGAGTGAGTCAGCGTGATgttttagagctagaaatagcaag	164
R2877--H #11	NET1-TRg-1	gggagctgcgattggcagGCTGATCGAATCCCTAGTCTgttttagagctagaaatagcaag	131
R2877--H #2	YOR200W-NRg-2	gggagctgcgattggcagATTGCTTACCCGCACTGTGGgttttagagctagaaatagcaag	185
R2877--H #11	URA6-NRg-9	gggagctgcgattggcagAAGTGAAAAAAATAAACCTAgttttagagctagaaatagcaag	62
R2877--H #9	VMA7-TRg-6	gggagctgcgattggcagAAATTTCACTGCGCTTACGCgttttagagctagaaatagcaag	32
R2877--H #11	KOG1-TRg-7	gggagctgcgattggcagATGGCATCGCTTCTTATATTgttttagagctagaaatagcaag	86
R2877--H #8	TOR2-TRg-3	gggagctgcgattggcagTAGATTAGGAGCAGTAGAAAgttttagagctagaaatagcaag	106
R2877--H #11	COX11-NRg-2	gggagctgcgattggcagATCATGTTTCATCCGTCAAAgttttagagctagaaatagcaag	112
R2877--H #6	YPI1-NRg-7	gggagctgcgattggcagCAGGTGATAACACAATTAAGgttttagagctagaaatagcaag	114
R2877--H #11	COQ2-TRg-5	gggagctgcgattggcagGGAAAAGTTTCACAAGAATCgttttagagctagaaatagcaag	106
R2877--H #3	TIM12-TRg-1	gggagctgcgattggcagGTAACGAGTTTGTAGATTAGgttttagagctagaaatagcaag	44
R2877--H #11	CFT1-TRg-4	gggagctgcgattggcagTTTGTGCTTCCTCATCCCGTgttttagagctagaaatagcaag	93
R2877--H #5	RPF2-NRg-3	gggagctgcgattggcagAACCAAAACATACACCATTTgttttagagctagaaatagcaag	168
R2877--H #3	POP5-NRg-7	gggagctgcgattggcagGTTGCTGTGGTAGTACGTTGgttttagagctagaaatagcaag	244
R2877--H #6	CDC9-NRg-3	gggagctgcgattggcagATTCCATCAGCCATCTCAAGgttttagagctagaaatagcaag	108
R2877--H #6	ERG10-NRg-5	gggagctgcgattggcagTCAACCTGGCCACGAACGTGgttttagagctagaaatagcaag	98
R2877--H #5	TAF9-NRg-10	gggagctgcgattggcagTCACGGTAAAAGGTGAATATgttttagagctagaaatagcaag	109
R2877--H #6	SMD2-NRg-2	gggagctgcgattggcagACCCGTAGTAATATCACGATgttttagagctagaaatagcaag	129
R2877--H #5	RNA1-TRg-3	gggagctgcgattggcagATTAGGAAGATATTGATCAAgttttagagctagaaatagcaag	95
R2877--H #9	TAF12-TRg-1	gggagctgcgattggcagAGTCGGAGCAAATGAATAATgttttagagctagaaatagcaag	4
R2877--H #5	CWC2-TRg-4	gggagctgcgattggcagTGGATCATAATAAAGACTACgttttagagctagaaatagcaag	102
R2877--H #9	YBR089W-NRg-8	gggagctgcgattggcagTCCAATTTGATTTGAAGAGTgttttagagctagaaatagcaag	140
R2877--H #2	RRP42-TRg-5	gggagctgcgattggcagAATTTATCTCCGAAAGCCCTgttttagagctagaaatagcaag	5
R2877--H #8	COG1-NRg-4	gggagctgcgattggcagCATTCGTATAATTGGTACATgttttagagctagaaatagcaag	179
R2877--H #9	CAB1-NRg-4	gggagctgcgattggcagTAAAATTTCGGCCGATATTGgttttagagctagaaatagcaag	73
R2877--H #3	POL1-TRg-2	gggagctgcgattggcagGAATTAAATTCTTTACTCATgttttagagctagaaatagcaag	54
R2877--H #8	PHO4-TRg-4	gggagctgcgattggcagATAGAAAAATGTATATAACCgttttagagctagaaatagcaag	126
R2877--H #12	BRN1-NRg-3	gggagctgcgattggcagCCTCTCCTAGCGTACACGGAgttttagagctagaaatagcaag	162
R2877--H #11	CBT1-TRg-7	gggagctgcgattggcagAATGACCTTAAAAATGAAGCgttttagagctagaaatagcaag	88
R2877--H #2	SWI1-TRg-1	gggagctgcgattggcagAGGTAATAATCACTGACTGGgttttagagctagaaatagcaag	182
R2877--H #6	MCD1-TRg-2	gggagctgcgattggcagATATATATGTACATATATATgttttagagctagaaatagcaag	57
R2877--H #6	RRG8-NRg-9	gggagctgcgattggcagAAAAAGATAATTATGGACGCgttttagagctagaaatagcaag	78
R2877--H #8	CBS1-TRg-1	gggagctgcgattggcagAGAGTTATAGAAAATGTATGgttttagagctagaaatagcaag	139
R2877--H #2	TOR2-TRg-10	gggagctgcgattggcagGCGATGTCAGAATATTTACCgttttagagctagaaatagcaag	52
R2877--H #8	AFT1-NRg-9	gggagctgcgattggcagCACTCGCGTGCGGCGGTGTGgttttagagctagaaatagcaag	162
R2877--H #6	CDC4-NRg-2	gggagctgcgattggcagTTTCGTCCACCTGACCGAGCgttttagagctagaaatagcaag	134
R2877--H #12	PET111-TRg-5	gggagctgcgattggcagTTCTTATGTACATTTGTTGAgttttagagctagaaatagcaag	113
R2877--H #6	JAC1-TRg-2	gggagctgcgattggcagAAAAGATGATGCGAAATTAAgttttagagctagaaatagcaag	113
R2877--H #12	NSP1-NRg-3	gggagctgcgattggcagAAAAACTCATCGGACCCGTCgttttagagctagaaatagcaag	75
R2877--H #8	DED1-TRg-6	gggagctgcgattggcagATATAAAAGAGATGGAGGAAgttttagagctagaaatagcaag	5
R2877--H #2	UTR5-TRg-8	gggagctgcgattggcagTTGCATTGGGTAGGTGGCGGgttttagagctagaaatagcaag	86
R2877--H #2	RPF2-NRg-1	gggagctgcgattggcagCGTATAAAACGATATATTTGgttttagagctagaaatagcaag	29
R2877--H #6	YLR149C-TRg-6	gggagctgcgattggcagTCTCTTTTCTGAGGCAATAAgttttagagctagaaatagcaag	85
R2877--H #8	PET117-NRg-2	gggagctgcgattggcagAATCAAATACTGAAAATTTAgttttagagctagaaatagcaag	68
R2877--H #6	RVS161-NRg-1	gggagctgcgattggcagGTTTTCCCTTTCTTTTAATTgttttagagctagaaatagcaag	80
R2877--H #5	ARC35-TRg-3	gggagctgcgattggcagAAGAAATACTATAAGCATAGgttttagagctagaaatagcaag	99
R2877--H #2	PBP1-TRg-2	gggagctgcgattggcagGGAAGGAAAGCTCAATTGGGgttttagagctagaaatagcaag	18
R2877--H #9	DIP5-TRg-1	gggagctgcgattggcagTAGATGCACTCGAGTATTCTgttttagagctagaaatagcaag	148
R2877--H #12	GSP1-NRg-3	gggagctgcgattggcagGATTGAGGGAAAAATGTTGAgttttagagctagaaatagcaag	99
R2877--H #5	APN2-NRg-6	gggagctgcgattggcagTGTTTATACATCTTTAGAATgttttagagctagaaatagcaag	113
R2877--H #3	PEP12-NRg-8	gggagctgcgattggcagTCAGCCGCGATAAGGCACGAgttttagagctagaaatagcaag	233
R2877--H #5	UTP4-NRg-8	gggagctgcgattggcagGGGGGATACAAAGGAAAACAgttttagagctagaaatagcaag	123
R2877--H #9	SPT6-NRg-1	gggagctgcgattggcagTGTCCAGTTTCTTGTCAATTgttttagagctagaaatagcaag	119
R2877--H #12	CEG1-NRg-5	gggagctgcgattggcagTAAAATGCCATCGAACTATCgttttagagctagaaatagcaag	218
R2877--H #5	YTP1-NRg-7	gggagctgcgattggcagAACAATGCAAAGTACATCATgttttagagctagaaatagcaag	124
R2877--H #11	RPS13-TRg-1	gggagctgcgattggcagTCATTAATATTTATTCTAAAgttttagagctagaaatagcaag	33
R2877--H #12	SEC23-TRg-2	gggagctgcgattggcagCCGCCTCTCGTTTGTTACAAgttttagagctagaaatagcaag	128
R2877--H #8	STT4-TRg-2	gggagctgcgattggcagTGCGAAGATGTTTGAGTTGTgttttagagctagaaatagcaag	168
R2877--H #8	MIP1-TRg-15	gggagctgcgattggcagAGCGTGAGTTCTTATCGAAAgttttagagctagaaatagcaag	147
R2877--H #5	YOR022C-TRg-5	gggagctgcgattggcagCATCATCTTATTACAATCTAgttttagagctagaaatagcaag	114
R2877--H #5	ERG27-TRg-5	gggagctgcgattggcagTTTTATCTCCGATAGTACGTgttttagagctagaaatagcaag	125
R2877--H #8	MCT1-TRg-6	gggagctgcgattggcagAGGCGCATTTCAACCTCCGAgttttagagctagaaatagcaag	182
R2877--H #9	PRP6-NRg-3	gggagctgcgattggcagTTAGCCCAAGGTTCTATCAAgttttagagctagaaatagcaag	259
R2877--H #3	MDM35-NRg-6	gggagctgcgattggcagTGAATGATGGTCCCAGGCTTgttttagagctagaaatagcaag	254
R2877--H #9	TUF1-NRg-2	gggagctgcgattggcagTGTAACCAGTTAGCAGCAAAgttttagagctagaaatagcaag	164
R2877--H #5	HTS1-TRg-5	gggagctgcgattggcagAATCTATTCGTTTCCGTGTAgttttagagctagaaatagcaag	112
R2877--H #3	ERV1-NRg-3	gggagctgcgattggcagTAATTATAAAGCAGAAATAAgttttagagctagaaatagcaag	147
R2877--H #6	SMD2-TRg-6	gggagctgcgattggcagGAGCTCTTGAAGTGACTTTAgttttagagctagaaatagcaag	107
R2877--H #9	RSA4-TRg-2	gggagctgcgattggcagTAATTCAATAATGGTGATGAgttttagagctagaaatagcaag	93
R2877--H #6	RPN11-TRg-2	gggagctgcgattggcagATGATTTCGGACCTCCAAGGgttttagagctagaaatagcaag	67
R2877--H #8	RSC4-TRg-2	gggagctgcgattggcagAAAATCACATTTGACGAATTgttttagagctagaaatagcaag	48
R2877--H #2	NUM1-TRg-15	gggagctgcgattggcagGGCAGGACCTTAGTTTTGATgttttagagctagaaatagcaag	245
R2877--H #6	UTP15-NRg-6	gggagctgcgattggcagTTAAATATTATGCTTACTTGgttttagagctagaaatagcaag	62
R2877--H #5	FCP1-TRg-2	gggagctgcgattggcagAATAATATCATCATAATATCgttttagagctagaaatagcaag	104
R2877--H #9	SDA1-NRg-1	gggagctgcgattggcagTCTATCTGTTAAGCGTGTTAgttttagagctagaaatagcaag	72
R2877--H #2	YML6-TRg-11	gggagctgcgattggcagCGGATGTTAAACCGGAAAAAgttttagagctagaaatagcaag	9
R2877--H #9	GUS1-NRg-7	gggagctgcgattggcagTTACTAATACTTCTGTAATAgttttagagctagaaatagcaag	106
R2877--H #2	SPP381-NRg-6	gggagctgcgattggcagTGTATGGAAAGTTGAAATACgttttagagctagaaatagcaag	163
R2877--H #3	OMS1-NRg-4	gggagctgcgattggcagGAAAGATCGATGCAAGTCATgttttagagctagaaatagcaag	330
R2877--H #11	SAM50-NRg-1	gggagctgcgattggcagTTGTTACTTGCCATTATTTTgttttagagctagaaatagcaag	128
R2877--H #3	PPT2-TRg-2	gggagctgcgattggcagACTGCTTATATACATTCCACgttttagagctagaaatagcaag	544
R2877--H #6	DID4-NRg-2	gggagctgcgattggcagAAGGATGATTTCTGATTAGGgttttagagctagaaatagcaag	175
R2877--H #2	HUR1-TRg-2	gggagctgcgattggcagCGGAGATTTTATATCTAGTCgttttagagctagaaatagcaag	154
R2877--H #11	RFA2-TRg-1	gggagctgcgattggcagAACTTAAGGTGGAAGTAATGgttttagagctagaaatagcaag	113
R2877--H #12	SYS1-TRg-8	gggagctgcgattggcagCATTGTAACACTATAGGACAgttttagagctagaaatagcaag	119
R2877--H #2	YDR396W-TRg-8	gggagctgcgattggcagAGACCAAATTAATGTTTTCCgttttagagctagaaatagcaag	192
R2877--H #5	EBP2-NRg-2	gggagctgcgattggcagTCTGCTGAATAAAAATATTGgttttagagctagaaatagcaag	125
R2877--H #5	SNP1-NRg-4	gggagctgcgattggcagGGCGCATACAATGGTGCTGAgttttagagctagaaatagcaag	110
R2877--H #12	RAV1-NRg-1	gggagctgcgattggcagATGCGTCAAGCTCTTTTATTgttttagagctagaaatagcaag	65
R2877--H #9	NUM1-NRg-2	gggagctgcgattggcagACTTCTTGTCTCTTCTCTCTgttttagagctagaaatagcaag	226
R2877--H #11	MRPL4-NRg-8	gggagctgcgattggcagATTCTAGCAACCAATACAACgttttagagctagaaatagcaag	72
R2877--H #11	CBP2-TRg-4	gggagctgcgattggcagACAAATTATGCTTAAGTGAAgttttagagctagaaatagcaag	105
R2877--H #5	RPP1-TRg-1	gggagctgcgattggcagAGCGAACCTTAACAGTCTGAgttttagagctagaaatagcaag	389
R2877--H #2	MDJ1-TRg-5	gggagctgcgattggcagGGAAGTACGCTCCAAAAGAAgttttagagctagaaatagcaag	304
R2877--H #5	MTG1-NRg-2	gggagctgcgattggcagGGTCCGTGTTCTTTGATCTGgttttagagctagaaatagcaag	204
R2877--H #5	YLR101C-NRg-5	gggagctgcgattggcagTCATCCAACCGTCTCATATTgttttagagctagaaatagcaag	125
R2877--H #5	RFA3-NRg-6	gggagctgcgattggcagAAAGAACGAAGGCATTATATgttttagagctagaaatagcaag	99
R2877--H #6	SUV3-NRg-1	gggagctgcgattggcagAGTATCAAGTTTCTGCATTTgttttagagctagaaatagcaag	50
R2877--H #3	MRP4-TRg-8	gggagctgcgattggcagCCCTATTTTCCTGTTTATCTgttttagagctagaaatagcaag	6
R2877--H #9	TLG1-NRg-2	gggagctgcgattggcagTCGTAGGTTCGAATATCTCGgttttagagctagaaatagcaag	16
R2877--H #2	PHO80-NRg-5	gggagctgcgattggcagTGGCTATTTATGATGGCTTGgttttagagctagaaatagcaag	333
R2877--H #3	TOM40-NRg-1	gggagctgcgattggcagCCGAATATATCCGTCGTCGTgttttagagctagaaatagcaag	88
R2877--H #6	FOL1-TRg-1	gggagctgcgattggcagTCATCGAAAACAGAAGAACAgttttagagctagaaatagcaag	215
R2877--H #11	MAS2-NRg-1	gggagctgcgattggcagTTCTTCTAGTCCACCTGTGTgttttagagctagaaatagcaag	164
R2877--H #3	PET309-TRg-2	gggagctgcgattggcagCATGTAGTGTAAGTTAAAGTgttttagagctagaaatagcaag	15
R2877--H #2	YLR101C-TRg-5	gggagctgcgattggcagGAAACCTAATATGAGACGGTgttttagagctagaaatagcaag	172
R2877--H #2	ESA1-TRg-2	gggagctgcgattggcagGCAAAACGAATATTGCTAAAgttttagagctagaaatagcaag	187
R2877--H #9	TFC1-NRg-6	gggagctgcgattggcagCACAGCAGAGCTTAAAGATGgttttagagctagaaatagcaag	121
R2877--H #5	ATP4-TRg-1	gggagctgcgattggcagAGTTTATACTGTGCTAGGAAgttttagagctagaaatagcaag	93
R2877--H #11	PBP1-TRg-9	gggagctgcgattggcagATCATGCACTATTAGCATCCgttttagagctagaaatagcaag	125
R2877--H #3	BRF1-TRg-4	gggagctgcgattggcagTGGCCTTATTTGCTATTCTAgttttagagctagaaatagcaag	298
R2877--H #11	NPL6-NRg-1	gggagctgcgattggcagAACATGTTTAATAGTTCGAAgttttagagctagaaatagcaag	104
R2877--H #12	YDL016C-NRg-2	gggagctgcgattggcagTGCCAAATACCAAAAGGCACgttttagagctagaaatagcaag	122
R2877--H #3	RPB5-TRg-6	gggagctgcgattggcagCTCTATTCGACTCCTAACGGgttttagagctagaaatagcaag	28
R2877--H #5	MRPL32-NRg-3	gggagctgcgattggcagATTTGCTTTCTGAATGCTTGgttttagagctagaaatagcaag	114
R2877--H #11	GCD1-NRg-4	gggagctgcgattggcagGCGGGTGACCTTTCAAATAGgttttagagctagaaatagcaag	86
R2877--H #8	SEC12-TRg-1	gggagctgcgattggcagAACGTGTACAGAAACCTAGAgttttagagctagaaatagcaag	32
R2877--H #5	HPR1-NRg-1	gggagctgcgattggcagTTAATTTACTGATCAAGCTAgttttagagctagaaatagcaag	113
R2877--H #12	APC11-NRg-3	gggagctgcgattggcagGTGCGTTGCATAACTTACCAgttttagagctagaaatagcaag	108
R2877--H #2	AUR1-NRg-6	gggagctgcgattggcagCATATCATTTCTGGGAGCTGgttttagagctagaaatagcaag	240
R2877--H #6	MRPS35-NRg-3	gggagctgcgattggcagCGTTATAGTAATGTTAGCTAgttttagagctagaaatagcaag	73
R2877--H #8	YNR042W-TRg-4	gggagctgcgattggcagTAACAGTGCGATTTGAGACGgttttagagctagaaatagcaag	229
R2877--H #3	CIT1-NRg-5	gggagctgcgattggcagAGCAATCCATAACAGGGGAAgttttagagctagaaatagcaag	6
R2877--H #9	NAB2-TRg-5	gggagctgcgattggcagTTCGCTTCGCTGGTGGCAAAgttttagagctagaaatagcaag	188
R2877--H #9	YDR187C-TRg-9	gggagctgcgattggcagAGCACCGCATCCGTTACAATgttttagagctagaaatagcaag	210
R2877--H #9	BRR6-TRg-1	gggagctgcgattggcagAGCGGAAAAATTCATTACCCgttttagagctagaaatagcaag	107
R2877--H #6	ISM1-NRg-7	gggagctgcgattggcagCGGGGTAGAATTATTCACGCgttttagagctagaaatagcaag	83
R2877--H #11	GPI12-NRg-6	gggagctgcgattggcagAAACGGCGAAGCGGGAATTTgttttagagctagaaatagcaag	86
R2877--H #9	CDC53-NRg-9	gggagctgcgattggcagGTTGTAAAGTGAAGTTCTGCgttttagagctagaaatagcaag	109
R2877--H #5	YPL142C-NRg-2	gggagctgcgattggcagCTTAGAAGACGTGATTCAAGgttttagagctagaaatagcaag	349
R2877--H #12	PIF1-NRg-1	gggagctgcgattggcagCACAAAACTACTATTTCCAGgttttagagctagaaatagcaag	108
R2877--H #6	ATP10-NRg-3	gggagctgcgattggcagTCAAAAACGATTTCTAGGCAgttttagagctagaaatagcaag	186
R2877--H #11	HRP1-TRg-3	gggagctgcgattggcagGCAGCGCCGAGATTTCTTGTgttttagagctagaaatagcaag	110
R2877--H #6	AVT5-NRg-1	gggagctgcgattggcagGCATTACCTATTTACAAAGAgttttagagctagaaatagcaag	114
R2877--H #6	MRPL1-TRg-3	gggagctgcgattggcagGAACGAAATGTTTTCAACAGgttttagagctagaaatagcaag	111
R2877--H #6	UTP18-NRg-1	gggagctgcgattggcagTTCAAGAACGATACCACAACgttttagagctagaaatagcaag	136
R2877--H #12	TIP20-TRg-5	gggagctgcgattggcagAGGGCATAGCATTATATAACgttttagagctagaaatagcaag	82
R2877--H #8	RIM1-TRg-3	gggagctgcgattggcagCATCTAATACTTATTATTTGgttttagagctagaaatagcaag	97
R2877--H #5	UTP20-TRg-6	gggagctgcgattggcagCGTATGTATGTAATGTCACCgttttagagctagaaatagcaag	245
R2877--H #11	YPR099C-TRg-3	gggagctgcgattggcagAATACAAGAGGTCATATTTCgttttagagctagaaatagcaag	115
R2877--H #8	QRI5-TRg-2	gggagctgcgattggcagAATATAATATCAAGAGCGAAgttttagagctagaaatagcaag	121
R2877--H #6	ATP12-TRg-2	gggagctgcgattggcagAAAAATTAAGGTAAAGGAAAgttttagagctagaaatagcaag	62
R2877--H #12	MAM33-NRg-2	gggagctgcgattggcagGCTAAATATCCAATTCGCGTgttttagagctagaaatagcaag	164
R2877--H #11	GPI12-NRg-2	gggagctgcgattggcagAACTAGTAAACCTTCTAGAAgttttagagctagaaatagcaag	98
R2877--H #12	TFC3-NRg-1	gggagctgcgattggcagAAACGTCCTCTTCTCTCTTAgttttagagctagaaatagcaag	172
R2877--H #5	MAK11-TRg-3	gggagctgcgattggcagTTTAAGAATTGGTTTAGCCAgttttagagctagaaatagcaag	146
R2877--H #9	MIG3-TRg-3	gggagctgcgattggcagGTTCTTCAATCAGTAATACTgttttagagctagaaatagcaag	211
R2877--H #9	LSM3-NRg-3	gggagctgcgattggcagACACAGCACGGATAGCCAAAgttttagagctagaaatagcaag	128
R2877--H #3	CDC21-TRg-1	gggagctgcgattggcagTCTTTCTCAAACTTAATATTgttttagagctagaaatagcaag	55
R2877--H #3	SEC17-NRg-2	gggagctgcgattggcagTTAATCCGAGGTAATAGATTgttttagagctagaaatagcaag	23
R2877--H #11	MRPS5-TRg-2	gggagctgcgattggcagGTGATGCTTTCTTTTATTCGgttttagagctagaaatagcaag	84
R2877--H #3	FUM1-NRg-12	gggagctgcgattggcagCATTCCGAGGATCGGCTCAGgttttagagctagaaatagcaag	275
R2877--H #3	RPS13-TRg-4	gggagctgcgattggcagTTTCTGAGCGCGCAAAGTAGgttttagagctagaaatagcaag	3
R2877--H #11	QCR2-NRg-7	gggagctgcgattggcagTAGGCTAACGGATATAAGACgttttagagctagaaatagcaag	134
R2877--H #8	LSM5-NRg-1	gggagctgcgattggcagGTGAGACCATCTATCCGCCAgttttagagctagaaatagcaag	147
R2877--H #2	CDC36-TRg-2	gggagctgcgattggcagCTAGATATGCAAAAACCACAgttttagagctagaaatagcaag	57
R2877--H #2	FIP1-NRg-5	gggagctgcgattggcagAACGCTACGGTATTATGTCAgttttagagctagaaatagcaag	247
R2877--H #11	TUB4-TRg-5	gggagctgcgattggcagTGACATTCAGAAAATATCACgttttagagctagaaatagcaag	73
R2877--H #2	TFC8-NRg-7	gggagctgcgattggcagTGGGAAGTTGGATTATCTTTgttttagagctagaaatagcaag	243
R2877--H #3	ORC6-TRg-2	gggagctgcgattggcagGCAAGTGTCCAGAATATGCAgttttagagctagaaatagcaag	229
R2877--H #2	YDR053W-TRg-2	gggagctgcgattggcagTTTAGCTCTCGATAAAATGTgttttagagctagaaatagcaag	181
R2877--H #3	BCP1-NRg-1	gggagctgcgattggcagATCTAAATGATAAAATTATAgttttagagctagaaatagcaag	12
R2877--H #5	TFA1-TRg-2	gggagctgcgattggcagTAAGCGGTTCTTGCAAGATTgttttagagctagaaatagcaag	117
R2877--H #2	MED4-NRg-2	gggagctgcgattggcagTCCAGCCTACCTTACGTAGGgttttagagctagaaatagcaag	56
R2877--H #12	YJR012C-NRg-5	gggagctgcgattggcagGTTACACACCGCTACTAAGTgttttagagctagaaatagcaag	155
R2877--H #11	YDL163W-NRg-7	gggagctgcgattggcagTACCTTTTCATCAATAGATTgttttagagctagaaatagcaag	126
R2877--H #12	NAB2-NRg-2	gggagctgcgattggcagAGATGTTTTATGGAAGTATTgttttagagctagaaatagcaag	121
R2877--H #12	COP1-NRg-3	gggagctgcgattggcagGATCTGTTATTTATTCAAGTgttttagagctagaaatagcaag	107
R2877--H #5	MTR4-TRg-1	gggagctgcgattggcagCCTATATAATAATTCATTTTgttttagagctagaaatagcaag	62
R2877--H #9	GDI1-TRg-7	gggagctgcgattggcagTCCTGTGGGCTCCAAAATCTgttttagagctagaaatagcaag	150
R2877--H #6	TAF11-TRg-2	gggagctgcgattggcagGTTCTTAACCTTTTATTTCTgttttagagctagaaatagcaag	73
R2877--H #6	PRP21-NRg-3	gggagctgcgattggcagCGAAATATTTCGTTGAAGGAgttttagagctagaaatagcaag	107
[truncated: 60,713 more rows]

## Sheet: REDI Total
Index 1	Sequence	Index 2	Count
GCCGTG	GAACGTTGGCAGCGAAAAAA	AACCCT	144
GCCGTG	TGCCACCGAATTCACATTCG	AGGTCC	397
TCGTGG	TACTACTACAGTCTGAATCA	CCAGGT	131
GCCGTG	GCGGAAGATGCAATGGGTGT	AACCCT	174
TCGTGG	ATCTTCAAAGTTAACACTTA	AACCCT	64
GCCGTG	GAAAAAACCGCGCTAAGTTT	CCAGGT	80
GCCGTG	AGACCCTACTTACCCGTTCG	CCAGGT	1
GCCGTG	TCGGGCGGAATGATCGTGTA	GACTCT	1
TCGTGG	CGTCGTGAATGAAACTTATT	AGGTCC	75
TCGTGG	CAGATTGCTGGGCTTTCAGC	AGGTCC	145
TCGTGG	CGTGGCCCGCGATATGCTTC	AGGTCC	95
GCCGTG	AGGTGAAGTTGGGGAACTAA	GGATTC	140
GCCGTG	TGAAATTCATTTACTGAATG	GACTCT	62
GCCGTG	ATAAACATTACTGAAACTAT	CCAGGT	1
GCCGTG	AAAGCGAAAATCTAATCCCC	GACTCT	97
TCGTGG	AGCCACGGACACCTACTACC	AACCCT	167
GCCGTG	CATTTCGTATTCAGTGATCT	GACTCT	111
TCGTGG	GGGGTGATGATCAGAAAGTG	AACCCT	158
GCCGTG	TTTCTGCAATGTGATGCCGT	CCAGGT	126
GCCGTG	TTTCTTTTCTTTATTCATGT	AACCCT	1
GCCGTG	GCCCCAGTTTTCCGGTAGAA	GACTCT	81
GCCGTG	TTCATACTTAACTACTAGTA	CCAGGT	110
GCCGTG	GACAAGTCGGTACCCTCTTC	AACCCT	315
GCCGTG	GACGACGTCCGTTCCTTCCT	CCAGGT	157
GCCGTG	ACCTGCCATGAAATGAATTA	GACTCT	79
GCCGTG	TGCTCATCTCCAAACTGGAC	AGGTCC	1
TCGTGG	TGCCCACTTGCCTTTCGTAG	AACCCT	174
GCCGTG	ACCATTCATTCATCCATTG	CCAGGT	1
TCGTGG	TTTCAGGTTGGCCTTACCTT	CCAGGT	80
GCCGTG	TATACAATGTTCGAGAGATG	GACTCT	1
GCCGTG	TCAGAATGCAACCCGACTAC	CCAGGT	325
TCGTGG	TGCAACTTTATACACACGGC	CCAGGT	101
GCCGTG	CAACAGTGTCCATTGACTTC	GGATTC	154
GCCGTG	ATGACTGACGCTTCTCTTTA	AACCCT	241
TCGTGG	TGTATATCGGTCCTCTGTGT	CCAGGT	108
GCCGTG	TTTGCAGCCAATCAAAACTA	CCAGGT	127
GCCGTG	GAGGCCCTTTCTTCTCTGGA	GGATTC	148
TCGTGG	TTAACCCCGTGTGGTTGTTT	AGGTCC	122
GCCGTG	TACTATATTACTAAGTCATC	GGATTC	1
TCGTGG	TGAAAAGATTAAGAAACCCT	AACCCT	1
GCCGTG	TTGAAAAAAAACCAGGAATA	GGATTC	60
GCCGTG	AATCTGTTCAATTACTTTTG	GACTCT	127
GCCGTG	TCAGTTATAGGGAAAAAAAC	AGGTCC	184
GCCGTG	AAGTAACCTTCACAAGATTT	GGATTC	105
GCCGTG	GGTTGTGCTGTAGTCAGCTA	AACCCT	141
GCCGTG	TAGTCATCTCTTGATGTCAT	GACTCT	137
GCCGTG	TTTGAAATCGCTTTTGCCAA	CCAGGT	144
GCCGTG	TGCTGTAACAGGGTAAT	AACCCT	6
GCCGTG	GCACTTTGGATGGCAATTCT	GGATTC	10
GCCGTG	AGCATCGGCACAACGCTGAT	AACCCT	1
GCCGTG	GTCCTCTATTCGACTCCTAA	GGATTC	137
GCCGTG	GATAACCTTACTTTTAATTT	GGATTC	155
TCGTGG	AAAACATTAGACTTCCTCTT	CCAGGT	98
TCGTGG	AACTCATCCGAAGCAGCCAA	AGGTCC	1
TCGTGG	TTCTTCGTAGACTTGCCCAT	AACCCT	150
GCCGTG	TGATAGCAAAGTTGGAACTT	AACCCT	199
TCGTGG	TCTAATTATCTCTGATCATA	AACCCT	169
GCCGTG	AATATCACGATAGGACAAAT	CCAGGT	110
TCGTGG	GTTAAAGATGTCAAGAGGAA	AACCCT	1
GCCGTG	GCATATACACTCTTTTGCAG	GACTCT	1
GCCGTG	TAGCTTTGTGTCCTCAACGT	AACCCT	342
GCCGTG	TATGGCGTTAACTTTCGCGT	CCAGGT	184
GCCGTG	GCTAGATACGGAAGATTACA	GACTCT	66
TCGTGG	AACTTTGGCGCAAGAATGCC	CCAGGT	99
TCGTGG	ACATTTATATTCATTATAT	AGGTCC	1
GCCGTG	AAGGAAAACAACGTCAAAAT	AACCCT	8
TCGTGG	ATATAAAGAAGTTGCTGTGC	AACCCT	38
GCCGTG	ACTTTTCACCCAGGGAAAAC	CCAGGT	107
GCCGTG	TTGAAGGATATTTACATGAC	AACCCT	1
GCCGTG	CGAATGTTGCCCTAACAATA	AACCCT	1
TCGTGG	TAGGCTAACGGATATAAGAC	AACCCT	84
TCGTGG	AGGATGATCAAGGCGGCAGG	CCAGGT	217
GCCGTG	TTTACATGTAGATGTAAGTT	AGGTCC	82
GCCGTG	ATAACAAACAACGAGAAAAA	AACCCT	12
GCCGTG	ATGAAGGATCTATGGATAAG	AACCCT	397
GCCGTG	GGCAAAGCAAGCTTTATCTT	GGATTC	115
GCCGTG	TTTGTGTAGTGTTAACAATT	AGGTCC	61
GCCGTG	AATAGTAAGAAACAATAATA	GGATTC	61
GCCGTG	GTAGCAAGGCAGGTCCGTAA	GACTCT	123
TCGTGG	ACCCTGGTGCGTTGCAAAAA	AGGTCC	109
TCGTGG	TGATTTGCAGGGTGTAAAGC	AACCCT	141
TCGTGG	GTTTAATTAAGTGCCTCAAC	AACCCT	121
TCGTGG	GCACAATCACGGCTATGGCT	AACCCT	149
TCGTGG	GAGGGGGTGATTGAAGTAAA	AACCCT	126
TCGTGG	CCAGGGTGCGCGGGCACGCA	AACCCT	88
GCCGTG	ATGAAGCCATCCTCTTAAT	GACTCT	1
GCCGTG	GGTTCTTTGGGTGCGATATT	CCAGGT	98
TCGTGG	ATTTGACTACAATAATTGAA	AACCCT	59
TCGTGG	TTACCTTTCCTTATATCTTA	AACCCT	92
GCCGTG	ACGAAAGAAGTACCAAAGCC	GACTCT	184
GCCGTG	ATCAGAATAAATGCATTGAA	GACTCT	75
GCCGTG	AAACAATAGTCGTTATTCTT	AGGTCC	182
GCCGTG	TTATTTAGGAATTCTTACTC	GACTCT	76
GCCGTG	GCCTCAGATTGGAAAGTCCG	AACCCT	103
GCCGTG	TCGACTATCCGAAGATGATT	GACTCT	107
TCGTGG	AATCGAGAAGTCATAAAATC	AGGTCC	91
GCCGTG	GTCTGGAGAGTGGGCTTAGC	GGATTC	4
TCGTGG	TTTATACCTCAGCATTAGTA	AACCCT	31
GCCGTG	AATGGTTGATCCTTCTCTCC	GACTCT	110
GCCGTG	AGCCGAGAATGACGACGGTC	CCAGGT	1
TCGTGG	TTTAATGAGCATCCTGTAAT	AACCCT	105
TCGTGG	CATAAGCTACGTATGTTGTA	AGGTCC	161
TCGTGG	TCCCTGTTCGGTGCGTTGAT	AGGTCC	1
GCCGTG	ATAATCTTTGCACCATATAA	CCAGGT	59
TCGTGG	TATATGTTCTCTACCAAAAT	AGGTCC	1
TCGTGG	GTGAAGGGGTAGAAGCGCAC	CCAGGT	75
GCCGTG	CATGAGCCTTTACTACTTCT	AGGTCC	1
GCCGTG	CATGTCTACCGCTACATAC	AGGTCC	1
TCGTGG	TGGTGGGTGATAATTATGAC	AACCCT	1
GCCGTG	AAACTACCCGGCTAGAAATC	GGATTC	87
TCGTGG	TTAATAGCATATCCTAAAAG	AGGTCC	85
TCGTGG	AATAACCAAGCAGCACGAAA	CCAGGT	131
TCGTGG	GATGTGCTCGATAAATAATT	CCAGGT	58
TCGTGG	AAGATGTATAGGGCATAGTG	CCAGGT	111
GCCGTG	TGATGAGGACACCGGCTCTG	AGGTCC	2
TCGTGG	AAGAAATAAAAAGACTGAAA	AACCCT	59
TCGTGG	TGACATTGCACCCGGGTAAG	AGGTCC	172
GCCGTG	TATTAGCATAAACGAGCAGC	CCAGGT	151
GCCGTG	TAACTAAAGGAATTGCTTCA	AACCCT	206
GCCGTG	AGTGTCTGACCTAAAGCCCG	AGGTCC	31
GCCGTG	CTTTGCGTCCTCAGAAGAC	CCAGGT	158
GCCGTG	GGCGGCCTTTCCGAGCGGTA	CCAGGT	137
TCGTGG	AAATCTAGAGTTAGTATTGG	CCAGGT	145
TCGTGG	GAAAAATTTGCGATGAGCTT	AGGTCC	105
GCCGTG	TCAACCTGGCCACGAACGTG	GGATTC	145
TCGTGG	TCAAAGTTTTCTCTTCCAAA	CCAGGT	109
GCCGTG	CGTTATAGTAATGTTAGCTA	AGGTCC	112
TCGTGG	TGAAGTATAATTGTTTTATA	AACCCT	2
GCCGTG	CGACAAATATACAGTTCACA	AACCCT	1
GCCGTG	CATTCGGACCAAACATATGA	GGATTC	1
GCCGTG	AAAATTTGCTGTCTTCTGTA	CCAGGT	2
TCGTGG	TTCTGTAGAAGGTGTTTCCT	CCAGGT	93
GCCGTG	ACTTCCGATCGCGGGCGTAT	GACTCT	128
GCCGTG	TTCCAACGATCTTATCTAGG	AGGTCC	288
GCCGTG	GAAAAAAATCCTGCCTAATA	GGATTC	59
GCCGTG	GTGGTTGAAAAACCCGTGAA	GACTCT	1
GCCGTG	AAAGAGTCTCGGAGGCGGTA	AACCCT	186
GCCGTG	GGCCTTGTTAAAGCCTTCGC	AACCCT	99
GCCGTG	CCCGTTTCTTTTCGCGAGGA	GGATTC	197
TCGTGG	TTATACCAATTATGCAAATT	AACCCT	242
TCGTGG	GCTAGGACATACTTCGAGAT	CCAGGT	144
GCCGTG	TTCCGGGTAGCGAATCAAGG	CCAGGT	119
GCCGTG	ACTTTTAGTTATCTCTGTAA	GACTCT	69
GCCGTG	TTCTTCCTTATTCCTGCCTC	AACCCT	204
GCCGTG	TTTTGTATCTCAAAGCGGAC	AGGTCC	4
GCCGTG	TTAGTGGCATTAAACAGATT	AACCCT	10
GCCGTG	AAGCCATACGGCATATTATC	CCAGGT	74
GCCGTG	TGTGCCACAATTTCAACTTC	CCAGGT	1
TCGTGG	GGATATTTAGCACAACAATC	CCAGGT	13
TCGTGG	CAATACAAATACCTCTGGTA	CCAGGT	22
GCCGTG	AGGGATTAACAATACGGTAA	AACCCT	19
GCCGTG	TTGCCAGAAAAAGAAACGGC	AACCCT	39
GCCGTG	GAGTAATCTGTGAACTATCA	GACTCT	1
GCCGTG	AAGCTGAAAAATAGATGTGA	CCAGGT	113
GCCGTG	CGAACATAACGAGTCAAGCA	AGGTCC	144
GCCGTG	AGTCATTACAGTAGCCCTGT	AGGTCC	231
GCCGTG	AAAAGGCGTAAAAGTCGTGA	CCAGGT	1
TCGTGG	GGTTGCATGAATAAAAATTC	AACCCT	128
GCCGTG	GGAAAAATATCAAAAGTACG	CCAGGT	105
GCCGTG	GAGACAGCGAGAAATACTGG	GGATTC	134
GCCGTG	GACATTTATATATACAAGCC	CCAGGT	86
TCGTGG	CATCCGTAACCCGCCCGAAA	AACCCT	86
GCCGTG	ATAGTACACCAACGTAAATC	AACCCT	1
TCGTGG	AAGATAGGATAATTGACGAT	AGGTCC	107
TCGTGG	AAAGACAGCTCCTAAAAATT	AACCCT	92
GCCGTG	CGGCTTGCCTCACTGCGTTG	CCAGGT	131
GCCGTG	ACAACAGCTTAAAAGCTTTT	AGGTCC	268
TCGTGG	CTTAAGAAAGATTCGTCCAT	AGGTCC	67
TCGTGG	TGGTTGTGAACTGCAGCAAG	AGGTCC	129
GCCGTG	TCAAAACGATGAGATGACTC	GGATTC	144
GCCGTG	TTTGTCTGTCACCGCGTACG	GGATTC	177
GCCGTG	TCCGCATTTATCGCGGCTTA	GGATTC	111
TCGTGG	AGTCTCTAATTTATAACCAC	AACCCT	157
GCCGTG	AGTATCATTTCCCCCGGTGT	GGATTC	1
GCCGTG	CGAGGATCGGCTCAGGGGAG	GGATTC	165
GCCGTG	AAGAAAAGGGCTCAAATTCG	GACTCT	218
TCGTGG	TGTTGATTATACTAATCGGA	CCAGGT	115
GCCGTG	ACACCCTTACCATTGGTGAC	AACCCT	1
GCCGTG	TCGAGATTTCTTGCGTGCTG	GACTCT	96
GCCGTG	TACAGATATCCTGTTTTCCC	CCAGGT	109
GCCGTG	AGGAGTTTCTCTGCATTTAC	GGATTC	182
TCGTGG	AACACAGCAGAGCTTAAAGA	AGGTCC	134
GCCGTG	ACATCACAGAGACTGAATAC	GACTCT	141
TCGTGG	TCGCTGTCAAATGGGAGGAG	AACCCT	223
TCGTGG	AGTCATCACTGATCTTCCCA	CCAGGT	144
GCCGTG	CATGTACCACGAATGCATGCTTCT	AACCCT	1
GCCGTG	GAGTATACATTAACGATGGC	CCAGGT	127
GCCGTG	TTACTGAAAATACATAGAGT	GACTCT	85
GCCGTG	ATTACCCATAGCTATAGAGA	GGATTC	96
GCCGTG	ACGATTTCGGCTGTATTACC	GGATTC	1
TCGTGG	CGCGTCGTAAATCATGATCA	CCAGGT	131
TCGTGG	CCTGTAACCACGCCCTCAAA	AGGTCC	1
GCCGTG	AGAGAAGCGTCAGTCATAAA	AGGTCC	80
TCGTGG	CCATCCAAAAATTGTATAGA	AGGTCC	77
GCCGTG	TCATCCATATGAGGAGAACG	AGGTCC	180
TCGTGG	ATTTATGCGAGGTAAAATTC	CCAGGT	76
TCGTGG	AGTAACCTGAAATTCGCCCA	AACCCT	121
GCCGTG	TTATAGGCCATCGAAGATAA	GGATTC	110
TCGTGG	TTGTGCAGAGTTTCACATTA	AACCCT	111
GCCGTG	GCTTATGTCAGTTTTGGATC	AGGTCC	1
TCGTGG	TGCACCTTAAGAACACCCGT	AACCCT	305
TCGTGG	CAAGCTTATTATAGCACCGT	CCAGGT	84
GCCGTG	GTGCGGTATTCTTCCAAAGA	GACTCT	146
TCGTGG	TTTCTCGCAGCCAGGATAGG	CCAGGT	1
GCCGTG	CAGTACCAATACCAGTCCCT	AACCCT	252
TCGTGG	AATTCAAGCCTTATATACAC	CCAGGT	1
GCCGTG	CAAGTTATAGCTTCTTCATC	AACCCT	323
GCCGTG	CTTAATTCTTGATATCTTTC	GACTCT	60
GCCGTG	TACGGAAATTATTTCTCAAT	CCAGGT	140
TCGTGG	CCAAGAAGTTTTCCTTACAT	CCAGGT	81
GCCGTG	GTTTTAATCCTTCATTTTGA	GACTCT	126
GCCGTG	GAGTGAAGAATAGAGATTGC	GGATTC	1
GCCGTG	GCAAAATATTTCAATAGTGA	CCAGGT	83
TCGTGG	GTGACCTAGGCGACGCCACA	AACCCT	8
GCCGTG	TACTGCAAGACTGTTAATTA	AGGTCC	205
GCCGTG	TGTATCTGTTCACGTACAAG	GACTCT	1
TCGTGG	CCACCAATTACATTGGCGAA	AACCCT	197
GCCGTG	AGATATTTCCCATTTCAAAA	GGATTC	114
TCGTGG	AAAAGAAACGCGATAATTAT	CCAGGT	79
TCGTGG	CTTGCACAAACGTGATAGCA	AGGTCC	112
TCGTGG	TCTCAAATTGGGTGGAAAAG	CCAGGT	5
GCCGTG	TCTTCTGTTCATCTCCAAAC	AGGTCC	236
TCGTGG	CTTATAGAACAAGAGTTATA	CCAGGT	1
TCGTGG	TCTTGGCTACTCACTCATGA	CCAGGT	96
TCGTGG	TGAACGTTGGCAGCGAAAAA	AACCCT	72
GCCGTG	GTGTTGGTTGACATTTAATA	AACCCT	148
GCCGTG	CATGTAGACTTCTTCTTAGC	GGATTC	103
TCGTGG	CATTGCGACTGAGAAGAGAG	CCAGGT	137
GCCGTG	TTGTAATATCAGTAACAGTT	AACCCT	3
GCCGTG	TTTGTTGTTCCGCGACTACC	AGGTCC	231
GCCGTG	GTTGTAAAGTGAAGTTCTGC	AACCCT	186
TCGTGG	TATGGGATACATAAATGTAT	CCAGGT	74
GCCGTG	CAGTTTACTTCCTCCATCGG	AGGTCC	98
GCCGTG	TCTACCTCAATCATCATCGCG	AACCCT	18
TCGTGG	GCGTTGTACGAACAGCGCGG	AACCCT	153
GCCGTG	AAGTTAGTTCGAGTTCTTAA	GGATTC	1
TCGTGG	TGACACAAGGGGTACATTCC	AACCCT	221
GCCGTG	TATACTGTTTAATTGCAATC	AGGTCC	248
TCGTGG	ATTGCGAAGCGAAACGTATC	AGGTCC	1
TCGTGG	GAAGGAAAACAAGCAAAACA	CCAGGT	112
TCGTGG	CATTACGCAAAGAGTGATTA	AACCCT	1
GCCGTG	TCGAGGTCAGTTTTGGGTTT	AGGTCC	1
TCGTGG	TCCTCGGCCGTAACACCTGG	AACCCT	196
TCGTGG	ATATCGAACGATTTAATCGT	CCAGGT	114
TCGTGG	TACGTAATCTTATGCATGTA	AGGTCC	123
TCGTGG	ATGTATTTCTACTTGAAGTT	CCAGGT	75
GCCGTG	TACCACTGCCCATGGGAGAA	CCAGGT	141
TCGTGG	GTCTGTCACCGCGTACGAGG	AGGTCC	114
GCCGTG	GTGGCGGATCTTCTCAATGC	AACCCT	203
GCCGTG	ACGAGCTTCTATGGCCAAGT	GACTCT	85
TCGTGG	ATTGCATCTTCCGCTATTAG	AGGTCC	130
GCCGTG	ATATAATCGAAACTAATGGA	GACTCT	92
TCGTGG	AGTATGGCAGAAACGGTGGG	AGGTCC	117
GCCGTG	ATCGGTAGATAAAGAAACTG	AACCCT	72
GCCGTG	AACGTCTTCAATAAAAGTGC	CCAGGT	170
TCGTGG	CAAATATTGAATCCTTGTGA	AGGTCC	136
GCCGTG	TTCCGCAAGTGCTTTTGGAG	GGATTC	88
TCGTGG	GAAAAATAAAAAAAAGTGAT	AACCCT	91
GCCGTG	CTGTCACGTGACTGTGCGGC	GACTCT	102
GCCGTG	CCCATCATCGAGTGATCACT	GACTCT	81
TCGTGG	TTTCAAACTGATCACGTGAA	AGGTCC	137
TCGTGG	ATACCTGCATTATCCTTACC	AGGTCC	140
GCCGTG	GCAAACTTGAATAGTCAGCT	AGGTCC	169
TCGTGG	AAAACAATACGCGAAAGAGA	CCAGGT	93
GCCGTG	TTGATTCAATATGGTCGACC	AGGTCC	217
GCCGTG	ATATCCTTTCCTTATACATT	GACTCT	1
GCCGTG	TCCCCATCCTTTTGTTTCCT	AGGTCC	1
GCCGTG	TATCGTCATCGCAGACGCTA	GACTCT	93
GCCGTG	CTGGAATGGGGAGGAGCATT	GGATTC	2
GCCGTG	TGTGTATTCGTTATCTTAAG	AACCCT	289
TCGTGG	AAAGAATGTATCGTTATGCA	AACCCT	1
TCGTGG	ACATATAAGTATACGCAGAT	AACCCT	1
TCGTGG	GCATTTAGCAAGGAAAAAAT	AGGTCC	102
TCGTGG	CCCTTGATGATGCTTTGTTT	CCAGGT	170
GCCGTG	CGCCATCCAAGCTTATGCTA	CCAGGT	1
TCGTGG	TCGGTGAGGTATGACACTTT	AGGTCC	91
TCGTGG	TGAGATGAGATCGCTAGATA	CCAGGT	100
GCCGTG	GTTCTTTGGGTGCGATATTA	CCAGGT	117
GCCGTG	AGATTTATCGATATAAATTT	AGGTCC	185
GCCGTG	AAGCCATACGGCATATTATC	GACTCT	44
GCCGTG	GTAATTGTACTGACAATTTT	GGATTC	142
GCCGTG	ATCTTCTTTATTGAGACTAG	CCAGGT	117
GCCGTG	ACCTCATCTACATCCTCATC	AGGTCC	1
TCGTGG	CTACGCGAGGTGGAAAGTTA	CCAGGT	111
GCCGTG	ATCAACAAATGCAAACAAGG	CCAGGT	136
GCCGTG	TCACAATATTCAAGAGTTGA	CCAGGT	141
TCGTGG	TCTTTTAGCCTTTTAAACCC	AACCCT	1
GCCGTG	GTAGTTCATGTATTTATCTT	GACTCT	93
GCCGTG	TTCTAAATCAACGTGTTCCC	CCAGGT	318
GCCGTG	CGTTATTTAGCAATCTTACC	AACCCT	127
GCCGTG	GGTGGCGAAAAGACGAGCAA	GACTCT	83
GCCGTG	GATATTCTATTAATCTTCTG	CCAGGT	75
GCCGTG	TTAACATTATCTGAGGCTG	AGGTCC	1
TCGTGG	CGTACTCTCAAAAAACCCAG	CCAGGT	132
TCGTGG	CTTATCACGTGTCACGTGTG	AGGTCC	1
GCCGTG	TGAATGATGGTCCCAGGCTT	AACCCT	235
GCCGTG	TTTAGGTCAGACACTGGTTT	AGGTCC	338
TCGTGG	TTGTCTGGAAGTATAATTGG	AACCCT	231
GCCGTG	ACCTCAAGCGACCCTACATG	GGATTC	1
GCCGTG	GCAGGTACCTAGATGTAATT	CCAGGT	88
TCGTGG	CAATAATGCATGCTTCTTGG	AACCCT	173
TCGTGG	AACATTGAAGTTCTTTCCAT	AGGTCC	162
GCCGTG	TTAGCAGTCTGGCTAAAAAG	AACCCT	477
GCCGTG	TACTTCTTCTTAAAACAATT	GGATTC	40
TCGTGG	CACAATCCGATGCGCTTAAA	CCAGGT	117
GCCGTG	ATCGAACCAGATTTCTAGCC	GACTCT	226
TCGTGG	CTAAGAAAATCGCCAAAACG	AACCCT	123
TCGTGG	AAATCACTAAGCCAGCACAA	AGGTCC	90
GCCGTG	TGTCTCTGGATCGTGTAGAT	GGATTC	220
TCGTGG	ATATGTATGTGTTTATACGT	CCAGGT	100
GCCGTG	TGATGAAATGCCTGCTTTGA	GACTCT	150
TCGTGG	AAACAAAATTTCCATACGAA	CCAGGT	1
GCCGTG	ATTCTATAAAATGTTCAATG	CCAGGT	69
GCCGTG	TATTCCTCGCGATGAGATTG	AGGTCC	1
GCCGTG	AAAAACATGTGCAATAGCTA	CCAGGT	1
GCCGTG	TATGATAGATTCGTGGTTGG	AACCCT	1
GCCGTG	AAAATTTCAAGAATATGGTT	CCAGGT	72
GCCGTG	ATCCGAAATAACTCAGTAGA	GACTCT	160
TCGTGG	GAGTATGTGCTAATCCTTAA	AACCCT	78
TCGTGG	TGTTCCCTAGTTGGCTTTCT	CCAGGT	186
GCCGTG	TGAATAGAGACTGACATATA	GGATTC	40
TCGTGG	GATGAGCAGAGTTAAGAGAC	AACCCT	1
GCCGTG	AGGATGAAGCGGTATGGAAG	GGATTC	1
TCGTGG	AAGGATCTATGCTAATTGGG	AGGTCC	106
TCGTGG	TTTCTTTGACGTAAACTTTA	CCAGGT	90
TCGTGG	CTATGTCACCCGGTATTAAT	AGGTCC	124
TCGTGG	CTACTAGTCGTATTACCCGT	CCAGGT	130
GCCGTG	CGATGTTCGTCGATAGTGAC	GGATTC	120
TCGTGG	CAAGAAGACACCAAAGGCAG	AGGTCC	204
GCCGTG	ACCATTTTATTCATCCATTG	GGATTC	1
TCGTGG	TGGATAGATCTGCAGAGCCA	CCAGGT	1
GCCGTG	ACATATGATCAACTCAAGGT	GGATTC	98
TCGTGG	ATTCGAAACCTAATATGAGA	AGGTCC	62
TCGTGG	ATAAAGCCGGCTGGTCGTCG	AGGTCC	129
GCCGTG	GATCTTGTCCCATTCCAAGG	AGGTCC	184
TCGTGG	TATATCACGAGATGAGCATA	AGGTCC	126
GCCGTG	ATTTTCCAATAAGAGGGTAA	GGATTC	3
GCCGTG	AGTTGTATTTAGGCTTTACC	AACCCT	10
TCGTGG	AACGTTTGGCAAACAATTAC	CCAGGT	103
GCCGTG	TAGTCAGAATACTAACCCTA	AGGTCC	1
TCGTGG	TTGGCTTTCGGGAAGCAAAG	CCAGGT	122
TCGTGG	CACTCGCGTGCGGCGGTGTG	AACCCT	157
TCGTGG	CCATTGTTCAAAAAGAGGGA	AACCCT	129
GCCGTG	TTGTCAAATAGTTATTGTAA	GGATTC	109
GCCGTG	TGCCAGCTTCATTCGTTATA	GGATTC	1
TCGTGG	GTGAAAAATTTTGCGATAGG	AACCCT	144
TCGTGG	CCCTTGATGATGCTTTGTTT	AACCCT	164
GCCGTG	TTCTCACTTGTTACCCGGCG	GGATTC	1
GCCGTG	ATGACCTAGGAAATAAACAA	GACTCT	126
GCCGTG	TTGGTTGTGCTGTGCAAGAG	GGATTC	143
TCGTGG	TCGACTAATTTCATGACAGT	CCAGGT	270
TCGTGG	GCTAGATACGGAAGATTACA	AGGTCC	100
TCGTGG	CCAGAACCTTCGGCAGTTCT	AGGTCC	1
TCGTGG	TATTACCCGGGCAGTATACG	CCAGGT	132
GCCGTG	TGAGCAGTCTTGAAATCGCA	CCAGGT	162
TCGTGG	CACAGCTTCTACGGGAAAAT	CCAGGT	77
TCGTGG	CATCGCAACAAAAATTCAAT	AGGTCC	86
TCGTGG	ACACGGGGGGTGAGAAGGGC	AGGTCC	113
GCCGTG	ATTACTTTCACAGCTCGACT	AACCCT	1
GCCGTG	AAAATGTTTAAGCCCTTGTT	AACCCT	33
TCGTGG	GTTGTGACTTTTGACGCGTT	AGGTCC	123
TCGTGG	CACTCCGATGGCTACTACAC	AACCCT	156
GCCGTG	TAACGCTAGAAACTAAAGAA	GACTCT	100
TCGTGG	AGCTACTTTTACCCGACTAA	AGGTCC	1
GCCGTG	CTATGATCGCGGCTGCGTGC	GACTCT	1
TCGTGG	TAGTGATCGGTAGCCTCATC	AACCCT	1
GCCGTG	AAGGCATACAAAACAATTAA	AGGTCC	130
GCCGTG	TTCACCCGGCGCGGCACCCG	CCAGGT	115
GCCGTG	ATTCTGCGCTTCTTCTCCTT	GACTCT	120
GCCGTG	GTTGCTGTGGTAGTACGTTG	AACCCT	278
GCCGTG	ATGTTTATAACCAAGACGTT	AACCCT	212
GCCGTG	TTATAAAGCAGTTCTTAAAT	CCAGGT	2
GCCGTG	CCACCGGATTCCGTTGCGAG	GGATTC	52
TCGTGG	GATGAGCGGAGATAAGAGAC	AGGTCC	1
TCGTGG	TCTACCTCAATCTCATCGCG	AACCCT	175
GCCGTG	AATATTCACCTGCGATGAGC	GGATTC	40
GCCGTG	ATTTACGTAACGCGGGGATG	GACTCT	159
GCCGTG	CGAAACTGAAGGTGGAACGC	CCAGGT	1
TCGTGG	GCTTTCCTTGACGTAGTTC	CCAGGT	1
GCCGTG	ATGAGGAACAATTTTCGAGC	GACTCT	135
GCCGTG	ATAAAAGAGGAAAAGGGCAG	GGATTC	74
TCGTGG	ATCGGTAGATAAAGAAACTG	CCAGGT	90
TCGTGG	AGCAGCCTTATCATGTCACA	AACCCT	1
TCGTGG	TCATGCTGCTAAATGACGGA	CCAGGT	1
TCGTGG	GTGGAACACGACGATCAACG	CCAGGT	100
GCCGTG	TGCAAGCGCGATGACGAGCA	AACCCT	224
GCCGTG	TATACTCAGGAAACGTCACT	AACCCT	44
TCGTGG	TGACACAAGGGGTACATTCC	CCAGGT	145
TCGTGG	AAGATACCATTAACGGGTAA	AACCCT	1
TCGTGG	GCTATCATAATCCACACTGA	AACCCT	1
GCCGTG	ACACGTCGAGAAGCAGGAAG	CCAGGT	229
GCCGTG	ACCTTAAACTATTTATTTAG	GACTCT	93
TCGTGG	GAGTAAAGACGCAACGGTCA	AGGTCC	117
TCGTGG	TTACTGAAAATACATAGAGT	AGGTCC	90
GCCGTG	GTATTCTACAACGAAATAAC	GACTCT	1
TCGTGG	TTGTCATGATAAACACGTAC	AGGTCC	206
GCCGTG	TTAAATGCAACCTAAGCCTT	AACCCT	256
GCCGTG	GCTTCATTTGCAGCGATAAG	GGATTC	1
TCGTGG	GACCACCACAGCTGCAACTA	AGGTCC	1
GCCGTG	TTGGTATATTACTATTCAGC	GGATTC	134
TCGTGG	CATTAATTCTCCCTTACAAG	CCAGGT	149
GCCGTG	TGACATTGCACCCGGGTAAG	GACTCT	154
GCCGTG	TAGCTTATATACATAAGCCG	GACTCT	128
GCCGTG	TTTCAGTTACAATTCCTCAC	AGGTCC	1
GCCGTG	TAGAAGATATACCTTTTGTG	GACTCT	88
GCCGTG	ACGGCCCGGCCCGGGTCGTG	CCAGGT	84
GCCGTG	TAAACCGGAAAAAGGGTTAC	AACCCT	1
GCCGTG	ACTATCCATGCTTTAGGCAG	CCAGGT	135
TCGTGG	GCTGCGTATTTGATGGCCAT	AACCCT	1
TCGTGG	TAGTCGTTAATTTCATTTCG	AACCCT	1
GCCGTG	CAAGATAATTGATTGTCAAT	GGATTC	194
GCCGTG	TATTCAGCTATATGTTGATC	AGGTCC	164
TCGTGG	TATAGTTGTTAATTTGGGTC	CCAGGT	1
GCCGTG	TCATAATCTAAATCTAAAGA	GGATTC	73
GCCGTG	GACGACGGTCCGGTAGAAGG	CCAGGT	150
GCCGTG	CAGCAAGGATGCAGAAGAGA	AACCCT	2
GCCGTG	CGCTTGGTTTATCTCCATGT	GACTCT	78
TCGTGG	TATTTTCTACCACTTCAAA	CCAGGT	105
TCGTGG	TCATAATATCTGGACACTTT	AGGTCC	127
TCGTGG	AGCTTATTATAGCACCGTCG	AACCCT	140
GCCGTG	TCTTGCCATCCGTGTACGCT	GACTCT	110
GCCGTG	TACATAGTGATGCTCGAATA	GGATTC	1
GCCGTG	TATTACTGTGATTTGTCTTC	GGATTC	180
GCCGTG	TAGTCGATAATTTCATTTCG	GGATTC	123
GCCGTG	GACTCATTATTGTTATCCTT	GACTCT	104
GCCGTG	TACCACTGGAGCTTGCATTG	AGGTCC	248
GCCGTG	ATCACGGTTCGAATTAATTT	AACCCT	49
TCGTGG	TATTCCGCTTATGTATCTTA	AACCCT	32
GCCGTG	TGATACCAACTCTATCAGAA	AACCCT	440
GCCGTG	GGAAAATGAACTGCACACAG	AGGTCC	313
GCCGTG	CTAGTTCTCTCTTGTTTCGT	CCAGGT	1
GCCGTG	GCCATTAGATGATTCCTCAA	GACTCT	1
GCCGTG	GCATTATCCATGACATGACA	AGGTCC	215
TCGTGG	AGTGACAATAAACTCTCTAA	CCAGGT	103
TCGTGG	ACAAGCGAAGTCATCAAGTA	CCAGGT	1
GCCGTG	TGAAAGCCCTATTTTGTGTA	GACTCT	81
GCCGTG	GATATATTAGCTGTCTT	GGATTC	50
TCGTGG	CGGCCCTCGTATAAGCCGCA	CCAGGT	158
GCCGTG	GTGTTTCGTGACATCATTGA	AGGTCC	258
TCGTGG	CCGCAGTAATAGGCTTGCAA	CCAGGT	95
TCGTGG	GAGTATTTACGTTGGTAACG	AGGTCC	1
GCCGTG	CTTTAAATTCTTTGGCACGT	CCAGGT	62
TCGTGG	TATAAGAAAGGATCAAAATT	CCAGGT	62
GCCGTG	TAAAATTGTTAAAGAACTCG	GACTCT	88
TCGTGG	GTTGTCTTCATCATTTGAGA	AACCCT	172
GCCGTG	AGATTGTGCATTCATTAGTT	GACTCT	148
GCCGTG	TGTTGATATTACGATGAGAC	CCAGGT	1
TCGTGG	GTCATACCCTCAGATTTCAT	AGGTCC	72
TCGTGG	ATATAGAGATGTCGAATACT	AACCCT	92
GCCGTG	CAAGAGATTTGGCTACGCCA	GGATTC	113
TCGTGG	ATAAATGCAATTCATTAAGT	CCAGGT	75
GCCGTG	GATGCATTTTAGCGTTTCTG	CCAGGT	117
GCCGTG	AAATATTGATTTCTCTGCCA	AGGTCC	100
GCCGTG	GCTTTATCCACCTTGTTATT	GACTCT	93
GCCGTG	GGTGAGTTTGAACATCGTCG	GACTCT	126
TCGTGG	GTGGGCTGTTCTGTGGAAAA	CCAGGT	1
TCGTGG	AATGGAAAAAGATAAAAATA	AGGTCC	55
TCGTGG	GTTTCGCCAATAGATCTATA	AACCCT	15
TCGTGG	ATGAAAAATTTGACATCGCA	AGGTCC	89
TCGTGG	AATTAAATTATAATCCGTTG	AACCCT	1
TCGTGG	TGACAATCTAAGTATTTCTG	AACCCT	189
GCCGTG	ATTAACTTGGATAGTGACGT	GGATTC	236
GCCGTG	TTTTGGCGTTACAATAAGAA	CCAGGT	1
TCGTGG	TGATCTTCAAAGAGCTAAAA	CCAGGT	76
GCCGTG	TCATACTTAACCACTTCATC	GACTCT	143
GCCGTG	TGAAGTGAGGCTTTGAGATT	CCAGGT	1
GCCGTG	TACATCAGGCTCCACAGGAC	GGATTC	300
TCGTGG	AAAGACAGCTCCTAAAAATT	CCAGGT	65
TCGTGG	CCATCTGACAATTCAAGGCA	AGGTCC	136
GCCGTG	TTATGGATTGCTAGTCCTAA	AACCCT	1
GCCGTG	TTTACCGGCTTGACCTTAAA	CCAGGT	83
GCCGTG	AGCAGCTTTGAAGTTAGAAA	AACCCT	127
TCGTGG	AACAAATAGGAATGGAATCA	AACCCT	30
GCCGTG	AAACTTACGTACTTTTATAC	GGATTC	93
TCGTGG	CATACTCTCAAAAAACCCAG	AGGTCC	1
GCCGTG	CATAAAACATCTACATAAAT	GGATTC	1
GCCGTG	TGCTAGCGAATTCTGGTCGT	AGGTCC	1
TCGTGG	AGATGTTAGTACGTTGGGTT	CCAGGT	144
GCCGTG	TGAAAACCTTAGGAAAGGCT	AGGTCC	312
GCCGTG	AAGTTTGACTCTGCTCGCGG	AGGTCC	146
GCCGTG	TCAGCATTAGGAAGATGAGT	GGATTC	34
GCCGTG	AAGAACTTTACGTTCACTGT	AGGTCC	235
GCCGTG	AAAACAATACGCGAAAGAGA	CCAGGT	97
GCCGTG	GCTTGTGGGACTACGTCACC	CCAGGT	1
GCCGTG	GTCGCAACGGGTAGCTGGGC	AACCCT	1
GCCGTG	ATATAAAGATGGAAACAAGA	AACCCT	1
GCCGTG	ACCAACCTAAAGAGCAAAGC	GGATTC	1
GCCGTG	ATGTCACAACATTGTAATTC	CCAGGT	177
TCGTGG	TAGAGAATACATCCACTGTC	AACCCT	241
TCGTGG	CCTTTCGCCAATGTAATTGG	AGGTCC	158
GCCGTG	ATAAAGCTGGCTGGTCGTCG	CCAGGT	1
GCCGTG	ACGGGAGTGACGCGTAAAAT	AACCCT	18
GCCGTG	ACAAATTTGGCTGTTATGAC	CCAGGT	1
GCCGTG	CAGACTGGGGCCTGCCTGTA	AGGTCC	14
TCGTGG	ATACAAATAATATATTATGA	AGGTCC	81
GCCGTG	AGAACATATTACCCTTCTTT	AGGTCC	67
TCGTGG	TCGGATTACTTCCGTACTGC	AGGTCC	79
GCCGTG	AACGTTTCCCGCCTCGTACG	GGATTC	1
GCCGTG	ATTACCCGTCATAGATATAC	CCAGGT	87
TCGTGG	GGACCGTATTGTGACTCTCC	CCAGGT	88
GCCGTG	TGAGAGGATGGTAAAGCAAG	GACTCT	200
GCCGTG	AAAGAGTCTCGGAGGCGGTA	CCAGGT	130
TCGTGG	TTTCCATAAAGAGCACGTGC	AACCCT	144
TCGTGG	CTAATAGCAACCGTACTCAT	CCAGGT	111
GCCGTG	AGAAGTGATTTATTTTGGTC	AGGTCC	192
TCGTGG	CGTCGTAGTGAATGACACAA	AACCCT	6
TCGTGG	GCAAGAGGAAGTGTTAATTC	AACCCT	1
TCGTGG	AATCAATGCTTTGGTATATT	AACCCT	146
TCGTGG	TGGGGTGAATGACTAGAAAC	CCAGGT	101
GCCGTG	CTGAGTTTAAAGAACTTGCG	GACTCT	89
TCGTGG	TGAAAAGTAGGCCTAGTTGA	AGGTCC	157
GCCGTG	TTCATAAAGGAAAGGGAAAG	GGATTC	90
GCCGTG	TATCCTTAATCATGTTCAAC	CCAGGT	1
TCGTGG	TCCAAATAGTATATATCTCC	AACCCT	126
TCGTGG	TATGTATTAATCTTCCTATG	CCAGGT	147
TCGTGG	ATTGTCTTTAATTGAAACTT	AGGTCC	173
GCCGTG	TGAATGTCTTGGCCCTCGAT	GGATTC	120
GCCGTG	CATATAAGTATACGCAAATG	GGATTC	204
TCGTGG	TATGCTAAACGAATAACTCG	AGGTCC	1
GCCGTG	GAGTGAATGCCGAGAAGGGG	CCAGGT	104
GCCGTG	TACTCTCTTTGTGAAAAGGG	GGATTC	108
TCGTGG	TGCTCAGATGTTATAAGGGA	AACCCT	1
GCCGTG	TGTTATGTGATATAATGAGC	GACTCT	1
GCCGTG	AATATTCACCTGCGATGAGC	GACTCT	116
GCCGTG	AAATCATTCATATACTCTAA	AGGTCC	158
GCCGTG	CGTGGCTGGTAAATTGAAGG	AACCCT	1
GCCGTG	TTCAAGAACGATACCACAAC	AGGTCC	39
TCGTGG	CTTGAAAAAGTGTTTGATGC	AACCCT	185
TCGTGG	TTGTACGAACTGCAGTAAAT	AGGTCC	120
TCGTGG	CACGTTGTAAATTCACCAAG	AGGTCC	94
GCCGTG	TCACTGCACACGATAAATAA	AACCCT	1
GCCGTG	TGTTGAAACGGATCAAAGTT	GACTCT	107
GCCGTG	TAGAAGTGATATATTTTGGT	AACCCT	1
GCCGTG	CGTGTTATAGTAGTAGTAAA	GACTCT	1
TCGTGG	ATATTTCAGTCATCGGACAA	CCAGGT	79
GCCGTG	AACGTAGGACCGCATTGAAC	GGATTC	227
TCGTGG	CCATGAGACCAAGGAAGGAA	AGGTCC	1
GCCGTG	TATTACTGTGATTTGTCTTC	AACCCT	27
TCGTGG	AATGCATGAACTTCCGATCG	CCAGGT	123
TCGTGG	ATAATATGTAACATAAAAAA	AACCCT	48
GCCGTG	AAACGACTTTTAAACATCGC	GACTCT	85
TCGTGG	AAAAATTATCGTATGCCCAC	CCAGGT	127
GCCGTG	ATTTGTTTTCTAATGCTTGT	GACTCT	1
TCGTGG	ATTTTGATTTGTTGTCCCTT	AACCCT	243
GCCGTG	ATTAGGGGACTGCGGAAGTG	AACCCT	203
TCGTGG	TCTTATCTTCAGGGAAAATT	AGGTCC	97
TCGTGG	CGAAAAAGCAAAGTGGATAT	CCAGGT	1
GCCGTG	TGAATATAGGCCATTTTAAC	AACCCT	309
GCCGTG	GAAACTGAAGGTAGCACGCG	GGATTC	1
TCGTGG	TGGCATCTTCTGGCACTCTT	CCAGGT	116
GCCGTG	CAACTAACTGAAAGGCACGT	GACTCT	1
GCCGTG	TTTGTCGTTGTTTTCCTTGC	GGATTC	1
TCGTGG	TGTATTAATGTTTAGCATTC	AACCCT	132
GCCGTG	AGATCCGTGTCGATGGGG	CCAGGT	1
GCCGTG	CCGAACTTGAGACCACTTCG	CCAGGT	120
GCCGTG	ATAATTGTAAAGGAAGAAGA	GACTCT	68
GCCGTG	CATCGAGTGCTCTGCGCCTA	AGGTCC	335
TCGTGG	TTCTTCCTGATGCGCCCTTT	AGGTCC	111
GCCGTG	CTCAAAACGATGAGATGACT	AACCCT	179
GCCGTG	CTTATCACGTGACACGTGTG	GGATTC	256
GCCGTG	AGGGCATAGCATTATATAAC	GGATTC	92
GCCGTG	TTTTAAGTGCCCAACTTGAT	CCAGGT	1
GCCGTG	GTAGACCGTTCAGGATGACT	AACCCT	26
GCCGTG	TGGCACTGATCTGAGCTTAT	AGGTCC	332
GCCGTG	TTTTGAGAGAAAAATAGTTG	AGGTCC	9
GCCGTG	GTTGGTGTTCCAGTAATTCT	AACCCT	191
GCCGTG	ATGATGCATAAGCACTATGG	GACTCT	144
GCCGTG	AGAGTGTTTTGAGCAATCAA	AACCCT	1
GCCGTG	AGGGCAGTAAAGATTGCATG	GACTCT	176
GCCGTG	TTTCAAATAATTATCAAGTC	GGATTC	1
GCCGTG	GACAGTACGTTTGACTCTTT	AACCCT	1
TCGTGG	TTGCGGTGGATTTACGTCAA	AGGTCC	134
GCCGTG	GTCATATGATAATGCTTGGT	GACTCT	97
GCCGTG	TGATCATCTATCATTCGGGA	GGATTC	1
GCCGTG	AGAGAAATGATAACACTTTT	AGGTCC	1
GCCGTG	AAGTGAGGTTGAACTGCACC	AACCCT	1
GCCGTG	TTAATTGTTTGCCAAA	GACTCT	1
GCCGTG	TGCGGCTTATACGAGGGCCA	AGGTCC	1
GCCGTG	TTGGGCGGCTAAAAGTAGCA	CCAGGT	118
GCCGTG	TATTGCTTTTCAATAGGAGA	GACTCT	88
GCCGTG	TTCATGATTAAATAAAATAT	CCAGGT	1
GCCGTG	AGCGGGTCACGGCCCGCTGA	GGATTC	115
GCCGTG	GTCGCGATTTCGCGACACAGT	CCAGGT	1
GCCGTG	TGCTAGATAGCTATCACTGT	GGATTC	1
GCCGTG	GTCGCACTGAAATCTTCGAC	CCAGGT	121
GCCGTG	TTTTCTGTTCATTGTTTGTT	AGGTCC	400
GCCGTG	GTCTTTCAGTTCCTGTCTTT	GGATTC	220
TCGTGG	ACTTGCACTTACCTTGAAGG	AACCCT	1
TCGTGG	GACTCATTATTGTTATCCTT	AACCCT	121
GCCGTG	ATTCTTCTTGTCCCGCACTC	AACCCT	154
GCCGTG	TCTGCTAAAGACCATTACAA	AACCCT	1
GCCGTG	TTGAACTTAGGCGCTAGCTA	GACTCT	1
TCGTGG	CATGTCTACCGCTAACATAC	AGGTCC	1
TCGTGG	GATACGCAGAATGATGACTA	CCAGGT	115
GCCGTG	GGATATAGGTATATGCTGTC	GACTCT	1
GCCGTG	ACACGCTATCAAGTACGTAA	AACCCT	387
GCCGTG	CTGACTCAAAGTAGACATGA	AACCCT	52
GCCGTG	GAAATTGTAGAACGCCGCGG	AGGTCC	215
GCCGTG	AACTCCGATGGCTACTACAC	AGGTCC	1
GCCGTG	TTAAGTTTTCGATCATTGGC	CCAGGT	56
GCCGTG	ATCGTATTTCAAAATTAATC	AACCCT	127
GCCGTG	AGAGCGTGAATTTTACAGAA	AGGTCC	1
TCGTGG	AAACAATTACTTTTCCTAGA	AACCCT	1
TCGTGG	CTTGAAGCGAAGCAAGGGAC	AACCCT	170
TCGTGG	TTTCAAATAAACGCAAAGCA	AGGTCC	117
GCCGTG	TACTCGATGACATGAATAAG	GGATTC	12
GCCGTG	TTCACTTAAGTGTGCAGTAT	AGGTCC	7
GCCGTG	TTTATCACTAAATAGCTACC	CCAGGT	109
TCGTGG	GATGTCAAAAAACGTTCTTG	AACCCT	262
GCCGTG	AAATCCTGGGACTAGTCACG	AGGTCC	1
GCCGTG	TAGAATGCAAGCAGTACTTA	CCAGGT	152
GCCGTG	CCATTTCATAGTTACACTTT	GACTCT	48
GCCGTG	AGGGCATAGCATTATATAAC	GACTCT	100
TCGTGG	TGTGTCACAATTTCAACTTC	CCAGGT	143
GCCGTG	CGAGGCTTGTGGTACGGCGA	GGATTC	1
GCCGTG	TCTTATGAGTGAAAGGAAAT	CCAGGT	1
GCCGTG	TACTTTCTACATTTATAGAC	AGGTCC	1
GCCGTG	CGTGTGAAAAAGCACTCCTC	GACTCT	1
TCGTGG	TTTAAGGTCGCGTCGAAGTT	CCAGGT	143
GCCGTG	TTGTTTTCGTTTCGTGCCGG	AACCCT	1
GCCGTG	TGAGGTTCAAGTTGTCTTGT	GACTCT	101
GCCGTG	GTTCTGCATGTAGCAATGCG	GACTCT	1
GCCGTG	CCGGTTGCACGGAAAGAAGC	GACTCT	100
GCCGTG	AGAATATTCTAGCCCCATCA	GACTCT	79
TCGTGG	TTATTGGACTTCAAGACATA	CCAGGT	69
GCCGTG	AGCATCCACCGCCCATGCCA	GACTCT	81
GCCGTG	ATCAGAATAAATGCATTGAA	GGATTC	23
TCGTGG	TTAACTCTTTTCCATCATTA	CCAGGT	128
GCCGTG	ATGTGGGAAACCCAAGATGG	CCAGGT	148
TCGTGG	AAAGAAAGTTGGTAAGAGTA	CCAGGT	87
GCCGTG	TATGAAATGGATTAAGAAAA	AACCCT	95
GCCGTG	ATGGTTCTTGCATTGATTTT	AACCCT	80
GCCGTG	TGTACATTATTATATATACA	GACTCT	2
TCGTGG	AGATACGCAGAATGATGACT	AGGTCC	146
GCCGTG	CAGGTTCAACATGCAACACT	GACTCT	186
GCCGTG	TCATTAATATTTATTCTAAA	GGATTC	86
TCGTGG	CAGAGAAAAGAAAAAAATTA	AACCCT	47
TCGTGG	CAAGGGTCCCCCAGGTGTTA	AACCCT	1
TCGTGG	AAGAGCTTTTCTAGATATTA	AGGTCC	49
GCCGTG	TCGTATTAATTTCAACCTTT	AGGTCC	201
TCGTGG	AGCCATACGGCATATTATCG	AACCCT	19
TCGTGG	AACTCTCGTCTGTAAAAATA	CCAGGT	87
TCGTGG	TACAACGCATATAGAGTATC	CCAGGT	222
GCCGTG	CTTGCACAAACGTGATAGCA	GGATTC	144
TCGTGG	GTAATGTACATTTAAGAGCA	CCAGGT	79
GCCGTG	AACAGATATTATGCGATGTA	GGATTC	203
GCCGTG	GATGATATTTACGAACTTAG	AACCCT	1
TCGTGG	CTCGTAATAATTAGTGAGAC	CCAGGT	1
TCGTGG	TACGGAAGATTACAAGTCCT	AACCCT	1
GCCGTG	TTTTCGGCCGAAATTTTCAC	AGGTCC	19
GCCGTG	AAATCTAGAGTTAGTATTGG	AGGTCC	234
GCCGTG	CATCTGTTGATATACTAAT	CCAGGT	30
GCCGTG	GGATGAAGTTTCTATAAACG	AACCCT	1
GCCGTG	AAAAAAGTTCGGTTTTAAGG	GGATTC	74
GCCGTG	ATCGCTGCGCTAATAATATA	GACTCT	81
GCCGTG	TTTCTTCAACTTAACTTTAT	AGGTCC	98
GCCGTG	TATCGAGTTCTACTATTCAT	AACCCT	1
GCCGTG	TTTGGTCATTTTCGACGACA	GACTCT	120
GCCGTG	TGTATGGCCAAATCGCTAGT	AACCCT	1
GCCGTG	CGGGTTAGAATTATTCACGC	CCAGGT	1
GCCGTG	TTAAACAAGAGAGATTGGAA	CCAGGT	1
GCCGTG	AATAGCACTTGTAGCAAATT	GACTCT	77
TCGTGG	TCGACTATCCGAAGATGATT	CCAGGT	163
GCCGTG	TTCGACTAACAACATTACAG	GGATTC	149
GCCGTG	GTAACGCCTTTGGGTGCTTA	GACTCT	1
TCGTGG	TATTGTTAAAGGTGTAACTC	CCAGGT	1
GCCGTG	CCGATCAATATACAAATAGA	AACCCT	1
GCCGTG	TTTTCTGATCGACGCAACCG	GGATTC	108
GCCGTG	GATCGCTGAAATCAACTCGC	AGGTCC	61
GCCGTG	ATTTGGTCCCTAGGTCTGGT	CCAGGT	173
TCGTGG	ATGTCGCTCAATCTTCTGT	AACCCT	200
TCGTGG	CCTAAAGAAGAATATTAGGA	CCAGGT	1
GCCGTG	AAGTCGAAATATGAGATGCA	AACCCT	242
GCCGTG	AGATCGAACTGTTTTAAAAC	GGATTC	99
GCCGTG	AGGTCCTCTTCCAGTTAAAA	GACTCT	98
GCCGTG	GTAATGCCAACAATCCATG	CCAGGT	1
GCCGTG	GGTTATATGTAAAATACAGT	CCAGGT	47
TCGTGG	TCCACTTGTTGTAAATTGTT	AACCCT	151
TCGTGG	AGAGCATAGCATTATATAAC	CCAGGT	1
GCCGTG	CCTGTTCATCTCCGGTTTTC	AACCCT	1
TCGTGG	AAAAGGCGGTGAATATTTTA	AGGTCC	65
GCCGTG	TTGTATTGAAACGATATAAG	GACTCT	138
GCCGTG	TGGGGTGAATGACTAGAAAC	GACTCT	62
GCCGTG	CGATTCTGCCCTGGAGCGTA	AACCCT	304
TCGTGG	GTATCAGTTAGAGAAGAACT	AACCCT	30
GCCGTG	TTGTATAATTTACCATTGTT	GGATTC	1
GCCGTG	GAATAATATTTACTTCAATC	CCAGGT	1
TCGTGG	AATTCATTAGTAATACTAGT	AGGTCC	1
GCCGTG	GTTGAAGATACCGTTCCGAT	AGGTCC	122
TCGTGG	AGCGGGTAACCAAATACAAG	CCAGGT	117
GCCGTG	GCGCCCCAGTCCGATATGCC	AGGTCC	60
TCGTGG	GAAGTTTATTACGGATTTCT	AGGTCC	70
TCGTGG	CGGCCGCAACTGTATCACCC	AGGTCC	1
GCCGTG	CCTCATTCATAACTGCTGAA	AGGTCC	197
GCCGTG	TTTTCAGTTCTTTGCCACTT	GGATTC	179
GCCGTG	GGAAGAAGTCATGCTTCGGA	AACCCT	108
TCGTGG	GCAATCTTCTTGCCTCAAAA	AGGTCC	79
GCCGTG	CAAGCTTCCTTTCCCTTCGG	AGGTCC	4
GCCGTG	AACCGGTACTGTGTGATAAG	AGGTCC	1
GCCGTG	AGTCTCTAATTTATACCAC	GACTCT	1
GCCGTG	TTGTTCCTGTCTGAATGATA	GGATTC	95
GCCGTG	AAAAAAAAATTGAAATGCGG	GGATTC	37
GCCGTG	ATTGATGCCAACTTTGTTCT	GACTCT	116
GCCGTG	AATTTACCAATAAGGAAA	GGATTC	1
GCCGTG	GAGGCCCTTTCTTCTCTGGA	AGGTCC	263
GCCGTG	TCATCGAAAACAGAAGAACA	CCAGGT	225
GCCGTG	TTGACAAAGATAACATAGCT	AACCCT	1
TCGTGG	GTGGCAAAAGGTTAGAGTCG	CCAGGT	46
GCCGTG	AGATTGTGCATTCATTAGTT	AACCCT	464
GCCGTG	TCCTTTGATTCTGGTTACTC	AGGTCC	254
GCCGTG	TCACTTCCACCTCAATGATG	CCAGGT	1
GCCGTG	TTTTACTTAGTCTGAAAGAG	GGATTC	5
GCCGTG	TGGATTCGTTCTTAGTTCTA	GGATTC	1
GCCGTG	TTATTAGCATAATAGCACAC	GACTCT	127
TCGTGG	ATCTTATCTTATATAGAAGC	AGGTCC	1
GCCGTG	GACGTGGGAGGAAAAAAAAA	GACTCT	1
TCGTGG	GCAAGCGAAGTCATTAAGTA	CCAGGT	1
TCGTGG	TGAAGTCTCAATATTCCCGC	CCAGGT	1
TCGTGG	GTTCTCGTCATCAGGTTGTA	AACCCT	184
TCGTGG	TTCGCAGTTATCATCTAACC	AACCCT	150
GCCGTG	AATCGAGAAGTCATAGAATC	GGATTC	1
GCCGTG	TTTGTCTGTCACCGCGTACG	GACTCT	161
TCGTGG	CTGCATATATGGTAATAACA	CCAGGT	100
GCCGTG	GGGCCCGTCAGAAACGTATT	GGATTC	1
TCGTGG	TATTACTGAGTCATCTGGAG	CCAGGT	153
GCCGTG	GAAAACGTGAAACTGGGTAA	AGGTCC	1
GCCGTG	ACCAAGTCAATCGTTCTGTA	AGGTCC	1
TCGTGG	ATTATGGGGTTATTGACACA	AACCCT	39
GCCGTG	CAAGGAATAAGACACTGAAA	GGATTC	93
TCGTGG	TACCCGCGCACGTAATTAAA	AACCCT	1
GCCGTG	TCTATTACTCTAATCTCTGA	GACTCT	1
GCCGTG	GGGTTATGAATGGGTGGGGC	CCAGGT	1
GCCGTG	CGTCTTGGGCGATAATCCCG	GGATTC	225
TCGTGG	TACTGGCGATCCTGCATGGT	AACCCT	127
TCGTGG	ACTTTTGATTTGAACACTAC	AGGTCC	139
GCCGTG	ATGCGTTAATTTCCTACGAA	GACTCT	111
GCCGTG	TATCATATGTTACGGGAAAG	GGATTC	17
GCCGTG	CCACCCCTTCCTTACTCAAC	AACCCT	132
GCCGTG	GAAATAACAATCATGTTACC	GACTCT	82
TCGTGG	AAATGCGTTTTCTGTATTCA	CCAGGT	102
GCCGTG	TTGATGTTTGACTCTGCTCG	AACCCT	1
TCGTGG	TAGTAATAAATGGCATTCTA	AGGTCC	128
TCGTGG	TTAAATTGGTCCTTAACTGT	AGGTCC	10
GCCGTG	GTTTTATCTCCGATAGTACG	CCAGGT	111
TCGTGG	TCTGTTACCCGACCCGTTAT	AGGTCC	97
GCCGTG	TTGATTGCGTCTTTCTTCCT	GACTCT	153
TCGTGG	TTCTCTAAGGTACCTGTGTG	AACCCT	234
GCCGTG	CAACGAAAAATTTTCTGACT	CCAGGT	39
GCCGTG	AAGAGATGAAGTTGCGCAAA	GACTCT	88
TCGTGG	ACCAGCTCGAAGATGACTTA	CCAGGT	3
GCCGTG	AATCATCAATTGTTCATA	AACCCT	6
GCCGTG	TTTATTGAATTGTTTACGTT	AGGTCC	231
GCCGTG	TGTTGATTATACTAATCGGA	GGATTC	195
TCGTGG	TGATCACCCCCTGAAGCTAT	AACCCT	1
GCCGTG	GTTGAAGATTCCGTTCCGAT	CCAGGT	1
GCCGTG	AAAATATGTATATTACGCAA	AACCCT	31
GCCGTG	TTTCCTTTGAAGATCCGGGA	AACCCT	1
TCGTGG	TCTACAGGCTTTATTTAGCT	CCAGGT	123
TCGTGG	ATAGTGATTATTGGACCGTC	AGGTCC	185
GCCGTG	AATAATTAGTCACATACATA	AACCCT	113
GCCGTG	TTGAAAGAAGGAGAATCACG	AACCCT	1
GCCGTG	TATCTCTGATAATTTTCGAC	GGATTC	1
GCCGTG	GCGTGTATATATAGCGTGGA	GACTCT	123
GCCGTG	TAATAGTGTCTTGGTGGATG	CCAGGT	155
TCGTGG	TCAATTGACACTTTCCGCTA	CCAGGT	187
GCCGTG	GTAACCTCTTCTGCTTTCGC	AACCCT	236
TCGTGG	TTTCAGGTTGGCCTTACCTT	AGGTCC	127
GCCGTG	AAGTATAGTATTAACAGGGC	GACTCT	67
GCCGTG	TCATCGCGTAGACTTTCTAT	GACTCT	1
TCGTGG	AAAATGTTGCGAGGAAGAAA	AGGTCC	1
GCCGTG	GAAATGTAGTGGAGTCTGTT	CCAGGT	1
GCCGTG	AGTAATACCAAACCAAAATC	CCAGGT	153
TCGTGG	CCATAGAAGCTCGTATTTTA	AGGTCC	117
GCCGTG	GTAATGGTAACCTAAGGCAA	GACTCT	175
GCCGTG	CAGGCATTTCGCGGTGATGT	GGATTC	68
GCCGTG	ACACATTGTGAGAACATGTA	AGGTCC	1
GCCGTG	ATCGCTGCCGATTTTCGGAA	GACTCT	1
GCCGTG	ATTAAAATAGCCCCTGAGAG	CCAGGT	1
TCGTGG	ATGTGACCGGATGGCACTGC	CCAGGT	115
TCGTGG	TTCTGACAAAAGCAAACGAT	CCAGGT	1
GCCGTG	GGTTGTGCTGTAGTCAGCTA	GACTCT	81
GCCGTG	TACATCATAGGGATTTCAAA	GGATTC	108
TCGTGG	GCCACTATGGTGTCTCAGAG	CCAGGT	115
TCGTGG	CATTTAAGCATCTCCCTTCC	CCAGGT	117
GCCGTG	GTAGCGATTTTCGCGGGCAG	AACCCT	39
GCCGTG	ACCTGTTACAGATGTCGGTC	GACTCT	102
GCCGTG	CGAAAAAAATAAATAAATGT	AACCCT	50
TCGTGG	AAGGGCATTGGTTAGGGAAA	AGGTCC	173
GCCGTG	AAGCTGTCTGCTTCCTTACT	GACTCT	133
GCCGTG	TGTTTATACATCTTTAGAAT	GACTCT	75
GCCGTG	TCGCTTCGCTGGTGGCAAAT	GGATTC	74
GCCGTG	TCAGTTATAGGGAAAAAAAC	GACTCT	59
GCCGTG	TTTCAAAGTTATTCGTACTT	AGGTCC	169
GCCGTG	AAGTAACCTTCACAAGATTT	AGGTCC	287
GCCGTG	CATGGTGTTTACTCTGTGAT	CCAGGT	116
TCGTGG	GGCAGTTCCGTTTAGCTCAT	AACCCT	145
GCCGTG	AAAATTACCCAATAAAAGAT	AGGTCC	2
GCCGTG	CTACAGATCCGCTCCTTAGA	GACTCT	84
GCCGTG	GCTAATTGGCGTCGGTGATT	AGGTCC	21
GCCGTG	ATTGTAAAAGAATGAAAGTT	GACTCT	119
GCCGTG	ACGCGTTAATATTATCTTTT	GGATTC	172
TCGTGG	CAACCACTCATTTAGAAGTG	AGGTCC	112
TCGTGG	TAACATTTTAAACATTCTAT	AGGTCC	1
GCCGTG	TGTCACTTTCCTCTACTCGA	AGGTCC	1
GCCGTG	AATTTTCTGATCGACGCAAC	AACCCT	4
GCCGTG	TCTTATGTTCTCGCAATTAT	AGGTCC	342
GCCGTG	TTTGCCGTTCCTTCGCTATT	AGGTCC	266
TCGTGG	AGACGGGGCGGCCCTTCTAT	AACCCT	1
GCCGTG	ACTTGCACTTACTTTGAAGC	CCAGGT	37
TCGTGG	TCGAACGACGTAAGTTAAAT	AACCCT	104
GCCGTG	ATGGAATTCTCCCCTCAGCC	GGATTC	1
TCGTGG	CATGCCGGGTGGCAAACCAA	AGGTCC	120
GCCGTG	TATCGTCATCGCAGACGCTA	GGATTC	156
TCGTGG	CTTAATTCTTGATATCTTTC	AGGTCC	104
GCCGTG	CAAATCATCACTCTTATTAC	GGATTC	168
GCCGTG	TGAAACTATGAAGGCACTAC	CCAGGT	1
GCCGTG	TACTATTATTGAGCACACAA	AACCCT	332
GCCGTG	GTCCGCTGCTGAATAATATG	AACCCT	1
GCCGTG	CATGCCAGAGTTCGATGTTT	CCAGGT	128
GCCGTG	CAAAGGAGCCTATATACCTT	AGGTCC	119
GCCGTG	GACTATAACATTGCTATAGA	AACCCT	186
TCGTGG	CTATCTGTATATATTGCATT	AACCCT	108
TCGTGG	AATCTATTCGTTTCCGTGTA	AGGTCC	86
TCGTGG	TCTTTTCACTTTTCGTTCTC	AACCCT	156
GCCGTG	ACCTCAACTATTTGGCACCA	GACTCT	1
TCGTGG	CGAAGAACGATTGTATAACC	CCAGGT	126
TCGTGG	TGAAAAAAGTTCTAGATGTA	AACCCT	1
GCCGTG	TGGACTATTCGCGTATTGCC	GACTCT	41
GCCGTG	TGCACGTGATGGAAACAGCA	GGATTC	199
GCCGTG	TCTGGCAATCTAAGTATTTC	GGATTC	1
TCGTGG	TTTCATATTTTACATCTTAT	AGGTCC	84
TCGTGG	ATCTTCTTTTATGTACTAGT	AACCCT	146
TCGTGG	GTTAGTTTAGATAAACTTCG	AGGTCC	1
GCCGTG	CAGTGGTTTCAACTCTTGTG	GGATTC	108
GCCGTG	ATTATGTCTTCTTTGCCCTG	AGGTCC	378
TCGTGG	ATCTTGAAAATGTCTCAAAT	AACCCT	109
GCCGTG	CAGAAACCGCGTTTAACATC	GGATTC	265
TCGTGG	GGGTTCACTTGCCCGTATTA	CCAGGT	1
TCGTGG	CGTAAACTTACTTGTTGCCG	AACCCT	165
GCCGTG	TACTTTGACGCCGTGCAAGC	AGGTCC	1
GCCGTG	TCTCAGTGGTCGCAACATGT	AGGTCC	139
TCGTGG	CGGCACAAGTTCCATCTACC	AGGTCC	114
TCGTGG	GTCATATGATAATGCTTGGT	AACCCT	191
GCCGTG	GCGTCAGTCTCATAATCTGA	CCAGGT	133
GCCGTG	TATACGGAAGATATGTAAAA	AGGTCC	38
TCGTGG	CGATGAGATGTGCTCGAAAC	CCAGGT	192
TCGTGG	TTTCCACTTTTATGTTCATT	AGGTCC	86
TCGTGG	GTTACACACCGCTACTAAGT	AGGTCC	133
GCCGTG	TAGTTAGCACCCCATACCGC	CCAGGT	213
TCGTGG	GCGTTTGCAAAAAGTGAAAA	AGGTCC	68
TCGTGG	TTTTAATACTTATTAGGATG	CCAGGT	60
GCCGTG	TCGGGAAGCCACAGTTTGCG	GACTCT	78
GCCGTG	ACACACTAAGTGAGAATACT	GGATTC	1
TCGTGG	TGCTATTTGGTCCCTAGGTC	CCAGGT	246
GCCGTG	CACAATGTAACACAGATGCC	GGATTC	1
GCCGTG	AATGGAAAAAGATAAAATA	GACTCT	1
TCGTGG	TCTAGCGAAAGCGAAAGTAA	AACCCT	160
GCCGTG	GTTCTGACTGATAAAAATTA	CCAGGT	83
GCCGTG	TAACAGTGCGATTTGAGACG	CCAGGT	183
TCGTGG	TCTGCTGAATAAAAATATTG	CCAGGT	115
GCCGTG	AAGCGATATTTGCCAGGATT	GACTCT	1
TCGTGG	CGTATAAAACGATATATTTG	CCAGGT	68
TCGTGG	ACTAAAACGTAGTCCAATGG	AACCCT	170
GCCGTG	TAGTTGGAAGAAACTACTTA	AGGTCC	172
GCCGTG	TGTTAGTAGAGTAGCATAGA	CCAGGT	105
GCCGTG	TTTTGTCCTCCAGAAGTTCA	GACTCT	135
GCCGTG	GTTGCGCGAAGATTGGCAAT	CCAGGT	1
TCGTGG	TATATGAGTTATTGACAATC	AGGTCC	121
TCGTGG	GTCTTCCTTAGTTGTCTTGT	CCAGGT	154
GCCGTG	AATTAATCGTACAAGAATCT	GGATTC	116
TCGTGG	ATTCATCAATTCTGCCATTT	AGGTCC	136
GCCGTG	AGAAAAGGTTTTCGTGTGAA	CCAGGT	117
GCCGTG	AGTAATGCTATTTGGTCCCT	CCAGGT	137
TCGTGG	GTTGGTGATGAAGAAGAAAT	CCAGGT	63
TCGTGG	AAACAATTACTTTTCCTAAA	CCAGGT	67
TCGTGG	GATCATGTCAGACTACAAGG	AGGTCC	1
GCCGTG	AATTGTGGGTGGGTACACTT	GGATTC	99
TCGTGG	TCTATAAAAACCTTGAGCTA	AACCCT	46
GCCGTG	ACGAAAGAAGTACCAAAGCC	CCAGGT	189
GCCGTG	ATCGAATTCTCAGGCTTGGT	GACTCT	182
GCCGTG	TGCAACATATATGCATAGTG	CCAGGT	191
GCCGTG	TAGGGGACTGCGGAAGTGAG	AACCCT	1
GCCGTG	TACTCAGAACCCGTTCGAAG	GACTCT	48
GCCGTG	GCATTGTAGGGTAGCCTGTT	GACTCT	1
GCCGTG	TATATCTGTGTACGAATTGA	CCAGGT	94
GCCGTG	ATGTGTCAGGCACTACCACT	CCAGGT	1
GCCGTG	GAAAAATGTGAAAAATTTCC	GACTCT	1
TCGTGG	TCGTGGTTCCTATTGTCGCC	CCAGGT	155
TCGTGG	ACGGAGTTGTCGGGTAATGC	AACCCT	5
TCGTGG	AACGTTCTCAAAAGAGGGTG	AGGTCC	1
TCGTGG	TAGGGTTATAACATTATCC	CCAGGT	10
GCCGTG	ATATAAAGAAGTTGCTGTGC	GACTCT	81
GCCGTG	TGACAAGGCAGTATTGTTAC	AGGTCC	214
GCCGTG	CTGCTTTGAAAATTTCCGCT	GACTCT	128
GCCGTG	ATGTTTGCCATGGTAGGTTG	AGGTCC	5
GCCGTG	GCCGCCTTTGGTTTGCCACC	GACTCT	118
GCCGTG	GTGTAGTACACCTAACAATG	AGGTCC	1
GCCGTG	TTCAATGGCAAATCTGGTCC	GGATTC	173
TCGTGG	TTTCTGCTTTCACCAACAAG	AACCCT	177
TCGTGG	TATGGCGTTGACTTTCGCGT	AGGTCC	1
GCCGTG	AACCTTAGGGCCTATAATAA	GACTCT	68
GCCGTG	CAGCGACATGTTGGAAAGGT	GGATTC	17
TCGTGG	AGGCCGCCTTTTGCGCGCTG	AGGTCC	153
GCCGTG	TCACACGTAGGATATAGTAA	GGATTC	173
TCGTGG	GATTTGCTTTCTCACTGCAA	AGGTCC	113
TCGTGG	TCTTTATGATCTTCGCTTGC	CCAGGT	222
GCCGTG	TAGAGCGGTCAATATCGTCA	AGGTCC	1
TCGTGG	TAAAAAAAGGTATTTCCCAT	CCAGGT	117
TCGTGG	GTCGTAGTGAATGACACAAG	CCAGGT	217
TCGTGG	TTTGACGTTGTTTTCCTTGC	AACCCT	132
GCCGTG	TAGAAGAGGCCCGGATCCCT	GGATTC	179
GCCGTG	ACCAGCTCGAAGATGACTTA	GACTCT	8
GCCGTG	AAACCACATTATTGTTATTA	GACTCT	62
GCCGTG	AGCGAAAAAAGCGTATGTGC	AACCCT	367
TCGTGG	TTCTTGGCCGTAGTTAAGAG	AACCCT	119
GCCGTG	TACAAGCGATGAGTATAGAT	GGATTC	6
TCGTGG	TAAATTGTTATCTTTACTAC	AGGTCC	1
TCGTGG	AAAAATTTCAATTTCGTCTA	CCAGGT	87
TCGTGG	TATTGCCAACCTACTAGTAC	AGGTCC	1
GCCGTG	TGTTTTGGTTTGATTTATTT	AGGTCC	2
GCCGTG	AAAGTTTACTGGGCCCGAGCG	GGATTC	1
GCCGTG	ATTCTTCTTGTCCCGCACTC	GACTCT	110
TCGTGG	GCATTATCCATGACATGACA	CCAGGT	119
GCCGTG	GAATAGGAGTCCAGTTAATA	AACCCT	131
GCCGTG	CATATTAAACGGCTTTCAGC	AACCCT	1
TCGTGG	CGTATACAGTGTCTATCGTA	AACCCT	1
GCCGTG	TGGCTTTAAAAAGGAAGCAA	AACCCT	116
GCCGTG	TTGCTCTGCGCCTAAGGCTT	CCAGGT	1
TCGTGG	ATCAAACAAAGAAAAGAGGC	AGGTCC	145
GCCGTG	GCCTGTGACTAGGGAAGCAT	CCAGGT	1
GCCGTG	CATCAAATAAGAGACAATGA	CCAGGT	124
TCGTGG	CGCCGCTGAATGACTCCTTA	AGGTCC	104
TCGTGG	GGCGAGTTTGAACATCGTCG	CCAGGT	1
GCCGTG	AAATTGTTAAAGATGCCAAG	GACTCT	123
GCCGTG	ACGCACTATATAAACTTTCA	GGATTC	120
GCCGTG	TTGCCTGACCTTGGACTAGG	GACTCT	127
GCCGTG	TGTTCCATAACTTCTAGCCT	AACCCT	217
TCGTGG	GGTGGCGAAAAGACGAGCAA	AACCCT	19
TCGTGG	GTATGTTGTTCTTTCCTCAG	AGGTCC	1
GCCGTG	TGTTTCTGTTCTTGTTCTTG	AACCCT	235
TCGTGG	ATGTTAATCAGACTTGACTG	AACCCT	2
TCGTGG	AGGCGAGTTTGGTTTCAAAA	AACCCT	107
GCCGTG	GAGTTCAAAAAACAATGGCA	CCAGGT	1
TCGTGG	TCCAGCCTACCTTACGTAGG	AGGTCC	112
TCGTGG	TACTTTCTACATTCACAGAC	CCAGGT	1
GCCGTG	TCCACTTGTTGTAAATTATT	GACTCT	2
TCGTGG	TGATGAGTAAGGTTTTGAAG	CCAGGT	1
GCCGTG	AATATTTAAAATGAGAAACG	AGGTCC	1
GCCGTG	GTGGCGGATCTTGTCAATGC	AACCCT	1
GCCGTG	GGGCGCTCTAGGACGCGTGT	AGGTCC	137
TCGTGG	AAATGGATCAGTCATTGCCA	AACCCT	208
GCCGTG	ACTCTTGTCTTATATTGTAG	GACTCT	1
TCGTGG	TAAGCACTAAATTATCCTTA	AGGTCC	153
GCCGTG	TTTCAAGTAATTGACTTCGA	GGATTC	154
TCGTGG	GTTGGTTATCTTGTAACGAT	CCAGGT	8
GCCGTG	TTCAATGCGGTCCTACGTTG	CCAGGT	193
GCCGTG	CACTCCAATGGCTACTACAC	GACTCT	1
GCCGTG	TAAAAGTTGGTGCGTAGTCC	AGGTCC	1
TCGTGG	GCATTATTGAATTTGAAACG	CCAGGT	85
GCCGTG	AGAGAAGCGTCAGTCATAAA	GGATTC	146
GCCGTG	GTTTCACATTATCGAATTTG	GGATTC	100
GCCGTG	TGCGAAGATGTTTGAGTTGT	CCAGGT	189
GCCGTG	AATATCACCCTATTGGTCAG	AACCCT	1
TCGTGG	ATATCAGAACGCAGGGTAT	AACCCT	1
TCGTGG	CTGGCGACTTCGCCTCGTTT	AGGTCC	121
GCCGTG	TTGCATATATAAGTGTACAG	AACCCT	4
TCGTGG	CATACAGGACGGGTAATATT	AGGTCC	1
GCCGTG	TAGTGAACATGCACATCGAA	GGATTC	186
GCCGTG	CGATACAATTTCATGACAGT	AACCCT	1
GCCGTG	ACATCAACAGATAGCGTTAT	AACCCT	1
TCGTGG	TGCTCTTTAACAGCTACTTA	AGGTCC	104
TCGTGG	GATGCACTTAGAGGTTAGGA	AGGTCC	150
GCCGTG	TGCTCAAGAAGCGACTTGTA	GGATTC	77
TCGTGG	AGAAAAAGAAAAGTGTTCAT	AACCCT	50
TCGTGG	ATTCGCCGCGTATACTGCCC	AACCCT	82
GCCGTG	CGCCTACCACATATTAGGCG	GGATTC	152
GCCGTG	TTTGAGACGCATCAATGAC	AGGTCC	1
TCGTGG	TTATCGACGCATGAATCCTT	CCAGGT	163
GCCGTG	TTCATCACCTCTGAGTTGCT	GACTCT	69
GCCGTG	GCCATAAGTCATCTTCGAGC	GGATTC	55
TCGTGG	TGAGGCCTTCCCTTAGTTAG	AACCCT	1
GCCGTG	AATCAAATACTGAAAATTTA	CCAGGT	32
GCCGTG	ATCACGACTGTGATATATGT	GGATTC	6
GCCGTG	TTATCGCGTAGACTTTCTAT	AACCCT	121
GCCGTG	AGGTCGAAATCAAGACTGCG	GGATTC	192
TCGTGG	GAGGCCTTTCTGAAAATAAA	AGGTCC	85
GCCGTG	CTAATAAATTTCACGTGACG	AGGTCC	1
TCGTGG	CTAACGTCGTTACTTCCTTA	AACCCT	1
GCCGTG	TCGTGGTGATGAAAAAGAGA	GACTCT	1
TCGTGG	TAGGCTTCTTTAAACTACAT	CCAGGT	1
GCCGTG	GTTCTAGATGTATGAGTGTG	AGGTCC	1
GCCGTG	AATTGTTTGAACTTTCCTGC	AGGTCC	90
TCGTGG	AATTAAAGTTGCTCTGTTTT	AGGTCC	123
TCGTGG	ATTTAAGTCGCTCATTGCGG	CCAGGT	96
GCCGTG	GTAACGCCTTTGAGTGCTTA	AGGTCC	222
GCCGTG	TATGCCGGATGGAAGCGTAA	AACCCT	1
GCCGTG	ACTGGGGCCTGCCTGTATGG	GACTCT	93
TCGTGG	TATGTGTGAATTATTTTGTC	AGGTCC	177
GCCGTG	TCCACCAACTTTATTGGCAA	CCAGGT	80
TCGTGG	CAATAACTTCTATCCTTTGC	AACCCT	221
GCCGTG	AAAGAAGTGTAAGATGGTTG	GGATTC	158
GCCGTG	CGCCAAACGACAAAAACTGG	AGGTCC	41
GCCGTG	GAACGAATAAAAGATGCGAC	AACCCT	7
TCGTGG	CTATTACTCTTTGCAACCTT	CCAGGT	1
TCGTGG	ATCGAATTCTCAGGCTTGGT	AGGTCC	138
GCCGTG	TTGTTCTTTGCGTAACACGG	GACTCT	100
GCCGTG	GTGATCCAAACGCTAATGCC	AACCCT	166
GCCGTG	TCATTGGTCGCTGACAGTGT	AACCCT	318
GCCGTG	TATCGGACTTATTCCGGTAC	GACTCT	3
GCCGTG	AAGGAAGTCAAGGGATTATT	GGATTC	366
TCGTGG	TGAGAACTTGGCCTAAGGCA	AACCCT	30
TCGTGG	TCTGCAACTTAAAATTTTCG	CCAGGT	71
GCCGTG	TATTTATTGGACATCATTAA	AGGTCC	166
GCCGTG	TGACAAGGCAGTATTGTTAC	GACTCT	132
GCCGTG	ACTAGTGATTAAATTAAACA	CCAGGT	67
GCCGTG	TGTTATACTAAACAACTTCG	AGGTCC	96
TCGTGG	AAAATGCGAAAAAAAAAGCT	AGGTCC	79
TCGTGG	GTATTTATCTTCGGTAGTAT	AGGTCC	106
GCCGTG	ATTTAGCAATAACATTACAG	GGATTC	160
GCCGTG	AAGCACAAAATGTCACTAAT	CCAGGT	7
TCGTGG	TACATACCAAATTCGATCAT	CCAGGT	105
TCGTGG	GCTCCGAACGTCAAGTCGAC	AACCCT	105
GCCGTG	TTCGGATATTTATTATTACC	GACTCT	49
TCGTGG	GAACTTAATCCATCAATTCT	CCAGGT	79
GCCGTG	ATGTGTTCCTCCACTTGAGA	GACTCT	156
TCGTGG	GATGATATTTACGAAATTAG	AGGTCC	127
GCCGTG	ACTTGAGCAATTGCATCAGT	GACTCT	83
TCGTGG	GTATATTGATTAAAGTGGAA	AGGTCC	98
GCCGTG	CGCGAAAACGCCTCAAGCCA	CCAGGT	1
TCGTGG	TTTACTTGTTTATCCTAGTT	AACCCT	175
GCCGTG	GTGGCAATGCCCCTCCGCTG	GACTCT	97
GCCGTG	CCCTCTGAGCAGCTGCTGAG	GGATTC	1
GCCGTG	TATAGGCCCTTCTACAACAT	AGGTCC	17
GCCGTG	TGCTACGGCTACATCTAGAT	GGATTC	139
GCCGTG	CCCGGATCGACCCTATTTGA	AACCCT	1
GCCGTG	TTCACATATACTAATACATA	AGGTCC	214
GCCGTG	GAATGGTTTATTTTCAGGTA	GACTCT	95
GCCGTG	TTGGACAAGTTTAACGCAA	AGGTCC	1
TCGTGG	AAAGGTAAGAGATAATACTA	CCAGGT	78
GCCGTG	GATGCCATCTCACGCACGTA	GACTCT	106
TCGTGG	GAAATCTCGGCGCTGCGCGT	AGGTCC	1
GCCGTG	TGTTCTATAACATTTAATA	GGATTC	80
TCGTGG	AACCTCACCGTTTTAAGTCA	AACCCT	160
GCCGTG	AAAAATCCTATAAAGTGATC	AACCCT	1
TCGTGG	TATACGCTATATGGTAAAAC	CCAGGT	107
GCCGTG	AACAGCTCTGGTGTGCAATA	CCAGGT	132
GCCGTG	GCTTATCATGCATTTACATC	AGGTCC	1
GCCGTG	AATATACTATAGTACATGTT	GACTCT	113
GCCGTG	ACCAATTCAGTAAAGACTAA	AACCCT	139
GCCGTG	TAATACCACAGGAACAAAGC	GACTCT	99
TCGTGG	GGTAGGGTTATAACATTACC	AACCCT	1
GCCGTG	GGTAAAGCAAGAGGCATTTA	CCAGGT	142
TCGTGG	TATGCAGGCTCTCATCTTAG	AGGTCC	1
TCGTGG	GTCGCAAGGTCGATCTATAA	CCAGGT	83
TCGTGG	GAATTTTGACCCTTGAAGCA	CCAGGT	200
GCCGTG	AAAGCTGTATCACTTTCAAC	GACTCT	155
GCCGTG	TCAGAATATTTAAACTGTGA	CCAGGT	79
GCCGTG	ACGCGTCGTGCAGCGTGACA	AACCCT	196
GCCGTG	TGCTGGAAAGTGGCCCACAC	GACTCT	111
TCGTGG	ATTATGCACACCCTATTGCC	AACCCT	1
GCCGTG	TCAGCCGCGATAAGGCGCGA	CCAGGT	1
TCGTGG	TTAAGAAAGCTTTAAAGGTC	AGGTCC	135
GCCGTG	AGGATGAAGTGGTATGAAAG	GGATTC	1
GCCGTG	TCCACAGCTGCAGAATATTG	CCAGGT	69
TCGTGG	GAAATCTGCTTCCGAGAGTG	AGGTCC	109
GCCGTG	GAGCACCTACATATTCTTTT	GGATTC	1
GCCGTG	ATATCACCGTAGTTTCCGGC	AACCCT	8
TCGTGG	GAAACTACAAGAACATCATC	AACCCT	218
GCCGTG	GATTTATTGGTCATTACATA	AGGTCC	161
TCGTGG	ATAACGAAAATATGTGCTTT	AACCCT	133
GCCGTG	TTCAAAATTTCTTTTCTCGT	AGGTCC	172
GCCGTG	CTATCGTTTACGTGTTTTGA	CCAGGT	180
GCCGTG	ATATGTGCTTTAGGTGTGCA	AACCCT	211
TCGTGG	AAAAAACGAAGTGATAAGA	AGGTCC	1
GCCGTG	TATGAGCTTGATTTTGGTCC	CCAGGT	80
GCCGTG	TTTGTTTAAGCTGAACTAGT	GGATTC	99
GCCGTG	TAAGCACTAAATTATCCTTA	CCAGGT	140
GCCGTG	TTTACATCGACTTGGAAAGT	GGATTC	1
GCCGTG	TAAAGAACTTGCTCAGAGGC	GACTCT	131
GCCGTG	TCTTATTGCCATTATTTCGA	CCAGGT	151
GCCGTG	GACTTAGATCACTTTGCACG	GGATTC	136
GCCGTG	TATACTCCCGATTAAGAGGA	GGATTC	123
TCGTGG	TACGCTACCTGTTTAATCGG	AACCCT	1
GCCGTG	TTTGACGTTGTTTACCTTGC	AGGTCC	1
GCCGTG	CTTGTTAATAAAAGATAGTA	GGATTC	1
GCCGTG	TGGAAAGGAATAACAATTAA	AACCCT	1
TCGTGG	ATCGGTAGATAAAGAAACTG	AACCCT	129
TCGTGG	CAAAAGGGTATTAATCAAGT	AGGTCC	108
GCCGTG	CCGTTCAAGAAGACGCCCCA	GGATTC	82
TCGTGG	TCTTATCATACATTTACATC	AACCCT	1
TCGTGG	AAAGACATGAGAGGGGAACG	AACCCT	100
GCCGTG	GAAGTTTATTACGGATTTCT	GACTCT	119
TCGTGG	AATAATGTGCTTTGATTAGC	AACCCT	163
GCCGTG	GATTCGTTTCGCGTTGTACC	AGGTCC	1
GCCGTG	CCCGAATCGACCCTATTTGA	GGATTC	185
GCCGTG	GTTTCAACCGTTACAAAGGA	GACTCT	1
GCCGTG	TACTATTTCTAGAGAGTAAT	AGGTCC	4
GCCGTG	CGTCATCATATTTTGATTCG	AACCCT	1
GCCGTG	TGAGATGATTATTTCTTATA	GACTCT	1
GCCGTG	CGAGATTGAGGCAATATAAA	AGGTCC	199
TCGTGG	AATGATCTGTACAATAGCTC	AACCCT	99
GCCGTG	ATTCTTCCTTACTGCAGCTC	GGATTC	1
GCCGTG	ATAGCCAAGAAAGCCAACTA	GGATTC	177
GCCGTG	TTCAAATGTCACTTCATGGT	CCAGGT	113
GCCGTG	TATAGAAGAGATGGAGGAAC	GGATTC	1
GCCGTG	CACAGACATTGATATTATTC	AGGTCC	158
TCGTGG	CCCATATTGTTATAGTATGA	AACCCT	125
GCCGTG	ATCTTTGTAAATTAGTGCGA	AACCCT	1
TCGTGG	GGTGAAAAAGCCTACACAGG	CCAGGT	3
GCCGTG	TCCAGGGCAGAATCGACCA	CCAGGT	14
TCGTGG	GCAAGCCATCTCATCGCTGT	AGGTCC	120
TCGTGG	TACGATACAAGAAGTTTTCC	CCAGGT	110
TCGTGG	TATACAGGCCAAGAGTTCGT	AACCCT	159
TCGTGG	CGCTCCAGTTCCAAGGAAAG	CCAGGT	72
GCCGTG	AACTGTTTCTAGTTTCCCTT	GACTCT	70
TCGTGG	ATGGCTAATTTAGAGCTTGC	AACCCT	373
TCGTGG	TTTTATCTCCGATAGTACGT	AACCCT	107
GCCGTG	ATCTACCCACTATATTTAGT	GACTCT	81
TCGTGG	GTTTTATCTCCGATAGTGCG	AGGTCC	1
GCCGTG	AGGGCAGTAAAGATTGCATG	GGATTC	107
GCCGTG	GAACTAAATGGACAATATTA	GACTCT	89
TCGTGG	GCAAACCAAAAAAAAAGTAG	AACCCT	45
TCGTGG	TTGCATTTATTTTCCTTATA	AGGTCC	81
TCGTGG	ACTACGGGATGATACTGATC	CCAGGT	151
GCCGTG	TCCGCGATTTCGCGACACAG	GGATTC	149
GCCGTG	GGGAATAACAAGCGCGCTAC	AGGTCC	202
TCGTGG	GCATATGAGAGTTCATCAAT	AGGTCC	203
GCCGTG	TTCCAATCCTTCTTCCTCTT	AGGTCC	1
GCCGTG	TGTTTATCCTAGTTTGGATG	GACTCT	100
TCGTGG	ACTTTTGTTTAAGCTAATTT	AACCCT	106
GCCGTG	GTGCAAGAAAGAAATCAATT	GGATTC	1
GCCGTG	AAATTTTCAGTACTAGTCCA	CCAGGT	57
GCCGTG	CCGTTCTAGTGAATTCACGC	GGATTC	1
GCCGTG	TTCATGAAAACGCAAACACT	GGATTC	270
GCCGTG	ATTGGCACCCGGAGAGTACT	AGGTCC	1
GCCGTG	AGAGGATACCAGCAGCTTCG	GACTCT	1
GCCGTG	GAAAGGTGTTTCAGGGAAGG	CCAGGT	1
GCCGTG	TTTGACTTTAATGTCTTCTG	AGGTCC	308
TCGTGG	GCATGTCACTTTGCACGTTG	AGGTCC	1
GCCGTG	GTGGGGTACGAAAGCATGAT	CCAGGT	167
GCCGTG	TCGCTGTCAAATGGGAGGAG	GACTCT	100
GCCGTG	TATACTCAGGAAACGTCACT	GACTCT	109
TCGTGG	ATTGACAACTGGGACGAGAA	CCAGGT	91
TCGTGG	AAACAAGGTTTGATCCAGAA	AGGTCC	153
GCCGTG	TCTTTACTTTTCCATGAAGT	AACCCT	221
TCGTGG	TTTGCAAGCAAATAATTTGT	CCAGGT	66
GCCGTG	GCGGCTAGCATTAGCCAGCC	AACCCT	122
GCCGTG	AGTCATTAATGTCTAATAGT	CCAGGT	94
GCCGTG	TGGTCAATACGCAGTTTAGA	AACCCT	290
TCGTGG	ACTCCCGTCGCATGTGATCA	AACCCT	172
TCGTGG	AAAGGGTAACGAAACTTATG	AGGTCC	133
GCCGTG	GTAATATTTAACACGTTTAC	GACTCT	134
TCGTGG	TTTGCGAGACAAGCGAAGAG	AGGTCC	121
GCCGTG	GAGGCTGTAATCTCGTTTTC	AACCCT	2
GCCGTG	TATCACTGTTATTTCCAGGC	AGGTCC	232
GCCGTG	AATCCAATGTTGCCTAGTAC	CCAGGT	153
TCGTGG	TCGTTTCGAAAGGCTATATA	CCAGGT	111
GCCGTG	GTATTTATTAGACTGTTTGC	AACCCT	195
TCGTGG	TCATAATCCACATTGATGGC	AACCCT	196
TCGTGG	CTTACTCATCGGTTTCTTAT	CCAGGT	85
GCCGTG	CAAGACCACTACTAGTAGGT	GACTCT	111
GCCGTG	AGGGTGATGATCAGAAAGTG	CCAGGT	1
GCCGTG	ATTTTATTTGTTGTCAGGTT	AACCCT	493
TCGTGG	CGCTCTGCCAATGGAAAGAG	CCAGGT	10
TCGTGG	TTCAAGAAGACACCAAAGGCAG	CCAGGT	1
GCCGTG	GCTATCATAATCCACATTGA	GACTCT	119
TCGTGG	ATAGAAATCTTATTCTTGAC	AGGTCC	123
GCCGTG	TTGTATTTAATGTCCTGTCA	AACCCT	17
GCCGTG	GATAGCGAAGGGAAAGATTT	GGATTC	127
GCCGTG	TCTTTCATGTAAGCAACGGG	CCAGGT	79
GCCGTG	TCGCTGTCAAATGGGAGGAG	AGGTCC	316
TCGTGG	CGTGCGTTTCAGTATAAACA	AACCCT	66
GCCGTG	ATGAAGCCATCCTCTTAATC	AACCCT	191
GCCGTG	TATCGAACAATCATTATTAA	CCAGGT	1
GCCGTG	GGATTTCAAACGGAAGGAAT	AACCCT	167
GCCGTG	TACTGTATTGAATAAATTAC	GACTCT	102
GCCGTG	GAATCTTCCATGACCAATAA	CCAGGT	153
TCGTGG	GCAAAAAAGTGCAAATGCGG	CCAGGT	1
GCCGTG	TTTGAACAAACAGTACAGTC	AGGTCC	206
GCCGTG	AAGCTGTAACGTTTGACACT	AGGTCC	1
GCCGTG	GATACACATCACTTATTGAT	AGGTCC	105
GCCGTG	ATTACTCAGCCTAGTACAGA	AGGTCC	254
GCCGTG	AGCATATGAGAGTTCATCAA	GGATTC	145
GCCGTG	TACATATAATAAGTCCAAGT	GACTCT	1
GCCGTG	CGCCATCCCTACGAAGTTAT	GGATTC	135
GCCGTG	TTTCCGGGTAAGGATAATGT	AACCCT	1
GCCGTG	TATAAAGCCTCCCTGCTTAA	GACTCT	94
TCGTGG	ATACTTGGTACTTTCAAACC	AACCCT	141
TCGTGG	TATCTATCTACTTACTTAAA	AGGTCC	84
GCCGTG	AGGCTAATTGTAGCCTTACC	GGATTC	159
GCCGTG	GAAGAGTTGACTGGATTGAT	GGATTC	99
TCGTGG	TTCGCGTGGCATAACCCGGC	AACCCT	8
GCCGTG	CGAGATCCGTGTCGATGGGG	AGGTCC	60
GCCGTG	AAAATCTCTCCAGATCAAAC	CCAGGT	83
GCCGTG	ATATCGCGAACAACGGTATT	AGGTCC	4
TCGTGG	TAGTAAGTATTGCGCTAGGA	AACCCT	253
TCGTGG	TCGCACTGAAATCTTCGACA	AACCCT	3
GCCGTG	GTGACAACGTCGCTGCATCA	GACTCT	165
GCCGTG	TTGGCGACTCTCGAATACCG	CCAGGT	131
GCCGTG	AACGTAGGACCGCATTGAAC	AGGTCC	335
GCCGTG	GAAATAATCATCATTAGCAG	CCAGGT	86
GCCGTG	GAAAAATTTTCCATCGTGCA	CCAGGT	79
GCCGTG	GAAACAGTCTATCTAACTAA	AGGTCC	14
TCGTGG	GTCTGGAGAGTGGGCTTAGC	AGGTCC	89
GCCGTG	CCAGTTGATAAATTAAGAGT	AGGTCC	106
TCGTGG	AGAGAATAATAAAGATGAAC	CCAGGT	1
GCCGTG	GTCACAATCAATATCACTGA	AGGTCC	1
GCCGTG	AGGCATTACACATAAATGAT	GACTCT	97
TCGTGG	GTTGTTATCGTTTCGTGCTG	CCAGGT	1
GCCGTG	GTATTTAGCCCTATGAACTG	AGGTCC	187
GCCGTG	AGGCTTCATTAAACTGCATT	AGGTCC	1
GCCGTG	TACTTGATAGCGTGTATAAC	CCAGGT	109
GCCGTG	AAGACCTACTTGCCCAAAAG	CCAGGT	135
GCCGTG	CGTCACGAATTGTGCTAGAG	GGATTC	176
GCCGTG	GATCCCCGCATAGAAATCTC	GGATTC	159
TCGTGG	GTAATGCAACGCTGACCTTT	AGGTCC	191
GCCGTG	AAATACATTCATTACTTTCT	GGATTC	88
TCGTGG	AATAATTTAGGGTTATGCAT	AGGTCC	78
GCCGTG	ATAGACGCGATTCTTGGAAA	GGATTC	120
GCCGTG	ATTTCAGGCGAAAAGGCGA	AGGTCC	68
TCGTGG	TTGAAACGATATAAGAGGAG	AACCCT	205
TCGTGG	ATCATGATGCGACATTTACC	AACCCT	1
GCCGTG	GAGTTCAAAAAGCAATGGCA	GGATTC	144
TCGTGG	GTATGATAGAGTTGTATTAG	AACCCT	133
GCCGTG	CACAGTTGTATCAGTCGTAT	AGGTCC	271
GCCGTG	TTTGCATAATCGCCCTAAAT	AGGTCC	131
TCGTGG	GTCCTTTTCCCTTTGTCCTT	AACCCT	311
GCCGTG	CCCAAGCGTCGAGCCGGCGT	CCAGGT	7
GCCGTG	TGGTATTTGGTTTTACAAAG	AACCCT	323
GCCGTG	TTGTGCAGAGTTTCACATTA	CCAGGT	78
TCGTGG	ATTCACATTAACCTTCTTTT	AGGTCC	131
GCCGTG	GCGTCGTGCAGTGTGACAAG	AGGTCC	1
TCGTGG	CAATCATCGAACAAATATAC	AACCCT	131
TCGTGG	ATTGAAAAAAAATGGCTGAT	AACCCT	1
TCGTGG	AATTACGTACAATCACCGAC	CCAGGT	107
TCGTGG	TAAAAAAAAAAGCACCGGCG	CCAGGT	26
TCGTGG	GTGGTACAATAGAAGAGGCC	AACCCT	2
TCGTGG	GATGTTTTGGGCAGTGTTAT	CCAGGT	166
GCCGTG	TCTGTCACCGCGTACGAGGC	GGATTC	190
TCGTGG	TTCTCTTCCTTATCGAAGAC	AGGTCC	1
GCCGTG	GAAAAGAATAGTATTATTTA	GACTCT	87
GCCGTG	TGAGTCAATCCACGTGGAA	AGGTCC	260
TCGTGG	AGCACAAGAATGATTGGCAGGAATTCCGTTGCCTCAGTTA	AACCCT	1
GCCGTG	CCGAAGCATGACCTCTTCCC	AACCCT	1
TCGTGG	AAATCGATGATAATCGATTG	AACCCT	1
GCCGTG	ATTCCTCCCCTGATATTTAG	GGATTC	83
TCGTGG	AGAATCGACATTTTCAGATC	CCAGGT	1
TCGTGG	GTTATCTTCTATTAAATTGT	CCAGGT	119
GCCGTG	TATTATATTAAGTTCAATGT	CCAGGT	87
GCCGTG	ACTATATATCGAAGGAAAAG	AACCCT	68
TCGTGG	AACGATCTGAGAATTCTATT	CCAGGT	1
GCCGTG	ACCTCCGCTGCTGATATTCT	GGATTC	32
GCCGTG	TCACACTTACAATGTTACCC	GGATTC	211
TCGTGG	CTAGTATTTTGCTTGCTCCC	AGGTCC	164
GCCGTG	TTTATTGTTTTAATGACCTG	GACTCT	92
GCCGTG	CAAGGTTTTCTGAGGCTCGT	AGGTCC	209
GCCGTG	AGTACTCAATAGTAACATAT	GACTCT	83
GCCGTG	TTACTTATGCAAGAGTTTGT	GACTCT	1
GCCGTG	ATTATGATCATCTATCATTC	AACCCT	1
GCCGTG	CAATTAGGTCCCTTTTCATA	AACCCT	2
GCCGTG	AGGGAAAAGAAACACCCCAA	CCAGGT	1
TCGTGG	GCGTCGTGCAGCGTGACAAG	AACCCT	184
GCCGTG	TAATAATTCTCAATAGATAC	GACTCT	89
GCCGTG	TCGCGAGCTACGAATATTTT	GACTCT	88
TCGTGG	CTGCAAAACCGACAAACTCT	AACCCT	1
GCCGTG	AGCGAGGTAATCAAAGCATT	GGATTC	1
GCCGTG	GTGACAACGTCGCTGCATCA	AGGTCC	22
GCCGTG	AAGACGTGCTTTCTTTAGTG	AGGTCC	221
GCCGTG	GAGATTGGTGACTATCCGTG	CCAGGT	1
GCCGTG	GATTAAAGTGGAAAGGGCAT	CCAGGT	90
GCCGTG	ACCACCGTCGCCGGCATT	CCAGGT	2
GCCGTG	TTACCCTGCAGCGATTTAAC	AGGTCC	251
GCCGTG	TGTGGCGCGCCGCCATCACC	GGATTC	163
GCCGTG	AGCTACTATCAGCACTCCGA	GACTCT	200
GCCGTG	TGCGTTTCTTAACTCGCTTG	GGATTC	209
TCGTGG	AGTGGAAAGCTAAAAAAAGG	AACCCT	1
GCCGTG	TTAAGAGAACCTGCTTATGA	GACTCT	123
GCCGTG	AAATGAATCTATATAGTGTA	CCAGGT	90
GCCGTG	TGTTGCGATAATATTGGTAC	CCAGGT	162
GCCGTG	TGCCAACCTGTCTTATAGAA	AGGTCC	78
GCCGTG	TTATTATTACCCGTTTTCTT	GACTCT	83
TCGTGG	AGTTAAGCCTCCAAAACTCT	AGGTCC	126
GCCGTG	CAACAAATATACAGTTCACA	GGATTC	106
GCCGTG	TCGAACGGCCGTTCCCTCAT	CCAGGT	1
GCCGTG	CTGTAAATATCATCTTTTAC	GACTCT	99
GCCGTG	AAAGTTACGGCAAAATTTTG	AACCCT	4
TCGTGG	TTCTTTCTGATGCGCCCTTT	CCAGGT	1
TCGTGG	AAACACGCTACTTAGTCTTT	CCAGGT	107
GCCGTG	TGTATATCAGGTATTTCTGT	GACTCT	56
GCCGTG	AGGCGAGTTTGGTTTCAAAA	GACTCT	70
TCGTGG	GACGCACTGGTGGGAAGAAG	AGGTCC	94
TCGTGG	TCATTAATATTTATTCTAAA	AACCCT	51
GCCGTG	AAAAATGGGACGAAACAAAT	AGGTCC	35
GCCGTG	TTCTAGAAAGTATTGTTGTG	CCAGGT	97
TCGTGG	AAAATAGTTTAACGCTTCCT	AACCCT	104
GCCGTG	ATGAAAGAAGTTCAAATTAT	AGGTCC	76
GCCGTG	AGGCTTCGAGAG	GACTCT	1
TCGTGG	ATAGTGGAATTTGCCACCGA	AACCCT	8
TCGTGG	TGGGGCCGGGTTCGATTCC	CCAGGT	1
TCGTGG	TAATGAACAGTGCAAGTGCA	CCAGGT	139
GCCGTG	GAGTCCTACGTTGATTCAAA	CCAGGT	101
GCCGTG	ATTTTCTCTTCAACAATACA	AGGTCC	1
GCCGTG	AGTGGGTTGTTATGGGGGCC	AACCCT	324
GCCGTG	AAAGATCGCTTTTCCGAATC	AGGTCC	27
GCCGTG	TGATGATGGGACTCGAGACC	AGGTCC	301
GCCGTG	GTGAGTATAGGAAACCGATT	AGGTCC	1
GCCGTG	CATAAAAGGGTATTTGTTTC	GACTCT	69
GCCGTG	AAGAAAGTAAGTGGCAATAG	CCAGGT	1
GCCGTG	CTTCTTCACACATGGGATAC	AACCCT	1
GCCGTG	TATTGGGCAGATGTAGTTGA	GGATTC	171
GCCGTG	AGTGCATAACGCTGTAGCAT	GGATTC	352
GCCGTG	ATTTCACTTAAAATTAGTTT	AGGTCC	86
TCGTGG	TAACCGAGACATGCATGGAG	AGGTCC	104
GCCGTG	AAAAATAATTCGATAATTAG	GGATTC	103
TCGTGG	TATTATGTGTTTATTACTAT	AGGTCC	1
TCGTGG	CCGATAAATAGAGGAAGCAA	AGGTCC	86
GCCGTG	TAAGTACGAAGGACTCAAGA	GACTCT	101
GCCGTG	TATGATTCGTTTTGTCGTTA	CCAGGT	128
GCCGTG	TCCCCATTGGCCCCTTTATA	CCAGGT	45
GCCGTG	CCAGGTCTATTAGGAACAGG	GGATTC	133
TCGTGG	TTCATGATAGACTTTGTGCG	CCAGGT	94
GCCGTG	GCCTGAAAACCCAACCATTG	GACTCT	99
TCGTGG	AAACAACAAAAGCATGCTAG	AGGTCC	163
TCGTGG	CCTTTTCGGACTATATTAGG	CCAGGT	75
TCGTGG	ATATTTATCTTTTACGTGAA	AGGTCC	132
GCCGTG	TAAATTGAACTCGCAATATT	CCAGGT	75
GCCGTG	CGAAAGATTAGAAGTCTTTT	AACCCT	1
TCGTGG	ACTTATTTGTTTGGAACGTC	AACCCT	126
TCGTGG	AGATTTAATTTACTTCACTA	AGGTCC	98
GCCGTG	ATATAATCGAAACTAATGGA	CCAGGT	80
TCGTGG	AGAAGAGAACGATCTGTTGG	CCAGGT	1
GCCGTG	AAAGGAAAAGTTACATCGTT	GACTCT	1
GCCGTG	TGGCATTCCAATACTTTACT	GGATTC	1
GCCGTG	TTACTGAAAATACATAGAGT	AACCCT	54
GCCGTG	AATCACCTGCACACGCCGTC	AACCCT	1
GCCGTG	CAAAGTGAACTGTAATCATT	AGGTCC	313
GCCGTG	TCTTGAATACCATAATTCTC	GACTCT	82
GCCGTG	TGTTCTAGAAAGTGGTAATT	GACTCT	86
TCGTGG	ATACTGGCGTACAAATCAAG	AGGTCC	1
GCCGTG	TCGTATAAAGGGATATTACC	CCAGGT	103
TCGTGG	ATTCGTTGAAGCTGCACCAA	AGGTCC	156
GCCGTG	AAAGTTTACTGGGCCCAGGC	AACCCT	1
GCCGTG	TCGCTACCCGGAAACGTTAA	CCAGGT	1
TCGTGG	ACTACAAGGAAGGCTCCATG	AGGTCC	94
TCGTGG	TTATTAATGTGTGCATTACC	AGGTCC	111
TCGTGG	TCCGTTCCTCATGGTGTGAA	AGGTCC	139
TCGTGG	ACTCCAAAAGTTACTCACTA	AACCCT	55
GCCGTG	GACATTTACCCGGTTGAGTA	GGATTC	154
GCCGTG	TATTCCGCTTATGTATCTTA	GGATTC	71
GCCGTG	TAATGGTCATCGCGTACGAA	GACTCT	108
TCGTGG	CTCAGGCTTGGTTTGTTCGT	AGGTCC	1
GCCGTG	TTCGTAAAAAGGAACCACCT	AGGTCC	7
GCCGTG	GTAGCAAGGAAGGTCCGTAA	GGATTC	1
TCGTGG	CCACCGTCGCCGGCATT	AACCCT	1
GCCGTG	ACCTCTCGTGCTTCGTGACT	GACTCT	1
GCCGTG	CGGAGGGAAGCTCTTTTATT	GGATTC	184
TCGTGG	ATGTCATTGAACTTTCTTCC	AGGTCC	118
GCCGTG	AAAGTCTATTATATGTTCCA	CCAGGT	1
TCGTGG	GGACACCGAATAATACCAGA	CCAGGT	139
TCGTGG	AATCATGCACTATTAGCATC	AGGTCC	82
GCCGTG	GTGTTGAAGGTGCTTGCAAA	AGGTCC	1
GCCGTG	TGTCGCGATTTTGTCATTTT	CCAGGT	70
TCGTGG	TGGGAAGTTGGATTATCTTT	AACCCT	160
TCGTGG	TATAGAGTTCCTTCTGCAAG	AACCCT	1
GCCGTG	ACGAATTTTCTCGATGAAAA	GACTCT	85
GCCGTG	AGAGTTGTTGAACTCGAAAT	GGATTC	177
TCGTGG	CGTTGTCACATCACAGTTTT	AACCCT	118
TCGTGG	CATTTATGAGAGTTATATGA	AACCCT	70
TCGTGG	CGAATAGTACGATATCCATG	CCAGGT	85
GCCGTG	TATTACCCGTCAAAAGGGTC	CCAGGT	1
GCCGTG	TTCTTTGAAAAGAAAGTACG	GGATTC	1
TCGTGG	AGTATTTACGTTGGTAACTT	AGGTCC	108
TCGTGG	ATTATTGTTTTATTCTTTGT	AACCCT	1
TCGTGG	TACACTTTCATCACGCAGTA	AGGTCC	111
TCGTGG	ATCTTCCAAAGTATTAGAAA	CCAGGT	73
GCCGTG	ATTTCAGCTGACTATAAATT	CCAGGT	65
TCGTGG	GCTTGGAAAAATAGCAGTAA	AACCCT	107
GCCGTG	TTTTCCAAGAGTGCAATCAG	AACCCT	10
GCCGTG	TGAAGAATAATTAGTTCTTT	AGGTCC	109
GCCGTG	ATATTCAGCTATATGTTGAT	AACCCT	42
GCCGTG	TTGCAACCGATATCTGTATT	GGATTC	1
TCGTGG	TTCCTCGTAGCGGAAGGGGA	AACCCT	1
GCCGTG	TTTTCGTACAATATGATGAA	CCAGGT	85
TCGTGG	AAAGACGGCTACGAATAGTA	CCAGGT	72
GCCGTG	TACATGTGATTAATATCAGA	AGGTCC	172
GCCGTG	TGAGAAAAGTCTAAGTCGTT	AACCCT	1
GCCGTG	ATCCAACAGTGCACAATACC	GGATTC	1
TCGTGG	TGTGATACCTCCGATTTTGT	AACCCT	310
TCGTGG	ATAGCACACCAATGTAAATC	AGGTCC	2
GCCGTG	GTATTCAGTATTATTTCAAC	AACCCT	5
TCGTGG	TTTGCCAGAAAAAGAAACGG	CCAGGT	110
GCCGTG	CTATCTGTATATATTGCATT	GGATTC	111
TCGTGG	GGGAAGAGACGGCAATCAAG	CCAGGT	95
GCCGTG	AGTAAGTCGAAAACAGACAA	GGATTC	73
TCGTGG	AAAGAGAAGTATCTTTCATG	CCAGGT	126
GCCGTG	CGTCGTAGTGAATGACACAA	CCAGGT	176
GCCGTG	AACGCGTTAATATTATCTTT	GACTCT	89
TCGTGG	CCGAGTTTCGGCCAAGGGTA	AACCCT	56
TCGTGG	GCTTCTATTTCCTGCTATGC	AACCCT	1
TCGTGG	ATTGATGCAAACTTTGTTCT	AACCCT	1
GCCGTG	TGTTCTTGTTTTGATCATTG	CCAGGT	105
TCGTGG	ATACAATTTATTGTTTTAAT	CCAGGT	121
TCGTGG	ACTATTTTGATTAACACGAT	AACCCT	121
GCCGTG	TCTCAGATATAATAGCGGTA	AGGTCC	5
TCGTGG	CCTTATGTGATATAATGAGC	AGGTCC	1
TCGTGG	GTTTGATGATATCAGCCAAA	CCAGGT	87
GCCGTG	CCGCCCGGGTGATGCAGTTG	GGATTC	1
GCCGTG	TGCGCGTTACCATCATCTTC	AACCCT	177
GCCGTG	AGTTAAAATCACTCATTCTC	AACCCT	305
GCCGTG	CTTGGTTGCCTTTCTTTTAT	AGGTCC	1
TCGTGG	TGGTCGTTTCCAACAAGTAG	AGGTCC	1
GCCGTG	GGAATACAGAGGCAAGTGAA	GACTCT	1
GCCGTG	ATGGCTTTATTAAAAGCTGA	GGATTC	82
TCGTGG	TGCATACATTATCTTTCTTC	AACCCT	1
TCGTGG	TGCGACTGAGAAGAGAGTGG	AACCCT	135
TCGTGG	TGCGTTTCAGTATAAACAAG	CCAGGT	153
GCCGTG	TCATATGATAATGCTTGGTA	AGGTCC	113
GCCGTG	GTTTGGCCCTCGGAAAAAAC	GACTCT	129
GCCGTG	AATGAACAAATGCGTAATAT	CCAGGT	77
GCCGTG	CAGTTACCTGGAGTTTCAGC	AACCCT	300
GCCGTG	CGCTCGTTGGTCTGCGGCCG	GGATTC	1
TCGTGG	AGAGACCAATTGTTACTACC	CCAGGT	124
TCGTGG	GGTGATCACCAGCTACGAAT	CCAGGT	1
GCCGTG	GCATTATTGAATTTGAAACG	GACTCT	85
TCGTGG	TTCTTGTAGATAAAAAGATC	CCAGGT	100
GCCGTG	GTTTTAGATGACCTATTTGA	GACTCT	128
GCCGTG	TGCTATGATGTTCAACGCAA	GGATTC	202
GCCGTG	AGCCATAGTCCATAGTGCAC	GACTCT	136
GCCGTG	GTATGTGGCGAATATAGAAT	AGGTCC	1
GCCGTG	TTAAGACAATTGAATGGATT	CCAGGT	107
TCGTGG	TTCTAAATAGATAAACCACC	AGGTCC	141
TCGTGG	GTTGTACTATTTCGAAATTT	AACCCT	95
TCGTGG	GCTTCGACCATTTGCGATTC	CCAGGT	1
GCCGTG	TAATATGTACTATAACAGAT	AACCCT	75
GCCGTG	TTCAAGCTTGCTGAAATTGA	AACCCT	1
TCGTGG	GAAGCAATGAGCTGGCAACT	AGGTCC	143
TCGTGG	GAATTATCTCTAACGGCTAA	AACCCT	150
GCCGTG	AATACGCATTGATATTAGAG	CCAGGT	1
TCGTGG	CCCTCTGAGTAGCTGCTGAA	AACCCT	1
GCCGTG	TCAAGAAATCTTGTTTCTCG	AACCCT	1
GCCGTG	ATATTCTCTTGTTAAAATTC	GACTCT	78
GCCGTG	ATGAGATTGAAACAATAACA	GACTCT	63
GCCGTG	AATTTCTAGGTTCACTGCTT	GGATTC	1
GCCGTG	AGTACTCGTCACGGACGCCC	CCAGGT	1
GCCGTG	AACCTTAGGGCCTATAATAA	GGATTC	158
GCCGTG	TTCCTAATCAAATTTGCATT	AGGTCC	223
GCCGTG	AACGGTCGAAAGAAACATCG	GACTCT	83
GCCGTG	ATAATTAACAGTCTTGCAGT	CCAGGT	104
GCCGTG	AACGAGACAAGCATGGCAGC	AGGTCC	1
GCCGTG	TAATGTGAAATATGTACCG	AACCCT	1
TCGTGG	TGAGGCCTTCCCTTAGTGAG	AGGTCC	229
GCCGTG	GTTACAGATTTTCCTATTTT	GACTCT	103
GCCGTG	AATTCTTCTTCAATAGAACA	AGGTCC	1
GCCGTG	TTTACTTATGGCAGAAGGCA	AACCCT	210
TCGTGG	AATGGATTGTGGTTGCGATG	AACCCT	138
TCGTGG	CATACGGTGATGATGTCCCT	AACCCT	222
GCCGTG	TTCGAGATCCGTGTCGATG	CCAGGT	4
GCCGTG	ATAATCAAGCGTTTTTATGT	GACTCT	1
TCGTGG	ATATCAGAACGCAGGGTAAT	AGGTCC	99
GCCGTG	TGTTATCTTTCATTCTCGCC	GACTCT	1
GCCGTG	ATGTCTGGAAGTATAATTGG	GGATTC	1
TCGTGG	AAATTATCTTTATGTTCCAG	AGGTCC	97
GCCGTG	GCCAGTCAGTGATTATTACC	AACCCT	299
GCCGTG	AAAATAAGACCAAAATGTTT	AACCCT	345
TCGTGG	TAGAGGTTTCAACAGGTCCC	AGGTCC	1
GCCGTG	ACTAGCCCACCACACGTTCG	GACTCT	117
GCCGTG	GTAGGTTTAAGGAGTGACTC	GGATTC	161
GCCGTG	CGATTTTGGCTGTATTACCC	AACCCT	2
GCCGTG	TTGGAGAAGCACCCGCTTTC	CCAGGT	1
GCCGTG	GAATGAAATAGTAGAAAGAT	GACTCT	1
GCCGTG	AGCTCTTGATGCAATTTCAT	AGGTCC	1
GCCGTG	GATGCCACCAGAACCAGCGC	AGGTCC	212
TCGTGG	TTCCGGGTAGCGAATCAAGG	AACCCT	82
TCGTGG	TTGTAAATAGTTATCAACGC	AACCCT	158
TCGTGG	GTAGTGTGGTGTACGCATGG	AGGTCC	111
GCCGTG	ATCTTGCATTATGGAATGTC	AGGTCC	95
GCCGTG	ATTGGTTTGACATGTACGTT	GGATTC	294
GCCGTG	TACCGTTTCATACTATCATC	CCAGGT	192
GCCGTG	CACGTTGTAAATTCACTAAG	AGGTCC	1
TCGTGG	CCGGGGCCGGGGTGGAAGGA	CCAGGT	139
GCCGTG	TCCGCAAGTGCTTTTGGAGT	CCAGGT	119
GCCGTG	GATGATATTTGTACAGCAAA	CCAGGT	97
TCGTGG	ACTAAAAGGTAGTCCAATGG	AGGTCC	2
TCGTGG	ATGTTTCCTACTTGTTTCCC	AGGTCC	33
TCGTGG	GTCATCGAGAAACGAATTTA	AACCCT	2
GCCGTG	ATTACATTATTATTCATTTC	AACCCT	14
TCGTGG	AGGTCGAAATCAAGACTGCG	CCAGGT	184
GCCGTG	AAAACAAGCGGTATAATACA	GGATTC	195
TCGTGG	AAAAGCGCGTCGCTCCTGAT	AACCCT	209
TCGTGG	AAATGAAGCGGAAGAAGCAA	AACCCT	1
GCCGTG	GGTTGTGCTGTAGTCAGCTA	GGATTC	139
GCCGTG	CTCGTTGTGCCATCTTACT	AGGTCC	158
GCCGTG	TTTATCAATGGAAAAGTACG	GGATTC	1
GCCGTG	TAATAATAACAACAAGCATA	GGATTC	137
GCCGTG	TTTGTGCTTTTATCAATTGG	AGGTCC	152
TCGTGG	TGAGAGTCATGACTCCGAAA	CCAGGT	91
GCCGTG	AACACAGCTGAAAAAAGTAT	AGGTCC	25
TCGTGG	GAATGGCTACTTTTTAATGC	AACCCT	1
GCCGTG	TTCTTATGTACATTTGTTGA	AACCCT	239
TCGTGG	TTGATTTAAGTCGCTCATTG	AACCCT	177
GCCGTG	TTGGCTCGGCTGCTGTAACA	GACTCT	77
TCGTGG	TCGTTACACAAAATACGAAG	CCAGGT	136
GCCGTG	TACGCCAACTTGCGTTAAAA	GACTCT	70
GCCGTG	AAGTGCAGTTTGATTTCAGA	AACCCT	154
TCGTGG	AATTTATAGTAGGGTTAGTA	AGGTCC	1
GCCGTG	AAATATACGTGCTAGAAAAA	GGATTC	24
TCGTGG	CCACTCTTTGAGCTTAGGAT	CCAGGT	1
GCCGTG	AGGAGTGTTACTTTCAAGCA	GGATTC	1
TCGTGG	AAAAAATGCAAGCACGAACT	AACCCT	142
TCGTGG	AGAATATTCTAGCCCCATCA	AGGTCC	76
GCCGTG	GTTCGCGCGTTCATCTAGCC	CCAGGT	165
GCCGTG	AACACAGCTGAAAGAAGTAT	CCAGGT	1
TCGTGG	CATATCATTTCTGGGAGCTG	AACCCT	186
GCCGTG	TAAACCTCTCCTAGCGTACA	CCAGGT	1
TCGTGG	TGCTTGTAATCTCAGCTGAA	AACCCT	1
GCCGTG	AGTTTGGTCGTATACTAGTG	GACTCT	99
GCCGTG	AAAAGATGATGCGAAATTAA	CCAGGT	158
TCGTGG	ATGGCATCGCTTCTTATATT	CCAGGT	110
TCGTGG	AGTGAAAAATGGAGATGGAG	AGGTCC	138
TCGTGG	ATAGCATATTGCTTTTCAAT	AACCCT	210
GCCGTG	TTTGAAGGTTGTGCATTTAA	GGATTC	1
GCCGTG	GTATATTGATTAAAGTGGAA	GGATTC	59
TCGTGG	AAGTCTACCGCTCTGGCTTG	AGGTCC	1
GCCGTG	GAGCGCTCTAACCTTCTGCC	AACCCT	274
TCGTGG	AATAATTAGTCACATACATA	AGGTCC	65
TCGTGG	TTAGATGTTTCAACGTTCCA	AACCCT	187
GCCGTG	GAAAAAAATTTTCGAACATA	GACTCT	79
GCCGTG	TCAACAGGTTCTTTCAACTC	GACTCT	143
GCCGTG	AGCGGGGAGTCATGCTAACG	GACTCT	20
TCGTGG	TTATACATGTGATATCAGAA	AGGTCC	89
TCGTGG	TGAAAGAAGTTCAAATTATG	AACCCT	164
GCCGTG	TTATATCATTTGGATGGATC	AGGTCC	242
GCCGTG	TAACTCGCGCAAAGACCGAA	CCAGGT	121
GCCGTG	GCACTACATGCACGAGGCCT	GGATTC	3
TCGTGG	TAGTGGCAAAGTCTGAGAAA	AGGTCC	1
GCCGTG	TAAGAGTATGGCACATCAAC	AGGTCC	259
TCGTGG	TTACATCACCTTTCACAAGC	CCAGGT	1
GCCGTG	CTTTGAGACGCATCAATGAC	AACCCT	1
GCCGTG	CTTGGTTGCCTATCTTTTAT	CCAGGT	117
TCGTGG	ATATAAACGGAAACAGAAGT	AACCCT	47
GCCGTG	AAGTGCATCTCACCGCTGTC	AGGTCC	1
GCCGTG	CCCTCGCATGACAAATAGCG	GACTCT	78
TCGTGG	TTTGCCACCAGATAGTTCGA	AACCCT	126
GCCGTG	GTGTTGGTCGACATTTAATA	GGATTC	1
GCCGTG	GCTTCTATTTCCTGTTATGC	GGATTC	130
GCCGTG	GGAGGAGAGGTGTGAGTACC	AACCCT	333
GCCGTG	ATTATCCATCTGCACAAACT	CCAGGT	1
GCCGTG	ATATCAAATACTAGTAGTA	GACTCT	1
TCGTGG	GAAATAACAATCATGTTACC	AACCCT	209
TCGTGG	CATCTAAATTTTCAAACCTT	AACCCT	116
TCGTGG	CATATGAAATAATGTCTACA	AGGTCC	88
TCGTGG	ATGAAAGCCCTATTTTGTGT	AACCCT	174
GCCGTG	CCCACTGTGTCGCGAAATCG	GGATTC	152
GCCGTG	ATTAGCGATTATAGCATGAA	CCAGGT	64
TCGTGG	AGAAGTATGGATGGTTCGAA	CCAGGT	125
TCGTGG	TTGTTTTCAGGACAGAGTGC	AACCCT	193
TCGTGG	TTGTTATCCTTCGGCTAGTT	AACCCT	173
GCCGTG	ACAGGGCTCGGTTCCACACT	AACCCT	1
GCCGTG	CACTGTCCACGGACCGCCGA	AGGTCC	147
TCGTGG	CTGACAATCTAAGTATTTCT	AACCCT	122
TCGTGG	AAAGACAACTTAATAGACGC	AGGTCC	128
GCCGTG	AGTTGTATTTAGGCTTTACC	AGGTCC	3
GCCGTG	CAACCACTCATTTAGAAGTG	GACTCT	109
GCCGTG	TTAGCTCAAGGTTCTATCAA	AGGTCC	1
GCCGTG	TGACAAGGCAGTATTGTTAC	GGATTC	169
TCGTGG	TCATATTCATCATTATGCAA	AGGTCC	1
GCCGTG	ACGTATGAGCATGCGTTTGA	AGGTCC	175
GCCGTG	ACGTTAAACAAGCATCCAAC	AACCCT	178
TCGTGG	ATGTACAGGTATTACCCGCC	CCAGGT	43
GCCGTG	TTAAATCTAGTACCTCGCAC	AACCCT	1
TCGTGG	AGGCATTTCATCAAATCTAT	CCAGGT	85
GCCGTG	TGTATATCGGTCCTCTGTGT	AACCCT	218
GCCGTG	ATAAGGATCGTCCTATGTAT	GACTCT	114
GCCGTG	AGCACAATCCATTTAAAGCC	GGATTC	1
TCGTGG	GCATACGAACGAAGTAGCAT	CCAGGT	1
TCGTGG	TGTTCTAACTGTACACCTAA	CCAGGT	120
TCGTGG	TAAACCGTTTCTTAGCTTAA	AGGTCC	114
GCCGTG	CCCTCCCTTCTACTCTTCAC	AGGTCC	6
TCGTGG	TAGCATAAATGGATACACAA	AGGTCC	50
TCGTGG	TTCTAGAAAGCAATGAAAAG	AACCCT	1
TCGTGG	GTTTTAATCCTTAATTTTGA	AACCCT	1
GCCGTG	TTGCCACAACAACACCCATCA	AACCCT	1
GCCGTG	CTATTATTTTGAACCCTAGT	AGGTCC	95
GCCGTG	CTATGGGTAAGAAAGGATTT	AACCCT	2
GCCGTG	TAGAAGAGGCCCGGATCCCT	AGGTCC	27
TCGTGG	GTAACATTATTAATACTGGA	AACCCT	105
GCCGTG	TTGTTCCTTATATTTTCTCT	AACCCT	147
GCCGTG	AAAACTAAGGCGTAAAAACC	GGATTC	1
TCGTGG	GAAATATGAATGCGCTATTC	AGGTCC	1
TCGTGG	CCTCATTGTTTCTCTTTATC	AACCCT	286
GCCGTG	TAGGGTTATAACATTATCC	GACTCT	13
GCCGTG	AAGAGATCCTAGGATGAGTA	AGGTCC	246
TCGTGG	CCAGTTGATAAATTAAGAGT	AACCCT	113
GCCGTG	GATACTTTGAAAGGTTTAGG	AGGTCC	175
GCCGTG	TTAACCCCGTGTGGTTGTTT	GACTCT	86
GCCGTG	ACAAGTAATTCGTTTCCTTT	GGATTC	115
TCGTGG	AACTTCAATTTAGTTTCAAT	AGGTCC	110
GCCGTG	CTATCCTTGTCAATTTGGTA	GACTCT	16
GCCGTG	TTATATAACTCTCATAAATG	AGGTCC	1
GCCGTG	CGGTGGGTGATATTTATGAC	AGGTCC	1
TCGTGG	CGCGTACATAAAAAGCACTT	AGGTCC	74
TCGTGG	TAAACAGACCAGGAGTAGTA	AACCCT	1
GCCGTG	GCGTATCAAACACATAAGTG	GGATTC	1
TCGTGG	GACGAAACGGGGCCATCCTG	CCAGGT	127
TCGTGG	AATCAAGAGACAATGATTAT	CCAGGT	145
GCCGTG	CGTTACATACGTACATATGC	AGGTCC	324
GCCGTG	CCATTAGTATTAATGTTTGG	AACCCT	47
TCGTGG	GTACCTTAGAGAAGCCACAA	CCAGGT	131
GCCGTG	AAAATTTCAAGAATATGGTT	GACTCT	82
TCGTGG	CGCGAAATGAATAAATTATC	AGGTCC	93
TCGTGG	TGATCTGAGAATGATATTTA	CCAGGT	108
GCCGTG	GAATTTGCCACCGAAGGGAA	CCAGGT	107
GCCGTG	GATTGGAAGTAAATAGATGA	CCAGGT	108
GCCGTG	TTTGCCCGAGAAGCTTTGCC	GACTCT	133
GCCGTG	TGGGGATGAAACTTCACAAG	GGATTC	1
GCCGTG	TATACTCCCGATTAAGAGGA	GACTCT	93
TCGTGG	ATTCAGGTAGTCGTAGTAAA	AGGTCC	108
TCGTGG	GATCCTTATAATACAGTGTG	AACCCT	1
TCGTGG	AAGTTGGATTATCTTTGGGA	CCAGGT	96
GCCGTG	GAAAAAAGTTGTAGATGTAT	GACTCT	1
TCGTGG	CCTCCTAGGGTTTTCAGTAG	CCAGGT	84
TCGTGG	TTACAAGTTTATATGGACTG	CCAGGT	190
GCCGTG	AAATATGCTTTAGATAATT	CCAGGT	1
GCCGTG	ACTTTCCAAATGAATGAATG	AGGTCC	1
GCCGTG	AGCTGCTGTAACCTTCCTAC	GACTCT	103
TCGTGG	GAACGTAGTCCGAGAAACAG	AGGTCC	157
TCGTGG	CAGACTGGGGCCTGCCTGTA	AACCCT	150
TCGTGG	AAAATGTCCGATAGCTTCAG	AGGTCC	89
GCCGTG	TTCTAGATGTATGGGTGTGC	AACCCT	250
GCCGTG	TTTCAAAAACTCATCAATTA	AGGTCC	106
TCGTGG	CACATCAATAAATTATGTTC	CCAGGT	113
GCCGTG	ATCAACGTCTGTGGCTAACC	GACTCT	2
TCGTGG	ATGTAGCCGAGTATATTTAA	AACCCT	91
GCCGTG	TTGTGCTATATGATCTTGTG	CCAGGT	112
GCCGTG	GGCATTATTTCCACTTGCAA	GGATTC	94
GCCGTG	AATTTAGGGTTATGCATGTGTG	AACCCT	1
GCCGTG	TTCAACCAACTTTATTGGCA	CCAGGT	1
TCGTGG	AGGCTGATAAGGAAGATGTC	AGGTCC	1
TCGTGG	TTGGTATATTACTATTCAGC	CCAGGT	88
GCCGTG	CACTCAGTACTACTGATCTA	GACTCT	117
TCGTGG	GGCTTCGTGAACGGGGAAGG	AACCCT	16
GCCGTG	AATATACACTTCAGCAGAGG	GACTCT	92
GCCGTG	TCGCTGGAAATTGTGTTGCG	AGGTCC	1
GCCGTG	GATGATTTTTGTACAGCAAA	CCAGGT	1
GCCGTG	ATGCACTTAGAGGTTAGGAG	GGATTC	39
TCGTGG	GAAATACTGGGGGAAAGTAT	AACCCT	172
GCCGTG	CTGAAGGGGTAGAACCAGAA	AACCCT	215
GCCGTG	TCGTTCTGTTTCCAGTTTGC	AACCCT	341
GCCGTG	AACCTCTCATCTAAGAATAA	GACTCT	74
GCCGTG	AGATGTTTTATGGAAGTATT	CCAGGT	51
TCGTGG	CGCATTTCATTTATTTTCGG	CCAGGT	79
TCGTGG	AAAATGTGCTATCTTCGCAA	AGGTCC	1
TCGTGG	AGCCTTTGCTGTCTAATTAG	CCAGGT	92
GCCGTG	AACGATATATTTGAGGATTT	CCAGGT	76
GCCGTG	CGTACATTCTATGTATGATT	GGATTC	1
GCCGTG	TATGGGATACATAAATGTAT	AACCCT	48
GCCGTG	TCCTAATAGTGAAATGTGAC	AACCCT	408
GCCGTG	GGTATCGAAATAAATGAGTGT	CCAGGT	1
TCGTGG	GTTTTGCACGGTTTATCACA	AACCCT	130
GCCGTG	ATAGCGCCGTCTTTATTACC	CCAGGT	122
GCCGTG	GCTTTCAGTGCTGTCCATAA	AGGTCC	1
TCGTGG	GCTTAGTACCGTGAAAATCT	CCAGGT	141
GCCGTG	TGTGTGTGGTACAATAGAAG	GACTCT	68
TCGTGG	CTTAATATAGGTAGGGCGTC	AGGTCC	93
TCGTGG	AAAAATGCAAGCACGAACTA	CCAGGT	102
GCCGTG	ATTTTAACATATACTCAAAT	GGATTC	49
GCCGTG	CAAGCGAAGAAAGGAGATTT	GGATTC	49
TCGTGG	TCTAATTTTCAGTGAAAGTT	AGGTCC	1
GCCGTG	AACCTTTTGCCACGTCGAGG	GACTCT	111
TCGTGG	GCTCTAGGACGCGTGTCGGT	CCAGGT	140
GCCGTG	AATAATGATTAATATTTAAG	GGATTC	52
TCGTGG	AACTTTTCCCGCCTCGTACG	AACCCT	152
GCCGTG	TATCTTCATGGAACGCTGTA	GGATTC	1
TCGTGG	ACCTTAGGATAATATCGCTC	AGGTCC	67
TCGTGG	GCAAAACTTAACATGGGAGC	AGGTCC	4
TCGTGG	CCCACGAACAAAACGCCGCT	AACCCT	118
TCGTGG	TTCCATCTGAAATATTTGGA	CCAGGT	75
TCGTGG	GTAACACTAACGCATTCTAT	AGGTCC	194
TCGTGG	TACTCGTATGTAATGATATA	AGGTCC	1
GCCGTG	GAATCTTGTGTTTCCTAATT	AGGTCC	274
TCGTGG	GAGACTGGTGACTTTCCGTG	AACCCT	1
TCGTGG	TATCTATTTGTATTAAAACG	CCAGGT	71
GCCGTG	AGCATGGTAAGGAAAAATGC	GGATTC	138
GCCGTG	ATATCGTACTCTATCTATCT	AACCCT	197
TCGTGG	GGCATCACGAATAACGAGGC	AACCCT	162
TCGTGG	GGGAATAACAAGCGCGCTAC	AGGTCC	105
TCGTGG	CTTACTACACCTCAAATCAA	AACCCT	65
TCGTGG	AGAAAATATCCTTGCAGTTG	AGGTCC	2
GCCGTG	GTTCCTGTAACAATGATGTT	GACTCT	1
GCCGTG	TCTATTACGCTTAGCTTACA	CCAGGT	1
GCCGTG	CCCGACATCAACTAACTGAA	GACTCT	81
TCGTGG	CGATTGAACACCTAAGGAAG	AACCCT	132
GCCGTG	AATCATGCACTATTAGCATC	AACCCT	181
TCGTGG	AAATATCCGCAGCGCGCAAA	CCAGGT	117
TCGTGG	TTTTCCTTCAGTACTATTCC	AGGTCC	1
GCCGTG	GTCTTGCGAGATAATATGCA	CCAGGT	106
GCCGTG	TAACAGTGCGATTTGAGATA	GACTCT	1
GCCGTG	TATCACGAAAATTTTCACTT	GGATTC	104
TCGTGG	TACGCCTTTGATCATTTTAT	AACCCT	4
TCGTGG	ATCATCGGTTCGAATCCGAT	AACCCT	1
TCGTGG	ACATTACATTTAAAAAATAG	AGGTCC	35
GCCGTG	CTTCTCAAATTTGAGACATT	GACTCT	1
GCCGTG	ATTATGCATAATTAGTTCGA	GACTCT	93
GCCGTG	TTTGGCTCGGCTGCTGTAAC	CCAGGT	159
TCGTGG	AATCACATTATTGTTATTAT	CCAGGT	1
GCCGTG	AATTGCAGTTGAATGCAGTA	CCAGGT	92
GCCGTG	GAGTCACGGCTTTGAGGGCG	GGATTC	9
GCCGTG	GTACCTTAGGGAAGCCACAA	AACCCT	1
TCGTGG	TTCATTTGTATTATGGTTCA	CCAGGT	1
TCGTGG	TTGCAAGCAGCATGTCTGAT	AACCCT	1
TCGTGG	GACGTGGAAGGAAAAAAAAA	AGGTCC	61
GCCGTG	CGTTGAATTGTAGAATGTAG	AACCCT	1
TCGTGG	AGCTCATGACAATCAAACCA	AGGTCC	170
TCGTGG	TGTTTCTGTTCTTGTTCTTG	AGGTCC	100
GCCGTG	AAGTCTCACTTGAAAATTCG	CCAGGT	95
GCCGTG	TATTCGATGGGCTTTAGATG	GACTCT	1
GCCGTG	TCAAGTGCATGAAAGTAAGT	AGGTCC	92
TCGTGG	AATTAATTGTACAAGAATCT	AACCCT	1
GCCGTG	ATTATCATGTAGTGTATAAG	GGATTC	173
GCCGTG	GTTGCAACCGATATCTGGAT	GACTCT	135
GCCGTG	TCATCGCAACAAAAATTCAA	CCAGGT	70
GCCGTG	GCTCCTAGTGTAGGCGATGA	AGGTCC	176
GCCGTG	GAATCGGTGTCTGTTATTGA	CCAGGT	1
TCGTGG	AATGATATACCCATCGCTTC	AACCCT	117
GCCGTG	TTACACGTTTTATAAGTACG	AGGTCC	200
GCCGTG	GGCGTCGGTGATTAGGTGTC	AGGTCC	14
GCCGTG	TTCAAGAGCTCATGTACTGT	CCAGGT	148
GCCGTG	TTATTTAAAATCAGGCAGTT	CCAGGT	127
GCCGTG	CCCCGAATGACCCATACCAG	GGATTC	160
GCCGTG	AAAATTGAATTTTCCAGCCA	AGGTCC	123
TCGTGG	ATCGAGAAGTCATAAAATCG	AACCCT	1
GCCGTG	TTTTGAACAAAAAGCCGTTA	GACTCT	159
GCCGTG	TTACACTCGCGAAGATAATG	AGGTCC	1
GCCGTG	AGGTTGAAGATATAAATGCC	CCAGGT	161
GCCGTG	TATTTTATATAATGCGCAGG	AGGTCC	6
TCGTGG	TGGATTTTCACGAAGCCTAT	AGGTCC	73
GCCGTG	TTGTCCTGTACTTTGAAAAC	AGGTCC	195
GCCGTG	CCTTTCGAAACGAGAACAAT	AACCCT	74
GCCGTG	TTTTCCAGTTTTCAAAGTAC	AGGTCC	230
TCGTGG	TCAAAAACTTAATATAGGT	CCAGGT	48
GCCGTG	TGATCTAGGACTTTTCACCC	GGATTC	192
GCCGTG	AGCGAGGGTAACTGGGTTAG	CCAGGT	1
TCGTGG	TTGAAATGCGCCTTGTCATA	CCAGGT	83
GCCGTG	TGAGTGAATGCCGAGAAGGG	CCAGGT	210
GCCGTG	GAGTAATCTTCAAACACGAA	GACTCT	111
TCGTGG	AAATCCGTTAGACAGCATGA	AGGTCC	1
GCCGTG	AGATTTATTGATATAAATTT	GGATTC	1
TCGTGG	AGGAGTCTCTCTGCATTTAC	AACCCT	2
TCGTGG	GTCCCCCACTTCTAAATGAG	AACCCT	129
GCCGTG	TTACTTTTCATGGTGGCAGC	GACTCT	93
TCGTGG	TACAATTCGAAGAAGTACTA	AACCCT	138
TCGTGG	TTCTCGCGCGTGTGGTGTGT	CCAGGT	67
GCCGTG	TGTTGAAGATACCGTTCCGA	AGGTCC	298
GCCGTG	GAGAGAATTAACTGCGACCG	GGATTC	38
GCCGTG	GTAATCTCTTTTGCGCTTCG	GGATTC	107
GCCGTG	AGAAAAATAAAAAAAAAGTGA	GACTCT	1
GCCGTG	CTACTAGTCGTATTACCCGT	GACTCT	109
GCCGTG	TTAATATAGGTAGGGCGTCG	CCAGGT	124
TCGTGG	TGTCCGATAGATTCGTTATT	AACCCT	100
TCGTGG	AGTGTAGAAAAATAATAATA	AGGTCC	36
GCCGTG	CATATGTAAATAGTCCTTAT	CCAGGT	1
GCCGTG	CAGGCCAAAGGTGATACGAC	GACTCT	104
GCCGTG	AAATACGGAGGAATACGATA	AACCCT	183
GCCGTG	CCGTGCATCCTGTAAGGAAT	AACCCT	150
GCCGTG	TAGAAAATAGGTGGTGGGGG	GACTCT	1
GCCGTG	GCGAATTTTCGCACGACTCT	GACTCT	93
GCCGTG	ACCCTTCCCTCAATGCTTCA	GACTCT	252
TCGTGG	ACCGTGTAATCGAGCTCTTG	AACCCT	1
GCCGTG	GTAATAGCAGTTAAATGTAC	CCAGGT	1
GCCGTG	GAAGGCCGGCAGAATATTTA	GGATTC	136
GCCGTG	TATACGCTATATGGTAAAAC	CCAGGT	94
TCGTGG	TAATAAAGACTACTGGCGAT	AGGTCC	145
GCCGTG	CAATCATCGAACAAATATAC	GGATTC	158
GCCGTG	TAAGGTACTTCACTCCAATT	GGATTC	1
TCGTGG	TGCCAGCATCATTCGTTATA	AACCCT	119
TCGTGG	TTCAAATGCGCAATGTTACG	CCAGGT	191
TCGTGG	TTGTATTTATGTGCACTCGG	AGGTCC	119
TCGTGG	AAATATCTCCGCGCAAACTG	AACCCT	187
GCCGTG	AATTTCTCAGATGAGCAGAT	AGGTCC	20
GCCGTG	TAATATTGACGCGCCAAATG	AACCCT	28
TCGTGG	CCTTTCGAAACGAGAACAAT	AGGTCC	120
GCCGTG	AAATTTTCAGTCGCGTTATA	AGGTCC	204
TCGTGG	CGACGCTGATTGGCTAACGA	AACCCT	105
GCCGTG	TAATTTTACTTCTTGGATTT	AACCCT	39
TCGTGG	TGCTGTTAATAAAGGATGTG	AGGTCC	137
GCCGTG	ACTCTCTCGTGAAGCTACTA	GACTCT	152
GCCGTG	ATAGTATAGGGGTTTATACT	GGATTC	130
GCCGTG	TAAGAAACAGAATACACTTA	CCAGGT	122
TCGTGG	TATCACTTTCCACCTCACTT	AGGTCC	98
GCCGTG	TCGTTTGCAACAATGTGAGT	GGATTC	83
TCGTGG	TTTGCCACCGGATGAAAGCG	AACCCT	14
GCCGTG	CTGTAAATATCATCTTTTAC	GGATTC	140
TCGTGG	AAATGGACTATCCATGCTTT	AGGTCC	121
GCCGTG	CTTGATTGCCGTCTCTTCCC	CCAGGT	203
TCGTGG	TTGCCTGACCTTGGACTAGG	CCAGGT	103
GCCGTG	TGAGTCAATCCAACGTGGAA	GGATTC	254
TCGTGG	ATTGTCTTTAACTGAAACTT	CCAGGT	1
TCGTGG	ATCCACGTCTGTGGCTAACA	CCAGGT	1
TCGTGG	GAGAAAGGAAGCTCAAAGTT	AACCCT	81
GCCGTG	ATTTCTCTGATTTTCTCGTG	GGATTC	1
GCCGTG	TACCCGTGCATAATTTCACG	GGATTC	1
GCCGTG	TAAAGTAGAGTGGTATAATT	CCAGGT	1
GCCGTG	ACTTCATCTAACAGAACTAG	GGATTC	162
TCGTGG	ATACAGTGCCTGAAAACGCC	CCAGGT	8
GCCGTG	CGTTCCACGTGACTAGTCCA	AGGTCC	67
GCCGTG	ATTATGTCTTCTTTGCCCTG	GACTCT	287
TCGTGG	TTTCGTACTTCGTGACTGTT	CCAGGT	164
GCCGTG	AGTACTAATCGTTAAAATAA	GACTCT	77
TCGTGG	ATTGCTTTACAGATTCACTC	CCAGGT	1
TCGTGG	AACTGTAACACTGTTAATAA	AGGTCC	154
TCGTGG	GCAGTGATCTTCATGTTGAA	AACCCT	1
GCCGTG	TCCCAATAACTTCGTAGGGA	AACCCT	129
TCGTGG	GCATGTCACTATGCACGTTG	CCAGGT	200
GCCGTG	GCTTATGCTATGGGAAGCGT	GGATTC	175
GCCGTG	TGGAACGTAAAAGAATGATA	AGGTCC	122
GCCGTG	ATCTTGCTAACTGCCAAGGT	GGATTC	240
TCGTGG	GCTCGAAGAAAATAATCCAA	CCAGGT	5
GCCGTG	GAGCAGTATATTAGCTGTCT	GACTCT	1
TCGTGG	CCTCTAAATTACCTAATATC	AGGTCC	157
GCCGTG	CAGCAAGGATGCAGAAGAGA	AGGTCC	9
TCGTGG	TATATAACGTTACATCGGTG	CCAGGT	135
TCGTGG	GTTTACCGTCAACCTGGTGA	CCAGGT	78
TCGTGG	TCCATCCTTGTGTATTACCG	AGGTCC	1
GCCGTG	AGCGGAAGATGCAATGGGTGTGGGCTCT	AACCCT	1
GCCGTG	AATTTTAGCAGTGATTATCA	AACCCT	94
TCGTGG	GAAGGTTATTGCACCAGCAA	AGGTCC	174
TCGTGG	TTCTAGCTCAAATAAAAAAA	AGGTCC	36
GCCGTG	TATAGGGAAAAAAACGGGAA	AGGTCC	161
GCCGTG	ACACTATTCACTTCGGGTAA	CCAGGT	89
GCCGTG	TTTTGTTCGAACTACTAGGA	AGGTCC	3
TCGTGG	TGTAAGCCAAGCCGCTTCAT	AGGTCC	216
TCGTGG	TCATCTTTGTCGTTCATTTC	AACCCT	1
TCGTGG	AAAGATTTTAGTAAAGACGC	AACCCT	1
GCCGTG	TTGCATTGGGTAGGTGGCGG	CCAGGT	118
GCCGTG	AATAAGAGTACTAAAGTTAA	GGATTC	204
GCCGTG	TTATCTTCTTTTGCAACGTA	AGGTCC	300
GCCGTG	AGAGTAATAGAATAAGTTCT	AGGTCC	177
GCCGTG	CGCATTGAACAGGTTGGAAG	GGATTC	187
GCCGTG	AACCAAAACATACACCATTT	GACTCT	206
TCGTGG	TATTAATAGGCGCTTCTTCC	AACCCT	1
GCCGTG	TCATAACCCGACATTATTCC	GACTCT	119
TCGTGG	TTCTCCTTTTAAAAATATAA	AGGTCC	35
TCGTGG	TGGCATTAGCATTTCAATTA	AACCCT	194
TCGTGG	TGCGCTTCTTAACTCGCTTG	CCAGGT	1
TCGTGG	GCGGCGACTATTTCCGAAAC	AGGTCC	126
TCGTGG	GATGAGCAGATGCTCAAACG	AGGTCC	181
TCGTGG	ACGGCCAAGAATATCAGCGG	AGGTCC	1
TCGTGG	AAGAACTTTACGTTCACTGT	AGGTCC	89
GCCGTG	ATTATGCACATCCTATTGCA	AACCCT	1
GCCGTG	CGGTGTTTACGGAAAAGCTA	CCAGGT	109
GCCGTG	AGCTAAGACGTCCCTCTACA	AACCCT	1
GCCGTG	TGCACTTTGGATGGCAACTC	AACCCT	1
TCGTGG	ACAGTATTGCTAATTGGCGT	CCAGGT	219
GCCGTG	AATTAGACGTGTTACTAGGA	AGGTCC	170
GCCGTG	TCTTTCAAGGGCTGAGACAT	GACTCT	105
TCGTGG	CATCGGCCTTTCTATAAGAC	AACCCT	127
GCCGTG	ACTATCTACTGCGAATTTTA	AGGTCC	1
GCCGTG	GTTATTCTGAAGAAACTATC	CCAGGT	1
TCGTGG	ACCGGATGAATGCGGGGAGC	AGGTCC	1
TCGTGG	TGCACAGAAGTTAGAAGATG	CCAGGT	85
TCGTGG	GATAACCTCATCCACTCTTC	AACCCT	101
GCCGTG	TTCTCGTCATCAGGTTTAT	AACCCT	1
GCCGTG	AGTGAAGAGTAGGCCTTCGT	CCAGGT	1
TCGTGG	GGGCCAGTTCTGTCAACATT	CCAGGT	82
TCGTGG	GATTGAACACAGCAATCTAC	AACCCT	199
GCCGTG	CCGTGGTTACGATGGAATAA	GACTCT	125
TCGTGG	AAAGCTGAAAAATAGATGTG	CCAGGT	118
GCCGTG	AGAGACTACTGCTAATAAAG	GGATTC	141
GCCGTG	GAATGACGATATTGCAAGAC	AGGTCC	197
TCGTGG	CACTAGTATCTTGCGGTGCA	AGGTCC	142
GCCGTG	AGCGTCGGTGATTAGGTGTC	GGATTC	1
TCGTGG	ATTTCAAAAAGGAGGGAGAG	CCAGGT	1
TCGTGG	ACGTGCGAGACGTCCGAAAA	CCAGGT	88
TCGTGG	TAAGTGTGCAGTATGGGGAA	AGGTCC	162
TCGTGG	GGTGTTTTGGGCAGTGTTAT	AGGTCC	1
TCGTGG	TCCCAAATAATACCTTAACT	CCAGGT	131
GCCGTG	TATAATTAGGTGTGTTCAGT	CCAGGT	94
GCCGTG	TTTTCGATCATTGGCTGGAA	GACTCT	130
TCGTGG	GCTCCCTATAGGGTTACCCA	AGGTCC	112
TCGTGG	GACTTTTGACGCGTTAGGCG	AACCCT	104
GCCGTG	TTCTTCCTTATTCCTGCCTC	GGATTC	214
GCCGTG	GTTTTGAGTACAGGGAAGAA	CCAGGT	88
TCGTGG	ATGTCAATCAGACTTGACTG	AGGTCC	90
GCCGTG	TTTCGCTGCGAAAGATGCCC	GGATTC	135
GCCGTG	CCTAATTTCGCTTAAATTTT	GACTCT	1
GCCGTG	GAAGGAAGGAAAGCTCAATT	GGATTC	264
GCCGTG	GCATGAGGTTGGACTTGAAA	GGATTC	41
GCCGTG	TAAGAAGCAAAGGAATAAGA	GGATTC	100
GCCGTG	GTGATGCTTTCTTTTATTCG	AGGTCC	6
TCGTGG	CCATATATATATATATACCA	CCAGGT	2
GCCGTG	TTATGTCAATCAGACTTGACT	CCAGGT	1
GCCGTG	GTTGCCACAACAACGCCCAT	CCAGGT	133
GCCGTG	GTTCTAACCAGATTTTGGTT	CCAGGT	118
GCCGTG	CACGAGAATTTACGCTTGTT	AACCCT	214
TCGTGG	GGAGTCACGGCTTTGAGGGC	AGGTCC	120
TCGTGG	ATTCATCTTGCATTCTATT	AACCCT	14
GCCGTG	ATAATTGTGAGTGTGTAACG	GGATTC	1
GCCGTG	TTGCACTGATGATCAGCATC	CCAGGT	1
GCCGTG	GCTGTCGCCGGCTTGAACAG	GGATTC	77
TCGTGG	CAGTACCAATACCAGTCCCT	CCAGGT	89
GCCGTG	TTGAACGTACGCAGTACTTG	CCAGGT	155
GCCGTG	ATATGCTCGATCTTGCTTAC	CCAGGT	179
TCGTGG	GGACAAAGGCAAAGCGTCAA	AACCCT	140
GCCGTG	AATTAGCAGATCTAACGACT	CCAGGT	146
GCCGTG	ATGGTTTTGTTGAAAAAGCC	CCAGGT	78
TCGTGG	GGGCAGCGATAATTGAGTGG	CCAGGT	1
GCCGTG	AGTGACCTAAACTTGTTTAC	AGGTCC	4
GCCGTG	ATTTTCTTTCTGAATGCTTG	GGATTC	1
GCCGTG	ATTACGGCAACTATTCTATC	CCAGGT	121
GCCGTG	CTTCAAATGCCTTCTTCCGC	CCAGGT	173
GCCGTG	GTGTCACAATTTAACTTCT	AACCCT	1
GCCGTG	TACTACTACAGTCTGAATCA	AACCCT	267
GCCGTG	ATAGTAAGGAACAATAATAC	GACTCT	1
GCCGTG	GCACTTCCTCCGCATCAGCT	GACTCT	141
GCCGTG	AGCACAAAATGTCACTAATA	AGGTCC	185
GCCGTG	GTTTGATGCTCGCATTGGTT	GGATTC	192
GCCGTG	TTCCCATCCTTTTGTTTCCA	GGATTC	1
TCGTGG	GACATCTTTTGGCCTCAGAT	AACCCT	58
GCCGTG	GCAATATTGGTTACCATCTC	GGATTC	1
TCGTGG	TAACGCCTTTGAGTGTTTAC	CCAGGT	1
GCCGTG	TTGAATAGCACGACTATAAA	AGGTCC	1
GCCGTG	GAGGCCTTTCTGAAAATAAA	GGATTC	103
GCCGTG	GTAACGAGTTTGTAGATTAG	GGATTC	156
GCCGTG	AAACAAGGTTTGATCCAGAA	GGATTC	181
TCGTGG	TAGCGTAATGTAATATGAAA	CCAGGT	77
GCCGTG	TTTCCCAAAATGAAAGTGTA	CCAGGT	127
GCCGTG	CTTCGCAGGCGAAGAAGAAA	AGGTCC	25
GCCGTG	TTTCACAGGTCACTTAGTGT	CCAGGT	134
TCGTGG	CGGTGTGCTTTTATGAAGAC	CCAGGT	138
GCCGTG	AAATATTTCCGATTCGTTCG	CCAGGT	104
TCGTGG	AATACAAAAGATGATTATCT	AGGTCC	158
GCCGTG	AGGCAGTTCTAACCAGATTT	AGGTCC	11
GCCGTG	TTCTGTTTCTTTTCTCCCGA	AGGTCC	218
GCCGTG	AACAGTTGGAAGGGCCAAAG	CCAGGT	192
TCGTGG	CGTAGGGCCAATCACAAACG	CCAGGT	67
GCCGTG	TGAAGATAGTGCAACACGTA	AGGTCC	1
TCGTGG	TAAATAAAGGAAGCAACGGC	AGGTCC	1
TCGTGG	TGCGAAGATGTTTGAGTTGT	AACCCT	129
GCCGTG	CGCCTACCACGTATTAGGCG	GGATTC	1
TCGTGG	GGCTGACTAATATTCACTTG	AACCCT	155
TCGTGG	ATGGAATTCTCCCCTTAGCC	AACCCT	188
GCCGTG	GCCGGAGTAACCAGAATCAA	GACTCT	96
TCGTGG	TCGCGTTGGTTTTATTTTAC	AACCCT	119
TCGTGG	GAAAAATTCATTACCCTCTG	AGGTCC	82
GCCGTG	TCTCTCCGGGGTCTAAGAAA	AGGTCC	85
TCGTGG	GATATCCGTACTTTGTAGGA	CCAGGT	142
TCGTGG	AAATGACTACAGTTAACATC	AACCCT	1
GCCGTG	GAAGCAAAGATGCTTAAAAA	AACCCT	120
GCCGTG	ATCAAATGTTTGAGACTTTT	AGGTCC	1
TCGTGG	GTAATCTCTTTTGTGCTTCG	CCAGGT	1
GCCGTG	GAATGAAATGGTAGAAAAAT	AACCCT	1
GCCGTG	TAACATTGCACCCGGGTAAG	AACCCT	1
GCCGTG	CAGCTTCAAACGGCTGTGAA	AACCCT	102
GCCGTG	TCGTCGTTCTCTGTGCTGAT	CCAGGT	133
TCGTGG	ACCCTGGTGCGTTGCAAAAA	CCAGGT	74
GCCGTG	GATCATGTCAGACTACGAGG	GGATTC	108
GCCGTG	TATACGGAGCTTGAAGGCAC	AACCCT	19
TCGTGG	TGCACTTTGGATGGCAATTC	AGGTCC	231
GCCGTG	CCACTCTATGAGCTTAGGAT	AGGTCC	111
GCCGTG	GACACACTTTATTGGCGTAC	CCAGGT	132
GCCGTG	TAAAGCTCTTAGTTTGGTCA	AACCCT	136
GCCGTG	GTAGGTTTAAGGAGTGACTC	GACTCT	87
GCCGTG	ATGGTTTTACAGCTTTACTT	GACTCT	1
GCCGTG	GAGGGAAAATCGTTTATAAA	GACTCT	79
GCCGTG	TGCGTAGCAGTAGTCGGTGC	AGGTCC	1
TCGTGG	TCAAAAAATTGGACTTTGCA	CCAGGT	79
TCGTGG	AGCATGCATTTACGCGCCGT	AGGTCC	131
GCCGTG	TTACGCCGGTAAAGGGAAGT	CCAGGT	174
TCGTGG	TTCGCGACGAGGCAGGGGCG	CCAGGT	198
TCGTGG	AGTATAATGTTTTGAATCCA	AGGTCC	1
GCCGTG	AAGTACTTACAAAAGGTTAG	GACTCT	107
GCCGTG	TCCTGTAATATCGCTTTATA	AACCCT	126
TCGTGG	GCACGTTGTGGGACAATTAA	AACCCT	94
GCCGTG	TTCGGATAAATTGTGAAGCG	CCAGGT	116
TCGTGG	GCGCCCCAGTCCGATATGCC	CCAGGT	121
GCCGTG	CCCATATTGTTATAGTATGA	GGATTC	118
TCGTGG	CATTGGCACCACCCTCTCAC	AGGTCC	1
GCCGTG	GCATCTATAAGAACTCTATC	AACCCT	1
TCGTGG	CGGGCGGATTCTTTCTATTC	CCAGGT	126
TCGTGG	ATGAAAGAAGCTCAAATTAT	CCAGGT	1
TCGTGG	TGTACTTCTAACCTGCCTAA	AGGTCC	116
GCCGTG	AATGAATAGTGCTAATGATT	AGGTCC	217
TCGTGG	TGGGTATTATCACCAATAAC	CCAGGT	131
GCCGTG	CCGAAGATGGTATCCGTCGG	AACCCT	205
GCCGTG	ATCTCTGCGTTTGTCCATCT	AACCCT	320
GCCGTG	AACGCTCTACCACTAAGCTA	CCAGGT	149
GCCGTG	CATACTTAACCACTTCACCC	CCAGGT	1
GCCGTG	TCCTCGTATTTGAAGGTTTG	GGATTC	1
TCGTGG	CGATGCCCATTATGAAAAAT	AACCCT	96
GCCGTG	AAATAACGTTGCGCGTGTTT	GGATTC	179
GCCGTG	TCTGAGATCTACGTTTCCTT	AGGTCC	338
TCGTGG	ACCGACTGCGGATCGCTTTA	CCAGGT	110
TCGTGG	TTTTGGATCTCAGCAAGAAA	CCAGGT	77
GCCGTG	GGGCCCGCAATAACTGTAAT	CCAGGT	80
TCGTGG	ATGTGCTTGATATATCGGTT	CCAGGT	100
GCCGTG	ATTATTAGCACCCTGTACGA	AGGTCC	1
GCCGTG	CAAGGTAATTGATTGTCAAT	GGATTC	1
TCGTGG	AGTCGCGTCTGACGAATGAG	CCAGGT	1
TCGTGG	AGATATTTCGGATTGCTTAC	CCAGGT	1
[truncated: 87,115 more rows]

## Sheet: BT Plasmid Mapped
sample_name	guide_id	guide_sequence_with_flanking	count
broad_tiling-DMSO -0.01-no-ATC	SSL2-83252-20bp	gggagctgcgattggcagGACTCTTCTTGCCTATTTAAgttttagagctagaaatagcaag	299			Mapped Counts		Total Counts
broad_tiling-1181-0519 -10uM -yes-ATC	ERG11-121602-20bp	gggagctgcgattggcagTCATTTCTTGGCTTTACCATgttttagagctagaaatagcaag	2085			1832853		2411132
broad_tiling-4130-1276 -2uM -yes-ATC	ERG25-610529-20bp	gggagctgcgattggcagGATAGTAGCATAGAGGACTAgttttagagctagaaatagcaag	35
broad_tiling-DMSO -0.01-yes-ATC	CRG1-519546-20bp	gggagctgcgattggcagGAGATAATGAAATTTCACAAgttttagagctagaaatagcaag	35			Mapped	0.760163
broad_tiling-4130-1276 -2uM-no-ATC	ERG11-121370-20bp	gggagctgcgattggcagAGAGTCATGACTGTGTATTTgttttagagctagaaatagcaag	1012			Not Mapped	0.239837
broad_tiling-DMSO -0.01-yes-ATC	SEC14-424550-20bp	gggagctgcgattggcagAGTGTATAGACTAATATTCCgttttagagctagaaatagcaag	408
broad_tiling-Fluconazole -20uM-no-ATC	SSL2-83516-20bp	gggagctgcgattggcagGTTCACCAACACTTTGGCTGgttttagagctagaaatagcaag	751
broad_tiling-Fluconazole -20uM -yes-ATC	SEC14-424977-20bp	gggagctgcgattggcagACTGTAACCATTGTGTTTTAgttttagagctagaaatagcaag	859
broad_tiling-4130-1276 -2uM-no-ATC	SSL2-82622-20bp	gggagctgcgattggcagGGATCTCGCCAAGTGACGGTgttttagagctagaaatagcaag	1576
broad_tiling-1181-0519 -10uM -yes-ATC	CRG1-519319-20bp	gggagctgcgattggcagTATGTTTATATACGTTCCCTgttttagagctagaaatagcaag	1297
broad_tiling-Fluconazole -20uM -yes-ATC	SSL2-83414-20bp	gggagctgcgattggcagGATTTGGTGAAAAGCACATTgttttagagctagaaatagcaag	989
broad_tiling-DMSO -0.01-no-ATC	SEC14-425287-20bp	gggagctgcgattggcagAGAAAACTTTTGGAAGACGCgttttagagctagaaatagcaag	1030
broad_tiling-1181-0519 -10uM-no-ATC	ERG25-610589-20bp	gggagctgcgattggcagTGCTTGGACTAGACCTGAAAgttttagagctagaaatagcaag	267
broad_tiling-DMSO -0.01-no-ATC	SSL2-82869-20bp	gggagctgcgattggcagCTTCTTCAACCCTGTTACCAgttttagagctagaaatagcaag	402
broad_tiling-DMSO -0.01-yes-ATC	SSL2-83003-20bp	gggagctgcgattggcagGCTACCAACCTAAGAGCAAGgttttagagctagaaatagcaag	90
broad_tiling-4130-1276 -2uM-no-ATC	SEC14-424584-20bp	gggagctgcgattggcagTGTATCAAGTACTGGCGAAAgttttagagctagaaatagcaag	639
broad_tiling-1181-0519 -10uM-no-ATC	SSL2-83548-20bp	gggagctgcgattggcagAGTGTTGGTGAACATCAGTAgttttagagctagaaatagcaag	394
broad_tiling-1181-0519 -10uM-no-ATC	SSL2-82710-20bp	gggagctgcgattggcagTTCGTTCCAGATTCCGTCTCgttttagagctagaaatagcaag	1565
broad_tiling-DMSO -0.01-yes-ATC	SEC14-424978-20bp	gggagctgcgattggcagTACTGTAACCATTGTGTTTTgttttagagctagaaatagcaag	499
broad_tiling-DMSO -0.01-yes-ATC	SSL2-82697-20bp	gggagctgcgattggcagACCGCAAATAACTAAAGTCAgttttagagctagaaatagcaag	216
broad_tiling-1181-0519 -10uM-no-ATC	SSL2-83450-20bp	gggagctgcgattggcagTGTTACCATGCAAGTGTTACgttttagagctagaaatagcaag	2023
broad_tiling-Fluconazole -20uM -yes-ATC	SEC14-424455-20bp	gggagctgcgattggcagCTATTTGTTAGACAAAATTGgttttagagctagaaatagcaag	709
broad_tiling-DMSO -0.01-no-ATC	ERG11-121601-20bp	gggagctgcgattggcagTATGATCAAAGAGATTCTTTgttttagagctagaaatagcaag	609
broad_tiling-1181-0519 -10uM -yes-ATC	SEC14-425277-20bp	gggagctgcgattggcagGGCAGAACTAAGAAAACTTTgttttagagctagaaatagcaag	802
broad_tiling-Fluconazole -20uM-no-ATC	CRG1-519875-20bp	gggagctgcgattggcagATTCTGGTTTTATATTCAGCgttttagagctagaaatagcaag	706
broad_tiling-1181-0519 -10uM -yes-ATC	ERG11-121549-20bp	gggagctgcgattggcagCTTTCATTTACAATATTGTAgttttagagctagaaatagcaag	1288
broad_tiling-DMSO -0.01-yes-ATC	SEC14-424943-20bp	gggagctgcgattggcagTGGTTTGATGCTACAGGCGCgttttagagctagaaatagcaag	299
broad_tiling-Fluconazole -20uM -yes-ATC	SSL2-82710-20bp	gggagctgcgattggcagTTCGTTCCAGATTCCGTCTCgttttagagctagaaatagcaag	1175
gene_tiling18 & gene_tiling20-6630449-75uM-no-ATC	CRG1-518938-20bp	gggagctgcgattggcagAAATTGTTGACCTAACAACTgttttagagctagaaatagcaag	4
broad_tiling-4130-1276 -2uM -yes-ATC	ERG11-121915-20bp	gggagctgcgattggcagCATTGAAAGAGAGAATTAAGgttttagagctagaaatagcaag	97
broad_tiling-4130-1276 -2uM -yes-ATC	SEC14-425206-20bp	gggagctgcgattggcagATTTCCTGGAGTACCAGGCAgttttagagctagaaatagcaag	228
broad_tiling-1181-0519 -10uM -yes-ATC	SSL2-83415-20bp	gggagctgcgattggcagATAATTTATCCATCCCTTTTgttttagagctagaaatagcaag	499
broad_tiling-DMSO -0.01-no-ATC	ERG25-610213-20bp	gggagctgcgattggcagGGTGGGAAAGCGATGCGATAgttttagagctagaaatagcaag	549
broad_tiling-4130-1276 -2uM -yes-ATC	SSL2-83052-20bp	gggagctgcgattggcagTCTACTGACGTTGGAATCAGgttttagagctagaaatagcaag	44
broad_tiling-DMSO -0.01-yes-ATC	ERG25-610196-20bp	gggagctgcgattggcagCACCTGGCACAAAACCGTCGgttttagagctagaaatagcaag	105
broad_tiling-1181-0519 -10uM-no-ATC	SSL2-83017-20bp	gggagctgcgattggcagAAGATTTTCCCCTTGCTCTTgttttagagctagaaatagcaag	183
broad_tiling-1181-0519 -10uM -yes-ATC	CRG1-519563-20bp	gggagctgcgattggcagCAAAGGCACACGCAAAAGTTgttttagagctagaaatagcaag	560
broad_tiling-DMSO -0.01-yes-ATC	SSL2-83480-20bp	gggagctgcgattggcagACTTGCATGGTAACAAACGAgttttagagctagaaatagcaag	225
broad_tiling-Fluconazole -20uM -yes-ATC	SEC14-425215-20bp	gggagctgcgattggcagTGTCCTCCAGATGCCTTGCCgttttagagctagaaatagcaag	2376
broad_tiling-1181-0519 -10uM -yes-ATC	ERG25-610720-20bp	gggagctgcgattggcagTTACATGAACAATGATGTTTgttttagagctagaaatagcaag	1236
broad_tiling-DMSO -0.01-yes-ATC	CRG1-519142-20bp	gggagctgcgattggcagTGCAAGTACAGTATGAATAAgttttagagctagaaatagcaag	19
broad_tiling-4130-1276 -2uM-no-ATC	SEC14-425179-20bp	gggagctgcgattggcagTGGAGGACAGTTTTGAGGGTgttttagagctagaaatagcaag	802
broad_tiling-Fluconazole -20uM -yes-ATC	CRG1-519176-20bp	gggagctgcgattggcagTCATCGTGGCATACAGGTTCgttttagagctagaaatagcaag	532
broad_tiling-4130-1276 -2uM-no-ATC	CRG1-519285-20bp	gggagctgcgattggcagAGAATGCTAAATATAGATCGgttttagagctagaaatagcaag	473
broad_tiling-4130-1276 -2uM-no-ATC	SSL2-82869-20bp	gggagctgcgattggcagCTTCTTCAACCCTGTTACCAgttttagagctagaaatagcaag	416
broad_tiling-DMSO -0.01-no-ATC	CRG1-519579-20bp	gggagctgcgattggcagAGTTTGGTTGATATTGGATGgttttagagctagaaatagcaag	467
broad_tiling-1181-0519 -10uM-no-ATC	CRG1-519764-20bp	gggagctgcgattggcagTCGACCAGAAAGTGTAGATAgttttagagctagaaatagcaag	425
broad_tiling-4130-1276 -2uM -yes-ATC	SSL2-83301-20bp	gggagctgcgattggcagGTACAAAGCTCAAAAGATTCgttttagagctagaaatagcaag	274
broad_tiling-4130-1276 -2uM-no-ATC	ERG25-610917-20bp	gggagctgcgattggcagTGGTCGAGGCCATCCCTATCgttttagagctagaaatagcaag	1260
broad_tiling-Fluconazole -20uM-no-ATC	CRG1-519380-20bp	gggagctgcgattggcagAAGATGTACTGAGTGTAAAAgttttagagctagaaatagcaag	217
broad_tiling-DMSO -0.01-yes-ATC	ERG11-121489-20bp	gggagctgcgattggcagTAGTGTTTTACTGGATTCCAgttttagagctagaaatagcaag	409
broad_tiling-1181-0519 -10uM -yes-ATC	SSL2-82643-20bp	gggagctgcgattggcagACCATGCTTCCAGGCCCCTTgttttagagctagaaatagcaag	958
broad_tiling-1181-0519 -10uM-no-ATC	CRG1-519215-20bp	gggagctgcgattggcagACTAATGAACTGTTTAAATCgttttagagctagaaatagcaag	263
broad_tiling-1181-0519 -10uM-no-ATC	SSL2-82803-20bp	gggagctgcgattggcagAGCGTCCATTTGATTCATAGgttttagagctagaaatagcaag	622
broad_tiling-Fluconazole -20uM -yes-ATC	ERG25-610204-20bp	gggagctgcgattggcagGCGATGCGATACGGTGGCAAgttttagagctagaaatagcaag	354
broad_tiling-DMSO -0.01-yes-ATC	ERG11-121602-20bp	gggagctgcgattggcagTCATTTCTTGGCTTTACCATgttttagagctagaaatagcaag	750
broad_tiling-Fluconazole -20uM-no-ATC	CRG1-519215-20bp	gggagctgcgattggcagACTAATGAACTGTTTAAATCgttttagagctagaaatagcaag	297
broad_tiling-4130-1276 -2uM -yes-ATC	ERG25-610571-20bp	gggagctgcgattggcagAAGGGTAGCGTTGTTGAAAAgttttagagctagaaatagcaag	1066
broad_tiling-DMSO -0.01-no-ATC	CRG1-518980-20bp	gggagctgcgattggcagTAAAGTCCAGCGAGATACCTgttttagagctagaaatagcaag	1200
broad_tiling-Fluconazole -20uM-no-ATC	CRG1-519147-20bp	gggagctgcgattggcagCTGTATGCCACGATGATGGAgttttagagctagaaatagcaag	331
broad_tiling-Fluconazole -20uM -yes-ATC	SSL2-82872-20bp	gggagctgcgattggcagGGACGTGGAGAAAGGGATACgttttagagctagaaatagcaag	474
broad_tiling-Fluconazole -20uM -yes-ATC	ERG25-610077-20bp	gggagctgcgattggcagCTCTGTGTCCCGTATACGAAgttttagagctagaaatagcaag	163
broad_tiling-1181-0519 -10uM-no-ATC	ERG25-610605-20bp	gggagctgcgattggcagTTTGTGAGTAGGTGCTTGCTgttttagagctagaaatagcaag	471
broad_tiling-DMSO -0.01-no-ATC	ERG11-122231-20bp	gggagctgcgattggcagGCCGGGTTGGACAATCTTAAgttttagagctagaaatagcaag	986
broad_tiling-1181-0519 -10uM-no-ATC	SEC14-424703-20bp	gggagctgcgattggcagGTTGATACCGCACCATACATgttttagagctagaaatagcaag	517
broad_tiling-DMSO -0.01-no-ATC	ERG25-610724-20bp	gggagctgcgattggcagCAATAAAAAGAACATTAGACgttttagagctagaaatagcaag	721
broad_tiling-Fluconazole -20uM -yes-ATC	ERG25-610903-20bp	gggagctgcgattggcagTCTATCTCATTTCTTGGTCGgttttagagctagaaatagcaag	870
broad_tiling-1181-0519 -10uM-no-ATC	CRG1-519719-20bp	gggagctgcgattggcagATGCTGGATAAATCTTCACCgttttagagctagaaatagcaag	447
broad_tiling-Fluconazole -20uM -yes-ATC	ERG25-610683-20bp	gggagctgcgattggcagTGAATTTCATGGAGAAATACgttttagagctagaaatagcaag	749
broad_tiling-Fluconazole -20uM-no-ATC	SEC14-424694-20bp	gggagctgcgattggcagGCACCATACATTGGTTCACTgttttagagctagaaatagcaag	496
broad_tiling-1181-0519 -10uM-no-ATC	CRG1-519818-20bp	gggagctgcgattggcagTTTAGAAAGGCTGTTTCAGCgttttagagctagaaatagcaag	1203
broad_tiling-1181-0519 -10uM-no-ATC	SEC14-425390-20bp	gggagctgcgattggcagTGTTTGAAAACTGCGAAAAAgttttagagctagaaatagcaag	222
broad_tiling-Fluconazole -20uM-no-ATC	SSL2-82807-20bp	gggagctgcgattggcagGAGTAGCAGGCATACAGCGGgttttagagctagaaatagcaag	2044
broad_tiling-Fluconazole -20uM -yes-ATC	ERG25-610946-20bp	gggagctgcgattggcagCACCCAATGTGTGAAAAATTgttttagagctagaaatagcaag	54
broad_tiling-DMSO -0.01-yes-ATC	ERG25-610558-20bp	gggagctgcgattggcagAGTACAGCCATAAAAAAAAGgttttagagctagaaatagcaag	25
broad_tiling-4130-1276 -2uM -yes-ATC	SSL2-83005-20bp	gggagctgcgattggcagAGGCTACCAACCTAAGAGCAgttttagagctagaaatagcaag	801
broad_tiling-DMSO -0.01-yes-ATC	ERG25-610091-20bp	gggagctgcgattggcagCACTGCCTCCCTTCGTATACgttttagagctagaaatagcaag	276
broad_tiling-DMSO -0.01-no-ATC	ERG11-122191-20bp	gggagctgcgattggcagAGTTTCGTTTCGTTTCGTTTgttttagagctagaaatagcaag	550
broad_tiling-4130-1276 -2uM -yes-ATC	SSL2-83329-20bp	gggagctgcgattggcagTGTACAGATATTTGGAGACCgttttagagctagaaatagcaag	228
broad_tiling-1181-0519 -10uM-no-ATC	SEC14-424592-20bp	gggagctgcgattggcagCACGCGTTTGTATCAAGTACgttttagagctagaaatagcaag	352
broad_tiling-Fluconazole -20uM-no-ATC	SSL2-82626-20bp	gggagctgcgattggcagCTTTGGATCTCGCCAAGTGAgttttagagctagaaatagcaag	612
broad_tiling-1181-0519 -10uM -yes-ATC	SSL2-82622-20bp	gggagctgcgattggcagGGATCTCGCCAAGTGACGGTgttttagagctagaaatagcaag	1514
broad_tiling-Fluconazole -20uM-no-ATC	SSL2-83263-20bp	gggagctgcgattggcagATGAAAGGTGGCCATTAAATgttttagagctagaaatagcaag	323
broad_tiling-1181-0519 -10uM -yes-ATC	ERG11-122231-20bp	gggagctgcgattggcagGCCGGGTTGGACAATCTTAAgttttagagctagaaatagcaag	900
broad_tiling-DMSO -0.01-no-ATC	CRG1-519719-20bp	gggagctgcgattggcagATGCTGGATAAATCTTCACCgttttagagctagaaatagcaag	369
broad_tiling-1181-0519 -10uM -yes-ATC	SEC14-424685-20bp	gggagctgcgattggcagTATATCACCAGTATCAAAAAgttttagagctagaaatagcaag	532
broad_tiling-4130-1276 -2uM-no-ATC	CRG1-519735-20bp	gggagctgcgattggcagTACACTTTCTGGTCGAATGCgttttagagctagaaatagcaag	1623
broad_tiling-Fluconazole -20uM-no-ATC	ERG11-121673-20bp	gggagctgcgattggcagTGCCTCTCCAACGATTGACTgttttagagctagaaatagcaag	977
broad_tiling-DMSO -0.01-no-ATC	CRG1-519365-20bp	gggagctgcgattggcagACAAACGGCACGAACTAAAGgttttagagctagaaatagcaag	30
broad_tiling-Fluconazole -20uM -yes-ATC	SSL2-83424-20bp	gggagctgcgattggcagAAAGCACATTAGGCCCAAAAgttttagagctagaaatagcaag	8
gene_tiling18 & gene_tiling20-6630449-75uM-no-ATC	ERG25-610529-20bp	gggagctgcgattggcagGATAGTAGCATAGAGGACTAgttttagagctagaaatagcaag	36
broad_tiling-Fluconazole -20uM -yes-ATC	ERG25-610110-20bp	gggagctgcgattggcagCGGGACACAGAGATCGTATAgttttagagctagaaatagcaag	26
broad_tiling-1181-0519 -10uM -yes-ATC	SSL2-83378-20bp	gggagctgcgattggcagCACCAAATCACCCACGGCAAgttttagagctagaaatagcaag	36
broad_tiling-1181-0519 -10uM -yes-ATC	ERG11-121658-20bp	gggagctgcgattggcagTCTGCTACCAAGTCAATCGTgttttagagctagaaatagcaag	476
broad_tiling-DMSO -0.01-no-ATC	ERG25-610643-20bp	gggagctgcgattggcagATTCAATTGAGGTTGGTAATgttttagagctagaaatagcaag	1508
broad_tiling-Fluconazole -20uM -yes-ATC	CRG1-519764-20bp	gggagctgcgattggcagTCGACCAGAAAGTGTAGATAgttttagagctagaaatagcaag	421
broad_tiling-4130-1276 -2uM-no-ATC	SSL2-83533-20bp	gggagctgcgattggcagTAATCCCGCAGCCAAAGTGTgttttagagctagaaatagcaag	342
broad_tiling-1181-0519 -10uM-no-ATC	SSL2-83061-20bp	gggagctgcgattggcagAAAGTAGCATCTACTGACGTgttttagagctagaaatagcaag	532
broad_tiling-1181-0519 -10uM-no-ATC	SSL2-83416-20bp	gggagctgcgattggcagAATAATTTATCCATCCCTTTgttttagagctagaaatagcaag	2265
broad_tiling-4130-1276 -2uM-no-ATC	ERG11-121878-20bp	gggagctgcgattggcagACGAAAAGGGAAAAAGGAAAgttttagagctagaaatagcaag	35
broad_tiling-4130-1276 -2uM-no-ATC	SSL2-82759-20bp	gggagctgcgattggcagTAAGGATAAAGCGCTTTTGCgttttagagctagaaatagcaag	449
broad_tiling-DMSO -0.01-no-ATC	SSL2-83389-20bp	gggagctgcgattggcagGTTTGTCGGTGCCATTGCCGgttttagagctagaaatagcaag	1304
broad_tiling-4130-1276 -2uM -yes-ATC	ERG25-610204-20bp	gggagctgcgattggcagGCGATGCGATACGGTGGCAAgttttagagctagaaatagcaag	230
broad_tiling-1181-0519 -10uM -yes-ATC	ERG25-610605-20bp	gggagctgcgattggcagTTTGTGAGTAGGTGCTTGCTgttttagagctagaaatagcaag	75
broad_tiling-1181-0519 -10uM -yes-ATC	SEC14-424510-20bp	gggagctgcgattggcagACACTAACCCAGATACTGTTgttttagagctagaaatagcaag	701
broad_tiling-1181-0519 -10uM -yes-ATC	SSL2-82612-20bp	gggagctgcgattggcagAAGTGACGGTAGGATCATTCgttttagagctagaaatagcaag	366
broad_tiling-Fluconazole -20uM -yes-ATC	CRG1-519620-20bp	gggagctgcgattggcagTGTCGTTGAACCCTATTTTAgttttagagctagaaatagcaag	628
broad_tiling-Fluconazole -20uM-no-ATC	ERG25-610203-20bp	gggagctgcgattggcagCGATGCGATACGGTGGCAAAgttttagagctagaaatagcaag	214
broad_tiling-Fluconazole -20uM -yes-ATC	SSL2-83035-20bp	gggagctgcgattggcagCAGTGGAAGATAAATCATGAgttttagagctagaaatagcaag	521
broad_tiling-Fluconazole -20uM-no-ATC	CRG1-519075-20bp	gggagctgcgattggcagTTTATTCTTCAGAAAATACCgttttagagctagaaatagcaag	432
broad_tiling-4130-1276 -2uM -yes-ATC	ERG11-122191-20bp	gggagctgcgattggcagAGTTTCGTTTCGTTTCGTTTgttttagagctagaaatagcaag	466
broad_tiling-Fluconazole -20uM -yes-ATC	SEC14-424757-20bp	gggagctgcgattggcagTGACCTTACATCCACCTTTTgttttagagctagaaatagcaag	629
broad_tiling-Fluconazole -20uM -yes-ATC	SSL2-82820-20bp	gggagctgcgattggcagGGAAAAAGACCAAGAGTAGCgttttagagctagaaatagcaag	1537
broad_tiling-Fluconazole -20uM-no-ATC	ERG11-121967-20bp	gggagctgcgattggcagTCTTATATAATGAATACACAgttttagagctagaaatagcaag	347
broad_tiling-Fluconazole -20uM-no-ATC	SEC14-424978-20bp	gggagctgcgattggcagTACTGTAACCATTGTGTTTTgttttagagctagaaatagcaag	1301
broad_tiling-4130-1276 -2uM-no-ATC	ERG25-610840-20bp	gggagctgcgattggcagTATAGTTGTTCCTTAGCACTgttttagagctagaaatagcaag	1699
broad_tiling-4130-1276 -2uM -yes-ATC	CRG1-519176-20bp	gggagctgcgattggcagTCATCGTGGCATACAGGTTCgttttagagctagaaatagcaag	492
broad_tiling-Fluconazole -20uM -yes-ATC	ERG11-121864-20bp	gggagctgcgattggcagATAATTTACCAATAACGAAAgttttagagctagaaatagcaag	11
broad_tiling-4130-1276 -2uM-no-ATC	CRG1-519324-20bp	gggagctgcgattggcagCATTCTAATTAGCGGCCCCAgttttagagctagaaatagcaag	688
broad_tiling-4130-1276 -2uM -yes-ATC	SEC14-425183-20bp	gggagctgcgattggcagCATCTGGAGGACAGTTTTGAgttttagagctagaaatagcaag	524
broad_tiling-DMSO -0.01-no-ATC	ERG25-610068-20bp	gggagctgcgattggcagCCGTATACGAAGGGAGGCAGgttttagagctagaaatagcaag	239
broad_tiling-1181-0519 -10uM -yes-ATC	ERG25-610062-20bp	gggagctgcgattggcagACGAAGGGAGGCAGTGGTAGgttttagagctagaaatagcaag	10
broad_tiling-4130-1276 -2uM-no-ATC	CRG1-519162-20bp	gggagctgcgattggcagTGGTATGCCTTCCATCATCGgttttagagctagaaatagcaag	731
broad_tiling-1181-0519 -10uM-no-ATC	ERG11-121932-20bp	gggagctgcgattggcagAAGAGGGAATAAGAAAACTAgttttagagctagaaatagcaag	377
broad_tiling-4130-1276 -2uM -yes-ATC	CRG1-519203-20bp	gggagctgcgattggcagTTTAAATCAGGATTATGGACgttttagagctagaaatagcaag	632
broad_tiling-Fluconazole -20uM -yes-ATC	SSL2-82626-20bp	gggagctgcgattggcagCTTTGGATCTCGCCAAGTGAgttttagagctagaaatagcaag	498
broad_tiling-Fluconazole -20uM -yes-ATC	CRG1-518980-20bp	gggagctgcgattggcagTAAAGTCCAGCGAGATACCTgttttagagctagaaatagcaag	1193
broad_tiling-4130-1276 -2uM -yes-ATC	CRG1-519440-20bp	gggagctgcgattggcagTTGTTTAAATAACTAGTTTTgttttagagctagaaatagcaag	758
broad_tiling-4130-1276 -2uM -yes-ATC	SSL2-83252-20bp	gggagctgcgattggcagGACTCTTCTTGCCTATTTAAgttttagagctagaaatagcaag	18
broad_tiling-1181-0519 -10uM-no-ATC	ERG25-610234-20bp	gggagctgcgattggcagGCAAGCAAGAAAAAAAAAATgttttagagctagaaatagcaag	126
broad_tiling-DMSO -0.01-yes-ATC	ERG11-121488-20bp	gggagctgcgattggcagAGTGTTTTACTGGATTCCATgttttagagctagaaatagcaag	56
broad_tiling-DMSO -0.01-no-ATC	SSL2-82786-20bp	gggagctgcgattggcagGGATTCCTCTATGAATCAAAgttttagagctagaaatagcaag	141
gene_tiling18 & gene_tiling20-6630449-75uM-no-ATC	SEC14-424992-20bp	gggagctgcgattggcagTTCATCGCCCTAAAACACAAgttttagagctagaaatagcaag	54
broad_tiling-1181-0519 -10uM -yes-ATC	CRG1-519079-20bp	gggagctgcgattggcagAAAATCTATAAGGATATCCCgttttagagctagaaatagcaag	680
broad_tiling-1181-0519 -10uM-no-ATC	ERG11-121684-20bp	gggagctgcgattggcagCAGAACAAACGAGTAATACAgttttagagctagaaatagcaag	326
broad_tiling-DMSO -0.01-no-ATC	CRG1-519198-20bp	gggagctgcgattggcagATCAGGATTATGGACCGGTGgttttagagctagaaatagcaag	735
broad_tiling-1181-0519 -10uM-no-ATC	ERG25-610794-20bp	gggagctgcgattggcagATCTTCTAAAGTATGGAATTgttttagagctagaaatagcaag	532
broad_tiling-1181-0519 -10uM -yes-ATC	SSL2-82833-20bp	gggagctgcgattggcagCGCTGTATGCCTGCTACTCTgttttagagctagaaatagcaag	1911
broad_tiling-Fluconazole -20uM-no-ATC	ERG25-610128-20bp	gggagctgcgattggcagTACGGTAAACGACTAGCACTgttttagagctagaaatagcaag	248
broad_tiling-1181-0519 -10uM-no-ATC	SEC14-424930-20bp	gggagctgcgattggcagGTGTCTTAAGTGTCCTTTCCgttttagagctagaaatagcaag	1486
broad_tiling-4130-1276 -2uM -yes-ATC	CRG1-519425-20bp	gggagctgcgattggcagCAAAGCCAGTCTTCTGTCAAgttttagagctagaaatagcaag	690
broad_tiling-1181-0519 -10uM -yes-ATC	ERG11-121737-20bp	gggagctgcgattggcagCAAGCCTGCTGCAATTGTGAgttttagagctagaaatagcaag	479
broad_tiling-4130-1276 -2uM -yes-ATC	CRG1-519784-20bp	gggagctgcgattggcagGCCTTTCTAAATTGCACCAAgttttagagctagaaatagcaag	441
broad_tiling-1181-0519 -10uM -yes-ATC	CRG1-519318-20bp	gggagctgcgattggcagATGTTTATATACGTTCCCTTgttttagagctagaaatagcaag	1231
broad_tiling-DMSO -0.01-no-ATC	ERG11-121370-20bp	gggagctgcgattggcagAGAGTCATGACTGTGTATTTgttttagagctagaaatagcaag	1003
broad_tiling-1181-0519 -10uM-no-ATC	CRG1-519319-20bp	gggagctgcgattggcagTATGTTTATATACGTTCCCTgttttagagctagaaatagcaag	1018
broad_tiling-1181-0519 -10uM -yes-ATC	SSL2-83384-20bp	gggagctgcgattggcagGCTTTTCACCAAATCACCCAgttttagagctagaaatagcaag	55
broad_tiling-DMSO -0.01-yes-ATC	ERG11-121368-20bp	gggagctgcgattggcagAAGACAAATTCGTGACCCTTgttttagagctagaaatagcaag	195
broad_tiling-DMSO -0.01-yes-ATC	ERG11-121933-20bp	gggagctgcgattggcagAGAGGGAATAAGAAAACTAAgttttagagctagaaatagcaag	22
broad_tiling-DMSO -0.01-yes-ATC	SEC14-424949-20bp	gggagctgcgattggcagAAGGTTTGGTTTGATGCTACgttttagagctagaaatagcaag	524
broad_tiling-Fluconazole -20uM-no-ATC	SEC14-425184-20bp	gggagctgcgattggcagGCATCTGGAGGACAGTTTTGgttttagagctagaaatagcaag	1856
broad_tiling-DMSO -0.01-no-ATC	ERG25-610874-20bp	gggagctgcgattggcagCAAGAAATGAGATAGAAGAAgttttagagctagaaatagcaag	163
broad_tiling-DMSO -0.01-yes-ATC	SEC14-425183-20bp	gggagctgcgattggcagCATCTGGAGGACAGTTTTGAgttttagagctagaaatagcaag	229
broad_tiling-1181-0519 -10uM-no-ATC	CRG1-519324-20bp	gggagctgcgattggcagCATTCTAATTAGCGGCCCCAgttttagagctagaaatagcaag	639
broad_tiling-DMSO -0.01-no-ATC	SEC14-424623-20bp	gggagctgcgattggcagTAATGCAATTGGTATTAATGgttttagagctagaaatagcaag	491
broad_tiling-Fluconazole -20uM-no-ATC	ERG25-610062-20bp	gggagctgcgattggcagACGAAGGGAGGCAGTGGTAGgttttagagctagaaatagcaag	876
broad_tiling-Fluconazole -20uM-no-ATC	SEC14-425183-20bp	gggagctgcgattggcagCATCTGGAGGACAGTTTTGAgttttagagctagaaatagcaag	818
broad_tiling-4130-1276 -2uM -yes-ATC	CRG1-519432-20bp	gggagctgcgattggcagATAACTAGTTTTAGGCATTCgttttagagctagaaatagcaag	259
broad_tiling-Fluconazole -20uM -yes-ATC	ERG25-610684-20bp	gggagctgcgattggcagGAATTTCATGGAGAAATACTgttttagagctagaaatagcaag	373
broad_tiling-1181-0519 -10uM -yes-ATC	ERG25-610055-20bp	gggagctgcgattggcagTCGTTTAGCCAGCTCCGCAAgttttagagctagaaatagcaag	154
broad_tiling-DMSO -0.01-no-ATC	ERG11-121967-20bp	gggagctgcgattggcagTCTTATATAATGAATACACAgttttagagctagaaatagcaag	326
broad_tiling-4130-1276 -2uM-no-ATC	SEC14-424778-20bp	gggagctgcgattggcagGGTCAAATAGTGTACACATTgttttagagctagaaatagcaag	908
broad_tiling-1181-0519 -10uM -yes-ATC	SEC14-424693-20bp	gggagctgcgattggcagCACCATACATTGGTTCACTAgttttagagctagaaatagcaag	423
broad_tiling-DMSO -0.01-yes-ATC	SSL2-83325-20bp	gggagctgcgattggcagCCGCTCTTTCTTCTGTAACCgttttagagctagaaatagcaag	144
broad_tiling-Fluconazole -20uM -yes-ATC	CRG1-519440-20bp	gggagctgcgattggcagTTGTTTAAATAACTAGTTTTgttttagagctagaaatagcaag	995
broad_tiling-DMSO -0.01-no-ATC	ERG25-610908-20bp	gggagctgcgattggcagTTGGGTGGAAGGTCCAGATAgttttagagctagaaatagcaag	573
broad_tiling-1181-0519 -10uM-no-ATC	SSL2-83321-20bp	gggagctgcgattggcagAGGATGAGTGTACAGATATTgttttagagctagaaatagcaag	305
broad_tiling-Fluconazole -20uM -yes-ATC	SEC14-424756-20bp	gggagctgcgattggcagCTGACCTTACATCCACCTTTgttttagagctagaaatagcaag	676
broad_tiling-Fluconazole -20uM -yes-ATC	SSL2-82741-20bp	gggagctgcgattggcagGAATCTGGAACGAAATCTGCgttttagagctagaaatagcaag	394
broad_tiling-1181-0519 -10uM -yes-ATC	SEC14-424977-20bp	gggagctgcgattggcagACTGTAACCATTGTGTTTTAgttttagagctagaaatagcaag	1454
broad_tiling-4130-1276 -2uM-no-ATC	CRG1-519208-20bp	gggagctgcgattggcagAACTGTTTAAATCAGGATTAgttttagagctagaaatagcaag	1035
broad_tiling-DMSO -0.01-no-ATC	ERG25-610644-20bp	gggagctgcgattggcagAATTCAATTGAGGTTGGTAAgttttagagctagaaatagcaag	659
broad_tiling-4130-1276 -2uM -yes-ATC	CRG1-519074-20bp	gggagctgcgattggcagTTATTCTTCAGAAAATACCAgttttagagctagaaatagcaag	268
broad_tiling-1181-0519 -10uM -yes-ATC	CRG1-519585-20bp	gggagctgcgattggcagGTTGATATTGGATGTGGCACgttttagagctagaaatagcaag	518
broad_tiling-1181-0519 -10uM-no-ATC	ERG25-610026-20bp	gggagctgcgattggcagGGAGCTGGCTAAACGACATCgttttagagctagaaatagcaag	355
broad_tiling-DMSO -0.01-no-ATC	CRG1-519350-20bp	gggagctgcgattggcagCGTATATAAACATAAACAAAgttttagagctagaaatagcaag	34
broad_tiling-Fluconazole -20uM-no-ATC	SSL2-82875-20bp	gggagctgcgattggcagCAACCCTGTTACCATGGCGCgttttagagctagaaatagcaag	654
broad_tiling-DMSO -0.01-no-ATC	CRG1-518985-20bp	gggagctgcgattggcagTGCTTGTAATTTAGTTGCCAgttttagagctagaaatagcaag	436
broad_tiling-4130-1276 -2uM -yes-ATC	CRG1-519608-20bp	gggagctgcgattggcagCCAATCACTTCCTTAAAATAgttttagagctagaaatagcaag	316
broad_tiling-4130-1276 -2uM -yes-ATC	ERG11-122248-20bp	gggagctgcgattggcagATGTGCGTGCAAGATTTGCCgttttagagctagaaatagcaag	454
broad_tiling-4130-1276 -2uM-no-ATC	CRG1-519497-20bp	gggagctgcgattggcagACTAAAGATAAAGGGTAAGAgttttagagctagaaatagcaag	93
broad_tiling-DMSO -0.01-yes-ATC	SEC14-425206-20bp	gggagctgcgattggcagATTTCCTGGAGTACCAGGCAgttttagagctagaaatagcaag	134
broad_tiling-Fluconazole -20uM -yes-ATC	SEC14-424749-20bp	gggagctgcgattggcagTGTACACTATTTGACCCAAAgttttagagctagaaatagcaag	1228
broad_tiling-DMSO -0.01-no-ATC	SEC14-424733-20bp	gggagctgcgattggcagCAAAAGGTGGATGTAAGGTCgttttagagctagaaatagcaag	427
gene_tiling18 & gene_tiling20-6630449-75uM-no-ATC	ERG11-121737-20bp	gggagctgcgattggcagCAAGCCTGCTGCAATTGTGAgttttagagctagaaatagcaag	225
broad_tiling-1181-0519 -10uM-no-ATC	SSL2-82656-20bp	gggagctgcgattggcagTGGCGAGATCCAAAGGGGCCgttttagagctagaaatagcaag	534
broad_tiling-Fluconazole -20uM -yes-ATC	ERG25-610721-20bp	gggagctgcgattggcagTAAAAAGAACATTAGACCGGgttttagagctagaaatagcaag	327
broad_tiling-4130-1276 -2uM -yes-ATC	SEC14-425184-20bp	gggagctgcgattggcagGCATCTGGAGGACAGTTTTGgttttagagctagaaatagcaag	1379
broad_tiling-4130-1276 -2uM -yes-ATC	ERG11-121489-20bp	gggagctgcgattggcagTAGTGTTTTACTGGATTCCAgttttagagctagaaatagcaag	676
broad_tiling-Fluconazole -20uM-no-ATC	ERG25-610644-20bp	gggagctgcgattggcagAATTCAATTGAGGTTGGTAAgttttagagctagaaatagcaag	564
broad_tiling-4130-1276 -2uM -yes-ATC	ERG11-122103-20bp	gggagctgcgattggcagCAGAACACAATAAGTGTGGTgttttagagctagaaatagcaag	95
broad_tiling-4130-1276 -2uM-no-ATC	CRG1-519176-20bp	gggagctgcgattggcagTCATCGTGGCATACAGGTTCgttttagagctagaaatagcaag	573
broad_tiling-Fluconazole -20uM-no-ATC	ERG25-610210-20bp	gggagctgcgattggcagGGGAAAGCGATGCGATACGGgttttagagctagaaatagcaag	1140
broad_tiling-DMSO -0.01-no-ATC	CRG1-519784-20bp	gggagctgcgattggcagGCCTTTCTAAATTGCACCAAgttttagagctagaaatagcaag	579
broad_tiling-DMSO -0.01-yes-ATC	SSL2-83509-20bp	gggagctgcgattggcagGATTCTGAAGTCAATTCCGCgttttagagctagaaatagcaag	333
broad_tiling-DMSO -0.01-no-ATC	SSL2-82643-20bp	gggagctgcgattggcagACCATGCTTCCAGGCCCCTTgttttagagctagaaatagcaag	885
broad_tiling-1181-0519 -10uM-no-ATC	ERG25-610091-20bp	gggagctgcgattggcagCACTGCCTCCCTTCGTATACgttttagagctagaaatagcaag	994
broad_tiling-4130-1276 -2uM-no-ATC	ERG11-121673-20bp	gggagctgcgattggcagTGCCTCTCCAACGATTGACTgttttagagctagaaatagcaag	957
broad_tiling-Fluconazole -20uM-no-ATC	SEC14-425256-20bp	gggagctgcgattggcagCAGCGCTCAAGAGAAGGCATgttttagagctagaaatagcaag	250
broad_tiling-Fluconazole -20uM-no-ATC	SSL2-83329-20bp	gggagctgcgattggcagTGTACAGATATTTGGAGACCgttttagagctagaaatagcaag	215
broad_tiling-1181-0519 -10uM -yes-ATC	CRG1-519630-20bp	gggagctgcgattggcagCCCTATTTTAAGGAAGTGATgttttagagctagaaatagcaag	132
broad_tiling-4130-1276 -2uM -yes-ATC	ERG25-610903-20bp	gggagctgcgattggcagTCTATCTCATTTCTTGGTCGgttttagagctagaaatagcaag	875
broad_tiling-DMSO -0.01-no-ATC	SEC14-424757-20bp	gggagctgcgattggcagTGACCTTACATCCACCTTTTgttttagagctagaaatagcaag	615
broad_tiling-Fluconazole -20uM -yes-ATC	SEC14-425287-20bp	gggagctgcgattggcagAGAAAACTTTTGGAAGACGCgttttagagctagaaatagcaag	892
broad_tiling-1181-0519 -10uM-no-ATC	SEC14-424733-20bp	gggagctgcgattggcagCAAAAGGTGGATGTAAGGTCgttttagagctagaaatagcaag	468
broad_tiling-DMSO -0.01-yes-ATC	CRG1-519198-20bp	gggagctgcgattggcagATCAGGATTATGGACCGGTGgttttagagctagaaatagcaag	279
broad_tiling-DMSO -0.01-yes-ATC	ERG25-610234-20bp	gggagctgcgattggcagGCAAGCAAGAAAAAAAAAATgttttagagctagaaatagcaag	41
broad_tiling-4130-1276 -2uM -yes-ATC	SSL2-83414-20bp	gggagctgcgattggcagGATTTGGTGAAAAGCACATTgttttagagctagaaatagcaag	694
broad_tiling-DMSO -0.01-yes-ATC	ERG11-121684-20bp	gggagctgcgattggcagCAGAACAAACGAGTAATACAgttttagagctagaaatagcaag	41
broad_tiling-1181-0519 -10uM -yes-ATC	ERG25-610230-20bp	gggagctgcgattggcagGCAAGAAAAAAAAAATTGGTgttttagagctagaaatagcaag	29
broad_tiling-4130-1276 -2uM -yes-ATC	SSL2-82759-20bp	gggagctgcgattggcagTAAGGATAAAGCGCTTTTGCgttttagagctagaaatagcaag	398
broad_tiling-4130-1276 -2uM-no-ATC	SSL2-83355-20bp	gggagctgcgattggcagCACCGACAAACGCCGACAAAgttttagagctagaaatagcaag	47
broad_tiling-4130-1276 -2uM -yes-ATC	ERG25-610909-20bp	gggagctgcgattggcagATTGGGTGGAAGGTCCAGATgttttagagctagaaatagcaag	166
broad_tiling-4130-1276 -2uM -yes-ATC	ERG11-122249-20bp	gggagctgcgattggcagAATGTGCGTGCAAGATTTGCgttttagagctagaaatagcaag	1198
broad_tiling-Fluconazole -20uM -yes-ATC	SEC14-424653-20bp	gggagctgcgattggcagATACCAATTGCATTATTACCgttttagagctagaaatagcaag	1188
broad_tiling-DMSO -0.01-yes-ATC	SSL2-83415-20bp	gggagctgcgattggcagATAATTTATCCATCCCTTTTgttttagagctagaaatagcaag	119
broad_tiling-1181-0519 -10uM -yes-ATC	ERG11-121653-20bp	gggagctgcgattggcagTACCAAGTCAATCGTTGGAGgttttagagctagaaatagcaag	504
broad_tiling-1181-0519 -10uM-no-ATC	ERG25-610529-20bp	gggagctgcgattggcagGATAGTAGCATAGAGGACTAgttttagagctagaaatagcaag	41
broad_tiling-DMSO -0.01-no-ATC	SSL2-83021-20bp	gggagctgcgattggcagTTTTCCCCTTGCTCTTAGGTgttttagagctagaaatagcaag	1874
broad_tiling-Fluconazole -20uM-no-ATC	CRG1-519746-20bp	gggagctgcgattggcagATAACCATATCTACACTTTCgttttagagctagaaatagcaag	415
broad_tiling-1181-0519 -10uM-no-ATC	SSL2-83129-20bp	gggagctgcgattggcagACTATTATCTATCCTTACTAgttttagagctagaaatagcaag	856
broad_tiling-1181-0519 -10uM -yes-ATC	CRG1-519142-20bp	gggagctgcgattggcagTGCAAGTACAGTATGAATAAgttttagagctagaaatagcaag	108
broad_tiling-4130-1276 -2uM-no-ATC	SSL2-83119-20bp	gggagctgcgattggcagAAGGAAAAAGGTCCTTAGTAgttttagagctagaaatagcaag	64
broad_tiling-1181-0519 -10uM -yes-ATC	ERG11-121608-20bp	gggagctgcgattggcagAAAGAGATTCTTTGGGCCAAgttttagagctagaaatagcaag	1867
broad_tiling-DMSO -0.01-yes-ATC	ERG25-610904-20bp	gggagctgcgattggcagGTGGAAGGTCCAGATAGGGAgttttagagctagaaatagcaag	160
broad_tiling-4130-1276 -2uM -yes-ATC	SSL2-82710-20bp	gggagctgcgattggcagTTCGTTCCAGATTCCGTCTCgttttagagctagaaatagcaag	1024
broad_tiling-Fluconazole -20uM-no-ATC	ERG25-610438-20bp	gggagctgcgattggcagGAAACGAAGAGAGAGAAAAAgttttagagctagaaatagcaag	13
broad_tiling-Fluconazole -20uM-no-ATC	CRG1-519764-20bp	gggagctgcgattggcagTCGACCAGAAAGTGTAGATAgttttagagctagaaatagcaag	373
broad_tiling-1181-0519 -10uM -yes-ATC	CRG1-519432-20bp	gggagctgcgattggcagATAACTAGTTTTAGGCATTCgttttagagctagaaatagcaag	396
broad_tiling-DMSO -0.01-no-ATC	SEC14-425404-20bp	gggagctgcgattggcagGAAAAATGGAGGAAGGATTAgttttagagctagaaatagcaag	597
broad_tiling-4130-1276 -2uM-no-ATC	ERG25-610437-20bp	gggagctgcgattggcagAAACGAAGAGAGAGAAAAAAgttttagagctagaaatagcaag	1
broad_tiling-4130-1276 -2uM -yes-ATC	SSL2-83035-20bp	gggagctgcgattggcagCAGTGGAAGATAAATCATGAgttttagagctagaaatagcaag	352
broad_tiling-1181-0519 -10uM-no-ATC	SEC14-424584-20bp	gggagctgcgattggcagTGTATCAAGTACTGGCGAAAgttttagagctagaaatagcaag	630
broad_tiling-4130-1276 -2uM-no-ATC	ERG11-121916-20bp	gggagctgcgattggcagATTGAAAGAGAGAATTAAGAgttttagagctagaaatagcaag	34
broad_tiling-Fluconazole -20uM -yes-ATC	SSL2-83005-20bp	gggagctgcgattggcagAGGCTACCAACCTAAGAGCAgttttagagctagaaatagcaag	1047
broad_tiling-4130-1276 -2uM -yes-ATC	ERG25-610077-20bp	gggagctgcgattggcagCTCTGTGTCCCGTATACGAAgttttagagctagaaatagcaag	182
broad_tiling-Fluconazole -20uM-no-ATC	ERG25-610196-20bp	gggagctgcgattggcagCACCTGGCACAAAACCGTCGgttttagagctagaaatagcaag	1111
broad_tiling-Fluconazole -20uM -yes-ATC	SEC14-424693-20bp	gggagctgcgattggcagCACCATACATTGGTTCACTAgttttagagctagaaatagcaag	271
broad_tiling-Fluconazole -20uM -yes-ATC	ERG11-121653-20bp	gggagctgcgattggcagTACCAAGTCAATCGTTGGAGgttttagagctagaaatagcaag	464
broad_tiling-Fluconazole -20uM -yes-ATC	SSL2-83325-20bp	gggagctgcgattggcagCCGCTCTTTCTTCTGTAACCgttttagagctagaaatagcaag	456
broad_tiling-4130-1276 -2uM -yes-ATC	SEC14-424992-20bp	gggagctgcgattggcagTTCATCGCCCTAAAACACAAgttttagagctagaaatagcaag	180
broad_tiling-1181-0519 -10uM -yes-ATC	SSL2-82907-20bp	gggagctgcgattggcagATGAGAACTATGATGATAACgttttagagctagaaatagcaag	32
broad_tiling-4130-1276 -2uM -yes-ATC	ERG11-121684-20bp	gggagctgcgattggcagCAGAACAAACGAGTAATACAgttttagagctagaaatagcaag	110
broad_tiling-DMSO -0.01-yes-ATC	SSL2-82857-20bp	gggagctgcgattggcagGATACCGGCGCCATGGTAACgttttagagctagaaatagcaag	389
broad_tiling-Fluconazole -20uM-no-ATC	CRG1-519872-20bp	gggagctgcgattggcagTCGGGAAAGTCCACAAATTCgttttagagctagaaatagcaag	1825
broad_tiling-1181-0519 -10uM -yes-ATC	SSL2-83548-20bp	gggagctgcgattggcagAGTGTTGGTGAACATCAGTAgttttagagctagaaatagcaag	104
broad_tiling-DMSO -0.01-yes-ATC	CRG1-519746-20bp	gggagctgcgattggcagATAACCATATCTACACTTTCgttttagagctagaaatagcaag	162
broad_tiling-1181-0519 -10uM -yes-ATC	ERG25-610012-20bp	gggagctgcgattggcagGAAAGAGCAGAGCCAGTTATgttttagagctagaaatagcaag	339
broad_tiling-1181-0519 -10uM -yes-ATC	SSL2-83389-20bp	gggagctgcgattggcagGTTTGTCGGTGCCATTGCCGgttttagagctagaaatagcaag	1461
broad_tiling-1181-0519 -10uM-no-ATC	SEC14-425287-20bp	gggagctgcgattggcagAGAAAACTTTTGGAAGACGCgttttagagctagaaatagcaag	832
broad_tiling-1181-0519 -10uM -yes-ATC	SSL2-83321-20bp	gggagctgcgattggcagAGGATGAGTGTACAGATATTgttttagagctagaaatagcaag	12
broad_tiling-DMSO -0.01-no-ATC	ERG25-610683-20bp	gggagctgcgattggcagTGAATTTCATGGAGAAATACgttttagagctagaaatagcaag	1272
broad_tiling-Fluconazole -20uM -yes-ATC	SSL2-83554-20bp	gggagctgcgattggcagGGTGAACATCAGTAAGGTGCgttttagagctagaaatagcaag	938
broad_tiling-Fluconazole -20uM-no-ATC	SSL2-82697-20bp	gggagctgcgattggcagACCGCAAATAACTAAAGTCAgttttagagctagaaatagcaag	542
broad_tiling-1181-0519 -10uM -yes-ATC	ERG25-610203-20bp	gggagctgcgattggcagCGATGCGATACGGTGGCAAAgttttagagctagaaatagcaag	8
broad_tiling-DMSO -0.01-yes-ATC	CRG1-519408-20bp	gggagctgcgattggcagTTCTTCCATTGACAGAAGACgttttagagctagaaatagcaag	338
broad_tiling-4130-1276 -2uM -yes-ATC	CRG1-519364-20bp	gggagctgcgattggcagAACAAACGGCACGAACTAAAgttttagagctagaaatagcaag	640
broad_tiling-1181-0519 -10uM -yes-ATC	ERG25-610828-20bp	gggagctgcgattggcagTTAGCACTTGGAATCTTAGTgttttagagctagaaatagcaag	33
broad_tiling-Fluconazole -20uM-no-ATC	SSL2-82983-20bp	gggagctgcgattggcagGGGAAAATCTTTCCAGATATgttttagagctagaaatagcaag	103
broad_tiling-4130-1276 -2uM -yes-ATC	ERG11-121370-20bp	gggagctgcgattggcagAGAGTCATGACTGTGTATTTgttttagagctagaaatagcaag	806
broad_tiling-Fluconazole -20uM-no-ATC	SEC14-424852-20bp	gggagctgcgattggcagCAACGTTGAAAAAAAAAATGgttttagagctagaaatagcaag	43
broad_tiling-4130-1276 -2uM-no-ATC	SEC14-425250-20bp	gggagctgcgattggcagTTTAGACAGCGCTCAAGAGAgttttagagctagaaatagcaag	308
broad_tiling-DMSO -0.01-no-ATC	CRG1-519079-20bp	gggagctgcgattggcagAAAATCTATAAGGATATCCCgttttagagctagaaatagcaag	660
broad_tiling-1181-0519 -10uM -yes-ATC	ERG11-121614-20bp	gggagctgcgattggcagCATTGGTTTAAGTCATTTCTgttttagagctagaaatagcaag	249
broad_tiling-4130-1276 -2uM-no-ATC	CRG1-519151-20bp	gggagctgcgattggcagGAACCTGTATGCCACGATGAgttttagagctagaaatagcaag	921
broad_tiling-DMSO -0.01-no-ATC	ERG25-610903-20bp	gggagctgcgattggcagTCTATCTCATTTCTTGGTCGgttttagagctagaaatagcaag	1186
broad_tiling-DMSO -0.01-yes-ATC	SSL2-82622-20bp	gggagctgcgattggcagGGATCTCGCCAAGTGACGGTgttttagagctagaaatagcaag	518
broad_tiling-4130-1276 -2uM-no-ATC	ERG25-610946-20bp	gggagctgcgattggcagCACCCAATGTGTGAAAAATTgttttagagctagaaatagcaag	59
broad_tiling-Fluconazole -20uM-no-ATC	CRG1-519197-20bp	gggagctgcgattggcagTCAGGATTATGGACCGGTGAgttttagagctagaaatagcaag	815
broad_tiling-1181-0519 -10uM-no-ATC	CRG1-519079-20bp	gggagctgcgattggcagAAAATCTATAAGGATATCCCgttttagagctagaaatagcaag	582
broad_tiling-1181-0519 -10uM -yes-ATC	ERG25-610692-20bp	gggagctgcgattggcagTGGAGAAATACTGGGCCGCAgttttagagctagaaatagcaag	594
broad_tiling-1181-0519 -10uM -yes-ATC	CRG1-519324-20bp	gggagctgcgattggcagCATTCTAATTAGCGGCCCCAgttttagagctagaaatagcaag	533
broad_tiling-DMSO -0.01-yes-ATC	ERG25-610650-20bp	gggagctgcgattggcagCCATGAAATTCAATTGAGGTgttttagagctagaaatagcaag	228
broad_tiling-DMSO -0.01-yes-ATC	CRG1-519151-20bp	gggagctgcgattggcagGAACCTGTATGCCACGATGAgttttagagctagaaatagcaag	307
broad_tiling-4130-1276 -2uM-no-ATC	CRG1-519746-20bp	gggagctgcgattggcagATAACCATATCTACACTTTCgttttagagctagaaatagcaag	436
broad_tiling-4130-1276 -2uM-no-ATC	SEC14-424703-20bp	gggagctgcgattggcagGTTGATACCGCACCATACATgttttagagctagaaatagcaag	438
broad_tiling-DMSO -0.01-no-ATC	ERG25-610204-20bp	gggagctgcgattggcagGCGATGCGATACGGTGGCAAgttttagagctagaaatagcaag	474
broad_tiling-1181-0519 -10uM-no-ATC	ERG11-121484-20bp	gggagctgcgattggcagTTTTACTGGATTCCATGGGTgttttagagctagaaatagcaag	267
broad_tiling-1181-0519 -10uM -yes-ATC	SEC14-425256-20bp	gggagctgcgattggcagCAGCGCTCAAGAGAAGGCATgttttagagctagaaatagcaag	9
broad_tiling-DMSO -0.01-no-ATC	SSL2-82726-20bp	gggagctgcgattggcagAACATTCCAGAGACGGAATCgttttagagctagaaatagcaag	946
broad_tiling-1181-0519 -10uM -yes-ATC	ERG25-610908-20bp	gggagctgcgattggcagTTGGGTGGAAGGTCCAGATAgttttagagctagaaatagcaag	3
broad_tiling-Fluconazole -20uM -yes-ATC	CRG1-519506-20bp	gggagctgcgattggcagATCTCATTGACTAAAGATAAgttttagagctagaaatagcaag	606
broad_tiling-Fluconazole -20uM -yes-ATC	CRG1-519843-20bp	gggagctgcgattggcagTCCTCTATATTACGAAGTGAgttttagagctagaaatagcaag	363
broad_tiling-1181-0519 -10uM-no-ATC	CRG1-518996-20bp	gggagctgcgattggcagTAGTTGCCAAGGTATCTCGCgttttagagctagaaatagcaag	1607
broad_tiling-DMSO -0.01-no-ATC	ERG25-610399-20bp	gggagctgcgattggcagTTCTATATAATATATAATACgttttagagctagaaatagcaag	152
broad_tiling-4130-1276 -2uM -yes-ATC	SSL2-82650-20bp	gggagctgcgattggcagGTCACTTGGCGAGATCCAAAgttttagagctagaaatagcaag	252
broad_tiling-4130-1276 -2uM-no-ATC	SSL2-82741-20bp	gggagctgcgattggcagGAATCTGGAACGAAATCTGCgttttagagctagaaatagcaag	481
broad_tiling-Fluconazole -20uM-no-ATC	SSL2-82951-20bp	gggagctgcgattggcagTCGATCTCTGCATCAGTAGCgttttagagctagaaatagcaag	618
broad_tiling-DMSO -0.01-yes-ATC	ERG11-122103-20bp	gggagctgcgattggcagCAGAACACAATAAGTGTGGTgttttagagctagaaatagcaag	30
broad_tiling-1181-0519 -10uM -yes-ATC	CRG1-519147-20bp	gggagctgcgattggcagCTGTATGCCACGATGATGGAgttttagagctagaaatagcaag	303
broad_tiling-DMSO -0.01-no-ATC	SEC14-425211-20bp	gggagctgcgattggcagTCTAAATTTCCTGGAGTACCgttttagagctagaaatagcaag	953
broad_tiling-4130-1276 -2uM -yes-ATC	SSL2-82626-20bp	gggagctgcgattggcagCTTTGGATCTCGCCAAGTGAgttttagagctagaaatagcaag	430
broad_tiling-4130-1276 -2uM -yes-ATC	CRG1-519408-20bp	gggagctgcgattggcagTTCTTCCATTGACAGAAGACgttttagagctagaaatagcaag	657
broad_tiling-1181-0519 -10uM-no-ATC	ERG11-121549-20bp	gggagctgcgattggcagCTTTCATTTACAATATTGTAgttttagagctagaaatagcaag	1097
broad_tiling-4130-1276 -2uM -yes-ATC	ERG25-610110-20bp	gggagctgcgattggcagCGGGACACAGAGATCGTATAgttttagagctagaaatagcaag	25
broad_tiling-4130-1276 -2uM-no-ATC	SSL2-82977-20bp	gggagctgcgattggcagATCCTCATCTGATGAGAAAAgttttagagctagaaatagcaag	297
broad_tiling-1181-0519 -10uM-no-ATC	SSL2-83161-20bp	gggagctgcgattggcagATTTCAGATCGTTAGAAACGgttttagagctagaaatagcaag	138
gene_tiling18 & gene_tiling20-6630449-75uM-no-ATC	SEC14-424968-20bp	gggagctgcgattggcagATTGTGTTTTAGGGCGATGAgttttagagctagaaatagcaag	169
broad_tiling-DMSO -0.01-yes-ATC	CRG1-518996-20bp	gggagctgcgattggcagTAGTTGCCAAGGTATCTCGCgttttagagctagaaatagcaag	592
broad_tiling-4130-1276 -2uM -yes-ATC	SEC14-425211-20bp	gggagctgcgattggcagTCTAAATTTCCTGGAGTACCgttttagagctagaaatagcaag	394
broad_tiling-4130-1276 -2uM-no-ATC	ERG25-610727-20bp	gggagctgcgattggcagAACAATGATGTTTTGGCCACgttttagagctagaaatagcaag	1129
broad_tiling-4130-1276 -2uM-no-ATC	SSL2-83548-20bp	gggagctgcgattggcagAGTGTTGGTGAACATCAGTAgttttagagctagaaatagcaag	297
broad_tiling-DMSO -0.01-no-ATC	ERG11-121872-20bp	gggagctgcgattggcagCCAATAACGAAAAGGGAAAAgttttagagctagaaatagcaag	11
broad_tiling-4130-1276 -2uM -yes-ATC	SSL2-82907-20bp	gggagctgcgattggcagATGAGAACTATGATGATAACgttttagagctagaaatagcaag	21
broad_tiling-Fluconazole -20uM-no-ATC	SEC14-424654-20bp	gggagctgcgattggcagTACCAATTGCATTATTACCAgttttagagctagaaatagcaag	735
broad_tiling-Fluconazole -20uM-no-ATC	ERG11-122231-20bp	gggagctgcgattggcagGCCGGGTTGGACAATCTTAAgttttagagctagaaatagcaag	783
broad_tiling-DMSO -0.01-no-ATC	SEC14-425127-20bp	gggagctgcgattggcagAGTTTACTAACAAACACAAGgttttagagctagaaatagcaag	645
broad_tiling-Fluconazole -20uM -yes-ATC	ERG25-610917-20bp	gggagctgcgattggcagTGGTCGAGGCCATCCCTATCgttttagagctagaaatagcaag	1169
broad_tiling-4130-1276 -2uM-no-ATC	ERG11-122249-20bp	gggagctgcgattggcagAATGTGCGTGCAAGATTTGCgttttagagctagaaatagcaag	1710
broad_tiling-1181-0519 -10uM-no-ATC	SSL2-82879-20bp	gggagctgcgattggcagGTCAGAAGGACGTGGAGAAAgttttagagctagaaatagcaag	431
broad_tiling-DMSO -0.01-no-ATC	ERG25-610261-20bp	gggagctgcgattggcagTAATAATACGACCACAGCAGgttttagagctagaaatagcaag	325
broad_tiling-4130-1276 -2uM -yes-ATC	SSL2-82585-20bp	gggagctgcgattggcagTTTCTCTCCATTAGCAGAACgttttagagctagaaatagcaag	908
broad_tiling-1181-0519 -10uM -yes-ATC	SEC14-425179-20bp	gggagctgcgattggcagTGGAGGACAGTTTTGAGGGTgttttagagctagaaatagcaag	1045
broad_tiling-1181-0519 -10uM -yes-ATC	ERG25-610077-20bp	gggagctgcgattggcagCTCTGTGTCCCGTATACGAAgttttagagctagaaatagcaag	187
broad_tiling-Fluconazole -20uM-no-ATC	SSL2-83061-20bp	gggagctgcgattggcagAAAGTAGCATCTACTGACGTgttttagagctagaaatagcaag	606
broad_tiling-1181-0519 -10uM -yes-ATC	CRG1-519408-20bp	gggagctgcgattggcagTTCTTCCATTGACAGAAGACgttttagagctagaaatagcaag	964
broad_tiling-1181-0519 -10uM-no-ATC	CRG1-519147-20bp	gggagctgcgattggcagCTGTATGCCACGATGATGGAgttttagagctagaaatagcaag	265
broad_tiling-4130-1276 -2uM -yes-ATC	ERG25-610074-20bp	gggagctgcgattggcagTGTGTCCCGTATACGAAGGGgttttagagctagaaatagcaag	174
broad_tiling-4130-1276 -2uM -yes-ATC	ERG11-121791-20bp	gggagctgcgattggcagTCAGCGTGTGTATTTTCGATgttttagagctagaaatagcaag	1326
broad_tiling-1181-0519 -10uM-no-ATC	ERG25-610176-20bp	gggagctgcgattggcagTTCCTCGACGGTTTTGTGCCgttttagagctagaaatagcaag	800
broad_tiling-1181-0519 -10uM -yes-ATC	SSL2-82726-20bp	gggagctgcgattggcagAACATTCCAGAGACGGAATCgttttagagctagaaatagcaag	548
broad_tiling-4130-1276 -2uM -yes-ATC	CRG1-519028-20bp	gggagctgcgattggcagTTGGCATAATCAACTCTCTTgttttagagctagaaatagcaag	835
broad_tiling-1181-0519 -10uM -yes-ATC	ERG25-610204-20bp	gggagctgcgattggcagGCGATGCGATACGGTGGCAAgttttagagctagaaatagcaag	44
broad_tiling-Fluconazole -20uM-no-ATC	ERG25-610590-20bp	gggagctgcgattggcagTTGCTTGGACTAGACCTGAAgttttagagctagaaatagcaag	233
broad_tiling-1181-0519 -10uM -yes-ATC	ERG25-610056-20bp	gggagctgcgattggcagGGAGGCAGTGGTAGTGGCAGgttttagagctagaaatagcaag	375
broad_tiling-1181-0519 -10uM -yes-ATC	SSL2-82951-20bp	gggagctgcgattggcagTCGATCTCTGCATCAGTAGCgttttagagctagaaatagcaag	722
broad_tiling-Fluconazole -20uM-no-ATC	CRG1-518938-20bp	gggagctgcgattggcagAAATTGTTGACCTAACAACTgttttagagctagaaatagcaag	1207
broad_tiling-4130-1276 -2uM-no-ATC	ERG25-610683-20bp	gggagctgcgattggcagTGAATTTCATGGAGAAATACgttttagagctagaaatagcaag	1106
broad_tiling-DMSO -0.01-no-ATC	ERG11-121865-20bp	gggagctgcgattggcagTAATTTACCAATAACGAAAAgttttagagctagaaatagcaag	701
broad_tiling-1181-0519 -10uM -yes-ATC	ERG11-121916-20bp	gggagctgcgattggcagATTGAAAGAGAGAATTAAGAgttttagagctagaaatagcaag	37
broad_tiling-DMSO -0.01-yes-ATC	ERG25-610231-20bp	gggagctgcgattggcagAGCAAGAAAAAAAAAATTGGgttttagagctagaaatagcaag	30
broad_tiling-4130-1276 -2uM-no-ATC	CRG1-519075-20bp	gggagctgcgattggcagTTTATTCTTCAGAAAATACCgttttagagctagaaatagcaag	526
broad_tiling-DMSO -0.01-no-ATC	ERG11-121653-20bp	gggagctgcgattggcagTACCAAGTCAATCGTTGGAGgttttagagctagaaatagcaag	601
broad_tiling-4130-1276 -2uM -yes-ATC	SSL2-82676-20bp	gggagctgcgattggcagGCCATGACTTTAGTTATTTGgttttagagctagaaatagcaag	385
broad_tiling-Fluconazole -20uM-no-ATC	ERG25-610720-20bp	gggagctgcgattggcagTTACATGAACAATGATGTTTgttttagagctagaaatagcaag	849
broad_tiling-DMSO -0.01-yes-ATC	CRG1-519324-20bp	gggagctgcgattggcagCATTCTAATTAGCGGCCCCAgttttagagctagaaatagcaag	161
broad_tiling-DMSO -0.01-yes-ATC	SSL2-82983-20bp	gggagctgcgattggcagGGGAAAATCTTTCCAGATATgttttagagctagaaatagcaag	72
broad_tiling-Fluconazole -20uM -yes-ATC	CRG1-519780-20bp	gggagctgcgattggcagTTCTAAATTGCACCAATGGAgttttagagctagaaatagcaag	981
broad_tiling-Fluconazole -20uM -yes-ATC	ERG11-121498-20bp	gggagctgcgattggcagGTCCACCTCTAGTGTTTTACgttttagagctagaaatagcaag	641
broad_tiling-1181-0519 -10uM -yes-ATC	ERG25-610529-20bp	gggagctgcgattggcagGATAGTAGCATAGAGGACTAgttttagagctagaaatagcaag	52
broad_tiling-4130-1276 -2uM-no-ATC	CRG1-519630-20bp	gggagctgcgattggcagCCCTATTTTAAGGAAGTGATgttttagagctagaaatagcaag	328
broad_tiling-1181-0519 -10uM -yes-ATC	SEC14-425358-20bp	gggagctgcgattggcagCAGAAAATTTGATGTTCAATgttttagagctagaaatagcaag	134
broad_tiling-4130-1276 -2uM-no-ATC	SSL2-82643-20bp	gggagctgcgattggcagACCATGCTTCCAGGCCCCTTgttttagagctagaaatagcaag	795
broad_tiling-4130-1276 -2uM -yes-ATC	ERG11-121933-20bp	gggagctgcgattggcagAGAGGGAATAAGAAAACTAAgttttagagctagaaatagcaag	44
broad_tiling-DMSO -0.01-yes-ATC	SSL2-83052-20bp	gggagctgcgattggcagTCTACTGACGTTGGAATCAGgttttagagctagaaatagcaag	36
broad_tiling-4130-1276 -2uM-no-ATC	SSL2-83398-20bp	gggagctgcgattggcagTGCCATTGCCGTGGGTGATTgttttagagctagaaatagcaag	1984
broad_tiling-4130-1276 -2uM -yes-ATC	ERG25-610558-20bp	gggagctgcgattggcagAGTACAGCCATAAAAAAAAGgttttagagctagaaatagcaag	66
broad_tiling-Fluconazole -20uM-no-ATC	CRG1-519843-20bp	gggagctgcgattggcagTCCTCTATATTACGAAGTGAgttttagagctagaaatagcaag	403
broad_tiling-DMSO -0.01-yes-ATC	ERG25-610840-20bp	gggagctgcgattggcagTATAGTTGTTCCTTAGCACTgttttagagctagaaatagcaag	614
broad_tiling-1181-0519 -10uM -yes-ATC	ERG25-610180-20bp	gggagctgcgattggcagGTCAGCAACCTCAAGGCACCgttttagagctagaaatagcaag	83
broad_tiling-1181-0519 -10uM -yes-ATC	SEC14-424733-20bp	gggagctgcgattggcagCAAAAGGTGGATGTAAGGTCgttttagagctagaaatagcaag	412
broad_tiling-1181-0519 -10uM -yes-ATC	ERG25-610946-20bp	gggagctgcgattggcagCACCCAATGTGTGAAAAATTgttttagagctagaaatagcaag	79
broad_tiling-4130-1276 -2uM -yes-ATC	SSL2-82820-20bp	gggagctgcgattggcagGGAAAAAGACCAAGAGTAGCgttttagagctagaaatagcaag	1256
broad_tiling-1181-0519 -10uM -yes-ATC	ERG25-610643-20bp	gggagctgcgattggcagATTCAATTGAGGTTGGTAATgttttagagctagaaatagcaag	20
broad_tiling-4130-1276 -2uM -yes-ATC	ERG25-610272-20bp	gggagctgcgattggcagTGCTTGCCTCGCCTCTGCTGgttttagagctagaaatagcaag	93
broad_tiling-DMSO -0.01-yes-ATC	SEC14-424684-20bp	gggagctgcgattggcagCTATATCACCAGTATCAAAAgttttagagctagaaatagcaag	1
broad_tiling-DMSO -0.01-yes-ATC	SSL2-82650-20bp	gggagctgcgattggcagGTCACTTGGCGAGATCCAAAgttttagagctagaaatagcaag	133
broad_tiling-4130-1276 -2uM -yes-ATC	CRG1-519206-20bp	gggagctgcgattggcagAGATGATTATGTTCCCTCACgttttagagctagaaatagcaag	696
broad_tiling-Fluconazole -20uM -yes-ATC	CRG1-519735-20bp	gggagctgcgattggcagTACACTTTCTGGTCGAATGCgttttagagctagaaatagcaag	1173
broad_tiling-DMSO -0.01-no-ATC	SEC14-425358-20bp	gggagctgcgattggcagCAGAAAATTTGATGTTCAATgttttagagctagaaatagcaag	140
broad_tiling-4130-1276 -2uM-no-ATC	SSL2-82649-20bp	gggagctgcgattggcagCGTCACTTGGCGAGATCCAAgttttagagctagaaatagcaag	237
broad_tiling-1181-0519 -10uM-no-ATC	ERG11-121719-20bp	gggagctgcgattggcagTTTTCCTTCACAATTGCAGCgttttagagctagaaatagcaag	540
broad_tiling-Fluconazole -20uM -yes-ATC	SEC14-424547-20bp	gggagctgcgattggcagAAGCCTGCGAAGTTAGCAACgttttagagctagaaatagcaag	87
broad_tiling-DMSO -0.01-no-ATC	CRG1-519546-20bp	gggagctgcgattggcagGAGATAATGAAATTTCACAAgttttagagctagaaatagcaag	83
broad_tiling-4130-1276 -2uM -yes-ATC	ERG11-121602-20bp	gggagctgcgattggcagTCATTTCTTGGCTTTACCATgttttagagctagaaatagcaag	1262
broad_tiling-4130-1276 -2uM-no-ATC	ERG11-121572-20bp	gggagctgcgattggcagCATACAATATTGTAAATGAAgttttagagctagaaatagcaag	161
broad_tiling-1181-0519 -10uM -yes-ATC	ERG11-122107-20bp	gggagctgcgattggcagCTTGCAGAACACAATAAGTGgttttagagctagaaatagcaag	69
broad_tiling-1181-0519 -10uM-no-ATC	ERG25-610777-20bp	gggagctgcgattggcagATTTGGTCGATGATGAACCAgttttagagctagaaatagcaag	159
broad_tiling-4130-1276 -2uM -yes-ATC	ERG25-610090-20bp	gggagctgcgattggcagCCACTGCCTCCCTTCGTATAgttttagagctagaaatagcaag	821
broad_tiling-4130-1276 -2uM-no-ATC	SSL2-83415-20bp	gggagctgcgattggcagATAATTTATCCATCCCTTTTgttttagagctagaaatagcaag	512
broad_tiling-4130-1276 -2uM -yes-ATC	SEC14-425196-20bp	gggagctgcgattggcagGTACCAGGCAAGGCATCTGGgttttagagctagaaatagcaag	735
broad_tiling-Fluconazole -20uM-no-ATC	CRG1-518926-20bp	gggagctgcgattggcagCAATAATGTGCCAAGTTGTTgttttagagctagaaatagcaag	418
broad_tiling-4130-1276 -2uM -yes-ATC	SSL2-82777-20bp	gggagctgcgattggcagTATGAATCAAATGGACGCTAgttttagagctagaaatagcaag	900
broad_tiling-4130-1276 -2uM-no-ATC	SSL2-83378-20bp	gggagctgcgattggcagCACCAAATCACCCACGGCAAgttttagagctagaaatagcaag	155
broad_tiling-1181-0519 -10uM -yes-ATC	SSL2-82656-20bp	gggagctgcgattggcagTGGCGAGATCCAAAGGGGCCgttttagagctagaaatagcaag	569
broad_tiling-4130-1276 -2uM-no-ATC	ERG25-610590-20bp	gggagctgcgattggcagTTGCTTGGACTAGACCTGAAgttttagagctagaaatagcaag	232
broad_tiling-DMSO -0.01-yes-ATC	SSL2-83375-20bp	gggagctgcgattggcagGCCCGTTTGTCGGCGTTTGTgttttagagctagaaatagcaag	975
broad_tiling-1181-0519 -10uM-no-ATC	SSL2-83021-20bp	gggagctgcgattggcagTTTTCCCCTTGCTCTTAGGTgttttagagctagaaatagcaag	1752
broad_tiling-1181-0519 -10uM-no-ATC	ERG25-610328-20bp	gggagctgcgattggcagAAGAAAATGTACATGCATAAgttttagagctagaaatagcaag	659
broad_tiling-Fluconazole -20uM-no-ATC	SSL2-83248-20bp	gggagctgcgattggcagGCAATAAAAAAGAGGATGAAgttttagagctagaaatagcaag	287
broad_tiling-1181-0519 -10uM-no-ATC	SSL2-83515-20bp	gggagctgcgattggcagTTCACCAACACTTTGGCTGCgttttagagctagaaatagcaag	1896
broad_tiling-Fluconazole -20uM-no-ATC	CRG1-519208-20bp	gggagctgcgattggcagAACTGTTTAAATCAGGATTAgttttagagctagaaatagcaag	959
broad_tiling-4130-1276 -2uM-no-ATC	ERG25-610231-20bp	gggagctgcgattggcagAGCAAGAAAAAAAAAATTGGgttttagagctagaaatagcaag	60
broad_tiling-DMSO -0.01-no-ATC	ERG11-121602-20bp	gggagctgcgattggcagTCATTTCTTGGCTTTACCATgttttagagctagaaatagcaag	1999
broad_tiling-Fluconazole -20uM-no-ATC	SEC14-424890-20bp	gggagctgcgattggcagAACGTTGATCAACAATAAAAgttttagagctagaaatagcaag	1
broad_tiling-4130-1276 -2uM-no-ATC	CRG1-519170-20bp	gggagctgcgattggcagCTTCCATCATCGTGGCATACgttttagagctagaaatagcaag	1053
broad_tiling-DMSO -0.01-yes-ATC	SSL2-83347-20bp	gggagctgcgattggcagCCAGGTTACAGAAGAAAGAGgttttagagctagaaatagcaag	46
broad_tiling-4130-1276 -2uM -yes-ATC	SSL2-82887-20bp	gggagctgcgattggcagAGGGAAACGTCAGAAGGACGgttttagagctagaaatagcaag	940
broad_tiling-Fluconazole -20uM-no-ATC	SEC14-424547-20bp	gggagctgcgattggcagAAGCCTGCGAAGTTAGCAACgttttagagctagaaatagcaag	113
broad_tiling-1181-0519 -10uM-no-ATC	ERG25-610078-20bp	gggagctgcgattggcagTCTCTGTGTCCCGTATACGAgttttagagctagaaatagcaag	1069
broad_tiling-4130-1276 -2uM -yes-ATC	ERG11-122231-20bp	gggagctgcgattggcagGCCGGGTTGGACAATCTTAAgttttagagctagaaatagcaag	465
broad_tiling-Fluconazole -20uM-no-ATC	SSL2-83355-20bp	gggagctgcgattggcagCACCGACAAACGCCGACAAAgttttagagctagaaatagcaag	110
broad_tiling-4130-1276 -2uM -yes-ATC	SSL2-82977-20bp	gggagctgcgattggcagATCCTCATCTGATGAGAAAAgttttagagctagaaatagcaag	110
broad_tiling-DMSO -0.01-no-ATC	SEC14-424525-20bp	gggagctgcgattggcagCTGATCTCCAAACAGTATCTgttttagagctagaaatagcaag	332
broad_tiling-1181-0519 -10uM-no-ATC	ERG25-610196-20bp	gggagctgcgattggcagCACCTGGCACAAAACCGTCGgttttagagctagaaatagcaag	977
broad_tiling-DMSO -0.01-no-ATC	CRG1-519206-20bp	gggagctgcgattggcagAGATGATTATGTTCCCTCACgttttagagctagaaatagcaag	967
broad_tiling-Fluconazole -20uM -yes-ATC	CRG1-519546-20bp	gggagctgcgattggcagGAGATAATGAAATTTCACAAgttttagagctagaaatagcaag	36
broad_tiling-1181-0519 -10uM-no-ATC	CRG1-519843-20bp	gggagctgcgattggcagTCCTCTATATTACGAAGTGAgttttagagctagaaatagcaag	341
broad_tiling-DMSO -0.01-no-ATC	CRG1-519162-20bp	gggagctgcgattggcagTGGTATGCCTTCCATCATCGgttttagagctagaaatagcaag	850
broad_tiling-DMSO -0.01-yes-ATC	ERG11-122249-20bp	gggagctgcgattggcagAATGTGCGTGCAAGATTTGCgttttagagctagaaatagcaag	660
broad_tiling-4130-1276 -2uM-no-ATC	ERG11-121915-20bp	gggagctgcgattggcagCATTGAAAGAGAGAATTAAGgttttagagctagaaatagcaag	184
broad_tiling-Fluconazole -20uM-no-ATC	ERG25-610110-20bp	gggagctgcgattggcagCGGGACACAGAGATCGTATAgttttagagctagaaatagcaag	129
broad_tiling-4130-1276 -2uM-no-ATC	ERG11-121631-20bp	gggagctgcgattggcagGCATTGGAATACGTAAACATgttttagagctagaaatagcaag	166
broad_tiling-1181-0519 -10uM-no-ATC	CRG1-519498-20bp	gggagctgcgattggcagGACTAAAGATAAAGGGTAAGgttttagagctagaaatagcaag	923
broad_tiling-DMSO -0.01-no-ATC	ERG11-122248-20bp	gggagctgcgattggcagATGTGCGTGCAAGATTTGCCgttttagagctagaaatagcaag	605
broad_tiling-DMSO -0.01-no-ATC	SEC14-425220-20bp	gggagctgcgattggcagTGAGCGCTGTCTAAATTTCCgttttagagctagaaatagcaag	1655
broad_tiling-DMSO -0.01-no-ATC	SSL2-83375-20bp	gggagctgcgattggcagGCCCGTTTGTCGGCGTTTGTgttttagagctagaaatagcaag	3048
broad_tiling-1181-0519 -10uM -yes-ATC	ERG25-610176-20bp	gggagctgcgattggcagTTCCTCGACGGTTTTGTGCCgttttagagctagaaatagcaag	305
broad_tiling-DMSO -0.01-yes-ATC	CRG1-519764-20bp	gggagctgcgattggcagTCGACCAGAAAGTGTAGATAgttttagagctagaaatagcaag	206
broad_tiling-DMSO -0.01-no-ATC	SSL2-82636-20bp	gggagctgcgattggcagAGAATGATCCTACCGTCACTgttttagagctagaaatagcaag	1130
broad_tiling-1181-0519 -10uM -yes-ATC	SSL2-83390-20bp	gggagctgcgattggcagTTTGTCGGTGCCATTGCCGTgttttagagctagaaatagcaag	469
broad_tiling-4130-1276 -2uM-no-ATC	ERG25-610166-20bp	gggagctgcgattggcagGTTTTGTGCCAGGTGCCTTGgttttagagctagaaatagcaag	1128
broad_tiling-1181-0519 -10uM-no-ATC	CRG1-519119-20bp	gggagctgcgattggcagATTCTAGCGTAGTTCAGAAGgttttagagctagaaatagcaag	424
broad_tiling-4130-1276 -2uM-no-ATC	SEC14-424649-20bp	gggagctgcgattggcagGGTGATATAGAACAAGCCCCgttttagagctagaaatagcaag	1052
broad_tiling-4130-1276 -2uM -yes-ATC	SSL2-82643-20bp	gggagctgcgattggcagACCATGCTTCCAGGCCCCTTgttttagagctagaaatagcaag	613
broad_tiling-Fluconazole -20uM -yes-ATC	ERG25-610047-20bp	gggagctgcgattggcagGGTAGTGGCAGTGGCCGTTGgttttagagctagaaatagcaag	371
broad_tiling-Fluconazole -20uM -yes-ATC	ERG11-122252-20bp	gggagctgcgattggcagGCCTTTAAGATTGTCCAACCgttttagagctagaaatagcaag	429
broad_tiling-Fluconazole -20uM -yes-ATC	ERG11-122027-20bp	gggagctgcgattggcagACGTAAACGTCGTTAACTCGgttttagagctagaaatagcaag	82
broad_tiling-Fluconazole -20uM -yes-ATC	SEC14-425397-20bp	gggagctgcgattggcagAAACTGCGAAAAATGGAGGAgttttagagctagaaatagcaag	28
broad_tiling-1181-0519 -10uM -yes-ATC	CRG1-519872-20bp	gggagctgcgattggcagTCGGGAAAGTCCACAAATTCgttttagagctagaaatagcaag	2515
broad_tiling-1181-0519 -10uM-no-ATC	SSL2-82585-20bp	gggagctgcgattggcagTTTCTCTCCATTAGCAGAACgttttagagctagaaatagcaag	953
broad_tiling-DMSO -0.01-yes-ATC	ERG25-610522-20bp	gggagctgcgattggcagCTCTTTAGATAGTAGCATAGgttttagagctagaaatagcaag	6
broad_tiling-DMSO -0.01-yes-ATC	ERG25-610794-20bp	gggagctgcgattggcagATCTTCTAAAGTATGGAATTgttttagagctagaaatagcaag	214
broad_tiling-DMSO -0.01-no-ATC	ERG25-610917-20bp	gggagctgcgattggcagTGGTCGAGGCCATCCCTATCgttttagagctagaaatagcaag	1281
broad_tiling-1181-0519 -10uM-no-ATC	SEC14-424926-20bp	gggagctgcgattggcagCGCTGGTCAAGCGATATACCgttttagagctagaaatagcaag	602
broad_tiling-DMSO -0.01-yes-ATC	SSL2-82887-20bp	gggagctgcgattggcagAGGGAAACGTCAGAAGGACGgttttagagctagaaatagcaag	458
broad_tiling-4130-1276 -2uM -yes-ATC	SSL2-83390-20bp	gggagctgcgattggcagTTTGTCGGTGCCATTGCCGTgttttagagctagaaatagcaag	372
broad_tiling-Fluconazole -20uM-no-ATC	SSL2-82906-20bp	gggagctgcgattggcagTGAGAACTATGATGATAACAgttttagagctagaaatagcaag	1039
broad_tiling-DMSO -0.01-no-ATC	ERG25-610110-20bp	gggagctgcgattggcagCGGGACACAGAGATCGTATAgttttagagctagaaatagcaag	128
broad_tiling-1181-0519 -10uM-no-ATC	ERG11-121494-20bp	gggagctgcgattggcagACAACAGCACTACCGACCCAgttttagagctagaaatagcaag	498
broad_tiling-DMSO -0.01-yes-ATC	ERG11-122296-20bp	gggagctgcgattggcagTATAGTAATGTCACACGAAGgttttagagctagaaatagcaag	6
broad_tiling-Fluconazole -20uM-no-ATC	SSL2-83251-20bp	gggagctgcgattggcagATAAAAAAGAGGATGAAAGGgttttagagctagaaatagcaag	115
broad_tiling-Fluconazole -20uM -yes-ATC	ERG11-121601-20bp	gggagctgcgattggcagTATGATCAAAGAGATTCTTTgttttagagctagaaatagcaag	366
broad_tiling-DMSO -0.01-yes-ATC	CRG1-519119-20bp	gggagctgcgattggcagATTCTAGCGTAGTTCAGAAGgttttagagctagaaatagcaag	140
broad_tiling-Fluconazole -20uM -yes-ATC	SSL2-83129-20bp	gggagctgcgattggcagACTATTATCTATCCTTACTAgttttagagctagaaatagcaag	157
broad_tiling-DMSO -0.01-no-ATC	CRG1-519170-20bp	gggagctgcgattggcagCTTCCATCATCGTGGCATACgttttagagctagaaatagcaag	1216
broad_tiling-Fluconazole -20uM-no-ATC	SSL2-83414-20bp	gggagctgcgattggcagGATTTGGTGAAAAGCACATTgttttagagctagaaatagcaag	1382
broad_tiling-Fluconazole -20uM -yes-ATC	CRG1-518985-20bp	gggagctgcgattggcagTGCTTGTAATTTAGTTGCCAgttttagagctagaaatagcaag	439
broad_tiling-4130-1276 -2uM-no-ATC	SSL2-82803-20bp	gggagctgcgattggcagAGCGTCCATTTGATTCATAGgttttagagctagaaatagcaag	815
broad_tiling-4130-1276 -2uM -yes-ATC	ERG25-610840-20bp	gggagctgcgattggcagTATAGTTGTTCCTTAGCACTgttttagagctagaaatagcaag	1318
broad_tiling-4130-1276 -2uM -yes-ATC	SSL2-82636-20bp	gggagctgcgattggcagAGAATGATCCTACCGTCACTgttttagagctagaaatagcaag	633
broad_tiling-1181-0519 -10uM -yes-ATC	SEC14-424694-20bp	gggagctgcgattggcagGCACCATACATTGGTTCACTgttttagagctagaaatagcaag	701
broad_tiling-DMSO -0.01-yes-ATC	SSL2-82807-20bp	gggagctgcgattggcagGAGTAGCAGGCATACAGCGGgttttagagctagaaatagcaag	971
broad_tiling-Fluconazole -20uM-no-ATC	CRG1-519319-20bp	gggagctgcgattggcagTATGTTTATATACGTTCCCTgttttagagctagaaatagcaag	941
broad_tiling-DMSO -0.01-yes-ATC	CRG1-519818-20bp	gggagctgcgattggcagTTTAGAAAGGCTGTTTCAGCgttttagagctagaaatagcaag	449
broad_tiling-Fluconazole -20uM-no-ATC	CRG1-519735-20bp	gggagctgcgattggcagTACACTTTCTGGTCGAATGCgttttagagctagaaatagcaag	1313
broad_tiling-1181-0519 -10uM-no-ATC	ERG25-610188-20bp	gggagctgcgattggcagGCAAAGGGCCTCTTCCTCGAgttttagagctagaaatagcaag	1591
broad_tiling-4130-1276 -2uM-no-ATC	CRG1-519620-20bp	gggagctgcgattggcagTGTCGTTGAACCCTATTTTAgttttagagctagaaatagcaag	751
broad_tiling-4130-1276 -2uM-no-ATC	SSL2-82612-20bp	gggagctgcgattggcagAAGTGACGGTAGGATCATTCgttttagagctagaaatagcaag	901
broad_tiling-4130-1276 -2uM -yes-ATC	ERG11-121608-20bp	gggagctgcgattggcagAAAGAGATTCTTTGGGCCAAgttttagagctagaaatagcaag	1087
broad_tiling-DMSO -0.01-yes-ATC	SSL2-82906-20bp	gggagctgcgattggcagTGAGAACTATGATGATAACAgttttagagctagaaatagcaag	153
broad_tiling-DMSO -0.01-yes-ATC	ERG25-610025-20bp	gggagctgcgattggcagGAGCTGGCTAAACGACATCTgttttagagctagaaatagcaag	285
broad_tiling-Fluconazole -20uM -yes-ATC	ERG11-121524-20bp	gggagctgcgattggcagATTACTATATTCTTTGAGAAgttttagagctagaaatagcaag	160
broad_tiling-4130-1276 -2uM -yes-ATC	ERG11-121458-20bp	gggagctgcgattggcagCATTCTTCGAAAAACTCGTAgttttagagctagaaatagcaag	193
broad_tiling-4130-1276 -2uM -yes-ATC	ERG11-121600-20bp	gggagctgcgattggcagTTATGATCAAAGAGATTCTTgttttagagctagaaatagcaag	298
broad_tiling-1181-0519 -10uM-no-ATC	ERG11-122252-20bp	gggagctgcgattggcagGCCTTTAAGATTGTCCAACCgttttagagctagaaatagcaag	796
broad_tiling-Fluconazole -20uM-no-ATC	SSL2-83415-20bp	gggagctgcgattggcagATAATTTATCCATCCCTTTTgttttagagctagaaatagcaag	704
broad_tiling-DMSO -0.01-yes-ATC	SEC14-424653-20bp	gggagctgcgattggcagATACCAATTGCATTATTACCgttttagagctagaaatagcaag	488
broad_tiling-DMSO -0.01-yes-ATC	SSL2-82585-20bp	gggagctgcgattggcagTTTCTCTCCATTAGCAGAACgttttagagctagaaatagcaag	398
broad_tiling-4130-1276 -2uM-no-ATC	ERG11-122193-20bp	gggagctgcgattggcagAAACGAGACAAACGAAGCGCgttttagagctagaaatagcaag	695
broad_tiling-Fluconazole -20uM -yes-ATC	CRG1-519151-20bp	gggagctgcgattggcagGAACCTGTATGCCACGATGAgttttagagctagaaatagcaag	672
broad_tiling-1181-0519 -10uM -yes-ATC	ERG11-121915-20bp	gggagctgcgattggcagCATTGAAAGAGAGAATTAAGgttttagagctagaaatagcaag	196
broad_tiling-Fluconazole -20uM -yes-ATC	CRG1-519363-20bp	gggagctgcgattggcagAAACAAACGGCACGAACTAAgttttagagctagaaatagcaag	144
broad_tiling-DMSO -0.01-no-ATC	CRG1-519324-20bp	gggagctgcgattggcagCATTCTAATTAGCGGCCCCAgttttagagctagaaatagcaag	620
broad_tiling-DMSO -0.01-no-ATC	ERG25-610012-20bp	gggagctgcgattggcagGAAAGAGCAGAGCCAGTTATgttttagagctagaaatagcaag	715
broad_tiling-4130-1276 -2uM-no-ATC	SSL2-83567-20bp	gggagctgcgattggcagAAGGTGCAGGATGACGAAGTgttttagagctagaaatagcaag	98
broad_tiling-4130-1276 -2uM -yes-ATC	SSL2-82669-20bp	gggagctgcgattggcagAGGGGCCTGGAAGCATGGTCgttttagagctagaaatagcaag	230
broad_tiling-1181-0519 -10uM-no-ATC	SSL2-83025-20bp	gggagctgcgattggcagTAAATCATGACGGACGTTGAgttttagagctagaaatagcaag	469
broad_tiling-Fluconazole -20uM-no-ATC	SSL2-82719-20bp	gggagctgcgattggcagGCTTCTGAACATTCCAGAGAgttttagagctagaaatagcaag	331
broad_tiling-DMSO -0.01-no-ATC	SSL2-82993-20bp	gggagctgcgattggcagAAAAAGGACTCACCCATATCgttttagagctagaaatagcaag	1302
broad_tiling-DMSO -0.01-no-ATC	SSL2-82656-20bp	gggagctgcgattggcagTGGCGAGATCCAAAGGGGCCgttttagagctagaaatagcaag	606
broad_tiling-DMSO -0.01-no-ATC	SSL2-83554-20bp	gggagctgcgattggcagGGTGAACATCAGTAAGGTGCgttttagagctagaaatagcaag	1354
broad_tiling-1181-0519 -10uM-no-ATC	ERG25-610149-20bp	gggagctgcgattggcagTTGAGGTTGCTGACTGTTATgttttagagctagaaatagcaag	3927
broad_tiling-4130-1276 -2uM-no-ATC	SEC14-425184-20bp	gggagctgcgattggcagGCATCTGGAGGACAGTTTTGgttttagagctagaaatagcaag	1948
broad_tiling-4130-1276 -2uM -yes-ATC	SSL2-82651-20bp	gggagctgcgattggcagTCACTTGGCGAGATCCAAAGgttttagagctagaaatagcaag	41
broad_tiling-DMSO -0.01-no-ATC	ERG11-121515-20bp	gggagctgcgattggcagGGAATCCAGTAAAACACTAGgttttagagctagaaatagcaag	1664
broad_tiling-DMSO -0.01-yes-ATC	CRG1-519573-20bp	gggagctgcgattggcagCGCAAAAGTTTGGTTGATATgttttagagctagaaatagcaag	76
broad_tiling-Fluconazole -20uM -yes-ATC	ERG11-121631-20bp	gggagctgcgattggcagGCATTGGAATACGTAAACATgttttagagctagaaatagcaag	196
broad_tiling-4130-1276 -2uM -yes-ATC	CRG1-519318-20bp	gggagctgcgattggcagATGTTTATATACGTTCCCTTgttttagagctagaaatagcaag	807
broad_tiling-4130-1276 -2uM-no-ATC	ERG11-121684-20bp	gggagctgcgattggcagCAGAACAAACGAGTAATACAgttttagagctagaaatagcaag	192
broad_tiling-4130-1276 -2uM -yes-ATC	SEC14-424837-20bp	gggagctgcgattggcagGATGTTCCGTACAACGCGACgttttagagctagaaatagcaag	128
broad_tiling-1181-0519 -10uM -yes-ATC	CRG1-519723-20bp	gggagctgcgattggcagATTAGATTTATTAATGCGCCgttttagagctagaaatagcaag	1893
broad_tiling-Fluconazole -20uM-no-ATC	ERG11-121489-20bp	gggagctgcgattggcagTAGTGTTTTACTGGATTCCAgttttagagctagaaatagcaag	1255
broad_tiling-Fluconazole -20uM -yes-ATC	SEC14-424655-20bp	gggagctgcgattggcagACCAATTGCATTATTACCAGgttttagagctagaaatagcaag	810
broad_tiling-DMSO -0.01-yes-ATC	SEC14-424693-20bp	gggagctgcgattggcagCACCATACATTGGTTCACTAgttttagagctagaaatagcaag	76
broad_tiling-1181-0519 -10uM-no-ATC	SEC14-424547-20bp	gggagctgcgattggcagAAGCCTGCGAAGTTAGCAACgttttagagctagaaatagcaag	85
broad_tiling-Fluconazole -20uM-no-ATC	ERG25-610650-20bp	gggagctgcgattggcagCCATGAAATTCAATTGAGGTgttttagagctagaaatagcaag	709
broad_tiling-Fluconazole -20uM-no-ATC	CRG1-519408-20bp	gggagctgcgattggcagTTCTTCCATTGACAGAAGACgttttagagctagaaatagcaag	848
broad_tiling-4130-1276 -2uM -yes-ATC	SSL2-83416-20bp	gggagctgcgattggcagAATAATTTATCCATCCCTTTgttttagagctagaaatagcaag	2157
broad_tiling-Fluconazole -20uM-no-ATC	SSL2-82656-20bp	gggagctgcgattggcagTGGCGAGATCCAAAGGGGCCgttttagagctagaaatagcaag	511
broad_tiling-1181-0519 -10uM -yes-ATC	ERG11-122296-20bp	gggagctgcgattggcagTATAGTAATGTCACACGAAGgttttagagctagaaatagcaag	22
broad_tiling-4130-1276 -2uM-no-ATC	SEC14-425206-20bp	gggagctgcgattggcagATTTCCTGGAGTACCAGGCAgttttagagctagaaatagcaag	487
broad_tiling-Fluconazole -20uM -yes-ATC	SSL2-83428-20bp	gggagctgcgattggcagCACATTAGGCCCAAAAGGGAgttttagagctagaaatagcaag	2
broad_tiling-1181-0519 -10uM -yes-ATC	CRG1-519425-20bp	gggagctgcgattggcagCAAAGCCAGTCTTCTGTCAAgttttagagctagaaatagcaag	608
broad_tiling-Fluconazole -20uM-no-ATC	ERG11-121466-20bp	gggagctgcgattggcagGTCGGTAGTGCTGTTGTGTAgttttagagctagaaatagcaag	1136
broad_tiling-Fluconazole -20uM -yes-ATC	SSL2-83025-20bp	gggagctgcgattggcagTAAATCATGACGGACGTTGAgttttagagctagaaatagcaag	345
broad_tiling-DMSO -0.01-no-ATC	SEC14-424649-20bp	gggagctgcgattggcagGGTGATATAGAACAAGCCCCgttttagagctagaaatagcaag	892
broad_tiling-4130-1276 -2uM-no-ATC	ERG11-121484-20bp	gggagctgcgattggcagTTTTACTGGATTCCATGGGTgttttagagctagaaatagcaag	251
broad_tiling-DMSO -0.01-no-ATC	ERG25-610074-20bp	gggagctgcgattggcagTGTGTCCCGTATACGAAGGGgttttagagctagaaatagcaag	264
broad_tiling-Fluconazole -20uM -yes-ATC	CRG1-519381-20bp	gggagctgcgattggcagGAAGATGTACTGAGTGTAAAgttttagagctagaaatagcaag	465
gene_tiling18 & gene_tiling20-6630449-75uM-no-ATC	ERG25-610522-20bp	gggagctgcgattggcagCTCTTTAGATAGTAGCATAGgttttagagctagaaatagcaag	56
broad_tiling-4130-1276 -2uM-no-ATC	ERG11-121737-20bp	gggagctgcgattggcagCAAGCCTGCTGCAATTGTGAgttttagagctagaaatagcaag	396
broad_tiling-4130-1276 -2uM -yes-ATC	CRG1-519631-20bp	gggagctgcgattggcagCCTATTTTAAGGAAGTGATTgttttagagctagaaatagcaag	928
broad_tiling-Fluconazole -20uM -yes-ATC	ERG25-610692-20bp	gggagctgcgattggcagTGGAGAAATACTGGGCCGCAgttttagagctagaaatagcaag	362
broad_tiling-DMSO -0.01-no-ATC	ERG25-610210-20bp	gggagctgcgattggcagGGGAAAGCGATGCGATACGGgttttagagctagaaatagcaag	1330
broad_tiling-1181-0519 -10uM-no-ATC	SEC14-424899-20bp	gggagctgcgattggcagGACACTTAAGACACAAACAAgttttagagctagaaatagcaag	215
broad_tiling-4130-1276 -2uM -yes-ATC	ERG25-610897-20bp	gggagctgcgattggcagCGTTCTTCTATCTCATTTCTgttttagagctagaaatagcaag	1072
broad_tiling-DMSO -0.01-no-ATC	SSL2-82856-20bp	gggagctgcgattggcagATACCGGCGCCATGGTAACAgttttagagctagaaatagcaag	1606
broad_tiling-Fluconazole -20uM -yes-ATC	ERG25-610468-20bp	gggagctgcgattggcagCAACTAATATAAAGATTTACgttttagagctagaaatagcaag	159
broad_tiling-4130-1276 -2uM -yes-ATC	CRG1-518985-20bp	gggagctgcgattggcagTGCTTGTAATTTAGTTGCCAgttttagagctagaaatagcaag	323
broad_tiling-Fluconazole -20uM -yes-ATC	SSL2-83355-20bp	gggagctgcgattggcagCACCGACAAACGCCGACAAAgttttagagctagaaatagcaag	63
broad_tiling-DMSO -0.01-yes-ATC	ERG25-610909-20bp	gggagctgcgattggcagATTGGGTGGAAGGTCCAGATgttttagagctagaaatagcaag	65
broad_tiling-1181-0519 -10uM -yes-ATC	ERG25-610598-20bp	gggagctgcgattggcagTTCAACAACGCTACCCTTTCgttttagagctagaaatagcaag	1194
broad_tiling-Fluconazole -20uM-no-ATC	SSL2-83375-20bp	gggagctgcgattggcagGCCCGTTTGTCGGCGTTTGTgttttagagctagaaatagcaag	2862
broad_tiling-1181-0519 -10uM-no-ATC	CRG1-519248-20bp	gggagctgcgattggcagAAAGCTTCTCGTTGTTGTGTgttttagagctagaaatagcaag	1293
broad_tiling-DMSO -0.01-yes-ATC	SEC14-424510-20bp	gggagctgcgattggcagACACTAACCCAGATACTGTTgttttagagctagaaatagcaag	211
broad_tiling-DMSO -0.01-yes-ATC	SEC14-424968-20bp	gggagctgcgattggcagATTGTGTTTTAGGGCGATGAgttttagagctagaaatagcaag	131
broad_tiling-Fluconazole -20uM-no-ATC	ERG11-121791-20bp	gggagctgcgattggcagTCAGCGTGTGTATTTTCGATgttttagagctagaaatagcaag	1393
broad_tiling-4130-1276 -2uM -yes-ATC	ERG25-610650-20bp	gggagctgcgattggcagCCATGAAATTCAATTGAGGTgttttagagctagaaatagcaag	582
broad_tiling-4130-1276 -2uM-no-ATC	SEC14-424756-20bp	gggagctgcgattggcagCTGACCTTACATCCACCTTTgttttagagctagaaatagcaag	788
broad_tiling-Fluconazole -20uM-no-ATC	ERG25-610204-20bp	gggagctgcgattggcagGCGATGCGATACGGTGGCAAgttttagagctagaaatagcaag	472
broad_tiling-DMSO -0.01-no-ATC	ERG25-610777-20bp	gggagctgcgattggcagATTTGGTCGATGATGAACCAgttttagagctagaaatagcaag	195
broad_tiling-Fluconazole -20uM-no-ATC	SEC14-424693-20bp	gggagctgcgattggcagCACCATACATTGGTTCACTAgttttagagctagaaatagcaag	334
broad_tiling-DMSO -0.01-yes-ATC	ERG25-610727-20bp	gggagctgcgattggcagAACAATGATGTTTTGGCCACgttttagagctagaaatagcaag	520
broad_tiling-DMSO -0.01-no-ATC	CRG1-519020-20bp	gggagctgcgattggcagCTTTACATGTAAAATGAATGgttttagagctagaaatagcaag	205
broad_tiling-Fluconazole -20uM -yes-ATC	CRG1-519432-20bp	gggagctgcgattggcagATAACTAGTTTTAGGCATTCgttttagagctagaaatagcaag	304
broad_tiling-4130-1276 -2uM -yes-ATC	ERG25-610794-20bp	gggagctgcgattggcagATCTTCTAAAGTATGGAATTgttttagagctagaaatagcaag	454
broad_tiling-4130-1276 -2uM -yes-ATC	CRG1-519723-20bp	gggagctgcgattggcagATTAGATTTATTAATGCGCCgttttagagctagaaatagcaag	1274
broad_tiling-4130-1276 -2uM -yes-ATC	CRG1-519563-20bp	gggagctgcgattggcagCAAAGGCACACGCAAAAGTTgttttagagctagaaatagcaag	316
broad_tiling-4130-1276 -2uM -yes-ATC	ERG25-610402-20bp	gggagctgcgattggcagTATATAATATATAATACAGGgttttagagctagaaatagcaag	30
broad_tiling-1181-0519 -10uM -yes-ATC	SEC14-424930-20bp	gggagctgcgattggcagGTGTCTTAAGTGTCCTTTCCgttttagagctagaaatagcaag	652
broad_tiling-Fluconazole -20uM-no-ATC	SSL2-82726-20bp	gggagctgcgattggcagAACATTCCAGAGACGGAATCgttttagagctagaaatagcaag	921
broad_tiling-4130-1276 -2uM-no-ATC	SSL2-83423-20bp	gggagctgcgattggcagAAAAGCACATTAGGCCCAAAgttttagagctagaaatagcaag	216
broad_tiling-1181-0519 -10uM -yes-ATC	ERG11-121524-20bp	gggagctgcgattggcagATTACTATATTCTTTGAGAAgttttagagctagaaatagcaag	385
broad_tiling-DMSO -0.01-yes-ATC	ERG25-610685-20bp	gggagctgcgattggcagGTTCATGTAACTGTACCATGgttttagagctagaaatagcaag	86
broad_tiling-1181-0519 -10uM -yes-ATC	SEC14-424584-20bp	gggagctgcgattggcagTGTATCAAGTACTGGCGAAAgttttagagctagaaatagcaag	638
broad_tiling-4130-1276 -2uM -yes-ATC	SSL2-83131-20bp	gggagctgcgattggcagTCTAAGAAGTATAAGGAAAAgttttagagctagaaatagcaag	143
broad_tiling-4130-1276 -2uM -yes-ATC	ERG25-610213-20bp	gggagctgcgattggcagGGTGGGAAAGCGATGCGATAgttttagagctagaaatagcaag	40
broad_tiling-1181-0519 -10uM-no-ATC	SSL2-82777-20bp	gggagctgcgattggcagTATGAATCAAATGGACGCTAgttttagagctagaaatagcaag	764
broad_tiling-1181-0519 -10uM-no-ATC	ERG25-610002-20bp	gggagctgcgattggcagCGTAAACGACACCCGATAACgttttagagctagaaatagcaag	687
broad_tiling-1181-0519 -10uM -yes-ATC	ERG25-610231-20bp	gggagctgcgattggcagAGCAAGAAAAAAAAAATTGGgttttagagctagaaatagcaag	36
broad_tiling-1181-0519 -10uM -yes-ATC	ERG11-122192-20bp	gggagctgcgattggcagGTTTCGTTTCGTTTCGTTTAgttttagagctagaaatagcaag	1143
broad_tiling-Fluconazole -20uM -yes-ATC	CRG1-519498-20bp	gggagctgcgattggcagGACTAAAGATAAAGGGTAAGgttttagagctagaaatagcaag	693
broad_tiling-Fluconazole -20uM-no-ATC	ERG25-610794-20bp	gggagctgcgattggcagATCTTCTAAAGTATGGAATTgttttagagctagaaatagcaag	585
broad_tiling-Fluconazole -20uM -yes-ATC	SSL2-83573-20bp	gggagctgcgattggcagCAGGATGACGAAGTTGGAGAgttttagagctagaaatagcaag	171
broad_tiling-DMSO -0.01-yes-ATC	ERG11-121458-20bp	gggagctgcgattggcagCATTCTTCGAAAAACTCGTAgttttagagctagaaatagcaag	56
broad_tiling-DMSO -0.01-no-ATC	ERG11-121466-20bp	gggagctgcgattggcagGTCGGTAGTGCTGTTGTGTAgttttagagctagaaatagcaag	1005
broad_tiling-DMSO -0.01-yes-ATC	ERG25-610149-20bp	gggagctgcgattggcagTTGAGGTTGCTGACTGTTATgttttagagctagaaatagcaag	1868
broad_tiling-1181-0519 -10uM -yes-ATC	CRG1-519028-20bp	gggagctgcgattggcagTTGGCATAATCAACTCTCTTgttttagagctagaaatagcaag	1461
broad_tiling-Fluconazole -20uM-no-ATC	CRG1-518985-20bp	gggagctgcgattggcagTGCTTGTAATTTAGTTGCCAgttttagagctagaaatagcaag	405
broad_tiling-DMSO -0.01-no-ATC	CRG1-519805-20bp	gggagctgcgattggcagTCCATTGGTGCAATTTAGAAgttttagagctagaaatagcaag	346
broad_tiling-DMSO -0.01-no-ATC	CRG1-519609-20bp	gggagctgcgattggcagCCCAATCACTTCCTTAAAATgttttagagctagaaatagcaag	173
broad_tiling-DMSO -0.01-no-ATC	SSL2-82887-20bp	gggagctgcgattggcagAGGGAAACGTCAGAAGGACGgttttagagctagaaatagcaag	1422
broad_tiling-Fluconazole -20uM-no-ATC	ERG11-122075-20bp	gggagctgcgattggcagCCAAGAAAAAAAAAAAATTCgttttagagctagaaatagcaag	1497
broad_tiling-4130-1276 -2uM -yes-ATC	SSL2-82856-20bp	gggagctgcgattggcagATACCGGCGCCATGGTAACAgttttagagctagaaatagcaag	879
broad_tiling-DMSO -0.01-yes-ATC	SEC14-424778-20bp	gggagctgcgattggcagGGTCAAATAGTGTACACATTgttttagagctagaaatagcaag	126
broad_tiling-DMSO -0.01-no-ATC	SSL2-83321-20bp	gggagctgcgattggcagAGGATGAGTGTACAGATATTgttttagagctagaaatagcaag	323
broad_tiling-DMSO -0.01-yes-ATC	ERG25-610828-20bp	gggagctgcgattggcagTTAGCACTTGGAATCTTAGTgttttagagctagaaatagcaag	246
broad_tiling-1181-0519 -10uM-no-ATC	SSL2-83263-20bp	gggagctgcgattggcagATGAAAGGTGGCCATTAAATgttttagagctagaaatagcaag	350
broad_tiling-1181-0519 -10uM -yes-ATC	SEC14-425393-20bp	gggagctgcgattggcagTTGAAAACTGCGAAAAATGGgttttagagctagaaatagcaag	168
broad_tiling-Fluconazole -20uM-no-ATC	SSL2-83119-20bp	gggagctgcgattggcagAAGGAAAAAGGTCCTTAGTAgttttagagctagaaatagcaag	140
broad_tiling-Fluconazole -20uM -yes-ATC	ERG11-121370-20bp	gggagctgcgattggcagAGAGTCATGACTGTGTATTTgttttagagctagaaatagcaag	830
broad_tiling-DMSO -0.01-yes-ATC	CRG1-519620-20bp	gggagctgcgattggcagTGTCGTTGAACCCTATTTTAgttttagagctagaaatagcaag	339
broad_tiling-4130-1276 -2uM -yes-ATC	SEC14-424490-20bp	gggagctgcgattggcagTGGAGATCAGACGACACGTAgttttagagctagaaatagcaag	512
broad_tiling-Fluconazole -20uM -yes-ATC	SEC14-425404-20bp	gggagctgcgattggcagGAAAAATGGAGGAAGGATTAgttttagagctagaaatagcaag	455
broad_tiling-1181-0519 -10uM -yes-ATC	SEC14-425184-20bp	gggagctgcgattggcagGCATCTGGAGGACAGTTTTGgttttagagctagaaatagcaag	2233
broad_tiling-Fluconazole -20uM -yes-ATC	CRG1-519316-20bp	gggagctgcgattggcagATATTTAGCATTCTAATTAGgttttagagctagaaatagcaag	361
broad_tiling-DMSO -0.01-no-ATC	ERG25-610128-20bp	gggagctgcgattggcagTACGGTAAACGACTAGCACTgttttagagctagaaatagcaag	342
broad_tiling-DMSO -0.01-no-ATC	CRG1-519735-20bp	gggagctgcgattggcagTACACTTTCTGGTCGAATGCgttttagagctagaaatagcaag	1456
broad_tiling-Fluconazole -20uM -yes-ATC	ERG11-121673-20bp	gggagctgcgattggcagTGCCTCTCCAACGATTGACTgttttagagctagaaatagcaag	188
broad_tiling-1181-0519 -10uM-no-ATC	ERG25-610362-20bp	gggagctgcgattggcagATATAGAAGTATGCATACACgttttagagctagaaatagcaag	319
broad_tiling-Fluconazole -20uM-no-ATC	SEC14-425206-20bp	gggagctgcgattggcagATTTCCTGGAGTACCAGGCAgttttagagctagaaatagcaag	497
broad_tiling-1181-0519 -10uM -yes-ATC	ERG11-121967-20bp	gggagctgcgattggcagTCTTATATAATGAATACACAgttttagagctagaaatagcaag	391
broad_tiling-1181-0519 -10uM-no-ATC	SSL2-83378-20bp	gggagctgcgattggcagCACCAAATCACCCACGGCAAgttttagagctagaaatagcaag	158
broad_tiling-1181-0519 -10uM -yes-ATC	SSL2-83516-20bp	gggagctgcgattggcagGTTCACCAACACTTTGGCTGgttttagagctagaaatagcaag	983
broad_tiling-DMSO -0.01-no-ATC	ERG11-121684-20bp	gggagctgcgattggcagCAGAACAAACGAGTAATACAgttttagagctagaaatagcaag	239
gene_tiling18 & gene_tiling20-6630449-75uM-no-ATC	CRG1-519285-20bp	gggagctgcgattggcagAGAATGCTAAATATAGATCGgttttagagctagaaatagcaag	118
broad_tiling-DMSO -0.01-no-ATC	CRG1-519780-20bp	gggagctgcgattggcagTTCTAAATTGCACCAATGGAgttttagagctagaaatagcaag	1359
broad_tiling-DMSO -0.01-no-ATC	ERG25-610188-20bp	gggagctgcgattggcagGCAAAGGGCCTCTTCCTCGAgttttagagctagaaatagcaag	1879
broad_tiling-DMSO -0.01-yes-ATC	SSL2-82643-20bp	gggagctgcgattggcagACCATGCTTCCAGGCCCCTTgttttagagctagaaatagcaag	318
broad_tiling-1181-0519 -10uM-no-ATC	SSL2-82984-20bp	gggagctgcgattggcagGGGGAAAATCTTTCCAGATAgttttagagctagaaatagcaag	837
broad_tiling-1181-0519 -10uM -yes-ATC	ERG25-610261-20bp	gggagctgcgattggcagTAATAATACGACCACAGCAGgttttagagctagaaatagcaag	1
broad_tiling-DMSO -0.01-no-ATC	SSL2-83516-20bp	gggagctgcgattggcagGTTCACCAACACTTTGGCTGgttttagagctagaaatagcaag	799
broad_tiling-1181-0519 -10uM-no-ATC	SEC14-424455-20bp	gggagctgcgattggcagCTATTTGTTAGACAAAATTGgttttagagctagaaatagcaag	754
broad_tiling-Fluconazole -20uM-no-ATC	ERG11-121878-20bp	gggagctgcgattggcagACGAAAAGGGAAAAAGGAAAgttttagagctagaaatagcaag	61
broad_tiling-DMSO -0.01-no-ATC	SSL2-83325-20bp	gggagctgcgattggcagCCGCTCTTTCTTCTGTAACCgttttagagctagaaatagcaag	587
broad_tiling-DMSO -0.01-no-ATC	SEC14-424694-20bp	gggagctgcgattggcagGCACCATACATTGGTTCACTgttttagagctagaaatagcaag	600
broad_tiling-DMSO -0.01-yes-ATC	SEC14-425215-20bp	gggagctgcgattggcagTGTCCTCCAGATGCCTTGCCgttttagagctagaaatagcaag	1114
broad_tiling-Fluconazole -20uM-no-ATC	CRG1-519505-20bp	gggagctgcgattggcagTCTCATTGACTAAAGATAAAgttttagagctagaaatagcaag	152
broad_tiling-1181-0519 -10uM-no-ATC	CRG1-519364-20bp	gggagctgcgattggcagAACAAACGGCACGAACTAAAgttttagagctagaaatagcaag	769
broad_tiling-4130-1276 -2uM-no-ATC	ERG11-121932-20bp	gggagctgcgattggcagAAGAGGGAATAAGAAAACTAgttttagagctagaaatagcaag	493
broad_tiling-1181-0519 -10uM-no-ATC	SEC14-424757-20bp	gggagctgcgattggcagTGACCTTACATCCACCTTTTgttttagagctagaaatagcaag	713
broad_tiling-1181-0519 -10uM-no-ATC	SSL2-82993-20bp	gggagctgcgattggcagAAAAAGGACTCACCCATATCgttttagagctagaaatagcaag	1144
broad_tiling-Fluconazole -20uM-no-ATC	SEC14-424943-20bp	gggagctgcgattggcagTGGTTTGATGCTACAGGCGCgttttagagctagaaatagcaag	825
broad_tiling-DMSO -0.01-no-ATC	SSL2-83567-20bp	gggagctgcgattggcagAAGGTGCAGGATGACGAAGTgttttagagctagaaatagcaag	64
broad_tiling-1181-0519 -10uM -yes-ATC	SSL2-83017-20bp	gggagctgcgattggcagAAGATTTTCCCCTTGCTCTTgttttagagctagaaatagcaag	277
broad_tiling-Fluconazole -20uM-no-ATC	SSL2-82741-20bp	gggagctgcgattggcagGAATCTGGAACGAAATCTGCgttttagagctagaaatagcaag	473
broad_tiling-Fluconazole -20uM -yes-ATC	CRG1-519723-20bp	gggagctgcgattggcagATTAGATTTATTAATGCGCCgttttagagctagaaatagcaag	1207
broad_tiling-1181-0519 -10uM-no-ATC	CRG1-519497-20bp	gggagctgcgattggcagACTAAAGATAAAGGGTAAGAgttttagagctagaaatagcaag	118
broad_tiling-4130-1276 -2uM -yes-ATC	ERG25-610605-20bp	gggagctgcgattggcagTTTGTGAGTAGGTGCTTGCTgttttagagctagaaatagcaag	556
broad_tiling-4130-1276 -2uM -yes-ATC	ERG11-121601-20bp	gggagctgcgattggcagTATGATCAAAGAGATTCTTTgttttagagctagaaatagcaag	530
broad_tiling-4130-1276 -2uM -yes-ATC	ERG11-122107-20bp	gggagctgcgattggcagCTTGCAGAACACAATAAGTGgttttagagctagaaatagcaag	30
broad_tiling-DMSO -0.01-yes-ATC	SEC14-424756-20bp	gggagctgcgattggcagCTGACCTTACATCCACCTTTgttttagagctagaaatagcaag	143
broad_tiling-DMSO -0.01-yes-ATC	SEC14-424654-20bp	gggagctgcgattggcagTACCAATTGCATTATTACCAgttttagagctagaaatagcaag	175
broad_tiling-DMSO -0.01-no-ATC	ERG25-610720-20bp	gggagctgcgattggcagTTACATGAACAATGATGTTTgttttagagctagaaatagcaag	1051
broad_tiling-DMSO -0.01-no-ATC	CRG1-519440-20bp	gggagctgcgattggcagTTGTTTAAATAACTAGTTTTgttttagagctagaaatagcaag	995
broad_tiling-1181-0519 -10uM-no-ATC	ERG11-122244-20bp	gggagctgcgattggcagGCGTGCAAGATTTGCCGGGTgttttagagctagaaatagcaag	1724
broad_tiling-1181-0519 -10uM -yes-ATC	SSL2-82652-20bp	gggagctgcgattggcagTAAGACCAGACCATGCTTCCgttttagagctagaaatagcaag	2452
broad_tiling-Fluconazole -20uM -yes-ATC	ERG25-610062-20bp	gggagctgcgattggcagACGAAGGGAGGCAGTGGTAGgttttagagctagaaatagcaag	627
broad_tiling-1181-0519 -10uM-no-ATC	ERG11-121658-20bp	gggagctgcgattggcagTCTGCTACCAAGTCAATCGTgttttagagctagaaatagcaag	556
broad_tiling-DMSO -0.01-yes-ATC	ERG11-121524-20bp	gggagctgcgattggcagATTACTATATTCTTTGAGAAgttttagagctagaaatagcaag	77
broad_tiling-DMSO -0.01-no-ATC	ERG11-121332-20bp	gggagctgcgattggcagATTTGTCTTCAACGCTAAGTgttttagagctagaaatagcaag	1095
broad_tiling-4130-1276 -2uM -yes-ATC	SEC14-425166-20bp	gggagctgcgattggcagCTTTAAATAGCAACAAGAAAgttttagagctagaaatagcaag	253
gene_tiling18 & gene_tiling20-6630449-75uM-no-ATC	CRG1-519316-20bp	gggagctgcgattggcagATATTTAGCATTCTAATTAGgttttagagctagaaatagcaag	182
broad_tiling-4130-1276 -2uM -yes-ATC	CRG1-519285-20bp	gggagctgcgattggcagAGAATGCTAAATATAGATCGgttttagagctagaaatagcaag	297
broad_tiling-DMSO -0.01-yes-ATC	ERG25-610897-20bp	gggagctgcgattggcagCGTTCTTCTATCTCATTTCTgttttagagctagaaatagcaag	273
broad_tiling-Fluconazole -20uM -yes-ATC	ERG11-121602-20bp	gggagctgcgattggcagTCATTTCTTGGCTTTACCATgttttagagctagaaatagcaag	1376
broad_tiling-DMSO -0.01-yes-ATC	ERG25-610128-20bp	gggagctgcgattggcagTACGGTAAACGACTAGCACTgttttagagctagaaatagcaag	100
broad_tiling-1181-0519 -10uM-no-ATC	SSL2-83004-20bp	gggagctgcgattggcagGGCTACCAACCTAAGAGCAAgttttagagctagaaatagcaag	1274
broad_tiling-4130-1276 -2uM -yes-ATC	CRG1-519497-20bp	gggagctgcgattggcagACTAAAGATAAAGGGTAAGAgttttagagctagaaatagcaag	56
broad_tiling-Fluconazole -20uM-no-ATC	ERG11-122193-20bp	gggagctgcgattggcagAAACGAGACAAACGAAGCGCgttttagagctagaaatagcaag	869
broad_tiling-1181-0519 -10uM-no-ATC	ERG25-610917-20bp	gggagctgcgattggcagTGGTCGAGGCCATCCCTATCgttttagagctagaaatagcaag	1176
broad_tiling-Fluconazole -20uM-no-ATC	SEC14-425215-20bp	gggagctgcgattggcagTGTCCTCCAGATGCCTTGCCgttttagagctagaaatagcaag	2464
broad_tiling-1181-0519 -10uM-no-ATC	CRG1-519585-20bp	gggagctgcgattggcagGTTGATATTGGATGTGGCACgttttagagctagaaatagcaag	362
broad_tiling-1181-0519 -10uM-no-ATC	ERG11-121362-20bp	gggagctgcgattggcagGACTGTGTATTTAGGACCAAgttttagagctagaaatagcaag	389
broad_tiling-1181-0519 -10uM-no-ATC	ERG25-610828-20bp	gggagctgcgattggcagTTAGCACTTGGAATCTTAGTgttttagagctagaaatagcaag	749
broad_tiling-1181-0519 -10uM-no-ATC	CRG1-518980-20bp	gggagctgcgattggcagTAAAGTCCAGCGAGATACCTgttttagagctagaaatagcaag	1375
broad_tiling-DMSO -0.01-no-ATC	SSL2-83533-20bp	gggagctgcgattggcagTAATCCCGCAGCCAAAGTGTgttttagagctagaaatagcaag	407
broad_tiling-4130-1276 -2uM -yes-ATC	SSL2-82880-20bp	gggagctgcgattggcagCGTCAGAAGGACGTGGAGAAgttttagagctagaaatagcaag	624
broad_tiling-1181-0519 -10uM-no-ATC	SSL2-83052-20bp	gggagctgcgattggcagTCTACTGACGTTGGAATCAGgttttagagctagaaatagcaag	269
broad_tiling-Fluconazole -20uM -yes-ATC	ERG25-610056-20bp	gggagctgcgattggcagGGAGGCAGTGGTAGTGGCAGgttttagagctagaaatagcaag	1020
broad_tiling-DMSO -0.01-yes-ATC	SSL2-83390-20bp	gggagctgcgattggcagTTTGTCGGTGCCATTGCCGTgttttagagctagaaatagcaag	243
broad_tiling-Fluconazole -20uM -yes-ATC	CRG1-519365-20bp	gggagctgcgattggcagACAAACGGCACGAACTAAAGgttttagagctagaaatagcaag	30
broad_tiling-4130-1276 -2uM-no-ATC	SEC14-424921-20bp	gggagctgcgattggcagGTCAAGCGATATACCAGGAAgttttagagctagaaatagcaag	40
broad_tiling-4130-1276 -2uM-no-ATC	CRG1-519020-20bp	gggagctgcgattggcagCTTTACATGTAAAATGAATGgttttagagctagaaatagcaag	187
broad_tiling-DMSO -0.01-yes-ATC	ERG11-121600-20bp	gggagctgcgattggcagTTATGATCAAAGAGATTCTTgttttagagctagaaatagcaag	135
broad_tiling-1181-0519 -10uM-no-ATC	ERG25-610840-20bp	gggagctgcgattggcagTATAGTTGTTCCTTAGCACTgttttagagctagaaatagcaag	1426
broad_tiling-1181-0519 -10uM -yes-ATC	ERG25-610571-20bp	gggagctgcgattggcagAAGGGTAGCGTTGTTGAAAAgttttagagctagaaatagcaag	419
broad_tiling-1181-0519 -10uM -yes-ATC	SEC14-424546-20bp	gggagctgcgattggcagAGCCTGCGAAGTTAGCAACCgttttagagctagaaatagcaag	1296
broad_tiling-DMSO -0.01-no-ATC	ERG25-610840-20bp	gggagctgcgattggcagTATAGTTGTTCCTTAGCACTgttttagagctagaaatagcaag	1689
broad_tiling-DMSO -0.01-yes-ATC	ERG25-610908-20bp	gggagctgcgattggcagTTGGGTGGAAGGTCCAGATAgttttagagctagaaatagcaag	111
broad_tiling-Fluconazole -20uM -yes-ATC	ERG25-610013-20bp	gggagctgcgattggcagAAAGAGCAGAGCCAGTTATCgttttagagctagaaatagcaag	952
broad_tiling-DMSO -0.01-yes-ATC	CRG1-519608-20bp	gggagctgcgattggcagCCAATCACTTCCTTAAAATAgttttagagctagaaatagcaag	122
broad_tiling-DMSO -0.01-no-ATC	SSL2-83415-20bp	gggagctgcgattggcagATAATTTATCCATCCCTTTTgttttagagctagaaatagcaag	617
broad_tiling-1181-0519 -10uM -yes-ATC	SSL2-83365-20bp	gggagctgcgattggcagAGCGGAAAACGCCCGTTTGTgttttagagctagaaatagcaag	485
broad_tiling-Fluconazole -20uM -yes-ATC	SEC14-425256-20bp	gggagctgcgattggcagCAGCGCTCAAGAGAAGGCATgttttagagctagaaatagcaag	13
broad_tiling-1181-0519 -10uM -yes-ATC	CRG1-519822-20bp	gggagctgcgattggcagTCCATCACTTCGTAATATAGgttttagagctagaaatagcaag	1795
broad_tiling-4130-1276 -2uM -yes-ATC	ERG25-610026-20bp	gggagctgcgattggcagGGAGCTGGCTAAACGACATCgttttagagctagaaatagcaag	333
broad_tiling-1181-0519 -10uM-no-ATC	SSL2-82864-20bp	gggagctgcgattggcagAGAAAGGGATACCGGCGCCAgttttagagctagaaatagcaag	523
broad_tiling-DMSO -0.01-yes-ATC	ERG11-121970-20bp	gggagctgcgattggcagTATATAATGAATACACATGGgttttagagctagaaatagcaag	403
broad_tiling-4130-1276 -2uM -yes-ATC	SEC14-424694-20bp	gggagctgcgattggcagGCACCATACATTGGTTCACTgttttagagctagaaatagcaag	417
broad_tiling-4130-1276 -2uM -yes-ATC	ERG11-121737-20bp	gggagctgcgattggcagCAAGCCTGCTGCAATTGTGAgttttagagctagaaatagcaag	393
broad_tiling-DMSO -0.01-yes-ATC	ERG25-610468-20bp	gggagctgcgattggcagCAACTAATATAAAGATTTACgttttagagctagaaatagcaag	29
broad_tiling-4130-1276 -2uM-no-ATC	ERG11-122075-20bp	gggagctgcgattggcagCCAAGAAAAAAAAAAAATTCgttttagagctagaaatagcaag	1960
broad_tiling-DMSO -0.01-no-ATC	SSL2-83515-20bp	gggagctgcgattggcagTTCACCAACACTTTGGCTGCgttttagagctagaaatagcaag	2568
broad_tiling-DMSO -0.01-no-ATC	SSL2-82612-20bp	gggagctgcgattggcagAAGTGACGGTAGGATCATTCgttttagagctagaaatagcaag	927
broad_tiling-1181-0519 -10uM-no-ATC	SEC14-424977-20bp	gggagctgcgattggcagACTGTAACCATTGTGTTTTAgttttagagctagaaatagcaag	1068
broad_tiling-DMSO -0.01-no-ATC	SEC14-425277-20bp	gggagctgcgattggcagGGCAGAACTAAGAAAACTTTgttttagagctagaaatagcaag	772
broad_tiling-4130-1276 -2uM-no-ATC	SSL2-83061-20bp	gggagctgcgattggcagAAAGTAGCATCTACTGACGTgttttagagctagaaatagcaag	577
broad_tiling-1181-0519 -10uM-no-ATC	ERG25-610203-20bp	gggagctgcgattggcagCGATGCGATACGGTGGCAAAgttttagagctagaaatagcaag	181
broad_tiling-Fluconazole -20uM -yes-ATC	CRG1-519719-20bp	gggagctgcgattggcagATGCTGGATAAATCTTCACCgttttagagctagaaatagcaag	323
broad_tiling-Fluconazole -20uM-no-ATC	SSL2-82676-20bp	gggagctgcgattggcagGCCATGACTTTAGTTATTTGgttttagagctagaaatagcaag	582
broad_tiling-1181-0519 -10uM-no-ATC	SEC14-425211-20bp	gggagctgcgattggcagTCTAAATTTCCTGGAGTACCgttttagagctagaaatagcaag	714
broad_tiling-4130-1276 -2uM -yes-ATC	SEC14-424733-20bp	gggagctgcgattggcagCAAAAGGTGGATGTAAGGTCgttttagagctagaaatagcaag	185
broad_tiling-1181-0519 -10uM-no-ATC	SSL2-83301-20bp	gggagctgcgattggcagGTACAAAGCTCAAAAGATTCgttttagagctagaaatagcaag	527
broad_tiling-4130-1276 -2uM -yes-ATC	SSL2-82983-20bp	gggagctgcgattggcagGGGAAAATCTTTCCAGATATgttttagagctagaaatagcaag	150
broad_tiling-Fluconazole -20uM-no-ATC	SSL2-82833-20bp	gggagctgcgattggcagCGCTGTATGCCTGCTACTCTgttttagagctagaaatagcaag	1333
broad_tiling-DMSO -0.01-yes-ATC	SSL2-83398-20bp	gggagctgcgattggcagTGCCATTGCCGTGGGTGATTgttttagagctagaaatagcaag	825
broad_tiling-4130-1276 -2uM-no-ATC	SSL2-83424-20bp	gggagctgcgattggcagAAAGCACATTAGGCCCAAAAgttttagagctagaaatagcaag	757
broad_tiling-4130-1276 -2uM -yes-ATC	ERG25-610874-20bp	gggagctgcgattggcagCAAGAAATGAGATAGAAGAAgttttagagctagaaatagcaag	161
broad_tiling-1181-0519 -10uM -yes-ATC	CRG1-519206-20bp	gggagctgcgattggcagAGATGATTATGTTCCCTCACgttttagagctagaaatagcaag	1003
broad_tiling-Fluconazole -20uM -yes-ATC	SSL2-82893-20bp	gggagctgcgattggcagGATAACAGGGAAACGTCAGAgttttagagctagaaatagcaag	490
broad_tiling-4130-1276 -2uM-no-ATC	SEC14-424693-20bp	gggagctgcgattggcagCACCATACATTGGTTCACTAgttttagagctagaaatagcaag	252
broad_tiling-1181-0519 -10uM -yes-ATC	CRG1-519735-20bp	gggagctgcgattggcagTACACTTTCTGGTCGAATGCgttttagagctagaaatagcaag	1767
broad_tiling-1181-0519 -10uM -yes-ATC	ERG25-610166-20bp	gggagctgcgattggcagGTTTTGTGCCAGGTGCCTTGgttttagagctagaaatagcaag	95
broad_tiling-DMSO -0.01-yes-ATC	CRG1-519079-20bp	gggagctgcgattggcagAAAATCTATAAGGATATCCCgttttagagctagaaatagcaag	228
broad_tiling-1181-0519 -10uM-no-ATC	SEC14-424524-20bp	gggagctgcgattggcagTCTGATCTCCAAACAGTATCgttttagagctagaaatagcaag	1488
broad_tiling-DMSO -0.01-no-ATC	ERG11-121524-20bp	gggagctgcgattggcagATTACTATATTCTTTGAGAAgttttagagctagaaatagcaag	183
broad_tiling-4130-1276 -2uM-no-ATC	ERG11-122231-20bp	gggagctgcgattggcagGCCGGGTTGGACAATCTTAAgttttagagctagaaatagcaag	608
broad_tiling-DMSO -0.01-no-ATC	CRG1-519075-20bp	gggagctgcgattggcagTTTATTCTTCAGAAAATACCgttttagagctagaaatagcaag	499
broad_tiling-DMSO -0.01-yes-ATC	SEC14-425127-20bp	gggagctgcgattggcagAGTTTACTAACAAACACAAGgttttagagctagaaatagcaag	159
broad_tiling-DMSO -0.01-no-ATC	SEC14-424653-20bp	gggagctgcgattggcagATACCAATTGCATTATTACCgttttagagctagaaatagcaag	1737
broad_tiling-4130-1276 -2uM-no-ATC	ERG11-121970-20bp	gggagctgcgattggcagTATATAATGAATACACATGGgttttagagctagaaatagcaag	1534
broad_tiling-4130-1276 -2uM-no-ATC	SSL2-82856-20bp	gggagctgcgattggcagATACCGGCGCCATGGTAACAgttttagagctagaaatagcaag	1603
broad_tiling-4130-1276 -2uM -yes-ATC	CRG1-519350-20bp	gggagctgcgattggcagCGTATATAAACATAAACAAAgttttagagctagaaatagcaag	53
broad_tiling-4130-1276 -2uM -yes-ATC	ERG25-610176-20bp	gggagctgcgattggcagTTCCTCGACGGTTTTGTGCCgttttagagctagaaatagcaag	512
broad_tiling-1181-0519 -10uM-no-ATC	CRG1-519317-20bp	gggagctgcgattggcagTGTTTATATACGTTCCCTTGgttttagagctagaaatagcaag	811
broad_tiling-4130-1276 -2uM -yes-ATC	SSL2-83423-20bp	gggagctgcgattggcagAAAAGCACATTAGGCCCAAAgttttagagctagaaatagcaag	296
broad_tiling-1181-0519 -10uM -yes-ATC	SSL2-83252-20bp	gggagctgcgattggcagGACTCTTCTTGCCTATTTAAgttttagagctagaaatagcaag	13
broad_tiling-Fluconazole -20uM -yes-ATC	CRG1-519784-20bp	gggagctgcgattggcagGCCTTTCTAAATTGCACCAAgttttagagctagaaatagcaag	659
broad_tiling-Fluconazole -20uM -yes-ATC	CRG1-519317-20bp	gggagctgcgattggcagTGTTTATATACGTTCCCTTGgttttagagctagaaatagcaag	764
broad_tiling-4130-1276 -2uM-no-ATC	SSL2-83509-20bp	gggagctgcgattggcagGATTCTGAAGTCAATTCCGCgttttagagctagaaatagcaag	815
broad_tiling-Fluconazole -20uM -yes-ATC	SSL2-83004-20bp	gggagctgcgattggcagGGCTACCAACCTAAGAGCAAgttttagagctagaaatagcaag	1253
broad_tiling-Fluconazole -20uM-no-ATC	ERG25-610598-20bp	gggagctgcgattggcagTTCAACAACGCTACCCTTTCgttttagagctagaaatagcaag	995
broad_tiling-DMSO -0.01-yes-ATC	ERG25-610047-20bp	gggagctgcgattggcagGGTAGTGGCAGTGGCCGTTGgttttagagctagaaatagcaag	215
broad_tiling-Fluconazole -20uM-no-ATC	ERG11-122296-20bp	gggagctgcgattggcagTATAGTAATGTCACACGAAGgttttagagctagaaatagcaag	271
broad_tiling-Fluconazole -20uM -yes-ATC	ERG11-121368-20bp	gggagctgcgattggcagAAGACAAATTCGTGACCCTTgttttagagctagaaatagcaag	376
broad_tiling-Fluconazole -20uM -yes-ATC	ERG25-610605-20bp	gggagctgcgattggcagTTTGTGAGTAGGTGCTTGCTgttttagagctagaaatagcaag	568
broad_tiling-DMSO -0.01-yes-ATC	CRG1-519630-20bp	gggagctgcgattggcagCCCTATTTTAAGGAAGTGATgttttagagctagaaatagcaag	43
gene_tiling18 & gene_tiling20-6630449-75uM-no-ATC	SEC14-424890-20bp	gggagctgcgattggcagAACGTTGATCAACAATAAAAgttttagagctagaaatagcaag	427
broad_tiling-Fluconazole -20uM -yes-ATC	SSL2-83415-20bp	gggagctgcgattggcagATAATTTATCCATCCCTTTTgttttagagctagaaatagcaag	297
broad_tiling-Fluconazole -20uM -yes-ATC	SEC14-424746-20bp	gggagctgcgattggcagACACTATTTGACCCAAAAGGgttttagagctagaaatagcaag	18
gene_tiling18 & gene_tiling20-6630449-75uM-no-ATC	ERG11-121933-20bp	gggagctgcgattggcagAGAGGGAATAAGAAAACTAAgttttagagctagaaatagcaag	6
broad_tiling-DMSO -0.01-yes-ATC	ERG11-122191-20bp	gggagctgcgattggcagAGTTTCGTTTCGTTTCGTTTgttttagagctagaaatagcaag	196
broad_tiling-1181-0519 -10uM-no-ATC	SSL2-82676-20bp	gggagctgcgattggcagGCCATGACTTTAGTTATTTGgttttagagctagaaatagcaag	451
broad_tiling-4130-1276 -2uM-no-ATC	ERG25-610589-20bp	gggagctgcgattggcagTGCTTGGACTAGACCTGAAAgttttagagctagaaatagcaag	335
broad_tiling-DMSO -0.01-yes-ATC	ERG11-121879-20bp	gggagctgcgattggcagCGAAAAGGGAAAAAGGAAAAgttttagagctagaaatagcaag	9
broad_tiling-DMSO -0.01-yes-ATC	ERG25-610946-20bp	gggagctgcgattggcagCACCCAATGTGTGAAAAATTgttttagagctagaaatagcaag	4
broad_tiling-Fluconazole -20uM-no-ATC	SSL2-82759-20bp	gggagctgcgattggcagTAAGGATAAAGCGCTTTTGCgttttagagctagaaatagcaag	581
broad_tiling-4130-1276 -2uM -yes-ATC	ERG11-121524-20bp	gggagctgcgattggcagATTACTATATTCTTTGAGAAgttttagagctagaaatagcaag	125
broad_tiling-DMSO -0.01-no-ATC	SEC14-424732-20bp	gggagctgcgattggcagAAAAGGTGGATGTAAGGTCAgttttagagctagaaatagcaag	1329
broad_tiling-1181-0519 -10uM-no-ATC	SSL2-83365-20bp	gggagctgcgattggcagAGCGGAAAACGCCCGTTTGTgttttagagctagaaatagcaag	371
broad_tiling-Fluconazole -20uM-no-ATC	SEC14-424746-20bp	gggagctgcgattggcagACACTATTTGACCCAAAAGGgttttagagctagaaatagcaag	313
broad_tiling-1181-0519 -10uM-no-ATC	SEC14-424992-20bp	gggagctgcgattggcagTTCATCGCCCTAAAACACAAgttttagagctagaaatagcaag	194
broad_tiling-Fluconazole -20uM-no-ATC	SSL2-82652-20bp	gggagctgcgattggcagTAAGACCAGACCATGCTTCCgttttagagctagaaatagcaag	2079
broad_tiling-1181-0519 -10uM-no-ATC	SSL2-83428-20bp	gggagctgcgattggcagCACATTAGGCCCAAAAGGGAgttttagagctagaaatagcaag	33
broad_tiling-4130-1276 -2uM -yes-ATC	SEC14-424963-20bp	gggagctgcgattggcagGTTTTAGGGCGATGAAGGTTgttttagagctagaaatagcaag	25
broad_tiling-Fluconazole -20uM-no-ATC	SSL2-83567-20bp	gggagctgcgattggcagAAGGTGCAGGATGACGAAGTgttttagagctagaaatagcaag	88
broad_tiling-Fluconazole -20uM -yes-ATC	CRG1-519609-20bp	gggagctgcgattggcagCCCAATCACTTCCTTAAAATgttttagagctagaaatagcaag	147
broad_tiling-4130-1276 -2uM-no-ATC	SSL2-83573-20bp	gggagctgcgattggcagCAGGATGACGAAGTTGGAGAgttttagagctagaaatagcaag	229
broad_tiling-4130-1276 -2uM-no-ATC	CRG1-519498-20bp	gggagctgcgattggcagGACTAAAGATAAAGGGTAAGgttttagagctagaaatagcaag	712
broad_tiling-4130-1276 -2uM-no-ATC	SSL2-82893-20bp	gggagctgcgattggcagGATAACAGGGAAACGTCAGAgttttagagctagaaatagcaag	647
broad_tiling-4130-1276 -2uM -yes-ATC	ERG25-610196-20bp	gggagctgcgattggcagCACCTGGCACAAAACCGTCGgttttagagctagaaatagcaag	348
broad_tiling-Fluconazole -20uM-no-ATC	ERG11-121737-20bp	gggagctgcgattggcagCAAGCCTGCTGCAATTGTGAgttttagagctagaaatagcaag	350
broad_tiling-1181-0519 -10uM-no-ATC	SEC14-424685-20bp	gggagctgcgattggcagTATATCACCAGTATCAAAAAgttttagagctagaaatagcaag	318
broad_tiling-1181-0519 -10uM-no-ATC	CRG1-519638-20bp	gggagctgcgattggcagATCGAAAGCATAGCAGAAGAgttttagagctagaaatagcaag	961
broad_tiling-DMSO -0.01-no-ATC	CRG1-519638-20bp	gggagctgcgattggcagATCGAAAGCATAGCAGAAGAgttttagagctagaaatagcaag	1107
broad_tiling-DMSO -0.01-yes-ATC	ERG11-121572-20bp	gggagctgcgattggcagCATACAATATTGTAAATGAAgttttagagctagaaatagcaag	57
broad_tiling-Fluconazole -20uM-no-ATC	ERG25-610558-20bp	gggagctgcgattggcagAGTACAGCCATAAAAAAAAGgttttagagctagaaatagcaag	339
broad_tiling-Fluconazole -20uM -yes-ATC	SSL2-82869-20bp	gggagctgcgattggcagCTTCTTCAACCCTGTTACCAgttttagagctagaaatagcaag	345
broad_tiling-4130-1276 -2uM-no-ATC	ERG25-610904-20bp	gggagctgcgattggcagGTGGAAGGTCCAGATAGGGAgttttagagctagaaatagcaag	527
broad_tiling-1181-0519 -10uM -yes-ATC	SSL2-82649-20bp	gggagctgcgattggcagCGTCACTTGGCGAGATCCAAgttttagagctagaaatagcaag	227
broad_tiling-4130-1276 -2uM -yes-ATC	ERG25-610173-20bp	gggagctgcgattggcagGATAACAGTCAGCAACCTCAgttttagagctagaaatagcaag	507
broad_tiling-DMSO -0.01-no-ATC	ERG25-610654-20bp	gggagctgcgattggcagTTCTCCATGAAATTCAATTGgttttagagctagaaatagcaag	586
broad_tiling-4130-1276 -2uM -yes-ATC	ERG11-121719-20bp	gggagctgcgattggcagTTTTCCTTCACAATTGCAGCgttttagagctagaaatagcaag	439
broad_tiling-Fluconazole -20uM -yes-ATC	ERG25-610234-20bp	gggagctgcgattggcagGCAAGCAAGAAAAAAAAAATgttttagagctagaaatagcaag	71
broad_tiling-DMSO -0.01-no-ATC	SSL2-82710-20bp	gggagctgcgattggcagTTCGTTCCAGATTCCGTCTCgttttagagctagaaatagcaag	1592
broad_tiling-1181-0519 -10uM -yes-ATC	SSL2-83061-20bp	gggagctgcgattggcagAAAGTAGCATCTACTGACGTgttttagagctagaaatagcaag	548
broad_tiling-4130-1276 -2uM-no-ATC	CRG1-519319-20bp	gggagctgcgattggcagTATGTTTATATACGTTCCCTgttttagagctagaaatagcaag	1179
broad_tiling-1181-0519 -10uM -yes-ATC	SEC14-424649-20bp	gggagctgcgattggcagGGTGATATAGAACAAGCCCCgttttagagctagaaatagcaag	681
broad_tiling-4130-1276 -2uM -yes-ATC	SSL2-82649-20bp	gggagctgcgattggcagCGTCACTTGGCGAGATCCAAgttttagagctagaaatagcaag	166
broad_tiling-4130-1276 -2uM-no-ATC	ERG25-610047-20bp	gggagctgcgattggcagGGTAGTGGCAGTGGCCGTTGgttttagagctagaaatagcaag	507
broad_tiling-DMSO -0.01-no-ATC	ERG25-610684-20bp	gggagctgcgattggcagGAATTTCATGGAGAAATACTgttttagagctagaaatagcaag	356
broad_tiling-4130-1276 -2uM-no-ATC	ERG11-122192-20bp	gggagctgcgattggcagGTTTCGTTTCGTTTCGTTTAgttttagagctagaaatagcaag	1166
broad_tiling-4130-1276 -2uM -yes-ATC	SEC14-425224-20bp	gggagctgcgattggcagGATGCCTTGCCTGGTACTCCgttttagagctagaaatagcaag	1057
broad_tiling-Fluconazole -20uM -yes-ATC	ERG25-610650-20bp	gggagctgcgattggcagCCATGAAATTCAATTGAGGTgttttagagctagaaatagcaag	776
broad_tiling-4130-1276 -2uM-no-ATC	ERG25-610230-20bp	gggagctgcgattggcagGCAAGAAAAAAAAAATTGGTgttttagagctagaaatagcaag	240
broad_tiling-4130-1276 -2uM-no-ATC	CRG1-519317-20bp	gggagctgcgattggcagTGTTTATATACGTTCCCTTGgttttagagctagaaatagcaag	1030
broad_tiling-4130-1276 -2uM-no-ATC	SSL2-83416-20bp	gggagctgcgattggcagAATAATTTATCCATCCCTTTgttttagagctagaaatagcaag	2259
broad_tiling-1181-0519 -10uM-no-ATC	CRG1-519363-20bp	gggagctgcgattggcagAAACAAACGGCACGAACTAAgttttagagctagaaatagcaag	164
broad_tiling-DMSO -0.01-no-ATC	CRG1-519363-20bp	gggagctgcgattggcagAAACAAACGGCACGAACTAAgttttagagctagaaatagcaag	186
broad_tiling-1181-0519 -10uM-no-ATC	SEC14-424738-20bp	gggagctgcgattggcagTGACCCAAAAGGTGGATGTAgttttagagctagaaatagcaag	1835
broad_tiling-Fluconazole -20uM-no-ATC	CRG1-519620-20bp	gggagctgcgattggcagTGTCGTTGAACCCTATTTTAgttttagagctagaaatagcaag	753
broad_tiling-4130-1276 -2uM -yes-ATC	ERG25-610047-20bp	gggagctgcgattggcagGGTAGTGGCAGTGGCCGTTGgttttagagctagaaatagcaag	242
broad_tiling-Fluconazole -20uM -yes-ATC	CRG1-519579-20bp	gggagctgcgattggcagAGTTTGGTTGATATTGGATGgttttagagctagaaatagcaag	544
broad_tiling-DMSO -0.01-no-ATC	ERG25-610025-20bp	gggagctgcgattggcagGAGCTGGCTAAACGACATCTgttttagagctagaaatagcaag	657
broad_tiling-4130-1276 -2uM -yes-ATC	ERG11-121518-20bp	gggagctgcgattggcagATCCAGTAAAACACTAGAGGgttttagagctagaaatagcaag	25
broad_tiling-DMSO -0.01-yes-ATC	CRG1-518926-20bp	gggagctgcgattggcagCAATAATGTGCCAAGTTGTTgttttagagctagaaatagcaag	131
broad_tiling-DMSO -0.01-yes-ATC	ERG11-122192-20bp	gggagctgcgattggcagGTTTCGTTTCGTTTCGTTTAgttttagagctagaaatagcaag	400
broad_tiling-4130-1276 -2uM -yes-ATC	ERG25-610261-20bp	gggagctgcgattggcagTAATAATACGACCACAGCAGgttttagagctagaaatagcaag	21
broad_tiling-DMSO -0.01-yes-ATC	SSL2-83131-20bp	gggagctgcgattggcagTCTAAGAAGTATAAGGAAAAgttttagagctagaaatagcaag	58
broad_tiling-DMSO -0.01-yes-ATC	SSL2-83515-20bp	gggagctgcgattggcagTTCACCAACACTTTGGCTGCgttttagagctagaaatagcaag	898
broad_tiling-4130-1276 -2uM -yes-ATC	SEC14-424943-20bp	gggagctgcgattggcagTGGTTTGATGCTACAGGCGCgttttagagctagaaatagcaag	522
broad_tiling-1181-0519 -10uM -yes-ATC	SEC14-424949-20bp	gggagctgcgattggcagAAGGTTTGGTTTGATGCTACgttttagagctagaaatagcaag	2024
broad_tiling-4130-1276 -2uM-no-ATC	ERG25-610202-20bp	gggagctgcgattggcagGCACAAAACCGTCGAGGAAGgttttagagctagaaatagcaag	64
broad_tiling-4130-1276 -2uM -yes-ATC	ERG25-610012-20bp	gggagctgcgattggcagGAAAGAGCAGAGCCAGTTATgttttagagctagaaatagcaag	275
broad_tiling-4130-1276 -2uM-no-ATC	SEC14-424455-20bp	gggagctgcgattggcagCTATTTGTTAGACAAAATTGgttttagagctagaaatagcaag	856
broad_tiling-1181-0519 -10uM-no-ATC	ERG25-610202-20bp	gggagctgcgattggcagGCACAAAACCGTCGAGGAAGgttttagagctagaaatagcaag	127
broad_tiling-4130-1276 -2uM-no-ATC	SEC14-424943-20bp	gggagctgcgattggcagTGGTTTGATGCTACAGGCGCgttttagagctagaaatagcaag	729
broad_tiling-4130-1276 -2uM-no-ATC	SSL2-82857-20bp	gggagctgcgattggcagGATACCGGCGCCATGGTAACgttttagagctagaaatagcaag	759
gene_tiling18 & gene_tiling20-6630449-75uM-no-ATC	CRG1-519630-20bp	gggagctgcgattggcagCCCTATTTTAAGGAAGTGATgttttagagctagaaatagcaag	5
broad_tiling-1181-0519 -10uM -yes-ATC	CRG1-519208-20bp	gggagctgcgattggcagAACTGTTTAAATCAGGATTAgttttagagctagaaatagcaag	1076
broad_tiling-DMSO -0.01-yes-ATC	CRG1-519843-20bp	gggagctgcgattggcagTCCTCTATATTACGAAGTGAgttttagagctagaaatagcaag	155
broad_tiling-4130-1276 -2uM-no-ATC	ERG11-121600-20bp	gggagctgcgattggcagTTATGATCAAAGAGATTCTTgttttagagctagaaatagcaag	309
broad_tiling-Fluconazole -20uM-no-ATC	ERG25-610840-20bp	gggagctgcgattggcagTATAGTTGTTCCTTAGCACTgttttagagctagaaatagcaag	1518
broad_tiling-1181-0519 -10uM-no-ATC	ERG11-121878-20bp	gggagctgcgattggcagACGAAAAGGGAAAAAGGAAAgttttagagctagaaatagcaag	90
broad_tiling-Fluconazole -20uM-no-ATC	ERG11-121719-20bp	gggagctgcgattggcagTTTTCCTTCACAATTGCAGCgttttagagctagaaatagcaag	570
broad_tiling-1181-0519 -10uM -yes-ATC	CRG1-518938-20bp	gggagctgcgattggcagAAATTGTTGACCTAACAACTgttttagagctagaaatagcaag	1573
broad_tiling-1181-0519 -10uM-no-ATC	SEC14-425335-20bp	gggagctgcgattggcagCAATTGAACATCAAATTTTCgttttagagctagaaatagcaag	513
broad_tiling-1181-0519 -10uM -yes-ATC	ERG11-122027-20bp	gggagctgcgattggcagACGTAAACGTCGTTAACTCGgttttagagctagaaatagcaag	1513
broad_tiling-DMSO -0.01-no-ATC	SSL2-83355-20bp	gggagctgcgattggcagCACCGACAAACGCCGACAAAgttttagagctagaaatagcaag	153
broad_tiling-DMSO -0.01-no-ATC	ERG25-610650-20bp	gggagctgcgattggcagCCATGAAATTCAATTGAGGTgttttagagctagaaatagcaag	825
broad_tiling-1181-0519 -10uM -yes-ATC	ERG25-610685-20bp	gggagctgcgattggcagGTTCATGTAACTGTACCATGgttttagagctagaaatagcaag	34
broad_tiling-Fluconazole -20uM-no-ATC	ERG25-610643-20bp	gggagctgcgattggcagATTCAATTGAGGTTGGTAATgttttagagctagaaatagcaag	1428
broad_tiling-4130-1276 -2uM -yes-ATC	SSL2-83375-20bp	gggagctgcgattggcagGCCCGTTTGTCGGCGTTTGTgttttagagctagaaatagcaag	2077
broad_tiling-Fluconazole -20uM -yes-ATC	SSL2-83390-20bp	gggagctgcgattggcagTTTGTCGGTGCCATTGCCGTgttttagagctagaaatagcaag	479
broad_tiling-4130-1276 -2uM -yes-ATC	ERG25-610852-20bp	gggagctgcgattggcagAACTAAGATTCCAAGTGCTAgttttagagctagaaatagcaag	175
broad_tiling-1181-0519 -10uM-no-ATC	ERG25-610256-20bp	gggagctgcgattggcagATACGACCACAGCAGAGGCGgttttagagctagaaatagcaag	19
broad_tiling-DMSO -0.01-yes-ATC	SEC14-424490-20bp	gggagctgcgattggcagTGGAGATCAGACGACACGTAgttttagagctagaaatagcaag	237
gene_tiling18 & gene_tiling20-6630449-75uM-no-ATC	ERG25-610571-20bp	gggagctgcgattggcagAAGGGTAGCGTTGTTGAAAAgttttagagctagaaatagcaag	110
broad_tiling-Fluconazole -20uM -yes-ATC	ERG11-121489-20bp	gggagctgcgattggcagTAGTGTTTTACTGGATTCCAgttttagagctagaaatagcaag	900
broad_tiling-1181-0519 -10uM -yes-ATC	SSL2-82676-20bp	gggagctgcgattggcagGCCATGACTTTAGTTATTTGgttttagagctagaaatagcaag	732
broad_tiling-DMSO -0.01-no-ATC	SEC14-424546-20bp	gggagctgcgattggcagAGCCTGCGAAGTTAGCAACCgttttagagctagaaatagcaag	1123
broad_tiling-4130-1276 -2uM -yes-ATC	SEC14-424732-20bp	gggagctgcgattggcagAAAAGGTGGATGTAAGGTCAgttttagagctagaaatagcaag	587
broad_tiling-4130-1276 -2uM-no-ATC	CRG1-519363-20bp	gggagctgcgattggcagAAACAAACGGCACGAACTAAgttttagagctagaaatagcaag	106
broad_tiling-Fluconazole -20uM -yes-ATC	ERG11-121791-20bp	gggagctgcgattggcagTCAGCGTGTGTATTTTCGATgttttagagctagaaatagcaag	1132
broad_tiling-1181-0519 -10uM-no-ATC	SEC14-424634-20bp	gggagctgcgattggcagGCCCCTGGTAATAATGCAATgttttagagctagaaatagcaag	582
broad_tiling-1181-0519 -10uM -yes-ATC	SSL2-83424-20bp	gggagctgcgattggcagAAAGCACATTAGGCCCAAAAgttttagagctagaaatagcaag	26
broad_tiling-DMSO -0.01-yes-ATC	ERG25-610692-20bp	gggagctgcgattggcagTGGAGAAATACTGGGCCGCAgttttagagctagaaatagcaag	243
broad_tiling-1181-0519 -10uM-no-ATC	ERG25-610090-20bp	gggagctgcgattggcagCCACTGCCTCCCTTCGTATAgttttagagctagaaatagcaag	1116
broad_tiling-1181-0519 -10uM -yes-ATC	CRG1-518926-20bp	gggagctgcgattggcagCAATAATGTGCCAAGTTGTTgttttagagctagaaatagcaag	515
broad_tiling-DMSO -0.01-yes-ATC	CRG1-519609-20bp	gggagctgcgattggcagCCCAATCACTTCCTTAAAATgttttagagctagaaatagcaag	38
broad_tiling-Fluconazole -20uM-no-ATC	CRG1-519074-20bp	gggagctgcgattggcagTTATTCTTCAGAAAATACCAgttttagagctagaaatagcaag	419
broad_tiling-DMSO -0.01-yes-ATC	SSL2-82777-20bp	gggagctgcgattggcagTATGAATCAAATGGACGCTAgttttagagctagaaatagcaag	384
broad_tiling-1181-0519 -10uM-no-ATC	SSL2-82652-20bp	gggagctgcgattggcagTAAGACCAGACCATGCTTCCgttttagagctagaaatagcaag	2027
broad_tiling-DMSO -0.01-yes-ATC	ERG25-610002-20bp	gggagctgcgattggcagCGTAAACGACACCCGATAACgttttagagctagaaatagcaag	178
broad_tiling-DMSO -0.01-no-ATC	SSL2-83548-20bp	gggagctgcgattggcagAGTGTTGGTGAACATCAGTAgttttagagctagaaatagcaag	291
broad_tiling-4130-1276 -2uM-no-ATC	ERG25-610272-20bp	gggagctgcgattggcagTGCTTGCCTCGCCTCTGCTGgttttagagctagaaatagcaag	1545
broad_tiling-DMSO -0.01-yes-ATC	ERG25-610180-20bp	gggagctgcgattggcagGTCAGCAACCTCAAGGCACCgttttagagctagaaatagcaag	66
broad_tiling-Fluconazole -20uM -yes-ATC	CRG1-519875-20bp	gggagctgcgattggcagATTCTGGTTTTATATTCAGCgttttagagctagaaatagcaag	610
broad_tiling-4130-1276 -2uM -yes-ATC	SSL2-82803-20bp	gggagctgcgattggcagAGCGTCCATTTGATTCATAGgttttagagctagaaatagcaag	471
broad_tiling-Fluconazole -20uM-no-ATC	SEC14-424963-20bp	gggagctgcgattggcagGTTTTAGGGCGATGAAGGTTgttttagagctagaaatagcaag	642
broad_tiling-DMSO -0.01-yes-ATC	ERG25-610213-20bp	gggagctgcgattggcagGGTGGGAAAGCGATGCGATAgttttagagctagaaatagcaag	38
broad_tiling-1181-0519 -10uM -yes-ATC	ERG11-121522-20bp	gggagctgcgattggcagAGTAAAACACTAGAGGTGGAgttttagagctagaaatagcaag	547
broad_tiling-1181-0519 -10uM-no-ATC	SSL2-83003-20bp	gggagctgcgattggcagGCTACCAACCTAAGAGCAAGgttttagagctagaaatagcaag	270
broad_tiling-Fluconazole -20uM -yes-ATC	SSL2-82906-20bp	gggagctgcgattggcagTGAGAACTATGATGATAACAgttttagagctagaaatagcaag	407
broad_tiling-1181-0519 -10uM-no-ATC	CRG1-519197-20bp	gggagctgcgattggcagTCAGGATTATGGACCGGTGAgttttagagctagaaatagcaag	948
broad_tiling-Fluconazole -20uM-no-ATC	ERG11-121601-20bp	gggagctgcgattggcagTATGATCAAAGAGATTCTTTgttttagagctagaaatagcaag	524
broad_tiling-1181-0519 -10uM -yes-ATC	SSL2-83354-20bp	gggagctgcgattggcagACCGACAAACGCCGACAAACgttttagagctagaaatagcaag	284
broad_tiling-DMSO -0.01-no-ATC	ERG11-121489-20bp	gggagctgcgattggcagTAGTGTTTTACTGGATTCCAgttttagagctagaaatagcaag	1025
broad_tiling-1181-0519 -10uM -yes-ATC	SSL2-82585-20bp	gggagctgcgattggcagTTTCTCTCCATTAGCAGAACgttttagagctagaaatagcaag	1618
broad_tiling-4130-1276 -2uM-no-ATC	SEC14-424749-20bp	gggagctgcgattggcagTGTACACTATTTGACCCAAAgttttagagctagaaatagcaag	1646
broad_tiling-1181-0519 -10uM-no-ATC	SSL2-83248-20bp	gggagctgcgattggcagGCAATAAAAAAGAGGATGAAgttttagagctagaaatagcaag	287
broad_tiling-1181-0519 -10uM-no-ATC	CRG1-519432-20bp	gggagctgcgattggcagATAACTAGTTTTAGGCATTCgttttagagctagaaatagcaag	326
broad_tiling-Fluconazole -20uM-no-ATC	ERG11-121515-20bp	gggagctgcgattggcagGGAATCCAGTAAAACACTAGgttttagagctagaaatagcaag	1586
broad_tiling-Fluconazole -20uM-no-ATC	SSL2-82803-20bp	gggagctgcgattggcagAGCGTCCATTTGATTCATAGgttttagagctagaaatagcaag	675
broad_tiling-4130-1276 -2uM-no-ATC	SSL2-83321-20bp	gggagctgcgattggcagAGGATGAGTGTACAGATATTgttttagagctagaaatagcaag	264
broad_tiling-4130-1276 -2uM -yes-ATC	CRG1-519069-20bp	gggagctgcgattggcagCCAAAAAAAAAAAATCTATAgttttagagctagaaatagcaag	11
broad_tiling-4130-1276 -2uM-no-ATC	SSL2-83021-20bp	gggagctgcgattggcagTTTTCCCCTTGCTCTTAGGTgttttagagctagaaatagcaag	1926
broad_tiling-Fluconazole -20uM -yes-ATC	CRG1-519364-20bp	gggagctgcgattggcagAACAAACGGCACGAACTAAAgttttagagctagaaatagcaag	540
broad_tiling-1181-0519 -10uM -yes-ATC	ERG25-610650-20bp	gggagctgcgattggcagCCATGAAATTCAATTGAGGTgttttagagctagaaatagcaag	896
broad_tiling-DMSO -0.01-yes-ATC	SSL2-83378-20bp	gggagctgcgattggcagCACCAAATCACCCACGGCAAgttttagagctagaaatagcaag	2
broad_tiling-DMSO -0.01-yes-ATC	ERG11-121932-20bp	gggagctgcgattggcagAAGAGGGAATAAGAAAACTAgttttagagctagaaatagcaag	133
broad_tiling-4130-1276 -2uM -yes-ATC	SSL2-83480-20bp	gggagctgcgattggcagACTTGCATGGTAACAAACGAgttttagagctagaaatagcaag	459
broad_tiling-4130-1276 -2uM -yes-ATC	CRG1-519843-20bp	gggagctgcgattggcagTCCTCTATATTACGAAGTGAgttttagagctagaaatagcaag	260
broad_tiling-1181-0519 -10uM-no-ATC	CRG1-519380-20bp	gggagctgcgattggcagAAGATGTACTGAGTGTAAAAgttttagagctagaaatagcaag	232
broad_tiling-1181-0519 -10uM -yes-ATC	CRG1-519119-20bp	gggagctgcgattggcagATTCTAGCGTAGTTCAGAAGgttttagagctagaaatagcaag	363
broad_tiling-4130-1276 -2uM-no-ATC	SEC14-425407-20bp	gggagctgcgattggcagAAAATCTTGCAAGATAGTGTgttttagagctagaaatagcaag	410
gene_tiling18 & gene_tiling20-6630449-75uM-no-ATC	ERG11-121549-20bp	gggagctgcgattggcagCTTTCATTTACAATATTGTAgttttagagctagaaatagcaag	1
broad_tiling-1181-0519 -10uM -yes-ATC	SSL2-83503-20bp	gggagctgcgattggcagTTGGCTGCGGGATTATCCAGgttttagagctagaaatagcaag	1598
broad_tiling-1181-0519 -10uM-no-ATC	SSL2-82786-20bp	gggagctgcgattggcagGGATTCCTCTATGAATCAAAgttttagagctagaaatagcaag	144
broad_tiling-1181-0519 -10uM -yes-ATC	SEC14-424623-20bp	gggagctgcgattggcagTAATGCAATTGGTATTAATGgttttagagctagaaatagcaag	296
broad_tiling-Fluconazole -20uM -yes-ATC	SSL2-83252-20bp	gggagctgcgattggcagGACTCTTCTTGCCTATTTAAgttttagagctagaaatagcaag	16
broad_tiling-DMSO -0.01-no-ATC	SSL2-83025-20bp	gggagctgcgattggcagTAAATCATGACGGACGTTGAgttttagagctagaaatagcaag	522
broad_tiling-Fluconazole -20uM -yes-ATC	CRG1-519248-20bp	gggagctgcgattggcagAAAGCTTCTCGTTGTTGTGTgttttagagctagaaatagcaag	1262
gene_tiling18 & gene_tiling20-6630449-75uM-no-ATC	CRG1-519381-20bp	gggagctgcgattggcagGAAGATGTACTGAGTGTAAAgttttagagctagaaatagcaag	49
broad_tiling-1181-0519 -10uM -yes-ATC	SEC14-424746-20bp	gggagctgcgattggcagACACTATTTGACCCAAAAGGgttttagagctagaaatagcaag	25
broad_tiling-DMSO -0.01-no-ATC	ERG11-121361-20bp	gggagctgcgattggcagACTGTGTATTTAGGACCAAAgttttagagctagaaatagcaag	138
broad_tiling-1181-0519 -10uM-no-ATC	CRG1-519884-20bp	gggagctgcgattggcagTTATATTCAGCCGGAATTTGgttttagagctagaaatagcaag	980
broad_tiling-DMSO -0.01-yes-ATC	CRG1-519380-20bp	gggagctgcgattggcagAAGATGTACTGAGTGTAAAAgttttagagctagaaatagcaag	96
broad_tiling-Fluconazole -20uM-no-ATC	CRG1-519425-20bp	gggagctgcgattggcagCAAAGCCAGTCTTCTGTCAAgttttagagctagaaatagcaag	506
broad_tiling-1181-0519 -10uM-no-ATC	CRG1-519780-20bp	gggagctgcgattggcagTTCTAAATTGCACCAATGGAgttttagagctagaaatagcaag	1249
broad_tiling-4130-1276 -2uM -yes-ATC	ERG25-610468-20bp	gggagctgcgattggcagCAACTAATATAAAGATTTACgttttagagctagaaatagcaag	101
broad_tiling-Fluconazole -20uM-no-ATC	SEC14-425335-20bp	gggagctgcgattggcagCAATTGAACATCAAATTTTCgttttagagctagaaatagcaag	646
broad_tiling-DMSO -0.01-no-ATC	ERG11-122249-20bp	gggagctgcgattggcagAATGTGCGTGCAAGATTTGCgttttagagctagaaatagcaag	1699
broad_tiling-4130-1276 -2uM -yes-ATC	SSL2-83017-20bp	gggagctgcgattggcagAAGATTTTCCCCTTGCTCTTgttttagagctagaaatagcaag	94
broad_tiling-1181-0519 -10uM -yes-ATC	SSL2-82875-20bp	gggagctgcgattggcagCAACCCTGTTACCATGGCGCgttttagagctagaaatagcaag	807
broad_tiling-1181-0519 -10uM -yes-ATC	ERG25-610777-20bp	gggagctgcgattggcagATTTGGTCGATGATGAACCAgttttagagctagaaatagcaag	18
broad_tiling-4130-1276 -2uM-no-ATC	CRG1-519425-20bp	gggagctgcgattggcagCAAAGCCAGTCTTCTGTCAAgttttagagctagaaatagcaag	528
broad_tiling-1181-0519 -10uM -yes-ATC	SSL2-83515-20bp	gggagctgcgattggcagTTCACCAACACTTTGGCTGCgttttagagctagaaatagcaag	2523
broad_tiling-4130-1276 -2uM-no-ATC	SSL2-83329-20bp	gggagctgcgattggcagTGTACAGATATTTGGAGACCgttttagagctagaaatagcaag	276
gene_tiling18 & gene_tiling20-6630449-75uM-no-ATC	SEC14-424921-20bp	gggagctgcgattggcagGTCAAGCGATATACCAGGAAgttttagagctagaaatagcaag	311
broad_tiling-1181-0519 -10uM -yes-ATC	CRG1-519579-20bp	gggagctgcgattggcagAGTTTGGTTGATATTGGATGgttttagagctagaaatagcaag	769
broad_tiling-Fluconazole -20uM -yes-ATC	SEC14-424926-20bp	gggagctgcgattggcagCGCTGGTCAAGCGATATACCgttttagagctagaaatagcaag	10
broad_tiling-1181-0519 -10uM -yes-ATC	SEC14-425287-20bp	gggagctgcgattggcagAGAAAACTTTTGGAAGACGCgttttagagctagaaatagcaag	1265
broad_tiling-Fluconazole -20uM-no-ATC	SSL2-83347-20bp	gggagctgcgattggcagCCAGGTTACAGAAGAAAGAGgttttagagctagaaatagcaag	260
broad_tiling-DMSO -0.01-no-ATC	ERG11-121522-20bp	gggagctgcgattggcagAGTAAAACACTAGAGGTGGAgttttagagctagaaatagcaag	694
broad_tiling-Fluconazole -20uM-no-ATC	SSL2-83503-20bp	gggagctgcgattggcagTTGGCTGCGGGATTATCCAGgttttagagctagaaatagcaag	1490
broad_tiling-1181-0519 -10uM -yes-ATC	ERG25-610091-20bp	gggagctgcgattggcagCACTGCCTCCCTTCGTATACgttttagagctagaaatagcaag	763
broad_tiling-DMSO -0.01-no-ATC	ERG11-122107-20bp	gggagctgcgattggcagCTTGCAGAACACAATAAGTGgttttagagctagaaatagcaag	132
broad_tiling-Fluconazole -20uM-no-ATC	ERG11-121865-20bp	gggagctgcgattggcagTAATTTACCAATAACGAAAAgttttagagctagaaatagcaag	669
broad_tiling-DMSO -0.01-yes-ATC	SSL2-82759-20bp	gggagctgcgattggcagTAAGGATAAAGCGCTTTTGCgttttagagctagaaatagcaag	267
broad_tiling-Fluconazole -20uM -yes-ATC	ERG11-121608-20bp	gggagctgcgattggcagAAAGAGATTCTTTGGGCCAAgttttagagctagaaatagcaag	1388
broad_tiling-4130-1276 -2uM-no-ATC	CRG1-519119-20bp	gggagctgcgattggcagATTCTAGCGTAGTTCAGAAGgttttagagctagaaatagcaag	340
broad_tiling-DMSO -0.01-no-ATC	CRG1-519884-20bp	gggagctgcgattggcagTTATATTCAGCCGGAATTTGgttttagagctagaaatagcaag	985
broad_tiling-4130-1276 -2uM-no-ATC	SEC14-424968-20bp	gggagctgcgattggcagATTGTGTTTTAGGGCGATGAgttttagagctagaaatagcaag	2178
broad_tiling-1181-0519 -10uM-no-ATC	ERG11-121970-20bp	gggagctgcgattggcagTATATAATGAATACACATGGgttttagagctagaaatagcaag	1414
broad_tiling-1181-0519 -10uM -yes-ATC	CRG1-519497-20bp	gggagctgcgattggcagACTAAAGATAAAGGGTAAGAgttttagagctagaaatagcaag	195
gene_tiling18 & gene_tiling20-6630449-75uM-no-ATC	ERG25-610558-20bp	gggagctgcgattggcagAGTACAGCCATAAAAAAAAGgttttagagctagaaatagcaag	65
broad_tiling-Fluconazole -20uM -yes-ATC	SSL2-83467-20bp	gggagctgcgattggcagTGCGTCCAGTAACACTTGCAgttttagagctagaaatagcaag	754
broad_tiling-4130-1276 -2uM-no-ATC	SEC14-424634-20bp	gggagctgcgattggcagGCCCCTGGTAATAATGCAATgttttagagctagaaatagcaag	461
broad_tiling-Fluconazole -20uM-no-ATC	ERG11-121549-20bp	gggagctgcgattggcagCTTTCATTTACAATATTGTAgttttagagctagaaatagcaag	1255
broad_tiling-DMSO -0.01-yes-ATC	SEC14-425256-20bp	gggagctgcgattggcagCAGCGCTCAAGAGAAGGCATgttttagagctagaaatagcaag	3
gene_tiling18 & gene_tiling20-6630449-75uM-no-ATC	ERG11-121864-20bp	gggagctgcgattggcagATAATTTACCAATAACGAAAgttttagagctagaaatagcaag	41
broad_tiling-DMSO -0.01-yes-ATC	SSL2-82907-20bp	gggagctgcgattggcagATGAGAACTATGATGATAACgttttagagctagaaatagcaag	20
broad_tiling-Fluconazole -20uM-no-ATC	ERG25-610230-20bp	gggagctgcgattggcagGCAAGAAAAAAAAAATTGGTgttttagagctagaaatagcaag	197
broad_tiling-4130-1276 -2uM -yes-ATC	SSL2-83263-20bp	gggagctgcgattggcagATGAAAGGTGGCCATTAAATgttttagagctagaaatagcaag	8
broad_tiling-1181-0519 -10uM -yes-ATC	ERG11-122244-20bp	gggagctgcgattggcagGCGTGCAAGATTTGCCGGGTgttttagagctagaaatagcaag	2139
broad_tiling-1181-0519 -10uM-no-ATC	CRG1-519872-20bp	gggagctgcgattggcagTCGGGAAAGTCCACAAATTCgttttagagctagaaatagcaag	1897
broad_tiling-1181-0519 -10uM -yes-ATC	CRG1-519790-20bp	gggagctgcgattggcagTTTCAGCAGAAGCCATCCATgttttagagctagaaatagcaag	720
broad_tiling-DMSO -0.01-yes-ATC	ERG25-610272-20bp	gggagctgcgattggcagTGCTTGCCTCGCCTCTGCTGgttttagagctagaaatagcaag	35
broad_tiling-DMSO -0.01-no-ATC	SEC14-424749-20bp	gggagctgcgattggcagTGTACACTATTTGACCCAAAgttttagagctagaaatagcaag	1582
broad_tiling-Fluconazole -20uM-no-ATC	SEC14-425224-20bp	gggagctgcgattggcagGATGCCTTGCCTGGTACTCCgttttagagctagaaatagcaag	1321
broad_tiling-1181-0519 -10uM-no-ATC	SSL2-82907-20bp	gggagctgcgattggcagATGAGAACTATGATGATAACgttttagagctagaaatagcaag	39
gene_tiling18 & gene_tiling20-6630449-75uM-no-ATC	CRG1-519432-20bp	gggagctgcgattggcagATAACTAGTTTTAGGCATTCgttttagagctagaaatagcaag	225
broad_tiling-1181-0519 -10uM-no-ATC	SEC14-424718-20bp	gggagctgcgattggcagTAGTGAACCAATGTATGGTGgttttagagctagaaatagcaag	1214
broad_tiling-4130-1276 -2uM-no-ATC	SSL2-83005-20bp	gggagctgcgattggcagAGGCTACCAACCTAAGAGCAgttttagagctagaaatagcaag	997
broad_tiling-1181-0519 -10uM-no-ATC	SSL2-82759-20bp	gggagctgcgattggcagTAAGGATAAAGCGCTTTTGCgttttagagctagaaatagcaag	612
broad_tiling-Fluconazole -20uM-no-ATC	CRG1-519780-20bp	gggagctgcgattggcagTTCTAAATTGCACCAATGGAgttttagagctagaaatagcaag	1265
broad_tiling-DMSO -0.01-no-ATC	SSL2-82777-20bp	gggagctgcgattggcagTATGAATCAAATGGACGCTAgttttagagctagaaatagcaag	857
gene_tiling18 & gene_tiling20-6630449-75uM-no-ATC	SEC14-424926-20bp	gggagctgcgattggcagCGCTGGTCAAGCGATATACCgttttagagctagaaatagcaag	168
broad_tiling-1181-0519 -10uM-no-ATC	CRG1-519822-20bp	gggagctgcgattggcagTCCATCACTTCGTAATATAGgttttagagctagaaatagcaag	1512
broad_tiling-DMSO -0.01-yes-ATC	ERG25-610590-20bp	gggagctgcgattggcagTTGCTTGGACTAGACCTGAAgttttagagctagaaatagcaag	97
broad_tiling-Fluconazole -20uM-no-ATC	ERG25-610328-20bp	gggagctgcgattggcagAAGAAAATGTACATGCATAAgttttagagctagaaatagcaag	727
broad_tiling-1181-0519 -10uM-no-ATC	CRG1-519631-20bp	gggagctgcgattggcagCCTATTTTAAGGAAGTGATTgttttagagctagaaatagcaag	1413
broad_tiling-4130-1276 -2uM-no-ATC	ERG11-121515-20bp	gggagctgcgattggcagGGAATCCAGTAAAACACTAGgttttagagctagaaatagcaag	1768
broad_tiling-DMSO -0.01-no-ATC	ERG11-121658-20bp	gggagctgcgattggcagTCTGCTACCAAGTCAATCGTgttttagagctagaaatagcaag	498
broad_tiling-DMSO -0.01-no-ATC	ERG25-610203-20bp	gggagctgcgattggcagCGATGCGATACGGTGGCAAAgttttagagctagaaatagcaag	230
broad_tiling-1181-0519 -10uM-no-ATC	CRG1-519425-20bp	gggagctgcgattggcagCAAAGCCAGTCTTCTGTCAAgttttagagctagaaatagcaag	432
broad_tiling-4130-1276 -2uM -yes-ATC	SEC14-425220-20bp	gggagctgcgattggcagTGAGCGCTGTCTAAATTTCCgttttagagctagaaatagcaag	1007
broad_tiling-4130-1276 -2uM -yes-ATC	SSL2-82741-20bp	gggagctgcgattggcagGAATCTGGAACGAAATCTGCgttttagagctagaaatagcaag	306
broad_tiling-4130-1276 -2uM-no-ATC	ERG11-121458-20bp	gggagctgcgattggcagCATTCTTCGAAAAACTCGTAgttttagagctagaaatagcaag	396
broad_tiling-DMSO -0.01-yes-ATC	ERG25-610777-20bp	gggagctgcgattggcagATTTGGTCGATGATGAACCAgttttagagctagaaatagcaag	59
broad_tiling-1181-0519 -10uM-no-ATC	ERG25-610616-20bp	gggagctgcgattggcagATTTTGCAAAGTTTGTGAGTgttttagagctagaaatagcaag	900
broad_tiling-Fluconazole -20uM -yes-ATC	SSL2-83516-20bp	gggagctgcgattggcagGTTCACCAACACTTTGGCTGgttttagagctagaaatagcaag	650
broad_tiling-DMSO -0.01-yes-ATC	CRG1-519029-20bp	gggagctgcgattggcagTTTGGCATAATCAACTCTCTgttttagagctagaaatagcaag	443
broad_tiling-1181-0519 -10uM-no-ATC	CRG1-519198-20bp	gggagctgcgattggcagATCAGGATTATGGACCGGTGgttttagagctagaaatagcaag	596
broad_tiling-DMSO -0.01-no-ATC	ERG25-610090-20bp	gggagctgcgattggcagCCACTGCCTCCCTTCGTATAgttttagagctagaaatagcaag	1136
broad_tiling-1181-0519 -10uM -yes-ATC	SEC14-425183-20bp	gggagctgcgattggcagCATCTGGAGGACAGTTTTGAgttttagagctagaaatagcaag	940
broad_tiling-1181-0519 -10uM-no-ATC	SEC14-425358-20bp	gggagctgcgattggcagCAGAAAATTTGATGTTCAATgttttagagctagaaatagcaag	105
broad_tiling-1181-0519 -10uM -yes-ATC	ERG11-121498-20bp	gggagctgcgattggcagGTCCACCTCTAGTGTTTTACgttttagagctagaaatagcaag	1092
broad_tiling-4130-1276 -2uM-no-ATC	SSL2-82951-20bp	gggagctgcgattggcagTCGATCTCTGCATCAGTAGCgttttagagctagaaatagcaag	693
broad_tiling-Fluconazole -20uM-no-ATC	ERG11-121932-20bp	gggagctgcgattggcagAAGAGGGAATAAGAAAACTAgttttagagctagaaatagcaag	390
broad_tiling-Fluconazole -20uM-no-ATC	CRG1-519432-20bp	gggagctgcgattggcagATAACTAGTTTTAGGCATTCgttttagagctagaaatagcaag	303
broad_tiling-4130-1276 -2uM-no-ATC	CRG1-519408-20bp	gggagctgcgattggcagTTCTTCCATTGACAGAAGACgttttagagctagaaatagcaag	826
broad_tiling-DMSO -0.01-yes-ATC	SSL2-82726-20bp	gggagctgcgattggcagAACATTCCAGAGACGGAATCgttttagagctagaaatagcaag	207
broad_tiling-Fluconazole -20uM -yes-ATC	CRG1-519350-20bp	gggagctgcgattggcagCGTATATAAACATAAACAAAgttttagagctagaaatagcaag	29
broad_tiling-1181-0519 -10uM -yes-ATC	ERG25-610068-20bp	gggagctgcgattggcagCCGTATACGAAGGGAGGCAGgttttagagctagaaatagcaag	7
broad_tiling-DMSO -0.01-no-ATC	SSL2-83509-20bp	gggagctgcgattggcagGATTCTGAAGTCAATTCCGCgttttagagctagaaatagcaag	790
broad_tiling-1181-0519 -10uM -yes-ATC	ERG11-121879-20bp	gggagctgcgattggcagCGAAAAGGGAAAAAGGAAAAgttttagagctagaaatagcaag	16
broad_tiling-4130-1276 -2uM-no-ATC	SSL2-82656-20bp	gggagctgcgattggcagTGGCGAGATCCAAAGGGGCCgttttagagctagaaatagcaag	696
broad_tiling-DMSO -0.01-no-ATC	SEC14-424756-20bp	gggagctgcgattggcagCTGACCTTACATCCACCTTTgttttagagctagaaatagcaag	868
broad_tiling-1181-0519 -10uM -yes-ATC	ERG25-610002-20bp	gggagctgcgattggcagCGTAAACGACACCCGATAACgttttagagctagaaatagcaag	234
broad_tiling-DMSO -0.01-no-ATC	SSL2-82857-20bp	gggagctgcgattggcagGATACCGGCGCCATGGTAACgttttagagctagaaatagcaag	916
broad_tiling-4130-1276 -2uM-no-ATC	SSL2-82820-20bp	gggagctgcgattggcagGGAAAAAGACCAAGAGTAGCgttttagagctagaaatagcaag	1884
broad_tiling-4130-1276 -2uM -yes-ATC	SSL2-82656-20bp	gggagctgcgattggcagTGGCGAGATCCAAAGGGGCCgttttagagctagaaatagcaag	339
broad_tiling-1181-0519 -10uM -yes-ATC	ERG25-610840-20bp	gggagctgcgattggcagTATAGTTGTTCCTTAGCACTgttttagagctagaaatagcaag	1677
broad_tiling-DMSO -0.01-no-ATC	CRG1-519364-20bp	gggagctgcgattggcagAACAAACGGCACGAACTAAAgttttagagctagaaatagcaag	1099
broad_tiling-Fluconazole -20uM-no-ATC	ERG11-121872-20bp	gggagctgcgattggcagCCAATAACGAAAAGGGAAAAgttttagagctagaaatagcaag	28
broad_tiling-DMSO -0.01-no-ATC	ERG25-610616-20bp	gggagctgcgattggcagATTTTGCAAAGTTTGTGAGTgttttagagctagaaatagcaag	829
broad_tiling-DMSO -0.01-yes-ATC	SEC14-424963-20bp	gggagctgcgattggcagGTTTTAGGGCGATGAAGGTTgttttagagctagaaatagcaag	48
broad_tiling-DMSO -0.01-yes-ATC	SEC14-424584-20bp	gggagctgcgattggcagTGTATCAAGTACTGGCGAAAgttttagagctagaaatagcaag	226
broad_tiling-1181-0519 -10uM -yes-ATC	SSL2-83329-20bp	gggagctgcgattggcagTGTACAGATATTTGGAGACCgttttagagctagaaatagcaag	335
broad_tiling-DMSO -0.01-yes-ATC	ERG25-610720-20bp	gggagctgcgattggcagTTACATGAACAATGATGTTTgttttagagctagaaatagcaag	487
broad_tiling-Fluconazole -20uM -yes-ATC	ERG25-610078-20bp	gggagctgcgattggcagTCTCTGTGTCCCGTATACGAgttttagagctagaaatagcaag	931
broad_tiling-4130-1276 -2uM-no-ATC	CRG1-519608-20bp	gggagctgcgattggcagCCAATCACTTCCTTAAAATAgttttagagctagaaatagcaag	465
broad_tiling-DMSO -0.01-yes-ATC	SEC14-425393-20bp	gggagctgcgattggcagTTGAAAACTGCGAAAAATGGgttttagagctagaaatagcaag	41
broad_tiling-Fluconazole -20uM-no-ATC	SEC14-425127-20bp	gggagctgcgattggcagAGTTTACTAACAAACACAAGgttttagagctagaaatagcaag	655
broad_tiling-1181-0519 -10uM-no-ATC	SSL2-82649-20bp	gggagctgcgattggcagCGTCACTTGGCGAGATCCAAgttttagagctagaaatagcaag	208
broad_tiling-Fluconazole -20uM-no-ATC	ERG25-610399-20bp	gggagctgcgattggcagTTCTATATAATATATAATACgttttagagctagaaatagcaag	140
broad_tiling-Fluconazole -20uM -yes-ATC	SEC14-424703-20bp	gggagctgcgattggcagGTTGATACCGCACCATACATgttttagagctagaaatagcaag	348
broad_tiling-DMSO -0.01-no-ATC	SSL2-82864-20bp	gggagctgcgattggcagAGAAAGGGATACCGGCGCCAgttttagagctagaaatagcaag	550
broad_tiling-DMSO -0.01-no-ATC	ERG11-121737-20bp	gggagctgcgattggcagCAAGCCTGCTGCAATTGTGAgttttagagctagaaatagcaag	352
broad_tiling-Fluconazole -20uM-no-ATC	ERG25-610616-20bp	gggagctgcgattggcagATTTTGCAAAGTTTGTGAGTgttttagagctagaaatagcaag	857
broad_tiling-4130-1276 -2uM -yes-ATC	SSL2-82719-20bp	gggagctgcgattggcagGCTTCTGAACATTCCAGAGAgttttagagctagaaatagcaag	392
broad_tiling-DMSO -0.01-no-ATC	CRG1-519197-20bp	gggagctgcgattggcagTCAGGATTATGGACCGGTGAgttttagagctagaaatagcaag	960
broad_tiling-Fluconazole -20uM-no-ATC	SSL2-82856-20bp	gggagctgcgattggcagATACCGGCGCCATGGTAACAgttttagagctagaaatagcaag	1287
broad_tiling-Fluconazole -20uM -yes-ATC	ERG11-121494-20bp	gggagctgcgattggcagACAACAGCACTACCGACCCAgttttagagctagaaatagcaag	374
broad_tiling-Fluconazole -20uM -yes-ATC	ERG11-121684-20bp	gggagctgcgattggcagCAGAACAAACGAGTAATACAgttttagagctagaaatagcaag	122
broad_tiling-1181-0519 -10uM-no-ATC	ERG11-121524-20bp	gggagctgcgattggcagATTACTATATTCTTTGAGAAgttttagagctagaaatagcaag	243
broad_tiling-DMSO -0.01-yes-ATC	ERG11-121484-20bp	gggagctgcgattggcagTTTTACTGGATTCCATGGGTgttttagagctagaaatagcaag	95
broad_tiling-Fluconazole -20uM-no-ATC	CRG1-519317-20bp	gggagctgcgattggcagTGTTTATATACGTTCCCTTGgttttagagctagaaatagcaag	942
broad_tiling-DMSO -0.01-no-ATC	CRG1-519875-20bp	gggagctgcgattggcagATTCTGGTTTTATATTCAGCgttttagagctagaaatagcaag	681
gene_tiling18 & gene_tiling20-6630449-75uM-no-ATC	ERG11-121872-20bp	gggagctgcgattggcagCCAATAACGAAAAGGGAAAAgttttagagctagaaatagcaag	4
broad_tiling-Fluconazole -20uM -yes-ATC	ERG25-610230-20bp	gggagctgcgattggcagGCAAGAAAAAAAAAATTGGTgttttagagctagaaatagcaag	162
broad_tiling-DMSO -0.01-no-ATC	ERG11-121368-20bp	gggagctgcgattggcagAAGACAAATTCGTGACCCTTgttttagagctagaaatagcaag	628
broad_tiling-DMSO -0.01-yes-ATC	ERG11-122193-20bp	gggagctgcgattggcagAAACGAGACAAACGAAGCGCgttttagagctagaaatagcaag	303
broad_tiling-4130-1276 -2uM-no-ATC	ERG25-610684-20bp	gggagctgcgattggcagGAATTTCATGGAGAAATACTgttttagagctagaaatagcaag	402
broad_tiling-1181-0519 -10uM-no-ATC	SSL2-82664-20bp	gggagctgcgattggcagTCCAAAGGGGCCTGGAAGCAgttttagagctagaaatagcaag	972
broad_tiling-1181-0519 -10uM-no-ATC	ERG11-121602-20bp	gggagctgcgattggcagTCATTTCTTGGCTTTACCATgttttagagctagaaatagcaag	1724
broad_tiling-Fluconazole -20uM -yes-ATC	SSL2-82875-20bp	gggagctgcgattggcagCAACCCTGTTACCATGGCGCgttttagagctagaaatagcaag	499
broad_tiling-DMSO -0.01-yes-ATC	SSL2-82893-20bp	gggagctgcgattggcagGATAACAGGGAAACGTCAGAgttttagagctagaaatagcaag	241
broad_tiling-4130-1276 -2uM -yes-ATC	ERG11-121368-20bp	gggagctgcgattggcagAAGACAAATTCGTGACCCTTgttttagagctagaaatagcaag	503
broad_tiling-4130-1276 -2uM-no-ATC	SEC14-424546-20bp	gggagctgcgattggcagAGCCTGCGAAGTTAGCAACCgttttagagctagaaatagcaag	1063
broad_tiling-4130-1276 -2uM -yes-ATC	ERG11-121864-20bp	gggagctgcgattggcagATAATTTACCAATAACGAAAgttttagagctagaaatagcaag	32
broad_tiling-DMSO -0.01-no-ATC	SSL2-83017-20bp	gggagctgcgattggcagAAGATTTTCCCCTTGCTCTTgttttagagctagaaatagcaag	221
broad_tiling-Fluconazole -20uM-no-ATC	SSL2-83480-20bp	gggagctgcgattggcagACTTGCATGGTAACAAACGAgttttagagctagaaatagcaag	719
broad_tiling-4130-1276 -2uM-no-ATC	CRG1-519631-20bp	gggagctgcgattggcagCCTATTTTAAGGAAGTGATTgttttagagctagaaatagcaag	1671
broad_tiling-1181-0519 -10uM -yes-ATC	CRG1-519365-20bp	gggagctgcgattggcagACAAACGGCACGAACTAAAGgttttagagctagaaatagcaag	36
broad_tiling-DMSO -0.01-yes-ATC	ERG25-610173-20bp	gggagctgcgattggcagGATAACAGTCAGCAACCTCAgttttagagctagaaatagcaag	206
broad_tiling-1181-0519 -10uM-no-ATC	ERG25-610261-20bp	gggagctgcgattggcagTAATAATACGACCACAGCAGgttttagagctagaaatagcaag	373
broad_tiling-Fluconazole -20uM -yes-ATC	CRG1-519197-20bp	gggagctgcgattggcagTCAGGATTATGGACCGGTGAgttttagagctagaaatagcaag	821
broad_tiling-Fluconazole -20uM-no-ATC	SEC14-425404-20bp	gggagctgcgattggcagGAAAAATGGAGGAAGGATTAgttttagagctagaaatagcaag	419
broad_tiling-4130-1276 -2uM-no-ATC	SEC14-424899-20bp	gggagctgcgattggcagGACACTTAAGACACAAACAAgttttagagctagaaatagcaag	145
broad_tiling-DMSO -0.01-yes-ATC	SSL2-83355-20bp	gggagctgcgattggcagCACCGACAAACGCCGACAAAgttttagagctagaaatagcaag	20
broad_tiling-4130-1276 -2uM-no-ATC	ERG11-122248-20bp	gggagctgcgattggcagATGTGCGTGCAAGATTTGCCgttttagagctagaaatagcaag	545
broad_tiling-1181-0519 -10uM -yes-ATC	SSL2-83414-20bp	gggagctgcgattggcagGATTTGGTGAAAAGCACATTgttttagagctagaaatagcaag	1883
broad_tiling-1181-0519 -10uM -yes-ATC	CRG1-519176-20bp	gggagctgcgattggcagTCATCGTGGCATACAGGTTCgttttagagctagaaatagcaag	744
broad_tiling-Fluconazole -20uM-no-ATC	CRG1-519324-20bp	gggagctgcgattggcagCATTCTAATTAGCGGCCCCAgttttagagctagaaatagcaag	604
broad_tiling-Fluconazole -20uM -yes-ATC	ERG11-122249-20bp	gggagctgcgattggcagAATGTGCGTGCAAGATTTGCgttttagagctagaaatagcaag	1355
broad_tiling-4130-1276 -2uM-no-ATC	SSL2-83467-20bp	gggagctgcgattggcagTGCGTCCAGTAACACTTGCAgttttagagctagaaatagcaag	842
gene_tiling18 & gene_tiling20-6630449-75uM-no-ATC	ERG11-121684-20bp	gggagctgcgattggcagCAGAACAAACGAGTAATACAgttttagagctagaaatagcaag	306
broad_tiling-Fluconazole -20uM-no-ATC	ERG25-610801-20bp	gggagctgcgattggcagAACTTCCATCTTCTAAAGTAgttttagagctagaaatagcaag	554
broad_tiling-1181-0519 -10uM -yes-ATC	ERG11-122103-20bp	gggagctgcgattggcagCAGAACACAATAAGTGTGGTgttttagagctagaaatagcaag	188
broad_tiling-Fluconazole -20uM -yes-ATC	SEC14-425393-20bp	gggagctgcgattggcagTTGAAAACTGCGAAAAATGGgttttagagctagaaatagcaag	162
broad_tiling-1181-0519 -10uM -yes-ATC	SEC14-425206-20bp	gggagctgcgattggcagATTTCCTGGAGTACCAGGCAgttttagagctagaaatagcaag	525
gene_tiling18 & gene_tiling20-6630449-75uM-no-ATC	SSL2-83025-20bp	gggagctgcgattggcagTAAATCATGACGGACGTTGAgttttagagctagaaatagcaag	192
broad_tiling-1181-0519 -10uM -yes-ATC	ERG25-610149-20bp	gggagctgcgattggcagTTGAGGTTGCTGACTGTTATgttttagagctagaaatagcaag	2274
broad_tiling-Fluconazole -20uM -yes-ATC	SSL2-82622-20bp	gggagctgcgattggcagGGATCTCGCCAAGTGACGGTgttttagagctagaaatagcaag	1161
broad_tiling-4130-1276 -2uM-no-ATC	SSL2-83516-20bp	gggagctgcgattggcagGTTCACCAACACTTTGGCTGgttttagagctagaaatagcaag	829
broad_tiling-4130-1276 -2uM -yes-ATC	CRG1-519875-20bp	gggagctgcgattggcagATTCTGGTTTTATATTCAGCgttttagagctagaaatagcaag	573
broad_tiling-1181-0519 -10uM-no-ATC	ERG25-610558-20bp	gggagctgcgattggcagAGTACAGCCATAAAAAAAAGgttttagagctagaaatagcaag	330
broad_tiling-1181-0519 -10uM -yes-ATC	SSL2-82803-20bp	gggagctgcgattggcagAGCGTCCATTTGATTCATAGgttttagagctagaaatagcaag	684
broad_tiling-1181-0519 -10uM-no-ATC	CRG1-518926-20bp	gggagctgcgattggcagCAATAATGTGCCAAGTTGTTgttttagagctagaaatagcaag	363
broad_tiling-DMSO -0.01-no-ATC	CRG1-518926-20bp	gggagctgcgattggcagCAATAATGTGCCAAGTTGTTgttttagagctagaaatagcaag	290
broad_tiling-1181-0519 -10uM -yes-ATC	SEC14-424968-20bp	gggagctgcgattggcagATTGTGTTTTAGGGCGATGAgttttagagctagaaatagcaag	505
broad_tiling-Fluconazole -20uM -yes-ATC	SEC14-425250-20bp	gggagctgcgattggcagTTTAGACAGCGCTCAAGAGAgttttagagctagaaatagcaag	189
broad_tiling-1181-0519 -10uM-no-ATC	CRG1-519151-20bp	gggagctgcgattggcagGAACCTGTATGCCACGATGAgttttagagctagaaatagcaag	609
broad_tiling-Fluconazole -20uM-no-ATC	ERG25-610078-20bp	gggagctgcgattggcagTCTCTGTGTCCCGTATACGAgttttagagctagaaatagcaag	1166
broad_tiling-DMSO -0.01-yes-ATC	SEC14-425404-20bp	gggagctgcgattggcagGAAAAATGGAGGAAGGATTAgttttagagctagaaatagcaag	195
broad_tiling-DMSO -0.01-yes-ATC	SEC14-424592-20bp	gggagctgcgattggcagCACGCGTTTGTATCAAGTACgttttagagctagaaatagcaag	91
broad_tiling-1181-0519 -10uM -yes-ATC	SEC14-424703-20bp	gggagctgcgattggcagGTTGATACCGCACCATACATgttttagagctagaaatagcaag	564
broad_tiling-DMSO -0.01-no-ATC	SEC14-424550-20bp	gggagctgcgattggcagAGTGTATAGACTAATATTCCgttttagagctagaaatagcaag	1145
broad_tiling-Fluconazole -20uM-no-ATC	SSL2-83573-20bp	gggagctgcgattggcagCAGGATGACGAAGTTGGAGAgttttagagctagaaatagcaag	171
broad_tiling-4130-1276 -2uM -yes-ATC	ERG25-610654-20bp	gggagctgcgattggcagTTCTCCATGAAATTCAATTGgttttagagctagaaatagcaag	416
broad_tiling-DMSO -0.01-yes-ATC	SEC14-424725-20bp	gggagctgcgattggcagGGATGTAAGGTCAGGGATCAgttttagagctagaaatagcaag	124
broad_tiling-DMSO -0.01-no-ATC	ERG11-121600-20bp	gggagctgcgattggcagTTATGATCAAAGAGATTCTTgttttagagctagaaatagcaag	372
broad_tiling-1181-0519 -10uM -yes-ATC	ERG11-121864-20bp	gggagctgcgattggcagATAATTTACCAATAACGAAAgttttagagctagaaatagcaag	29
broad_tiling-Fluconazole -20uM -yes-ATC	ERG25-610438-20bp	gggagctgcgattggcagGAAACGAAGAGAGAGAAAAAgttttagagctagaaatagcaag	1
broad_tiling-1181-0519 -10uM -yes-ATC	SSL2-82879-20bp	gggagctgcgattggcagGTCAGAAGGACGTGGAGAAAgttttagagctagaaatagcaag	573
broad_tiling-4130-1276 -2uM-no-ATC	CRG1-519029-20bp	gggagctgcgattggcagTTTGGCATAATCAACTCTCTgttttagagctagaaatagcaag	1066
broad_tiling-4130-1276 -2uM -yes-ATC	ERG11-121498-20bp	gggagctgcgattggcagGTCCACCTCTAGTGTTTTACgttttagagctagaaatagcaag	623
broad_tiling-4130-1276 -2uM -yes-ATC	ERG25-610643-20bp	gggagctgcgattggcagATTCAATTGAGGTTGGTAATgttttagagctagaaatagcaag	883
broad_tiling-DMSO -0.01-yes-ATC	ERG11-122075-20bp	gggagctgcgattggcagCCAAGAAAAAAAAAAAATTCgttttagagctagaaatagcaag	362
broad_tiling-DMSO -0.01-no-ATC	ERG11-121915-20bp	gggagctgcgattggcagCATTGAAAGAGAGAATTAAGgttttagagctagaaatagcaag	221
broad_tiling-4130-1276 -2uM-no-ATC	ERG11-121368-20bp	gggagctgcgattggcagAAGACAAATTCGTGACCCTTgttttagagctagaaatagcaag	644
broad_tiling-1181-0519 -10uM -yes-ATC	CRG1-519350-20bp	gggagctgcgattggcagCGTATATAAACATAAACAAAgttttagagctagaaatagcaag	34
broad_tiling-4130-1276 -2uM-no-ATC	SEC14-424992-20bp	gggagctgcgattggcagTTCATCGCCCTAAAACACAAgttttagagctagaaatagcaag	244
broad_tiling-1181-0519 -10uM-no-ATC	CRG1-519318-20bp	gggagctgcgattggcagATGTTTATATACGTTCCCTTgttttagagctagaaatagcaag	1030
broad_tiling-Fluconazole -20uM-no-ATC	SEC14-424649-20bp	gggagctgcgattggcagGGTGATATAGAACAAGCCCCgttttagagctagaaatagcaag	868
broad_tiling-1181-0519 -10uM -yes-ATC	CRG1-519608-20bp	gggagctgcgattggcagCCAATCACTTCCTTAAAATAgttttagagctagaaatagcaag	478
broad_tiling-Fluconazole -20uM -yes-ATC	CRG1-518926-20bp	gggagctgcgattggcagCAATAATGTGCCAAGTTGTTgttttagagctagaaatagcaag	355
broad_tiling-4130-1276 -2uM-no-ATC	ERG25-610908-20bp	gggagctgcgattggcagTTGGGTGGAAGGTCCAGATAgttttagagctagaaatagcaag	494
broad_tiling-Fluconazole -20uM -yes-ATC	SSL2-82984-20bp	gggagctgcgattggcagGGGGAAAATCTTTCCAGATAgttttagagctagaaatagcaag	628
broad_tiling-1181-0519 -10uM-no-ATC	SEC14-424655-20bp	gggagctgcgattggcagACCAATTGCATTATTACCAGgttttagagctagaaatagcaag	941
broad_tiling-1181-0519 -10uM-no-ATC	SSL2-82719-20bp	gggagctgcgattggcagGCTTCTGAACATTCCAGAGAgttttagagctagaaatagcaag	467
broad_tiling-Fluconazole -20uM-no-ATC	SSL2-82810-20bp	gggagctgcgattggcagCAAGAGTAGCAGGCATACAGgttttagagctagaaatagcaag	184
broad_tiling-4130-1276 -2uM -yes-ATC	ERG25-610128-20bp	gggagctgcgattggcagTACGGTAAACGACTAGCACTgttttagagctagaaatagcaag	301
broad_tiling-Fluconazole -20uM -yes-ATC	ERG11-121361-20bp	gggagctgcgattggcagACTGTGTATTTAGGACCAAAgttttagagctagaaatagcaag	157
broad_tiling-1181-0519 -10uM -yes-ATC	SSL2-82993-20bp	gggagctgcgattggcagAAAAAGGACTCACCCATATCgttttagagctagaaatagcaag	1233
broad_tiling-Fluconazole -20uM-no-ATC	ERG11-121518-20bp	gggagctgcgattggcagATCCAGTAAAACACTAGAGGgttttagagctagaaatagcaag	115
broad_tiling-1181-0519 -10uM-no-ATC	SSL2-82810-20bp	gggagctgcgattggcagCAAGAGTAGCAGGCATACAGgttttagagctagaaatagcaag	151
broad_tiling-1181-0519 -10uM-no-ATC	SEC14-425224-20bp	gggagctgcgattggcagGATGCCTTGCCTGGTACTCCgttttagagctagaaatagcaag	1205
broad_tiling-DMSO -0.01-yes-ATC	CRG1-519170-20bp	gggagctgcgattggcagCTTCCATCATCGTGGCATACgttttagagctagaaatagcaag	202
broad_tiling-1181-0519 -10uM -yes-ATC	CRG1-519197-20bp	gggagctgcgattggcagTCAGGATTATGGACCGGTGAgttttagagctagaaatagcaag	877
broad_tiling-DMSO -0.01-no-ATC	SSL2-83503-20bp	gggagctgcgattggcagTTGGCTGCGGGATTATCCAGgttttagagctagaaatagcaag	1736
broad_tiling-4130-1276 -2uM -yes-ATC	SEC14-425407-20bp	gggagctgcgattggcagAAAATCTTGCAAGATAGTGTgttttagagctagaaatagcaag	55
broad_tiling-1181-0519 -10uM-no-ATC	ERG25-610874-20bp	gggagctgcgattggcagCAAGAAATGAGATAGAAGAAgttttagagctagaaatagcaag	103
broad_tiling-1181-0519 -10uM-no-ATC	CRG1-519203-20bp	gggagctgcgattggcagTTTAAATCAGGATTATGGACgttttagagctagaaatagcaag	780
broad_tiling-DMSO -0.01-no-ATC	ERG25-610166-20bp	gggagctgcgattggcagGTTTTGTGCCAGGTGCCTTGgttttagagctagaaatagcaag	1059
broad_tiling-Fluconazole -20uM -yes-ATC	SSL2-83061-20bp	gggagctgcgattggcagAAAGTAGCATCTACTGACGTgttttagagctagaaatagcaag	438
broad_tiling-Fluconazole -20uM-no-ATC	SSL2-82651-20bp	gggagctgcgattggcagTCACTTGGCGAGATCCAAAGgttttagagctagaaatagcaag	473
broad_tiling-Fluconazole -20uM-no-ATC	CRG1-518996-20bp	gggagctgcgattggcagTAGTTGCCAAGGTATCTCGCgttttagagctagaaatagcaag	1607
broad_tiling-DMSO -0.01-yes-ATC	SSL2-83573-20bp	gggagctgcgattggcagCAGGATGACGAAGTTGGAGAgttttagagctagaaatagcaag	34
broad_tiling-4130-1276 -2uM-no-ATC	SSL2-83414-20bp	gggagctgcgattggcagGATTTGGTGAAAAGCACATTgttttagagctagaaatagcaag	1621
broad_tiling-4130-1276 -2uM-no-ATC	SEC14-425256-20bp	gggagctgcgattggcagCAGCGCTCAAGAGAAGGCATgttttagagctagaaatagcaag	258
broad_tiling-DMSO -0.01-yes-ATC	ERG25-610077-20bp	gggagctgcgattggcagCTCTGTGTCCCGTATACGAAgttttagagctagaaatagcaag	35
broad_tiling-1181-0519 -10uM -yes-ATC	SEC14-425166-20bp	gggagctgcgattggcagCTTTAAATAGCAACAAGAAAgttttagagctagaaatagcaag	339
broad_tiling-4130-1276 -2uM -yes-ATC	SSL2-83516-20bp	gggagctgcgattggcagGTTCACCAACACTTTGGCTGgttttagagctagaaatagcaag	668
broad_tiling-1181-0519 -10uM-no-ATC	SEC14-424546-20bp	gggagctgcgattggcagAGCCTGCGAAGTTAGCAACCgttttagagctagaaatagcaag	976
broad_tiling-Fluconazole -20uM -yes-ATC	ERG11-121971-20bp	gggagctgcgattggcagATATAATGAATACACATGGAgttttagagctagaaatagcaag	47
broad_tiling-DMSO -0.01-yes-ATC	SSL2-83450-20bp	gggagctgcgattggcagTGTTACCATGCAAGTGTTACgttttagagctagaaatagcaag	980
broad_tiling-4130-1276 -2uM-no-ATC	SSL2-83252-20bp	gggagctgcgattggcagGACTCTTCTTGCCTATTTAAgttttagagctagaaatagcaag	339
broad_tiling-4130-1276 -2uM -yes-ATC	ERG25-610062-20bp	gggagctgcgattggcagACGAAGGGAGGCAGTGGTAGgttttagagctagaaatagcaag	296
gene_tiling18 & gene_tiling20-6630449-75uM-no-ATC	SEC14-424821-20bp	gggagctgcgattggcagAACTAGCCAGTCGCGTTGTAgttttagagctagaaatagcaag	81
broad_tiling-Fluconazole -20uM-no-ATC	SEC14-425220-20bp	gggagctgcgattggcagTGAGCGCTGTCTAAATTTCCgttttagagctagaaatagcaag	1410
broad_tiling-4130-1276 -2uM -yes-ATC	CRG1-519197-20bp	gggagctgcgattggcagTCAGGATTATGGACCGGTGAgttttagagctagaaatagcaag	690
broad_tiling-4130-1276 -2uM -yes-ATC	SEC14-424547-20bp	gggagctgcgattggcagAAGCCTGCGAAGTTAGCAACgttttagagctagaaatagcaag	55
broad_tiling-4130-1276 -2uM-no-ATC	SSL2-82650-20bp	gggagctgcgattggcagGTCACTTGGCGAGATCCAAAgttttagagctagaaatagcaag	779
broad_tiling-1181-0519 -10uM -yes-ATC	ERG25-610234-20bp	gggagctgcgattggcagGCAAGCAAGAAAAAAAAAATgttttagagctagaaatagcaag	31
broad_tiling-4130-1276 -2uM-no-ATC	SEC14-424550-20bp	gggagctgcgattggcagAGTGTATAGACTAATATTCCgttttagagctagaaatagcaag	964
broad_tiling-Fluconazole -20uM-no-ATC	CRG1-519805-20bp	gggagctgcgattggcagTCCATTGGTGCAATTTAGAAgttttagagctagaaatagcaag	300
broad_tiling-1181-0519 -10uM -yes-ATC	ERG11-121684-20bp	gggagctgcgattggcagCAGAACAAACGAGTAATACAgttttagagctagaaatagcaag	181
broad_tiling-Fluconazole -20uM-no-ATC	ERG25-610173-20bp	gggagctgcgattggcagGATAACAGTCAGCAACCTCAgttttagagctagaaatagcaag	1074
broad_tiling-4130-1276 -2uM -yes-ATC	SSL2-83378-20bp	gggagctgcgattggcagCACCAAATCACCCACGGCAAgttttagagctagaaatagcaag	38
gene_tiling18 & gene_tiling20-6630449-75uM-no-ATC	CRG1-519408-20bp	gggagctgcgattggcagTTCTTCCATTGACAGAAGACgttttagagctagaaatagcaag	696
broad_tiling-Fluconazole -20uM -yes-ATC	ERG25-610794-20bp	gggagctgcgattggcagATCTTCTAAAGTATGGAATTgttttagagctagaaatagcaag	344
broad_tiling-1181-0519 -10uM -yes-ATC	ERG11-122075-20bp	gggagctgcgattggcagCCAAGAAAAAAAAAAAATTCgttttagagctagaaatagcaag	1858
broad_tiling-DMSO -0.01-yes-ATC	SSL2-82869-20bp	gggagctgcgattggcagCTTCTTCAACCCTGTTACCAgttttagagctagaaatagcaag	84
broad_tiling-Fluconazole -20uM-no-ATC	SEC14-424757-20bp	gggagctgcgattggcagTGACCTTACATCCACCTTTTgttttagagctagaaatagcaag	605
broad_tiling-Fluconazole -20uM -yes-ATC	CRG1-519497-20bp	gggagctgcgattggcagACTAAAGATAAAGGGTAAGAgttttagagctagaaatagcaag	142
broad_tiling-Fluconazole -20uM-no-ATC	SSL2-83515-20bp	gggagctgcgattggcagTTCACCAACACTTTGGCTGCgttttagagctagaaatagcaag	2203
broad_tiling-4130-1276 -2uM -yes-ATC	SSL2-82857-20bp	gggagctgcgattggcagGATACCGGCGCCATGGTAACgttttagagctagaaatagcaag	527
broad_tiling-DMSO -0.01-no-ATC	ERG11-122027-20bp	gggagctgcgattggcagACGTAAACGTCGTTAACTCGgttttagagctagaaatagcaag	1355
broad_tiling-4130-1276 -2uM-no-ATC	SSL2-82879-20bp	gggagctgcgattggcagGTCAGAAGGACGTGGAGAAAgttttagagctagaaatagcaag	553
broad_tiling-DMSO -0.01-no-ATC	SSL2-83398-20bp	gggagctgcgattggcagTGCCATTGCCGTGGGTGATTgttttagagctagaaatagcaag	2359
broad_tiling-DMSO -0.01-no-ATC	SEC14-424921-20bp	gggagctgcgattggcagGTCAAGCGATATACCAGGAAgttttagagctagaaatagcaag	15
broad_tiling-Fluconazole -20uM-no-ATC	SEC14-424584-20bp	gggagctgcgattggcagTGTATCAAGTACTGGCGAAAgttttagagctagaaatagcaag	551
broad_tiling-DMSO -0.01-yes-ATC	CRG1-519498-20bp	gggagctgcgattggcagGACTAAAGATAAAGGGTAAGgttttagagctagaaatagcaag	330
broad_tiling-Fluconazole -20uM -yes-ATC	ERG11-121515-20bp	gggagctgcgattggcagGGAATCCAGTAAAACACTAGgttttagagctagaaatagcaag	3
broad_tiling-DMSO -0.01-yes-ATC	ERG25-610202-20bp	gggagctgcgattggcagGCACAAAACCGTCGAGGAAGgttttagagctagaaatagcaag	14
broad_tiling-Fluconazole -20uM -yes-ATC	SEC14-424725-20bp	gggagctgcgattggcagGGATGTAAGGTCAGGGATCAgttttagagctagaaatagcaag	231
broad_tiling-Fluconazole -20uM-no-ATC	CRG1-519020-20bp	gggagctgcgattggcagCTTTACATGTAAAATGAATGgttttagagctagaaatagcaag	218
broad_tiling-4130-1276 -2uM-no-ATC	ERG25-610204-20bp	gggagctgcgattggcagGCGATGCGATACGGTGGCAAgttttagagctagaaatagcaag	529
broad_tiling-4130-1276 -2uM -yes-ATC	ERG11-121673-20bp	gggagctgcgattggcagTGCCTCTCCAACGATTGACTgttttagagctagaaatagcaag	1002
broad_tiling-4130-1276 -2uM-no-ATC	CRG1-518985-20bp	gggagctgcgattggcagTGCTTGTAATTTAGTTGCCAgttttagagctagaaatagcaag	415
broad_tiling-DMSO -0.01-yes-ATC	SEC14-424655-20bp	gggagctgcgattggcagACCAATTGCATTATTACCAGgttttagagctagaaatagcaag	275
broad_tiling-DMSO -0.01-yes-ATC	ERG25-610917-20bp	gggagctgcgattggcagTGGTCGAGGCCATCCCTATCgttttagagctagaaatagcaag	487
broad_tiling-1181-0519 -10uM-no-ATC	SSL2-82951-20bp	gggagctgcgattggcagTCGATCTCTGCATCAGTAGCgttttagagctagaaatagcaag	582
gene_tiling18 & gene_tiling20-6630449-75uM-no-ATC	ERG25-610650-20bp	gggagctgcgattggcagCCATGAAATTCAATTGAGGTgttttagagctagaaatagcaag	3
broad_tiling-DMSO -0.01-no-ATC	CRG1-519215-20bp	gggagctgcgattggcagACTAATGAACTGTTTAAATCgttttagagctagaaatagcaag	343
broad_tiling-1181-0519 -10uM -yes-ATC	ERG25-610616-20bp	gggagctgcgattggcagATTTTGCAAAGTTTGTGAGTgttttagagctagaaatagcaag	12
broad_tiling-4130-1276 -2uM-no-ATC	SEC14-424718-20bp	gggagctgcgattggcagTAGTGAACCAATGTATGGTGgttttagagctagaaatagcaag	1558
broad_tiling-DMSO -0.01-no-ATC	SEC14-424566-20bp	gggagctgcgattggcagTTCCCGGTTGCTAACTTCGCgttttagagctagaaatagcaag	1095
broad_tiling-DMSO -0.01-no-ATC	SEC14-424684-20bp	gggagctgcgattggcagCTATATCACCAGTATCAAAAgttttagagctagaaatagcaag	10
broad_tiling-DMSO -0.01-no-ATC	SSL2-82984-20bp	gggagctgcgattggcagGGGGAAAATCTTTCCAGATAgttttagagctagaaatagcaag	795
broad_tiling-Fluconazole -20uM -yes-ATC	CRG1-519631-20bp	gggagctgcgattggcagCCTATTTTAAGGAAGTGATTgttttagagctagaaatagcaag	1127
gene_tiling18 & gene_tiling20-6630449-75uM-no-ATC	ERG11-121653-20bp	gggagctgcgattggcagTACCAAGTCAATCGTTGGAGgttttagagctagaaatagcaag	331
broad_tiling-1181-0519 -10uM-no-ATC	SEC14-425183-20bp	gggagctgcgattggcagCATCTGGAGGACAGTTTTGAgttttagagctagaaatagcaag	668
broad_tiling-1181-0519 -10uM -yes-ATC	ERG25-610897-20bp	gggagctgcgattggcagCGTTCTTCTATCTCATTTCTgttttagagctagaaatagcaag	1518
broad_tiling-DMSO -0.01-no-ATC	CRG1-519318-20bp	gggagctgcgattggcagATGTTTATATACGTTCCCTTgttttagagctagaaatagcaag	1110
broad_tiling-1181-0519 -10uM -yes-ATC	SSL2-82810-20bp	gggagctgcgattggcagCAAGAGTAGCAGGCATACAGgttttagagctagaaatagcaag	141
broad_tiling-Fluconazole -20uM-no-ATC	SEC14-424926-20bp	gggagctgcgattggcagCGCTGGTCAAGCGATATACCgttttagagctagaaatagcaag	631
broad_tiling-DMSO -0.01-no-ATC	ERG25-610202-20bp	gggagctgcgattggcagGCACAAAACCGTCGAGGAAGgttttagagctagaaatagcaag	105
broad_tiling-DMSO -0.01-no-ATC	SEC14-425215-20bp	gggagctgcgattggcagTGTCCTCCAGATGCCTTGCCgttttagagctagaaatagcaag	2677
broad_tiling-DMSO -0.01-no-ATC	ERG25-610149-20bp	gggagctgcgattggcagTTGAGGTTGCTGACTGTTATgttttagagctagaaatagcaag	4452
broad_tiling-1181-0519 -10uM-no-ATC	SEC14-424649-20bp	gggagctgcgattggcagGGTGATATAGAACAAGCCCCgttttagagctagaaatagcaag	885
broad_tiling-Fluconazole -20uM-no-ATC	ERG11-122103-20bp	gggagctgcgattggcagCAGAACACAATAAGTGTGGTgttttagagctagaaatagcaag	319
broad_tiling-DMSO -0.01-yes-ATC	SEC14-425196-20bp	gggagctgcgattggcagGTACCAGGCAAGGCATCTGGgttttagagctagaaatagcaag	475
broad_tiling-DMSO -0.01-no-ATC	CRG1-519497-20bp	gggagctgcgattggcagACTAAAGATAAAGGGTAAGAgttttagagctagaaatagcaag	94
broad_tiling-DMSO -0.01-yes-ATC	ERG11-121549-20bp	gggagctgcgattggcagCTTTCATTTACAATATTGTAgttttagagctagaaatagcaag	237
broad_tiling-1181-0519 -10uM-no-ATC	CRG1-519365-20bp	gggagctgcgattggcagACAAACGGCACGAACTAAAGgttttagagctagaaatagcaag	59
broad_tiling-4130-1276 -2uM -yes-ATC	SSL2-82893-20bp	gggagctgcgattggcagGATAACAGGGAAACGTCAGAgttttagagctagaaatagcaag	455
broad_tiling-DMSO -0.01-no-ATC	SSL2-83414-20bp	gggagctgcgattggcagGATTTGGTGAAAAGCACATTgttttagagctagaaatagcaag	1794
broad_tiling-DMSO -0.01-yes-ATC	SSL2-82880-20bp	gggagctgcgattggcagCGTCAGAAGGACGTGGAGAAgttttagagctagaaatagcaag	260
broad_tiling-1181-0519 -10uM -yes-ATC	SSL2-82759-20bp	gggagctgcgattggcagTAAGGATAAAGCGCTTTTGCgttttagagctagaaatagcaag	699
broad_tiling-DMSO -0.01-no-ATC	SEC14-424738-20bp	gggagctgcgattggcagTGACCCAAAAGGTGGATGTAgttttagagctagaaatagcaag	1908
broad_tiling-Fluconazole -20uM-no-ATC	ERG25-610654-20bp	gggagctgcgattggcagTTCTCCATGAAATTCAATTGgttttagagctagaaatagcaag	393
broad_tiling-1181-0519 -10uM-no-ATC	ERG11-121864-20bp	gggagctgcgattggcagATAATTTACCAATAACGAAAgttttagagctagaaatagcaag	53
broad_tiling-DMSO -0.01-yes-ATC	SSL2-83522-20bp	gggagctgcgattggcagACTGATGTTCACCAACACTTgttttagagctagaaatagcaag	165
broad_tiling-Fluconazole -20uM-no-ATC	SEC14-424653-20bp	gggagctgcgattggcagATACCAATTGCATTATTACCgttttagagctagaaatagcaag	1526
broad_tiling-Fluconazole -20uM -yes-ATC	SEC14-424930-20bp	gggagctgcgattggcagGTGTCTTAAGTGTCCTTTCCgttttagagctagaaatagcaag	450
broad_tiling-1181-0519 -10uM -yes-ATC	CRG1-519020-20bp	gggagctgcgattggcagCTTTACATGTAAAATGAATGgttttagagctagaaatagcaag	195
broad_tiling-1181-0519 -10uM-no-ATC	CRG1-519735-20bp	gggagctgcgattggcagTACACTTTCTGGTCGAATGCgttttagagctagaaatagcaag	1323
broad_tiling-4130-1276 -2uM-no-ATC	ERG25-610903-20bp	gggagctgcgattggcagTCTATCTCATTTCTTGGTCGgttttagagctagaaatagcaag	1051
broad_tiling-Fluconazole -20uM-no-ATC	CRG1-519119-20bp	gggagctgcgattggcagATTCTAGCGTAGTTCAGAAGgttttagagctagaaatagcaag	308
broad_tiling-DMSO -0.01-yes-ATC	ERG11-121332-20bp	gggagctgcgattggcagATTTGTCTTCAACGCTAAGTgttttagagctagaaatagcaag	321
broad_tiling-DMSO -0.01-yes-ATC	ERG25-610362-20bp	gggagctgcgattggcagATATAGAAGTATGCATACACgttttagagctagaaatagcaag	18
broad_tiling-4130-1276 -2uM-no-ATC	ERG25-610672-20bp	gggagctgcgattggcagCCAACCTCAATTGAATTTCAgttttagagctagaaatagcaag	322
broad_tiling-4130-1276 -2uM-no-ATC	ERG25-610055-20bp	gggagctgcgattggcagTCGTTTAGCCAGCTCCGCAAgttttagagctagaaatagcaag	622
broad_tiling-Fluconazole -20uM -yes-ATC	CRG1-519818-20bp	gggagctgcgattggcagTTTAGAAAGGCTGTTTCAGCgttttagagctagaaatagcaag	918
broad_tiling-4130-1276 -2uM -yes-ATC	ERG25-610616-20bp	gggagctgcgattggcagATTTTGCAAAGTTTGTGAGTgttttagagctagaaatagcaag	423
broad_tiling-1181-0519 -10uM -yes-ATC	CRG1-519505-20bp	gggagctgcgattggcagTCTCATTGACTAAAGATAAAgttttagagctagaaatagcaag	114
gene_tiling18 & gene_tiling20-6630449-75uM-no-ATC	SEC14-424899-20bp	gggagctgcgattggcagGACACTTAAGACACAAACAAgttttagagctagaaatagcaag	255
broad_tiling-1181-0519 -10uM-no-ATC	ERG11-121498-20bp	gggagctgcgattggcagGTCCACCTCTAGTGTTTTACgttttagagctagaaatagcaag	556
broad_tiling-4130-1276 -2uM-no-ATC	SSL2-82626-20bp	gggagctgcgattggcagCTTTGGATCTCGCCAAGTGAgttttagagctagaaatagcaag	542
broad_tiling-Fluconazole -20uM -yes-ATC	SSL2-83522-20bp	gggagctgcgattggcagACTGATGTTCACCAACACTTgttttagagctagaaatagcaag	274
broad_tiling-Fluconazole -20uM -yes-ATC	SSL2-83548-20bp	gggagctgcgattggcagAGTGTTGGTGAACATCAGTAgttttagagctagaaatagcaag	148
gene_tiling18 & gene_tiling20-6630449-75uM-no-ATC	CRG1-519319-20bp	gggagctgcgattggcagTATGTTTATATACGTTCCCTgttttagagctagaaatagcaag	287
broad_tiling-4130-1276 -2uM -yes-ATC	SSL2-82869-20bp	gggagctgcgattggcagCTTCTTCAACCCTGTTACCAgttttagagctagaaatagcaag	332
broad_tiling-Fluconazole -20uM -yes-ATC	ERG25-610203-20bp	gggagctgcgattggcagCGATGCGATACGGTGGCAAAgttttagagctagaaatagcaag	197
broad_tiling-1181-0519 -10uM-no-ATC	SSL2-82643-20bp	gggagctgcgattggcagACCATGCTTCCAGGCCCCTTgttttagagctagaaatagcaag	740
broad_tiling-DMSO -0.01-yes-ATC	SEC14-424749-20bp	gggagctgcgattggcagTGTACACTATTTGACCCAAAgttttagagctagaaatagcaag	544
broad_tiling-Fluconazole -20uM-no-ATC	CRG1-519818-20bp	gggagctgcgattggcagTTTAGAAAGGCTGTTTCAGCgttttagagctagaaatagcaag	1317
broad_tiling-DMSO -0.01-yes-ATC	SSL2-82636-20bp	gggagctgcgattggcagAGAATGATCCTACCGTCACTgttttagagctagaaatagcaag	354
broad_tiling-DMSO -0.01-no-ATC	SSL2-82872-20bp	gggagctgcgattggcagGGACGTGGAGAAAGGGATACgttttagagctagaaatagcaag	692
broad_tiling-1181-0519 -10uM-no-ATC	SSL2-83398-20bp	gggagctgcgattggcagTGCCATTGCCGTGGGTGATTgttttagagctagaaatagcaag	1764
broad_tiling-4130-1276 -2uM -yes-ATC	SEC14-424654-20bp	gggagctgcgattggcagTACCAATTGCATTATTACCAgttttagagctagaaatagcaag	385
broad_tiling-Fluconazole -20uM-no-ATC	CRG1-519142-20bp	gggagctgcgattggcagTGCAAGTACAGTATGAATAAgttttagagctagaaatagcaag	46
broad_tiling-DMSO -0.01-no-ATC	SSL2-83329-20bp	gggagctgcgattggcagTGTACAGATATTTGGAGACCgttttagagctagaaatagcaag	274
[truncated: 1,904 more rows]

## Sheet: BT Plasmid Total
Index 1	Sequence	Index 2	Count
CAGCAG	TGTTTATATACGTCACCTTG	GTAACC	1
[truncated: 21,901 more rows]
