# Supplementary material for: A method for high‐throughput production of sequence‐verified DNA libraries and strain collections
Source: Mol Syst Biol. 2017 Feb 13;13(2):913. doi: 10.15252/msb.20167233 (PMC5327727; doi:10.15252/msb.20167233)
Supplement: Supplementary file 9 — Table EV8 [file MSB-13-913-s009.xlsx]

## Sheet: ReadMe
Table EV8. Optical density measurements from IRA1/IRA2 growth assays
Raw OD readings
Header	Description
Cycle	Measurement number
Time (hours)	Approximate time after start of the experiment (cycles are ~15min apart)
STRAIN	Strain identifier
RUN DATE	Date of experiment (3 biological replicates)
no ATc (rep1)	technical replicate (no ATc was added)
no ATc (rep2)	technical replicate (no ATc was added)
no ATc (rep3)	technical replicate (no ATc was added)
no ATc (rep4)	technical replicate (no ATc was added)
no ATc (rep5)	technical replicate (no ATc was added)
no ATc (rep6)	technical replicate (no ATc was added)
plus ATc (rep1)	technical replicate (250ng/ml ATc was added)
plus ATc (rep2)	technical replicate (250ng/ml ATc was added)
plus ATc (rep3)	technical replicate (250ng/ml ATc was added)
plus ATc (rep4)	technical replicate (250ng/ml ATc was added)
plus ATc (rep5)	technical replicate (250ng/ml ATc was added)
plus ATc (rep6)	technical replicate (250ng/ml ATc was added)
Average Relative Growth
Header	Description
Strain	Strain Identifier
RelG (0h-30h) 10.07	Relative growth (relative to no ATc condition) calculated for the first 30h of the experiment on 10.07
RelG (0h-30h) 10.06	Relative growth (relative to no ATc condition) calculated for the first 30h of the experiment on 10.06
RelG (0h-30h) 10.18	Relative growth (relative to no ATc condition) calculated for the first 30h of the experiment on 10.18
Mean RelG (0h-30h)	Relative growth (relative to no ATc condition) calculated for the first 30h of the experiment - averaged across 3 biological replicates
SD RelG (0h-30h)	Standard Deviation of mean relative growth (relative to no ATc condition) calculated for the first 30h of the experiment
RelG (45h-55h) 10.07	Relative growth (relative to no ATc condition) calculated between 45h and 55h of the experiment on 10.07
RelG (45h-55h) 10.06	Relative growth (relative to no ATc condition) calculated between 45h and 55h of the experiment on 10.06
RelG (45h-55h) 10.18	Relative growth (relative to no ATc condition) calculated between 45h and 55h of the experiment on 10.18
Mean RelG (45h-55h)	Relative growth (relative to no ATc condition) calculated between 45h and 55h of the experiment - averaged across 3 biological replicates
SD RelG (45h-55h)	Standard Deviation of mean relative growth (relative to no ATc condition) calculated between 45h and 55h of the experiment

## Sheet: Raw OD readings
Cycle	Time (hours)	STRAIN	RUN DATE	no ATc (rep1)	no ATc (rep2)	no ATc (rep3)	no ATc (rep4)	no ATc (rep5)	no ATc (rep6)	plus ATc (rep1)	plus ATc (rep2)	plus ATc (rep3)	plus ATc (rep4)	plus ATc (rep5)	plus ATc (rep6)
1	0.25	gRNA-ctrl7	2016-10-06	0.0972	0.0954	0.0953	0.095	0.0972	0.0949	0.0955	0.0936	0.0961	0.0944	0.0945	0.0963
2	0.5	gRNA-ctrl7	2016-10-06	0.0992	0.0974	0.098	0.0968	0.0988	0.0974	0.097	0.0954	0.098	0.0964	0.0959	0.0987
3	0.75	gRNA-ctrl7	2016-10-06	0.0985	0.097	0.0979	0.0971	0.0981	0.097	0.0965	0.0951	0.0983	0.0965	0.0962	0.0979
4	1	gRNA-ctrl7	2016-10-06	0.0994	0.0973	0.0981	0.0972	0.0988	0.0976	0.0973	0.0959	0.0981	0.0968	0.097	0.0985
5	1.25	gRNA-ctrl7	2016-10-06	0.1	0.1002	0.0996	0.0985	0.1003	0.0986	0.0987	0.0965	0.099	0.0972	0.0968	0.099
6	1.5	gRNA-ctrl7	2016-10-06	0.099	0.0985	0.0986	0.0977	0.0987	0.0987	0.0978	0.0957	0.0988	0.097	0.097	0.0992
7	1.75	gRNA-ctrl7	2016-10-06	0.1006	0.0986	0.1007	0.0991	0.0997	0.0995	0.0991	0.0972	0.0996	0.098	0.0979	0.0997
8	2	gRNA-ctrl7	2016-10-06	0.1007	0.0991	0.1011	0.0997	0.1012	0.0997	0.0999	0.0979	0.1011	0.0989	0.0991	0.1011
9	2.25	gRNA-ctrl7	2016-10-06	0.1002	0.0986	0.0999	0.099	0.1012	0.0992	0.0993	0.0977	0.1004	0.0983	0.0983	0.0997
10	2.5	gRNA-ctrl7	2016-10-06	0.1019	0.1004	0.102	0.1006	0.1016	0.1006	0.0997	0.0986	0.1014	0.1	0.0996	0.101
11	2.75	gRNA-ctrl7	2016-10-06	0.1009	0.0996	0.1007	0.0998	0.1008	0.1002	0.0994	0.0979	0.1014	0.0996	0.0996	0.1006
12	3	gRNA-ctrl7	2016-10-06	0.1011	0.1007	0.1008	0.0995	0.101	0.1008	0.0994	0.1013	0.1009	0.0997	0.0993	0.1012
13	3.25	gRNA-ctrl7	2016-10-06	0.1028	0.1009	0.1025	0.1011	0.102	0.1014	0.1008	0.0996	0.1023	0.1003	0.1002	0.1022
14	3.5	gRNA-ctrl7	2016-10-06	0.1019	0.1005	0.1012	0.1005	0.1017	0.1009	0.1008	0.0994	0.1017	0.0997	0.1001	0.1006
15	3.75	gRNA-ctrl7	2016-10-06	0.1036	0.1021	0.1031	0.1016	0.1024	0.1016	0.1008	0.1009	0.1033	0.1017	0.1017	0.1025
16	4	gRNA-ctrl7	2016-10-06	0.1034	0.1017	0.1036	0.1023	0.1031	0.1023	0.1013	0.1	0.1028	0.1019	0.1012	0.103
17	4.25	gRNA-ctrl7	2016-10-06	0.1049	0.1031	0.105	0.1032	0.1038	0.1037	0.1023	0.101	0.1048	0.1024	0.1019	0.1036
18	4.5	gRNA-ctrl7	2016-10-06	0.1058	0.1042	0.1055	0.1036	0.1054	0.1048	0.1035	0.1025	0.1059	0.1039	0.1036	0.1042
19	4.75	gRNA-ctrl7	2016-10-06	0.1059	0.104	0.1061	0.1038	0.1045	0.1043	0.1028	0.103	0.1052	0.1035	0.1029	0.1044
20	5	gRNA-ctrl7	2016-10-06	0.1068	0.1052	0.1072	0.1049	0.1057	0.1054	0.104	0.1038	0.1071	0.1042	0.104	0.106
21	5.25	gRNA-ctrl7	2016-10-06	0.1073	0.1064	0.1067	0.106	0.1068	0.1065	0.1059	0.1043	0.1072	0.1056	0.1052	0.1052
22	5.5	gRNA-ctrl7	2016-10-06	0.1065	0.1048	0.1062	0.1046	0.1053	0.1047	0.1036	0.1023	0.1064	0.1047	0.1042	0.1047
23	5.75	gRNA-ctrl7	2016-10-06	0.1088	0.107	0.1094	0.1079	0.1085	0.1073	0.1064	0.1056	0.1084	0.1059	0.1061	0.1082
24	6	gRNA-ctrl7	2016-10-06	0.1103	0.1083	0.1105	0.1077	0.1083	0.108	0.1066	0.1052	0.109	0.1072	0.1073	0.1086
25	6.25	gRNA-ctrl7	2016-10-06	0.1087	0.1078	0.1098	0.1082	0.1075	0.1071	0.106	0.1052	0.1091	0.1064	0.1067	0.1078
26	6.5	gRNA-ctrl7	2016-10-06	0.1111	0.1095	0.1112	0.1079	0.1097	0.1087	0.1073	0.1063	0.1103	0.1076	0.1078	0.1091
27	6.75	gRNA-ctrl7	2016-10-06	0.113	0.1113	0.1143	0.1107	0.1117	0.1117	0.1099	0.1088	0.113	0.1095	0.1099	0.1108
28	7	gRNA-ctrl7	2016-10-06	0.1132	0.1106	0.1136	0.1109	0.1121	0.1117	0.11	0.1087	0.1127	0.1102	0.1107	0.1112
29	7.25	gRNA-ctrl7	2016-10-06	0.1146	0.1124	0.1141	0.1113	0.1122	0.1122	0.1101	0.1091	0.1141	0.1106	0.1112	0.1128
30	7.5	gRNA-ctrl7	2016-10-06	0.115	0.1132	0.1153	0.113	0.1134	0.1133	0.1119	0.1111	0.1144	0.1123	0.1122	0.1131
31	7.75	gRNA-ctrl7	2016-10-06	0.1161	0.1137	0.117	0.1139	0.1145	0.1147	0.1132	0.1123	0.1169	0.1136	0.1144	0.1149
32	8	gRNA-ctrl7	2016-10-06	0.1172	0.1162	0.1178	0.1149	0.1158	0.1156	0.114	0.1117	0.1169	0.1142	0.1149	0.1155
33	8.25	gRNA-ctrl7	2016-10-06	0.1189	0.1173	0.1206	0.1171	0.1179	0.1188	0.1174	0.116	0.1208	0.1167	0.1171	0.1165
34	8.5	gRNA-ctrl7	2016-10-06	0.1191	0.1173	0.1198	0.1172	0.1172	0.1167	0.1153	0.1141	0.1187	0.1157	0.1164	0.1176
35	8.75	gRNA-ctrl7	2016-10-06	0.1215	0.1181	0.121	0.1183	0.1188	0.1194	0.1172	0.116	0.1201	0.1175	0.1179	0.1174
36	9	gRNA-ctrl7	2016-10-06	0.1225	0.1199	0.1225	0.1197	0.12	0.1209	0.118	0.1187	0.1223	0.1188	0.1195	0.1204
37	9.25	gRNA-ctrl7	2016-10-06	0.1246	0.1219	0.1248	0.122	0.1228	0.1217	0.1203	0.1177	0.1226	0.1201	0.1199	0.122
38	9.5	gRNA-ctrl7	2016-10-06	0.1264	0.1242	0.1279	0.1236	0.1249	0.1234	0.1214	0.1209	0.1265	0.1207	0.1222	0.1229
39	9.75	gRNA-ctrl7	2016-10-06	0.1293	0.1257	0.129	0.1263	0.1252	0.1258	0.1226	0.1218	0.127	0.1234	0.1237	0.1244
40	10	gRNA-ctrl7	2016-10-06	0.1282	0.1267	0.1284	0.1254	0.1259	0.126	0.1229	0.1214	0.1271	0.1234	0.1246	0.1255
41	10.25	gRNA-ctrl7	2016-10-06	0.1315	0.1288	0.1326	0.1283	0.1274	0.1285	0.1258	0.1237	0.1314	0.1258	0.1264	0.1272
42	10.5	gRNA-ctrl7	2016-10-06	0.1326	0.1296	0.1341	0.1296	0.1287	0.1292	0.1282	0.1255	0.1316	0.1267	0.1279	0.1279
43	10.75	gRNA-ctrl7	2016-10-06	0.134	0.1322	0.1369	0.131	0.1311	0.132	0.1299	0.1279	0.1349	0.129	0.1295	0.1298
44	11	gRNA-ctrl7	2016-10-06	0.1373	0.1329	0.1368	0.1325	0.133	0.1342	0.1315	0.1309	0.137	0.1317	0.1333	0.1308
45	11.25	gRNA-ctrl7	2016-10-06	0.1407	0.1367	0.1418	0.1354	0.1357	0.136	0.1319	0.1305	0.1387	0.1318	0.1328	0.1344
46	11.5	gRNA-ctrl7	2016-10-06	0.1409	0.1382	0.1419	0.1365	0.138	0.1385	0.1351	0.1355	0.1426	0.1351	0.1363	0.1363
47	11.75	gRNA-ctrl7	2016-10-06	0.1426	0.1387	0.1436	0.1369	0.1376	0.139	0.1344	0.1332	0.1417	0.1351	0.1348	0.1365
48	12	gRNA-ctrl7	2016-10-06	0.1447	0.1428	0.1465	0.1406	0.1395	0.1404	0.136	0.1353	0.1424	0.1374	0.1384	0.1393
49	12.25	gRNA-ctrl7	2016-10-06	0.1452	0.1421	0.1459	0.1408	0.141	0.1418	0.1382	0.1378	0.1432	0.1387	0.139	0.1399
50	12.5	gRNA-ctrl7	2016-10-06	0.1481	0.1449	0.1483	0.1436	0.1435	0.1427	0.1405	0.1399	0.1465	0.1402	0.1407	0.1428
51	12.75	gRNA-ctrl7	2016-10-06	0.1519	0.1477	0.153	0.1456	0.1461	0.1477	0.1422	0.142	0.1492	0.1441	0.1451	0.145
52	13	gRNA-ctrl7	2016-10-06	0.1525	0.1486	0.1539	0.1483	0.1474	0.1493	0.1448	0.1442	0.1513	0.1471	0.1472	0.1449
53	13.25	gRNA-ctrl7	2016-10-06	0.1597	0.1561	0.1621	0.1553	0.1557	0.1557	0.152	0.15	0.1584	0.1525	0.154	0.1519
54	13.5	gRNA-ctrl7	2016-10-06	0.1601	0.1566	0.1626	0.1553	0.1544	0.1562	0.149	0.1483	0.1582	0.1501	0.1506	0.153
55	13.75	gRNA-ctrl7	2016-10-06	0.1635	0.1582	0.1639	0.157	0.1562	0.1583	0.1519	0.1519	0.1615	0.1531	0.1532	0.1567
56	14	gRNA-ctrl7	2016-10-06	0.1678	0.1637	0.17	0.1634	0.1625	0.1635	0.1589	0.158	0.1678	0.1597	0.1626	0.1589
57	14.25	gRNA-ctrl7	2016-10-06	0.1694	0.1646	0.1726	0.1629	0.1622	0.1649	0.1599	0.1609	0.1708	0.1609	0.1636	0.1601
58	14.5	gRNA-ctrl7	2016-10-06	0.1764	0.1717	0.1783	0.1701	0.1705	0.1712	0.1652	0.1643	0.1738	0.1643	0.1656	0.1659
59	14.75	gRNA-ctrl7	2016-10-06	0.1776	0.1709	0.1769	0.1694	0.1686	0.1682	0.1621	0.1627	0.1719	0.1636	0.1651	0.1655
60	15	gRNA-ctrl7	2016-10-06	0.1797	0.1743	0.1809	0.1738	0.1737	0.1751	0.17	0.1713	0.1806	0.1714	0.1737	0.1679
61	15.25	gRNA-ctrl7	2016-10-06	0.1859	0.1802	0.1887	0.1799	0.18	0.1803	0.1745	0.173	0.1844	0.1733	0.1754	0.1745
62	15.5	gRNA-ctrl7	2016-10-06	0.1877	0.1816	0.1884	0.1814	0.1804	0.1825	0.1744	0.1748	0.1863	0.1769	0.1786	0.1764
63	15.75	gRNA-ctrl7	2016-10-06	0.1939	0.1855	0.1943	0.1848	0.1848	0.1843	0.1768	0.1776	0.1902	0.1815	0.1825	0.1826
64	16	gRNA-ctrl7	2016-10-06	0.1932	0.1882	0.1957	0.1875	0.1866	0.1878	0.1809	0.1814	0.1913	0.1811	0.1836	0.1823
65	16.25	gRNA-ctrl7	2016-10-06	0.1991	0.1921	0.1985	0.1898	0.1908	0.1925	0.1827	0.1856	0.1968	0.1873	0.1901	0.1876
66	16.5	gRNA-ctrl7	2016-10-06	0.2053	0.1972	0.2071	0.1964	0.1976	0.1979	0.1882	0.189	0.2014	0.1897	0.1905	0.1917
67	16.75	gRNA-ctrl7	2016-10-06	0.2083	0.1982	0.2065	0.1998	0.1983	0.1988	0.1925	0.1932	0.2039	0.1947	0.1947	0.1925
68	17	gRNA-ctrl7	2016-10-06	0.2151	0.2055	0.2165	0.2083	0.2079	0.2066	0.197	0.2007	0.2118	0.2009	0.2021	0.1986
69	17.25	gRNA-ctrl7	2016-10-06	0.2209	0.213	0.2194	0.2107	0.2095	0.2095	0.2026	0.2021	0.2168	0.2062	0.2064	0.2045
70	17.5	gRNA-ctrl7	2016-10-06	0.2271	0.22	0.2302	0.2203	0.2203	0.2225	0.2105	0.2138	0.2258	0.2144	0.2151	0.2092
71	17.75	gRNA-ctrl7	2016-10-06	0.2265	0.2183	0.2244	0.2148	0.2169	0.2145	0.2052	0.2081	0.2202	0.2091	0.2088	0.2126
72	18	gRNA-ctrl7	2016-10-06	0.2379	0.2274	0.2358	0.2284	0.2264	0.2294	0.2173	0.2185	0.2347	0.2217	0.2217	0.2184
73	18.25	gRNA-ctrl7	2016-10-06	0.2385	0.2271	0.2387	0.2286	0.2287	0.2273	0.22	0.2235	0.2368	0.2239	0.2248	0.2202
74	18.5	gRNA-ctrl7	2016-10-06	0.2517	0.2388	0.2484	0.2364	0.2369	0.2365	0.2261	0.2287	0.2403	0.2294	0.2301	0.2293
75	18.75	gRNA-ctrl7	2016-10-06	0.2582	0.2467	0.2583	0.2488	0.2461	0.2482	0.2371	0.2401	0.2546	0.2393	0.2421	0.2361
76	19	gRNA-ctrl7	2016-10-06	0.2585	0.2457	0.2558	0.248	0.2454	0.2439	0.234	0.2391	0.2525	0.2414	0.2414	0.2387
77	19.25	gRNA-ctrl7	2016-10-06	0.2717	0.2585	0.2691	0.2605	0.261	0.2599	0.248	0.2526	0.2703	0.2544	0.2535	0.245
78	19.5	gRNA-ctrl7	2016-10-06	0.2772	0.2627	0.271	0.2623	0.2591	0.2595	0.2462	0.2535	0.2709	0.2555	0.2567	0.2508
79	19.75	gRNA-ctrl7	2016-10-06	0.2884	0.2716	0.2816	0.2722	0.2717	0.2707	0.2567	0.2609	0.2801	0.2635	0.265	0.2614
80	20	gRNA-ctrl7	2016-10-06	0.2965	0.2807	0.2925	0.2827	0.2793	0.2821	0.2656	0.274	0.2893	0.2739	0.2758	0.2689
81	20.25	gRNA-ctrl7	2016-10-06	0.3013	0.2856	0.2957	0.2898	0.2881	0.2873	0.2751	0.2829	0.2988	0.2821	0.2824	0.2716
82	20.5	gRNA-ctrl7	2016-10-06	0.3132	0.2975	0.3057	0.3016	0.2965	0.2947	0.2776	0.2877	0.3011	0.2849	0.2869	0.2814
83	20.75	gRNA-ctrl7	2016-10-06	0.3271	0.3056	0.3193	0.309	0.3085	0.3033	0.2893	0.2984	0.3162	0.2982	0.2969	0.2957
84	21	gRNA-ctrl7	2016-10-06	0.331	0.3132	0.324	0.3124	0.3109	0.3082	0.2946	0.3085	0.3228	0.3073	0.3048	0.2964
85	21.25	gRNA-ctrl7	2016-10-06	0.347	0.3268	0.3408	0.3305	0.3281	0.3234	0.3089	0.3223	0.3412	0.3199	0.3182	0.3116
86	21.5	gRNA-ctrl7	2016-10-06	0.3461	0.3269	0.3355	0.3267	0.3277	0.3273	0.3126	0.3264	0.3376	0.3256	0.3225	0.31
87	21.75	gRNA-ctrl7	2016-10-06	0.3664	0.3426	0.3552	0.3458	0.3466	0.3443	0.3295	0.3428	0.3601	0.3389	0.3401	0.3289
88	22	gRNA-ctrl7	2016-10-06	0.3677	0.3449	0.3592	0.3505	0.3501	0.3454	0.3262	0.341	0.3547	0.3365	0.3384	0.3235
89	22.25	gRNA-ctrl7	2016-10-06	0.3849	0.3592	0.3694	0.3627	0.3566	0.3552	0.3384	0.3534	0.3702	0.3532	0.354	0.3456
90	22.5	gRNA-ctrl7	2016-10-06	0.4	0.3756	0.3866	0.3788	0.3737	0.3732	0.3539	0.3734	0.3864	0.369	0.3684	0.3588
91	22.75	gRNA-ctrl7	2016-10-06	0.4047	0.3756	0.3896	0.3819	0.3781	0.3732	0.3536	0.3761	0.3912	0.3693	0.3705	0.3586
92	23	gRNA-ctrl7	2016-10-06	0.4182	0.3895	0.4034	0.3936	0.3937	0.3874	0.368	0.3897	0.4034	0.3867	0.3865	0.3745
93	23.25	gRNA-ctrl7	2016-10-06	0.4283	0.4009	0.4148	0.4107	0.4076	0.4001	0.3793	0.4099	0.418	0.4017	0.3966	0.3771
94	23.5	gRNA-ctrl7	2016-10-06	0.447	0.4149	0.4273	0.4198	0.4184	0.4106	0.3917	0.4132	0.4272	0.4108	0.4101	0.3965
95	23.75	gRNA-ctrl7	2016-10-06	0.4579	0.4268	0.4414	0.4323	0.432	0.4237	0.4021	0.4312	0.4422	0.4215	0.4193	0.4039
96	24	gRNA-ctrl7	2016-10-06	0.4804	0.4423	0.4516	0.4476	0.4453	0.4367	0.4172	0.4427	0.454	0.4382	0.4357	0.4175
97	24.25	gRNA-ctrl7	2016-10-06	0.4889	0.4504	0.46	0.4571	0.4596	0.445	0.4252	0.461	0.4675	0.451	0.4458	0.4232
98	24.5	gRNA-ctrl7	2016-10-06	0.5055	0.4703	0.4833	0.4778	0.4754	0.4616	0.4396	0.4698	0.4835	0.463	0.4581	0.4461
99	24.75	gRNA-ctrl7	2016-10-06	0.5309	0.4927	0.5012	0.4976	0.4904	0.4833	0.4605	0.4942	0.5067	0.4821	0.4762	0.4648
100	25	gRNA-ctrl7	2016-10-06	0.5297	0.4911	0.502	0.5042	0.5018	0.4862	0.463	0.5016	0.5057	0.4892	0.4816	0.4629
101	25.25	gRNA-ctrl7	2016-10-06	0.5584	0.5128	0.5277	0.5279	0.5246	0.5106	0.4907	0.5219	0.5331	0.5121	0.5067	0.4905
102	25.5	gRNA-ctrl7	2016-10-06	0.5669	0.5221	0.54	0.5362	0.5345	0.5168	0.4973	0.5364	0.5442	0.5184	0.5149	0.4947
103	25.75	gRNA-ctrl7	2016-10-06	0.5807	0.5379	0.5495	0.5524	0.5505	0.5341	0.5169	0.5583	0.5586	0.5424	0.5348	0.5061
104	26	gRNA-ctrl7	2016-10-06	0.608	0.5605	0.5709	0.5661	0.5667	0.5508	0.5304	0.5671	0.5751	0.5537	0.5458	0.5281
105	26.25	gRNA-ctrl7	2016-10-06	0.6251	0.5768	0.589	0.5905	0.5886	0.5709	0.5444	0.5889	0.5976	0.5741	0.5686	0.5422
106	26.5	gRNA-ctrl7	2016-10-06	0.6442	0.5963	0.5996	0.6098	0.6	0.5813	0.5596	0.6053	0.6108	0.5866	0.5851	0.5564
107	26.75	gRNA-ctrl7	2016-10-06	0.6573	0.6045	0.6155	0.6182	0.6128	0.5976	0.5685	0.6152	0.6295	0.6036	0.5939	0.566
108	27	gRNA-ctrl7	2016-10-06	0.6766	0.6252	0.6326	0.6336	0.6325	0.6123	0.5877	0.6373	0.6437	0.6212	0.6152	0.5903
109	27.25	gRNA-ctrl7	2016-10-06	0.6911	0.6379	0.6495	0.6552	0.6466	0.6275	0.607	0.6596	0.6644	0.6385	0.6332	0.6011
110	27.5	gRNA-ctrl7	2016-10-06	0.7073	0.6562	0.6652	0.6733	0.6701	0.6458	0.6224	0.6744	0.6788	0.6526	0.6518	0.6204
111	27.75	gRNA-ctrl7	2016-10-06	0.7355	0.6781	0.6897	0.7005	0.6914	0.6705	0.6416	0.6881	0.6975	0.672	0.669	0.6393
112	28	gRNA-ctrl7	2016-10-06	0.7352	0.6781	0.6907	0.7032	0.6992	0.6699	0.648	0.7104	0.7104	0.6813	0.6792	0.6459
113	28.25	gRNA-ctrl7	2016-10-06	0.7721	0.7144	0.7244	0.7312	0.7282	0.7014	0.6737	0.7254	0.7267	0.7079	0.6984	0.6749
114	28.5	gRNA-ctrl7	2016-10-06	0.7781	0.7208	0.7313	0.739	0.7416	0.7146	0.6867	0.7494	0.748	0.7228	0.7135	0.6804
115	28.75	gRNA-ctrl7	2016-10-06	0.7946	0.7386	0.7481	0.7614	0.7583	0.7318	0.699	0.7591	0.7541	0.7301	0.7245	0.6966
116	29	gRNA-ctrl7	2016-10-06	0.8286	0.7655	0.7735	0.7818	0.7805	0.7555	0.7305	0.7924	0.7922	0.7689	0.7628	0.7228
117	29.25	gRNA-ctrl7	2016-10-06	0.8398	0.7813	0.7848	0.7961	0.7962	0.7719	0.7434	0.8038	0.7997	0.7778	0.7764	0.744
118	29.5	gRNA-ctrl7	2016-10-06	0.8488	0.7884	0.7899	0.8053	0.8031	0.7695	0.7478	0.817	0.8117	0.7863	0.7793	0.7399
119	29.75	gRNA-ctrl7	2016-10-06	0.8845	0.8174	0.8216	0.8331	0.8321	0.8025	0.776	0.8354	0.8346	0.8127	0.8102	0.7739
120	30	gRNA-ctrl7	2016-10-06	0.8905	0.8301	0.8348	0.8532	0.8492	0.8223	0.7895	0.8553	0.8483	0.8289	0.8207	0.7877
121	30.25	gRNA-ctrl7	2016-10-06	0.9135	0.8505	0.8537	0.869	0.8611	0.8336	0.8041	0.8686	0.8638	0.8444	0.8368	0.8062
122	30.5	gRNA-ctrl7	2016-10-06	0.934	0.8735	0.8755	0.8975	0.889	0.8608	0.8309	0.8957	0.891	0.8667	0.8646	0.822
123	30.75	gRNA-ctrl7	2016-10-06	0.937	0.8743	0.8766	0.8995	0.8949	0.8618	0.8376	0.902	0.8946	0.8785	0.871	0.8287
124	31	gRNA-ctrl7	2016-10-06	0.9692	0.907	0.9099	0.9319	0.9252	0.8943	0.8702	0.9333	0.9323	0.9122	0.9015	0.8607
125	31.25	gRNA-ctrl7	2016-10-06	0.9724	0.9131	0.9125	0.9254	0.9247	0.8952	0.8723	0.9297	0.9279	0.9113	0.9029	0.864
126	31.5	gRNA-ctrl7	2016-10-06	0.9958	0.9346	0.9321	0.9501	0.9425	0.9134	0.8853	0.9479	0.9451	0.9301	0.9214	0.881
127	31.75	gRNA-ctrl7	2016-10-06	1.0254	0.9622	0.9598	0.983	0.9743	0.9423	0.92	0.9865	0.9795	0.9625	0.9546	0.9104
128	32	gRNA-ctrl7	2016-10-06	1.0289	0.9704	0.9699	0.9838	0.9831	0.9486	0.923	0.9769	0.9809	0.9618	0.955	0.9181
129	32.25	gRNA-ctrl7	2016-10-06	1.0537	0.9926	0.9921	1.0061	0.9993	0.9685	0.9421	0.9934	0.9949	0.9772	0.973	0.9354
130	32.5	gRNA-ctrl7	2016-10-06	1.0684	1.0124	1.0116	1.0288	1.0265	0.9944	0.9701	1.0304	1.0285	1.0095	1.0034	0.9578
131	32.75	gRNA-ctrl7	2016-10-06	1.0735	1.0174	1.0261	1.0354	1.0352	1.0054	0.9779	1.0217	1.0283	1.0058	1.0019	0.967
132	33	gRNA-ctrl7	2016-10-06	1.1035	1.0443	1.0442	1.0578	1.0543	1.0263	1.0053	1.0609	1.0582	1.0409	1.0354	0.9952
133	33.25	gRNA-ctrl7	2016-10-06	1.0965	1.0459	1.0512	1.0634	1.063	1.0379	1.0148	1.0593	1.0606	1.0407	1.0354	0.9995
134	33.5	gRNA-ctrl7	2016-10-06	1.1263	1.0719	1.0765	1.0864	1.0866	1.0611	1.0381	1.079	1.0926	1.072	1.0661	1.0293
135	33.75	gRNA-ctrl7	2016-10-06	1.1328	1.0804	1.0856	1.0973	1.0957	1.0678	1.0441	1.0888	1.0919	1.0727	1.0703	1.0349
136	34	gRNA-ctrl7	2016-10-06	1.1449	1.0956	1.1017	1.1099	1.1016	1.0758	1.0568	1.0976	1.1049	1.0791	1.0792	1.045
137	34.25	gRNA-ctrl7	2016-10-06	1.1688	1.1241	1.1224	1.1304	1.1299	1.1061	1.0831	1.1232	1.1304	1.1112	1.1068	1.0742
138	34.5	gRNA-ctrl7	2016-10-06	1.1681	1.1262	1.1283	1.1386	1.1323	1.1097	1.0861	1.1237	1.1315	1.1134	1.1071	1.0727
139	34.75	gRNA-ctrl7	2016-10-06	1.1758	1.1331	1.1365	1.1475	1.1434	1.1181	1.0999	1.1382	1.145	1.1221	1.1191	1.0837
140	35	gRNA-ctrl7	2016-10-06	1.2012	1.1643	1.168	1.1767	1.1712	1.1458	1.1247	1.1598	1.1696	1.1491	1.1462	1.1146
141	35.25	gRNA-ctrl7	2016-10-06	1.1954	1.1575	1.1635	1.1758	1.1661	1.1428	1.1255	1.1514	1.1691	1.1491	1.1444	1.1161
142	35.5	gRNA-ctrl7	2016-10-06	1.2219	1.1843	1.1897	1.1968	1.1839	1.1691	1.1486	1.1774	1.1879	1.1681	1.1678	1.1385
143	35.75	gRNA-ctrl7	2016-10-06	1.2167	1.1822	1.1847	1.1884	1.1777	1.1628	1.1454	1.1747	1.1896	1.1644	1.1632	1.1399
144	36	gRNA-ctrl7	2016-10-06	1.2375	1.2015	1.2049	1.2099	1.2021	1.1806	1.158	1.1867	1.2034	1.1823	1.1791	1.1598
145	36.25	gRNA-ctrl7	2016-10-06	1.2378	1.2012	1.2073	1.2079	1.2013	1.1828	1.1626	1.1855	1.2052	1.1863	1.1849	1.1602
146	36.5	gRNA-ctrl7	2016-10-06	1.2451	1.2154	1.2219	1.219	1.2153	1.1988	1.1821	1.1991	1.2161	1.1965	1.1921	1.1781
147	36.75	gRNA-ctrl7	2016-10-06	1.2599	1.2295	1.2398	1.2432	1.2339	1.216	1.1944	1.218	1.232	1.2101	1.212	1.1935
148	37	gRNA-ctrl7	2016-10-06	1.2587	1.2264	1.2353	1.2322	1.2273	1.2102	1.1939	1.2141	1.2381	1.2174	1.2166	1.1931
149	37.25	gRNA-ctrl7	2016-10-06	1.279	1.2497	1.2603	1.2587	1.2565	1.2401	1.2238	1.2478	1.2635	1.2404	1.2391	1.2176
150	37.5	gRNA-ctrl7	2016-10-06	1.2778	1.2521	1.2592	1.259	1.2508	1.2367	1.2184	1.2377	1.2542	1.2329	1.2305	1.2184
151	37.75	gRNA-ctrl7	2016-10-06	1.2978	1.2711	1.2832	1.2792	1.2762	1.2642	1.2426	1.2591	1.2803	1.2567	1.2543	1.243
152	38	gRNA-ctrl7	2016-10-06	1.292	1.268	1.2802	1.2742	1.2655	1.2554	1.2316	1.2465	1.2707	1.2477	1.2454	1.2327
153	38.25	gRNA-ctrl7	2016-10-06	1.3049	1.2818	1.2962	1.2865	1.2768	1.2674	1.246	1.2547	1.2871	1.2628	1.2602	1.2518
154	38.5	gRNA-ctrl7	2016-10-06	1.2996	1.2796	1.2912	1.2861	1.2809	1.2672	1.2465	1.2565	1.2864	1.2647	1.2635	1.2524
155	38.75	gRNA-ctrl7	2016-10-06	1.3143	1.2884	1.3001	1.2934	1.2887	1.2767	1.2624	1.2696	1.2957	1.274	1.2741	1.2632
156	39	gRNA-ctrl7	2016-10-06	1.332	1.3076	1.3252	1.3144	1.3065	1.2937	1.2747	1.2878	1.3118	1.2926	1.2913	1.2844
157	39.25	gRNA-ctrl7	2016-10-06	1.3228	1.3038	1.3164	1.3084	1.3002	1.2896	1.271	1.2864	1.3053	1.2838	1.2837	1.2716
158	39.5	gRNA-ctrl7	2016-10-06	1.3445	1.3236	1.342	1.3291	1.3234	1.3115	1.2918	1.2994	1.3289	1.3067	1.3039	1.3001
159	39.75	gRNA-ctrl7	2016-10-06	1.3351	1.3136	1.3273	1.3168	1.3093	1.299	1.2754	1.2847	1.3116	1.2901	1.2893	1.2898
160	40	gRNA-ctrl7	2016-10-06	1.3384	1.3199	1.3313	1.3238	1.3187	1.3075	1.291	1.2989	1.3233	1.2959	1.2957	1.2979
161	40.25	gRNA-ctrl7	2016-10-06	1.3444	1.3233	1.3405	1.3274	1.3213	1.3162	1.2979	1.3021	1.3385	1.3136	1.3144	1.3117
162	40.5	gRNA-ctrl7	2016-10-06	1.3475	1.3304	1.3472	1.3324	1.3292	1.3191	1.3011	1.3024	1.3353	1.3079	1.3122	1.3069
163	40.75	gRNA-ctrl7	2016-10-06	1.361	1.3432	1.3641	1.3484	1.3447	1.3402	1.3233	1.3233	1.3535	1.3311	1.3316	1.328
164	41	gRNA-ctrl7	2016-10-06	1.359	1.3418	1.3595	1.345	1.3388	1.3327	1.3124	1.316	1.3452	1.32	1.32	1.3191
165	41.25	gRNA-ctrl7	2016-10-06	1.3675	1.3502	1.3685	1.3558	1.3512	1.3483	1.329	1.3372	1.3636	1.3373	1.3368	1.3308
166	41.5	gRNA-ctrl7	2016-10-06	1.3601	1.348	1.3651	1.352	1.3425	1.3422	1.3253	1.3227	1.3555	1.3304	1.3325	1.33
167	41.75	gRNA-ctrl7	2016-10-06	1.3671	1.3536	1.3728	1.355	1.3488	1.3444	1.3252	1.3213	1.3578	1.3354	1.3388	1.3397
168	42	gRNA-ctrl7	2016-10-06	1.3816	1.3643	1.3856	1.3666	1.3624	1.3613	1.3424	1.3476	1.378	1.35	1.3542	1.3498
169	42.25	gRNA-ctrl7	2016-10-06	1.3813	1.367	1.3852	1.3646	1.3592	1.3579	1.3403	1.3355	1.3724	1.3473	1.3458	1.3544
170	42.5	gRNA-ctrl7	2016-10-06	1.3927	1.3779	1.3977	1.3769	1.3706	1.3688	1.3502	1.3533	1.3827	1.3572	1.3621	1.3637
171	42.75	gRNA-ctrl7	2016-10-06	1.3883	1.378	1.3917	1.3735	1.3624	1.3624	1.343	1.3472	1.3799	1.3528	1.356	1.3551
172	43	gRNA-ctrl7	2016-10-06	1.3973	1.3831	1.401	1.3822	1.3753	1.3721	1.3544	1.3583	1.3874	1.3617	1.3667	1.3631
173	43.25	gRNA-ctrl7	2016-10-06	1.3905	1.3819	1.4043	1.3846	1.378	1.3811	1.3596	1.355	1.3934	1.3696	1.3703	1.3687
174	43.5	gRNA-ctrl7	2016-10-06	1.3936	1.3844	1.4042	1.3828	1.3747	1.3726	1.352	1.3519	1.3865	1.3566	1.3595	1.3616
175	43.75	gRNA-ctrl7	2016-10-06	1.4091	1.3964	1.4164	1.3979	1.3911	1.3921	1.3773	1.3651	1.4058	1.379	1.3842	1.3864
176	44	gRNA-ctrl7	2016-10-06	1.3942	1.386	1.4082	1.3853	1.3781	1.3809	1.3615	1.3484	1.3944	1.3673	1.3713	1.3738
177	44.25	gRNA-ctrl7	2016-10-06	1.4033	1.3943	1.4171	1.3939	1.3884	1.3917	1.3727	1.3615	1.4076	1.3789	1.3845	1.3839
178	44.5	gRNA-ctrl7	2016-10-06	1.4071	1.4005	1.424	1.3981	1.3933	1.3998	1.3754	1.3587	1.4069	1.3796	1.3834	1.3882
179	44.75	gRNA-ctrl7	2016-10-06	1.4039	1.395	1.4204	1.3982	1.3926	1.3984	1.3785	1.363	1.4089	1.3799	1.3853	1.3902
180	45	gRNA-ctrl7	2016-10-06	1.4276	1.4246	1.4374	1.4156	1.4071	1.4092	1.3934	1.3855	1.4234	1.3998	1.4043	1.4046
181	45.25	gRNA-ctrl7	2016-10-06	1.4214	1.4125	1.4336	1.4087	1.403	1.4069	1.389	1.3749	1.4221	1.3931	1.4005	1.4084
182	45.5	gRNA-ctrl7	2016-10-06	1.4309	1.4245	1.4421	1.4189	1.4045	1.4097	1.3898	1.3717	1.4185	1.3927	1.397	1.3997
183	45.75	gRNA-ctrl7	2016-10-06	1.431	1.4267	1.4482	1.4228	1.4162	1.4228	1.4018	1.382	1.43	1.4003	1.4065	1.418
184	46	gRNA-ctrl7	2016-10-06	1.4173	1.4134	1.4362	1.4099	1.4061	1.4118	1.395	1.3751	1.421	1.391	1.3923	1.401
185	46.25	gRNA-ctrl7	2016-10-06	1.4138	1.4189	1.4417	1.4128	1.4087	1.4148	1.3984	1.3795	1.4279	1.3992	1.4029	1.4061
186	46.5	gRNA-ctrl7	2016-10-06	1.4343	1.4336	1.4561	1.4295	1.4219	1.4263	1.409	1.3804	1.4403	1.4101	1.4191	1.4227
187	46.75	gRNA-ctrl7	2016-10-06	1.4158	1.4183	1.4441	1.4177	1.4137	1.418	1.402	1.3681	1.422	1.3951	1.3972	1.4064
188	47	gRNA-ctrl7	2016-10-06	1.4328	1.4369	1.4615	1.4298	1.4246	1.4293	1.4146	1.3901	1.4443	1.4113	1.418	1.4229
189	47.25	gRNA-ctrl7	2016-10-06	1.4282	1.4326	1.4553	1.4268	1.4206	1.4287	1.41	1.3825	1.4418	1.4118	1.4167	1.4284
190	47.5	gRNA-ctrl7	2016-10-06	1.4301	1.4339	1.4572	1.428	1.4192	1.4269	1.4046	1.3773	1.4378	1.4056	1.4128	1.4218
191	47.75	gRNA-ctrl7	2016-10-06	1.4384	1.447	1.4695	1.4419	1.432	1.4378	1.4231	1.3944	1.4524	1.4197	1.4293	1.4381
192	48	gRNA-ctrl7	2016-10-06	1.4283	1.4357	1.4613	1.4343	1.4242	1.4319	1.4149	1.3908	1.4404	1.4099	1.4168	1.4229
193	48.25	gRNA-ctrl7	2016-10-06	1.4256	1.4353	1.4662	1.4319	1.4255	1.4341	1.4136	1.3805	1.4425	1.4119	1.4166	1.4295
194	48.5	gRNA-ctrl7	2016-10-06	1.4393	1.4505	1.4776	1.4458	1.4397	1.448	1.4283	1.3948	1.451	1.4248	1.4308	1.4363
195	48.75	gRNA-ctrl7	2016-10-06	1.4286	1.4377	1.4695	1.435	1.432	1.4386	1.4226	1.3823	1.4488	1.4159	1.4178	1.4355
196	49	gRNA-ctrl7	2016-10-06	1.4389	1.4471	1.4748	1.4473	1.4405	1.4457	1.4244	1.3917	1.4508	1.4214	1.4271	1.4315
197	49.25	gRNA-ctrl7	2016-10-06	1.4343	1.4488	1.4757	1.4446	1.4383	1.4497	1.4347	1.3966	1.4614	1.4317	1.4331	1.4461
198	49.5	gRNA-ctrl7	2016-10-06	1.4361	1.4517	1.4739	1.4411	1.4303	1.4381	1.4192	1.3842	1.4524	1.4149	1.427	1.4415
199	49.75	gRNA-ctrl7	2016-10-06	1.4499	1.4654	1.4899	1.4591	1.4479	1.4557	1.4343	1.3991	1.4647	1.4304	1.441	1.4507
200	50	gRNA-ctrl7	2016-10-06	1.4343	1.4483	1.4736	1.4424	1.4343	1.4467	1.4262	1.3853	1.4501	1.4186	1.426	1.4401
201	50.25	gRNA-ctrl7	2016-10-06	1.4568	1.4724	1.4959	1.4645	1.4485	1.4586	1.4416	1.4016	1.4707	1.4337	1.4474	1.4525
202	50.5	gRNA-ctrl7	2016-10-06	1.4379	1.4533	1.4823	1.4441	1.4305	1.4478	1.4272	1.3946	1.4547	1.4187	1.4297	1.439
203	50.75	gRNA-ctrl7	2016-10-06	1.4459	1.4598	1.485	1.4497	1.4378	1.4546	1.4354	1.3985	1.4635	1.4252	1.4381	1.4556
204	51	gRNA-ctrl7	2016-10-06	1.4572	1.4735	1.5007	1.4605	1.4491	1.4654	1.4456	1.3992	1.472	1.4342	1.4483	1.4639
205	51.25	gRNA-ctrl7	2016-10-06	1.4429	1.4589	1.4873	1.4447	1.4345	1.4545	1.4343	1.3942	1.471	1.4276	1.4445	1.4463
206	51.5	gRNA-ctrl7	2016-10-06	1.4429	1.4594	1.4896	1.4457	1.44	1.4581	1.4336	1.389	1.464	1.426	1.4418	1.455
207	51.75	gRNA-ctrl7	2016-10-06	1.4528	1.4797	1.5031	1.4585	1.4491	1.4698	1.4543	1.4124	1.4803	1.437	1.4514	1.4663
208	52	gRNA-ctrl7	2016-10-06	1.4413	1.4638	1.492	1.449	1.4441	1.4644	1.4419	1.39	1.4663	1.4256	1.4372	1.4542
209	52.25	gRNA-ctrl7	2016-10-06	1.4537	1.4758	1.5037	1.4555	1.4494	1.4734	1.4534	1.4032	1.4755	1.4336	1.4493	1.4658
210	52.5	gRNA-ctrl7	2016-10-06	1.4547	1.476	1.5015	1.4562	1.4428	1.4691	1.4531	1.4066	1.4767	1.4311	1.4468	1.4669
211	52.75	gRNA-ctrl7	2016-10-06	1.4422	1.4643	1.4979	1.4483	1.4385	1.4644	1.4432	1.3934	1.4747	1.4281	1.4399	1.4691
212	53	gRNA-ctrl7	2016-10-06	1.4603	1.4785	1.511	1.4631	1.4592	1.4784	1.4566	1.4056	1.4868	1.4442	1.4561	1.4747
213	53.25	gRNA-ctrl7	2016-10-06	1.4522	1.4741	1.5077	1.4553	1.4424	1.4696	1.4485	1.3981	1.4794	1.4288	1.4472	1.4701
214	53.5	gRNA-ctrl7	2016-10-06	1.4501	1.4712	1.5047	1.4571	1.4438	1.469	1.449	1.4011	1.4799	1.4338	1.4479	1.4678
215	53.75	gRNA-ctrl7	2016-10-06	1.4604	1.4842	1.5183	1.4686	1.4562	1.4802	1.4586	1.411	1.487	1.4385	1.4561	1.4813
216	54	gRNA-ctrl7	2016-10-06	1.451	1.4671	1.504	1.4539	1.4433	1.4737	1.4542	1.3974	1.4791	1.4333	1.4476	1.4722
217	54.25	gRNA-ctrl7	2016-10-06	1.4555	1.4731	1.5112	1.4641	1.4506	1.4758	1.4526	1.4046	1.4807	1.4329	1.447	1.4708
218	54.5	gRNA-ctrl7	2016-10-06	1.4667	1.4821	1.5194	1.4702	1.4621	1.4837	1.4632	1.417	1.4865	1.4444	1.4609	1.4799
219	54.75	gRNA-ctrl7	2016-10-06	1.4563	1.4717	1.5095	1.4545	1.4445	1.4756	1.4535	1.4107	1.4786	1.4343	1.4506	1.4752
220	55	gRNA-ctrl7	2016-10-06	1.4646	1.4803	1.518	1.4659	1.453	1.4861	1.466	1.42	1.486	1.4459	1.4589	1.4829
221	55.25	gRNA-ctrl7	2016-10-06	1.458	1.4782	1.5194	1.4613	1.4531	1.4814	1.4587	1.4062	1.4822	1.4393	1.4522	1.4772
222	55.5	gRNA-ctrl7	2016-10-06	1.4525	1.4726	1.5151	1.4573	1.4511	1.4809	1.4527	1.4029	1.4785	1.44	1.453	1.4772
223	55.75	gRNA-ctrl7	2016-10-06	1.469	1.485	1.5261	1.4711	1.4623	1.4922	1.4667	1.4211	1.4894	1.4512	1.464	1.4893
224	56	gRNA-ctrl7	2016-10-06	1.4585	1.4757	1.5163	1.4631	1.4526	1.4831	1.4525	1.41	1.4816	1.4377	1.4505	1.4797
225	56.25	gRNA-ctrl7	2016-10-06	1.4764	1.491	1.5345	1.4754	1.462	1.4981	1.4728	1.4223	1.494	1.4534	1.4654	1.4952
226	56.5	gRNA-ctrl7	2016-10-06	1.4625	1.4782	1.5237	1.4641	1.4541	1.4894	1.462	1.4181	1.4848	1.442	1.4577	1.4879
227	56.75	gRNA-ctrl7	2016-10-06	1.4549	1.481	1.5194	1.4647	1.4521	1.4828	1.4568	1.4086	1.4883	1.4428	1.4567	1.4899
228	57	gRNA-ctrl7	2016-10-06	1.4613	1.4786	1.528	1.4654	1.4607	1.495	1.4646	1.4113	1.485	1.4448	1.457	1.4874
229	57.25	gRNA-ctrl7	2016-10-06	1.4701	1.4847	1.5276	1.4746	1.4624	1.4936	1.4684	1.4225	1.4888	1.4483	1.4606	1.4915
230	57.5	gRNA-ctrl7	2016-10-06	1.463	1.4845	1.5246	1.4623	1.4536	1.4833	1.4564	1.4053	1.4844	1.4424	1.456	1.4858
231	57.75	gRNA-ctrl7	2016-10-06	1.4815	1.4953	1.5434	1.4837	1.4709	1.5112	1.4915	1.4216	1.4976	1.4568	1.4681	1.4997
232	58	gRNA-ctrl7	2016-10-06	1.4688	1.4859	1.5216	1.4744	1.4643	1.4873	1.4768	1.4094	1.4855	1.4409	1.4527	1.4884
233	58.25	gRNA-ctrl7	2016-10-06	1.4778	1.503	1.5356	1.4814	1.4682	1.493	1.486	1.4145	1.4888	1.4426	1.4589	1.4958
234	58.5	gRNA-ctrl7	2016-10-06	1.4782	1.4968	1.537	1.4786	1.4706	1.5128	1.4972	1.4177	1.4973	1.4503	1.466	1.4991
235	58.75	gRNA-ctrl7	2016-10-06	1.4757	1.4922	1.531	1.4783	1.46	1.5004	1.4962	1.4172	1.4865	1.4428	1.4553	1.4957
236	59	gRNA-ctrl7	2016-10-06	1.4835	1.5232	1.5438	1.4966	1.4759	1.5141	1.5038	1.4274	1.5011	1.4616	1.4716	1.5079
237	59.25	gRNA-ctrl7	2016-10-06	1.4727	1.5024	1.5314	1.4818	1.4718	1.5037	1.503	1.4172	1.4847	1.4403	1.4533	1.4912
238	59.5	gRNA-ctrl7	2016-10-06	1.4903	1.5179	1.5375	1.4951	1.4779	1.5049	1.5067	1.4317	1.5039	1.4608	1.4704	1.5084
239	59.75	gRNA-ctrl7	2016-10-06	1.4878	1.5097	1.531	1.5028	1.4815	1.5054	1.5145	1.4262	1.4952	1.455	1.4675	1.5084
240	60	gRNA-ctrl7	2016-10-06	1.4711	1.4989	1.5334	1.497	1.4767	1.4957	1.5031	1.4142	1.4876	1.447	1.4604	1.4956
241	60.25	gRNA-ctrl7	2016-10-06	1.4761	1.5016	1.5402	1.4986	1.4739	1.5073	1.5021	1.4211	1.4871	1.4452	1.4601	1.5054
242	60.5	gRNA-ctrl7	2016-10-06	1.484	1.505	1.536	1.5003	1.4862	1.5006	1.5186	1.4334	1.4959	1.4525	1.4633	1.5016
243	60.75	gRNA-ctrl7	2016-10-06	1.5048	1.5184	1.5342	1.5021	1.4948	1.5172	1.508	1.4413	1.507	1.4687	1.4839	1.5179
244	61	gRNA-ctrl7	2016-10-06	1.491	1.506	1.5286	1.4974	1.4929	1.4982	1.5239	1.4449	1.5015	1.4628	1.4716	1.5082
245	61.25	gRNA-ctrl7	2016-10-06	1.5101	1.5152	1.552	1.5156	1.5033	1.5163	1.5265	1.4335	1.508	1.4677	1.4801	1.516
246	61.5	gRNA-ctrl7	2016-10-06	1.4941	1.5128	1.5558	1.5118	1.5034	1.533	1.5249	1.4456	1.501	1.4647	1.4776	1.5182
247	61.75	gRNA-ctrl7	2016-10-06	1.4917	1.5005	1.5387	1.5106	1.4933	1.5098	1.5352	1.4294	1.5178	1.4717	1.4854	1.5056
248	62	gRNA-ctrl7	2016-10-06	1.4954	1.5208	1.5503	1.5192	1.5168	1.5128	1.5275	1.4568	1.5251	1.494	1.491	1.5225
249	62.25	gRNA-ctrl7	2016-10-06	1.4914	1.5105	1.5436	1.5197	1.5018	1.5104	1.5457	1.4354	1.5159	1.471	1.4773	1.5091
250	62.5	gRNA-ctrl7	2016-10-06	1.4948	1.5182	1.5441	1.5152	1.5019	1.5012	1.5271	1.4495	1.5329	1.4913	1.5086	1.516
1	0.25	IRA1-NRg4	2016-10-06	0.0955	0.0963	0.0956	0.0961	0.095	0.0951	0.0942	0.0948	0.0959	0.0965	0.0946	0.0954
2	0.5	IRA1-NRg4	2016-10-06	0.0977	0.0981	0.098	0.0971	0.0968	0.0962	0.096	0.0955	0.098	0.0991	0.0963	0.0988
3	0.75	IRA1-NRg4	2016-10-06	0.0971	0.0971	0.0968	0.0975	0.0974	0.0971	0.0959	0.0956	0.0981	0.0996	0.0961	0.0976
4	1	IRA1-NRg4	2016-10-06	0.0975	0.0979	0.098	0.0975	0.0974	0.0966	0.0959	0.0962	0.0986	0.0992	0.0969	0.0996
5	1.25	IRA1-NRg4	2016-10-06	0.0988	0.0987	0.0998	0.098	0.0983	0.0976	0.0972	0.0961	0.0993	0.0998	0.0973	0.0995
6	1.5	IRA1-NRg4	2016-10-06	0.0979	0.0982	0.0985	0.0982	0.098	0.0984	0.0961	0.0966	0.0985	0.0996	0.0978	0.0988
7	1.75	IRA1-NRg4	2016-10-06	0.0991	0.0988	0.0995	0.099	0.0989	0.0985	0.0977	0.0984	0.1008	0.1009	0.0987	0.1011
8	2	IRA1-NRg4	2016-10-06	0.1002	0.0999	0.0995	0.099	0.1003	0.099	0.0985	0.0981	0.1013	0.101	0.0989	0.101
9	2.25	IRA1-NRg4	2016-10-06	0.0983	0.0984	0.0996	0.099	0.0993	0.0983	0.0974	0.0979	0.1	0.1003	0.0986	0.1001
10	2.5	IRA1-NRg4	2016-10-06	0.1005	0.1	0.1006	0.1001	0.0996	0.0998	0.0984	0.0989	0.1009	0.1022	0.1	0.1013
11	2.75	IRA1-NRg4	2016-10-06	0.0993	0.0998	0.1005	0.0998	0.0997	0.1002	0.0988	0.0991	0.1008	0.101	0.0994	0.1013
12	3	IRA1-NRg4	2016-10-06	0.0996	0.1	0.1003	0.0997	0.0997	0.0993	0.0989	0.099	0.1008	0.102	0.0994	0.1006
13	3.25	IRA1-NRg4	2016-10-06	0.102	0.1019	0.1023	0.1016	0.1012	0.1007	0.0999	0.1004	0.1028	0.1031	0.1011	0.1033
14	3.5	IRA1-NRg4	2016-10-06	0.1009	0.1003	0.1011	0.1004	0.1005	0.1004	0.0987	0.0993	0.1021	0.1024	0.1	0.1007
15	3.75	IRA1-NRg4	2016-10-06	0.1022	0.1019	0.1032	0.1024	0.1013	0.1018	0.1003	0.101	0.1039	0.1046	0.1019	0.1033
16	4	IRA1-NRg4	2016-10-06	0.1024	0.1021	0.1028	0.1015	0.1016	0.1011	0.101	0.1006	0.1037	0.104	0.1013	0.1036
17	4.25	IRA1-NRg4	2016-10-06	0.1036	0.1034	0.1041	0.1032	0.103	0.1027	0.1015	0.102	0.1059	0.1052	0.1028	0.1054
18	4.5	IRA1-NRg4	2016-10-06	0.1045	0.1042	0.1047	0.1044	0.1053	0.1044	0.102	0.1025	0.1056	0.1061	0.1034	0.1053
19	4.75	IRA1-NRg4	2016-10-06	0.1053	0.1044	0.1047	0.1046	0.1037	0.1038	0.102	0.1028	0.106	0.1061	0.1042	0.1058
20	5	IRA1-NRg4	2016-10-06	0.1064	0.1054	0.1059	0.1061	0.1046	0.1054	0.1034	0.1039	0.1069	0.107	0.1047	0.1064
21	5.25	IRA1-NRg4	2016-10-06	0.1057	0.1056	0.1065	0.1058	0.1057	0.1054	0.1041	0.1038	0.1072	0.108	0.1059	0.1068
22	5.5	IRA1-NRg4	2016-10-06	0.1057	0.1047	0.1064	0.1053	0.1051	0.1048	0.1032	0.103	0.1064	0.107	0.1043	0.1055
23	5.75	IRA1-NRg4	2016-10-06	0.108	0.1084	0.1083	0.108	0.1087	0.1074	0.1052	0.1059	0.1095	0.1092	0.1071	0.11
24	6	IRA1-NRg4	2016-10-06	0.1087	0.109	0.109	0.1085	0.1079	0.1074	0.1061	0.1064	0.1103	0.1092	0.107	0.1092
25	6.25	IRA1-NRg4	2016-10-06	0.1084	0.1073	0.1089	0.1081	0.1079	0.1083	0.1056	0.1066	0.1093	0.1102	0.1073	0.109
26	6.5	IRA1-NRg4	2016-10-06	0.1094	0.1089	0.1099	0.1083	0.1083	0.1091	0.1066	0.1088	0.1108	0.1105	0.1078	0.1097
27	6.75	IRA1-NRg4	2016-10-06	0.1123	0.1107	0.1121	0.1114	0.1115	0.1108	0.1083	0.1088	0.1125	0.1119	0.1095	0.1116
28	7	IRA1-NRg4	2016-10-06	0.1116	0.1111	0.1121	0.111	0.1104	0.1107	0.1086	0.1089	0.1127	0.1125	0.1103	0.1117
29	7.25	IRA1-NRg4	2016-10-06	0.1131	0.1117	0.1132	0.1111	0.1117	0.1112	0.1092	0.1096	0.1139	0.1127	0.1109	0.1122
30	7.5	IRA1-NRg4	2016-10-06	0.1136	0.1131	0.1142	0.113	0.1133	0.1127	0.1109	0.1112	0.1152	0.1139	0.1123	0.1135
31	7.75	IRA1-NRg4	2016-10-06	0.1146	0.1142	0.1166	0.1147	0.115	0.1148	0.1119	0.1124	0.1165	0.1155	0.1148	0.1161
32	8	IRA1-NRg4	2016-10-06	0.116	0.1152	0.1171	0.1147	0.1145	0.1149	0.1126	0.1128	0.1166	0.1166	0.1134	0.1146
33	8.25	IRA1-NRg4	2016-10-06	0.1193	0.1177	0.1195	0.1184	0.1183	0.1179	0.1153	0.1156	0.1208	0.1189	0.1176	0.1172
34	8.5	IRA1-NRg4	2016-10-06	0.1187	0.1172	0.1189	0.1171	0.1177	0.1168	0.1146	0.1144	0.1191	0.118	0.1163	0.1177
35	8.75	IRA1-NRg4	2016-10-06	0.1201	0.1191	0.1206	0.1194	0.1185	0.1176	0.1154	0.1158	0.1198	0.1198	0.118	0.1195
36	9	IRA1-NRg4	2016-10-06	0.1222	0.1206	0.1219	0.1209	0.1208	0.1213	0.1169	0.1181	0.1221	0.1206	0.1189	0.1216
37	9.25	IRA1-NRg4	2016-10-06	0.1222	0.1211	0.1226	0.1218	0.1207	0.1212	0.1175	0.1189	0.1224	0.1219	0.1201	0.1209
38	9.5	IRA1-NRg4	2016-10-06	0.1256	0.1242	0.1255	0.1237	0.1238	0.1229	0.1202	0.1205	0.1256	0.1244	0.1226	0.1235
39	9.75	IRA1-NRg4	2016-10-06	0.126	0.1249	0.1282	0.1251	0.1254	0.1252	0.1206	0.123	0.1281	0.1256	0.1245	0.126
40	10	IRA1-NRg4	2016-10-06	0.1259	0.1245	0.1262	0.1257	0.1255	0.1254	0.1207	0.1221	0.1282	0.1263	0.1238	0.1255
41	10.25	IRA1-NRg4	2016-10-06	0.1307	0.1277	0.1305	0.1279	0.1274	0.1275	0.1231	0.1254	0.1303	0.1282	0.1267	0.1273
42	10.5	IRA1-NRg4	2016-10-06	0.1303	0.1287	0.1323	0.1324	0.1299	0.1297	0.1241	0.1263	0.1313	0.1313	0.1291	0.1292
43	10.75	IRA1-NRg4	2016-10-06	0.1333	0.1316	0.1337	0.133	0.1319	0.1313	0.1271	0.1287	0.1343	0.1322	0.1308	0.1322
44	11	IRA1-NRg4	2016-10-06	0.1344	0.1337	0.1367	0.1332	0.1339	0.1334	0.1283	0.1307	0.1368	0.1345	0.1317	0.1333
45	11.25	IRA1-NRg4	2016-10-06	0.1383	0.1359	0.139	0.136	0.1357	0.1353	0.131	0.1322	0.1387	0.1362	0.1337	0.1366
46	11.5	IRA1-NRg4	2016-10-06	0.1395	0.1382	0.1419	0.14	0.1391	0.1383	0.1338	0.1336	0.1414	0.1397	0.137	0.1391
47	11.75	IRA1-NRg4	2016-10-06	0.1391	0.137	0.1408	0.1391	0.1388	0.1384	0.1334	0.1349	0.1417	0.139	0.1366	0.1384
48	12	IRA1-NRg4	2016-10-06	0.1416	0.1407	0.1434	0.1414	0.1417	0.1412	0.1366	0.1372	0.1448	0.1404	0.1392	0.1407
49	12.25	IRA1-NRg4	2016-10-06	0.1424	0.1416	0.1432	0.1411	0.1409	0.1409	0.1357	0.1384	0.146	0.1418	0.1417	0.1422
50	12.5	IRA1-NRg4	2016-10-06	0.1434	0.1426	0.1463	0.1435	0.1428	0.1437	0.1387	0.1403	0.1478	0.1441	0.1423	0.1434
51	12.75	IRA1-NRg4	2016-10-06	0.1494	0.1459	0.1499	0.1461	0.1451	0.1458	0.1417	0.1432	0.1522	0.1464	0.1472	0.1476
52	13	IRA1-NRg4	2016-10-06	0.1481	0.1479	0.1512	0.1487	0.1494	0.1487	0.1437	0.1457	0.1527	0.1483	0.1484	0.15
53	13.25	IRA1-NRg4	2016-10-06	0.1569	0.1548	0.1606	0.1555	0.156	0.1552	0.1504	0.1528	0.1619	0.1565	0.1559	0.1563
54	13.5	IRA1-NRg4	2016-10-06	0.1554	0.1546	0.1589	0.1547	0.1547	0.1531	0.1483	0.1511	0.1591	0.155	0.1525	0.1562
55	13.75	IRA1-NRg4	2016-10-06	0.1599	0.1569	0.1607	0.156	0.1574	0.1566	0.1517	0.1538	0.1623	0.1592	0.1574	0.1599
56	14	IRA1-NRg4	2016-10-06	0.1653	0.1621	0.1687	0.1642	0.1638	0.1649	0.1592	0.1616	0.171	0.1671	0.1647	0.1668
57	14.25	IRA1-NRg4	2016-10-06	0.1663	0.1645	0.1694	0.1643	0.1645	0.1654	0.1613	0.1632	0.1736	0.1667	0.1665	0.1684
58	14.5	IRA1-NRg4	2016-10-06	0.1724	0.1704	0.1749	0.1695	0.1704	0.1699	0.166	0.1687	0.1796	0.1729	0.1715	0.1749
59	14.75	IRA1-NRg4	2016-10-06	0.1719	0.1698	0.1745	0.1683	0.1683	0.1686	0.1653	0.1664	0.1767	0.1716	0.1706	0.1733
60	15	IRA1-NRg4	2016-10-06	0.1746	0.1727	0.179	0.1734	0.1737	0.1752	0.1697	0.1734	0.1845	0.1785	0.1759	0.1776
61	15.25	IRA1-NRg4	2016-10-06	0.1814	0.18	0.1867	0.1804	0.1801	0.1805	0.1756	0.1801	0.191	0.181	0.1828	0.1853
62	15.5	IRA1-NRg4	2016-10-06	0.1832	0.1814	0.1864	0.1815	0.1815	0.1825	0.1784	0.1804	0.1916	0.1843	0.1843	0.1859
63	15.75	IRA1-NRg4	2016-10-06	0.1861	0.1823	0.1882	0.1822	0.1823	0.1847	0.1817	0.1847	0.1976	0.1885	0.1882	0.1929
64	16	IRA1-NRg4	2016-10-06	0.1884	0.1859	0.1913	0.1856	0.1867	0.1873	0.1831	0.1861	0.2006	0.1879	0.1894	0.1958
65	16.25	IRA1-NRg4	2016-10-06	0.1911	0.1883	0.1976	0.1905	0.1918	0.1937	0.1916	0.1948	0.2055	0.1977	0.197	0.1993
66	16.5	IRA1-NRg4	2016-10-06	0.1959	0.1955	0.2015	0.1941	0.1956	0.1961	0.1919	0.1948	0.2095	0.2001	0.2003	0.2056
67	16.75	IRA1-NRg4	2016-10-06	0.1986	0.1949	0.2042	0.1962	0.1994	0.201	0.1975	0.2005	0.2167	0.2031	0.2044	0.2067
68	17	IRA1-NRg4	2016-10-06	0.2049	0.203	0.2118	0.2062	0.2053	0.2076	0.2042	0.2093	0.2283	0.2116	0.2109	0.2177
69	17.25	IRA1-NRg4	2016-10-06	0.2106	0.2075	0.2147	0.2069	0.2082	0.2109	0.2087	0.2129	0.2287	0.2144	0.2157	0.2234
70	17.5	IRA1-NRg4	2016-10-06	0.2186	0.2159	0.2237	0.2164	0.2162	0.2202	0.2198	0.2236	0.2418	0.2257	0.2267	0.2312
71	17.75	IRA1-NRg4	2016-10-06	0.2149	0.2111	0.2192	0.2099	0.2119	0.214	0.2163	0.2188	0.2385	0.2207	0.2266	0.2288
72	18	IRA1-NRg4	2016-10-06	0.2284	0.2283	0.2345	0.2265	0.2277	0.2277	0.2295	0.2351	0.2535	0.2359	0.2409	0.2479
73	18.25	IRA1-NRg4	2016-10-06	0.2289	0.2236	0.2321	0.2269	0.2263	0.2314	0.2311	0.2359	0.2524	0.2365	0.2416	0.248
74	18.5	IRA1-NRg4	2016-10-06	0.2362	0.2309	0.2406	0.2335	0.2333	0.2355	0.2406	0.2434	0.2622	0.2444	0.2471	0.2572
75	18.75	IRA1-NRg4	2016-10-06	0.2488	0.2431	0.2546	0.2447	0.2474	0.2497	0.2517	0.2557	0.2751	0.2548	0.2595	0.2714
76	19	IRA1-NRg4	2016-10-06	0.2452	0.2391	0.2505	0.2408	0.2417	0.247	0.2527	0.2567	0.2772	0.2579	0.2652	0.2733
77	19.25	IRA1-NRg4	2016-10-06	0.2566	0.2524	0.2618	0.2526	0.2541	0.262	0.2668	0.2725	0.2949	0.2685	0.2761	0.2857
78	19.5	IRA1-NRg4	2016-10-06	0.2592	0.252	0.2639	0.2538	0.2578	0.2627	0.2709	0.2738	0.296	0.2707	0.2792	0.2893
79	19.75	IRA1-NRg4	2016-10-06	0.27	0.2646	0.2752	0.2628	0.2659	0.2683	0.2782	0.2808	0.3087	0.2806	0.2897	0.3007
80	20	IRA1-NRg4	2016-10-06	0.2833	0.2758	0.2871	0.2775	0.2777	0.2842	0.2933	0.2993	0.3247	0.2948	0.3021	0.3192
81	20.25	IRA1-NRg4	2016-10-06	0.2829	0.279	0.2906	0.2805	0.2817	0.2891	0.2988	0.3045	0.3311	0.3013	0.31	0.3235
82	20.5	IRA1-NRg4	2016-10-06	0.2987	0.2909	0.3008	0.2898	0.2909	0.2988	0.3116	0.3168	0.3451	0.3123	0.3216	0.3407
83	20.75	IRA1-NRg4	2016-10-06	0.3058	0.2977	0.3098	0.2994	0.298	0.307	0.3229	0.3271	0.3595	0.3237	0.3315	0.3533
84	21	IRA1-NRg4	2016-10-06	0.3078	0.3007	0.315	0.302	0.306	0.3125	0.33	0.3354	0.3638	0.3287	0.3429	0.3625
85	21.25	IRA1-NRg4	2016-10-06	0.3275	0.3172	0.3303	0.3194	0.3206	0.3294	0.349	0.3535	0.3882	0.3447	0.3569	0.3803
86	21.5	IRA1-NRg4	2016-10-06	0.322	0.3121	0.3285	0.3185	0.3182	0.3297	0.353	0.3588	0.3896	0.346	0.3623	0.3844
87	21.75	IRA1-NRg4	2016-10-06	0.3424	0.3322	0.3504	0.3388	0.3419	0.3521	0.3759	0.3817	0.4172	0.3725	0.3835	0.4121
88	22	IRA1-NRg4	2016-10-06	0.3499	0.3366	0.3494	0.3374	0.34	0.3489	0.3772	0.3834	0.4173	0.3693	0.3903	0.4158
89	22.25	IRA1-NRg4	2016-10-06	0.3598	0.3501	0.3624	0.3524	0.3537	0.3663	0.3949	0.4041	0.4382	0.3903	0.4075	0.4338
90	22.5	IRA1-NRg4	2016-10-06	0.3781	0.3662	0.3812	0.3642	0.3672	0.3795	0.4119	0.4201	0.4595	0.4078	0.4287	0.4553
91	22.75	IRA1-NRg4	2016-10-06	0.3765	0.3644	0.3777	0.3651	0.3664	0.3797	0.4201	0.4245	0.4646	0.4098	0.4284	0.4598
92	23	IRA1-NRg4	2016-10-06	0.392	0.3781	0.3968	0.3787	0.3838	0.393	0.4354	0.4393	0.4831	0.4296	0.4509	0.481
93	23.25	IRA1-NRg4	2016-10-06	0.3982	0.3873	0.405	0.3915	0.3928	0.4073	0.4509	0.4528	0.4989	0.4387	0.4619	0.4952
94	23.5	IRA1-NRg4	2016-10-06	0.4146	0.3999	0.4175	0.4026	0.4046	0.4203	0.4698	0.4734	0.5194	0.4556	0.4829	0.5121
95	23.75	IRA1-NRg4	2016-10-06	0.4277	0.4165	0.4344	0.4215	0.4219	0.4372	0.4872	0.4891	0.5332	0.4689	0.495	0.5291
96	24	IRA1-NRg4	2016-10-06	0.4424	0.4225	0.444	0.4274	0.4287	0.448	0.5059	0.5079	0.5543	0.4888	0.5139	0.5506
97	24.25	IRA1-NRg4	2016-10-06	0.4504	0.4325	0.4523	0.4346	0.4409	0.4577	0.5161	0.5211	0.567	0.4979	0.5241	0.5576
98	24.5	IRA1-NRg4	2016-10-06	0.4731	0.4552	0.4736	0.4543	0.4564	0.4756	0.5346	0.5414	0.5898	0.5217	0.5493	0.5879
99	24.75	IRA1-NRg4	2016-10-06	0.4922	0.4745	0.4949	0.4775	0.4814	0.5004	0.5643	0.5669	0.6148	0.5445	0.5746	0.6144
100	25	IRA1-NRg4	2016-10-06	0.4972	0.4755	0.4978	0.4783	0.4817	0.5009	0.5668	0.5688	0.6183	0.5402	0.5752	0.6159
101	25.25	IRA1-NRg4	2016-10-06	0.5194	0.4998	0.5237	0.5031	0.5089	0.5321	0.5976	0.6003	0.6501	0.5735	0.6058	0.6502
102	25.5	IRA1-NRg4	2016-10-06	0.5216	0.5044	0.5303	0.5128	0.5178	0.5381	0.6102	0.6068	0.6559	0.5821	0.6112	0.6565
103	25.75	IRA1-NRg4	2016-10-06	0.5373	0.5172	0.5389	0.5211	0.5246	0.549	0.6259	0.6304	0.6817	0.6024	0.6358	0.6741
104	26	IRA1-NRg4	2016-10-06	0.5638	0.5402	0.5656	0.5451	0.5481	0.5691	0.6463	0.6465	0.7013	0.6181	0.6576	0.6888
105	26.25	IRA1-NRg4	2016-10-06	0.5836	0.5625	0.5833	0.5621	0.566	0.5868	0.6678	0.6674	0.7202	0.6395	0.6731	0.7132
106	26.5	IRA1-NRg4	2016-10-06	0.5964	0.5709	0.5919	0.5674	0.5764	0.5993	0.6814	0.6858	0.7352	0.6545	0.6843	0.7244
107	26.75	IRA1-NRg4	2016-10-06	0.6092	0.5794	0.604	0.5833	0.593	0.6193	0.7048	0.7038	0.7483	0.667	0.7008	0.7405
108	27	IRA1-NRg4	2016-10-06	0.626	0.602	0.6254	0.6061	0.6122	0.6374	0.7208	0.7219	0.7728	0.6924	0.7255	0.7641
109	27.25	IRA1-NRg4	2016-10-06	0.648	0.6207	0.6449	0.622	0.6278	0.6537	0.7417	0.7416	0.7869	0.6996	0.7386	0.7761
110	27.5	IRA1-NRg4	2016-10-06	0.6626	0.6413	0.6645	0.6461	0.6454	0.6708	0.7508	0.7514	0.8014	0.7265	0.7538	0.7928
111	27.75	IRA1-NRg4	2016-10-06	0.689	0.6606	0.6871	0.6608	0.6679	0.6927	0.7747	0.7781	0.8243	0.7495	0.783	0.8174
112	28	IRA1-NRg4	2016-10-06	0.6858	0.6593	0.6863	0.6626	0.6693	0.6977	0.7832	0.784	0.8294	0.753	0.7844	0.8153
113	28.25	IRA1-NRg4	2016-10-06	0.7226	0.6921	0.7171	0.6917	0.6978	0.7217	0.8037	0.8076	0.8508	0.7799	0.8115	0.8444
114	28.5	IRA1-NRg4	2016-10-06	0.7338	0.7035	0.7295	0.7076	0.716	0.7439	0.8237	0.8272	0.8636	0.7902	0.8164	0.8536
115	28.75	IRA1-NRg4	2016-10-06	0.7482	0.7198	0.7441	0.7237	0.7288	0.7529	0.8306	0.8306	0.8698	0.7996	0.8284	0.8608
116	29	IRA1-NRg4	2016-10-06	0.7761	0.746	0.7717	0.7483	0.7599	0.7854	0.8642	0.8697	0.9081	0.8361	0.8588	0.8943
117	29.25	IRA1-NRg4	2016-10-06	0.7885	0.7551	0.7856	0.763	0.7694	0.7963	0.8745	0.876	0.9138	0.8415	0.8652	0.8953
118	29.5	IRA1-NRg4	2016-10-06	0.7918	0.7645	0.7913	0.7647	0.7753	0.8022	0.8761	0.884	0.9169	0.8507	0.8745	0.8994
119	29.75	IRA1-NRg4	2016-10-06	0.8251	0.7934	0.8197	0.7973	0.8041	0.8287	0.8971	0.9015	0.9421	0.8738	0.8966	0.9273
120	30	IRA1-NRg4	2016-10-06	0.8402	0.8133	0.8404	0.8175	0.8204	0.846	0.9093	0.9124	0.948	0.885	0.9116	0.9333
121	30.25	IRA1-NRg4	2016-10-06	0.8612	0.828	0.8515	0.8277	0.833	0.8617	0.9187	0.9259	0.9618	0.9015	0.9188	0.9442
122	30.5	IRA1-NRg4	2016-10-06	0.8794	0.8525	0.8767	0.8501	0.8562	0.8808	0.9397	0.9437	0.9799	0.9161	0.9387	0.9668
123	30.75	IRA1-NRg4	2016-10-06	0.8804	0.8472	0.8768	0.8535	0.8601	0.8865	0.9422	0.9457	0.9819	0.9199	0.9411	0.9641
124	31	IRA1-NRg4	2016-10-06	0.9147	0.8838	0.9104	0.8886	0.8945	0.9205	0.9699	0.9757	1.0044	0.9457	0.9638	0.9898
125	31.25	IRA1-NRg4	2016-10-06	0.9172	0.8853	0.907	0.8829	0.8914	0.9161	0.9637	0.9696	0.9999	0.9425	0.9612	0.9769
126	31.5	IRA1-NRg4	2016-10-06	0.9389	0.9073	0.9295	0.9061	0.9095	0.9347	0.9801	0.9874	1.0189	0.9624	0.9786	0.9977
127	31.75	IRA1-NRg4	2016-10-06	0.9725	0.9404	0.9638	0.9349	0.9428	0.9692	1.0067	1.0144	1.0442	0.9876	1.0024	1.0254
128	32	IRA1-NRg4	2016-10-06	0.9736	0.9437	0.9661	0.9413	0.9452	0.9669	1.0004	1.0095	1.0412	0.9871	1.0047	1.017
129	32.25	IRA1-NRg4	2016-10-06	0.9932	0.9663	0.987	0.9606	0.9646	0.9849	1.0117	1.0192	1.0495	1.0009	1.0152	1.0332
130	32.5	IRA1-NRg4	2016-10-06	1.0136	0.985	1.0076	0.9844	0.9919	1.0152	1.0363	1.0439	1.0719	1.0187	1.0303	1.0525
131	32.75	IRA1-NRg4	2016-10-06	1.0195	0.9947	1.0179	0.9921	0.9925	1.0131	1.0273	1.0321	1.0669	1.0177	1.0312	1.0459
132	33	IRA1-NRg4	2016-10-06	1.0447	1.0165	1.04	1.0156	1.0218	1.0418	1.0579	1.0655	1.093	1.047	1.0559	1.0736
133	33.25	IRA1-NRg4	2016-10-06	1.0474	1.0255	1.049	1.0254	1.0302	1.0499	1.0526	1.0611	1.0876	1.0412	1.0513	1.0698
134	33.5	IRA1-NRg4	2016-10-06	1.073	1.0475	1.0716	1.0495	1.0514	1.0702	1.0734	1.0792	1.1095	1.0613	1.0683	1.0894
135	33.75	IRA1-NRg4	2016-10-06	1.0829	1.0612	1.0836	1.0577	1.0565	1.0718	1.0713	1.0757	1.1086	1.0636	1.0769	1.0864
136	34	IRA1-NRg4	2016-10-06	1.0885	1.067	1.0845	1.0595	1.0612	1.0792	1.0731	1.0848	1.1149	1.0713	1.0766	1.0921
137	34.25	IRA1-NRg4	2016-10-06	1.1151	1.091	1.1133	1.0877	1.0912	1.1075	1.0965	1.1063	1.1349	1.0923	1.0993	1.1166
138	34.5	IRA1-NRg4	2016-10-06	1.1145	1.0983	1.119	1.095	1.0926	1.1062	1.0937	1.1003	1.1305	1.0918	1.098	1.1127
139	34.75	IRA1-NRg4	2016-10-06	1.1212	1.1041	1.1255	1.1032	1.1048	1.1158	1.0971	1.1059	1.1371	1.0973	1.1035	1.114
140	35	IRA1-NRg4	2016-10-06	1.1512	1.1329	1.1526	1.1303	1.1294	1.1408	1.1182	1.1252	1.1556	1.1172	1.1256	1.1385
141	35.25	IRA1-NRg4	2016-10-06	1.1457	1.1332	1.1524	1.131	1.1331	1.1461	1.1134	1.1221	1.154	1.1156	1.1177	1.1305
142	35.5	IRA1-NRg4	2016-10-06	1.1694	1.1514	1.1719	1.147	1.1483	1.1629	1.1323	1.1383	1.17	1.1363	1.1383	1.1516
143	35.75	IRA1-NRg4	2016-10-06	1.1608	1.1461	1.1666	1.1435	1.1448	1.1576	1.1212	1.1312	1.1588	1.1257	1.1304	1.1383
144	36	IRA1-NRg4	2016-10-06	1.1847	1.1705	1.1885	1.1615	1.1617	1.1711	1.1299	1.1417	1.1739	1.1416	1.1453	1.155
145	36.25	IRA1-NRg4	2016-10-06	1.1827	1.1708	1.1902	1.1657	1.1653	1.177	1.1344	1.1438	1.1694	1.1349	1.1374	1.1501
146	36.5	IRA1-NRg4	2016-10-06	1.1978	1.1854	1.2056	1.1853	1.1843	1.1942	1.1466	1.1522	1.181	1.1472	1.1518	1.1574
147	36.75	IRA1-NRg4	2016-10-06	1.212	1.2032	1.2211	1.1997	1.1997	1.2102	1.1552	1.1662	1.1938	1.1611	1.1617	1.1728
148	37	IRA1-NRg4	2016-10-06	1.214	1.1997	1.216	1.1944	1.1929	1.1999	1.1471	1.1624	1.1888	1.1608	1.1617	1.1661
149	37.25	IRA1-NRg4	2016-10-06	1.2338	1.2193	1.2422	1.2183	1.2166	1.2295	1.1755	1.1881	1.2106	1.1815	1.1819	1.1858
150	37.5	IRA1-NRg4	2016-10-06	1.2324	1.2213	1.239	1.2148	1.2148	1.2242	1.1627	1.1742	1.2025	1.1748	1.176	1.1808
151	37.75	IRA1-NRg4	2016-10-06	1.2507	1.2435	1.2648	1.2419	1.2436	1.2494	1.1858	1.1963	1.223	1.1944	1.1925	1.1985
152	38	IRA1-NRg4	2016-10-06	1.2471	1.238	1.2611	1.2347	1.2319	1.2377	1.1689	1.1817	1.2085	1.1868	1.1834	1.1836
153	38.25	IRA1-NRg4	2016-10-06	1.2594	1.2532	1.2731	1.2477	1.2442	1.25	1.1777	1.1929	1.2194	1.1981	1.191	1.1984
154	38.5	IRA1-NRg4	2016-10-06	1.2548	1.2501	1.2698	1.2467	1.2439	1.251	1.1831	1.1936	1.2165	1.1941	1.1902	1.1937
155	38.75	IRA1-NRg4	2016-10-06	1.2687	1.2595	1.2793	1.2542	1.2548	1.2615	1.1928	1.2054	1.2342	1.2055	1.2012	1.2031
156	39	IRA1-NRg4	2016-10-06	1.2876	1.2786	1.2967	1.2734	1.2684	1.2762	1.1995	1.2152	1.2461	1.2215	1.2197	1.2213
157	39.25	IRA1-NRg4	2016-10-06	1.2797	1.2722	1.2905	1.2664	1.2628	1.2708	1.1975	1.2113	1.2373	1.2134	1.2057	1.2057
158	39.5	IRA1-NRg4	2016-10-06	1.3028	1.2972	1.319	1.2897	1.2865	1.29	1.214	1.2294	1.2558	1.2372	1.2341	1.2333
159	39.75	IRA1-NRg4	2016-10-06	1.2881	1.2815	1.299	1.2742	1.2728	1.2776	1.2039	1.2174	1.2439	1.2202	1.2136	1.214
160	40	IRA1-NRg4	2016-10-06	1.2996	1.2921	1.3121	1.2903	1.289	1.2939	1.2153	1.228	1.2466	1.2258	1.2159	1.2201
161	40.25	IRA1-NRg4	2016-10-06	1.3081	1.3043	1.3245	1.2957	1.2925	1.2939	1.2108	1.2291	1.2572	1.2375	1.2331	1.2285
162	40.5	IRA1-NRg4	2016-10-06	1.3098	1.3055	1.3234	1.2946	1.2894	1.291	1.2102	1.2278	1.2564	1.2382	1.2302	1.2241
163	40.75	IRA1-NRg4	2016-10-06	1.3254	1.3223	1.3422	1.317	1.3147	1.3152	1.2339	1.2468	1.2701	1.2508	1.2464	1.2434
164	41	IRA1-NRg4	2016-10-06	1.3155	1.3128	1.3333	1.3111	1.3087	1.3109	1.2265	1.2438	1.2649	1.2472	1.2389	1.24
165	41.25	IRA1-NRg4	2016-10-06	1.3316	1.3277	1.3426	1.3194	1.3145	1.322	1.2411	1.2565	1.2804	1.2596	1.2512	1.2449
166	41.5	IRA1-NRg4	2016-10-06	1.3218	1.3235	1.3434	1.3212	1.3181	1.3225	1.2355	1.2489	1.2677	1.2525	1.2404	1.2413
167	41.75	IRA1-NRg4	2016-10-06	1.3373	1.3352	1.3536	1.3249	1.3185	1.3165	1.2292	1.2475	1.2727	1.2574	1.2521	1.2444
168	42	IRA1-NRg4	2016-10-06	1.3408	1.3395	1.3604	1.335	1.336	1.3385	1.2506	1.2653	1.2901	1.2704	1.2624	1.2552
169	42.25	IRA1-NRg4	2016-10-06	1.3417	1.3427	1.3624	1.3364	1.3343	1.3369	1.2439	1.2598	1.2827	1.2689	1.2594	1.25
170	42.5	IRA1-NRg4	2016-10-06	1.3556	1.3542	1.3726	1.3476	1.346	1.347	1.2578	1.2765	1.299	1.2827	1.2754	1.2692
171	42.75	IRA1-NRg4	2016-10-06	1.3457	1.3492	1.3693	1.3422	1.3365	1.3413	1.2503	1.2669	1.29	1.2723	1.266	1.2586
172	43	IRA1-NRg4	2016-10-06	1.3533	1.353	1.3717	1.3467	1.3421	1.3446	1.2579	1.2733	1.2995	1.2821	1.2726	1.2707
173	43.25	IRA1-NRg4	2016-10-06	1.3611	1.3612	1.3791	1.3558	1.3542	1.352	1.2617	1.2802	1.3045	1.288	1.2801	1.2751
174	43.5	IRA1-NRg4	2016-10-06	1.3573	1.3586	1.3749	1.3485	1.3475	1.3527	1.2638	1.2763	1.2969	1.2805	1.2667	1.2641
175	43.75	IRA1-NRg4	2016-10-06	1.3718	1.3748	1.3932	1.3712	1.3688	1.368	1.2734	1.2903	1.3107	1.2972	1.2905	1.2874
176	44	IRA1-NRg4	2016-10-06	1.362	1.3614	1.3787	1.3524	1.3504	1.352	1.2635	1.2804	1.2996	1.287	1.2774	1.2693
177	44.25	IRA1-NRg4	2016-10-06	1.3748	1.3782	1.3969	1.3677	1.3603	1.3577	1.2634	1.2882	1.308	1.2983	1.2854	1.2823
178	44.5	IRA1-NRg4	2016-10-06	1.3739	1.3761	1.3972	1.3676	1.3632	1.3602	1.2668	1.2877	1.3089	1.2984	1.2912	1.281
179	44.75	IRA1-NRg4	2016-10-06	1.3714	1.3803	1.4041	1.3745	1.3725	1.3697	1.2729	1.2918	1.3091	1.2978	1.2846	1.2815
180	45	IRA1-NRg4	2016-10-06	1.3914	1.3913	1.4079	1.3861	1.3838	1.382	1.2938	1.3105	1.329	1.319	1.3043	1.3058
181	45.25	IRA1-NRg4	2016-10-06	1.3855	1.3892	1.4203	1.3864	1.3827	1.3804	1.2884	1.3048	1.3233	1.3138	1.3055	1.2979
182	45.5	IRA1-NRg4	2016-10-06	1.3894	1.3943	1.417	1.3858	1.3818	1.38	1.2857	1.3054	1.3283	1.3159	1.3027	1.2965
183	45.75	IRA1-NRg4	2016-10-06	1.398	1.4067	1.4295	1.4016	1.3961	1.3942	1.3002	1.3152	1.3372	1.3287	1.3161	1.3159
184	46	IRA1-NRg4	2016-10-06	1.384	1.3936	1.4177	1.39	1.3884	1.3859	1.2896	1.308	1.3271	1.3189	1.3029	1.3024
185	46.25	IRA1-NRg4	2016-10-06	1.3934	1.3978	1.4135	1.3884	1.3816	1.3817	1.2911	1.3128	1.3332	1.3261	1.3095	1.2999
186	46.5	IRA1-NRg4	2016-10-06	1.4032	1.4098	1.43	1.4032	1.3959	1.3943	1.3043	1.324	1.3429	1.3357	1.3201	1.3153
187	46.75	IRA1-NRg4	2016-10-06	1.3949	1.4016	1.4198	1.3953	1.3878	1.3858	1.2876	1.3078	1.3285	1.3221	1.3071	1.3042
188	47	IRA1-NRg4	2016-10-06	1.4117	1.4153	1.431	1.4058	1.4018	1.4023	1.3117	1.3318	1.3493	1.3398	1.3206	1.3152
189	47.25	IRA1-NRg4	2016-10-06	1.4044	1.4105	1.4324	1.4053	1.4002	1.3958	1.3026	1.3214	1.3421	1.3347	1.3178	1.3133
190	47.5	IRA1-NRg4	2016-10-06	1.4029	1.4071	1.4249	1.3995	1.397	1.3959	1.3018	1.3206	1.3433	1.334	1.3169	1.3129
191	47.75	IRA1-NRg4	2016-10-06	1.4183	1.4272	1.448	1.4219	1.4158	1.4123	1.3159	1.333	1.3565	1.3516	1.3327	1.3317
192	48	IRA1-NRg4	2016-10-06	1.4002	1.4108	1.4294	1.4075	1.4031	1.3999	1.308	1.3241	1.3477	1.3386	1.3222	1.316
193	48.25	IRA1-NRg4	2016-10-06	1.4084	1.4228	1.4673	1.4173	1.4079	1.4009	1.3048	1.3225	1.3432	1.3405	1.3201	1.3153
194	48.5	IRA1-NRg4	2016-10-06	1.4237	1.4328	1.4508	1.4239	1.4216	1.4182	1.3207	1.3436	1.3638	1.3571	1.3376	1.329
195	48.75	IRA1-NRg4	2016-10-06	1.4058	1.4177	1.4487	1.4163	1.4101	1.406	1.3126	1.3347	1.3552	1.3487	1.3297	1.3204
196	49	IRA1-NRg4	2016-10-06	1.4073	1.424	1.4432	1.4184	1.4155	1.41	1.3186	1.3386	1.3553	1.3483	1.3284	1.3245
197	49.25	IRA1-NRg4	2016-10-06	1.4161	1.4328	1.4537	1.4264	1.4207	1.414	1.3209	1.3427	1.3616	1.3575	1.3353	1.3235
198	49.5	IRA1-NRg4	2016-10-06	1.4102	1.4241	1.4443	1.4154	1.4087	1.4033	1.3143	1.3429	1.3581	1.3536	1.3326	1.321
199	49.75	IRA1-NRg4	2016-10-06	1.4232	1.4357	1.4562	1.429	1.4258	1.4249	1.3264	1.3605	1.3689	1.3679	1.352	1.3355
200	50	IRA1-NRg4	2016-10-06	1.4074	1.4223	1.4448	1.4209	1.4159	1.415	1.3174	1.3481	1.3538	1.3505	1.3373	1.3189
201	50.25	IRA1-NRg4	2016-10-06	1.4292	1.4419	1.4597	1.4336	1.4295	1.4285	1.3405	1.3709	1.3776	1.372	1.3599	1.3429
202	50.5	IRA1-NRg4	2016-10-06	1.415	1.43	1.4478	1.421	1.4165	1.4156	1.328	1.3647	1.3609	1.3565	1.3571	1.325
203	50.75	IRA1-NRg4	2016-10-06	1.419	1.4396	1.461	1.4313	1.4287	1.4206	1.3378	1.3642	1.3692	1.3708	1.3644	1.3374
204	51	IRA1-NRg4	2016-10-06	1.4318	1.4491	1.4706	1.4421	1.4337	1.4276	1.3467	1.3753	1.3787	1.3836	1.3748	1.3442
205	51.25	IRA1-NRg4	2016-10-06	1.4174	1.4387	1.4566	1.427	1.4176	1.4151	1.3328	1.3767	1.3699	1.3814	1.3808	1.3326
206	51.5	IRA1-NRg4	2016-10-06	1.4215	1.4404	1.4632	1.4331	1.4246	1.4126	1.3424	1.3644	1.3746	1.3882	1.3713	1.3322
207	51.75	IRA1-NRg4	2016-10-06	1.4317	1.4513	1.4736	1.4476	1.4434	1.4397	1.3751	1.4015	1.3898	1.4084	1.3833	1.3488
208	52	IRA1-NRg4	2016-10-06	1.4189	1.4431	1.4655	1.4364	1.4312	1.4168	1.3573	1.3763	1.3825	1.4052	1.3953	1.3399
209	52.25	IRA1-NRg4	2016-10-06	1.4285	1.4526	1.4741	1.4465	1.4405	1.4299	1.3648	1.4044	1.3974	1.4055	1.3968	1.3451
210	52.5	IRA1-NRg4	2016-10-06	1.4222	1.4464	1.4674	1.4422	1.4418	1.4271	1.368	1.3941	1.3918	1.4197	1.4226	1.3493
211	52.75	IRA1-NRg4	2016-10-06	1.4216	1.4453	1.4708	1.4442	1.4384	1.4245	1.3623	1.3842	1.3859	1.3891	1.3806	1.3492
212	53	IRA1-NRg4	2016-10-06	1.4371	1.4581	1.4764	1.4515	1.4423	1.4308	1.3758	1.4071	1.4041	1.4317	1.4016	1.3681
213	53.25	IRA1-NRg4	2016-10-06	1.4272	1.4495	1.476	1.4475	1.4388	1.4288	1.3625	1.3854	1.4107	1.4174	1.3896	1.3712
214	53.5	IRA1-NRg4	2016-10-06	1.4253	1.4465	1.469	1.4472	1.4428	1.4309	1.3643	1.385	1.4072	1.421	1.3959	1.3624
215	53.75	IRA1-NRg4	2016-10-06	1.4388	1.4621	1.4887	1.4611	1.4532	1.4411	1.3787	1.4016	1.412	1.434	1.4032	1.3942
216	54	IRA1-NRg4	2016-10-06	1.426	1.4479	1.4752	1.4449	1.4375	1.4255	1.3583	1.3994	1.4067	1.4254	1.4087	1.3692
217	54.25	IRA1-NRg4	2016-10-06	1.4224	1.4493	1.4746	1.4415	1.4331	1.4254	1.3818	1.4168	1.4151	1.4347	1.4108	1.3847
218	54.5	IRA1-NRg4	2016-10-06	1.4406	1.4621	1.4884	1.4559	1.4508	1.4389	1.3889	1.4148	1.4282	1.44	1.422	1.3986
219	54.75	IRA1-NRg4	2016-10-06	1.4247	1.4488	1.4798	1.4497	1.4452	1.4366	1.379	1.3864	1.4135	1.4243	1.4191	1.3841
220	55	IRA1-NRg4	2016-10-06	1.442	1.4652	1.4855	1.4595	1.4532	1.4442	1.4075	1.4191	1.4321	1.447	1.4235	1.388
221	55.25	IRA1-NRg4	2016-10-06	1.4308	1.4556	1.4821	1.4528	1.4464	1.4365	1.3743	1.3973	1.4313	1.4373	1.409	1.3955
222	55.5	IRA1-NRg4	2016-10-06	1.4331	1.4518	1.4751	1.4484	1.4433	1.4317	1.3767	1.3812	1.4158	1.4391	1.4343	1.3933
223	55.75	IRA1-NRg4	2016-10-06	1.4422	1.4627	1.4823	1.4547	1.4532	1.4432	1.38	1.4234	1.4329	1.45	1.4318	1.4057
224	56	IRA1-NRg4	2016-10-06	1.4304	1.4514	1.4765	1.4479	1.4438	1.4359	1.3911	1.4043	1.4184	1.4456	1.4121	1.3977
225	56.25	IRA1-NRg4	2016-10-06	1.4469	1.4675	1.4946	1.465	1.4571	1.4489	1.3933	1.4339	1.4289	1.4684	1.4343	1.407
226	56.5	IRA1-NRg4	2016-10-06	1.4341	1.4561	1.4854	1.4566	1.4531	1.4439	1.3838	1.407	1.4329	1.43	1.4165	1.3947
227	56.75	IRA1-NRg4	2016-10-06	1.4327	1.4579	1.4883	1.4586	1.4518	1.4394	1.3877	1.4028	1.4215	1.4489	1.4154	1.4022
228	57	IRA1-NRg4	2016-10-06	1.4393	1.4598	1.4873	1.4586	1.4539	1.4445	1.3902	1.4118	1.4255	1.4379	1.4226	1.3909
229	57.25	IRA1-NRg4	2016-10-06	1.4437	1.4644	1.4891	1.461	1.4578	1.4522	1.3918	1.4356	1.4389	1.4424	1.4364	1.4072
230	57.5	IRA1-NRg4	2016-10-06	1.4405	1.4601	1.4856	1.4557	1.4457	1.4344	1.3746	1.4146	1.4172	1.4398	1.421	1.4086
231	57.75	IRA1-NRg4	2016-10-06	1.4513	1.4709	1.5005	1.4722	1.4677	1.4561	1.3968	1.4255	1.4287	1.4451	1.428	1.4057
232	58	IRA1-NRg4	2016-10-06	1.4344	1.4566	1.4814	1.45	1.4468	1.4398	1.3906	1.4291	1.4304	1.4444	1.4016	1.3987
233	58.25	IRA1-NRg4	2016-10-06	1.4464	1.4643	1.4879	1.4591	1.4529	1.4434	1.3947	1.4114	1.4298	1.452	1.4215	1.4083
234	58.5	IRA1-NRg4	2016-10-06	1.443	1.4654	1.492	1.4646	1.4595	1.4473	1.3991	1.4251	1.4369	1.4712	1.4334	1.403
235	58.75	IRA1-NRg4	2016-10-06	1.4417	1.461	1.4847	1.4581	1.4526	1.4451	1.3909	1.4131	1.4242	1.4567	1.4163	1.3973
236	59	IRA1-NRg4	2016-10-06	1.4575	1.4758	1.5006	1.4735	1.4632	1.4529	1.3969	1.4258	1.436	1.4677	1.4444	1.4213
237	59.25	IRA1-NRg4	2016-10-06	1.4418	1.4593	1.487	1.4585	1.4508	1.4423	1.373	1.405	1.4204	1.4608	1.4151	1.4033
238	59.5	IRA1-NRg4	2016-10-06	1.4522	1.4745	1.5004	1.4696	1.465	1.4572	1.3966	1.4363	1.4465	1.4682	1.4454	1.4181
239	59.75	IRA1-NRg4	2016-10-06	1.4474	1.4669	1.4921	1.4624	1.4566	1.4496	1.3811	1.4073	1.4372	1.4401	1.4404	1.3941
240	60	IRA1-NRg4	2016-10-06	1.4409	1.4613	1.4904	1.4624	1.4575	1.4462	1.3875	1.4245	1.4408	1.4571	1.4273	1.3949
241	60.25	IRA1-NRg4	2016-10-06	1.4504	1.466	1.4917	1.4631	1.4579	1.4468	1.3926	1.428	1.4262	1.4447	1.433	1.3995
242	60.5	IRA1-NRg4	2016-10-06	1.4453	1.4647	1.4846	1.4568	1.4528	1.4445	1.3972	1.4278	1.4285	1.4606	1.4286	1.4021
243	60.75	IRA1-NRg4	2016-10-06	1.4634	1.4778	1.5026	1.4755	1.4692	1.4594	1.3959	1.4328	1.4344	1.472	1.4445	1.4296
244	61	IRA1-NRg4	2016-10-06	1.4472	1.4636	1.4868	1.4569	1.4544	1.4476	1.3827	1.4234	1.4366	1.4527	1.4232	1.3931
245	61.25	IRA1-NRg4	2016-10-06	1.4614	1.4761	1.4988	1.4692	1.4624	1.4516	1.3956	1.4221	1.4261	1.4642	1.4424	1.4075
246	61.5	IRA1-NRg4	2016-10-06	1.462	1.4675	1.4979	1.4654	1.4613	1.451	1.3925	1.4221	1.4468	1.4542	1.4337	1.3924
247	61.75	IRA1-NRg4	2016-10-06	1.4677	1.4844	1.4982	1.4685	1.4613	1.4513	1.3884	1.4205	1.4304	1.476	1.4263	1.4056
248	62	IRA1-NRg4	2016-10-06	1.4808	1.4804	1.5034	1.4758	1.4721	1.4646	1.4058	1.428	1.4544	1.4587	1.4389	1.4018
249	62.25	IRA1-NRg4	2016-10-06	1.4642	1.4869	1.4964	1.4671	1.4629	1.4535	1.3816	1.4123	1.4328	1.469	1.4341	1.3963
250	62.5	IRA1-NRg4	2016-10-06	1.4877	1.4928	1.5041	1.4742	1.4677	1.457	1.3883	1.4394	1.4344	1.4615	1.4524	1.4221
1	0.25	IRA1-NRg5	2016-10-06	0.0951	0.0952	0.0965	0.0988	0.0952	0.0946	0.1013	0.0931	0.0949	0.0941	0.0944	0.097
2	0.5	IRA1-NRg5	2016-10-06	0.0966	0.0957	0.0985	0.1006	0.0964	0.0953	0.1031	0.0959	0.0981	0.0959	0.097	0.0993
3	0.75	IRA1-NRg5	2016-10-06	0.0965	0.0957	0.0988	0.1002	0.0966	0.0955	0.1028	0.0949	0.0967	0.095	0.0963	0.0986
4	1	IRA1-NRg5	2016-10-06	0.0969	0.0959	0.0984	0.1011	0.097	0.0963	0.1043	0.0955	0.0979	0.0961	0.0969	0.0995
5	1.25	IRA1-NRg5	2016-10-06	0.0973	0.0967	0.0986	0.1006	0.0973	0.0966	0.1039	0.0965	0.0993	0.097	0.0977	0.1004
6	1.5	IRA1-NRg5	2016-10-06	0.0979	0.0956	0.0983	0.1001	0.0963	0.0954	0.1033	0.0948	0.097	0.0956	0.0968	0.099
7	1.75	IRA1-NRg5	2016-10-06	0.0981	0.0974	0.0991	0.1018	0.098	0.0976	0.1051	0.0971	0.0993	0.0978	0.0987	0.1014
8	2	IRA1-NRg5	2016-10-06	0.0978	0.0971	0.0997	0.1017	0.0987	0.0983	0.1055	0.098	0.0998	0.0974	0.0993	0.101
9	2.25	IRA1-NRg5	2016-10-06	0.0979	0.0967	0.0991	0.1014	0.0983	0.0972	0.1052	0.0972	0.0987	0.0975	0.0987	0.1007
10	2.5	IRA1-NRg5	2016-10-06	0.0986	0.0981	0.1008	0.1028	0.0991	0.098	0.1052	0.099	0.1011	0.0988	0.0995	0.1017
11	2.75	IRA1-NRg5	2016-10-06	0.0982	0.0971	0.0993	0.1018	0.0985	0.0976	0.1071	0.0977	0.0999	0.0978	0.0991	0.1011
12	3	IRA1-NRg5	2016-10-06	0.0994	0.0978	0.1003	0.1027	0.0988	0.0976	0.1047	0.0974	0.0996	0.0978	0.0993	0.1009
13	3.25	IRA1-NRg5	2016-10-06	0.0999	0.0985	0.1012	0.1038	0.1002	0.1	0.1068	0.0989	0.1044	0.1	0.1007	0.1034
14	3.5	IRA1-NRg5	2016-10-06	0.0992	0.0983	0.1007	0.1034	0.099	0.0982	0.1053	0.0979	0.1007	0.0984	0.1	0.1012
15	3.75	IRA1-NRg5	2016-10-06	0.1012	0.0994	0.1027	0.1041	0.1004	0.101	0.1069	0.1009	0.1028	0.1006	0.102	0.1033
16	4	IRA1-NRg5	2016-10-06	0.1004	0.0996	0.102	0.1041	0.1003	0.0997	0.1062	0.0995	0.1017	0.0999	0.1015	0.1036
17	4.25	IRA1-NRg5	2016-10-06	0.1022	0.1014	0.1033	0.1053	0.102	0.1014	0.1081	0.1014	0.1047	0.1022	0.1031	0.1071
18	4.5	IRA1-NRg5	2016-10-06	0.102	0.1016	0.1044	0.1062	0.1031	0.1017	0.1089	0.1016	0.1044	0.1021	0.1033	0.105
19	4.75	IRA1-NRg5	2016-10-06	0.1021	0.1011	0.1041	0.1059	0.1023	0.1014	0.1079	0.1014	0.1047	0.1026	0.104	0.1052
20	5	IRA1-NRg5	2016-10-06	0.1026	0.1019	0.1046	0.1065	0.1027	0.1027	0.1091	0.1022	0.1051	0.103	0.1047	0.1057
21	5.25	IRA1-NRg5	2016-10-06	0.1038	0.1018	0.1055	0.107	0.1046	0.1037	0.1097	0.1033	0.1059	0.1043	0.1051	0.1067
22	5.5	IRA1-NRg5	2016-10-06	0.1036	0.1024	0.1043	0.1066	0.1023	0.1023	0.1093	0.1014	0.1042	0.1019	0.1038	0.1057
23	5.75	IRA1-NRg5	2016-10-06	0.1056	0.1047	0.1072	0.1097	0.1061	0.1058	0.112	0.1047	0.1089	0.1063	0.1082	0.1086
24	6	IRA1-NRg5	2016-10-06	0.1062	0.1046	0.1076	0.1096	0.1061	0.1086	0.1119	0.1058	0.1084	0.1067	0.1068	0.1092
25	6.25	IRA1-NRg5	2016-10-06	0.1054	0.1047	0.1076	0.1094	0.1055	0.1055	0.1106	0.1053	0.1075	0.105	0.1064	0.1077
26	6.5	IRA1-NRg5	2016-10-06	0.1078	0.1059	0.1085	0.1108	0.1065	0.1069	0.1125	0.1063	0.1087	0.1066	0.1069	0.1096
27	6.75	IRA1-NRg5	2016-10-06	0.1082	0.1069	0.1098	0.1122	0.1084	0.1082	0.1138	0.1076	0.1108	0.1084	0.1096	0.1114
28	7	IRA1-NRg5	2016-10-06	0.1088	0.1072	0.1101	0.1123	0.1091	0.1086	0.114	0.1082	0.109	0.1078	0.1096	0.1119
29	7.25	IRA1-NRg5	2016-10-06	0.11	0.1082	0.1117	0.1133	0.1099	0.1093	0.1146	0.1082	0.1113	0.1095	0.1102	0.112
30	7.5	IRA1-NRg5	2016-10-06	0.1105	0.1089	0.1123	0.1142	0.1106	0.1101	0.116	0.1094	0.1129	0.1103	0.1112	0.1131
31	7.75	IRA1-NRg5	2016-10-06	0.112	0.1115	0.1142	0.116	0.1121	0.1124	0.1186	0.1115	0.115	0.1119	0.1131	0.1142
32	8	IRA1-NRg5	2016-10-06	0.1131	0.1112	0.1149	0.1167	0.1129	0.1126	0.1171	0.1121	0.1145	0.1113	0.1133	0.1151
33	8.25	IRA1-NRg5	2016-10-06	0.1142	0.1126	0.1165	0.1186	0.1152	0.115	0.12	0.114	0.1175	0.1141	0.1156	0.1178
34	8.5	IRA1-NRg5	2016-10-06	0.115	0.1134	0.1177	0.1179	0.1142	0.1142	0.1192	0.113	0.1171	0.1148	0.1155	0.117
35	8.75	IRA1-NRg5	2016-10-06	0.1164	0.1147	0.1189	0.1195	0.1153	0.1159	0.1195	0.1139	0.1167	0.1147	0.1159	0.1188
36	9	IRA1-NRg5	2016-10-06	0.1184	0.116	0.12	0.1221	0.118	0.1181	0.1227	0.1163	0.1207	0.1179	0.1195	0.1215
37	9.25	IRA1-NRg5	2016-10-06	0.1183	0.1173	0.1203	0.121	0.1186	0.1179	0.1225	0.1164	0.1199	0.1166	0.118	0.1203
38	9.5	IRA1-NRg5	2016-10-06	0.1211	0.1193	0.1239	0.1241	0.1213	0.1205	0.1244	0.1186	0.1241	0.1203	0.1221	0.1233
39	9.75	IRA1-NRg5	2016-10-06	0.1224	0.1207	0.1249	0.1257	0.1231	0.1231	0.1259	0.1206	0.1249	0.1229	0.1233	0.1259
40	10	IRA1-NRg5	2016-10-06	0.1237	0.1214	0.1252	0.1253	0.1223	0.1222	0.1261	0.1196	0.1248	0.1204	0.1216	0.1238
41	10.25	IRA1-NRg5	2016-10-06	0.1251	0.1228	0.1269	0.1275	0.1229	0.1253	0.1277	0.1226	0.1269	0.1249	0.1251	0.1275
42	10.5	IRA1-NRg5	2016-10-06	0.127	0.1241	0.1298	0.1299	0.1258	0.1264	0.1298	0.125	0.1292	0.1263	0.1269	0.1286
43	10.75	IRA1-NRg5	2016-10-06	0.1284	0.1258	0.1324	0.1328	0.1288	0.1294	0.1323	0.1275	0.1319	0.1285	0.1305	0.1318
44	11	IRA1-NRg5	2016-10-06	0.1291	0.1268	0.1324	0.1327	0.1295	0.1303	0.1352	0.1289	0.1344	0.1295	0.1306	0.1324
45	11.25	IRA1-NRg5	2016-10-06	0.1334	0.1306	0.1354	0.1349	0.1315	0.1331	0.1347	0.1302	0.136	0.1314	0.1328	0.1352
46	11.5	IRA1-NRg5	2016-10-06	0.1338	0.1315	0.1369	0.1373	0.1348	0.1347	0.1388	0.1333	0.1395	0.1347	0.1359	0.1381
47	11.75	IRA1-NRg5	2016-10-06	0.135	0.1329	0.1376	0.1376	0.1346	0.1352	0.1382	0.1325	0.1381	0.1349	0.1352	0.1389
48	12	IRA1-NRg5	2016-10-06	0.1385	0.1346	0.1404	0.1396	0.1365	0.1367	0.1401	0.1344	0.1391	0.1357	0.1362	0.1402
49	12.25	IRA1-NRg5	2016-10-06	0.1368	0.1341	0.1399	0.1393	0.1361	0.137	0.141	0.1353	0.1406	0.1364	0.1364	0.1408
50	12.5	IRA1-NRg5	2016-10-06	0.1407	0.1382	0.1429	0.1426	0.1392	0.1394	0.144	0.1385	0.144	0.1392	0.1392	0.1423
51	12.75	IRA1-NRg5	2016-10-06	0.144	0.1408	0.147	0.1463	0.1416	0.1433	0.1466	0.1414	0.1474	0.1438	0.1445	0.1479
52	13	IRA1-NRg5	2016-10-06	0.1455	0.1405	0.1477	0.1468	0.1425	0.1456	0.1475	0.1411	0.1487	0.1439	0.1448	0.1475
53	13.25	IRA1-NRg5	2016-10-06	0.15	0.1474	0.1543	0.1533	0.1511	0.1526	0.156	0.1523	0.1595	0.1543	0.1538	0.1562
54	13.5	IRA1-NRg5	2016-10-06	0.1495	0.1464	0.1536	0.151	0.1489	0.1493	0.1534	0.1497	0.1577	0.1523	0.1534	0.1565
55	13.75	IRA1-NRg5	2016-10-06	0.1531	0.1492	0.1557	0.1541	0.1505	0.1515	0.1576	0.1526	0.1608	0.1549	0.1553	0.1584
56	14	IRA1-NRg5	2016-10-06	0.1582	0.1544	0.161	0.1601	0.1574	0.1596	0.1642	0.1599	0.1685	0.1624	0.1641	0.1663
57	14.25	IRA1-NRg5	2016-10-06	0.1602	0.1562	0.1632	0.1613	0.1591	0.1614	0.166	0.1621	0.1693	0.1626	0.1652	0.1673
58	14.5	IRA1-NRg5	2016-10-06	0.1652	0.1613	0.1701	0.1668	0.1635	0.167	0.1709	0.1677	0.1777	0.1693	0.172	0.1765
59	14.75	IRA1-NRg5	2016-10-06	0.1653	0.1599	0.1699	0.1654	0.1621	0.1645	0.1694	0.1646	0.1748	0.1673	0.1687	0.173
60	15	IRA1-NRg5	2016-10-06	0.1688	0.1634	0.172	0.1698	0.1657	0.1701	0.175	0.1719	0.1801	0.1726	0.1746	0.1752
61	15.25	IRA1-NRg5	2016-10-06	0.1719	0.1688	0.1786	0.1743	0.1715	0.1748	0.18	0.1777	0.1884	0.1819	0.1831	0.1851
62	15.5	IRA1-NRg5	2016-10-06	0.1739	0.1708	0.1794	0.177	0.1752	0.1763	0.1817	0.1781	0.188	0.1799	0.1806	0.1846
63	15.75	IRA1-NRg5	2016-10-06	0.1782	0.1732	0.1832	0.1805	0.1756	0.1798	0.1882	0.1843	0.1951	0.1874	0.1878	0.1919
64	16	IRA1-NRg5	2016-10-06	0.1811	0.1745	0.1839	0.1823	0.1768	0.181	0.1881	0.1846	0.1949	0.1885	0.1886	0.1918
65	16.25	IRA1-NRg5	2016-10-06	0.1871	0.1797	0.1915	0.189	0.1839	0.1873	0.1979	0.1914	0.2013	0.194	0.1929	0.1999
66	16.5	IRA1-NRg5	2016-10-06	0.1876	0.1805	0.1919	0.1896	0.1834	0.1905	0.2005	0.1956	0.2069	0.1996	0.2015	0.2059
67	16.75	IRA1-NRg5	2016-10-06	0.1934	0.1854	0.196	0.1926	0.1895	0.195	0.2063	0.1979	0.2087	0.1994	0.2013	0.2082
68	17	IRA1-NRg5	2016-10-06	0.1995	0.1905	0.2035	0.1993	0.1941	0.2019	0.212	0.2088	0.2219	0.2117	0.2125	0.2156
69	17.25	IRA1-NRg5	2016-10-06	0.2028	0.1924	0.204	0.2011	0.1976	0.203	0.2163	0.2109	0.2219	0.2137	0.2147	0.221
70	17.5	IRA1-NRg5	2016-10-06	0.2161	0.202	0.2139	0.211	0.2088	0.2146	0.2277	0.223	0.2366	0.2259	0.2284	0.2331
71	17.75	IRA1-NRg5	2016-10-06	0.2105	0.1982	0.2111	0.2064	0.2034	0.2073	0.222	0.2139	0.2287	0.2199	0.2243	0.2282
72	18	IRA1-NRg5	2016-10-06	0.2209	0.2093	0.2243	0.2194	0.2172	0.2245	0.2391	0.2337	0.2474	0.2373	0.2371	0.2438
73	18.25	IRA1-NRg5	2016-10-06	0.2227	0.2093	0.225	0.2196	0.2157	0.2225	0.2395	0.2343	0.248	0.2372	0.2386	0.2473
74	18.5	IRA1-NRg5	2016-10-06	0.2315	0.2143	0.2304	0.2271	0.2213	0.2296	0.2482	0.2409	0.258	0.2472	0.2462	0.2537
75	18.75	IRA1-NRg5	2016-10-06	0.24	0.2234	0.2406	0.2375	0.2324	0.243	0.2612	0.254	0.2705	0.2589	0.262	0.2667
76	19	IRA1-NRg5	2016-10-06	0.2427	0.2277	0.2434	0.2382	0.2338	0.2419	0.2646	0.2549	0.2736	0.2607	0.2608	0.2679
77	19.25	IRA1-NRg5	2016-10-06	0.2506	0.234	0.2503	0.246	0.2431	0.2553	0.2804	0.2709	0.2886	0.2762	0.2764	0.2819
78	19.5	IRA1-NRg5	2016-10-06	0.2528	0.2359	0.2556	0.2487	0.244	0.2573	0.2783	0.27	0.2864	0.277	0.2777	0.2843
79	19.75	IRA1-NRg5	2016-10-06	0.2663	0.2449	0.2656	0.2585	0.2545	0.266	0.2886	0.2821	0.2997	0.2902	0.2896	0.2973
80	20	IRA1-NRg5	2016-10-06	0.277	0.2526	0.272	0.2696	0.2642	0.2819	0.3057	0.2967	0.3134	0.3008	0.3038	0.3101
81	20.25	IRA1-NRg5	2016-10-06	0.2789	0.2574	0.2771	0.2749	0.2716	0.2828	0.3144	0.3022	0.3228	0.3068	0.3088	0.3143
82	20.5	IRA1-NRg5	2016-10-06	0.2898	0.2641	0.2874	0.2819	0.2768	0.2924	0.3261	0.3122	0.3341	0.3195	0.3206	0.3284
83	20.75	IRA1-NRg5	2016-10-06	0.297	0.274	0.2964	0.2928	0.2874	0.3019	0.3366	0.3274	0.3497	0.3349	0.3401	0.3441
84	21	IRA1-NRg5	2016-10-06	0.3079	0.28	0.3023	0.2998	0.2912	0.3096	0.344	0.3282	0.3545	0.3408	0.3418	0.349
85	21.25	IRA1-NRg5	2016-10-06	0.3215	0.2934	0.3198	0.3152	0.3049	0.3257	0.3661	0.3513	0.3781	0.3658	0.3634	0.3691
86	21.5	IRA1-NRg5	2016-10-06	0.3221	0.2908	0.3172	0.315	0.3062	0.3253	0.3655	0.3483	0.3746	0.361	0.3613	0.3672
87	21.75	IRA1-NRg5	2016-10-06	0.3388	0.3077	0.3368	0.3356	0.3254	0.3489	0.3915	0.3796	0.408	0.3882	0.3876	0.3932
88	22	IRA1-NRg5	2016-10-06	0.343	0.3045	0.3314	0.3305	0.3221	0.3445	0.3926	0.3774	0.3996	0.3856	0.384	0.3909
89	22.25	IRA1-NRg5	2016-10-06	0.3588	0.3225	0.3496	0.3498	0.3388	0.3613	0.4137	0.3968	0.4257	0.4084	0.4101	0.413
90	22.5	IRA1-NRg5	2016-10-06	0.3759	0.3374	0.366	0.3617	0.3499	0.3794	0.4346	0.4158	0.4476	0.4278	0.4283	0.4321
91	22.75	IRA1-NRg5	2016-10-06	0.3769	0.3349	0.3671	0.3651	0.3528	0.3779	0.4369	0.4145	0.4455	0.4302	0.4264	0.4338
92	23	IRA1-NRg5	2016-10-06	0.3905	0.3468	0.3811	0.3771	0.3678	0.3931	0.4543	0.431	0.4611	0.445	0.445	0.4514
93	23.25	IRA1-NRg5	2016-10-06	0.3995	0.3509	0.3836	0.3836	0.3755	0.408	0.4727	0.4441	0.4753	0.459	0.4567	0.4664
94	23.5	IRA1-NRg5	2016-10-06	0.4218	0.3687	0.406	0.405	0.3888	0.4203	0.4852	0.4645	0.4984	0.4812	0.4761	0.4873
95	23.75	IRA1-NRg5	2016-10-06	0.4316	0.3792	0.4124	0.4153	0.4027	0.4401	0.5095	0.4795	0.5155	0.4988	0.497	0.5016
96	24	IRA1-NRg5	2016-10-06	0.4466	0.3903	0.4277	0.4299	0.4115	0.4491	0.5222	0.4924	0.5332	0.5126	0.5076	0.516
97	24.25	IRA1-NRg5	2016-10-06	0.4517	0.3918	0.4328	0.4339	0.4195	0.4618	0.5388	0.5016	0.5409	0.5213	0.5181	0.5277
98	24.5	IRA1-NRg5	2016-10-06	0.4756	0.413	0.4563	0.4541	0.4414	0.479	0.5576	0.5256	0.5644	0.548	0.5416	0.5553
99	24.75	IRA1-NRg5	2016-10-06	0.4993	0.4351	0.4776	0.4755	0.4617	0.5025	0.5891	0.555	0.5967	0.5765	0.5721	0.5802
100	25	IRA1-NRg5	2016-10-06	0.4988	0.4264	0.4728	0.4759	0.4676	0.5042	0.5911	0.5483	0.5909	0.571	0.5676	0.5763
101	25.25	IRA1-NRg5	2016-10-06	0.5317	0.4562	0.5043	0.5042	0.4868	0.5329	0.6201	0.5851	0.6297	0.6101	0.6053	0.6122
102	25.5	IRA1-NRg5	2016-10-06	0.5322	0.4588	0.5063	0.5118	0.4969	0.5421	0.6322	0.5967	0.639	0.6177	0.6134	0.6218
103	25.75	IRA1-NRg5	2016-10-06	0.5543	0.4755	0.5213	0.5228	0.5089	0.5579	0.6514	0.6108	0.6505	0.6284	0.6253	0.6352
104	26	IRA1-NRg5	2016-10-06	0.5749	0.4946	0.5477	0.5495	0.5286	0.5787	0.6656	0.6277	0.6751	0.6539	0.6492	0.6578
105	26.25	IRA1-NRg5	2016-10-06	0.5917	0.5062	0.5596	0.5685	0.5484	0.6025	0.695	0.6534	0.6964	0.6713	0.669	0.6765
106	26.5	IRA1-NRg5	2016-10-06	0.6124	0.5206	0.5739	0.5803	0.554	0.608	0.705	0.6661	0.706	0.6868	0.6783	0.6824
107	26.75	IRA1-NRg5	2016-10-06	0.6208	0.5309	0.5909	0.596	0.5718	0.6275	0.7177	0.6839	0.7221	0.7001	0.694	0.7005
108	27	IRA1-NRg5	2016-10-06	0.6443	0.5554	0.6131	0.6156	0.5897	0.6462	0.7422	0.7063	0.7472	0.7283	0.7199	0.7261
109	27.25	IRA1-NRg5	2016-10-06	0.6575	0.5664	0.6209	0.6291	0.6076	0.6691	0.7589	0.7239	0.7594	0.7389	0.7258	0.732
110	27.5	IRA1-NRg5	2016-10-06	0.6827	0.5789	0.6439	0.6474	0.6299	0.6881	0.777	0.7372	0.7746	0.7521	0.7446	0.753
111	27.75	IRA1-NRg5	2016-10-06	0.7067	0.6039	0.6662	0.6718	0.6489	0.714	0.8008	0.7629	0.7995	0.7809	0.7711	0.7807
112	28	IRA1-NRg5	2016-10-06	0.7032	0.5998	0.6651	0.6712	0.6507	0.7167	0.7984	0.7649	0.8011	0.775	0.7682	0.7791
113	28.25	IRA1-NRg5	2016-10-06	0.7417	0.6369	0.7063	0.7064	0.6819	0.7465	0.829	0.7976	0.8383	0.8098	0.8036	0.8084
114	28.5	IRA1-NRg5	2016-10-06	0.7484	0.6408	0.7115	0.7176	0.6927	0.7513	0.8345	0.7981	0.8354	0.8181	0.8087	0.8144
115	28.75	IRA1-NRg5	2016-10-06	0.7644	0.6505	0.7239	0.7309	0.7081	0.769	0.8463	0.814	0.8486	0.8248	0.8205	0.8303
116	29	IRA1-NRg5	2016-10-06	0.8016	0.6885	0.7597	0.7639	0.7407	0.8034	0.8801	0.8525	0.8839	0.8628	0.8504	0.859
117	29.25	IRA1-NRg5	2016-10-06	0.8101	0.7019	0.7729	0.777	0.7487	0.8113	0.8861	0.8566	0.8915	0.8679	0.858	0.8675
118	29.5	IRA1-NRg5	2016-10-06	0.8184	0.7057	0.7737	0.7785	0.7518	0.8161	0.8895	0.857	0.8892	0.8676	0.8602	0.8629
119	29.75	IRA1-NRg5	2016-10-06	0.8508	0.7404	0.8126	0.8181	0.7852	0.8444	0.909	0.883	0.9198	0.9018	0.8906	0.9015
120	30	IRA1-NRg5	2016-10-06	0.8672	0.7497	0.8243	0.8321	0.8056	0.8599	0.9239	0.8941	0.9305	0.9106	0.902	0.9077
121	30.25	IRA1-NRg5	2016-10-06	0.8856	0.7704	0.8407	0.8425	0.8214	0.8789	0.9391	0.9115	0.9454	0.9238	0.9087	0.9159
122	30.5	IRA1-NRg5	2016-10-06	0.9003	0.7862	0.8598	0.8629	0.8376	0.9015	0.9578	0.9322	0.958	0.9367	0.9293	0.9336
123	30.75	IRA1-NRg5	2016-10-06	0.903	0.7958	0.8642	0.8712	0.8448	0.9053	0.9506	0.9274	0.9577	0.9353	0.9292	0.9365
124	31	IRA1-NRg5	2016-10-06	0.9368	0.8231	0.9004	0.9074	0.8795	0.9319	0.9765	0.955	0.9874	0.9684	0.9596	0.965
125	31.25	IRA1-NRg5	2016-10-06	0.9399	0.8329	0.9004	0.9021	0.8746	0.9303	0.9714	0.95	0.9836	0.9613	0.9537	0.9601
126	31.5	IRA1-NRg5	2016-10-06	0.9594	0.8511	0.9203	0.9213	0.8949	0.9516	0.9896	0.9687	0.9984	0.9762	0.9676	0.972
127	31.75	IRA1-NRg5	2016-10-06	0.9861	0.8795	0.9461	0.9472	0.9213	0.9779	1.0148	0.9979	1.0261	1.003	0.994	0.9965
128	32	IRA1-NRg5	2016-10-06	0.9952	0.8902	0.9602	0.9581	0.93	0.9803	1.0079	0.9939	1.0222	1.0011	0.9932	1.0003
129	32.25	IRA1-NRg5	2016-10-06	1.0088	0.9035	0.9681	0.9687	0.9439	0.9978	1.0249	1.0082	1.0349	1.0145	1.0039	1.0092
130	32.5	IRA1-NRg5	2016-10-06	1.0261	0.9227	0.9912	0.9901	0.9703	1.0166	1.037	1.0239	1.0553	1.031	1.0259	1.0271
131	32.75	IRA1-NRg5	2016-10-06	1.0385	0.9392	1.0021	0.9981	0.9755	1.0221	1.0385	1.0267	1.0526	1.0318	1.0283	1.0331
132	33	IRA1-NRg5	2016-10-06	1.0642	0.9667	1.0352	1.0325	1.0077	1.0505	1.0607	1.0548	1.0829	1.0591	1.0529	1.0566
133	33.25	IRA1-NRg5	2016-10-06	1.0607	0.9699	1.0326	1.0293	1.0038	1.0494	1.0555	1.052	1.079	1.056	1.0481	1.052
134	33.5	IRA1-NRg5	2016-10-06	1.089	1.0051	1.0644	1.0582	1.0351	1.0726	1.0771	1.0768	1.1023	1.0779	1.0761	1.0768
135	33.75	IRA1-NRg5	2016-10-06	1.0904	1.0043	1.0627	1.0591	1.0392	1.081	1.0801	1.0716	1.0988	1.0724	1.0739	1.077
136	34	IRA1-NRg5	2016-10-06	1.1014	1.0197	1.0773	1.0627	1.0423	1.0794	1.0789	1.0794	1.1066	1.0768	1.0713	1.0775
137	34.25	IRA1-NRg5	2016-10-06	1.1248	1.0464	1.1036	1.0935	1.0716	1.1069	1.1028	1.103	1.1323	1.1039	1.0989	1.1003
138	34.5	IRA1-NRg5	2016-10-06	1.1224	1.0419	1.0964	1.0922	1.0752	1.1125	1.0986	1.095	1.1208	1.0962	1.0912	1.0991
139	34.75	IRA1-NRg5	2016-10-06	1.1299	1.0569	1.1113	1.1037	1.0801	1.1169	1.0964	1.1008	1.1226	1.1004	1.0986	1.1038
140	35	IRA1-NRg5	2016-10-06	1.1575	1.0823	1.1339	1.1264	1.1108	1.145	1.1253	1.1241	1.1469	1.1228	1.1208	1.1253
141	35.25	IRA1-NRg5	2016-10-06	1.1574	1.0869	1.1397	1.1301	1.1119	1.143	1.1201	1.1236	1.1492	1.1226	1.1158	1.124
142	35.5	IRA1-NRg5	2016-10-06	1.177	1.1118	1.1617	1.1518	1.1327	1.1607	1.1316	1.1368	1.1589	1.138	1.136	1.1416
143	35.75	IRA1-NRg5	2016-10-06	1.1744	1.1113	1.1599	1.1443	1.1273	1.155	1.1266	1.1356	1.159	1.1317	1.1266	1.1334
144	36	IRA1-NRg5	2016-10-06	1.1881	1.1252	1.1711	1.1602	1.1449	1.1751	1.1376	1.1472	1.1682	1.1453	1.1445	1.1527
145	36.25	IRA1-NRg5	2016-10-06	1.1886	1.1298	1.1747	1.1617	1.1418	1.1681	1.138	1.1434	1.1676	1.1436	1.1393	1.1413
146	36.5	IRA1-NRg5	2016-10-06	1.1991	1.1427	1.1893	1.1743	1.1583	1.1827	1.1446	1.1563	1.1799	1.157	1.1524	1.1574
147	36.75	IRA1-NRg5	2016-10-06	1.2124	1.1576	1.205	1.1917	1.1768	1.1954	1.1564	1.1667	1.1897	1.1693	1.1654	1.1703
148	37	IRA1-NRg5	2016-10-06	1.2126	1.1649	1.2095	1.1919	1.1747	1.1945	1.1469	1.1616	1.1854	1.1637	1.1586	1.1664
149	37.25	IRA1-NRg5	2016-10-06	1.2355	1.1906	1.2363	1.2174	1.2003	1.2181	1.1698	1.1898	1.2105	1.1846	1.1816	1.1857
150	37.5	IRA1-NRg5	2016-10-06	1.2317	1.1862	1.2274	1.21	1.2	1.2114	1.1639	1.1812	1.2036	1.1805	1.1779	1.1813
151	37.75	IRA1-NRg5	2016-10-06	1.2497	1.2084	1.2492	1.2324	1.2208	1.2361	1.1874	1.201	1.2242	1.1994	1.1961	1.1999
152	38	IRA1-NRg5	2016-10-06	1.2467	1.2037	1.2442	1.2248	1.2132	1.2238	1.171	1.1871	1.2123	1.1853	1.1855	1.1904
153	38.25	IRA1-NRg5	2016-10-06	1.2593	1.2195	1.2559	1.2342	1.2242	1.2401	1.185	1.2042	1.2279	1.1964	1.1952	1.2032
154	38.5	IRA1-NRg5	2016-10-06	1.2567	1.2202	1.259	1.2366	1.2233	1.2328	1.1778	1.196	1.2188	1.1925	1.1936	1.1984
155	38.75	IRA1-NRg5	2016-10-06	1.2694	1.2332	1.2737	1.2464	1.2337	1.246	1.1895	1.2101	1.2327	1.2059	1.205	1.2043
156	39	IRA1-NRg5	2016-10-06	1.2816	1.2462	1.283	1.2618	1.2516	1.2662	1.2098	1.2255	1.2443	1.2195	1.2192	1.2262
157	39.25	IRA1-NRg5	2016-10-06	1.2751	1.2416	1.2752	1.2555	1.2467	1.2588	1.1957	1.2157	1.2347	1.2068	1.2028	1.21
158	39.5	IRA1-NRg5	2016-10-06	1.2983	1.2693	1.3182	1.2813	1.2718	1.2796	1.2201	1.2413	1.2606	1.2373	1.2366	1.2402
159	39.75	IRA1-NRg5	2016-10-06	1.2854	1.2574	1.2915	1.2663	1.2551	1.2608	1.1952	1.2231	1.2411	1.2168	1.2158	1.2195
160	40	IRA1-NRg5	2016-10-06	1.2935	1.2685	1.304	1.2762	1.269	1.2716	1.2102	1.2334	1.2549	1.2299	1.2258	1.23
161	40.25	IRA1-NRg5	2016-10-06	1.3004	1.2742	1.3091	1.2847	1.2804	1.2827	1.2128	1.2391	1.2578	1.2353	1.2306	1.2408
162	40.5	IRA1-NRg5	2016-10-06	1.3043	1.2802	1.3107	1.2831	1.2758	1.2796	1.2175	1.2419	1.2593	1.2322	1.23	1.2355
163	40.75	IRA1-NRg5	2016-10-06	1.3188	1.2965	1.3276	1.3042	1.298	1.2988	1.2304	1.2555	1.2756	1.2498	1.2456	1.2545
164	41	IRA1-NRg5	2016-10-06	1.3083	1.2912	1.3201	1.2936	1.2884	1.2951	1.2296	1.2551	1.2699	1.245	1.24	1.2445
165	41.25	IRA1-NRg5	2016-10-06	1.3217	1.3069	1.3335	1.3076	1.3003	1.3038	1.2392	1.2652	1.2824	1.2553	1.2532	1.2574
166	41.5	IRA1-NRg5	2016-10-06	1.3167	1.3002	1.3338	1.3055	1.2983	1.2926	1.2277	1.2554	1.2771	1.2535	1.2517	1.2521
167	41.75	IRA1-NRg5	2016-10-06	1.3265	1.3079	1.3373	1.3083	1.3041	1.303	1.2363	1.2627	1.283	1.2543	1.2543	1.2618
168	42	IRA1-NRg5	2016-10-06	1.3359	1.3205	1.3512	1.3243	1.3187	1.3203	1.2468	1.2803	1.2953	1.2705	1.2641	1.2715
169	42.25	IRA1-NRg5	2016-10-06	1.3346	1.3222	1.3512	1.318	1.315	1.3138	1.2492	1.2751	1.2975	1.2719	1.2666	1.2702
170	42.5	IRA1-NRg5	2016-10-06	1.3461	1.3375	1.3621	1.3328	1.3263	1.326	1.2588	1.2918	1.3068	1.2827	1.28	1.2841
171	42.75	IRA1-NRg5	2016-10-06	1.3388	1.3263	1.3517	1.3232	1.3212	1.3225	1.2522	1.2825	1.2968	1.2709	1.2665	1.2725
172	43	IRA1-NRg5	2016-10-06	1.3453	1.338	1.3606	1.3318	1.3272	1.3265	1.2589	1.291	1.3062	1.2786	1.2761	1.2832
173	43.25	IRA1-NRg5	2016-10-06	1.3496	1.3426	1.3694	1.3434	1.3373	1.3323	1.2587	1.294	1.3092	1.2816	1.283	1.2909
174	43.5	IRA1-NRg5	2016-10-06	1.349	1.3405	1.3668	1.3329	1.3314	1.3254	1.2607	1.2915	1.3095	1.2786	1.2747	1.2791
175	43.75	IRA1-NRg5	2016-10-06	1.358	1.3526	1.3794	1.3513	1.3501	1.3434	1.273	1.3077	1.3213	1.3004	1.2947	1.3013
176	44	IRA1-NRg5	2016-10-06	1.3527	1.349	1.3727	1.3393	1.3334	1.3298	1.2624	1.2925	1.3114	1.2863	1.2855	1.2897
177	44.25	IRA1-NRg5	2016-10-06	1.364	1.36	1.4121	1.3492	1.3481	1.3401	1.2719	1.3031	1.3211	1.2953	1.2915	1.2969
178	44.5	IRA1-NRg5	2016-10-06	1.3639	1.3621	1.3862	1.3521	1.347	1.3389	1.268	1.3029	1.3196	1.2962	1.2933	1.3021
179	44.75	IRA1-NRg5	2016-10-06	1.3671	1.3627	1.4154	1.354	1.3558	1.3462	1.2759	1.3103	1.3253	1.298	1.296	1.3029
180	45	IRA1-NRg5	2016-10-06	1.3817	1.3809	1.4014	1.3691	1.3663	1.362	1.2967	1.3333	1.3456	1.3178	1.3144	1.3216
181	45.25	IRA1-NRg5	2016-10-06	1.3751	1.3761	1.4289	1.3686	1.3695	1.3588	1.2929	1.3227	1.3428	1.3169	1.3153	1.3222
182	45.5	IRA1-NRg5	2016-10-06	1.3792	1.3801	1.3996	1.3617	1.3643	1.3581	1.2917	1.3274	1.3439	1.3163	1.3105	1.3169
183	45.75	IRA1-NRg5	2016-10-06	1.3873	1.3866	1.4095	1.3806	1.3824	1.3734	1.3079	1.3381	1.3531	1.3277	1.3285	1.3359
184	46	IRA1-NRg5	2016-10-06	1.3751	1.377	1.4018	1.3696	1.3718	1.3629	1.2912	1.3266	1.3418	1.3163	1.3149	1.3271
185	46.25	IRA1-NRg5	2016-10-06	1.3841	1.3858	1.4058	1.37	1.3698	1.3605	1.2933	1.3295	1.3427	1.3179	1.3151	1.3219
186	46.5	IRA1-NRg5	2016-10-06	1.3945	1.3948	1.4137	1.3846	1.3846	1.3756	1.31	1.3421	1.3592	1.3299	1.3298	1.3371
187	46.75	IRA1-NRg5	2016-10-06	1.3803	1.386	1.4064	1.3745	1.3724	1.3571	1.2923	1.3289	1.3427	1.3186	1.3197	1.3247
188	47	IRA1-NRg5	2016-10-06	1.3954	1.4038	1.4224	1.385	1.3852	1.3716	1.3115	1.3506	1.3627	1.3358	1.3355	1.3383
189	47.25	IRA1-NRg5	2016-10-06	1.3918	1.3997	1.4208	1.3824	1.3835	1.3691	1.3092	1.348	1.3602	1.3357	1.3342	1.3378
190	47.5	IRA1-NRg5	2016-10-06	1.3898	1.4011	1.4157	1.3786	1.3774	1.3628	1.303	1.345	1.3611	1.335	1.3325	1.3374
191	47.75	IRA1-NRg5	2016-10-06	1.4027	1.411	1.4338	1.4033	1.4054	1.3868	1.3257	1.3627	1.3766	1.3486	1.3523	1.3582
192	48	IRA1-NRg5	2016-10-06	1.3863	1.396	1.4183	1.3876	1.3903	1.3724	1.3076	1.3501	1.3642	1.3353	1.3369	1.3421
193	48.25	IRA1-NRg5	2016-10-06	1.3938	1.4052	1.4264	1.3893	1.3919	1.3731	1.3093	1.3534	1.3675	1.3377	1.337	1.3463
194	48.5	IRA1-NRg5	2016-10-06	1.4058	1.417	1.4373	1.404	1.4062	1.3865	1.3279	1.3665	1.3764	1.3488	1.3499	1.3583
195	48.75	IRA1-NRg5	2016-10-06	1.3945	1.4091	1.4272	1.3931	1.3988	1.3759	1.316	1.3601	1.3706	1.3385	1.3427	1.3506
196	49	IRA1-NRg5	2016-10-06	1.3959	1.41	1.4313	1.3961	1.3974	1.3789	1.3174	1.3632	1.3753	1.3477	1.3493	1.3559
197	49.25	IRA1-NRg5	2016-10-06	1.3982	1.4198	1.4396	1.402	1.4042	1.378	1.3208	1.3669	1.382	1.3519	1.3546	1.3617
198	49.5	IRA1-NRg5	2016-10-06	1.3976	1.4156	1.4316	1.3917	1.3978	1.3772	1.3254	1.3661	1.3752	1.346	1.3457	1.3547
199	49.75	IRA1-NRg5	2016-10-06	1.411	1.4251	1.4427	1.406	1.4145	1.3914	1.3396	1.3787	1.3873	1.364	1.3624	1.3705
200	50	IRA1-NRg5	2016-10-06	1.3989	1.4168	1.4338	1.3958	1.3988	1.3681	1.3249	1.3614	1.3732	1.35	1.3486	1.3553
201	50.25	IRA1-NRg5	2016-10-06	1.415	1.4348	1.4474	1.405	1.412	1.3903	1.352	1.3855	1.3953	1.3747	1.3678	1.3728
202	50.5	IRA1-NRg5	2016-10-06	1.3997	1.4206	1.4396	1.3954	1.4027	1.3792	1.3481	1.3763	1.3846	1.386	1.3536	1.3599
203	50.75	IRA1-NRg5	2016-10-06	1.4063	1.429	1.4444	1.4044	1.414	1.3914	1.3709	1.383	1.391	1.3894	1.3679	1.3703
204	51	IRA1-NRg5	2016-10-06	1.4178	1.44	1.4549	1.4119	1.4225	1.3934	1.377	1.3915	1.4032	1.3889	1.3795	1.3783
205	51.25	IRA1-NRg5	2016-10-06	1.4061	1.431	1.4425	1.3956	1.4034	1.3779	1.3618	1.3833	1.3916	1.402	1.3764	1.3673
206	51.5	IRA1-NRg5	2016-10-06	1.4061	1.4368	1.4478	1.402	1.4102	1.3826	1.3524	1.3937	1.4008	1.4006	1.3847	1.3771
207	51.75	IRA1-NRg5	2016-10-06	1.4208	1.4488	1.4618	1.4191	1.4323	1.4046	1.3887	1.4185	1.4269	1.4257	1.412	1.3992
208	52	IRA1-NRg5	2016-10-06	1.406	1.4354	1.4489	1.4049	1.4176	1.3833	1.3672	1.401	1.4218	1.4212	1.4154	1.3949
209	52.25	IRA1-NRg5	2016-10-06	1.4163	1.4447	1.4598	1.4152	1.4265	1.393	1.3829	1.4214	1.4252	1.4323	1.4312	1.4198
210	52.5	IRA1-NRg5	2016-10-06	1.4126	1.443	1.4601	1.4118	1.4235	1.391	1.3785	1.422	1.4373	1.4247	1.427	1.4246
211	52.75	IRA1-NRg5	2016-10-06	1.4091	1.4433	1.4587	1.4073	1.417	1.3879	1.3822	1.4213	1.4286	1.4323	1.4153	1.4147
212	53	IRA1-NRg5	2016-10-06	1.4231	1.4542	1.4678	1.4191	1.4271	1.3974	1.3884	1.4394	1.4541	1.443	1.4425	1.4321
213	53.25	IRA1-NRg5	2016-10-06	1.4157	1.447	1.4826	1.4102	1.4249	1.399	1.3785	1.4271	1.4423	1.4258	1.4211	1.4322
214	53.5	IRA1-NRg5	2016-10-06	1.4144	1.4445	1.454	1.4086	1.4225	1.398	1.3883	1.4314	1.4426	1.4388	1.4357	1.428
215	53.75	IRA1-NRg5	2016-10-06	1.4285	1.4576	1.4688	1.4248	1.4373	1.4103	1.3942	1.4405	1.4594	1.4523	1.4386	1.4571
216	54	IRA1-NRg5	2016-10-06	1.4127	1.4482	1.4583	1.411	1.4191	1.3899	1.3778	1.4336	1.4402	1.4259	1.4426	1.44
217	54.25	IRA1-NRg5	2016-10-06	1.4147	1.4466	1.4538	1.4106	1.4193	1.3904	1.3833	1.4524	1.4531	1.4373	1.4411	1.448
218	54.5	IRA1-NRg5	2016-10-06	1.4277	1.4582	1.4654	1.4227	1.437	1.4159	1.4018	1.4655	1.473	1.4529	1.4427	1.4643
219	54.75	IRA1-NRg5	2016-10-06	1.4158	1.4525	1.4619	1.4164	1.4306	1.4007	1.3839	1.4511	1.4529	1.4413	1.4458	1.4483
220	55	IRA1-NRg5	2016-10-06	1.4324	1.4615	1.47	1.4262	1.4403	1.4141	1.4152	1.4578	1.4698	1.4466	1.4523	1.4646
221	55.25	IRA1-NRg5	2016-10-06	1.4224	1.4592	1.4655	1.4161	1.4286	1.4065	1.3944	1.4597	1.4506	1.4326	1.4489	1.4503
222	55.5	IRA1-NRg5	2016-10-06	1.4227	1.4576	1.4625	1.4166	1.4247	1.3991	1.4067	1.4726	1.4592	1.4488	1.4506	1.4566
223	55.75	IRA1-NRg5	2016-10-06	1.4326	1.4688	1.4725	1.4273	1.4357	1.4106	1.4082	1.4798	1.4709	1.4487	1.4525	1.4708
224	56	IRA1-NRg5	2016-10-06	1.4228	1.4589	1.4639	1.4186	1.4276	1.3977	1.3933	1.459	1.4681	1.4455	1.4541	1.4467
225	56.25	IRA1-NRg5	2016-10-06	1.4402	1.4795	1.48	1.4328	1.443	1.4209	1.4088	1.4809	1.473	1.4696	1.4493	1.4723
226	56.5	IRA1-NRg5	2016-10-06	1.4234	1.4612	1.4681	1.4222	1.4375	1.409	1.3928	1.4578	1.4663	1.4343	1.4584	1.4556
227	56.75	IRA1-NRg5	2016-10-06	1.4244	1.4652	1.4712	1.4231	1.4369	1.4111	1.4014	1.4594	1.4598	1.454	1.4543	1.4593
228	57	IRA1-NRg5	2016-10-06	1.4249	1.4689	1.4713	1.4232	1.4357	1.409	1.4034	1.4673	1.4778	1.4571	1.4624	1.4641
229	57.25	IRA1-NRg5	2016-10-06	1.4288	1.4676	1.4726	1.4306	1.443	1.4201	1.4188	1.4676	1.4801	1.4698	1.4591	1.4735
230	57.5	IRA1-NRg5	2016-10-06	1.429	1.4667	1.4688	1.417	1.4297	1.4074	1.3985	1.468	1.462	1.4528	1.4464	1.4564
231	57.75	IRA1-NRg5	2016-10-06	1.4439	1.483	1.4864	1.4402	1.4524	1.4283	1.4156	1.4799	1.4759	1.4661	1.4765	1.4785
232	58	IRA1-NRg5	2016-10-06	1.4308	1.4689	1.4715	1.422	1.4344	1.4111	1.3971	1.4808	1.458	1.4592	1.4657	1.4581
233	58.25	IRA1-NRg5	2016-10-06	1.4355	1.4716	1.4728	1.4315	1.4445	1.4181	1.4029	1.4855	1.4645	1.4588	1.4581	1.4776
234	58.5	IRA1-NRg5	2016-10-06	1.4332	1.4738	1.4756	1.4314	1.4455	1.4195	1.4051	1.4775	1.4809	1.4578	1.4721	1.4607
235	58.75	IRA1-NRg5	2016-10-06	1.4334	1.4708	1.4719	1.4305	1.4388	1.4115	1.4098	1.4657	1.4596	1.4409	1.4518	1.4663
236	59	IRA1-NRg5	2016-10-06	1.4478	1.4846	1.4827	1.4354	1.4468	1.4216	1.4132	1.4817	1.484	1.4518	1.4724	1.4892
237	59.25	IRA1-NRg5	2016-10-06	1.4423	1.4693	1.4704	1.4251	1.4378	1.4077	1.3842	1.4671	1.4634	1.4473	1.4533	1.4741
238	59.5	IRA1-NRg5	2016-10-06	1.4542	1.4858	1.4866	1.4449	1.4533	1.4224	1.4199	1.4917	1.4883	1.4656	1.4644	1.4843
239	59.75	IRA1-NRg5	2016-10-06	1.4552	1.4817	1.482	1.4365	1.4456	1.4171	1.3885	1.4796	1.4855	1.4562	1.4554	1.4754
240	60	IRA1-NRg5	2016-10-06	1.454	1.4715	1.4739	1.4272	1.4367	1.4104	1.4042	1.4726	1.4709	1.4555	1.4553	1.4662
241	60.25	IRA1-NRg5	2016-10-06	1.4505	1.474	1.4731	1.4284	1.4384	1.4168	1.3932	1.4685	1.4826	1.4681	1.4609	1.4756
242	60.5	IRA1-NRg5	2016-10-06	1.4639	1.4742	1.4701	1.4259	1.4349	1.4096	1.4066	1.4739	1.4704	1.458	1.4733	1.4734
243	60.75	IRA1-NRg5	2016-10-06	1.4729	1.4874	1.4882	1.4414	1.4494	1.4244	1.4205	1.4762	1.4955	1.479	1.4839	1.4925
244	61	IRA1-NRg5	2016-10-06	1.4634	1.474	1.4759	1.4318	1.4382	1.4115	1.4043	1.4781	1.4715	1.4602	1.4673	1.4765
245	61.25	IRA1-NRg5	2016-10-06	1.47	1.4843	1.4812	1.4404	1.4425	1.4143	1.3996	1.4841	1.4794	1.4708	1.4659	1.4857
246	61.5	IRA1-NRg5	2016-10-06	1.4905	1.4747	1.4738	1.4326	1.441	1.417	1.4043	1.4945	1.4867	1.4733	1.4735	1.472
247	61.75	IRA1-NRg5	2016-10-06	1.47	1.4793	1.4777	1.4349	1.4445	1.4225	1.4147	1.4742	1.4782	1.4564	1.4729	1.4906
248	62	IRA1-NRg5	2016-10-06	1.4705	1.4861	1.4876	1.4497	1.4527	1.4341	1.4144	1.4878	1.4978	1.4761	1.4788	1.4761
249	62.25	IRA1-NRg5	2016-10-06	1.4676	1.4812	1.4809	1.4413	1.4454	1.4212	1.4079	1.483	1.4685	1.4608	1.4701	1.4717
250	62.5	IRA1-NRg5	2016-10-06	1.4807	1.4871	1.4887	1.449	1.4512	1.4427	1.4099	1.5068	1.4981	1.4845	1.4802	1.4832
1	0.25	IRA2-NRg12	2016-10-06	0.0955	0.0944	0.0962	0.0951	0.0943	0.095	0.0937	0.0934	0.0957	0.0938	0.0945	0.0943
2	0.5	IRA2-NRg12	2016-10-06	0.0976	0.0965	0.0999	0.0967	0.0963	0.0974	0.096	0.0957	0.0991	0.0987	0.0968	0.0966
3	0.75	IRA2-NRg12	2016-10-06	0.0979	0.0958	0.0979	0.0969	0.0956	0.0966	0.0953	0.0947	0.0981	0.0964	0.0966	0.0968
4	1	IRA2-NRg12	2016-10-06	0.0975	0.0964	0.0988	0.0979	0.0969	0.0973	0.0963	0.0956	0.0988	0.0965	0.0972	0.0967
5	1.25	IRA2-NRg12	2016-10-06	0.0986	0.0965	0.0984	0.0972	0.0969	0.0976	0.0961	0.096	0.0989	0.0965	0.0976	0.0977
6	1.5	IRA2-NRg12	2016-10-06	0.0981	0.0967	0.0984	0.0974	0.0969	0.0977	0.0961	0.0958	0.0994	0.0967	0.0971	0.0969
7	1.75	IRA2-NRg12	2016-10-06	0.0991	0.0982	0.1009	0.099	0.0983	0.0985	0.0977	0.0972	0.0998	0.0974	0.0982	0.0989
8	2	IRA2-NRg12	2016-10-06	0.099	0.0976	0.1005	0.099	0.0984	0.0987	0.098	0.0983	0.1	0.0985	0.0984	0.0986
9	2.25	IRA2-NRg12	2016-10-06	0.0982	0.0968	0.0997	0.0986	0.0978	0.0981	0.0977	0.0973	0.0994	0.0976	0.0985	0.0986
10	2.5	IRA2-NRg12	2016-10-06	0.0999	0.0988	0.1011	0.0994	0.0993	0.0992	0.0987	0.0982	0.1012	0.0987	0.0989	0.0991
11	2.75	IRA2-NRg12	2016-10-06	0.0995	0.0985	0.0999	0.0986	0.0985	0.0989	0.0986	0.0974	0.1001	0.0984	0.0988	0.0994
12	3	IRA2-NRg12	2016-10-06	0.1004	0.0985	0.1008	0.0997	0.0994	0.0993	0.0981	0.0974	0.1003	0.0976	0.0986	0.0989
13	3.25	IRA2-NRg12	2016-10-06	0.1019	0.0994	0.1025	0.1009	0.1	0.1009	0.099	0.0983	0.1036	0.0998	0.1002	0.1004
14	3.5	IRA2-NRg12	2016-10-06	0.1011	0.0989	0.1013	0.1005	0.0994	0.0995	0.0983	0.0982	0.1011	0.0991	0.0992	0.0999
15	3.75	IRA2-NRg12	2016-10-06	0.1017	0.1008	0.1033	0.101	0.1002	0.1003	0.0989	0.0999	0.1028	0.0992	0.1011	0.1012
16	4	IRA2-NRg12	2016-10-06	0.1017	0.1003	0.1024	0.1019	0.1004	0.1015	0.0998	0.0993	0.1021	0.1004	0.1016	0.1009
17	4.25	IRA2-NRg12	2016-10-06	0.1035	0.102	0.1048	0.1029	0.1018	0.1024	0.1006	0.0997	0.1038	0.101	0.1024	0.1022
18	4.5	IRA2-NRg12	2016-10-06	0.1032	0.1025	0.1049	0.1032	0.1022	0.1034	0.1004	0.1007	0.1047	0.1026	0.1021	0.1033
19	4.75	IRA2-NRg12	2016-10-06	0.1041	0.1014	0.1048	0.1032	0.1019	0.1031	0.1012	0.1008	0.1056	0.1015	0.1022	0.1032
20	5	IRA2-NRg12	2016-10-06	0.104	0.1025	0.1052	0.1036	0.1026	0.1038	0.1017	0.1014	0.1047	0.1024	0.1031	0.1037
21	5.25	IRA2-NRg12	2016-10-06	0.105	0.1031	0.1052	0.105	0.1034	0.1042	0.1023	0.1019	0.1054	0.1033	0.1033	0.1049
22	5.5	IRA2-NRg12	2016-10-06	0.1051	0.1026	0.1044	0.1035	0.1029	0.1033	0.1023	0.101	0.1045	0.1019	0.1039	0.1042
23	5.75	IRA2-NRg12	2016-10-06	0.1074	0.1052	0.1076	0.1069	0.1058	0.1057	0.1034	0.1036	0.1071	0.1051	0.1056	0.1066
24	6	IRA2-NRg12	2016-10-06	0.1083	0.1056	0.109	0.1067	0.1062	0.1066	0.1045	0.1045	0.108	0.1056	0.1067	0.1059
25	6.25	IRA2-NRg12	2016-10-06	0.1071	0.105	0.107	0.106	0.1053	0.1058	0.1045	0.1041	0.1067	0.1037	0.1055	0.106
26	6.5	IRA2-NRg12	2016-10-06	0.1088	0.107	0.1098	0.1081	0.1074	0.1076	0.1045	0.104	0.1078	0.1052	0.1063	0.1069
27	6.75	IRA2-NRg12	2016-10-06	0.1102	0.108	0.1104	0.1093	0.1078	0.1089	0.1062	0.1057	0.1098	0.1069	0.1078	0.1083
28	7	IRA2-NRg12	2016-10-06	0.1104	0.1078	0.1104	0.1097	0.1089	0.1093	0.1069	0.1057	0.1095	0.1073	0.1081	0.1086
29	7.25	IRA2-NRg12	2016-10-06	0.1109	0.1087	0.1118	0.1101	0.1094	0.1104	0.1075	0.1075	0.1103	0.108	0.1088	0.109
30	7.5	IRA2-NRg12	2016-10-06	0.1111	0.1095	0.1117	0.1105	0.1097	0.1102	0.1079	0.1082	0.1112	0.1094	0.1094	0.1104
31	7.75	IRA2-NRg12	2016-10-06	0.1129	0.1116	0.1143	0.1124	0.1115	0.1119	0.1084	0.1089	0.113	0.1109	0.1114	0.1119
32	8	IRA2-NRg12	2016-10-06	0.1141	0.112	0.1148	0.1124	0.1121	0.1125	0.1092	0.1095	0.1134	0.1109	0.112	0.1123
33	8.25	IRA2-NRg12	2016-10-06	0.1161	0.1139	0.117	0.1154	0.1145	0.1145	0.1118	0.1115	0.1159	0.1122	0.1133	0.1144
34	8.5	IRA2-NRg12	2016-10-06	0.1166	0.1132	0.1164	0.1152	0.1142	0.1152	0.1117	0.1123	0.1153	0.1124	0.1123	0.1131
35	8.75	IRA2-NRg12	2016-10-06	0.1177	0.1148	0.1186	0.1165	0.1153	0.1163	0.112	0.1118	0.1161	0.1135	0.114	0.1149
36	9	IRA2-NRg12	2016-10-06	0.1189	0.1174	0.1217	0.1177	0.1174	0.1176	0.1133	0.1142	0.1187	0.1157	0.1161	0.1172
37	9.25	IRA2-NRg12	2016-10-06	0.1194	0.1171	0.1208	0.1179	0.1167	0.1182	0.1145	0.1142	0.1184	0.1151	0.1159	0.1179
38	9.5	IRA2-NRg12	2016-10-06	0.1226	0.1188	0.124	0.1202	0.1198	0.122	0.1164	0.1164	0.1214	0.1172	0.1179	0.1189
39	9.75	IRA2-NRg12	2016-10-06	0.1239	0.1216	0.1264	0.1228	0.1214	0.1215	0.1169	0.1174	0.1216	0.119	0.1195	0.1211
40	10	IRA2-NRg12	2016-10-06	0.1239	0.1206	0.1247	0.1231	0.1208	0.1227	0.1168	0.1171	0.1225	0.1189	0.1199	0.1213
41	10.25	IRA2-NRg12	2016-10-06	0.1261	0.1236	0.127	0.1238	0.124	0.1257	0.1198	0.1206	0.1254	0.1211	0.1208	0.1232
42	10.5	IRA2-NRg12	2016-10-06	0.1275	0.1245	0.1292	0.1261	0.1261	0.1265	0.1204	0.1226	0.1261	0.1217	0.1229	0.1247
43	10.75	IRA2-NRg12	2016-10-06	0.1294	0.1259	0.1322	0.1283	0.1274	0.1291	0.1229	0.1236	0.1277	0.1235	0.1236	0.1263
44	11	IRA2-NRg12	2016-10-06	0.1298	0.1272	0.1323	0.1291	0.1288	0.1298	0.1242	0.1239	0.1288	0.1241	0.1261	0.1277
45	11.25	IRA2-NRg12	2016-10-06	0.1338	0.1297	0.1358	0.1312	0.1309	0.1315	0.1256	0.1268	0.1317	0.1289	0.1295	0.1307
46	11.5	IRA2-NRg12	2016-10-06	0.1343	0.1305	0.1362	0.1339	0.1323	0.1341	0.1278	0.1285	0.1339	0.1281	0.1298	0.1298
47	11.75	IRA2-NRg12	2016-10-06	0.1369	0.132	0.1382	0.1344	0.1337	0.1353	0.1272	0.1296	0.1343	0.1295	0.1296	0.1323
48	12	IRA2-NRg12	2016-10-06	0.1371	0.1347	0.1378	0.1346	0.1344	0.1361	0.1307	0.1322	0.1367	0.1332	0.1343	0.1365
49	12.25	IRA2-NRg12	2016-10-06	0.1367	0.1337	0.1395	0.1351	0.1349	0.1373	0.1314	0.132	0.1379	0.1331	0.1343	0.1362
50	12.5	IRA2-NRg12	2016-10-06	0.1391	0.1374	0.1423	0.1366	0.1368	0.1379	0.1322	0.134	0.141	0.136	0.136	0.1378
51	12.75	IRA2-NRg12	2016-10-06	0.145	0.1408	0.1471	0.1418	0.1409	0.142	0.1354	0.1365	0.1425	0.1369	0.1387	0.1408
52	13	IRA2-NRg12	2016-10-06	0.1454	0.1409	0.1467	0.1429	0.1427	0.1428	0.1375	0.1384	0.1439	0.1393	0.1408	0.1418
53	13.25	IRA2-NRg12	2016-10-06	0.1509	0.1467	0.1552	0.1499	0.148	0.1515	0.1426	0.1441	0.1503	0.1445	0.1442	0.1486
54	13.5	IRA2-NRg12	2016-10-06	0.1512	0.1467	0.154	0.1471	0.1464	0.1493	0.1427	0.1442	0.1497	0.1439	0.1434	0.1465
55	13.75	IRA2-NRg12	2016-10-06	0.1537	0.1486	0.1566	0.1504	0.1506	0.1512	0.1451	0.1468	0.152	0.1477	0.1476	0.1513
56	14	IRA2-NRg12	2016-10-06	0.1594	0.1537	0.161	0.157	0.1556	0.1566	0.1493	0.151	0.1581	0.1521	0.1518	0.1565
57	14.25	IRA2-NRg12	2016-10-06	0.1603	0.1561	0.1639	0.1581	0.1572	0.1575	0.1515	0.1506	0.1586	0.1518	0.1536	0.1562
58	14.5	IRA2-NRg12	2016-10-06	0.1654	0.1618	0.1702	0.1622	0.1624	0.1628	0.1565	0.156	0.1663	0.1589	0.1599	0.1648
59	14.75	IRA2-NRg12	2016-10-06	0.1656	0.1617	0.1682	0.1618	0.1596	0.1635	0.1553	0.1559	0.1643	0.1601	0.1602	0.1619
60	15	IRA2-NRg12	2016-10-06	0.1678	0.1649	0.1722	0.1662	0.1644	0.1658	0.1595	0.1614	0.1684	0.1613	0.1624	0.1687
61	15.25	IRA2-NRg12	2016-10-06	0.1744	0.1692	0.1775	0.1697	0.1686	0.1702	0.1622	0.1656	0.1742	0.1681	0.1675	0.1731
62	15.5	IRA2-NRg12	2016-10-06	0.1745	0.172	0.1782	0.1702	0.1702	0.1707	0.1649	0.1647	0.1738	0.1687	0.1693	0.1751
63	15.75	IRA2-NRg12	2016-10-06	0.1788	0.176	0.1853	0.1757	0.1759	0.1773	0.169	0.1713	0.1814	0.1734	0.1742	0.1803
64	16	IRA2-NRg12	2016-10-06	0.1815	0.175	0.1861	0.1786	0.1779	0.1807	0.1715	0.1724	0.1812	0.174	0.1734	0.1801
65	16.25	IRA2-NRg12	2016-10-06	0.188	0.1814	0.1898	0.1826	0.181	0.1829	0.1751	0.1793	0.1869	0.1798	0.1794	0.1861
66	16.5	IRA2-NRg12	2016-10-06	0.19	0.1864	0.1946	0.1841	0.1836	0.1857	0.1767	0.1805	0.1915	0.1835	0.1848	0.191
67	16.75	IRA2-NRg12	2016-10-06	0.1947	0.1887	0.1969	0.1882	0.1877	0.1896	0.1827	0.1839	0.1945	0.1878	0.1882	0.1931
68	17	IRA2-NRg12	2016-10-06	0.2002	0.1933	0.2058	0.1959	0.1966	0.1983	0.1907	0.1909	0.2024	0.1936	0.1928	0.1998
69	17.25	IRA2-NRg12	2016-10-06	0.2044	0.1979	0.2047	0.1953	0.1948	0.1986	0.1929	0.1941	0.205	0.1991	0.1984	0.2066
70	17.5	IRA2-NRg12	2016-10-06	0.2122	0.209	0.2177	0.2099	0.2077	0.2096	0.2015	0.2052	0.214	0.2075	0.2091	0.2179
71	17.75	IRA2-NRg12	2016-10-06	0.2094	0.2066	0.215	0.2053	0.2015	0.2056	0.1963	0.2011	0.211	0.2053	0.2051	0.2144
72	18	IRA2-NRg12	2016-10-06	0.2218	0.2154	0.2261	0.2143	0.2165	0.2194	0.2115	0.2133	0.2228	0.2166	0.216	0.2258
73	18.25	IRA2-NRg12	2016-10-06	0.2226	0.2172	0.2281	0.2173	0.2154	0.2183	0.2108	0.2123	0.2263	0.2177	0.2158	0.2275
74	18.5	IRA2-NRg12	2016-10-06	0.2293	0.2263	0.231	0.2215	0.2211	0.2252	0.2209	0.2218	0.2334	0.2264	0.2254	0.2388
75	18.75	IRA2-NRg12	2016-10-06	0.2386	0.2363	0.2415	0.2305	0.2298	0.2342	0.228	0.2295	0.2443	0.2374	0.2337	0.2491
76	19	IRA2-NRg12	2016-10-06	0.2399	0.2374	0.2448	0.2334	0.2306	0.2361	0.2311	0.2316	0.2447	0.2399	0.2377	0.2516
77	19.25	IRA2-NRg12	2016-10-06	0.2517	0.2492	0.2561	0.2445	0.2415	0.2454	0.2436	0.2426	0.2554	0.2491	0.2464	0.2624
78	19.5	IRA2-NRg12	2016-10-06	0.2533	0.2529	0.26	0.2467	0.2442	0.2485	0.2447	0.2439	0.2594	0.2509	0.2501	0.2665
79	19.75	IRA2-NRg12	2016-10-06	0.2655	0.2607	0.2705	0.2552	0.2538	0.2551	0.2567	0.2552	0.2724	0.2636	0.2643	0.281
80	20	IRA2-NRg12	2016-10-06	0.2742	0.2748	0.2789	0.2647	0.2627	0.2647	0.2649	0.263	0.2804	0.2736	0.2733	0.2922
81	20.25	IRA2-NRg12	2016-10-06	0.2775	0.2777	0.2836	0.2705	0.2685	0.2717	0.269	0.2693	0.2858	0.2826	0.2806	0.3002
82	20.5	IRA2-NRg12	2016-10-06	0.2905	0.2876	0.2907	0.2784	0.2759	0.2837	0.2831	0.2829	0.299	0.2953	0.2913	0.3109
83	20.75	IRA2-NRg12	2016-10-06	0.3011	0.3007	0.303	0.2872	0.2847	0.2883	0.2925	0.2911	0.3097	0.3059	0.3021	0.3229
84	21	IRA2-NRg12	2016-10-06	0.3043	0.3055	0.3075	0.2968	0.2903	0.2928	0.2997	0.2979	0.3206	0.3148	0.3129	0.3317
85	21.25	IRA2-NRg12	2016-10-06	0.3207	0.3207	0.3262	0.3093	0.3054	0.3125	0.3179	0.313	0.3372	0.3307	0.3238	0.3481
86	21.5	IRA2-NRg12	2016-10-06	0.3212	0.3248	0.3236	0.311	0.3051	0.31	0.3163	0.3189	0.3374	0.3345	0.3291	0.3563
87	21.75	IRA2-NRg12	2016-10-06	0.3396	0.3384	0.3443	0.3302	0.3249	0.3305	0.3393	0.3384	0.3588	0.3532	0.3475	0.3741
88	22	IRA2-NRg12	2016-10-06	0.3428	0.3427	0.3424	0.3246	0.3264	0.3329	0.3472	0.3388	0.3557	0.3526	0.3477	0.3769
89	22.25	IRA2-NRg12	2016-10-06	0.3563	0.3629	0.3626	0.3431	0.3384	0.3426	0.3587	0.3532	0.3763	0.3742	0.3683	0.4003
90	22.5	IRA2-NRg12	2016-10-06	0.3766	0.378	0.3775	0.3637	0.3552	0.363	0.3804	0.3758	0.3964	0.3953	0.3889	0.4176
91	22.75	IRA2-NRg12	2016-10-06	0.3755	0.3785	0.379	0.3605	0.3553	0.361	0.3815	0.3784	0.4011	0.3972	0.3899	0.4282
92	23	IRA2-NRg12	2016-10-06	0.3929	0.395	0.3902	0.3783	0.3714	0.3762	0.3941	0.3901	0.4159	0.4173	0.4033	0.4429
93	23.25	IRA2-NRg12	2016-10-06	0.3942	0.3991	0.3954	0.3824	0.3811	0.3851	0.4077	0.4017	0.4277	0.4294	0.4224	0.4566
94	23.5	IRA2-NRg12	2016-10-06	0.4168	0.4242	0.4189	0.4003	0.3929	0.3981	0.429	0.4228	0.4505	0.4496	0.4414	0.4761
95	23.75	IRA2-NRg12	2016-10-06	0.4305	0.4338	0.4252	0.4136	0.4092	0.4141	0.4439	0.4325	0.4615	0.4621	0.4494	0.486
96	24	IRA2-NRg12	2016-10-06	0.4455	0.4557	0.4426	0.4223	0.4184	0.4238	0.4613	0.453	0.4817	0.4849	0.474	0.5117
97	24.25	IRA2-NRg12	2016-10-06	0.4555	0.4624	0.4491	0.4323	0.4257	0.4362	0.4706	0.4605	0.4896	0.4852	0.4771	0.5179
98	24.5	IRA2-NRg12	2016-10-06	0.4762	0.4815	0.4762	0.4508	0.4476	0.4555	0.4925	0.4809	0.5098	0.5115	0.5016	0.5439
99	24.75	IRA2-NRg12	2016-10-06	0.4981	0.5084	0.4969	0.4753	0.4717	0.4796	0.5187	0.5088	0.5376	0.5397	0.5239	0.5646
100	25	IRA2-NRg12	2016-10-06	0.4966	0.5022	0.4916	0.4753	0.4675	0.4711	0.5186	0.5078	0.5365	0.5397	0.5307	0.571
101	25.25	IRA2-NRg12	2016-10-06	0.5269	0.5444	0.5252	0.5049	0.4957	0.5042	0.5489	0.5382	0.5706	0.5737	0.5564	0.6008
102	25.5	IRA2-NRg12	2016-10-06	0.5252	0.5492	0.5279	0.5141	0.5029	0.5108	0.5617	0.5485	0.5773	0.581	0.5678	0.6035
103	25.75	IRA2-NRg12	2016-10-06	0.5483	0.5674	0.5409	0.5215	0.5179	0.5254	0.5806	0.5657	0.5926	0.5968	0.5855	0.6308
104	26	IRA2-NRg12	2016-10-06	0.5696	0.59	0.5737	0.5519	0.5387	0.5471	0.5952	0.585	0.6182	0.6205	0.6096	0.6486
105	26.25	IRA2-NRg12	2016-10-06	0.5952	0.6062	0.5849	0.5638	0.5584	0.5675	0.6157	0.6034	0.6331	0.6378	0.6238	0.6631
106	26.5	IRA2-NRg12	2016-10-06	0.6127	0.6267	0.5982	0.5765	0.5681	0.5804	0.6326	0.6243	0.6544	0.6549	0.6401	0.6791
107	26.75	IRA2-NRg12	2016-10-06	0.6217	0.6393	0.6158	0.5955	0.5843	0.5911	0.6446	0.6352	0.6603	0.664	0.6495	0.6918
108	27	IRA2-NRg12	2016-10-06	0.6394	0.6634	0.6373	0.6139	0.6053	0.6164	0.6692	0.6576	0.6888	0.6912	0.6739	0.7162
109	27.25	IRA2-NRg12	2016-10-06	0.6605	0.6783	0.6436	0.6228	0.6173	0.625	0.6848	0.6752	0.7046	0.7024	0.6912	0.7259
110	27.5	IRA2-NRg12	2016-10-06	0.677	0.6898	0.6658	0.6468	0.6393	0.6465	0.7012	0.6853	0.714	0.7135	0.7036	0.7385
111	27.75	IRA2-NRg12	2016-10-06	0.7013	0.713	0.6895	0.6714	0.6616	0.6738	0.723	0.7102	0.7388	0.7372	0.7274	0.7605
112	28	IRA2-NRg12	2016-10-06	0.6999	0.7167	0.6889	0.672	0.6695	0.6755	0.7292	0.7172	0.7435	0.7418	0.7289	0.7674
113	28.25	IRA2-NRg12	2016-10-06	0.7398	0.756	0.7251	0.7017	0.6932	0.7068	0.7617	0.7469	0.7734	0.7746	0.7603	0.7975
114	28.5	IRA2-NRg12	2016-10-06	0.7462	0.7667	0.7389	0.7144	0.7021	0.7077	0.7617	0.7592	0.7818	0.782	0.7659	0.7988
115	28.75	IRA2-NRg12	2016-10-06	0.7615	0.7768	0.7447	0.7268	0.7171	0.7295	0.7752	0.7652	0.7943	0.7925	0.7806	0.8127
116	29	IRA2-NRg12	2016-10-06	0.7993	0.8137	0.7879	0.7655	0.7543	0.7593	0.8082	0.7976	0.825	0.8188	0.8041	0.8393
117	29.25	IRA2-NRg12	2016-10-06	0.807	0.8254	0.7981	0.775	0.7628	0.771	0.8193	0.8127	0.8366	0.832	0.8091	0.8526
118	29.5	IRA2-NRg12	2016-10-06	0.8111	0.8298	0.7992	0.7764	0.7666	0.7791	0.8222	0.8167	0.8375	0.8325	0.8181	0.8561
119	29.75	IRA2-NRg12	2016-10-06	0.8498	0.867	0.8402	0.8144	0.7979	0.8052	0.8487	0.8433	0.8668	0.8647	0.8532	0.8795
120	30	IRA2-NRg12	2016-10-06	0.8596	0.877	0.8534	0.8312	0.8161	0.824	0.8533	0.8489	0.8731	0.8692	0.8591	0.8931
121	30.25	IRA2-NRg12	2016-10-06	0.8888	0.8976	0.8665	0.8416	0.8318	0.8415	0.8711	0.8635	0.8892	0.8834	0.8723	0.9009
122	30.5	IRA2-NRg12	2016-10-06	0.8964	0.9047	0.8851	0.8694	0.8599	0.8671	0.8915	0.8854	0.9063	0.8939	0.884	0.9193
123	30.75	IRA2-NRg12	2016-10-06	0.9004	0.9107	0.891	0.8716	0.8627	0.8655	0.8911	0.8806	0.9046	0.8995	0.8903	0.9173
124	31	IRA2-NRg12	2016-10-06	0.9387	0.9491	0.9269	0.9064	0.8886	0.8948	0.9135	0.9131	0.9348	0.9326	0.9214	0.9469
125	31.25	IRA2-NRg12	2016-10-06	0.9418	0.9504	0.9283	0.9059	0.8913	0.8973	0.9193	0.9133	0.9367	0.928	0.9169	0.9426
126	31.5	IRA2-NRg12	2016-10-06	0.9644	0.971	0.9479	0.924	0.912	0.9176	0.9327	0.9254	0.9504	0.9397	0.9306	0.9584
127	31.75	IRA2-NRg12	2016-10-06	0.9923	0.9924	0.9725	0.9485	0.9349	0.9464	0.957	0.9548	0.977	0.9646	0.9533	0.9801
128	32	IRA2-NRg12	2016-10-06	0.9976	0.9998	0.9851	0.9599	0.9448	0.9506	0.9525	0.9516	0.9709	0.9654	0.9534	0.9806
129	32.25	IRA2-NRg12	2016-10-06	1.0139	1.0095	0.9948	0.9695	0.9623	0.9704	0.9694	0.9643	0.9875	0.9773	0.9682	0.9931
130	32.5	IRA2-NRg12	2016-10-06	1.0308	1.0353	1.0206	1.0002	0.983	0.9929	0.9836	0.9888	1.0059	0.9959	0.9846	1.0062
131	32.75	IRA2-NRg12	2016-10-06	1.0358	1.0305	1.0252	1.0037	0.9927	0.9992	0.9897	0.9875	1.008	0.999	0.9881	1.0101
132	33	IRA2-NRg12	2016-10-06	1.0668	1.0649	1.0591	1.0298	1.0177	1.0211	1.0115	1.0092	1.0321	1.0204	1.0111	1.0336
133	33.25	IRA2-NRg12	2016-10-06	1.0594	1.0521	1.0603	1.0361	1.0276	1.032	1.0092	1.0117	1.0315	1.0163	1.008	1.0275
134	33.5	IRA2-NRg12	2016-10-06	1.089	1.0821	1.0845	1.06	1.0487	1.0583	1.0325	1.033	1.0577	1.041	1.0317	1.048
135	33.75	IRA2-NRg12	2016-10-06	1.0954	1.0825	1.0911	1.0694	1.0557	1.0604	1.027	1.0288	1.0522	1.0395	1.0344	1.0533
136	34	IRA2-NRg12	2016-10-06	1.1058	1.0907	1.0935	1.066	1.0628	1.0732	1.036	1.04	1.0574	1.0405	1.0335	1.0526
137	34.25	IRA2-NRg12	2016-10-06	1.1328	1.1226	1.1291	1.1003	1.0872	1.0937	1.0542	1.0592	1.0812	1.0675	1.0614	1.0778
138	34.5	IRA2-NRg12	2016-10-06	1.129	1.114	1.1229	1.0969	1.0917	1.0935	1.0525	1.0541	1.0767	1.0618	1.0569	1.0762
139	34.75	IRA2-NRg12	2016-10-06	1.1315	1.118	1.1302	1.1072	1.0993	1.1017	1.0569	1.0597	1.0845	1.0696	1.0627	1.0826
140	35	IRA2-NRg12	2016-10-06	1.1642	1.1421	1.1559	1.1314	1.1241	1.1289	1.0786	1.0837	1.1051	1.0901	1.0838	1.1014
141	35.25	IRA2-NRg12	2016-10-06	1.1551	1.1363	1.1606	1.1386	1.1335	1.1378	1.0785	1.0825	1.1046	1.0866	1.0782	1.0943
142	35.5	IRA2-NRg12	2016-10-06	1.1798	1.1617	1.1795	1.1599	1.1501	1.1533	1.0927	1.0918	1.12	1.1057	1.102	1.1164
143	35.75	IRA2-NRg12	2016-10-06	1.1739	1.1593	1.181	1.1521	1.1443	1.1453	1.0796	1.0908	1.118	1.0944	1.0927	1.1067
144	36	IRA2-NRg12	2016-10-06	1.1918	1.168	1.197	1.1677	1.1662	1.1683	1.1013	1.101	1.1319	1.1076	1.1072	1.1198
145	36.25	IRA2-NRg12	2016-10-06	1.197	1.1742	1.1933	1.1652	1.155	1.1644	1.097	1.1088	1.1302	1.1085	1.1025	1.1172
146	36.5	IRA2-NRg12	2016-10-06	1.2046	1.18	1.2119	1.1827	1.1765	1.179	1.11	1.1154	1.1414	1.1184	1.1148	1.1233
147	36.75	IRA2-NRg12	2016-10-06	1.2212	1.1956	1.2241	1.1926	1.1883	1.1922	1.1194	1.1281	1.1511	1.1332	1.1285	1.1411
148	37	IRA2-NRg12	2016-10-06	1.2243	1.1978	1.2289	1.2031	1.1946	1.198	1.1174	1.1264	1.153	1.1278	1.1268	1.1358
149	37.25	IRA2-NRg12	2016-10-06	1.2474	1.2206	1.2505	1.2225	1.2196	1.2216	1.1411	1.151	1.1725	1.1455	1.1438	1.1502
150	37.5	IRA2-NRg12	2016-10-06	1.2364	1.2089	1.2491	1.2199	1.214	1.2135	1.1302	1.1402	1.1622	1.1418	1.138	1.1493
151	37.75	IRA2-NRg12	2016-10-06	1.2565	1.2318	1.2655	1.2379	1.2332	1.2386	1.1535	1.164	1.1872	1.1645	1.1606	1.1699
152	38	IRA2-NRg12	2016-10-06	1.2487	1.2214	1.2641	1.2339	1.2252	1.2303	1.1417	1.1517	1.1797	1.1534	1.1529	1.1568
153	38.25	IRA2-NRg12	2016-10-06	1.2602	1.2299	1.2731	1.2409	1.2466	1.2538	1.1597	1.172	1.1924	1.1611	1.1586	1.166
154	38.5	IRA2-NRg12	2016-10-06	1.2594	1.2319	1.2725	1.2442	1.2426	1.2453	1.1529	1.1648	1.1881	1.1617	1.1626	1.165
155	38.75	IRA2-NRg12	2016-10-06	1.2769	1.2471	1.284	1.2545	1.2511	1.2556	1.1641	1.1723	1.1959	1.1656	1.1659	1.1729
156	39	IRA2-NRg12	2016-10-06	1.2879	1.2587	1.2984	1.27	1.2683	1.2729	1.178	1.1847	1.2092	1.1847	1.1843	1.1935
157	39.25	IRA2-NRg12	2016-10-06	1.2848	1.251	1.2937	1.2648	1.2651	1.2702	1.1723	1.1812	1.2015	1.1734	1.1739	1.1815
158	39.5	IRA2-NRg12	2016-10-06	1.306	1.2683	1.3173	1.2918	1.2909	1.2919	1.1928	1.2001	1.2289	1.1994	1.2031	1.2065
159	39.75	IRA2-NRg12	2016-10-06	1.294	1.2638	1.305	1.2691	1.2722	1.2759	1.1786	1.191	1.2147	1.1838	1.1851	1.191
160	40	IRA2-NRg12	2016-10-06	1.3014	1.2706	1.3122	1.2824	1.2827	1.2866	1.189	1.2018	1.2234	1.1903	1.1914	1.1937
161	40.25	IRA2-NRg12	2016-10-06	1.3102	1.2718	1.3262	1.297	1.2942	1.2989	1.1903	1.2016	1.2297	1.1984	1.2031	1.2057
162	40.5	IRA2-NRg12	2016-10-06	1.3112	1.2727	1.322	1.2879	1.2907	1.2962	1.1933	1.2057	1.2281	1.1955	1.2003	1.2012
163	40.75	IRA2-NRg12	2016-10-06	1.3262	1.2942	1.3385	1.3103	1.3098	1.3145	1.21	1.226	1.2478	1.2169	1.2206	1.223
164	41	IRA2-NRg12	2016-10-06	1.3187	1.2816	1.3299	1.2957	1.3027	1.3047	1.2038	1.2179	1.2377	1.2019	1.2061	1.2074
165	41.25	IRA2-NRg12	2016-10-06	1.3328	1.2959	1.3474	1.3121	1.3171	1.3201	1.2162	1.2298	1.2506	1.2148	1.2188	1.2213
166	41.5	IRA2-NRg12	2016-10-06	1.3242	1.2889	1.3414	1.3083	1.3067	1.312	1.2024	1.2229	1.2445	1.2142	1.2163	1.2159
167	41.75	IRA2-NRg12	2016-10-06	1.3332	1.2927	1.3505	1.3181	1.3199	1.323	1.2158	1.2317	1.2536	1.2171	1.223	1.2191
168	42	IRA2-NRg12	2016-10-06	1.3406	1.304	1.3628	1.3305	1.3296	1.3359	1.2265	1.2444	1.2669	1.2277	1.2326	1.2299
169	42.25	IRA2-NRg12	2016-10-06	1.3392	1.3001	1.3588	1.3238	1.3224	1.331	1.2216	1.2407	1.2638	1.2278	1.2291	1.2279
170	42.5	IRA2-NRg12	2016-10-06	1.3559	1.3175	1.372	1.3359	1.3374	1.3426	1.2337	1.2532	1.2765	1.2405	1.2422	1.2444
171	42.75	IRA2-NRg12	2016-10-06	1.3436	1.3	1.362	1.3304	1.3342	1.3391	1.2261	1.245	1.2637	1.2304	1.2334	1.2379
172	43	IRA2-NRg12	2016-10-06	1.3534	1.3081	1.3729	1.3388	1.3425	1.3491	1.2365	1.2531	1.276	1.2393	1.2426	1.2481
173	43.25	IRA2-NRg12	2016-10-06	1.3572	1.3145	1.3827	1.3505	1.3564	1.3537	1.2379	1.2619	1.2832	1.2453	1.2518	1.2536
174	43.5	IRA2-NRg12	2016-10-06	1.358	1.309	1.3753	1.3391	1.3448	1.3494	1.2393	1.2593	1.2796	1.2401	1.2408	1.2439
175	43.75	IRA2-NRg12	2016-10-06	1.3715	1.3197	1.3903	1.3545	1.3599	1.3621	1.2534	1.2733	1.2948	1.2582	1.2617	1.2643
176	44	IRA2-NRg12	2016-10-06	1.3645	1.3188	1.3831	1.3441	1.3447	1.3526	1.2421	1.261	1.284	1.2482	1.2484	1.2548
177	44.25	IRA2-NRg12	2016-10-06	1.3756	1.3198	1.3931	1.3561	1.3638	1.3672	1.2546	1.2692	1.2901	1.2524	1.257	1.2608
178	44.5	IRA2-NRg12	2016-10-06	1.3719	1.3186	1.4013	1.3619	1.3654	1.3644	1.2456	1.2715	1.2964	1.2553	1.261	1.2626
179	44.75	IRA2-NRg12	2016-10-06	1.3691	1.3151	1.3961	1.3591	1.368	1.3703	1.2552	1.2765	1.2997	1.2568	1.2587	1.2624
180	45	IRA2-NRg12	2016-10-06	1.3884	1.342	1.4107	1.3733	1.3788	1.3862	1.2772	1.2985	1.3193	1.2824	1.2803	1.2866
181	45.25	IRA2-NRg12	2016-10-06	1.38	1.3259	1.4119	1.3774	1.3779	1.3818	1.2651	1.2847	1.3097	1.2692	1.2732	1.2772
182	45.5	IRA2-NRg12	2016-10-06	1.3863	1.3316	1.4103	1.3696	1.3788	1.3848	1.2718	1.2909	1.3115	1.2665	1.2705	1.2767
183	45.75	IRA2-NRg12	2016-10-06	1.3901	1.3384	1.4181	1.3863	1.3879	1.3935	1.2776	1.3	1.3246	1.2857	1.293	1.2967
184	46	IRA2-NRg12	2016-10-06	1.3762	1.3229	1.4097	1.3739	1.3823	1.3848	1.2662	1.2873	1.3128	1.2699	1.2773	1.2798
185	46.25	IRA2-NRg12	2016-10-06	1.3907	1.3301	1.415	1.3751	1.3816	1.3869	1.2727	1.2947	1.316	1.2746	1.2802	1.2839
186	46.5	IRA2-NRg12	2016-10-06	1.395	1.3392	1.4202	1.381	1.393	1.3982	1.2864	1.3099	1.3289	1.2875	1.2936	1.2985
187	46.75	IRA2-NRg12	2016-10-06	1.3832	1.3266	1.4184	1.3806	1.3857	1.3876	1.272	1.2933	1.3167	1.2762	1.2853	1.2829
188	47	IRA2-NRg12	2016-10-06	1.4029	1.3388	1.4344	1.3939	1.402	1.4069	1.2934	1.3151	1.3367	1.2912	1.2988	1.3017
189	47.25	IRA2-NRg12	2016-10-06	1.3919	1.3328	1.4288	1.3876	1.393	1.3967	1.286	1.3091	1.3346	1.2875	1.2935	1.2907
190	47.5	IRA2-NRg12	2016-10-06	1.3968	1.3421	1.4221	1.3814	1.3879	1.3938	1.2843	1.3073	1.3299	1.2857	1.295	1.2963
191	47.75	IRA2-NRg12	2016-10-06	1.4034	1.3425	1.4387	1.403	1.4096	1.4129	1.294	1.3186	1.3459	1.3011	1.3106	1.308
192	48	IRA2-NRg12	2016-10-06	1.3874	1.3324	1.4304	1.3937	1.3976	1.3995	1.2837	1.3064	1.3305	1.2897	1.296	1.2953
193	48.25	IRA2-NRg12	2016-10-06	1.3932	1.3299	1.4305	1.3912	1.4027	1.4081	1.289	1.3126	1.3396	1.2908	1.297	1.2925
194	48.5	IRA2-NRg12	2016-10-06	1.4081	1.3448	1.4451	1.4049	1.414	1.4183	1.3001	1.3263	1.3502	1.3026	1.3152	1.3114
195	48.75	IRA2-NRg12	2016-10-06	1.3944	1.3239	1.4346	1.3939	1.4076	1.4143	1.2945	1.3176	1.3374	1.2883	1.2974	1.2988
196	49	IRA2-NRg12	2016-10-06	1.3972	1.3359	1.4428	1.3986	1.4076	1.4091	1.2909	1.327	1.347	1.2967	1.3081	1.3044
197	49.25	IRA2-NRg12	2016-10-06	1.3997	1.3378	1.452	1.4055	1.4186	1.4197	1.2945	1.3336	1.3542	1.3023	1.3128	1.3117
198	49.5	IRA2-NRg12	2016-10-06	1.3993	1.3295	1.4398	1.3953	1.4059	1.4126	1.2909	1.3374	1.3479	1.2885	1.2996	1.3003
199	49.75	IRA2-NRg12	2016-10-06	1.4139	1.3438	1.4463	1.4047	1.42	1.4226	1.3087	1.3578	1.3633	1.3099	1.3247	1.3191
200	50	IRA2-NRg12	2016-10-06	1.3962	1.3363	1.4407	1.3951	1.4086	1.4115	1.2958	1.3422	1.3621	1.2939	1.3072	1.3068
201	50.25	IRA2-NRg12	2016-10-06	1.4184	1.3505	1.4548	1.4098	1.424	1.4304	1.32	1.3719	1.3813	1.3101	1.3264	1.3271
202	50.5	IRA2-NRg12	2016-10-06	1.4074	1.3409	1.4472	1.3945	1.4114	1.416	1.3028	1.3721	1.3796	1.298	1.3076	1.3089
203	50.75	IRA2-NRg12	2016-10-06	1.404	1.3341	1.451	1.4021	1.4202	1.4273	1.3184	1.3898	1.3792	1.3064	1.3199	1.3281
204	51	IRA2-NRg12	2016-10-06	1.4175	1.3459	1.463	1.4156	1.4333	1.4396	1.3184	1.3907	1.4033	1.3141	1.3365	1.3349
205	51.25	IRA2-NRg12	2016-10-06	1.4083	1.3396	1.4508	1.3987	1.4154	1.4206	1.3252	1.3869	1.3877	1.3012	1.3281	1.3262
206	51.5	IRA2-NRg12	2016-10-06	1.407	1.3376	1.4546	1.4022	1.4179	1.4247	1.3317	1.3855	1.3936	1.3151	1.3354	1.3366
207	51.75	IRA2-NRg12	2016-10-06	1.423	1.3481	1.467	1.4164	1.4325	1.4405	1.3436	1.409	1.4141	1.3319	1.3506	1.3357
208	52	IRA2-NRg12	2016-10-06	1.4074	1.3277	1.4507	1.4048	1.4245	1.4295	1.3288	1.4032	1.4105	1.3264	1.3439	1.3514
209	52.25	IRA2-NRg12	2016-10-06	1.414	1.3443	1.4632	1.4172	1.4301	1.4355	1.3557	1.401	1.4104	1.3304	1.3704	1.3632
210	52.5	IRA2-NRg12	2016-10-06	1.4143	1.3439	1.4642	1.4126	1.426	1.428	1.3345	1.4114	1.4214	1.3351	1.363	1.3588
211	52.75	IRA2-NRg12	2016-10-06	1.407	1.3351	1.4595	1.4089	1.4227	1.4272	1.3383	1.4141	1.4168	1.3493	1.3656	1.3607
212	53	IRA2-NRg12	2016-10-06	1.429	1.356	1.4691	1.4162	1.4347	1.4416	1.3595	1.4142	1.4219	1.3533	1.3739	1.3797
213	53.25	IRA2-NRg12	2016-10-06	1.4137	1.3407	1.4571	1.4074	1.4312	1.4369	1.3645	1.4199	1.417	1.3403	1.3771	1.3599
214	53.5	IRA2-NRg12	2016-10-06	1.4151	1.3393	1.4522	1.4026	1.4239	1.4307	1.3568	1.4198	1.4152	1.3552	1.3782	1.3607
215	53.75	IRA2-NRg12	2016-10-06	1.4229	1.3413	1.4728	1.4272	1.4415	1.4461	1.367	1.4269	1.4253	1.3666	1.3948	1.3904
216	54	IRA2-NRg12	2016-10-06	1.4142	1.3435	1.4658	1.4179	1.4276	1.4308	1.3319	1.4073	1.4361	1.3463	1.3777	1.3775
217	54.25	IRA2-NRg12	2016-10-06	1.4091	1.3346	1.4589	1.4101	1.4274	1.4319	1.3449	1.423	1.4246	1.3515	1.3949	1.3793
218	54.5	IRA2-NRg12	2016-10-06	1.4281	1.3509	1.4722	1.4225	1.4398	1.4441	1.3702	1.4182	1.4457	1.3749	1.4126	1.3897
219	54.75	IRA2-NRg12	2016-10-06	1.4156	1.3453	1.4644	1.4149	1.4271	1.4348	1.3748	1.4199	1.4379	1.3612	1.4071	1.3807
220	55	IRA2-NRg12	2016-10-06	1.4353	1.35	1.47	1.4241	1.4419	1.4481	1.3674	1.4411	1.4476	1.3696	1.4051	1.3893
221	55.25	IRA2-NRg12	2016-10-06	1.4223	1.3391	1.466	1.4152	1.4359	1.4403	1.3622	1.4416	1.4376	1.3633	1.3929	1.3756
222	55.5	IRA2-NRg12	2016-10-06	1.4214	1.3397	1.4596	1.4139	1.43	1.4395	1.3627	1.4267	1.4609	1.3717	1.4018	1.3879
223	55.75	IRA2-NRg12	2016-10-06	1.4331	1.3561	1.4719	1.4206	1.4373	1.4472	1.3713	1.4503	1.4378	1.3811	1.4122	1.3969
224	56	IRA2-NRg12	2016-10-06	1.4225	1.3495	1.4666	1.4137	1.4292	1.4346	1.3672	1.431	1.4256	1.3732	1.395	1.4035
225	56.25	IRA2-NRg12	2016-10-06	1.4452	1.3571	1.4816	1.4298	1.4488	1.4549	1.3751	1.4554	1.4559	1.3821	1.4205	1.388
226	56.5	IRA2-NRg12	2016-10-06	1.4223	1.3418	1.4736	1.4244	1.4408	1.4453	1.3667	1.4239	1.4332	1.3811	1.3978	1.3832
227	56.75	IRA2-NRg12	2016-10-06	1.4174	1.3376	1.4728	1.4232	1.4385	1.4426	1.3665	1.4313	1.4507	1.3696	1.3945	1.3788
228	57	IRA2-NRg12	2016-10-06	1.4262	1.344	1.4731	1.4237	1.4369	1.4453	1.3728	1.4449	1.4429	1.3491	1.4101	1.3813
229	57.25	IRA2-NRg12	2016-10-06	1.4295	1.3533	1.4775	1.4301	1.4436	1.45	1.3659	1.4494	1.4644	1.375	1.4262	1.3907
230	57.5	IRA2-NRg12	2016-10-06	1.4292	1.3459	1.4683	1.4166	1.4343	1.443	1.3652	1.426	1.4491	1.3726	1.4026	1.3786
231	57.75	IRA2-NRg12	2016-10-06	1.4418	1.3704	1.4896	1.4391	1.4496	1.4565	1.3782	1.4633	1.4544	1.3796	1.4309	1.4049
232	58	IRA2-NRg12	2016-10-06	1.4298	1.3564	1.4695	1.4208	1.431	1.4395	1.3561	1.4381	1.4464	1.3757	1.4078	1.3857
233	58.25	IRA2-NRg12	2016-10-06	1.4333	1.3585	1.4732	1.4265	1.4412	1.447	1.3566	1.4388	1.4569	1.3733	1.4042	1.4027
234	58.5	IRA2-NRg12	2016-10-06	1.4305	1.3604	1.4791	1.4296	1.4466	1.4513	1.3637	1.4491	1.4487	1.3739	1.411	1.3953
235	58.75	IRA2-NRg12	2016-10-06	1.4325	1.3555	1.4719	1.4245	1.4406	1.4432	1.3673	1.4358	1.4522	1.3629	1.4034	1.3889
236	59	IRA2-NRg12	2016-10-06	1.4488	1.3747	1.4852	1.436	1.4531	1.4619	1.3813	1.4588	1.456	1.3768	1.4293	1.4089
237	59.25	IRA2-NRg12	2016-10-06	1.4357	1.3627	1.4718	1.425	1.4371	1.4418	1.344	1.4388	1.4322	1.3607	1.4069	1.3872
238	59.5	IRA2-NRg12	2016-10-06	1.457	1.3889	1.4887	1.4404	1.4495	1.4575	1.3903	1.4557	1.4727	1.3832	1.4306	1.4026
239	59.75	IRA2-NRg12	2016-10-06	1.4536	1.364	1.4834	1.4362	1.4459	1.4516	1.3753	1.4419	1.444	1.3631	1.4109	1.4079
240	60	IRA2-NRg12	2016-10-06	1.4523	1.3516	1.4718	1.4286	1.4422	1.4478	1.3642	1.4475	1.446	1.3684	1.4168	1.3913
241	60.25	IRA2-NRg12	2016-10-06	1.4542	1.3558	1.4784	1.4311	1.4439	1.4519	1.3563	1.4322	1.4471	1.3765	1.4083	1.3984
242	60.5	IRA2-NRg12	2016-10-06	1.4506	1.3555	1.4767	1.4308	1.4429	1.4446	1.3656	1.437	1.4488	1.3647	1.4267	1.394
243	60.75	IRA2-NRg12	2016-10-06	1.4766	1.3722	1.4871	1.448	1.4499	1.4581	1.3718	1.4415	1.4753	1.3782	1.4301	1.4021
244	61	IRA2-NRg12	2016-10-06	1.4586	1.3639	1.4813	1.4443	1.4438	1.4506	1.3625	1.4538	1.4525	1.3643	1.4138	1.381
245	61.25	IRA2-NRg12	2016-10-06	1.4625	1.3639	1.4871	1.4529	1.4496	1.4557	1.3749	1.4416	1.4546	1.3865	1.4071	1.4117
246	61.5	IRA2-NRg12	2016-10-06	1.4703	1.3734	1.4842	1.4446	1.451	1.4555	1.382	1.4501	1.4608	1.3581	1.3991	1.3846
247	61.75	IRA2-NRg12	2016-10-06	1.4604	1.3725	1.4858	1.4633	1.4616	1.4592	1.3793	1.4542	1.4534	1.3764	1.3984	1.4003
248	62	IRA2-NRg12	2016-10-06	1.4786	1.411	1.4977	1.4529	1.4595	1.4677	1.3922	1.4529	1.4723	1.391	1.4336	1.4064
249	62.25	IRA2-NRg12	2016-10-06	1.4662	1.3647	1.4987	1.4603	1.4555	1.4649	1.3774	1.4512	1.4553	1.3858	1.4219	1.3959
250	62.5	IRA2-NRg12	2016-10-06	1.479	1.3867	1.5022	1.4679	1.476	1.4771	1.3711	1.4664	1.4667	1.3763	1.42	1.3928
1	0.25	IRA2-NRg15	2016-10-06	0.095	0.0942	0.0957	0.095	0.0953	0.0965	0.0934	0.0939	0.0957	0.0957	0.0942	0.0953
2	0.5	IRA2-NRg15	2016-10-06	0.0963	0.0956	0.098	0.0973	0.0969	0.0993	0.0958	0.0966	0.098	0.0985	0.0972	0.0985
3	0.75	IRA2-NRg15	2016-10-06	0.0965	0.0955	0.0974	0.0964	0.0967	0.0979	0.0962	0.096	0.0977	0.0979	0.0968	0.0973
4	1	IRA2-NRg15	2016-10-06	0.0965	0.0962	0.0982	0.0967	0.0975	0.0983	0.0957	0.0964	0.0976	0.0984	0.0969	0.0977
5	1.25	IRA2-NRg15	2016-10-06	0.0972	0.0967	0.0981	0.0979	0.0979	0.0991	0.0963	0.0968	0.0982	0.0987	0.0984	0.099
6	1.5	IRA2-NRg15	2016-10-06	0.097	0.0966	0.0981	0.0972	0.0973	0.0981	0.0964	0.0963	0.0983	0.0986	0.0974	0.0981
7	1.75	IRA2-NRg15	2016-10-06	0.0988	0.0981	0.0993	0.0985	0.0986	0.0992	0.0968	0.0983	0.0997	0.1006	0.0991	0.0995
8	2	IRA2-NRg15	2016-10-06	0.0984	0.0984	0.0991	0.0984	0.0991	0.0997	0.0977	0.0984	0.1002	0.1001	0.0995	0.1008
9	2.25	IRA2-NRg15	2016-10-06	0.0976	0.0974	0.0988	0.098	0.0991	0.0992	0.0966	0.0981	0.0994	0.0993	0.0988	0.0998
10	2.5	IRA2-NRg15	2016-10-06	0.0994	0.0984	0.1004	0.0994	0.0998	0.1004	0.0988	0.0999	0.1011	0.1017	0.1	0.1019
11	2.75	IRA2-NRg15	2016-10-06	0.0991	0.0981	0.0995	0.0991	0.099	0.1004	0.0979	0.0985	0.1001	0.1007	0.0998	0.1012
12	3	IRA2-NRg15	2016-10-06	0.0996	0.0986	0.1007	0.0996	0.0998	0.1002	0.0978	0.0989	0.1002	0.1006	0.1001	0.1003
13	3.25	IRA2-NRg15	2016-10-06	0.1013	0.1001	0.1021	0.1008	0.1009	0.1013	0.0996	0.1003	0.1021	0.1016	0.1013	0.1025
14	3.5	IRA2-NRg15	2016-10-06	0.1017	0.0995	0.1013	0.1	0.1005	0.101	0.0989	0.1002	0.1013	0.1007	0.1003	0.1017
15	3.75	IRA2-NRg15	2016-10-06	0.1009	0.1013	0.1028	0.1013	0.1021	0.1031	0.1002	0.1017	0.1029	0.1034	0.1023	0.1032
16	4	IRA2-NRg15	2016-10-06	0.104	0.1026	0.1054	0.1043	0.1023	0.1037	0.1007	0.1008	0.1028	0.102	0.1016	0.1028
17	4.25	IRA2-NRg15	2016-10-06	0.1033	0.1018	0.1042	0.1028	0.1026	0.1036	0.1013	0.1023	0.1043	0.1037	0.1035	0.1043
18	4.5	IRA2-NRg15	2016-10-06	0.1031	0.1026	0.1048	0.1049	0.1038	0.1042	0.1023	0.1027	0.1044	0.1048	0.1042	0.1049
19	4.75	IRA2-NRg15	2016-10-06	0.1031	0.1029	0.1052	0.1035	0.1056	0.1041	0.1024	0.1027	0.1071	0.1071	0.1038	0.1056
20	5	IRA2-NRg15	2016-10-06	0.1042	0.106	0.1059	0.1041	0.105	0.1051	0.1033	0.1036	0.1065	0.1059	0.1053	0.1063
21	5.25	IRA2-NRg15	2016-10-06	0.1055	0.1039	0.1061	0.1046	0.1048	0.1058	0.1039	0.1043	0.107	0.1062	0.1059	0.1069
22	5.5	IRA2-NRg15	2016-10-06	0.1049	0.1038	0.1065	0.105	0.1043	0.106	0.1028	0.1038	0.1058	0.1053	0.1037	0.1064
23	5.75	IRA2-NRg15	2016-10-06	0.1065	0.1055	0.1086	0.1069	0.1075	0.1081	0.1057	0.1064	0.1089	0.1081	0.1099	0.1084
24	6	IRA2-NRg15	2016-10-06	0.1068	0.1067	0.11	0.1081	0.1081	0.1084	0.1058	0.1067	0.1091	0.1077	0.1077	0.1091
25	6.25	IRA2-NRg15	2016-10-06	0.1078	0.1065	0.1097	0.107	0.1079	0.1083	0.1048	0.1058	0.1083	0.108	0.1073	0.1089
26	6.5	IRA2-NRg15	2016-10-06	0.1093	0.1078	0.1109	0.1085	0.1085	0.1089	0.1062	0.1071	0.1098	0.1088	0.1076	0.1089
27	6.75	IRA2-NRg15	2016-10-06	0.1102	0.1091	0.1119	0.1095	0.1104	0.1109	0.1085	0.1097	0.1127	0.1113	0.1102	0.1112
28	7	IRA2-NRg15	2016-10-06	0.1116	0.1102	0.1123	0.1103	0.1112	0.1115	0.1084	0.1092	0.1111	0.1107	0.1103	0.1117
29	7.25	IRA2-NRg15	2016-10-06	0.1125	0.1115	0.1143	0.1121	0.1122	0.113	0.109	0.1107	0.1131	0.1122	0.1103	0.1122
30	7.5	IRA2-NRg15	2016-10-06	0.1118	0.1111	0.1144	0.1113	0.1124	0.1129	0.1095	0.1109	0.1137	0.1128	0.1126	0.1134
31	7.75	IRA2-NRg15	2016-10-06	0.1145	0.1134	0.1162	0.1129	0.1149	0.1148	0.1115	0.113	0.116	0.1154	0.1145	0.116
32	8	IRA2-NRg15	2016-10-06	0.1163	0.1149	0.1179	0.1153	0.1159	0.1163	0.1122	0.1134	0.1162	0.1154	0.1145	0.1166
33	8.25	IRA2-NRg15	2016-10-06	0.1176	0.1165	0.1193	0.1166	0.1172	0.117	0.1138	0.1157	0.1186	0.1176	0.1164	0.1185
34	8.5	IRA2-NRg15	2016-10-06	0.1177	0.1163	0.12	0.1165	0.1186	0.1172	0.1139	0.1159	0.1182	0.1165	0.116	0.1178
35	8.75	IRA2-NRg15	2016-10-06	0.1192	0.1183	0.1218	0.1171	0.1181	0.1189	0.115	0.1187	0.1193	0.1184	0.118	0.1188
36	9	IRA2-NRg15	2016-10-06	0.1201	0.12	0.1229	0.121	0.1206	0.1207	0.1167	0.1182	0.1218	0.1199	0.1198	0.1206
37	9.25	IRA2-NRg15	2016-10-06	0.1218	0.1201	0.1246	0.1203	0.1217	0.1224	0.1181	0.1183	0.1224	0.12	0.1193	0.1221
38	9.5	IRA2-NRg15	2016-10-06	0.1245	0.1229	0.1275	0.1223	0.1243	0.1234	0.1203	0.122	0.1246	0.1228	0.1221	0.1238
39	9.75	IRA2-NRg15	2016-10-06	0.1254	0.1246	0.1295	0.127	0.1254	0.1256	0.1209	0.1226	0.1267	0.1257	0.1236	0.1255
40	10	IRA2-NRg15	2016-10-06	0.127	0.1245	0.1288	0.1257	0.1255	0.1265	0.1212	0.123	0.1271	0.1244	0.1238	0.1257
41	10.25	IRA2-NRg15	2016-10-06	0.1283	0.1276	0.132	0.1279	0.1283	0.1284	0.1241	0.1255	0.1288	0.1267	0.1256	0.1285
42	10.5	IRA2-NRg15	2016-10-06	0.131	0.1288	0.1339	0.1292	0.1304	0.1305	0.1248	0.1264	0.1305	0.1285	0.1271	0.1295
43	10.75	IRA2-NRg15	2016-10-06	0.1315	0.1308	0.1363	0.1312	0.1323	0.1326	0.1276	0.1293	0.1334	0.1305	0.1301	0.1313
44	11	IRA2-NRg15	2016-10-06	0.1324	0.1317	0.1374	0.1319	0.133	0.1325	0.1276	0.1307	0.1357	0.1335	0.1319	0.1322
45	11.25	IRA2-NRg15	2016-10-06	0.1367	0.1344	0.1405	0.1354	0.1372	0.1364	0.1316	0.1322	0.1373	0.1333	0.1335	0.1347
46	11.5	IRA2-NRg15	2016-10-06	0.138	0.1348	0.1417	0.1354	0.1383	0.1386	0.1333	0.1355	0.1397	0.1371	0.1354	0.1366
47	11.75	IRA2-NRg15	2016-10-06	0.1385	0.1376	0.1436	0.1372	0.1397	0.1379	0.1343	0.1347	0.1401	0.1371	0.1367	0.1389
48	12	IRA2-NRg15	2016-10-06	0.1432	0.1412	0.1459	0.1404	0.1421	0.1418	0.1372	0.138	0.1422	0.1399	0.1383	0.1405
49	12.25	IRA2-NRg15	2016-10-06	0.1408	0.1405	0.1445	0.1407	0.1415	0.141	0.1371	0.1392	0.1431	0.1393	0.1386	0.1415
50	12.5	IRA2-NRg15	2016-10-06	0.1464	0.1431	0.1492	0.1445	0.1449	0.1444	0.1396	0.1412	0.1456	0.1413	0.1408	0.1448
51	12.75	IRA2-NRg15	2016-10-06	0.149	0.1468	0.1524	0.1455	0.1477	0.1482	0.1429	0.1455	0.1495	0.1451	0.1447	0.1471
52	13	IRA2-NRg15	2016-10-06	0.1499	0.1475	0.1542	0.1485	0.1493	0.1487	0.1431	0.1437	0.15	0.146	0.1466	0.1479
53	13.25	IRA2-NRg15	2016-10-06	0.1559	0.1538	0.161	0.1536	0.1547	0.1557	0.151	0.1528	0.1608	0.1542	0.1548	0.1559
54	13.5	IRA2-NRg15	2016-10-06	0.1574	0.1546	0.1614	0.1551	0.155	0.1562	0.1498	0.1518	0.1582	0.1527	0.1515	0.1559
55	13.75	IRA2-NRg15	2016-10-06	0.159	0.1573	0.1653	0.1578	0.1596	0.1582	0.1532	0.1544	0.1615	0.1562	0.1563	0.16
56	14	IRA2-NRg15	2016-10-06	0.1649	0.1612	0.1695	0.161	0.165	0.1631	0.1575	0.1612	0.1699	0.1638	0.1632	0.1658
57	14.25	IRA2-NRg15	2016-10-06	0.1648	0.1623	0.1714	0.1618	0.1653	0.1643	0.1589	0.1635	0.1716	0.1662	0.1645	0.166
58	14.5	IRA2-NRg15	2016-10-06	0.1714	0.1693	0.1786	0.1698	0.1713	0.1707	0.1653	0.1683	0.175	0.17	0.1677	0.1727
59	14.75	IRA2-NRg15	2016-10-06	0.1718	0.17	0.1785	0.1696	0.1704	0.171	0.1662	0.1668	0.1761	0.1677	0.1689	0.1724
60	15	IRA2-NRg15	2016-10-06	0.1762	0.1726	0.1815	0.1729	0.1747	0.174	0.1684	0.1716	0.1812	0.1755	0.1752	0.1767
61	15.25	IRA2-NRg15	2016-10-06	0.1798	0.1772	0.1865	0.1785	0.1817	0.1796	0.1758	0.1788	0.1876	0.1794	0.1785	0.1846
62	15.5	IRA2-NRg15	2016-10-06	0.183	0.1799	0.1897	0.1806	0.1835	0.1827	0.1762	0.1806	0.19	0.1825	0.1821	0.1846
63	15.75	IRA2-NRg15	2016-10-06	0.186	0.1846	0.1943	0.1838	0.1869	0.1861	0.1812	0.1836	0.1943	0.1859	0.1856	0.1906
64	16	IRA2-NRg15	2016-10-06	0.1905	0.1844	0.1958	0.1859	0.1891	0.1873	0.1826	0.1852	0.1979	0.1891	0.1876	0.1921
65	16.25	IRA2-NRg15	2016-10-06	0.1959	0.1905	0.2025	0.1895	0.1927	0.1929	0.1883	0.192	0.2024	0.193	0.1929	0.1989
66	16.5	IRA2-NRg15	2016-10-06	0.1953	0.1941	0.2042	0.1943	0.1978	0.1973	0.194	0.1966	0.2074	0.1977	0.1967	0.2036
67	16.75	IRA2-NRg15	2016-10-06	0.2044	0.1999	0.2102	0.1989	0.2015	0.2017	0.1957	0.1999	0.2108	0.2031	0.2014	0.206
68	17	IRA2-NRg15	2016-10-06	0.2096	0.2046	0.2176	0.2046	0.209	0.2075	0.2049	0.2065	0.2199	0.2106	0.2069	0.2142
69	17.25	IRA2-NRg15	2016-10-06	0.2127	0.2077	0.2197	0.2076	0.2106	0.2115	0.2077	0.211	0.2244	0.2133	0.2109	0.2192
70	17.5	IRA2-NRg15	2016-10-06	0.2217	0.2191	0.2305	0.2179	0.2221	0.2269	0.2234	0.2224	0.24	0.2278	0.2256	0.2334
71	17.75	IRA2-NRg15	2016-10-06	0.2218	0.2177	0.23	0.2157	0.2183	0.2182	0.2169	0.2161	0.2312	0.2209	0.2194	0.2281
72	18	IRA2-NRg15	2016-10-06	0.232	0.2278	0.2439	0.2253	0.2309	0.2312	0.2281	0.231	0.2473	0.2347	0.2347	0.245
73	18.25	IRA2-NRg15	2016-10-06	0.2319	0.2264	0.2424	0.226	0.2295	0.2326	0.2303	0.2333	0.247	0.2344	0.2347	0.2436
74	18.5	IRA2-NRg15	2016-10-06	0.2415	0.2365	0.2535	0.2362	0.2408	0.2407	0.2373	0.2395	0.2571	0.2433	0.2422	0.2535
75	18.75	IRA2-NRg15	2016-10-06	0.2497	0.2448	0.2614	0.2449	0.2494	0.2501	0.2493	0.2518	0.2693	0.2561	0.2569	0.2647
76	19	IRA2-NRg15	2016-10-06	0.2527	0.2483	0.263	0.2456	0.2493	0.2502	0.2487	0.2534	0.2705	0.2563	0.2567	0.2666
77	19.25	IRA2-NRg15	2016-10-06	0.2646	0.2543	0.2716	0.2548	0.2592	0.2591	0.2598	0.2644	0.2872	0.2714	0.2704	0.2819
78	19.5	IRA2-NRg15	2016-10-06	0.2676	0.2605	0.2782	0.2588	0.2628	0.2647	0.2658	0.2673	0.2871	0.2697	0.2707	0.2807
79	19.75	IRA2-NRg15	2016-10-06	0.2785	0.2713	0.2899	0.2708	0.2718	0.2751	0.2764	0.2788	0.3007	0.2838	0.2806	0.2926
80	20	IRA2-NRg15	2016-10-06	0.2885	0.2812	0.2997	0.2815	0.2823	0.286	0.2871	0.2927	0.3139	0.2979	0.2953	0.3068
81	20.25	IRA2-NRg15	2016-10-06	0.295	0.2833	0.3036	0.2837	0.2894	0.2903	0.2922	0.2934	0.3201	0.3048	0.3017	0.3156
82	20.5	IRA2-NRg15	2016-10-06	0.3041	0.2959	0.3155	0.2949	0.3001	0.3008	0.3042	0.3076	0.3314	0.3147	0.3115	0.3274
83	20.75	IRA2-NRg15	2016-10-06	0.3131	0.3034	0.3262	0.3036	0.3092	0.3102	0.314	0.3185	0.3453	0.3243	0.3249	0.3396
84	21	IRA2-NRg15	2016-10-06	0.3233	0.3129	0.3344	0.3138	0.3169	0.3185	0.3266	0.3268	0.3553	0.3333	0.333	0.3504
85	21.25	IRA2-NRg15	2016-10-06	0.3357	0.3222	0.3482	0.3232	0.3315	0.3334	0.3414	0.342	0.3725	0.3481	0.3515	0.3646
86	21.5	IRA2-NRg15	2016-10-06	0.3413	0.327	0.3508	0.327	0.3341	0.3363	0.3426	0.3436	0.3765	0.3537	0.3536	0.3686
87	21.75	IRA2-NRg15	2016-10-06	0.3553	0.3395	0.3713	0.3438	0.3508	0.3528	0.3649	0.3645	0.4016	0.3736	0.3703	0.3888
88	22	IRA2-NRg15	2016-10-06	0.3574	0.3448	0.3696	0.3446	0.3489	0.3515	0.3634	0.3632	0.3981	0.3734	0.3714	0.3929
89	22.25	IRA2-NRg15	2016-10-06	0.3699	0.3597	0.3895	0.3612	0.3656	0.3682	0.3823	0.3853	0.4194	0.3908	0.3905	0.414
90	22.5	IRA2-NRg15	2016-10-06	0.3929	0.3775	0.4098	0.3749	0.3819	0.3815	0.3988	0.4008	0.4373	0.4106	0.4073	0.4297
91	22.75	IRA2-NRg15	2016-10-06	0.3938	0.382	0.4112	0.3788	0.3863	0.3887	0.4066	0.4054	0.4455	0.4174	0.4088	0.4353
92	23	IRA2-NRg15	2016-10-06	0.4092	0.3938	0.4242	0.3928	0.3976	0.3996	0.4167	0.4193	0.4598	0.4279	0.4307	0.4548
93	23.25	IRA2-NRg15	2016-10-06	0.4216	0.4014	0.4356	0.4029	0.407	0.413	0.43	0.4277	0.4693	0.4443	0.4439	0.4707
94	23.5	IRA2-NRg15	2016-10-06	0.4374	0.4178	0.4545	0.4176	0.4233	0.424	0.4508	0.449	0.493	0.4582	0.4578	0.4851
95	23.75	IRA2-NRg15	2016-10-06	0.4477	0.4302	0.4627	0.4302	0.4335	0.4417	0.4645	0.4631	0.5064	0.4744	0.4718	0.5
96	24	IRA2-NRg15	2016-10-06	0.4708	0.4502	0.4814	0.4498	0.4531	0.4578	0.4817	0.4828	0.5268	0.4929	0.4904	0.5242
97	24.25	IRA2-NRg15	2016-10-06	0.477	0.4562	0.4892	0.4557	0.4572	0.4638	0.4884	0.4873	0.5369	0.5021	0.4999	0.5314
98	24.5	IRA2-NRg15	2016-10-06	0.4955	0.4777	0.5121	0.4732	0.4775	0.4817	0.5099	0.5104	0.5585	0.5247	0.5234	0.5591
99	24.75	IRA2-NRg15	2016-10-06	0.5194	0.4966	0.5331	0.4953	0.4991	0.5087	0.5348	0.5385	0.5868	0.5501	0.5465	0.5793
100	25	IRA2-NRg15	2016-10-06	0.5185	0.4939	0.5345	0.4989	0.5043	0.5096	0.5394	0.5348	0.5822	0.5513	0.5465	0.5849
101	25.25	IRA2-NRg15	2016-10-06	0.5482	0.5262	0.5657	0.526	0.5306	0.5364	0.5699	0.5675	0.6234	0.5824	0.5804	0.6134
102	25.5	IRA2-NRg15	2016-10-06	0.5556	0.5309	0.5704	0.5294	0.5367	0.5444	0.5795	0.5744	0.6268	0.5877	0.5847	0.626
103	25.75	IRA2-NRg15	2016-10-06	0.573	0.5533	0.5933	0.5491	0.553	0.5554	0.5964	0.5925	0.6456	0.6035	0.6031	0.6465
104	26	IRA2-NRg15	2016-10-06	0.5942	0.5719	0.6142	0.5699	0.5755	0.5806	0.6221	0.6149	0.6687	0.629	0.6266	0.6661
105	26.25	IRA2-NRg15	2016-10-06	0.6157	0.5892	0.6316	0.5878	0.5919	0.6002	0.6342	0.6292	0.6838	0.6477	0.6444	0.6854
106	26.5	IRA2-NRg15	2016-10-06	0.6335	0.6048	0.6458	0.602	0.6073	0.6139	0.654	0.649	0.7047	0.6626	0.6604	0.6973
107	26.75	IRA2-NRg15	2016-10-06	0.6413	0.6125	0.6552	0.6119	0.6173	0.623	0.6667	0.6631	0.7221	0.6801	0.6738	0.711
108	27	IRA2-NRg15	2016-10-06	0.6636	0.6333	0.681	0.6335	0.6408	0.6505	0.6925	0.6879	0.7436	0.7013	0.695	0.7343
109	27.25	IRA2-NRg15	2016-10-06	0.6861	0.6507	0.6962	0.6511	0.6553	0.6631	0.7063	0.7047	0.7548	0.7159	0.7092	0.7536
110	27.5	IRA2-NRg15	2016-10-06	0.7006	0.6698	0.718	0.6666	0.6686	0.6767	0.7178	0.7163	0.771	0.7294	0.7287	0.7684
111	27.75	IRA2-NRg15	2016-10-06	0.7202	0.6938	0.7416	0.6898	0.6934	0.7005	0.7509	0.7423	0.7997	0.7561	0.7579	0.7966
112	28	IRA2-NRg15	2016-10-06	0.7263	0.6951	0.7449	0.6922	0.6985	0.7053	0.7523	0.7469	0.8023	0.762	0.7579	0.7973
113	28.25	IRA2-NRg15	2016-10-06	0.7597	0.7261	0.7746	0.7194	0.7285	0.7353	0.7821	0.778	0.8349	0.7904	0.7895	0.8226
114	28.5	IRA2-NRg15	2016-10-06	0.7676	0.7352	0.7854	0.7351	0.7411	0.752	0.7967	0.7877	0.842	0.8007	0.7934	0.8331
115	28.75	IRA2-NRg15	2016-10-06	0.7838	0.7509	0.801	0.7513	0.7591	0.7642	0.8084	0.8015	0.8516	0.8111	0.8086	0.8419
116	29	IRA2-NRg15	2016-10-06	0.8215	0.7855	0.8329	0.7773	0.7881	0.7946	0.8388	0.8356	0.8902	0.8422	0.842	0.8719
117	29.25	IRA2-NRg15	2016-10-06	0.8324	0.7966	0.846	0.7904	0.7987	0.8081	0.8505	0.8494	0.8979	0.8553	0.8486	0.8869
118	29.5	IRA2-NRg15	2016-10-06	0.8417	0.8045	0.8493	0.7986	0.8037	0.813	0.853	0.8533	0.8988	0.8609	0.8551	0.8868
119	29.75	IRA2-NRg15	2016-10-06	0.8699	0.8364	0.8811	0.8292	0.8314	0.8456	0.8812	0.8818	0.9297	0.8888	0.8826	0.9152
120	30	IRA2-NRg15	2016-10-06	0.8793	0.846	0.8983	0.8464	0.8546	0.8605	0.8957	0.8902	0.9365	0.8966	0.8958	0.9322
121	30.25	IRA2-NRg15	2016-10-06	0.9017	0.8639	0.9144	0.8586	0.8622	0.8758	0.9071	0.9057	0.9559	0.9159	0.9131	0.9392
122	30.5	IRA2-NRg15	2016-10-06	0.9253	0.8892	0.9402	0.886	0.8872	0.8905	0.9268	0.9258	0.9725	0.9298	0.9261	0.9603
123	30.75	IRA2-NRg15	2016-10-06	0.9239	0.8955	0.9411	0.8897	0.893	0.9	0.9303	0.925	0.9702	0.9335	0.9274	0.9579
124	31	IRA2-NRg15	2016-10-06	0.9583	0.9219	0.9712	0.9202	0.9294	0.9355	0.9624	0.9611	1.0004	0.9614	0.957	0.9883
125	31.25	IRA2-NRg15	2016-10-06	0.96	0.9289	0.9737	0.9243	0.9242	0.9315	0.9584	0.9578	1.0005	0.9586	0.9549	0.984
126	31.5	IRA2-NRg15	2016-10-06	0.9812	0.9481	0.9913	0.9445	0.9437	0.9532	0.977	0.977	1.0164	0.9791	0.9695	0.9979
127	31.75	IRA2-NRg15	2016-10-06	1.0127	0.9764	1.0181	0.9695	0.9752	0.9776	1.0007	0.9991	1.042	1.0033	0.9991	1.0298
128	32	IRA2-NRg15	2016-10-06	1.0139	0.9794	1.0228	0.9726	0.9766	0.9797	0.9992	0.997	1.0395	1	0.9989	1.0286
129	32.25	IRA2-NRg15	2016-10-06	1.0357	1.0037	1.0419	0.9971	0.9931	1.001	1.0155	1.0164	1.0535	1.0182	1.0163	1.0444
130	32.5	IRA2-NRg15	2016-10-06	1.0524	1.0218	1.0645	1.0159	1.0197	1.0229	1.0344	1.0378	1.0752	1.0376	1.0311	1.0625
131	32.75	IRA2-NRg15	2016-10-06	1.0564	1.0271	1.0701	1.0252	1.0308	1.0291	1.0383	1.0372	1.0724	1.0363	1.0377	1.0691
132	33	IRA2-NRg15	2016-10-06	1.0824	1.0541	1.0941	1.048	1.0524	1.0589	1.0606	1.0626	1.1005	1.064	1.0595	1.0886
133	33.25	IRA2-NRg15	2016-10-06	1.0868	1.0589	1.1002	1.052	1.0565	1.0593	1.0593	1.0617	1.0983	1.0598	1.0526	1.0852
134	33.5	IRA2-NRg15	2016-10-06	1.106	1.085	1.1177	1.0742	1.08	1.0871	1.0835	1.0859	1.1225	1.0855	1.0793	1.1076
135	33.75	IRA2-NRg15	2016-10-06	1.1109	1.0879	1.1273	1.0858	1.0869	1.0888	1.0803	1.0824	1.1211	1.0886	1.0837	1.1153
136	34	IRA2-NRg15	2016-10-06	1.1257	1.0997	1.132	1.0885	1.0891	1.09	1.0861	1.0894	1.1252	1.0947	1.0873	1.1134
137	34.25	IRA2-NRg15	2016-10-06	1.1475	1.1219	1.1601	1.1152	1.1206	1.1212	1.1144	1.1151	1.1496	1.1168	1.1129	1.1397
138	34.5	IRA2-NRg15	2016-10-06	1.1491	1.1266	1.1619	1.1189	1.1197	1.1185	1.1051	1.1085	1.1439	1.1108	1.1066	1.135
139	34.75	IRA2-NRg15	2016-10-06	1.1519	1.1317	1.166	1.1261	1.1289	1.1308	1.1105	1.114	1.1499	1.119	1.1168	1.1447
140	35	IRA2-NRg15	2016-10-06	1.18	1.1626	1.1967	1.1563	1.154	1.1545	1.1319	1.1385	1.1716	1.1415	1.1373	1.1635
141	35.25	IRA2-NRg15	2016-10-06	1.18	1.1609	1.1943	1.153	1.1575	1.1568	1.1314	1.139	1.175	1.1378	1.1329	1.1584
142	35.5	IRA2-NRg15	2016-10-06	1.195	1.179	1.2097	1.1715	1.1727	1.1723	1.1471	1.1519	1.1857	1.1588	1.1577	1.1818
143	35.75	IRA2-NRg15	2016-10-06	1.1914	1.1752	1.2086	1.1702	1.1713	1.1676	1.1426	1.1483	1.1822	1.1513	1.1519	1.1733
144	36	IRA2-NRg15	2016-10-06	1.2103	1.193	1.2248	1.1862	1.1888	1.185	1.1554	1.1604	1.1957	1.1661	1.1628	1.1874
145	36.25	IRA2-NRg15	2016-10-06	1.2125	1.1947	1.223	1.1879	1.1886	1.1877	1.1595	1.1642	1.1971	1.1643	1.1593	1.1845
146	36.5	IRA2-NRg15	2016-10-06	1.2223	1.2063	1.2384	1.2029	1.2078	1.2032	1.1708	1.1729	1.2034	1.1717	1.1715	1.1989
147	36.75	IRA2-NRg15	2016-10-06	1.2378	1.2233	1.2533	1.219	1.2208	1.2196	1.1824	1.1856	1.2183	1.1866	1.1842	1.2094
148	37	IRA2-NRg15	2016-10-06	1.2347	1.2207	1.2516	1.2129	1.2188	1.2152	1.1795	1.184	1.2156	1.1833	1.1848	1.2061
149	37.25	IRA2-NRg15	2016-10-06	1.2554	1.2415	1.2715	1.2364	1.2381	1.2379	1.2	1.2085	1.2407	1.207	1.2045	1.2318
150	37.5	IRA2-NRg15	2016-10-06	1.2491	1.2395	1.2693	1.2346	1.236	1.2346	1.1925	1.2012	1.2285	1.2008	1.1989	1.2214
151	37.75	IRA2-NRg15	2016-10-06	1.2745	1.2593	1.2908	1.2531	1.2607	1.2577	1.2166	1.2196	1.2518	1.2179	1.2173	1.244
152	38	IRA2-NRg15	2016-10-06	1.2638	1.252	1.2836	1.2507	1.2518	1.248	1.2032	1.2108	1.2389	1.2073	1.2101	1.2323
153	38.25	IRA2-NRg15	2016-10-06	1.2804	1.2674	1.2974	1.2635	1.267	1.2642	1.2169	1.2235	1.2553	1.2239	1.2203	1.2434
154	38.5	IRA2-NRg15	2016-10-06	1.2767	1.2665	1.2963	1.2622	1.2662	1.2589	1.2171	1.2278	1.2533	1.221	1.22	1.2414
155	38.75	IRA2-NRg15	2016-10-06	1.2849	1.2737	1.3006	1.2682	1.271	1.2672	1.2243	1.2328	1.2644	1.234	1.2302	1.2552
156	39	IRA2-NRg15	2016-10-06	1.3039	1.2965	1.3237	1.289	1.2885	1.2842	1.2363	1.2462	1.2741	1.2468	1.2469	1.2693
157	39.25	IRA2-NRg15	2016-10-06	1.292	1.2869	1.3136	1.2791	1.2824	1.2799	1.2311	1.2364	1.267	1.2401	1.2375	1.258
158	39.5	IRA2-NRg15	2016-10-06	1.3164	1.3119	1.3393	1.3063	1.3109	1.3027	1.2534	1.2599	1.2892	1.2603	1.2633	1.2856
159	39.75	IRA2-NRg15	2016-10-06	1.3059	1.2972	1.3234	1.2882	1.2929	1.2895	1.241	1.2513	1.2796	1.2511	1.2476	1.2681
160	40	IRA2-NRg15	2016-10-06	1.3089	1.3006	1.3303	1.3004	1.305	1.2978	1.2503	1.2592	1.2843	1.2553	1.253	1.2737
161	40.25	IRA2-NRg15	2016-10-06	1.3182	1.3162	1.3429	1.3074	1.3112	1.3054	1.2557	1.2639	1.2922	1.2623	1.2661	1.2827
162	40.5	IRA2-NRg15	2016-10-06	1.3215	1.3169	1.3422	1.3058	1.3085	1.3042	1.2523	1.2641	1.2913	1.2629	1.2647	1.2809
163	40.75	IRA2-NRg15	2016-10-06	1.3369	1.3338	1.3588	1.3258	1.3317	1.3255	1.2761	1.2824	1.3098	1.2781	1.2779	1.3019
164	41	IRA2-NRg15	2016-10-06	1.3309	1.3271	1.3515	1.3189	1.3214	1.3159	1.2626	1.2727	1.3015	1.2718	1.2703	1.2946
165	41.25	IRA2-NRg15	2016-10-06	1.3422	1.3367	1.3611	1.327	1.3307	1.3273	1.2771	1.2856	1.315	1.2912	1.2853	1.3062
166	41.5	IRA2-NRg15	2016-10-06	1.3334	1.3288	1.3569	1.3238	1.3301	1.3241	1.2728	1.2823	1.3055	1.2779	1.2736	1.2979
167	41.75	IRA2-NRg15	2016-10-06	1.3407	1.3364	1.3666	1.3316	1.3362	1.3262	1.2752	1.2865	1.3133	1.2829	1.2837	1.3025
168	42	IRA2-NRg15	2016-10-06	1.3533	1.3479	1.3758	1.3424	1.3512	1.3418	1.294	1.3002	1.3282	1.2978	1.296	1.3133
169	42.25	IRA2-NRg15	2016-10-06	1.3499	1.3458	1.3744	1.3422	1.3464	1.3399	1.2864	1.2964	1.3218	1.2936	1.2908	1.3116
170	42.5	IRA2-NRg15	2016-10-06	1.3621	1.3607	1.3854	1.3538	1.3558	1.3503	1.2987	1.3117	1.3356	1.3099	1.3096	1.3294
171	42.75	IRA2-NRg15	2016-10-06	1.3555	1.3556	1.3814	1.347	1.3522	1.3423	1.2906	1.3007	1.332	1.3017	1.3008	1.3197
172	43	IRA2-NRg15	2016-10-06	1.3637	1.3646	1.3877	1.3562	1.3579	1.3512	1.2963	1.3117	1.3368	1.3119	1.3121	1.3295
173	43.25	IRA2-NRg15	2016-10-06	1.3662	1.3683	1.3917	1.3595	1.3652	1.3586	1.3071	1.317	1.3403	1.3168	1.3163	1.3328
174	43.5	IRA2-NRg15	2016-10-06	1.3604	1.3609	1.3855	1.3547	1.3598	1.3518	1.3035	1.3133	1.3361	1.3077	1.3079	1.3269
175	43.75	IRA2-NRg15	2016-10-06	1.3804	1.3775	1.4014	1.3693	1.3753	1.3696	1.3201	1.3293	1.3532	1.3248	1.3252	1.3463
176	44	IRA2-NRg15	2016-10-06	1.3679	1.3648	1.3907	1.359	1.3656	1.3558	1.3065	1.3171	1.34	1.316	1.3111	1.3286
177	44.25	IRA2-NRg15	2016-10-06	1.3763	1.3762	1.4018	1.3696	1.3722	1.3657	1.3089	1.3244	1.3506	1.3248	1.3254	1.3416
178	44.5	IRA2-NRg15	2016-10-06	1.3754	1.3775	1.4027	1.3707	1.3773	1.368	1.3158	1.331	1.3534	1.3263	1.3276	1.342
179	44.75	IRA2-NRg15	2016-10-06	1.3746	1.3781	1.403	1.3718	1.3836	1.375	1.3242	1.3356	1.3581	1.3285	1.326	1.3433
180	45	IRA2-NRg15	2016-10-06	1.3941	1.3961	1.4222	1.386	1.394	1.3848	1.3387	1.3475	1.375	1.3472	1.3431	1.3603
181	45.25	IRA2-NRg15	2016-10-06	1.3792	1.3902	1.4155	1.3835	1.3937	1.3814	1.3333	1.3444	1.3675	1.341	1.3415	1.3575
182	45.5	IRA2-NRg15	2016-10-06	1.387	1.3939	1.4172	1.3792	1.3866	1.3826	1.3343	1.3474	1.3714	1.3427	1.3418	1.3591
183	45.75	IRA2-NRg15	2016-10-06	1.3943	1.4059	1.4291	1.4008	1.4061	1.3956	1.3438	1.3556	1.3805	1.3521	1.3545	1.3742
184	46	IRA2-NRg15	2016-10-06	1.3813	1.3901	1.4181	1.3847	1.3944	1.384	1.3372	1.3481	1.3725	1.3433	1.3463	1.3623
185	46.25	IRA2-NRg15	2016-10-06	1.39	1.3949	1.4222	1.3876	1.3935	1.3794	1.3372	1.3508	1.3763	1.3497	1.3486	1.3605
186	46.5	IRA2-NRg15	2016-10-06	1.4004	1.4098	1.4355	1.4057	1.4084	1.3974	1.3476	1.3632	1.3836	1.3583	1.3594	1.3787
187	46.75	IRA2-NRg15	2016-10-06	1.3871	1.3959	1.4253	1.3949	1.4	1.3891	1.3394	1.3525	1.3709	1.3461	1.3459	1.361
188	47	IRA2-NRg15	2016-10-06	1.3999	1.4078	1.4343	1.4032	1.4105	1.4009	1.3566	1.373	1.3926	1.3668	1.364	1.3779
189	47.25	IRA2-NRg15	2016-10-06	1.399	1.407	1.4326	1.4006	1.4079	1.397	1.351	1.3664	1.3878	1.361	1.3583	1.3714
190	47.5	IRA2-NRg15	2016-10-06	1.3943	1.4041	1.4288	1.3973	1.4049	1.3965	1.3519	1.3645	1.3857	1.3571	1.3598	1.3753
191	47.75	IRA2-NRg15	2016-10-06	1.4064	1.4215	1.445	1.4165	1.4241	1.4136	1.3638	1.3769	1.4002	1.3747	1.3762	1.3903
192	48	IRA2-NRg15	2016-10-06	1.3921	1.4079	1.4307	1.4052	1.4102	1.4016	1.352	1.3672	1.387	1.363	1.3634	1.3779
193	48.25	IRA2-NRg15	2016-10-06	1.3976	1.4148	1.4329	1.4069	1.4142	1.4039	1.3568	1.3713	1.3935	1.3645	1.3655	1.3772
194	48.5	IRA2-NRg15	2016-10-06	1.4071	1.422	1.4431	1.4157	1.4193	1.414	1.3676	1.3836	1.4062	1.3816	1.3818	1.3922
195	48.75	IRA2-NRg15	2016-10-06	1.3983	1.4161	1.4359	1.4131	1.4137	1.4031	1.3561	1.3783	1.3972	1.3737	1.3701	1.3809
196	49	IRA2-NRg15	2016-10-06	1.3977	1.4139	1.4356	1.4114	1.4196	1.4104	1.3676	1.3779	1.3968	1.3723	1.374	1.3899
197	49.25	IRA2-NRg15	2016-10-06	1.4046	1.4202	1.4447	1.4218	1.4283	1.4159	1.3784	1.3877	1.4036	1.3785	1.3826	1.3914
198	49.5	IRA2-NRg15	2016-10-06	1.3983	1.4122	1.4347	1.4027	1.4136	1.401	1.3723	1.3819	1.4017	1.376	1.3756	1.3826
199	49.75	IRA2-NRg15	2016-10-06	1.4116	1.4279	1.4509	1.4265	1.4354	1.4197	1.3918	1.3954	1.4147	1.389	1.3878	1.4037
200	50	IRA2-NRg15	2016-10-06	1.3935	1.4099	1.435	1.4104	1.4227	1.4039	1.3857	1.3798	1.4022	1.3833	1.3776	1.3896
201	50.25	IRA2-NRg15	2016-10-06	1.4149	1.4304	1.4521	1.4249	1.4354	1.4203	1.4113	1.4014	1.4297	1.407	1.3993	1.4112
202	50.5	IRA2-NRg15	2016-10-06	1.4054	1.4196	1.4436	1.4115	1.4239	1.4042	1.4121	1.3983	1.4253	1.4031	1.4025	1.4018
203	50.75	IRA2-NRg15	2016-10-06	1.4118	1.4239	1.4486	1.4197	1.4313	1.4177	1.4157	1.4074	1.4431	1.4227	1.4098	1.4216
204	51	IRA2-NRg15	2016-10-06	1.4175	1.4299	1.4543	1.4265	1.4362	1.4209	1.4192	1.423	1.447	1.4364	1.4248	1.4246
205	51.25	IRA2-NRg15	2016-10-06	1.4094	1.4204	1.4442	1.4165	1.4251	1.4084	1.4229	1.4243	1.4306	1.4164	1.4099	1.422
206	51.5	IRA2-NRg15	2016-10-06	1.4074	1.4191	1.4463	1.4169	1.4291	1.415	1.4317	1.4228	1.4523	1.4219	1.42	1.4197
207	51.75	IRA2-NRg15	2016-10-06	1.4177	1.4323	1.4571	1.4281	1.4393	1.4276	1.4413	1.4331	1.4702	1.4513	1.4404	1.4474
208	52	IRA2-NRg15	2016-10-06	1.4121	1.4225	1.4479	1.4211	1.4314	1.416	1.4119	1.4255	1.4451	1.4322	1.4397	1.4376
209	52.25	IRA2-NRg15	2016-10-06	1.4186	1.4276	1.4547	1.4271	1.4394	1.4232	1.4263	1.4614	1.461	1.4456	1.4424	1.4458
210	52.5	IRA2-NRg15	2016-10-06	1.417	1.4284	1.4525	1.4232	1.4373	1.4232	1.4344	1.4345	1.4671	1.4374	1.4478	1.4406
211	52.75	IRA2-NRg15	2016-10-06	1.412	1.4205	1.4482	1.4234	1.4333	1.4192	1.4243	1.4407	1.4601	1.4325	1.4418	1.4396
212	53	IRA2-NRg15	2016-10-06	1.4267	1.4364	1.4633	1.4324	1.4463	1.4305	1.4285	1.4445	1.4777	1.4596	1.4397	1.454
213	53.25	IRA2-NRg15	2016-10-06	1.4176	1.4293	1.451	1.4237	1.4338	1.42	1.4394	1.4586	1.4669	1.4427	1.4513	1.4484
214	53.5	IRA2-NRg15	2016-10-06	1.4178	1.4278	1.4546	1.4244	1.4328	1.4183	1.4257	1.4535	1.476	1.4347	1.4456	1.4635
215	53.75	IRA2-NRg15	2016-10-06	1.4236	1.4386	1.4662	1.4396	1.4481	1.4327	1.4463	1.4501	1.4662	1.4521	1.4617	1.4728
216	54	IRA2-NRg15	2016-10-06	1.4163	1.4231	1.4522	1.4263	1.4361	1.4217	1.438	1.4557	1.4646	1.4484	1.4212	1.4546
217	54.25	IRA2-NRg15	2016-10-06	1.4123	1.4258	1.4519	1.4218	1.4317	1.4161	1.4376	1.4503	1.4651	1.4472	1.4393	1.4636
218	54.5	IRA2-NRg15	2016-10-06	1.4324	1.4402	1.4689	1.4379	1.4478	1.429	1.4562	1.4789	1.4888	1.4515	1.4606	1.4801
219	54.75	IRA2-NRg15	2016-10-06	1.4224	1.4307	1.4544	1.4258	1.4377	1.4244	1.4484	1.4524	1.4754	1.4447	1.44	1.4597
220	55	IRA2-NRg15	2016-10-06	1.4317	1.4404	1.4634	1.4333	1.4473	1.4342	1.4618	1.482	1.4928	1.4548	1.468	1.4773
221	55.25	IRA2-NRg15	2016-10-06	1.4184	1.434	1.4576	1.4289	1.4372	1.4258	1.4429	1.472	1.4747	1.4576	1.4495	1.4668
222	55.5	IRA2-NRg15	2016-10-06	1.4218	1.4344	1.4608	1.4359	1.4439	1.4274	1.4408	1.4621	1.4807	1.4535	1.4604	1.4583
223	55.75	IRA2-NRg15	2016-10-06	1.4359	1.4431	1.4682	1.4398	1.4478	1.4372	1.4648	1.473	1.4964	1.4702	1.4679	1.4842
224	56	IRA2-NRg15	2016-10-06	1.4232	1.4341	1.4594	1.4302	1.4432	1.4243	1.4336	1.472	1.4804	1.4582	1.4546	1.4759
225	56.25	IRA2-NRg15	2016-10-06	1.4354	1.4473	1.4687	1.4408	1.4505	1.4383	1.4566	1.4782	1.4869	1.467	1.4716	1.4895
226	56.5	IRA2-NRg15	2016-10-06	1.4261	1.4377	1.4631	1.435	1.4476	1.4315	1.4469	1.4497	1.4781	1.4624	1.4562	1.4813
227	56.75	IRA2-NRg15	2016-10-06	1.4243	1.4336	1.4624	1.4328	1.4469	1.432	1.4468	1.4674	1.4889	1.4523	1.4661	1.4744
228	57	IRA2-NRg15	2016-10-06	1.4222	1.4355	1.4613	1.4364	1.4458	1.434	1.4463	1.4788	1.4975	1.4557	1.4598	1.4816
229	57.25	IRA2-NRg15	2016-10-06	1.4336	1.4429	1.4727	1.4405	1.4543	1.4393	1.4596	1.486	1.4973	1.4661	1.465	1.4952
230	57.5	IRA2-NRg15	2016-10-06	1.4272	1.4355	1.464	1.4348	1.4448	1.4305	1.4517	1.4733	1.4887	1.4551	1.4563	1.4751
231	57.75	IRA2-NRg15	2016-10-06	1.4399	1.4494	1.4736	1.4453	1.4585	1.4496	1.4624	1.4903	1.5058	1.4748	1.4812	1.4847
232	58	IRA2-NRg15	2016-10-06	1.4274	1.4371	1.4641	1.4313	1.4406	1.4251	1.4472	1.463	1.4903	1.4601	1.4597	1.4784
233	58.25	IRA2-NRg15	2016-10-06	1.4298	1.4456	1.4697	1.4391	1.4501	1.4344	1.4633	1.4782	1.4939	1.4716	1.4682	1.4891
234	58.5	IRA2-NRg15	2016-10-06	1.4212	1.441	1.4684	1.4379	1.4493	1.4354	1.455	1.4894	1.5046	1.4702	1.4673	1.4816
235	58.75	IRA2-NRg15	2016-10-06	1.424	1.4386	1.4684	1.4356	1.4474	1.4348	1.4544	1.4754	1.484	1.4591	1.4582	1.4808
236	59	IRA2-NRg15	2016-10-06	1.4489	1.4589	1.4799	1.449	1.4566	1.4432	1.4816	1.4856	1.5046	1.4832	1.4773	1.4938
237	59.25	IRA2-NRg15	2016-10-06	1.4289	1.4355	1.4635	1.4352	1.447	1.4327	1.4524	1.4747	1.5007	1.4553	1.4639	1.4818
238	59.5	IRA2-NRg15	2016-10-06	1.4329	1.4503	1.4731	1.4442	1.4611	1.4488	1.471	1.4866	1.5047	1.4844	1.4691	1.5009
239	59.75	IRA2-NRg15	2016-10-06	1.442	1.4486	1.4728	1.4417	1.4536	1.4375	1.4464	1.4855	1.4993	1.4741	1.4668	1.4923
240	60	IRA2-NRg15	2016-10-06	1.4361	1.4413	1.4671	1.4392	1.4515	1.4367	1.4553	1.47	1.495	1.4621	1.4719	1.4769
241	60.25	IRA2-NRg15	2016-10-06	1.4338	1.4554	1.4722	1.444	1.4544	1.4404	1.4635	1.4655	1.4873	1.468	1.4723	1.4781
242	60.5	IRA2-NRg15	2016-10-06	1.4361	1.4487	1.4662	1.4394	1.4459	1.433	1.4588	1.4747	1.502	1.4755	1.4695	1.4916
243	60.75	IRA2-NRg15	2016-10-06	1.4579	1.4694	1.4887	1.4558	1.4709	1.4522	1.4687	1.495	1.51	1.4708	1.4829	1.4893
244	61	IRA2-NRg15	2016-10-06	1.4416	1.4624	1.467	1.4389	1.4534	1.4369	1.465	1.4825	1.5002	1.476	1.4678	1.4914
245	61.25	IRA2-NRg15	2016-10-06	1.4516	1.4704	1.4866	1.4634	1.464	1.4517	1.4636	1.4824	1.4938	1.483	1.4863	1.5023
246	61.5	IRA2-NRg15	2016-10-06	1.4495	1.4626	1.4829	1.4565	1.4585	1.4389	1.465	1.4757	1.4943	1.4734	1.478	1.4865
247	61.75	IRA2-NRg15	2016-10-06	1.4458	1.4679	1.4929	1.4673	1.4804	1.4438	1.4455	1.4802	1.4955	1.4625	1.4716	1.4821
248	62	IRA2-NRg15	2016-10-06	1.4524	1.4819	1.4922	1.4589	1.472	1.4622	1.4705	1.4805	1.5166	1.492	1.4773	1.5082
249	62.25	IRA2-NRg15	2016-10-06	1.4467	1.4701	1.4911	1.4692	1.4807	1.4575	1.4608	1.4839	1.4971	1.4835	1.4725	1.498
250	62.5	IRA2-NRg15	2016-10-06	1.4643	1.4762	1.4972	1.4709	1.484	1.464	1.4588	1.4962	1.5194	1.4802	1.4769	1.4923
1	0.25	IRA2-TRg1	2016-10-06	0.0966	0.0947	0.0961	0.0965	0.0953	0.096	0.0963	0.0954	0.0954	0.0949	0.0943	0.0961
2	0.5	IRA2-TRg1	2016-10-06	0.0988	0.0961	0.098	0.0981	0.0962	0.0979	0.0977	0.0972	0.0975	0.0964	0.0962	0.0994
3	0.75	IRA2-TRg1	2016-10-06	0.0977	0.0967	0.0989	0.0974	0.0964	0.0981	0.0979	0.0971	0.0976	0.0962	0.0962	0.0974
4	1	IRA2-TRg1	2016-10-06	0.0983	0.097	0.0983	0.0979	0.0972	0.0979	0.0982	0.0979	0.0976	0.0963	0.0964	0.0985
5	1.25	IRA2-TRg1	2016-10-06	0.0998	0.1009	0.0996	0.0993	0.0977	0.0993	0.099	0.0984	0.0984	0.0967	0.0971	0.0992
6	1.5	IRA2-TRg1	2016-10-06	0.0989	0.097	0.0983	0.0983	0.0973	0.0986	0.098	0.0979	0.0984	0.0968	0.0976	0.0987
7	1.75	IRA2-TRg1	2016-10-06	0.0999	0.0985	0.0999	0.0995	0.0983	0.0996	0.099	0.0989	0.1002	0.0978	0.0986	0.1005
8	2	IRA2-TRg1	2016-10-06	0.1006	0.0985	0.1006	0.1	0.0994	0.1003	0.101	0.1001	0.1003	0.0989	0.0986	0.1009
9	2.25	IRA2-TRg1	2016-10-06	0.0999	0.0984	0.1	0.0992	0.0982	0.0998	0.0991	0.0991	0.0998	0.0995	0.0979	0.1011
10	2.5	IRA2-TRg1	2016-10-06	0.1007	0.0992	0.1011	0.1003	0.099	0.1008	0.1003	0.1003	0.1013	0.0987	0.0993	0.1013
11	2.75	IRA2-TRg1	2016-10-06	0.1006	0.0994	0.1011	0.1004	0.0991	0.1005	0.1004	0.1017	0.1004	0.0994	0.0996	0.1009
12	3	IRA2-TRg1	2016-10-06	0.1011	0.0995	0.1008	0.1003	0.0998	0.1009	0.1003	0.1004	0.1012	0.0991	0.0991	0.1009
13	3.25	IRA2-TRg1	2016-10-06	0.1022	0.0999	0.102	0.1015	0.1016	0.1019	0.1016	0.1008	0.102	0.1001	0.1004	0.1026
14	3.5	IRA2-TRg1	2016-10-06	0.1011	0.0995	0.1016	0.1007	0.0994	0.1018	0.1009	0.101	0.1017	0.0995	0.0995	0.1011
15	3.75	IRA2-TRg1	2016-10-06	0.1036	0.102	0.1039	0.1026	0.1018	0.1027	0.1025	0.1027	0.1028	0.1007	0.1012	0.1032
16	4	IRA2-TRg1	2016-10-06	0.1045	0.1019	0.1036	0.103	0.1014	0.103	0.1033	0.1027	0.1032	0.1016	0.1018	0.103
17	4.25	IRA2-TRg1	2016-10-06	0.1048	0.1042	0.1051	0.1038	0.1031	0.104	0.1038	0.1028	0.1045	0.103	0.1025	0.1071
18	4.5	IRA2-TRg1	2016-10-06	0.1051	0.1037	0.1051	0.1043	0.1033	0.1044	0.1053	0.1037	0.1047	0.1022	0.1036	0.1044
19	4.75	IRA2-TRg1	2016-10-06	0.1051	0.1037	0.106	0.1039	0.1039	0.1048	0.1046	0.104	0.1051	0.1031	0.1032	0.1051
20	5	IRA2-TRg1	2016-10-06	0.107	0.1043	0.1073	0.1053	0.1045	0.1051	0.1054	0.1052	0.1062	0.1047	0.104	0.1059
21	5.25	IRA2-TRg1	2016-10-06	0.1074	0.1049	0.1076	0.1056	0.105	0.1066	0.106	0.1052	0.1072	0.1051	0.1049	0.1069
22	5.5	IRA2-TRg1	2016-10-06	0.1073	0.1049	0.1072	0.1059	0.1054	0.1063	0.1051	0.1046	0.1061	0.1038	0.1032	0.106
23	5.75	IRA2-TRg1	2016-10-06	0.1091	0.1074	0.1092	0.1087	0.1075	0.1088	0.1074	0.107	0.1084	0.1056	0.1058	0.1077
24	6	IRA2-TRg1	2016-10-06	0.1091	0.1072	0.11	0.1081	0.1077	0.1099	0.1078	0.1075	0.1089	0.1063	0.1069	0.1087
25	6.25	IRA2-TRg1	2016-10-06	0.1098	0.1077	0.1105	0.108	0.1073	0.1099	0.1083	0.1082	0.1084	0.1065	0.1058	0.1081
26	6.5	IRA2-TRg1	2016-10-06	0.1111	0.1089	0.112	0.1094	0.1088	0.1101	0.1085	0.1083	0.1101	0.1083	0.1073	0.109
27	6.75	IRA2-TRg1	2016-10-06	0.1127	0.1108	0.1136	0.1109	0.1109	0.1123	0.1109	0.1101	0.112	0.1093	0.1095	0.1113
28	7	IRA2-TRg1	2016-10-06	0.1127	0.1108	0.1134	0.1132	0.114	0.1132	0.1111	0.1102	0.1124	0.1102	0.1105	0.1113
29	7.25	IRA2-TRg1	2016-10-06	0.1137	0.1115	0.1145	0.1121	0.1116	0.1132	0.112	0.1113	0.1137	0.1103	0.1108	0.1129
30	7.5	IRA2-TRg1	2016-10-06	0.1158	0.1126	0.1164	0.1137	0.1136	0.1143	0.1132	0.1125	0.1139	0.1119	0.1121	0.1136
31	7.75	IRA2-TRg1	2016-10-06	0.1165	0.1145	0.118	0.1159	0.115	0.1163	0.1142	0.1141	0.1158	0.1132	0.1134	0.115
32	8	IRA2-TRg1	2016-10-06	0.1179	0.1161	0.1187	0.1158	0.1152	0.1175	0.1153	0.1142	0.1155	0.1141	0.1133	0.1153
33	8.25	IRA2-TRg1	2016-10-06	0.1197	0.1172	0.1206	0.1182	0.1173	0.1193	0.1171	0.1164	0.1186	0.117	0.1165	0.1184
34	8.5	IRA2-TRg1	2016-10-06	0.1196	0.1171	0.1208	0.1173	0.117	0.1187	0.1168	0.1166	0.1196	0.1158	0.1154	0.1178
35	8.75	IRA2-TRg1	2016-10-06	0.1219	0.1183	0.1226	0.1201	0.1188	0.1212	0.1182	0.118	0.1198	0.116	0.1166	0.1182
36	9	IRA2-TRg1	2016-10-06	0.1223	0.1201	0.1244	0.1204	0.1199	0.1222	0.1196	0.119	0.1225	0.1192	0.1198	0.121
37	9.25	IRA2-TRg1	2016-10-06	0.1246	0.1228	0.1257	0.1226	0.1227	0.1231	0.1213	0.1205	0.122	0.1193	0.119	0.1212
38	9.5	IRA2-TRg1	2016-10-06	0.1257	0.1237	0.1274	0.124	0.1234	0.126	0.1215	0.1222	0.1261	0.1219	0.1217	0.1232
39	9.75	IRA2-TRg1	2016-10-06	0.129	0.1261	0.1307	0.1256	0.1248	0.1272	0.1232	0.1232	0.126	0.1228	0.124	0.1248
40	10	IRA2-TRg1	2016-10-06	0.1285	0.1277	0.1301	0.1263	0.1258	0.1277	0.1236	0.1236	0.1263	0.1232	0.1219	0.1239
41	10.25	IRA2-TRg1	2016-10-06	0.1309	0.1278	0.1328	0.1277	0.1281	0.1304	0.1267	0.1256	0.1293	0.1255	0.1251	0.1278
42	10.5	IRA2-TRg1	2016-10-06	0.1324	0.1297	0.1344	0.1294	0.1296	0.1318	0.1274	0.1275	0.1308	0.1295	0.1278	0.1292
43	10.75	IRA2-TRg1	2016-10-06	0.1351	0.1322	0.1377	0.1311	0.1312	0.1331	0.1281	0.1291	0.1332	0.1286	0.1298	0.1304
44	11	IRA2-TRg1	2016-10-06	0.1355	0.1338	0.1378	0.1334	0.1325	0.1346	0.1298	0.1314	0.1356	0.1315	0.1312	0.132
45	11.25	IRA2-TRg1	2016-10-06	0.14	0.1369	0.1421	0.1364	0.1359	0.139	0.1334	0.1333	0.1373	0.1326	0.1328	0.1348
46	11.5	IRA2-TRg1	2016-10-06	0.1406	0.1378	0.1429	0.1382	0.1373	0.1399	0.1352	0.1357	0.1402	0.1352	0.1351	0.1371
47	11.75	IRA2-TRg1	2016-10-06	0.1427	0.14	0.1451	0.1389	0.1383	0.1408	0.1357	0.134	0.1394	0.136	0.136	0.138
48	12	IRA2-TRg1	2016-10-06	0.1445	0.1427	0.1482	0.1416	0.1428	0.1452	0.1403	0.1387	0.1417	0.1372	0.1378	0.14
49	12.25	IRA2-TRg1	2016-10-06	0.1461	0.1428	0.1488	0.1422	0.1437	0.1451	0.1405	0.141	0.1435	0.1385	0.1378	0.1419
50	12.5	IRA2-TRg1	2016-10-06	0.1505	0.1461	0.152	0.1461	0.1463	0.1483	0.1425	0.1423	0.146	0.1408	0.1403	0.1437
51	12.75	IRA2-TRg1	2016-10-06	0.1518	0.1495	0.1561	0.1467	0.1479	0.1505	0.1437	0.1441	0.1498	0.1447	0.1454	0.1455
52	13	IRA2-TRg1	2016-10-06	0.1531	0.1506	0.1563	0.1502	0.1498	0.1514	0.1459	0.1459	0.1507	0.1454	0.1465	0.1471
53	13.25	IRA2-TRg1	2016-10-06	0.1595	0.1564	0.1632	0.1563	0.1553	0.159	0.151	0.152	0.1582	0.1534	0.1514	0.1541
54	13.5	IRA2-TRg1	2016-10-06	0.1592	0.1568	0.1634	0.1538	0.1554	0.1582	0.1508	0.1511	0.1577	0.1525	0.1517	0.1545
55	13.75	IRA2-TRg1	2016-10-06	0.1635	0.159	0.1656	0.159	0.1588	0.1628	0.1554	0.1558	0.1614	0.1545	0.1544	0.1568
56	14	IRA2-TRg1	2016-10-06	0.1671	0.1657	0.1715	0.1622	0.1643	0.1662	0.1582	0.1596	0.1656	0.1609	0.1621	0.1624
57	14.25	IRA2-TRg1	2016-10-06	0.1697	0.1665	0.1736	0.1642	0.1658	0.1685	0.1598	0.1604	0.1674	0.1615	0.1621	0.1645
58	14.5	IRA2-TRg1	2016-10-06	0.177	0.173	0.1809	0.1719	0.1726	0.1758	0.166	0.1667	0.1728	0.167	0.1655	0.1696
59	14.75	IRA2-TRg1	2016-10-06	0.1761	0.1734	0.1815	0.1715	0.1732	0.1752	0.1652	0.1663	0.1726	0.1671	0.1664	0.1698
60	15	IRA2-TRg1	2016-10-06	0.1817	0.1776	0.1851	0.175	0.178	0.1794	0.1694	0.1717	0.1768	0.1712	0.1717	0.1736
61	15.25	IRA2-TRg1	2016-10-06	0.1856	0.183	0.1917	0.1812	0.1829	0.1856	0.1743	0.1758	0.1831	0.1761	0.1759	0.1796
62	15.5	IRA2-TRg1	2016-10-06	0.1898	0.187	0.1947	0.1837	0.187	0.1882	0.1788	0.1783	0.1861	0.1785	0.1791	0.1821
63	15.75	IRA2-TRg1	2016-10-06	0.1925	0.1902	0.1976	0.1877	0.1887	0.193	0.1799	0.1828	0.189	0.1824	0.183	0.1884
64	16	IRA2-TRg1	2016-10-06	0.1954	0.1925	0.2019	0.1872	0.193	0.194	0.1817	0.1839	0.1925	0.1844	0.186	0.1874
65	16.25	IRA2-TRg1	2016-10-06	0.2013	0.1982	0.2066	0.1933	0.1974	0.1981	0.1871	0.1897	0.1965	0.1901	0.1897	0.1929
66	16.5	IRA2-TRg1	2016-10-06	0.2055	0.2034	0.2094	0.1987	0.2029	0.2047	0.1926	0.1936	0.2002	0.192	0.1939	0.1997
67	16.75	IRA2-TRg1	2016-10-06	0.2079	0.2068	0.2137	0.2024	0.2057	0.2068	0.1935	0.1976	0.2032	0.197	0.1985	0.2007
68	17	IRA2-TRg1	2016-10-06	0.2153	0.2115	0.2232	0.2058	0.2109	0.2143	0.1979	0.2022	0.2135	0.2051	0.2046	0.2071
69	17.25	IRA2-TRg1	2016-10-06	0.2229	0.2191	0.2274	0.2128	0.2192	0.2183	0.2049	0.2073	0.2161	0.2084	0.2088	0.2115
70	17.5	IRA2-TRg1	2016-10-06	0.2313	0.2282	0.2365	0.2219	0.2269	0.2293	0.212	0.2182	0.2274	0.2176	0.2197	0.223
71	17.75	IRA2-TRg1	2016-10-06	0.2251	0.2263	0.2332	0.2204	0.2273	0.2243	0.2103	0.2123	0.2214	0.2132	0.2144	0.2194
72	18	IRA2-TRg1	2016-10-06	0.2378	0.237	0.2485	0.2313	0.2367	0.2355	0.222	0.2246	0.2371	0.2276	0.2303	0.2303
73	18.25	IRA2-TRg1	2016-10-06	0.2381	0.2378	0.2487	0.2324	0.238	0.2361	0.2209	0.226	0.2351	0.2275	0.2308	0.2335
74	18.5	IRA2-TRg1	2016-10-06	0.2495	0.2488	0.2583	0.2416	0.2495	0.2477	0.2329	0.2356	0.2438	0.2351	0.2375	0.2402
75	18.75	IRA2-TRg1	2016-10-06	0.2584	0.2578	0.2707	0.2519	0.2601	0.2599	0.241	0.2464	0.2547	0.2433	0.2482	0.2528
76	19	IRA2-TRg1	2016-10-06	0.2605	0.2588	0.2696	0.2499	0.2617	0.2551	0.2383	0.2448	0.2546	0.2442	0.2492	0.2574
77	19.25	IRA2-TRg1	2016-10-06	0.2727	0.2724	0.2811	0.2624	0.2725	0.2679	0.2506	0.2577	0.2671	0.2594	0.2615	0.2687
78	19.5	IRA2-TRg1	2016-10-06	0.2756	0.2776	0.2861	0.2672	0.2767	0.2724	0.2551	0.2601	0.2719	0.2624	0.2658	0.2693
79	19.75	IRA2-TRg1	2016-10-06	0.2864	0.2856	0.2987	0.2731	0.2861	0.281	0.2643	0.2693	0.2801	0.2709	0.2765	0.2809
80	20	IRA2-TRg1	2016-10-06	0.2993	0.299	0.3131	0.2876	0.2991	0.2931	0.2786	0.2815	0.2932	0.2801	0.2874	0.2939
81	20.25	IRA2-TRg1	2016-10-06	0.3034	0.3062	0.3132	0.2918	0.3057	0.2978	0.2792	0.2854	0.3	0.2881	0.2948	0.3008
82	20.5	IRA2-TRg1	2016-10-06	0.3134	0.3164	0.3281	0.3062	0.3197	0.3095	0.2928	0.2981	0.3148	0.2983	0.3055	0.3112
83	20.75	IRA2-TRg1	2016-10-06	0.3229	0.3259	0.3365	0.3124	0.3275	0.3165	0.3018	0.3076	0.3192	0.3069	0.3108	0.322
84	21	IRA2-TRg1	2016-10-06	0.3312	0.3306	0.3437	0.319	0.3358	0.3279	0.3102	0.316	0.3278	0.3143	0.3211	0.3319
85	21.25	IRA2-TRg1	2016-10-06	0.3465	0.3478	0.361	0.3301	0.3498	0.3398	0.3245	0.3312	0.3444	0.332	0.338	0.3473
86	21.5	IRA2-TRg1	2016-10-06	0.3472	0.3508	0.3625	0.3325	0.3513	0.3415	0.324	0.3322	0.3477	0.3337	0.3429	0.3488
87	21.75	IRA2-TRg1	2016-10-06	0.3643	0.3661	0.3787	0.3497	0.3729	0.3583	0.3424	0.3515	0.3686	0.352	0.3636	0.3689
88	22	IRA2-TRg1	2016-10-06	0.3665	0.3718	0.3826	0.354	0.3772	0.3582	0.3439	0.3565	0.3709	0.3578	0.3655	0.3707
89	22.25	IRA2-TRg1	2016-10-06	0.386	0.3875	0.4011	0.3698	0.3922	0.3753	0.3629	0.371	0.3856	0.373	0.3822	0.3925
90	22.5	IRA2-TRg1	2016-10-06	0.399	0.4076	0.4182	0.3834	0.4055	0.3873	0.3764	0.3847	0.4056	0.3881	0.3979	0.4123
91	22.75	IRA2-TRg1	2016-10-06	0.4041	0.4091	0.421	0.3881	0.4131	0.3942	0.383	0.3924	0.4081	0.3926	0.4051	0.4153
92	23	IRA2-TRg1	2016-10-06	0.416	0.4238	0.4365	0.4021	0.4282	0.4066	0.3937	0.4037	0.4221	0.4075	0.4155	0.4323
93	23.25	IRA2-TRg1	2016-10-06	0.4237	0.4357	0.4466	0.4122	0.4408	0.4152	0.4068	0.4171	0.435	0.4207	0.4368	0.4406
94	23.5	IRA2-TRg1	2016-10-06	0.4443	0.4553	0.4638	0.429	0.4579	0.4315	0.4216	0.4331	0.4549	0.4374	0.448	0.4608
95	23.75	IRA2-TRg1	2016-10-06	0.4545	0.464	0.4752	0.4415	0.4749	0.4438	0.4356	0.4485	0.464	0.4459	0.4596	0.474
96	24	IRA2-TRg1	2016-10-06	0.4795	0.4886	0.5011	0.4547	0.4903	0.4615	0.4524	0.4676	0.4857	0.4712	0.4814	0.4946
97	24.25	IRA2-TRg1	2016-10-06	0.4823	0.4946	0.5046	0.4632	0.497	0.4665	0.464	0.4722	0.4913	0.4768	0.4942	0.5042
98	24.5	IRA2-TRg1	2016-10-06	0.5051	0.5149	0.5289	0.484	0.5223	0.4843	0.4781	0.4906	0.5132	0.4933	0.5139	0.5287
99	24.75	IRA2-TRg1	2016-10-06	0.5252	0.5381	0.5496	0.5027	0.5414	0.5077	0.5039	0.5174	0.5373	0.5169	0.5313	0.5505
100	25	IRA2-TRg1	2016-10-06	0.5271	0.54	0.5469	0.5067	0.5514	0.5115	0.5121	0.5213	0.5425	0.5261	0.5422	0.5544
101	25.25	IRA2-TRg1	2016-10-06	0.5516	0.5703	0.5775	0.536	0.5754	0.5382	0.5402	0.5492	0.5716	0.5547	0.5683	0.5838
102	25.5	IRA2-TRg1	2016-10-06	0.5536	0.5695	0.5869	0.5387	0.5838	0.5464	0.5435	0.5596	0.5768	0.5577	0.5715	0.5896
103	25.75	IRA2-TRg1	2016-10-06	0.5805	0.5998	0.6008	0.5575	0.6023	0.5606	0.5654	0.5799	0.598	0.5795	0.5999	0.6128
104	26	IRA2-TRg1	2016-10-06	0.5985	0.6156	0.6219	0.5737	0.6182	0.5821	0.582	0.5965	0.6168	0.5978	0.6142	0.6362
105	26.25	IRA2-TRg1	2016-10-06	0.6197	0.6386	0.6477	0.5987	0.6465	0.5986	0.6066	0.6179	0.6374	0.6158	0.6331	0.6487
106	26.5	IRA2-TRg1	2016-10-06	0.6391	0.6571	0.6613	0.6176	0.663	0.6113	0.622	0.6347	0.6532	0.6356	0.6542	0.6686
107	26.75	IRA2-TRg1	2016-10-06	0.6438	0.6639	0.6706	0.6213	0.6704	0.6265	0.6349	0.6498	0.6707	0.6522	0.6703	0.6836
108	27	IRA2-TRg1	2016-10-06	0.6711	0.6894	0.6968	0.6405	0.6922	0.648	0.6579	0.6696	0.6896	0.6771	0.6874	0.7081
109	27.25	IRA2-TRg1	2016-10-06	0.6862	0.7081	0.7101	0.6593	0.7116	0.666	0.6777	0.6878	0.707	0.6828	0.7008	0.7195
110	27.5	IRA2-TRg1	2016-10-06	0.6971	0.7224	0.7306	0.6823	0.7309	0.6788	0.6879	0.6989	0.7189	0.7017	0.7199	0.7319
111	27.75	IRA2-TRg1	2016-10-06	0.7246	0.7504	0.7539	0.7007	0.758	0.7014	0.7098	0.7235	0.7467	0.7225	0.744	0.7569
112	28	IRA2-TRg1	2016-10-06	0.7224	0.7518	0.7514	0.7044	0.7569	0.7054	0.7159	0.7299	0.7497	0.7325	0.7518	0.7627
113	28.25	IRA2-TRg1	2016-10-06	0.7637	0.785	0.7881	0.7374	0.7873	0.7343	0.7439	0.7564	0.7772	0.7561	0.7733	0.7891
114	28.5	IRA2-TRg1	2016-10-06	0.7726	0.7976	0.7984	0.7477	0.8036	0.7504	0.7631	0.7791	0.7924	0.7729	0.7872	0.8012
115	28.75	IRA2-TRg1	2016-10-06	0.7833	0.81	0.8154	0.762	0.8175	0.7651	0.7752	0.7875	0.802	0.7791	0.797	0.8124
116	29	IRA2-TRg1	2016-10-06	0.8154	0.8449	0.8429	0.7886	0.8449	0.7887	0.8034	0.8198	0.8369	0.8158	0.8285	0.8448
117	29.25	IRA2-TRg1	2016-10-06	0.8319	0.8595	0.8603	0.8013	0.8598	0.8041	0.8165	0.8293	0.848	0.8241	0.8399	0.8581
118	29.5	IRA2-TRg1	2016-10-06	0.8358	0.8672	0.8654	0.8095	0.8665	0.8031	0.8185	0.8317	0.8509	0.8327	0.8482	0.8605
119	29.75	IRA2-TRg1	2016-10-06	0.8679	0.8913	0.8951	0.8361	0.8943	0.8372	0.8431	0.8572	0.8742	0.8558	0.8695	0.8826
120	30	IRA2-TRg1	2016-10-06	0.8837	0.9122	0.913	0.8596	0.9229	0.8598	0.8632	0.8735	0.8893	0.865	0.8829	0.897
121	30.25	IRA2-TRg1	2016-10-06	0.9055	0.932	0.9325	0.8761	0.9294	0.8689	0.8778	0.8858	0.9031	0.8799	0.8946	0.91
122	30.5	IRA2-TRg1	2016-10-06	0.9205	0.9481	0.9544	0.8988	0.9544	0.8947	0.8929	0.9024	0.9243	0.9031	0.9175	0.9319
123	30.75	IRA2-TRg1	2016-10-06	0.9202	0.9522	0.9529	0.903	0.9554	0.896	0.8977	0.9079	0.92	0.9015	0.9141	0.9266
124	31	IRA2-TRg1	2016-10-06	0.9589	0.984	0.9877	0.9359	0.9883	0.9345	0.93	0.9373	0.9538	0.9297	0.9435	0.9546
125	31.25	IRA2-TRg1	2016-10-06	0.963	0.9864	0.9865	0.9358	0.9806	0.9287	0.9221	0.933	0.9479	0.9277	0.9396	0.9576
126	31.5	IRA2-TRg1	2016-10-06	0.9881	1.0075	1.0109	0.958	1.0046	0.9502	0.9416	0.9506	0.9672	0.9458	0.9582	0.9695
127	31.75	IRA2-TRg1	2016-10-06	1.0093	1.0329	1.0358	0.9834	1.0282	0.9754	0.9628	0.9709	0.9941	0.9716	0.9821	0.9933
128	32	IRA2-TRg1	2016-10-06	1.0199	1.0401	1.0424	0.9883	1.0323	0.9832	0.9602	0.9725	0.992	0.9676	0.9802	0.9962
129	32.25	IRA2-TRg1	2016-10-06	1.0396	1.0594	1.0617	1.0112	1.0523	1	0.9767	0.9864	1.0038	0.9868	0.9954	1.0056
130	32.5	IRA2-TRg1	2016-10-06	1.054	1.0715	1.0776	1.0267	1.0665	1.0259	0.9955	1.0085	1.0261	1.0028	1.0094	1.0253
131	32.75	IRA2-TRg1	2016-10-06	1.0661	1.08	1.0841	1.0389	1.0749	1.0306	0.9922	1.0037	1.0219	0.9947	1.0088	1.0256
132	33	IRA2-TRg1	2016-10-06	1.09	1.1023	1.1145	1.064	1.0997	1.0618	1.0212	1.0279	1.0504	1.0277	1.0357	1.0503
133	33.25	IRA2-TRg1	2016-10-06	1.0873	1.1008	1.1127	1.0653	1.1005	1.0644	1.0164	1.0269	1.0444	1.0175	1.0279	1.0462
134	33.5	IRA2-TRg1	2016-10-06	1.1186	1.1306	1.1433	1.0944	1.1252	1.0917	1.0408	1.0521	1.0725	1.0433	1.0529	1.064
135	33.75	IRA2-TRg1	2016-10-06	1.1224	1.1371	1.1442	1.0973	1.1308	1.0967	1.0422	1.0505	1.0684	1.0413	1.0523	1.0693
136	34	IRA2-TRg1	2016-10-06	1.1325	1.1478	1.1506	1.1043	1.1301	1.0968	1.0408	1.0529	1.0736	1.0527	1.0596	1.0751
137	34.25	IRA2-TRg1	2016-10-06	1.1562	1.1687	1.1764	1.1313	1.1599	1.129	1.0704	1.0783	1.0964	1.0729	1.0814	1.0957
138	34.5	IRA2-TRg1	2016-10-06	1.1563	1.1732	1.1768	1.1338	1.1563	1.1312	1.0629	1.0715	1.0945	1.071	1.0728	1.0908
139	34.75	IRA2-TRg1	2016-10-06	1.1635	1.1766	1.185	1.1418	1.1662	1.1369	1.0674	1.0774	1.1005	1.0744	1.0828	1.0946
140	35	IRA2-TRg1	2016-10-06	1.195	1.2062	1.2144	1.1694	1.1934	1.1639	1.0886	1.0996	1.124	1.0967	1.1025	1.1207
141	35.25	IRA2-TRg1	2016-10-06	1.1875	1.1957	1.2106	1.1645	1.1842	1.1666	1.0886	1.0956	1.1193	1.0893	1.0984	1.1157
142	35.5	IRA2-TRg1	2016-10-06	1.2072	1.2204	1.2295	1.19	1.2058	1.1855	1.1044	1.1173	1.1342	1.1125	1.1205	1.1332
143	35.75	IRA2-TRg1	2016-10-06	1.2033	1.2116	1.2227	1.1807	1.1994	1.1834	1.0955	1.1053	1.1285	1.1058	1.1108	1.1268
144	36	IRA2-TRg1	2016-10-06	1.2249	1.2302	1.2444	1.2011	1.2167	1.1987	1.1093	1.1169	1.14	1.1154	1.1226	1.1418
145	36.25	IRA2-TRg1	2016-10-06	1.2275	1.233	1.2417	1.202	1.2154	1.201	1.1104	1.1241	1.1455	1.1162	1.1199	1.1341
146	36.5	IRA2-TRg1	2016-10-06	1.2333	1.2375	1.2527	1.2155	1.2241	1.2168	1.1232	1.1321	1.1514	1.1242	1.1292	1.1475
147	36.75	IRA2-TRg1	2016-10-06	1.254	1.257	1.271	1.2294	1.2426	1.2312	1.1359	1.1456	1.1676	1.1424	1.1446	1.1641
148	37	IRA2-TRg1	2016-10-06	1.2444	1.2516	1.2617	1.2249	1.2353	1.2274	1.1276	1.1353	1.1599	1.1324	1.1367	1.1597
149	37.25	IRA2-TRg1	2016-10-06	1.2746	1.2737	1.2919	1.2505	1.2634	1.2562	1.1552	1.1646	1.1892	1.1607	1.1639	1.1749
150	37.5	IRA2-TRg1	2016-10-06	1.268	1.268	1.2852	1.2459	1.258	1.252	1.1459	1.1541	1.1731	1.148	1.1552	1.1742
151	37.75	IRA2-TRg1	2016-10-06	1.2901	1.2856	1.3077	1.2682	1.2789	1.2747	1.1704	1.1802	1.201	1.1726	1.1758	1.1946
152	38	IRA2-TRg1	2016-10-06	1.2803	1.2797	1.3003	1.2588	1.2688	1.2648	1.1594	1.1675	1.1866	1.1587	1.1611	1.1835
153	38.25	IRA2-TRg1	2016-10-06	1.2953	1.2927	1.3144	1.2739	1.2772	1.2766	1.1653	1.1742	1.1973	1.1686	1.1744	1.1928
154	38.5	IRA2-TRg1	2016-10-06	1.2936	1.2911	1.3092	1.2704	1.2758	1.2773	1.1653	1.1768	1.1987	1.1726	1.1728	1.1857
155	38.75	IRA2-TRg1	2016-10-06	1.3029	1.2985	1.3208	1.2786	1.2784	1.2831	1.1698	1.1833	1.2086	1.186	1.1889	1.1978
156	39	IRA2-TRg1	2016-10-06	1.3227	1.3197	1.3364	1.2999	1.303	1.3018	1.1919	1.1976	1.2203	1.1906	1.1955	1.2159
157	39.25	IRA2-TRg1	2016-10-06	1.3173	1.3119	1.3323	1.2955	1.2972	1.298	1.1826	1.1903	1.2155	1.1876	1.1909	1.207
158	39.5	IRA2-TRg1	2016-10-06	1.3354	1.3319	1.3556	1.3143	1.3166	1.3227	1.2022	1.2108	1.2346	1.2103	1.2134	1.2328
159	39.75	IRA2-TRg1	2016-10-06	1.3262	1.3163	1.3379	1.2987	1.2988	1.3081	1.1924	1.2035	1.2229	1.1953	1.1964	1.215
160	40	IRA2-TRg1	2016-10-06	1.3304	1.3219	1.3454	1.3087	1.3071	1.32	1.2022	1.21	1.233	1.2019	1.2055	1.2217
161	40.25	IRA2-TRg1	2016-10-06	1.3367	1.3271	1.3529	1.3195	1.3148	1.3268	1.2067	1.2138	1.2376	1.2113	1.2091	1.236
162	40.5	IRA2-TRg1	2016-10-06	1.3433	1.3309	1.3533	1.3165	1.3106	1.3221	1.2032	1.2132	1.2375	1.2079	1.211	1.2298
163	40.75	IRA2-TRg1	2016-10-06	1.3576	1.3478	1.3711	1.3378	1.3338	1.3459	1.2262	1.2351	1.2583	1.23	1.231	1.247
164	41	IRA2-TRg1	2016-10-06	1.3514	1.3373	1.365	1.3261	1.3256	1.339	1.2195	1.2304	1.2528	1.2217	1.2198	1.2378
165	41.25	IRA2-TRg1	2016-10-06	1.3612	1.3489	1.3743	1.3353	1.3329	1.346	1.2332	1.2395	1.2656	1.2369	1.2374	1.2494
166	41.5	IRA2-TRg1	2016-10-06	1.3596	1.3475	1.371	1.3355	1.3289	1.346	1.2273	1.2351	1.258	1.23	1.2278	1.2453
167	41.75	IRA2-TRg1	2016-10-06	1.3596	1.353	1.3767	1.3405	1.3282	1.3496	1.2268	1.2337	1.2596	1.2381	1.2323	1.2529
168	42	IRA2-TRg1	2016-10-06	1.3741	1.3604	1.3879	1.35	1.3429	1.3652	1.2443	1.257	1.2765	1.2518	1.246	1.266
169	42.25	IRA2-TRg1	2016-10-06	1.3742	1.3602	1.3838	1.3447	1.3367	1.3577	1.239	1.2479	1.2732	1.2443	1.2441	1.2621
170	42.5	IRA2-TRg1	2016-10-06	1.3845	1.3694	1.3984	1.3585	1.3508	1.3726	1.2542	1.2641	1.2888	1.2598	1.2574	1.2737
171	42.75	IRA2-TRg1	2016-10-06	1.3808	1.3664	1.3888	1.3555	1.3445	1.3664	1.2437	1.2553	1.2807	1.2551	1.2494	1.2671
172	43	IRA2-TRg1	2016-10-06	1.3847	1.3741	1.4002	1.362	1.3475	1.3759	1.2513	1.2594	1.2882	1.2631	1.2603	1.2746
173	43.25	IRA2-TRg1	2016-10-06	1.3871	1.3775	1.402	1.3668	1.3558	1.3815	1.2652	1.272	1.2957	1.2677	1.2656	1.2799
174	43.5	IRA2-TRg1	2016-10-06	1.3903	1.3721	1.3976	1.3575	1.3476	1.3747	1.2573	1.2653	1.2918	1.2579	1.2542	1.275
175	43.75	IRA2-TRg1	2016-10-06	1.3997	1.3861	1.4124	1.3813	1.3662	1.3963	1.2751	1.2826	1.3062	1.2776	1.2702	1.2924
176	44	IRA2-TRg1	2016-10-06	1.3902	1.3744	1.4004	1.3638	1.3508	1.3792	1.2618	1.2709	1.2987	1.269	1.2623	1.2804
177	44.25	IRA2-TRg1	2016-10-06	1.401	1.3858	1.4165	1.3767	1.3616	1.3882	1.2691	1.2753	1.3047	1.2761	1.2742	1.2888
178	44.5	IRA2-TRg1	2016-10-06	1.4025	1.3817	1.415	1.3768	1.3558	1.3909	1.2693	1.2785	1.3073	1.2789	1.2685	1.2935
179	44.75	IRA2-TRg1	2016-10-06	1.4058	1.3815	1.4168	1.3801	1.3592	1.3931	1.2784	1.2889	1.3126	1.2812	1.2773	1.2945
180	45	IRA2-TRg1	2016-10-06	1.4225	1.4031	1.4281	1.3954	1.3739	1.4119	1.2948	1.3063	1.3301	1.3022	1.2891	1.3141
181	45.25	IRA2-TRg1	2016-10-06	1.411	1.3909	1.4285	1.396	1.3713	1.408	1.2851	1.2932	1.3222	1.2938	1.2865	1.3078
182	45.5	IRA2-TRg1	2016-10-06	1.4157	1.3957	1.4303	1.3943	1.3634	1.4032	1.2841	1.2935	1.3233	1.2955	1.2895	1.3041
183	45.75	IRA2-TRg1	2016-10-06	1.4256	1.4019	1.4405	1.4068	1.3821	1.4198	1.3058	1.3124	1.3369	1.3061	1.3017	1.3188
184	46	IRA2-TRg1	2016-10-06	1.4123	1.3872	1.4296	1.3923	1.3657	1.4079	1.2895	1.2994	1.3265	1.295	1.2873	1.3032
185	46.25	IRA2-TRg1	2016-10-06	1.4212	1.4002	1.4324	1.3982	1.3661	1.4068	1.2882	1.3008	1.3348	1.3059	1.2926	1.3139
186	46.5	IRA2-TRg1	2016-10-06	1.4307	1.4055	1.4428	1.4069	1.381	1.4249	1.3093	1.3173	1.342	1.314	1.3019	1.3263
187	46.75	IRA2-TRg1	2016-10-06	1.4187	1.3925	1.4311	1.3987	1.3721	1.4135	1.2977	1.3046	1.3311	1.3025	1.2908	1.3127
188	47	IRA2-TRg1	2016-10-06	1.4389	1.4089	1.4451	1.4118	1.3837	1.4271	1.3143	1.3246	1.3528	1.3219	1.3084	1.3264
189	47.25	IRA2-TRg1	2016-10-06	1.4341	1.4061	1.4439	1.4046	1.3768	1.421	1.3079	1.3234	1.3485	1.3181	1.3091	1.3277
190	47.5	IRA2-TRg1	2016-10-06	1.4303	1.3967	1.4423	1.4035	1.3731	1.4205	1.3095	1.3166	1.3436	1.3128	1.3024	1.3226
191	47.75	IRA2-TRg1	2016-10-06	1.4447	1.4146	1.457	1.4221	1.3855	1.4394	1.3226	1.3299	1.3607	1.3264	1.3161	1.3398
192	48	IRA2-TRg1	2016-10-06	1.4308	1.3959	1.4421	1.4057	1.3788	1.4276	1.3214	1.3258	1.3504	1.3177	1.306	1.3225
193	48.25	IRA2-TRg1	2016-10-06	1.4373	1.4096	1.4522	1.4191	1.3813	1.4302	1.3289	1.3286	1.3495	1.3166	1.304	1.3287
194	48.5	IRA2-TRg1	2016-10-06	1.4497	1.4189	1.4574	1.4243	1.3866	1.4368	1.3589	1.3503	1.3633	1.3464	1.3208	1.3377
195	48.75	IRA2-TRg1	2016-10-06	1.4398	1.4009	1.4461	1.4121	1.3747	1.4373	1.3501	1.3581	1.353	1.3412	1.3111	1.3301
196	49	IRA2-TRg1	2016-10-06	1.4352	1.3994	1.4457	1.4162	1.3834	1.4394	1.3641	1.3665	1.363	1.356	1.3107	1.3307
197	49.25	IRA2-TRg1	2016-10-06	1.4413	1.4147	1.457	1.4281	1.3913	1.4466	1.3806	1.38	1.3662	1.3679	1.3229	1.3509
198	49.5	IRA2-TRg1	2016-10-06	1.4379	1.4122	1.4486	1.4174	1.3753	1.4389	1.3635	1.3784	1.3695	1.367	1.315	1.3458
199	49.75	IRA2-TRg1	2016-10-06	1.4511	1.416	1.4627	1.4295	1.3982	1.4488	1.3929	1.3942	1.3896	1.3859	1.3306	1.3655
200	50	IRA2-TRg1	2016-10-06	1.4357	1.4024	1.447	1.4138	1.3805	1.4388	1.3901	1.3988	1.3807	1.3764	1.3148	1.3428
201	50.25	IRA2-TRg1	2016-10-06	1.4538	1.4215	1.4605	1.4308	1.3971	1.4541	1.4151	1.4044	1.4121	1.4057	1.3462	1.3778
202	50.5	IRA2-TRg1	2016-10-06	1.4422	1.4088	1.4465	1.4158	1.3859	1.4412	1.4126	1.4036	1.4031	1.3864	1.3347	1.3663
203	50.75	IRA2-TRg1	2016-10-06	1.4445	1.4152	1.4606	1.4257	1.3951	1.45	1.4122	1.4095	1.4086	1.4043	1.3475	1.3852
204	51	IRA2-TRg1	2016-10-06	1.4543	1.4303	1.4695	1.4354	1.4018	1.4574	1.4115	1.4185	1.4208	1.4174	1.3618	1.399
205	51.25	IRA2-TRg1	2016-10-06	1.4438	1.4143	1.4508	1.4178	1.3866	1.4428	1.4119	1.4134	1.4151	1.4069	1.3567	1.3947
206	51.5	IRA2-TRg1	2016-10-06	1.4467	1.4204	1.4595	1.4218	1.387	1.4491	1.4057	1.42	1.4232	1.4006	1.3547	1.4013
207	51.75	IRA2-TRg1	2016-10-06	1.4589	1.4256	1.4701	1.4334	1.3992	1.4605	1.4159	1.4337	1.4325	1.4139	1.3827	1.4142
208	52	IRA2-TRg1	2016-10-06	1.4428	1.4191	1.4573	1.4241	1.3902	1.4529	1.4135	1.4169	1.4279	1.4152	1.3683	1.4118
209	52.25	IRA2-TRg1	2016-10-06	1.452	1.4214	1.466	1.435	1.4037	1.465	1.4259	1.4283	1.4391	1.428	1.388	1.4142
210	52.5	IRA2-TRg1	2016-10-06	1.4519	1.4216	1.4658	1.4305	1.3957	1.4623	1.4252	1.4121	1.4283	1.4183	1.3886	1.418
211	52.75	IRA2-TRg1	2016-10-06	1.4497	1.418	1.4594	1.4234	1.3936	1.4601	1.4258	1.4162	1.4277	1.4248	1.389	1.4111
212	53	IRA2-TRg1	2016-10-06	1.4665	1.4327	1.4719	1.4383	1.4034	1.4675	1.4413	1.4342	1.4513	1.429	1.3827	1.4235
213	53.25	IRA2-TRg1	2016-10-06	1.4543	1.4252	1.4655	1.4299	1.3939	1.4597	1.4167	1.4271	1.4347	1.4278	1.3855	1.4144
214	53.5	IRA2-TRg1	2016-10-06	1.4522	1.4205	1.4629	1.4287	1.398	1.4582	1.4297	1.4324	1.4367	1.4222	1.3785	1.4122
215	53.75	IRA2-TRg1	2016-10-06	1.4645	1.435	1.4801	1.4473	1.4141	1.4779	1.4425	1.4418	1.4465	1.4429	1.4103	1.4354
216	54	IRA2-TRg1	2016-10-06	1.4524	1.4237	1.463	1.4315	1.3925	1.4616	1.4103	1.4315	1.4252	1.4181	1.384	1.4236
217	54.25	IRA2-TRg1	2016-10-06	1.4526	1.4216	1.4678	1.4324	1.396	1.4593	1.4219	1.4425	1.4429	1.4292	1.3907	1.4257
218	54.5	IRA2-TRg1	2016-10-06	1.4625	1.4372	1.4768	1.4465	1.4119	1.4727	1.4453	1.4484	1.4556	1.4458	1.4097	1.439
219	54.75	IRA2-TRg1	2016-10-06	1.4537	1.4254	1.463	1.4315	1.395	1.4637	1.4341	1.438	1.4448	1.4331	1.384	1.4267
220	55	IRA2-TRg1	2016-10-06	1.4668	1.4365	1.476	1.4437	1.4073	1.4712	1.4376	1.443	1.4583	1.443	1.3995	1.4223
221	55.25	IRA2-TRg1	2016-10-06	1.4627	1.4358	1.4749	1.4403	1.3994	1.4639	1.4342	1.4375	1.4525	1.439	1.3869	1.4238
222	55.5	IRA2-TRg1	2016-10-06	1.4588	1.4285	1.4671	1.4339	1.3985	1.4643	1.4185	1.4456	1.4502	1.4308	1.3874	1.4234
223	55.75	IRA2-TRg1	2016-10-06	1.4687	1.4395	1.4803	1.4445	1.4066	1.4727	1.4367	1.4471	1.467	1.4542	1.3961	1.433
224	56	IRA2-TRg1	2016-10-06	1.4587	1.4272	1.4653	1.4334	1.397	1.4642	1.4469	1.4367	1.4563	1.4301	1.4047	1.4277
225	56.25	IRA2-TRg1	2016-10-06	1.4727	1.4422	1.4853	1.4493	1.415	1.4764	1.4377	1.4518	1.474	1.4413	1.409	1.4359
226	56.5	IRA2-TRg1	2016-10-06	1.458	1.4287	1.4697	1.4332	1.4038	1.4681	1.4484	1.4491	1.4527	1.4294	1.3857	1.4231
227	56.75	IRA2-TRg1	2016-10-06	1.4605	1.43	1.4732	1.4388	1.4102	1.469	1.4366	1.4354	1.4589	1.4396	1.3858	1.4374
228	57	IRA2-TRg1	2016-10-06	1.4634	1.4303	1.4756	1.4406	1.4055	1.4727	1.4433	1.4562	1.4605	1.4487	1.4094	1.4313
229	57.25	IRA2-TRg1	2016-10-06	1.4651	1.4356	1.4756	1.4448	1.4142	1.4743	1.4551	1.4507	1.4667	1.4493	1.3995	1.428
230	57.5	IRA2-TRg1	2016-10-06	1.4633	1.4341	1.4753	1.4371	1.4026	1.4653	1.4351	1.444	1.4659	1.4461	1.3886	1.4233
231	57.75	IRA2-TRg1	2016-10-06	1.4769	1.4445	1.4866	1.4541	1.4155	1.4827	1.4567	1.4608	1.4714	1.4641	1.4026	1.4431
232	58	IRA2-TRg1	2016-10-06	1.4664	1.4352	1.4774	1.4431	1.4037	1.4732	1.4349	1.437	1.455	1.4358	1.4026	1.4401
233	58.25	IRA2-TRg1	2016-10-06	1.4714	1.4464	1.4822	1.4467	1.407	1.4738	1.438	1.4398	1.4611	1.4531	1.4001	1.4393
234	58.5	IRA2-TRg1	2016-10-06	1.4683	1.439	1.4816	1.4476	1.4107	1.4779	1.4438	1.4623	1.4661	1.4423	1.4108	1.4498
235	58.75	IRA2-TRg1	2016-10-06	1.4671	1.4415	1.4781	1.4462	1.4047	1.4681	1.4368	1.45	1.4685	1.4493	1.3976	1.4308
236	59	IRA2-TRg1	2016-10-06	1.4835	1.4538	1.4922	1.4577	1.4215	1.4832	1.4393	1.4594	1.4768	1.4441	1.4076	1.4452
237	59.25	IRA2-TRg1	2016-10-06	1.4655	1.4436	1.4775	1.4445	1.4127	1.4746	1.4516	1.4527	1.4538	1.4504	1.4032	1.44
238	59.5	IRA2-TRg1	2016-10-06	1.4824	1.4679	1.4879	1.4578	1.4346	1.484	1.4449	1.4639	1.4791	1.4601	1.4049	1.4305
239	59.75	IRA2-TRg1	2016-10-06	1.4846	1.4601	1.4846	1.4563	1.4205	1.4818	1.4544	1.4486	1.4576	1.4358	1.3992	1.433
240	60	IRA2-TRg1	2016-10-06	1.4747	1.4567	1.4817	1.4661	1.4309	1.4827	1.4302	1.4524	1.4665	1.4418	1.4013	1.4199
241	60.25	IRA2-TRg1	2016-10-06	1.4785	1.4537	1.4901	1.4637	1.4379	1.4835	1.4604	1.4684	1.4737	1.4428	1.396	1.4313
242	60.5	IRA2-TRg1	2016-10-06	1.4903	1.4658	1.4826	1.4548	1.407	1.4816	1.4366	1.4669	1.4768	1.4656	1.4092	1.4337
243	60.75	IRA2-TRg1	2016-10-06	1.5025	1.4799	1.5018	1.4854	1.4325	1.5028	1.4687	1.4754	1.4911	1.4436	1.4056	1.439
244	61	IRA2-TRg1	2016-10-06	1.4831	1.4732	1.4837	1.4601	1.4249	1.4819	1.4373	1.4407	1.4823	1.4447	1.4058	1.4261
245	61.25	IRA2-TRg1	2016-10-06	1.5001	1.4747	1.5065	1.4714	1.4485	1.5126	1.4596	1.4678	1.4764	1.459	1.4098	1.4363
246	61.5	IRA2-TRg1	2016-10-06	1.4827	1.4532	1.4911	1.4588	1.4362	1.4916	1.4416	1.4636	1.4763	1.4456	1.401	1.4279
247	61.75	IRA2-TRg1	2016-10-06	1.4957	1.4671	1.5099	1.4819	1.4491	1.5142	1.4437	1.4516	1.4729	1.4533	1.404	1.4322
248	62	IRA2-TRg1	2016-10-06	1.501	1.4749	1.5148	1.4882	1.4504	1.5132	1.4594	1.4725	1.4882	1.4552	1.4022	1.4412
249	62.25	IRA2-TRg1	2016-10-06	1.4914	1.4769	1.4921	1.477	1.4388	1.4959	1.444	1.4476	1.4756	1.4528	1.3939	1.4293
250	62.5	IRA2-TRg1	2016-10-06	1.5131	1.48	1.5115	1.4828	1.4379	1.5129	1.4407	1.4707	1.4878	1.4544	1.4064	1.4402
1	0.25	IRA2-TRg4	2016-10-06	0.0954	0.0941	0.0954	0.0947	0.0942	0.0951	0.0946	0.0948	0.0954	0.0943	0.0942	0.0945
2	0.5	IRA2-TRg4	2016-10-06	0.0973	0.0959	0.0974	0.0959	0.0963	0.0968	0.0967	0.0961	0.0974	0.096	0.0965	0.0974
3	0.75	IRA2-TRg4	2016-10-06	0.0978	0.0964	0.0975	0.0962	0.0961	0.0969	0.0964	0.0962	0.0971	0.0968	0.096	0.0974
4	1	IRA2-TRg4	2016-10-06	0.0974	0.0954	0.0979	0.0962	0.0961	0.0968	0.0963	0.0968	0.0976	0.0968	0.0962	0.0984
5	1.25	IRA2-TRg4	2016-10-06	0.1005	0.0958	0.0984	0.0969	0.0971	0.0976	0.097	0.0974	0.099	0.0982	0.0974	0.0988
6	1.5	IRA2-TRg4	2016-10-06	0.0989	0.0968	0.0982	0.0965	0.0971	0.0972	0.0964	0.0962	0.0981	0.0968	0.0965	0.0981
7	1.75	IRA2-TRg4	2016-10-06	0.0989	0.0972	0.0989	0.0975	0.0976	0.0986	0.0975	0.098	0.099	0.0983	0.0982	0.0995
8	2	IRA2-TRg4	2016-10-06	0.0991	0.0981	0.0993	0.0977	0.0982	0.0993	0.0985	0.0989	0.0994	0.0985	0.0988	0.0991
9	2.25	IRA2-TRg4	2016-10-06	0.0987	0.0972	0.0996	0.0976	0.0987	0.0985	0.0981	0.0979	0.0988	0.0977	0.0976	0.0987
10	2.5	IRA2-TRg4	2016-10-06	0.0995	0.098	0.1001	0.0987	0.099	0.0996	0.0987	0.0985	0.0998	0.0994	0.099	0.1004
11	2.75	IRA2-TRg4	2016-10-06	0.0993	0.0973	0.0994	0.098	0.0995	0.0992	0.0987	0.0977	0.0998	0.0986	0.0985	0.1008
12	3	IRA2-TRg4	2016-10-06	0.0996	0.0979	0.1006	0.0984	0.0991	0.099	0.0985	0.0986	0.0993	0.0991	0.0985	0.1
13	3.25	IRA2-TRg4	2016-10-06	0.1006	0.099	0.1019	0.0995	0.1	0.1008	0.0993	0.0997	0.1013	0.0998	0.1027	0.1016
14	3.5	IRA2-TRg4	2016-10-06	0.1007	0.0991	0.1014	0.0993	0.0994	0.1001	0.0988	0.0991	0.1004	0.0994	0.1002	0.1006
15	3.75	IRA2-TRg4	2016-10-06	0.1018	0.1005	0.1021	0.1002	0.0999	0.1014	0.1004	0.1002	0.102	0.1008	0.1013	0.1025
16	4	IRA2-TRg4	2016-10-06	0.1031	0.102	0.1036	0.1012	0.1025	0.1031	0.101	0.1012	0.1029	0.1009	0.1013	0.1029
17	4.25	IRA2-TRg4	2016-10-06	0.1025	0.1014	0.1034	0.1009	0.1015	0.1023	0.1006	0.1018	0.1053	0.1025	0.1032	0.1043
18	4.5	IRA2-TRg4	2016-10-06	0.1044	0.1018	0.1036	0.1027	0.1025	0.1026	0.1021	0.1021	0.1033	0.1028	0.1027	0.1043
19	4.75	IRA2-TRg4	2016-10-06	0.1025	0.101	0.1024	0.1019	0.1018	0.1026	0.1015	0.102	0.1032	0.1027	0.1029	0.1048
20	5	IRA2-TRg4	2016-10-06	0.104	0.1016	0.1045	0.1021	0.1022	0.103	0.1031	0.103	0.1047	0.1059	0.1033	0.105
21	5.25	IRA2-TRg4	2016-10-06	0.1044	0.1021	0.1057	0.1037	0.1039	0.1046	0.1027	0.1043	0.105	0.1037	0.1037	0.1051
22	5.5	IRA2-TRg4	2016-10-06	0.104	0.1029	0.1046	0.1022	0.1028	0.1029	0.1024	0.1024	0.1045	0.1034	0.1029	0.1043
23	5.75	IRA2-TRg4	2016-10-06	0.1061	0.105	0.107	0.1046	0.1053	0.1061	0.1043	0.1049	0.1071	0.1058	0.1057	0.1077
24	6	IRA2-TRg4	2016-10-06	0.1069	0.1051	0.1067	0.1046	0.1055	0.1063	0.1041	0.1059	0.1073	0.106	0.1058	0.1072
25	6.25	IRA2-TRg4	2016-10-06	0.106	0.1043	0.1077	0.1055	0.1054	0.106	0.1044	0.105	0.1067	0.105	0.1047	0.1063
26	6.5	IRA2-TRg4	2016-10-06	0.1081	0.1069	0.1084	0.1067	0.1065	0.1065	0.1048	0.1059	0.1075	0.1069	0.1065	0.1082
27	6.75	IRA2-TRg4	2016-10-06	0.1085	0.1072	0.1099	0.1067	0.1081	0.1088	0.1067	0.1082	0.1097	0.109	0.1083	0.1097
28	7	IRA2-TRg4	2016-10-06	0.1099	0.1082	0.1107	0.1082	0.1084	0.1092	0.1062	0.1073	0.1095	0.1081	0.1075	0.1099
29	7.25	IRA2-TRg4	2016-10-06	0.1098	0.1083	0.1115	0.1081	0.108	0.1099	0.1071	0.1087	0.1101	0.1079	0.1082	0.1108
30	7.5	IRA2-TRg4	2016-10-06	0.1117	0.109	0.1123	0.1095	0.1101	0.1108	0.1086	0.1097	0.1114	0.1103	0.1099	0.1118
31	7.75	IRA2-TRg4	2016-10-06	0.1122	0.111	0.114	0.1107	0.1114	0.1121	0.1093	0.1112	0.1129	0.1117	0.1114	0.1138
32	8	IRA2-TRg4	2016-10-06	0.1135	0.1118	0.115	0.1117	0.1125	0.1127	0.1101	0.112	0.1137	0.112	0.1113	0.1139
33	8.25	IRA2-TRg4	2016-10-06	0.1158	0.114	0.1163	0.1137	0.1149	0.1151	0.1113	0.1131	0.1145	0.1132	0.1129	0.1157
34	8.5	IRA2-TRg4	2016-10-06	0.1157	0.1132	0.1161	0.1134	0.1141	0.1151	0.1112	0.1128	0.1139	0.1126	0.1133	0.1153
35	8.75	IRA2-TRg4	2016-10-06	0.1172	0.1147	0.1192	0.1154	0.1155	0.1156	0.1121	0.114	0.116	0.1143	0.114	0.1163
36	9	IRA2-TRg4	2016-10-06	0.118	0.1173	0.1207	0.1167	0.1166	0.117	0.1138	0.1154	0.1182	0.1158	0.1162	0.1181
37	9.25	IRA2-TRg4	2016-10-06	0.1194	0.1181	0.1201	0.1166	0.1202	0.1188	0.1144	0.1166	0.118	0.1165	0.1167	0.1189
38	9.5	IRA2-TRg4	2016-10-06	0.1207	0.1192	0.1234	0.1188	0.12	0.1204	0.116	0.1184	0.1204	0.118	0.1186	0.1213
39	9.75	IRA2-TRg4	2016-10-06	0.1232	0.1206	0.1246	0.1203	0.1206	0.1213	0.117	0.1192	0.1226	0.1203	0.1195	0.1235
40	10	IRA2-TRg4	2016-10-06	0.1233	0.1217	0.1254	0.1201	0.1219	0.1219	0.1171	0.1204	0.1223	0.1208	0.1202	0.1229
41	10.25	IRA2-TRg4	2016-10-06	0.1256	0.1226	0.1271	0.1225	0.1229	0.1235	0.119	0.1215	0.1243	0.1213	0.1205	0.1244
42	10.5	IRA2-TRg4	2016-10-06	0.1262	0.1238	0.1285	0.1241	0.1262	0.1249	0.1207	0.1226	0.1251	0.1228	0.1227	0.1254
43	10.75	IRA2-TRg4	2016-10-06	0.1287	0.1254	0.1308	0.126	0.1274	0.1272	0.1218	0.1253	0.1273	0.1243	0.1251	0.1271
44	11	IRA2-TRg4	2016-10-06	0.1297	0.1274	0.1322	0.1264	0.1281	0.1299	0.1228	0.1268	0.13	0.1266	0.1266	0.1301
45	11.25	IRA2-TRg4	2016-10-06	0.1322	0.1293	0.1348	0.1284	0.1291	0.1307	0.1251	0.1282	0.132	0.1288	0.1301	0.1316
46	11.5	IRA2-TRg4	2016-10-06	0.1333	0.129	0.1353	0.1312	0.1317	0.1329	0.1269	0.1309	0.1321	0.1307	0.1301	0.1324
47	11.75	IRA2-TRg4	2016-10-06	0.1369	0.1328	0.1384	0.132	0.1332	0.1331	0.1268	0.1307	0.1344	0.1316	0.1316	0.1345
48	12	IRA2-TRg4	2016-10-06	0.1366	0.1339	0.1395	0.1339	0.1348	0.1377	0.1307	0.1333	0.136	0.1327	0.1332	0.1361
49	12.25	IRA2-TRg4	2016-10-06	0.137	0.1342	0.1393	0.1343	0.1355	0.1365	0.1304	0.1334	0.1368	0.1345	0.1328	0.1369
50	12.5	IRA2-TRg4	2016-10-06	0.1401	0.1367	0.1433	0.1356	0.138	0.1388	0.1326	0.1359	0.1386	0.1368	0.1353	0.14
51	12.75	IRA2-TRg4	2016-10-06	0.1428	0.1409	0.1477	0.1407	0.1403	0.1413	0.1347	0.1382	0.1419	0.1388	0.1372	0.1419
52	13	IRA2-TRg4	2016-10-06	0.1449	0.1409	0.1478	0.1419	0.1427	0.1435	0.1361	0.1403	0.1419	0.1405	0.1401	0.1434
53	13.25	IRA2-TRg4	2016-10-06	0.1509	0.1466	0.1535	0.1476	0.1483	0.1483	0.1421	0.1453	0.1502	0.1467	0.1452	0.1502
54	13.5	IRA2-TRg4	2016-10-06	0.1498	0.1459	0.154	0.1473	0.1473	0.1493	0.141	0.1468	0.1497	0.1442	0.1434	0.1496
55	13.75	IRA2-TRg4	2016-10-06	0.1504	0.1491	0.1564	0.1484	0.1502	0.1495	0.1431	0.1482	0.1522	0.1484	0.1474	0.1522
56	14	IRA2-TRg4	2016-10-06	0.1571	0.1531	0.161	0.1541	0.1553	0.1554	0.1461	0.1541	0.1578	0.1532	0.1539	0.1578
57	14.25	IRA2-TRg4	2016-10-06	0.1585	0.1547	0.1619	0.1538	0.1555	0.1571	0.1496	0.1545	0.1583	0.1555	0.1545	0.1601
58	14.5	IRA2-TRg4	2016-10-06	0.1631	0.1595	0.1672	0.16	0.1612	0.1613	0.1525	0.1589	0.1655	0.1607	0.1589	0.1657
59	14.75	IRA2-TRg4	2016-10-06	0.163	0.1605	0.1677	0.1594	0.1613	0.1618	0.1535	0.1602	0.1641	0.1607	0.1585	0.1645
60	15	IRA2-TRg4	2016-10-06	0.1689	0.1649	0.1734	0.165	0.166	0.1673	0.159	0.1647	0.1685	0.1637	0.1628	0.1698
61	15.25	IRA2-TRg4	2016-10-06	0.1699	0.1667	0.1772	0.1671	0.1696	0.1711	0.1621	0.1708	0.1737	0.1667	0.1686	0.1722
62	15.5	IRA2-TRg4	2016-10-06	0.1731	0.1703	0.1782	0.1705	0.1733	0.1735	0.1638	0.1709	0.1752	0.1712	0.1699	0.1784
63	15.75	IRA2-TRg4	2016-10-06	0.1775	0.1753	0.1828	0.1738	0.1755	0.1777	0.168	0.1754	0.181	0.176	0.1751	0.182
64	16	IRA2-TRg4	2016-10-06	0.1797	0.1764	0.1853	0.1771	0.1774	0.1783	0.168	0.1761	0.1804	0.1751	0.1732	0.1816
65	16.25	IRA2-TRg4	2016-10-06	0.1856	0.1831	0.1911	0.1825	0.183	0.1842	0.1732	0.1818	0.1875	0.1805	0.1787	0.1886
66	16.5	IRA2-TRg4	2016-10-06	0.1872	0.1847	0.1943	0.1836	0.1861	0.1868	0.1772	0.1857	0.1906	0.1861	0.1832	0.1929
67	16.75	IRA2-TRg4	2016-10-06	0.1932	0.1887	0.1998	0.1897	0.1919	0.1914	0.1798	0.1882	0.1938	0.1892	0.1863	0.1968
68	17	IRA2-TRg4	2016-10-06	0.1979	0.1955	0.2043	0.1955	0.196	0.1976	0.186	0.1956	0.2011	0.1949	0.1902	0.2035
69	17.25	IRA2-TRg4	2016-10-06	0.2007	0.1977	0.2073	0.1979	0.2012	0.2042	0.1906	0.1991	0.2053	0.201	0.1952	0.2073
70	17.5	IRA2-TRg4	2016-10-06	0.2122	0.2059	0.2153	0.2086	0.2114	0.2133	0.2022	0.2115	0.2156	0.2113	0.2065	0.2181
71	17.75	IRA2-TRg4	2016-10-06	0.207	0.2048	0.214	0.2054	0.2045	0.2069	0.1952	0.2062	0.2112	0.2082	0.2031	0.2146
72	18	IRA2-TRg4	2016-10-06	0.2188	0.2131	0.2266	0.2167	0.2168	0.2177	0.204	0.2175	0.2225	0.2158	0.2127	0.2277
73	18.25	IRA2-TRg4	2016-10-06	0.2185	0.2176	0.229	0.2174	0.2182	0.2186	0.2052	0.218	0.2253	0.2186	0.2131	0.2293
74	18.5	IRA2-TRg4	2016-10-06	0.2253	0.2239	0.2345	0.2242	0.2245	0.2271	0.2156	0.2305	0.2347	0.229	0.2208	0.2387
75	18.75	IRA2-TRg4	2016-10-06	0.2361	0.2304	0.2429	0.2368	0.2341	0.2368	0.2236	0.2372	0.2457	0.2391	0.23	0.2489
76	19	IRA2-TRg4	2016-10-06	0.235	0.2336	0.2476	0.237	0.2351	0.2372	0.2236	0.2394	0.247	0.2399	0.2335	0.2536
77	19.25	IRA2-TRg4	2016-10-06	0.2467	0.2428	0.2564	0.2474	0.2485	0.2511	0.2374	0.2529	0.2588	0.2534	0.2448	0.2659
78	19.5	IRA2-TRg4	2016-10-06	0.2532	0.2486	0.2629	0.2523	0.2487	0.2522	0.2385	0.2545	0.2618	0.2574	0.2459	0.2666
79	19.75	IRA2-TRg4	2016-10-06	0.259	0.256	0.2681	0.2575	0.2559	0.2607	0.2486	0.2671	0.2721	0.2668	0.2523	0.2802
80	20	IRA2-TRg4	2016-10-06	0.269	0.2677	0.2778	0.2703	0.2697	0.2725	0.2587	0.2794	0.2847	0.2794	0.2694	0.2953
81	20.25	IRA2-TRg4	2016-10-06	0.274	0.2696	0.2858	0.2779	0.2742	0.2773	0.2647	0.2814	0.29	0.284	0.2737	0.3023
82	20.5	IRA2-TRg4	2016-10-06	0.2832	0.2787	0.2922	0.2854	0.282	0.2861	0.2758	0.2934	0.3	0.2952	0.281	0.3101
83	20.75	IRA2-TRg4	2016-10-06	0.2901	0.2865	0.3036	0.2928	0.2901	0.2962	0.2853	0.3043	0.3114	0.3077	0.292	0.3235
84	21	IRA2-TRg4	2016-10-06	0.297	0.2967	0.3145	0.3023	0.2991	0.3024	0.2892	0.3131	0.3218	0.3195	0.3005	0.3334
85	21.25	IRA2-TRg4	2016-10-06	0.3082	0.3094	0.3268	0.3134	0.3129	0.316	0.3061	0.3303	0.3388	0.3305	0.3131	0.3495
86	21.5	IRA2-TRg4	2016-10-06	0.3159	0.3153	0.332	0.3196	0.3143	0.3207	0.3116	0.3339	0.341	0.3355	0.3192	0.3561
87	21.75	IRA2-TRg4	2016-10-06	0.3268	0.3268	0.3499	0.3368	0.3326	0.3362	0.328	0.3545	0.3598	0.3551	0.3341	0.3749
88	22	IRA2-TRg4	2016-10-06	0.3308	0.3283	0.3489	0.3393	0.335	0.3382	0.3296	0.3491	0.3568	0.3536	0.3348	0.3726
89	22.25	IRA2-TRg4	2016-10-06	0.3466	0.3449	0.3613	0.3512	0.3458	0.3518	0.3452	0.3726	0.3814	0.3792	0.3548	0.3997
90	22.5	IRA2-TRg4	2016-10-06	0.3606	0.3578	0.3751	0.3682	0.3604	0.3709	0.3603	0.3931	0.3972	0.3967	0.3695	0.4167
91	22.75	IRA2-TRg4	2016-10-06	0.3645	0.3631	0.3826	0.3735	0.3658	0.3692	0.3669	0.3977	0.4047	0.3995	0.3732	0.424
92	23	IRA2-TRg4	2016-10-06	0.3756	0.3738	0.394	0.3879	0.3792	0.3835	0.3766	0.4081	0.4167	0.415	0.3851	0.438
93	23.25	IRA2-TRg4	2016-10-06	0.3882	0.3867	0.4078	0.4043	0.3924	0.3977	0.3901	0.4243	0.4312	0.4345	0.403	0.4564
94	23.5	IRA2-TRg4	2016-10-06	0.4007	0.4031	0.4227	0.4123	0.4047	0.4127	0.408	0.44	0.4483	0.4486	0.4159	0.4717
95	23.75	IRA2-TRg4	2016-10-06	0.4067	0.4077	0.4322	0.4274	0.415	0.4201	0.4174	0.4511	0.4599	0.4563	0.4233	0.4819
96	24	IRA2-TRg4	2016-10-06	0.4321	0.4329	0.4508	0.4449	0.4352	0.4452	0.4431	0.478	0.4827	0.4825	0.4512	0.5081
97	24.25	IRA2-TRg4	2016-10-06	0.4401	0.4416	0.4573	0.4561	0.4459	0.4491	0.4485	0.4816	0.4872	0.4888	0.4519	0.5187
98	24.5	IRA2-TRg4	2016-10-06	0.4527	0.4552	0.4767	0.4698	0.4609	0.468	0.4657	0.504	0.5102	0.5116	0.4729	0.5384
99	24.75	IRA2-TRg4	2016-10-06	0.4742	0.476	0.4993	0.4914	0.4799	0.4911	0.4898	0.529	0.5345	0.5346	0.4929	0.5588
100	25	IRA2-TRg4	2016-10-06	0.4778	0.4835	0.5072	0.5054	0.485	0.4887	0.4919	0.5278	0.5382	0.5385	0.4983	0.5632
101	25.25	IRA2-TRg4	2016-10-06	0.502	0.5138	0.5321	0.5258	0.511	0.5168	0.5235	0.5641	0.5716	0.5695	0.5281	0.5959
102	25.5	IRA2-TRg4	2016-10-06	0.5076	0.5085	0.5355	0.5363	0.5188	0.5268	0.528	0.5731	0.5767	0.5741	0.5321	0.5994
103	25.75	IRA2-TRg4	2016-10-06	0.5311	0.5366	0.5601	0.5555	0.5361	0.5486	0.5539	0.5931	0.6006	0.5933	0.5546	0.626
104	26	IRA2-TRg4	2016-10-06	0.5418	0.5547	0.5787	0.5724	0.5585	0.5633	0.5674	0.6106	0.6228	0.6215	0.5757	0.6378
105	26.25	IRA2-TRg4	2016-10-06	0.5568	0.5668	0.5925	0.5946	0.5728	0.5855	0.5879	0.6295	0.6374	0.6357	0.5913	0.6578
106	26.5	IRA2-TRg4	2016-10-06	0.5813	0.5863	0.6112	0.6088	0.5908	0.6004	0.6071	0.6441	0.6545	0.6516	0.608	0.6703
107	26.75	IRA2-TRg4	2016-10-06	0.5921	0.6026	0.6271	0.6249	0.6049	0.6141	0.6138	0.6587	0.6707	0.6603	0.6153	0.6852
108	27	IRA2-TRg4	2016-10-06	0.615	0.624	0.6455	0.6479	0.6232	0.6337	0.638	0.6858	0.6884	0.6872	0.64	0.7034
109	27.25	IRA2-TRg4	2016-10-06	0.6294	0.6328	0.6599	0.659	0.6395	0.6494	0.6564	0.6935	0.7009	0.6963	0.654	0.722
110	27.5	IRA2-TRg4	2016-10-06	0.6421	0.648	0.6766	0.6792	0.6573	0.664	0.6653	0.7045	0.7085	0.7116	0.6671	0.7337
111	27.75	IRA2-TRg4	2016-10-06	0.6618	0.6769	0.7	0.7081	0.6798	0.6887	0.6922	0.7295	0.738	0.7344	0.6947	0.7562
112	28	IRA2-TRg4	2016-10-06	0.6689	0.686	0.7117	0.7181	0.6887	0.7002	0.6965	0.7343	0.7429	0.7395	0.6958	0.7599
113	28.25	IRA2-TRg4	2016-10-06	0.6997	0.7132	0.7346	0.7348	0.7127	0.7269	0.7266	0.7621	0.7673	0.7645	0.7237	0.7824
114	28.5	IRA2-TRg4	2016-10-06	0.7141	0.7311	0.7537	0.7572	0.7268	0.7385	0.736	0.7727	0.7801	0.7738	0.7267	0.7942
115	28.75	IRA2-TRg4	2016-10-06	0.7228	0.735	0.7652	0.7694	0.7421	0.7524	0.7461	0.7867	0.7898	0.786	0.74	0.796
116	29	IRA2-TRg4	2016-10-06	0.7659	0.7756	0.7979	0.8028	0.7722	0.788	0.7791	0.8164	0.8202	0.8112	0.771	0.8353
117	29.25	IRA2-TRg4	2016-10-06	0.7726	0.7896	0.809	0.8164	0.7862	0.8006	0.7861	0.8237	0.8297	0.8201	0.779	0.8371
118	29.5	IRA2-TRg4	2016-10-06	0.7832	0.7963	0.8197	0.8226	0.7976	0.8036	0.7915	0.8278	0.8315	0.8218	0.788	0.8418
119	29.75	IRA2-TRg4	2016-10-06	0.8104	0.8288	0.8529	0.8546	0.8201	0.8327	0.814	0.8555	0.8579	0.8513	0.8121	0.8678
120	30	IRA2-TRg4	2016-10-06	0.8215	0.8401	0.8639	0.8676	0.8412	0.8479	0.8285	0.8645	0.8732	0.8668	0.8266	0.8728
121	30.25	IRA2-TRg4	2016-10-06	0.8438	0.8567	0.8791	0.8859	0.8525	0.8669	0.8408	0.8766	0.8813	0.8706	0.8355	0.8863
122	30.5	IRA2-TRg4	2016-10-06	0.8598	0.8762	0.8974	0.9086	0.8801	0.8902	0.8553	0.8885	0.8989	0.8901	0.8561	0.9006
123	30.75	IRA2-TRg4	2016-10-06	0.874	0.8852	0.9107	0.9197	0.8873	0.894	0.8587	0.8916	0.8958	0.8903	0.8543	0.904
124	31	IRA2-TRg4	2016-10-06	0.905	0.9252	0.9511	0.9454	0.917	0.9233	0.8895	0.924	0.9311	0.9223	0.885	0.9348
125	31.25	IRA2-TRg4	2016-10-06	0.9054	0.9224	0.9458	0.9405	0.9168	0.9272	0.8838	0.9198	0.9278	0.915	0.8807	0.9248
126	31.5	IRA2-TRg4	2016-10-06	0.9337	0.9436	0.964	0.9626	0.9385	0.9455	0.9021	0.9338	0.9377	0.9275	0.8955	0.9415
127	31.75	IRA2-TRg4	2016-10-06	0.9617	0.973	0.9912	0.9903	0.9669	0.977	0.9252	0.9545	0.9625	0.9518	0.9165	0.9621
128	32	IRA2-TRg4	2016-10-06	0.9653	0.9807	0.9951	0.9918	0.9667	0.9766	0.9243	0.9532	0.9653	0.9511	0.9208	0.9596
129	32.25	IRA2-TRg4	2016-10-06	0.9841	0.9943	1.0109	1.0115	0.9938	1.0003	0.9393	0.9677	0.9759	0.9656	0.9379	0.9684
130	32.5	IRA2-TRg4	2016-10-06	1.008	1.0221	1.0416	1.0358	1.0116	1.0186	0.9541	0.9863	0.992	0.977	0.9477	0.9923
131	32.75	IRA2-TRg4	2016-10-06	1.0064	1.0197	1.0398	1.037	1.0177	1.0219	0.9489	0.9827	0.9938	0.9787	0.9479	0.9824
132	33	IRA2-TRg4	2016-10-06	1.044	1.0588	1.0769	1.0682	1.0466	1.0542	0.9806	1.0142	1.0224	1.0049	0.9789	1.0131
133	33.25	IRA2-TRg4	2016-10-06	1.0369	1.0501	1.0686	1.0677	1.0444	1.0514	0.9697	1.005	1.0141	0.9982	0.9678	1.004
134	33.5	IRA2-TRg4	2016-10-06	1.0725	1.0806	1.1012	1.0893	1.0733	1.0799	0.9964	1.0298	1.0367	1.0194	0.9935	1.0256
135	33.75	IRA2-TRg4	2016-10-06	1.0691	1.0792	1.1018	1.0959	1.0817	1.0822	0.9948	1.0277	1.0374	1.0211	1.001	1.0299
136	34	IRA2-TRg4	2016-10-06	1.0871	1.0909	1.1113	1.1006	1.0872	1.0946	1.0019	1.0321	1.0386	1.0214	0.9971	1.0285
137	34.25	IRA2-TRg4	2016-10-06	1.1159	1.1257	1.1431	1.1267	1.1136	1.1194	1.0266	1.0598	1.0697	1.051	1.0294	1.056
138	34.5	IRA2-TRg4	2016-10-06	1.1088	1.1127	1.1376	1.1246	1.1143	1.1172	1.0173	1.0473	1.0599	1.045	1.0206	1.0478
139	34.75	IRA2-TRg4	2016-10-06	1.1212	1.1287	1.1508	1.1386	1.1265	1.1279	1.0218	1.0548	1.0643	1.0492	1.0247	1.0545
140	35	IRA2-TRg4	2016-10-06	1.1479	1.151	1.1725	1.1616	1.1528	1.1549	1.0474	1.0783	1.0903	1.0712	1.0511	1.0761
141	35.25	IRA2-TRg4	2016-10-06	1.1444	1.1514	1.1758	1.1588	1.1494	1.1503	1.0414	1.0718	1.0843	1.0634	1.0467	1.0663
142	35.5	IRA2-TRg4	2016-10-06	1.1745	1.1736	1.204	1.1835	1.1722	1.1743	1.0571	1.0896	1.1021	1.0871	1.0661	1.0955
143	35.75	IRA2-TRg4	2016-10-06	1.1701	1.1752	1.2002	1.1752	1.1705	1.1706	1.052	1.0847	1.0982	1.081	1.0608	1.0827
144	36	IRA2-TRg4	2016-10-06	1.185	1.1856	1.2065	1.1893	1.1806	1.1874	1.0675	1.0989	1.1078	1.0908	1.07	1.094
145	36.25	IRA2-TRg4	2016-10-06	1.1914	1.1926	1.2117	1.1864	1.1824	1.1876	1.0715	1.099	1.1105	1.0878	1.0696	1.0934
146	36.5	IRA2-TRg4	2016-10-06	1.1973	1.1999	1.2263	1.2012	1.1951	1.1992	1.0747	1.1077	1.1211	1.097	1.0837	1.1061
147	36.75	IRA2-TRg4	2016-10-06	1.2153	1.2152	1.2409	1.2157	1.2112	1.2157	1.0881	1.1188	1.1337	1.1134	1.0965	1.114
148	37	IRA2-TRg4	2016-10-06	1.2149	1.2191	1.2444	1.2158	1.2124	1.2144	1.0914	1.1201	1.1331	1.1109	1.0951	1.1144
149	37.25	IRA2-TRg4	2016-10-06	1.2415	1.2431	1.266	1.238	1.2365	1.2412	1.1111	1.1408	1.1532	1.1317	1.1147	1.1308
150	37.5	IRA2-TRg4	2016-10-06	1.234	1.2372	1.2626	1.2325	1.2318	1.2325	1.1048	1.1317	1.1477	1.1247	1.1134	1.1264
151	37.75	IRA2-TRg4	2016-10-06	1.2557	1.2552	1.2805	1.2546	1.2534	1.2563	1.1244	1.15	1.1655	1.1429	1.1276	1.1443
152	38	IRA2-TRg4	2016-10-06	1.2528	1.2492	1.2729	1.2421	1.2443	1.2475	1.1135	1.1429	1.1594	1.1342	1.1221	1.1328
153	38.25	IRA2-TRg4	2016-10-06	1.2659	1.2577	1.2819	1.256	1.2582	1.2631	1.124	1.1523	1.1666	1.1413	1.1312	1.1434
154	38.5	IRA2-TRg4	2016-10-06	1.2648	1.2616	1.2868	1.2574	1.2598	1.2639	1.12	1.1497	1.1678	1.142	1.1308	1.1407
155	38.75	IRA2-TRg4	2016-10-06	1.2793	1.2753	1.3001	1.2649	1.2693	1.2716	1.1339	1.1608	1.1754	1.1479	1.141	1.155
156	39	IRA2-TRg4	2016-10-06	1.2926	1.2848	1.3105	1.2811	1.2864	1.2884	1.1503	1.1762	1.1934	1.1682	1.1582	1.1671
157	39.25	IRA2-TRg4	2016-10-06	1.2871	1.2779	1.3042	1.2754	1.28	1.2853	1.1386	1.1671	1.1817	1.1554	1.1467	1.1618
158	39.5	IRA2-TRg4	2016-10-06	1.3105	1.3035	1.331	1.2951	1.3012	1.3066	1.1646	1.1907	1.2069	1.1851	1.1763	1.1832
159	39.75	IRA2-TRg4	2016-10-06	1.3007	1.2915	1.3172	1.2801	1.2896	1.2926	1.1525	1.18	1.1954	1.1661	1.1584	1.1653
160	40	IRA2-TRg4	2016-10-06	1.307	1.2986	1.3293	1.2883	1.2973	1.3017	1.1597	1.1863	1.2029	1.1746	1.1672	1.1722
161	40.25	IRA2-TRg4	2016-10-06	1.3153	1.309	1.3368	1.3004	1.3069	1.3085	1.1649	1.1928	1.21	1.1862	1.179	1.1819
162	40.5	IRA2-TRg4	2016-10-06	1.3169	1.3052	1.3353	1.2982	1.3106	1.3105	1.1705	1.1952	1.208	1.1816	1.1741	1.1787
163	40.75	IRA2-TRg4	2016-10-06	1.3344	1.3211	1.3552	1.3164	1.3284	1.3299	1.1842	1.2115	1.228	1.2011	1.1953	1.1975
164	41	IRA2-TRg4	2016-10-06	1.331	1.3152	1.3429	1.3066	1.3185	1.3254	1.1766	1.2049	1.2187	1.1908	1.1875	1.1873
165	41.25	IRA2-TRg4	2016-10-06	1.3427	1.331	1.3592	1.3206	1.3307	1.336	1.1903	1.2166	1.2296	1.2038	1.1983	1.2059
166	41.5	IRA2-TRg4	2016-10-06	1.3379	1.3271	1.3564	1.3153	1.324	1.3279	1.185	1.2097	1.2287	1.1974	1.1919	1.1939
167	41.75	IRA2-TRg4	2016-10-06	1.3405	1.321	1.3585	1.3179	1.3324	1.3327	1.1932	1.215	1.2339	1.2054	1.2002	1.1983
168	42	IRA2-TRg4	2016-10-06	1.3586	1.3468	1.3769	1.3351	1.3447	1.3489	1.2045	1.2291	1.2478	1.218	1.2123	1.2167
169	42.25	IRA2-TRg4	2016-10-06	1.355	1.3396	1.3659	1.3236	1.3355	1.3432	1.2	1.2253	1.2416	1.2118	1.2073	1.2096
170	42.5	IRA2-TRg4	2016-10-06	1.3682	1.3563	1.3806	1.3353	1.3551	1.357	1.2167	1.2416	1.2578	1.2312	1.2284	1.2268
171	42.75	IRA2-TRg4	2016-10-06	1.3637	1.3464	1.3761	1.328	1.3503	1.3524	1.2066	1.2281	1.2496	1.2195	1.2167	1.2185
172	43	IRA2-TRg4	2016-10-06	1.3718	1.355	1.3857	1.3367	1.3589	1.3597	1.219	1.2401	1.2565	1.2276	1.2279	1.2312
173	43.25	IRA2-TRg4	2016-10-06	1.3742	1.3593	1.395	1.3472	1.3623	1.3643	1.223	1.2457	1.2657	1.2357	1.2354	1.238
174	43.5	IRA2-TRg4	2016-10-06	1.372	1.3525	1.3829	1.3324	1.3553	1.3586	1.2215	1.2417	1.2578	1.2236	1.2217	1.224
175	43.75	IRA2-TRg4	2016-10-06	1.3843	1.3696	1.4025	1.3531	1.3718	1.3747	1.2334	1.2585	1.277	1.2432	1.2426	1.2448
176	44	IRA2-TRg4	2016-10-06	1.378	1.3598	1.3928	1.338	1.3555	1.362	1.2236	1.2483	1.2672	1.2379	1.2341	1.2331
177	44.25	IRA2-TRg4	2016-10-06	1.3882	1.3643	1.3978	1.3464	1.3672	1.3706	1.2307	1.255	1.2771	1.2403	1.2417	1.2428
178	44.5	IRA2-TRg4	2016-10-06	1.3886	1.3678	1.408	1.3491	1.3685	1.3734	1.233	1.2562	1.277	1.2466	1.2471	1.2444
179	44.75	IRA2-TRg4	2016-10-06	1.3848	1.3703	1.4058	1.3528	1.3714	1.376	1.2376	1.2594	1.2778	1.242	1.2444	1.2421
180	45	IRA2-TRg4	2016-10-06	1.4092	1.3927	1.4236	1.3674	1.3891	1.3941	1.2598	1.2796	1.2994	1.2619	1.2696	1.2738
181	45.25	IRA2-TRg4	2016-10-06	1.4013	1.3851	1.4214	1.3605	1.3843	1.3894	1.2495	1.2732	1.2937	1.2631	1.2662	1.2636
182	45.5	IRA2-TRg4	2016-10-06	1.4027	1.3826	1.413	1.351	1.385	1.3889	1.2541	1.2741	1.2941	1.2595	1.2625	1.2554
183	45.75	IRA2-TRg4	2016-10-06	1.4121	1.3966	1.4297	1.3725	1.4	1.401	1.2639	1.287	1.3091	1.2778	1.2796	1.2729
184	46	IRA2-TRg4	2016-10-06	1.399	1.3857	1.4193	1.3595	1.3839	1.385	1.2499	1.2709	1.2943	1.2645	1.2682	1.258
185	46.25	IRA2-TRg4	2016-10-06	1.4105	1.3903	1.4232	1.3604	1.3862	1.3907	1.258	1.2802	1.3006	1.267	1.273	1.2668
186	46.5	IRA2-TRg4	2016-10-06	1.4195	1.3949	1.4336	1.3746	1.406	1.4069	1.2717	1.2931	1.3133	1.2779	1.2862	1.2756
187	46.75	IRA2-TRg4	2016-10-06	1.4092	1.3854	1.425	1.3636	1.3926	1.3927	1.2604	1.2821	1.3053	1.2733	1.279	1.2658
188	47	IRA2-TRg4	2016-10-06	1.4254	1.4024	1.4354	1.3736	1.4067	1.4111	1.2816	1.297	1.3179	1.2836	1.2888	1.2807
189	47.25	IRA2-TRg4	2016-10-06	1.4218	1.3998	1.4331	1.3677	1.4037	1.4065	1.2734	1.2929	1.3163	1.2812	1.2872	1.2762
190	47.5	IRA2-TRg4	2016-10-06	1.4221	1.3941	1.4282	1.3643	1.3965	1.4078	1.2757	1.2986	1.3191	1.2823	1.2893	1.2756
191	47.75	IRA2-TRg4	2016-10-06	1.4304	1.4087	1.4495	1.3837	1.4143	1.4195	1.286	1.3097	1.3302	1.2972	1.3073	1.2921
192	48	IRA2-TRg4	2016-10-06	1.4234	1.3971	1.4387	1.3746	1.399	1.4077	1.277	1.3001	1.3209	1.2823	1.2919	1.2776
193	48.25	IRA2-TRg4	2016-10-06	1.4223	1.3972	1.4407	1.3676	1.4021	1.4051	1.2791	1.2997	1.3232	1.2846	1.2945	1.2732
194	48.5	IRA2-TRg4	2016-10-06	1.4322	1.4046	1.4478	1.3812	1.4122	1.419	1.2961	1.3104	1.3356	1.2923	1.3078	1.2885
195	48.75	IRA2-TRg4	2016-10-06	1.4293	1.4047	1.4456	1.3672	1.4019	1.4014	1.2957	1.3088	1.3298	1.2892	1.3032	1.2767
196	49	IRA2-TRg4	2016-10-06	1.4307	1.4024	1.4464	1.3773	1.4025	1.4103	1.3063	1.3226	1.3328	1.29	1.3064	1.281
197	49.25	IRA2-TRg4	2016-10-06	1.4395	1.4088	1.4538	1.3863	1.4147	1.4188	1.3443	1.3335	1.3397	1.3036	1.3152	1.2931
198	49.5	IRA2-TRg4	2016-10-06	1.436	1.4003	1.4395	1.3681	1.4037	1.4052	1.3558	1.3346	1.332	1.2922	1.3062	1.2825
199	49.75	IRA2-TRg4	2016-10-06	1.4431	1.4082	1.4518	1.391	1.4141	1.4237	1.3909	1.3541	1.3507	1.3125	1.3265	1.302
200	50	IRA2-TRg4	2016-10-06	1.4322	1.4025	1.4427	1.3734	1.4033	1.4094	1.3872	1.3544	1.3462	1.302	1.3135	1.2799
201	50.25	IRA2-TRg4	2016-10-06	1.4494	1.4168	1.452	1.3855	1.4218	1.4277	1.4082	1.3794	1.3619	1.3216	1.3418	1.3038
202	50.5	IRA2-TRg4	2016-10-06	1.4353	1.404	1.4427	1.3736	1.404	1.4099	1.415	1.3788	1.3639	1.317	1.3263	1.288
203	50.75	IRA2-TRg4	2016-10-06	1.436	1.4052	1.4506	1.3855	1.4153	1.4222	1.4261	1.4013	1.3768	1.3457	1.3437	1.2992
204	51	IRA2-TRg4	2016-10-06	1.4466	1.4168	1.4589	1.3944	1.4269	1.4292	1.4398	1.4152	1.3844	1.3494	1.3692	1.3073
205	51.25	IRA2-TRg4	2016-10-06	1.4405	1.4068	1.4451	1.3786	1.4101	1.4161	1.4224	1.4034	1.3836	1.343	1.3565	1.3048
206	51.5	IRA2-TRg4	2016-10-06	1.4436	1.4087	1.4521	1.3792	1.412	1.4207	1.4234	1.4027	1.3964	1.3593	1.3447	1.3077
207	51.75	IRA2-TRg4	2016-10-06	1.4503	1.4248	1.4609	1.389	1.4193	1.4279	1.4399	1.4188	1.4177	1.3826	1.3757	1.325
208	52	IRA2-TRg4	2016-10-06	1.4367	1.4056	1.4518	1.3892	1.4185	1.4236	1.4352	1.4146	1.4003	1.3744	1.3726	1.3266
209	52.25	IRA2-TRg4	2016-10-06	1.4465	1.4195	1.4634	1.3985	1.4264	1.4273	1.4458	1.4191	1.4054	1.3844	1.3939	1.3423
210	52.5	IRA2-TRg4	2016-10-06	1.4469	1.4224	1.4636	1.3946	1.4203	1.4229	1.4304	1.4136	1.4205	1.3743	1.3914	1.3454
211	52.75	IRA2-TRg4	2016-10-06	1.4443	1.4124	1.4544	1.3856	1.4153	1.4204	1.4331	1.4311	1.4176	1.3742	1.393	1.3305
212	53	IRA2-TRg4	2016-10-06	1.4555	1.4292	1.4686	1.3987	1.4313	1.4369	1.4567	1.4422	1.43	1.3916	1.4066	1.3605
213	53.25	IRA2-TRg4	2016-10-06	1.4465	1.4161	1.4535	1.3836	1.4214	1.4271	1.4377	1.4161	1.4219	1.3738	1.4082	1.3432
214	53.5	IRA2-TRg4	2016-10-06	1.4437	1.4108	1.4533	1.3879	1.4207	1.4282	1.4411	1.4225	1.42	1.3779	1.4084	1.361
215	53.75	IRA2-TRg4	2016-10-06	1.4553	1.4258	1.47	1.4039	1.4347	1.4367	1.4576	1.4145	1.4512	1.4041	1.4217	1.3795
216	54	IRA2-TRg4	2016-10-06	1.4474	1.4188	1.462	1.3886	1.4193	1.4229	1.4447	1.4157	1.428	1.3885	1.426	1.3593
217	54.25	IRA2-TRg4	2016-10-06	1.4472	1.4152	1.4544	1.3888	1.4185	1.4265	1.4478	1.4281	1.4389	1.3927	1.4261	1.3556
218	54.5	IRA2-TRg4	2016-10-06	1.4563	1.4242	1.4693	1.4008	1.432	1.4383	1.4728	1.4432	1.4544	1.4019	1.4362	1.3679
219	54.75	IRA2-TRg4	2016-10-06	1.4476	1.4177	1.4592	1.3826	1.4161	1.4258	1.4416	1.4288	1.4288	1.3743	1.4299	1.3506
220	55	IRA2-TRg4	2016-10-06	1.4569	1.4282	1.4689	1.3973	1.4327	1.4394	1.4846	1.4438	1.4529	1.3918	1.4366	1.3695
221	55.25	IRA2-TRg4	2016-10-06	1.449	1.4194	1.4584	1.3867	1.4265	1.4296	1.4527	1.4271	1.4416	1.3795	1.4187	1.3635
222	55.5	IRA2-TRg4	2016-10-06	1.449	1.4167	1.4604	1.3931	1.4283	1.4341	1.4705	1.4309	1.4464	1.3886	1.4415	1.3632
223	55.75	IRA2-TRg4	2016-10-06	1.4631	1.4313	1.4724	1.403	1.4343	1.4443	1.4751	1.4441	1.4479	1.407	1.433	1.3735
224	56	IRA2-TRg4	2016-10-06	1.4548	1.4251	1.47	1.3918	1.4258	1.4273	1.4679	1.4282	1.4453	1.4073	1.4339	1.3668
225	56.25	IRA2-TRg4	2016-10-06	1.4666	1.437	1.4748	1.3996	1.436	1.4432	1.4785	1.4396	1.4526	1.4001	1.4296	1.3933
226	56.5	IRA2-TRg4	2016-10-06	1.4544	1.4292	1.4672	1.3959	1.4234	1.4314	1.4711	1.4389	1.4309	1.3958	1.4339	1.3624
227	56.75	IRA2-TRg4	2016-10-06	1.4538	1.4292	1.4701	1.3917	1.4316	1.4323	1.4689	1.4296	1.4431	1.4053	1.4408	1.3652
228	57	IRA2-TRg4	2016-10-06	1.4549	1.4267	1.4729	1.3951	1.4306	1.4342	1.4702	1.434	1.45	1.3988	1.4385	1.3761
229	57.25	IRA2-TRg4	2016-10-06	1.4611	1.4326	1.4772	1.4055	1.4375	1.4438	1.4677	1.4383	1.4668	1.4071	1.4464	1.3862
230	57.5	IRA2-TRg4	2016-10-06	1.4536	1.4239	1.4639	1.388	1.4281	1.4387	1.4636	1.4431	1.4434	1.3908	1.4288	1.3651
231	57.75	IRA2-TRg4	2016-10-06	1.4694	1.4438	1.482	1.4027	1.4387	1.4408	1.4725	1.4457	1.4745	1.4109	1.4603	1.388
232	58	IRA2-TRg4	2016-10-06	1.4607	1.4304	1.4729	1.391	1.4308	1.4352	1.4624	1.4408	1.4577	1.4054	1.4336	1.3783
233	58.25	IRA2-TRg4	2016-10-06	1.4604	1.4292	1.4738	1.3966	1.4386	1.4352	1.4658	1.429	1.4583	1.4159	1.4457	1.3759
234	58.5	IRA2-TRg4	2016-10-06	1.457	1.4312	1.4758	1.3916	1.4361	1.4356	1.4732	1.4478	1.462	1.42	1.4479	1.3842
235	58.75	IRA2-TRg4	2016-10-06	1.4543	1.425	1.4686	1.3926	1.435	1.4348	1.4756	1.4486	1.4465	1.3981	1.4457	1.3682
236	59	IRA2-TRg4	2016-10-06	1.4775	1.4424	1.4796	1.4044	1.45	1.4556	1.4762	1.4456	1.4657	1.4104	1.4557	1.3761
237	59.25	IRA2-TRg4	2016-10-06	1.4577	1.433	1.4716	1.3992	1.4367	1.4344	1.4709	1.4376	1.4466	1.4089	1.4356	1.3687
238	59.5	IRA2-TRg4	2016-10-06	1.4708	1.445	1.4845	1.411	1.4463	1.4445	1.4914	1.4527	1.4818	1.426	1.461	1.3683
239	59.75	IRA2-TRg4	2016-10-06	1.4751	1.4591	1.4807	1.4044	1.44	1.4425	1.4791	1.4407	1.46	1.4124	1.4549	1.3741
240	60	IRA2-TRg4	2016-10-06	1.469	1.4381	1.469	1.4104	1.4397	1.4427	1.4633	1.4294	1.4461	1.3951	1.4247	1.3648
241	60.25	IRA2-TRg4	2016-10-06	1.4707	1.4486	1.4758	1.4225	1.4439	1.4437	1.4749	1.436	1.4572	1.3942	1.4408	1.3603
242	60.5	IRA2-TRg4	2016-10-06	1.483	1.45	1.4762	1.3976	1.442	1.4427	1.4704	1.4324	1.4544	1.3859	1.4541	1.3849
243	60.75	IRA2-TRg4	2016-10-06	1.49	1.4665	1.4882	1.4257	1.457	1.4542	1.5007	1.4578	1.4684	1.4138	1.4605	1.379
244	61	IRA2-TRg4	2016-10-06	1.4864	1.4559	1.4768	1.4107	1.4504	1.4504	1.4695	1.4433	1.4646	1.4075	1.4547	1.369
245	61.25	IRA2-TRg4	2016-10-06	1.4875	1.468	1.4949	1.4155	1.4641	1.4589	1.4926	1.445	1.4649	1.4149	1.4595	1.3869
246	61.5	IRA2-TRg4	2016-10-06	1.4831	1.4618	1.4794	1.4167	1.4514	1.4583	1.4701	1.4387	1.4544	1.4053	1.4551	1.3613
247	61.75	IRA2-TRg4	2016-10-06	1.488	1.4561	1.4972	1.4286	1.4571	1.4641	1.4835	1.4376	1.4595	1.3982	1.466	1.3702
248	62	IRA2-TRg4	2016-10-06	1.5021	1.4761	1.5068	1.4271	1.4758	1.4805	1.4916	1.4557	1.4772	1.4161	1.4671	1.3709
249	62.25	IRA2-TRg4	2016-10-06	1.4987	1.4692	1.5004	1.4228	1.4562	1.4682	1.4769	1.4301	1.4612	1.4093	1.4554	1.364
250	62.5	IRA2-TRg4	2016-10-06	1.4994	1.4777	1.504	1.4308	1.4651	1.4757	1.486	1.4394	1.4598	1.4121	1.459	1.3696
1	0.25	gRNA-ctrl7	2016-10-07	0.0967	0.095	0.0966	0.0956	0.095	0.0946	0.0983	0.0952	0.0958	0.0975	0.0973	0.0973
2	0.5	gRNA-ctrl7	2016-10-07	0.0976	0.0973	0.0981	0.0966	0.0968	0.0957	0.0987	0.0972	0.0977	0.0977	0.0979	0.099
3	0.75	gRNA-ctrl7	2016-10-07	0.0978	0.0967	0.0987	0.097	0.0973	0.0964	0.0995	0.0974	0.0983	0.0981	0.0986	0.0992
4	1	gRNA-ctrl7	2016-10-07	0.0983	0.0966	0.0987	0.0968	0.0973	0.0962	0.0993	0.097	0.0982	0.098	0.0979	0.0988
5	1.25	gRNA-ctrl7	2016-10-07	0.0988	0.0973	0.0991	0.0969	0.0974	0.0966	0.0997	0.0973	0.0989	0.0986	0.0986	0.0996
6	1.5	gRNA-ctrl7	2016-10-07	0.0983	0.0973	0.0997	0.0972	0.0973	0.097	0.1002	0.0979	0.099	0.0987	0.0983	0.0999
7	1.75	gRNA-ctrl7	2016-10-07	0.0985	0.098	0.0993	0.0979	0.098	0.0969	0.0998	0.0973	0.0994	0.0988	0.0991	0.0998
8	2	gRNA-ctrl7	2016-10-07	0.0991	0.0985	0.1004	0.0982	0.0983	0.0972	0.1007	0.0984	0.0993	0.0991	0.0993	0.1
9	2.25	gRNA-ctrl7	2016-10-07	0.0994	0.0975	0.0998	0.0986	0.0985	0.0976	0.1004	0.0981	0.0992	0.0994	0.0991	0.0999
10	2.5	gRNA-ctrl7	2016-10-07	0.0994	0.0982	0.1001	0.0988	0.0986	0.0979	0.1004	0.0987	0.0997	0.0995	0.0998	0.1005
11	2.75	gRNA-ctrl7	2016-10-07	0.0997	0.0987	0.1004	0.0987	0.0992	0.0984	0.1005	0.099	0.1003	0.0997	0.1001	0.1014
12	3	gRNA-ctrl7	2016-10-07	0.1007	0.0985	0.1001	0.0993	0.0991	0.0985	0.1011	0.0991	0.1002	0.0999	0.0994	0.1005
13	3.25	gRNA-ctrl7	2016-10-07	0.101	0.0997	0.1	0.0985	0.0993	0.0991	0.1013	0.0995	0.1	0.1	0.1	0.1003
14	3.5	gRNA-ctrl7	2016-10-07	0.1009	0.1004	0.1018	0.1004	0.1006	0.0999	0.1025	0.1004	0.1016	0.1024	0.1017	0.1019
15	3.75	gRNA-ctrl7	2016-10-07	0.1019	0.1044	0.1015	0.0999	0.1005	0.0992	0.1021	0.0997	0.1019	0.1019	0.1026	0.1016
16	4	gRNA-ctrl7	2016-10-07	0.1015	0.0996	0.1007	0.0995	0.0996	0.0992	0.1013	0.099	0.1012	0.1011	0.1012	0.1014
17	4.25	gRNA-ctrl7	2016-10-07	0.1018	0.1004	0.1021	0.1006	0.1005	0.0992	0.1026	0.1002	0.1023	0.102	0.1018	0.1017
18	4.5	gRNA-ctrl7	2016-10-07	0.1034	0.1014	0.1028	0.1018	0.1018	0.1002	0.1032	0.1015	0.1032	0.1027	0.1023	0.1037
19	4.75	gRNA-ctrl7	2016-10-07	0.1031	0.1013	0.1031	0.1014	0.1015	0.1004	0.1028	0.1018	0.1034	0.1026	0.1019	0.1032
20	5	gRNA-ctrl7	2016-10-07	0.1033	0.1022	0.1037	0.1019	0.102	0.1015	0.1034	0.1024	0.1042	0.1036	0.1034	0.1039
21	5.25	gRNA-ctrl7	2016-10-07	0.1038	0.1024	0.1039	0.1037	0.1017	0.1017	0.1031	0.1019	0.1046	0.1035	0.1028	0.1046
22	5.5	gRNA-ctrl7	2016-10-07	0.1042	0.1032	0.1053	0.1038	0.1033	0.1028	0.1046	0.1037	0.1059	0.105	0.1038	0.1057
23	5.75	gRNA-ctrl7	2016-10-07	0.1053	0.1041	0.1057	0.1042	0.1031	0.1029	0.105	0.1044	0.1062	0.105	0.1051	0.1064
24	6	gRNA-ctrl7	2016-10-07	0.1068	0.105	0.1061	0.1052	0.1045	0.1041	0.1064	0.1047	0.1064	0.1063	0.1056	0.1066
25	6.25	gRNA-ctrl7	2016-10-07	0.1068	0.1053	0.1074	0.1063	0.1052	0.1048	0.1063	0.1054	0.1074	0.1062	0.1065	0.1071
26	6.5	gRNA-ctrl7	2016-10-07	0.1072	0.1059	0.1084	0.1058	0.1061	0.106	0.1068	0.1058	0.108	0.1074	0.1074	0.1083
27	6.75	gRNA-ctrl7	2016-10-07	0.1083	0.1058	0.108	0.1062	0.1059	0.106	0.1076	0.1063	0.109	0.1076	0.1066	0.1082
28	7	gRNA-ctrl7	2016-10-07	0.1094	0.1073	0.1102	0.1079	0.1075	0.1068	0.1076	0.1064	0.11	0.1087	0.1086	0.1092
29	7.25	gRNA-ctrl7	2016-10-07	0.1091	0.1084	0.1097	0.1079	0.1075	0.1069	0.1092	0.1071	0.1111	0.1092	0.109	0.1093
30	7.5	gRNA-ctrl7	2016-10-07	0.1094	0.1074	0.1093	0.1086	0.1064	0.1065	0.1084	0.1077	0.1111	0.1093	0.1076	0.1093
31	7.75	gRNA-ctrl7	2016-10-07	0.1108	0.1091	0.1117	0.1087	0.1097	0.1084	0.1103	0.1089	0.1118	0.1109	0.1109	0.111
32	8	gRNA-ctrl7	2016-10-07	0.1119	0.1106	0.1125	0.1108	0.1107	0.1092	0.1104	0.1099	0.1116	0.1117	0.1114	0.112
33	8.25	gRNA-ctrl7	2016-10-07	0.1128	0.1104	0.113	0.1109	0.111	0.1102	0.1112	0.1105	0.113	0.113	0.1117	0.1135
34	8.5	gRNA-ctrl7	2016-10-07	0.1152	0.1126	0.1151	0.1129	0.1121	0.1116	0.1124	0.1124	0.1143	0.1128	0.1134	0.1136
35	8.75	gRNA-ctrl7	2016-10-07	0.1148	0.1134	0.1162	0.1135	0.1138	0.1128	0.1136	0.1128	0.1163	0.115	0.1138	0.1146
36	9	gRNA-ctrl7	2016-10-07	0.116	0.1141	0.1164	0.1141	0.114	0.1135	0.1142	0.1139	0.1173	0.116	0.1159	0.1161
37	9.25	gRNA-ctrl7	2016-10-07	0.1174	0.1159	0.1179	0.1155	0.1152	0.1142	0.1156	0.1151	0.1182	0.1168	0.1154	0.1159
38	9.5	gRNA-ctrl7	2016-10-07	0.118	0.1152	0.1189	0.1161	0.1161	0.1155	0.1169	0.1164	0.1183	0.1175	0.1166	0.1181
39	9.75	gRNA-ctrl7	2016-10-07	0.1193	0.1179	0.1211	0.1186	0.1177	0.1182	0.1184	0.1174	0.1203	0.1193	0.1192	0.1191
40	10	gRNA-ctrl7	2016-10-07	0.1195	0.1179	0.1212	0.1177	0.1185	0.1179	0.1181	0.1172	0.1205	0.1186	0.1181	0.1201
41	10.25	gRNA-ctrl7	2016-10-07	0.1218	0.12	0.1224	0.1197	0.1196	0.1196	0.1195	0.1205	0.1231	0.121	0.1205	0.1212
42	10.5	gRNA-ctrl7	2016-10-07	0.1239	0.1208	0.1243	0.1216	0.1213	0.1211	0.1215	0.1206	0.1238	0.1229	0.1222	0.1229
43	10.75	gRNA-ctrl7	2016-10-07	0.125	0.123	0.1253	0.123	0.123	0.1225	0.1224	0.1218	0.1256	0.1235	0.1229	0.124
44	11	gRNA-ctrl7	2016-10-07	0.126	0.1233	0.1272	0.1238	0.1232	0.1234	0.1225	0.1226	0.1274	0.1245	0.1249	0.1249
45	11.25	gRNA-ctrl7	2016-10-07	0.1279	0.1249	0.1283	0.1253	0.1251	0.1246	0.1251	0.1244	0.1293	0.1265	0.1256	0.1253
46	11.5	gRNA-ctrl7	2016-10-07	0.1287	0.1261	0.1305	0.1269	0.1269	0.1265	0.127	0.1255	0.1302	0.1273	0.1272	0.1283
47	11.75	gRNA-ctrl7	2016-10-07	0.1315	0.1281	0.1323	0.129	0.1288	0.1283	0.1269	0.1277	0.131	0.129	0.1287	0.1302
48	12	gRNA-ctrl7	2016-10-07	0.1323	0.1296	0.1332	0.1294	0.1304	0.13	0.128	0.1299	0.1335	0.1311	0.1297	0.1308
49	12.25	gRNA-ctrl7	2016-10-07	0.1334	0.1288	0.1338	0.1303	0.1309	0.1291	0.1289	0.1288	0.1343	0.1309	0.1292	0.1315
50	12.5	gRNA-ctrl7	2016-10-07	0.1354	0.1325	0.1373	0.1322	0.1317	0.1326	0.1309	0.1315	0.1364	0.135	0.1326	0.1349
51	12.75	gRNA-ctrl7	2016-10-07	0.1373	0.1339	0.1393	0.1355	0.134	0.1357	0.134	0.1344	0.14	0.1363	0.1359	0.1366
52	13	gRNA-ctrl7	2016-10-07	0.1408	0.1372	0.1404	0.1373	0.1369	0.1373	0.1345	0.1356	0.139	0.1374	0.1362	0.1387
53	13.25	gRNA-ctrl7	2016-10-07	0.1434	0.1395	0.1447	0.1396	0.1397	0.1396	0.1387	0.1383	0.1442	0.1405	0.1403	0.1408
54	13.5	gRNA-ctrl7	2016-10-07	0.1442	0.1412	0.146	0.1408	0.1414	0.1411	0.1396	0.1405	0.1458	0.1431	0.1415	0.144
55	13.75	gRNA-ctrl7	2016-10-07	0.1468	0.1436	0.1489	0.1432	0.144	0.1451	0.1407	0.142	0.1488	0.1453	0.1431	0.1453
56	14	gRNA-ctrl7	2016-10-07	0.1474	0.1451	0.1513	0.1454	0.1461	0.1459	0.143	0.1457	0.1513	0.1462	0.1455	0.1473
57	14.25	gRNA-ctrl7	2016-10-07	0.1507	0.1479	0.1536	0.1474	0.148	0.1483	0.1443	0.1475	0.1527	0.1489	0.1471	0.1508
58	14.5	gRNA-ctrl7	2016-10-07	0.1553	0.1535	0.1566	0.1515	0.1505	0.1522	0.1473	0.1491	0.1567	0.1521	0.1504	0.153
59	14.75	gRNA-ctrl7	2016-10-07	0.1572	0.1523	0.1593	0.1519	0.1535	0.1544	0.1498	0.1519	0.1574	0.1532	0.1531	0.155
60	15	gRNA-ctrl7	2016-10-07	0.1587	0.1562	0.1619	0.1563	0.1568	0.1582	0.153	0.1545	0.1627	0.1567	0.1564	0.1583
61	15.25	gRNA-ctrl7	2016-10-07	0.161	0.1581	0.1643	0.1571	0.1586	0.1591	0.1542	0.1574	0.1631	0.1592	0.1588	0.1607
62	15.5	gRNA-ctrl7	2016-10-07	0.1659	0.1608	0.167	0.1604	0.1617	0.1624	0.1568	0.1611	0.1674	0.1629	0.162	0.1627
63	15.75	gRNA-ctrl7	2016-10-07	0.1686	0.1677	0.171	0.1646	0.165	0.1665	0.1602	0.1638	0.1713	0.1646	0.1635	0.1662
64	16	gRNA-ctrl7	2016-10-07	0.1709	0.1672	0.1739	0.1656	0.1671	0.1683	0.1628	0.1655	0.1733	0.1679	0.1671	0.1691
65	16.25	gRNA-ctrl7	2016-10-07	0.1745	0.1714	0.1785	0.1693	0.1715	0.1732	0.1655	0.1702	0.1769	0.1717	0.1716	0.1727
66	16.5	gRNA-ctrl7	2016-10-07	0.1783	0.1733	0.1814	0.1721	0.1735	0.1755	0.1685	0.172	0.1805	0.1746	0.1732	0.1752
67	16.75	gRNA-ctrl7	2016-10-07	0.1822	0.1788	0.1851	0.1761	0.1785	0.1801	0.1707	0.1763	0.1855	0.1781	0.1783	0.1789
68	17	gRNA-ctrl7	2016-10-07	0.1852	0.1812	0.1869	0.18	0.1826	0.1829	0.1742	0.1804	0.1883	0.1814	0.1803	0.1826
69	17.25	gRNA-ctrl7	2016-10-07	0.1891	0.1858	0.1938	0.1836	0.1872	0.1878	0.1777	0.1848	0.1933	0.1852	0.1838	0.1878
70	17.5	gRNA-ctrl7	2016-10-07	0.1935	0.1905	0.1986	0.188	0.1916	0.1938	0.1827	0.1896	0.1982	0.1922	0.1902	0.1919
71	17.75	gRNA-ctrl7	2016-10-07	0.1984	0.1948	0.2034	0.1918	0.1953	0.1982	0.186	0.1944	0.2041	0.1947	0.1935	0.1952
72	18	gRNA-ctrl7	2016-10-07	0.2038	0.1982	0.2081	0.1964	0.1994	0.2021	0.1909	0.1999	0.2087	0.2006	0.1989	0.2019
73	18.25	gRNA-ctrl7	2016-10-07	0.207	0.2023	0.212	0.1994	0.2036	0.2058	0.193	0.2015	0.2112	0.2026	0.2008	0.204
74	18.5	gRNA-ctrl7	2016-10-07	0.2121	0.2074	0.2195	0.2024	0.2082	0.2116	0.1974	0.2068	0.2164	0.2073	0.2068	0.2102
75	18.75	gRNA-ctrl7	2016-10-07	0.2191	0.2152	0.2251	0.2095	0.2155	0.2171	0.2028	0.2124	0.2233	0.2133	0.2129	0.2157
76	19	gRNA-ctrl7	2016-10-07	0.2222	0.2193	0.2276	0.2127	0.2178	0.2219	0.2059	0.217	0.2285	0.2193	0.2164	0.2188
77	19.25	gRNA-ctrl7	2016-10-07	0.2294	0.2239	0.2351	0.2196	0.2247	0.2292	0.213	0.2248	0.2364	0.2249	0.2226	0.2272
78	19.5	gRNA-ctrl7	2016-10-07	0.2338	0.2297	0.2406	0.2227	0.2291	0.2339	0.217	0.2292	0.2412	0.2307	0.2291	0.2327
79	19.75	gRNA-ctrl7	2016-10-07	0.2408	0.2373	0.2482	0.2309	0.2362	0.2407	0.2217	0.2357	0.2474	0.2364	0.233	0.2381
80	20	gRNA-ctrl7	2016-10-07	0.2485	0.2449	0.2565	0.2358	0.2421	0.2497	0.228	0.2428	0.256	0.2433	0.2404	0.2447
81	20.25	gRNA-ctrl7	2016-10-07	0.252	0.2486	0.261	0.2393	0.2464	0.2529	0.2318	0.2473	0.2602	0.2481	0.2458	0.2507
82	20.5	gRNA-ctrl7	2016-10-07	0.2603	0.2574	0.2699	0.246	0.2553	0.2621	0.2386	0.2556	0.2669	0.2554	0.2539	0.2577
83	20.75	gRNA-ctrl7	2016-10-07	0.2691	0.2649	0.2792	0.2545	0.2647	0.2701	0.245	0.2641	0.2767	0.2621	0.2625	0.2649
84	21	gRNA-ctrl7	2016-10-07	0.2773	0.2743	0.2859	0.2621	0.2726	0.2791	0.2532	0.273	0.2851	0.271	0.2672	0.2723
85	21.25	gRNA-ctrl7	2016-10-07	0.2836	0.2805	0.2957	0.2677	0.2781	0.2891	0.2608	0.2802	0.2936	0.2801	0.2772	0.2799
86	21.5	gRNA-ctrl7	2016-10-07	0.2917	0.2864	0.3022	0.2727	0.2847	0.2918	0.2633	0.2854	0.2996	0.2855	0.2815	0.2858
87	21.75	gRNA-ctrl7	2016-10-07	0.2976	0.2961	0.3105	0.2807	0.2938	0.3038	0.27	0.2966	0.3102	0.293	0.2884	0.2934
88	22	gRNA-ctrl7	2016-10-07	0.308	0.3044	0.3212	0.2894	0.3028	0.312	0.2792	0.3055	0.3175	0.3026	0.2976	0.2997
89	22.25	gRNA-ctrl7	2016-10-07	0.3152	0.3133	0.3282	0.2955	0.3119	0.318	0.2834	0.3086	0.3229	0.3061	0.3041	0.3089
90	22.5	gRNA-ctrl7	2016-10-07	0.3253	0.3208	0.3394	0.3035	0.3211	0.3298	0.2935	0.3214	0.3367	0.3188	0.3152	0.318
91	22.75	gRNA-ctrl7	2016-10-07	0.3355	0.3311	0.348	0.3097	0.3294	0.3386	0.3006	0.3321	0.3436	0.3267	0.3222	0.3267
92	23	gRNA-ctrl7	2016-10-07	0.3431	0.3405	0.357	0.3169	0.3395	0.3477	0.3041	0.3396	0.3539	0.3343	0.3311	0.3353
93	23.25	gRNA-ctrl7	2016-10-07	0.357	0.3537	0.3686	0.3266	0.3483	0.3615	0.3164	0.3531	0.3673	0.3482	0.3434	0.3459
94	23.5	gRNA-ctrl7	2016-10-07	0.3643	0.3606	0.3785	0.3394	0.3592	0.3698	0.3234	0.3612	0.3745	0.3539	0.3476	0.3543
95	23.75	gRNA-ctrl7	2016-10-07	0.3772	0.3715	0.3908	0.3482	0.3698	0.3839	0.3302	0.378	0.3864	0.3676	0.3605	0.3695
96	24	gRNA-ctrl7	2016-10-07	0.3893	0.3854	0.4041	0.3557	0.3779	0.3945	0.3442	0.3851	0.3998	0.3783	0.3729	0.3821
97	24.25	gRNA-ctrl7	2016-10-07	0.3985	0.3961	0.4153	0.3683	0.3933	0.4095	0.3556	0.3987	0.4117	0.3891	0.3842	0.3917
98	24.5	gRNA-ctrl7	2016-10-07	0.4118	0.4104	0.4288	0.3773	0.4042	0.4198	0.3636	0.4095	0.4214	0.402	0.3927	0.4032
99	24.75	gRNA-ctrl7	2016-10-07	0.4247	0.4206	0.445	0.3881	0.418	0.4341	0.3752	0.4214	0.4364	0.4117	0.4069	0.4158
100	25	gRNA-ctrl7	2016-10-07	0.4335	0.4317	0.4525	0.3979	0.4293	0.4448	0.3819	0.4341	0.4475	0.4233	0.4157	0.4277
101	25.25	gRNA-ctrl7	2016-10-07	0.4508	0.4495	0.4686	0.4132	0.4468	0.4623	0.3984	0.4536	0.4641	0.4409	0.4344	0.4444
102	25.5	gRNA-ctrl7	2016-10-07	0.4659	0.4631	0.4841	0.4224	0.4579	0.4727	0.4065	0.462	0.477	0.453	0.4427	0.4566
103	25.75	gRNA-ctrl7	2016-10-07	0.4793	0.477	0.4992	0.4371	0.4729	0.4915	0.4227	0.4792	0.4912	0.466	0.4568	0.4666
104	26	gRNA-ctrl7	2016-10-07	0.4947	0.4921	0.5138	0.4484	0.4881	0.5032	0.4349	0.4954	0.5103	0.4815	0.4722	0.4854
105	26.25	gRNA-ctrl7	2016-10-07	0.506	0.5027	0.5296	0.4608	0.4996	0.5217	0.4431	0.5082	0.5233	0.4977	0.4896	0.4973
106	26.5	gRNA-ctrl7	2016-10-07	0.5221	0.5211	0.5451	0.4709	0.5143	0.5331	0.4575	0.5252	0.5394	0.5109	0.5004	0.5128
107	26.75	gRNA-ctrl7	2016-10-07	0.5368	0.5338	0.5587	0.4868	0.5285	0.5518	0.4715	0.5383	0.5488	0.5247	0.5123	0.526
108	27	gRNA-ctrl7	2016-10-07	0.553	0.5544	0.5777	0.5019	0.546	0.5682	0.4814	0.5519	0.5671	0.5412	0.5316	0.5441
109	27.25	gRNA-ctrl7	2016-10-07	0.5679	0.5692	0.5948	0.5163	0.5591	0.5871	0.4981	0.5733	0.5875	0.5583	0.5501	0.5615
110	27.5	gRNA-ctrl7	2016-10-07	0.5823	0.5819	0.6094	0.5303	0.5755	0.5977	0.5108	0.5857	0.5992	0.5667	0.5554	0.5709
111	27.75	gRNA-ctrl7	2016-10-07	0.5969	0.5978	0.6259	0.542	0.5926	0.6196	0.5253	0.6068	0.6162	0.5864	0.5749	0.586
112	28	gRNA-ctrl7	2016-10-07	0.6174	0.6176	0.6429	0.5583	0.6088	0.6346	0.5403	0.621	0.6328	0.6028	0.5933	0.6078
113	28.25	gRNA-ctrl7	2016-10-07	0.6342	0.6318	0.6591	0.5744	0.6242	0.6495	0.5533	0.6331	0.6472	0.6162	0.6081	0.6205
114	28.5	gRNA-ctrl7	2016-10-07	0.6519	0.6495	0.6759	0.5889	0.6399	0.6654	0.5682	0.6556	0.6668	0.6336	0.6225	0.639
115	28.75	gRNA-ctrl7	2016-10-07	0.6629	0.665	0.6916	0.6042	0.6553	0.6805	0.5812	0.6699	0.6818	0.652	0.6372	0.656
116	29	gRNA-ctrl7	2016-10-07	0.6808	0.6801	0.711	0.62	0.6711	0.699	0.6011	0.6893	0.6999	0.6681	0.6504	0.6709
117	29.25	gRNA-ctrl7	2016-10-07	0.7015	0.7013	0.7313	0.6366	0.6941	0.7191	0.617	0.7066	0.7189	0.687	0.6708	0.6886
118	29.5	gRNA-ctrl7	2016-10-07	0.7144	0.7131	0.7452	0.6481	0.7053	0.7322	0.6265	0.7167	0.7288	0.6971	0.685	0.7043
119	29.75	gRNA-ctrl7	2016-10-07	0.7322	0.7322	0.7633	0.6636	0.7222	0.7517	0.6447	0.7392	0.7502	0.7159	0.7006	0.7213
120	30	gRNA-ctrl7	2016-10-07	0.754	0.7529	0.7839	0.6819	0.7429	0.7731	0.6641	0.7604	0.7714	0.7383	0.7243	0.7362
121	30.25	gRNA-ctrl7	2016-10-07	0.769	0.767	0.7953	0.6937	0.7579	0.785	0.6745	0.772	0.7871	0.7499	0.7346	0.7525
122	30.5	gRNA-ctrl7	2016-10-07	0.7884	0.7877	0.8165	0.7142	0.7774	0.8083	0.696	0.7972	0.8064	0.7693	0.7547	0.7723
123	30.75	gRNA-ctrl7	2016-10-07	0.8075	0.8086	0.8369	0.7313	0.7948	0.8232	0.7077	0.8131	0.8209	0.7893	0.7735	0.7941
124	31	gRNA-ctrl7	2016-10-07	0.8227	0.8274	0.8525	0.7444	0.8107	0.8421	0.7256	0.8299	0.8403	0.8054	0.7879	0.806
125	31.25	gRNA-ctrl7	2016-10-07	0.8502	0.8474	0.8745	0.7655	0.8344	0.8646	0.7486	0.854	0.863	0.8296	0.8129	0.8299
126	31.5	gRNA-ctrl7	2016-10-07	0.8641	0.863	0.891	0.7768	0.8468	0.879	0.7571	0.8633	0.8747	0.8407	0.8273	0.841
127	31.75	gRNA-ctrl7	2016-10-07	0.8821	0.8837	0.9105	0.7998	0.8691	0.9008	0.7781	0.8864	0.8945	0.8626	0.8465	0.864
128	32	gRNA-ctrl7	2016-10-07	0.8993	0.8994	0.9253	0.815	0.883	0.9132	0.7903	0.8999	0.9097	0.8743	0.8594	0.877
129	32.25	gRNA-ctrl7	2016-10-07	0.9172	0.9201	0.9435	0.8322	0.9007	0.9318	0.8072	0.9152	0.9273	0.8933	0.8769	0.8959
130	32.5	gRNA-ctrl7	2016-10-07	0.9386	0.9413	0.9655	0.8557	0.9244	0.9564	0.8302	0.9395	0.9478	0.9123	0.8961	0.9141
131	32.75	gRNA-ctrl7	2016-10-07	0.9544	0.9553	0.9811	0.8683	0.9388	0.9716	0.8426	0.954	0.9643	0.9305	0.9151	0.9317
132	33	gRNA-ctrl7	2016-10-07	0.971	0.9692	0.996	0.8863	0.9584	0.987	0.8599	0.9704	0.9778	0.9433	0.927	0.9416
133	33.25	gRNA-ctrl7	2016-10-07	0.9914	0.9923	1.0176	0.9079	0.9789	1.0075	0.8818	0.991	0.9969	0.9648	0.9511	0.9653
134	33.5	gRNA-ctrl7	2016-10-07	1.0071	1.0046	1.0316	0.9231	0.994	1.0219	0.9019	1.0102	1.0198	0.9845	0.9695	0.9816
135	33.75	gRNA-ctrl7	2016-10-07	1.0221	1.0235	1.0489	0.942	1.0112	1.036	0.9194	1.0219	1.0335	0.9981	0.9847	0.999
136	34	gRNA-ctrl7	2016-10-07	1.0402	1.0386	1.0652	0.961	1.0293	1.0543	0.9369	1.0385	1.0498	1.017	1.0003	1.0129
137	34.25	gRNA-ctrl7	2016-10-07	1.0524	1.0509	1.0776	0.9756	1.0411	1.0653	0.9514	1.0498	1.0615	1.0273	1.0109	1.0235
138	34.5	gRNA-ctrl7	2016-10-07	1.0701	1.0695	1.0973	0.9968	1.0611	1.0848	0.9749	1.0706	1.0806	1.0479	1.0318	1.0439
139	34.75	gRNA-ctrl7	2016-10-07	1.0808	1.0788	1.1054	1.0051	1.0674	1.0926	0.9855	1.0763	1.0914	1.0588	1.0423	1.0547
140	35	gRNA-ctrl7	2016-10-07	1.0955	1.0927	1.1207	1.0247	1.0835	1.104	0.9981	1.0865	1.1029	1.0691	1.0563	1.071
141	35.25	gRNA-ctrl7	2016-10-07	1.1126	1.1111	1.137	1.0443	1.1002	1.1194	1.0177	1.1027	1.1188	1.0879	1.0732	1.0857
142	35.5	gRNA-ctrl7	2016-10-07	1.1184	1.1157	1.1455	1.0556	1.1096	1.1317	1.0345	1.1159	1.1311	1.0966	1.0868	1.0937
143	35.75	gRNA-ctrl7	2016-10-07	1.1343	1.1302	1.1595	1.0705	1.1253	1.1431	1.049	1.1261	1.1453	1.112	1.0993	1.1073
144	36	gRNA-ctrl7	2016-10-07	1.1439	1.1406	1.1685	1.0827	1.1344	1.1522	1.0579	1.1357	1.155	1.1219	1.1112	1.1212
145	36.25	gRNA-ctrl7	2016-10-07	1.1535	1.15	1.1768	1.0951	1.1406	1.1609	1.0709	1.147	1.1661	1.1356	1.1222	1.1332
146	36.5	gRNA-ctrl7	2016-10-07	1.1663	1.1627	1.1896	1.1095	1.1557	1.1705	1.0825	1.1541	1.1739	1.1442	1.1294	1.1416
147	36.75	gRNA-ctrl7	2016-10-07	1.1804	1.1744	1.2032	1.1265	1.1694	1.1861	1.1019	1.1707	1.1907	1.158	1.1468	1.1553
148	37	gRNA-ctrl7	2016-10-07	1.1919	1.1843	1.2131	1.1391	1.1789	1.1924	1.1117	1.1755	1.1972	1.1677	1.1574	1.1658
149	37.25	gRNA-ctrl7	2016-10-07	1.2009	1.1937	1.2239	1.1522	1.1894	1.2039	1.1276	1.1883	1.2094	1.1774	1.1663	1.1752
150	37.5	gRNA-ctrl7	2016-10-07	1.2149	1.2058	1.2374	1.1677	1.2016	1.2153	1.1396	1.1978	1.222	1.1906	1.1814	1.1916
151	37.75	gRNA-ctrl7	2016-10-07	1.2182	1.2106	1.2422	1.1751	1.2081	1.2215	1.1494	1.2054	1.2295	1.1982	1.1863	1.1987
152	38	gRNA-ctrl7	2016-10-07	1.2294	1.2207	1.2485	1.186	1.2194	1.2306	1.1618	1.2166	1.2432	1.2104	1.2002	1.2079
153	38.25	gRNA-ctrl7	2016-10-07	1.2407	1.2348	1.2627	1.2	1.2304	1.2404	1.172	1.223	1.2483	1.2175	1.2072	1.2152
154	38.5	gRNA-ctrl7	2016-10-07	1.2463	1.238	1.2669	1.2078	1.2353	1.2455	1.1788	1.2275	1.2521	1.2228	1.2131	1.2221
155	38.75	gRNA-ctrl7	2016-10-07	1.2574	1.2478	1.2801	1.2208	1.2451	1.2538	1.1911	1.2391	1.2666	1.236	1.227	1.2337
156	39	gRNA-ctrl7	2016-10-07	1.2564	1.2485	1.2813	1.2247	1.2536	1.2618	1.1982	1.2426	1.2718	1.2396	1.2292	1.2378
157	39.25	gRNA-ctrl7	2016-10-07	1.2671	1.256	1.2912	1.238	1.2591	1.2669	1.2095	1.2504	1.2818	1.2492	1.2411	1.2477
158	39.5	gRNA-ctrl7	2016-10-07	1.2761	1.2652	1.295	1.2414	1.264	1.2716	1.2171	1.256	1.2861	1.2565	1.2488	1.2555
159	39.75	gRNA-ctrl7	2016-10-07	1.2801	1.2716	1.3033	1.2512	1.2689	1.2785	1.2245	1.2643	1.2937	1.2617	1.2518	1.2602
160	40	gRNA-ctrl7	2016-10-07	1.2902	1.2783	1.3118	1.2642	1.2815	1.2897	1.2375	1.275	1.303	1.2746	1.2643	1.2691
161	40.25	gRNA-ctrl7	2016-10-07	1.2928	1.2837	1.3152	1.2692	1.2861	1.2927	1.2405	1.2728	1.3039	1.2724	1.2647	1.2695
162	40.5	gRNA-ctrl7	2016-10-07	1.3	1.2906	1.324	1.2778	1.2922	1.2988	1.2492	1.282	1.3118	1.2813	1.2747	1.2797
163	40.75	gRNA-ctrl7	2016-10-07	1.3075	1.2953	1.3291	1.2842	1.2973	1.3032	1.2531	1.2866	1.3197	1.2857	1.2808	1.2848
164	41	gRNA-ctrl7	2016-10-07	1.3108	1.3006	1.3316	1.2886	1.3006	1.3059	1.2623	1.2935	1.3259	1.2932	1.2858	1.2907
165	41.25	gRNA-ctrl7	2016-10-07	1.3204	1.3089	1.3439	1.3018	1.3114	1.318	1.2742	1.3002	1.3294	1.3002	1.2927	1.2926
166	41.5	gRNA-ctrl7	2016-10-07	1.3206	1.3096	1.3446	1.3027	1.3132	1.3179	1.2744	1.3034	1.3358	1.3038	1.2941	1.299
167	41.75	gRNA-ctrl7	2016-10-07	1.3279	1.3188	1.3512	1.3135	1.3219	1.3254	1.2846	1.3088	1.3406	1.309	1.3021	1.3055
168	42	gRNA-ctrl7	2016-10-07	1.3322	1.3185	1.3567	1.3181	1.3248	1.3292	1.2881	1.3139	1.3455	1.3145	1.3079	1.3106
169	42.25	gRNA-ctrl7	2016-10-07	1.3315	1.3186	1.3572	1.3202	1.3265	1.331	1.2929	1.316	1.3515	1.3219	1.3157	1.3133
170	42.5	gRNA-ctrl7	2016-10-07	1.3427	1.3301	1.3664	1.3282	1.3383	1.3406	1.3034	1.3264	1.3595	1.3269	1.3185	1.3241
171	42.75	gRNA-ctrl7	2016-10-07	1.3428	1.3305	1.3664	1.3283	1.3345	1.339	1.3015	1.3248	1.356	1.3288	1.3215	1.3236
172	43	gRNA-ctrl7	2016-10-07	1.3505	1.3376	1.373	1.3357	1.3433	1.3453	1.3115	1.3326	1.3667	1.3358	1.3278	1.3296
173	43.25	gRNA-ctrl7	2016-10-07	1.3494	1.3361	1.3707	1.336	1.3422	1.3456	1.3128	1.3322	1.3676	1.3382	1.3336	1.3343
174	43.5	gRNA-ctrl7	2016-10-07	1.3579	1.343	1.3823	1.349	1.3526	1.3531	1.3194	1.3385	1.3739	1.3429	1.337	1.3367
175	43.75	gRNA-ctrl7	2016-10-07	1.3642	1.3486	1.3854	1.3498	1.3556	1.3579	1.3253	1.3449	1.3789	1.3484	1.3425	1.3441
176	44	gRNA-ctrl7	2016-10-07	1.3635	1.3491	1.3868	1.3524	1.3586	1.3598	1.329	1.3446	1.3797	1.3476	1.3431	1.3465
177	44.25	gRNA-ctrl7	2016-10-07	1.3715	1.3578	1.3932	1.3625	1.3618	1.3618	1.3329	1.3487	1.3846	1.3546	1.3498	1.3497
178	44.5	gRNA-ctrl7	2016-10-07	1.3708	1.3542	1.3924	1.3603	1.3623	1.3642	1.3358	1.3517	1.3872	1.3569	1.3503	1.3532
179	44.75	gRNA-ctrl7	2016-10-07	1.373	1.3582	1.3963	1.366	1.3653	1.3684	1.3428	1.357	1.393	1.3646	1.358	1.3553
180	45	gRNA-ctrl7	2016-10-07	1.3809	1.3643	1.4016	1.3706	1.3717	1.3744	1.3487	1.3623	1.4015	1.3729	1.3674	1.365
181	45.25	gRNA-ctrl7	2016-10-07	1.3825	1.3706	1.4075	1.3792	1.3766	1.3775	1.356	1.3633	1.4004	1.3686	1.3648	1.3674
182	45.5	gRNA-ctrl7	2016-10-07	1.3912	1.3743	1.4114	1.3827	1.3787	1.3826	1.355	1.3655	1.4034	1.3766	1.3708	1.3723
183	45.75	gRNA-ctrl7	2016-10-07	1.3877	1.375	1.4118	1.383	1.3778	1.3779	1.3562	1.3627	1.4033	1.3735	1.3705	1.37
184	46	gRNA-ctrl7	2016-10-07	1.3944	1.3788	1.4156	1.3893	1.3836	1.3863	1.3633	1.3694	1.4112	1.3835	1.3779	1.3775
185	46.25	gRNA-ctrl7	2016-10-07	1.4001	1.3835	1.4232	1.3952	1.389	1.3899	1.3673	1.3729	1.4147	1.3853	1.3808	1.3777
186	46.5	gRNA-ctrl7	2016-10-07	1.3962	1.3806	1.417	1.3924	1.3865	1.3877	1.3665	1.3705	1.4121	1.3831	1.3775	1.3752
187	46.75	gRNA-ctrl7	2016-10-07	1.3994	1.3832	1.4253	1.401	1.3961	1.3938	1.3744	1.3767	1.4185	1.3868	1.3784	1.3801
188	47	gRNA-ctrl7	2016-10-07	1.4064	1.3902	1.4308	1.4059	1.3981	1.3963	1.3793	1.3797	1.4209	1.3925	1.3898	1.3854
189	47.25	gRNA-ctrl7	2016-10-07	1.405	1.3865	1.4276	1.4038	1.3969	1.3942	1.3785	1.3769	1.4218	1.391	1.3869	1.3846
190	47.5	gRNA-ctrl7	2016-10-07	1.4131	1.3983	1.4343	1.4098	1.4	1.3999	1.3814	1.3811	1.4252	1.3941	1.3902	1.3933
191	47.75	gRNA-ctrl7	2016-10-07	1.4119	1.397	1.4374	1.4133	1.4036	1.4032	1.3905	1.3887	1.4338	1.4038	1.3982	1.3968
192	48	gRNA-ctrl7	2016-10-07	1.4121	1.3971	1.435	1.4137	1.4044	1.4036	1.3878	1.387	1.429	1.3998	1.3945	1.3912
193	48.25	gRNA-ctrl7	2016-10-07	1.4154	1.4009	1.4413	1.4206	1.4092	1.406	1.3943	1.3935	1.4356	1.4086	1.4018	1.3997
194	48.5	gRNA-ctrl7	2016-10-07	1.4177	1.3989	1.4396	1.4191	1.4084	1.4059	1.3937	1.3888	1.4334	1.4043	1.3995	1.3967
195	48.75	gRNA-ctrl7	2016-10-07	1.4235	1.406	1.4463	1.4258	1.4178	1.4137	1.4041	1.3997	1.4443	1.4136	1.4075	1.4068
196	49	gRNA-ctrl7	2016-10-07	1.423	1.4049	1.4454	1.4231	1.4103	1.4069	1.3961	1.3926	1.4369	1.4089	1.4046	1.404
197	49.25	gRNA-ctrl7	2016-10-07	1.4284	1.4094	1.4507	1.433	1.4186	1.4141	1.4053	1.3962	1.4433	1.4142	1.4091	1.4081
198	49.5	gRNA-ctrl7	2016-10-07	1.4268	1.4096	1.4494	1.4306	1.4184	1.4158	1.4078	1.398	1.448	1.4167	1.413	1.4111
199	49.75	gRNA-ctrl7	2016-10-07	1.4301	1.4087	1.4517	1.4299	1.4188	1.4158	1.4074	1.3967	1.447	1.4187	1.4157	1.4118
200	50	gRNA-ctrl7	2016-10-07	1.4328	1.4137	1.4595	1.4388	1.4265	1.4206	1.4142	1.397	1.4505	1.4203	1.4158	1.4138
201	50.25	gRNA-ctrl7	2016-10-07	1.4325	1.4075	1.4542	1.4372	1.4236	1.4196	1.4159	1.4001	1.4531	1.4219	1.4175	1.4167
202	50.5	gRNA-ctrl7	2016-10-07	1.4321	1.4094	1.4569	1.4411	1.4261	1.4178	1.4135	1.3955	1.4494	1.4218	1.4187	1.4167
203	50.75	gRNA-ctrl7	2016-10-07	1.4364	1.4161	1.4638	1.451	1.4334	1.4303	1.4257	1.4025	1.4595	1.4283	1.4234	1.4191
204	51	gRNA-ctrl7	2016-10-07	1.4341	1.4091	1.4595	1.4434	1.4287	1.4223	1.4225	1.3967	1.4566	1.4256	1.4226	1.4219
205	51.25	gRNA-ctrl7	2016-10-07	1.4378	1.4124	1.4646	1.4513	1.4342	1.4271	1.427	1.4028	1.4581	1.4263	1.4221	1.4214
206	51.5	gRNA-ctrl7	2016-10-07	1.439	1.4157	1.4687	1.4549	1.439	1.4306	1.429	1.4063	1.4619	1.4306	1.4291	1.4286
207	51.75	gRNA-ctrl7	2016-10-07	1.4377	1.4147	1.4672	1.4526	1.4328	1.4226	1.4258	1.3986	1.4608	1.4292	1.4253	1.4223
208	52	gRNA-ctrl7	2016-10-07	1.4434	1.4181	1.4686	1.4597	1.4377	1.4268	1.4318	1.4017	1.4653	1.4328	1.433	1.4268
209	52.25	gRNA-ctrl7	2016-10-07	1.4415	1.4173	1.4689	1.4636	1.4419	1.4284	1.4356	1.4037	1.4662	1.4329	1.431	1.4289
210	52.5	gRNA-ctrl7	2016-10-07	1.4437	1.4169	1.469	1.4616	1.4415	1.4273	1.44	1.4051	1.4688	1.4337	1.4324	1.4307
211	52.75	gRNA-ctrl7	2016-10-07	1.4436	1.4204	1.4713	1.4663	1.4435	1.4289	1.4416	1.4115	1.4724	1.4373	1.4371	1.4375
212	53	gRNA-ctrl7	2016-10-07	1.4396	1.4165	1.4672	1.4647	1.4422	1.4288	1.442	1.4065	1.4701	1.4354	1.4344	1.4311
213	53.25	gRNA-ctrl7	2016-10-07	1.45	1.4233	1.4704	1.4682	1.4496	1.4327	1.4475	1.4129	1.4781	1.4442	1.4431	1.4401
214	53.5	gRNA-ctrl7	2016-10-07	1.4441	1.424	1.469	1.468	1.4459	1.4302	1.4472	1.4108	1.4766	1.4393	1.4375	1.4361
215	53.75	gRNA-ctrl7	2016-10-07	1.4459	1.4232	1.4715	1.4715	1.4531	1.4319	1.4485	1.4084	1.4758	1.4439	1.4436	1.4356
216	54	gRNA-ctrl7	2016-10-07	1.4526	1.4269	1.4708	1.4727	1.45	1.4337	1.4494	1.4114	1.479	1.4486	1.4471	1.4432
217	54.25	gRNA-ctrl7	2016-10-07	1.4479	1.4261	1.4696	1.4753	1.4649	1.4379	1.451	1.41	1.477	1.4488	1.4423	1.4402
218	54.5	gRNA-ctrl7	2016-10-07	1.4536	1.4288	1.4853	1.4779	1.4545	1.4361	1.4564	1.4138	1.4848	1.4556	1.4541	1.4444
219	54.75	gRNA-ctrl7	2016-10-07	1.4578	1.4363	1.4772	1.4775	1.4502	1.4382	1.4551	1.4091	1.4813	1.4578	1.4512	1.4469
220	55	gRNA-ctrl7	2016-10-07	1.4712	1.4476	1.4906	1.4847	1.4618	1.4444	1.4638	1.4208	1.4925	1.463	1.4638	1.4456
221	55.25	gRNA-ctrl7	2016-10-07	1.4624	1.438	1.4789	1.4796	1.4565	1.4433	1.4571	1.4154	1.4868	1.4574	1.4624	1.4491
222	55.5	gRNA-ctrl7	2016-10-07	1.4715	1.4413	1.4815	1.4833	1.4701	1.4467	1.4624	1.4272	1.488	1.471	1.4708	1.4525
223	55.75	gRNA-ctrl7	2016-10-07	1.4612	1.4478	1.4839	1.4933	1.4734	1.4507	1.4716	1.4236	1.4975	1.4733	1.4746	1.4513
224	56	gRNA-ctrl7	2016-10-07	1.4634	1.4465	1.4923	1.4908	1.4666	1.4573	1.4815	1.4354	1.4915	1.4841	1.4681	1.4556
225	56.25	gRNA-ctrl7	2016-10-07	1.4671	1.4539	1.4916	1.5043	1.4723	1.4611	1.4851	1.4369	1.4978	1.4723	1.4733	1.4606
226	56.5	gRNA-ctrl7	2016-10-07	1.4776	1.4552	1.4926	1.4936	1.483	1.457	1.4817	1.4297	1.4945	1.4727	1.4644	1.4558
227	56.75	gRNA-ctrl7	2016-10-07	1.4675	1.458	1.4926	1.4901	1.4685	1.4533	1.4877	1.4388	1.5029	1.4728	1.478	1.4694
228	57	gRNA-ctrl7	2016-10-07	1.4657	1.4557	1.4898	1.4947	1.4628	1.4455	1.4893	1.444	1.4985	1.4706	1.47	1.4675
229	57.25	gRNA-ctrl7	2016-10-07	1.4871	1.4591	1.4955	1.5025	1.4873	1.4633	1.5043	1.4432	1.504	1.4741	1.48	1.4582
230	57.5	gRNA-ctrl7	2016-10-07	1.4677	1.4613	1.5085	1.5047	1.4646	1.4687	1.504	1.444	1.504	1.4679	1.4796	1.4685
231	57.75	gRNA-ctrl7	2016-10-07	1.4608	1.456	1.4991	1.5156	1.4893	1.4638	1.4935	1.4487	1.5036	1.4724	1.4711	1.4766
232	58	gRNA-ctrl7	2016-10-07	1.4819	1.4535	1.4945	1.5182	1.4853	1.4621	1.5038	1.4466	1.5058	1.4766	1.4767	1.4764
233	58.25	gRNA-ctrl7	2016-10-07	1.4749	1.4615	1.5059	1.5107	1.4733	1.4624	1.4886	1.451	1.5022	1.4621	1.4834	1.473
234	58.5	gRNA-ctrl7	2016-10-07	1.4785	1.4537	1.5164	1.5147	1.4761	1.4698	1.4971	1.4491	1.5021	1.4703	1.4807	1.4694
235	58.75	gRNA-ctrl7	2016-10-07	1.4752	1.456	1.5005	1.5203	1.4799	1.4727	1.5131	1.4559	1.5167	1.4768	1.4844	1.4753
236	59	gRNA-ctrl7	2016-10-07	1.4769	1.4684	1.5106	1.5148	1.4738	1.4572	1.5098	1.4602	1.5103	1.4759	1.4851	1.4674
237	59.25	gRNA-ctrl7	2016-10-07	1.4775	1.4626	1.4992	1.5079	1.4884	1.4688	1.5089	1.4599	1.5058	1.4893	1.4894	1.4849
238	59.5	gRNA-ctrl7	2016-10-07	1.4781	1.4549	1.5074	1.5197	1.4745	1.4656	1.5114	1.4548	1.4936	1.479	1.4793	1.4807
239	59.75	gRNA-ctrl7	2016-10-07	1.4795	1.4678	1.5157	1.5131	1.4822	1.4614	1.5273	1.4543	1.5151	1.4797	1.487	1.4798
240	60	gRNA-ctrl7	2016-10-07	1.4761	1.4571	1.502	1.5289	1.4742	1.4628	1.5041	1.4466	1.5188	1.4781	1.4852	1.473
241	60.25	gRNA-ctrl7	2016-10-07	1.4742	1.4622	1.507	1.5176	1.48	1.4677	1.5208	1.4581	1.5167	1.4828	1.4838	1.4724
242	60.5	gRNA-ctrl7	2016-10-07	1.4548	1.4597	1.5023	1.5145	1.4905	1.4616	1.5219	1.4391	1.518	1.4784	1.4691	1.4698
243	60.75	gRNA-ctrl7	2016-10-07	1.4841	1.4777	1.5	1.5236	1.4803	1.4761	1.5282	1.4598	1.5202	1.4828	1.4783	1.4744
244	61	gRNA-ctrl7	2016-10-07	1.4716	1.4561	1.4971	1.5278	1.5016	1.465	1.5187	1.4662	1.5104	1.4862	1.4745	1.4759
245	61.25	gRNA-ctrl7	2016-10-07	1.4779	1.4639	1.5089	1.5281	1.479	1.4737	1.5235	1.4561	1.5101	1.4856	1.4821	1.486
246	61.5	gRNA-ctrl7	2016-10-07	1.4949	1.4725	1.5244	1.5263	1.4958	1.4772	1.5238	1.4448	1.5052	1.4772	1.4877	1.4819
247	61.75	gRNA-ctrl7	2016-10-07	1.4765	1.4563	1.5133	1.5267	1.4822	1.4667	1.5234	1.4505	1.5026	1.4693	1.4722	1.4863
248	62	gRNA-ctrl7	2016-10-07	1.4766	1.4774	1.5172	1.5312	1.4829	1.4823	1.5155	1.4642	1.512	1.4765	1.4732	1.491
249	62.25	gRNA-ctrl7	2016-10-07	1.4775	1.4586	1.5022	1.5164	1.4665	1.482	1.5305	1.4635	1.5193	1.4887	1.4718	1.4803
[truncated: 3,251 more rows]

## Sheet: Average Relative Growth
Strain	RelG (0h-30h) 10.07	RelG (0h-30h) 10.06	RelG (0h-30h) 10.18	Mean RelG (0h-30h)	SD RelG (0h-30h)	RelG (45h-55h) 10.07	RelG (45h-55h) 10.06	RelG (45h-55h) 10.18	Mean RelG (45h-55h)	SD RelG (45h-55h)
Ctrl gRNA	-0.0323686	-0.0415166	-0.0155926	-0.0298259	0.0131477	-0.0512356	-0.072845	0.0919706	-0.0107033	0.0895723
IRA1-NRg4	0.187514	0.168924	0.116397	0.157612	0.0368833	0.841065	0.236936	0.646841	0.574947	0.308414
IRA1-NRg5	0.31693	0.198689	0.126059	0.213893	0.0963395	0.62654	0.720504	1.02918	0.792074	0.210645
IRA2-NRg12	0.105973	0.0675136	0.0747569	0.0827477	0.0204367	0.979113	0.953357	1.40533	1.1126	0.25384
IRA2-NRg15	0.166815	0.0804125	0.133228	0.126819	0.0435566	0.632837	1.3224	0.527053	0.827429	0.431906
IRA2-TRg1	0.0202098	-0.0153037	0.0410106	0.0153055	0.0284757	1.61612	2.10418	0.941801	1.55403	0.583669
IRA2-TRg4	0.138539	0.0503738	0.0691115	0.0860079	0.0464476	1.71942	2.57856	2.14676	2.14825	0.429572
