# Supplementary material for: A method for high‐throughput production of sequence‐verified DNA libraries and strain collections
Source: Mol Syst Biol. 2017 Feb 13;13(2):913. doi: 10.15252/msb.20167233 (PMC5327727; doi:10.15252/msb.20167233)
Supplement: Supplementary file 10 — Table EV9 [file MSB-13-913-s010.xlsx]

## Sheet: READ ME
Table EV9. Parameters correlated with CRISPRi-induced growth defects
Continuous Variable Data
ORF	The Open Reading Frame targeted by the gRNA
gRNA_targeting_seq	20nt sequence specifying the target sequence of the gRNA
Midpoint_TSS_dist	Position of the midpoint of the 20nt gRNA relative to the TSS of the target gene
Norm_atac_seq_read_density	Normalized ATAC-seq read density as per DOI 10.1186/s13059-016-0900-9 , a measure of chromatin accessibilty
Multiple_ORFs_Targeted	Does the gRNA fall within 150nt of the major TSSs of two or more ORFs. If no the value is 0, if yes the value is 1
nearby_genes	Additional genes that are potentially targeted by the gRNA. The major TSS of these genes are within 150nt of the gRNA target region. Data is provided as "ORF Name | Distance to ORF TSS"
gene_name	Name of gene targeted
guide_id	guide RNA identifier which consists of the name of the gene targeted, whether it targets the template or non-template strand (N or T), and a number to identify it
oligo_seq	The sequence that was amplified and used to count that specific gRNA. It contains 18nt of common sequence 5', 20bp unique sequence in the middle, and 23nt of common sequence on the 3' end
YPEG_._ATC1	Normalized gRNA counts after ~10 doublings in YPEG with 250ng/ml ATC added (sample 1)
YPEG_._ATC2	replicate
YPEG_._ATC3	replicate
YPEG4	Normalized gRNA counts after ~10 doublings in YPEG without ATC added (sample 4)
YPEG5	replicate
YPEG6	replicate
YPD_._ATC7	Normalized gRNA counts after ~10 doublings in YPD with 250ng/ml ATC added (sample 7)
YPD_._ATC8	replicate
YPD_._ATC9	replicate
YPD10	Normalized gRNA counts after ~10 doublings in YPD without ATC added (sample 10)
YPD11	replicate
YPD12	replicate
Pool	What pool the gRNA was tested and sequenced in (pool1 or pool2)
Log2_YPEG	Log2 ratio of +ATC counts to -ATC counts in YPEG
Log2_YPD	Log2 ratio of +ATC counts to -ATC counts in YPD
YPEG_filter_25	If there were 75 counts (average of 25 counts per replicate) or more between the three NO ATC replicates in YPEG, the value is 1, otherwise the value is 0. gRNAs not meeting this threshold were excluded from further analysis.
YPD_filter_25	If there were 75 counts (average of 25 counts per replicate) or more between the three NO ATC replicates in YPD, the value is 1, otherwise the value is 0. gRNAs not meeting this threshold were excluded from further analysis.
ORF_Category	The type of orf targeted; either essential gene (Essential) or gene required for respiration (Respiratory)
RNA_structure	The RNA structure folding energy in kCal/mol for the predicted structure between the RPR1(tetO) leader, the 20nt gRNA targeting sequence, and the constant structural part of the gRNA
molecularWeight	Protein molecular weight
pI	Protein isoelectric point
Translation_Rate	Translation rate calculated from ribosome profiling data by dividing RIBO_RPKM by MRNA_RPKM (see methods)
Protein_Length	Number of amino acids in a protein
CAI	Codon Adaptive Index
FOP_Score	Frequency of Optimal Codons
Codon_Bias	Codon bias
INSTABILITY_INDEX	Protein instability index from SGD
ALIPHATIC_INDEX	The aliphatic index refers to the relative volume of a protein that is occupied by aliphatic side chains (alanine, isoleucine, leucine and valine). Index was obtained from SGD
GRAVY_Score	Hydropathicity of Protein (GRAVY score) from SGD
protein_abundance	Protein abundance from PaxDb
physical_interacton	The number of unique physical interactions listed for gene in SGD
genetic_interactions	The number of unique genetic interactions listed for gene in SGD
YPEG_RNAseq_Rep1	YPEG RNA seq data from replicate one (see methods)
YPEG_RNAseq_Rep2	YPEG RNA seq data from replicate two (see methods)
YPEG_RNAseq_Avg	YPEG RNA seq data from average of replicates (see methods)
Continuous Correlations
Category	Biological variable of interest
Spearman_P	Spearman rank correlation p-value
Spearman_R	Spearman correlation coefficient R
Bonferroni_Spearman_P	Bonferroni multiple hypothesis corrected Spearman p-value
-log10-bonferroni-p	Bonferroni Spearman p-value -log10 transformed
GO term data
ORF	Systematic ORF name
ATPase_activity	Go terms from process, function, and component combined and sorted alphabetically
DNA_binding
…
vesicle_organization
vitamin_metabolic_process
average_log2fc	Average of log2 fold changes for all guides to specificied ORF
GO Correlations
Term	Gene Ontology (GO) Slim term
H_Stat	Kruskal-Wallis H stat
P_Value	Kruskal-Wallis p-value
Bonferroni_p_value	Bonferroni multiple hypothesis corrected p-value
-log10_Bonferroni_p	Bonferroni p-value -log10 transformed
average_log2fc_of_genes_annotated_with_term	The average log2 fold change of all genes that are annotated with the term in question
average_log2fc_of_outgroup_genes	The average log2 fold change of all genes that are NOT annotated with the term in question

## Sheet: Continuous Variable Data
ORF	gRNA_targeting_seq	Midpoint_TSS_dist	Norm_atac_seq_read_density	Multiple_ORFs_Targeted	nearby_genes	gene_name	guide_id	oligo_seq	YPEG_._ATC1	YPEG_._ATC2	YPEG_._ATC3	YPEG4	YPEG5	YPEG6	YPD_._ATC7	YPD_._ATC8	YPD_._ATC9	YPD10	YPD11	YPD12	Pool	Log2_YPEG	Log2_YPD	YPEG_filter_25	YPD_filter_25	ORF_Category	RNA_structure(Kcal/Mol)	molecularWeight	pI	Translation_Rate	Protein_Length	CAI	FOP_Score	Codon_Bias	INSTABILITY_INDEX	ALIPHATIC_INDEX	GRAVY_Score	protein_abundance	physical_interacton	genetic_interactions	YPEG_RNAseq_Rep1	YPEG_RNAseq_Rep2	YPEG_RNAseq_Avg
YKL134C	TTTTCTCACTTTTGTTCATG	-71	0.92	0		OCT1	OCT1-NRg-1	GGGAGCTGCGATTGGCAGTTTTCTCACTTTTGTTCATGGTTTTAGAGCTAGAAATAGCAAG	155.577	157.337	145.524	114.071	113.492	145.388	111.583	128.428	100.037	127.948	87.3927	108.063	1	0.297743	0.0723986	1	1	Respiratory	-60.5	88184.9	7.62	0.531645	772	0.14	0.43	0	34.63	79.46	-0.38	30.8	2	51	12.9586	12.2891	12.6239
YKL134C	TCTCACTTTTGTTCATGAGG	-74	0.94	0		OCT1	OCT1-NRg-2	GGGAGCTGCGATTGGCAGTCTCACTTTTGTTCATGAGGGTTTTAGAGCTAGAAATAGCAAG	55.9155	71.873	58.6672	164.495	133.151	155.889	129.761	110.353	173.398	220.417	132.364	148.509	1	-1.28238	-0.277719	1	1	Respiratory	-59.3	88184.9	7.62	0.531645	772	0.14	0.43	0	34.63	79.46	-0.38	30.8	2	51	12.9586	12.2891	12.6239
YKL134C	AAAATTCGCCATATCCAATG	-103	0.95	0		OCT1	OCT1-NRg-3	GGGAGCTGCGATTGGCAGAAAATTCGCCATATCCAATGGTTTTAGAGCTAGAAATAGCAAG	76.2546	53.8073	119.894	138.519	135.335	137.512	110.068	105.834	81.6968	121.679	116.979	122.338	1	-0.718748	-0.278616	1	1	Respiratory	-52	88184.9	7.62	0.531645	772	0.14	0.43	0	34.63	79.46	-0.38	30.8	2	51	12.9586	12.2891	12.6239
YKL134C	AATGAGGAATCGACATCTTT	-119	0.88	0		OCT1	OCT1-NRg-4	GGGAGCTGCGATTGGCAGAATGAGGAATCGACATCTTTGTTTTAGAGCTAGAAATAGCAAG	237.95	227.516	266.554	208.807	230.352	175.578	149.453	191.69	199.074	226.686	230.591	231.78	1	0.251914	-0.351085	1	1	Respiratory	-56.7	88184.9	7.62	0.531645	772	0.14	0.43	0	34.63	79.46	-0.38	30.8	2	51	12.9586	12.2891	12.6239
YKL134C	TGTCGATTCCTCATTGGATA	-115	0.93	0		OCT1	OCT1-TRg-1	GGGAGCTGCGATTGGCAGTGTCGATTCCTCATTGGATAGTTTTAGAGCTAGAAATAGCAAG	73.2037	128.849	113.487	130.879	164.823	117.823	144.151	129.332	104.622	146.755	121.713	165.163	1	-0.390153	-0.197683	1	1	Respiratory	-54.3	88184.9	7.62	0.531645	772	0.14	0.43	0	34.63	79.46	-0.38	30.8	2	51	12.9586	12.2891	12.6239
YBL074C	CCAGCGATAAGGAGGATCTT	-36	0.56	0		AAR2	AAR2-NRg-3	GGGAGCTGCGATTGGCAGCCAGCGATAAGGAGGATCTTGTTTTAGAGCTAGAAATAGCAAG	16.8224	15.0199	14.2636	55.8704	54.0274	60.3254	28.2536	29.1474	54.4062	11.4586	46.7242	57.0038	2	-1.88441	-0.0429598	1	1	Essential	-60.6	41666	4.68	0.584216	355	0.14	0.45	0.01	33.21	66.05	-0.64	62.8	6	0	14.2157	12.0503	13.133
YBL074C	TGTGTCCTTTCTTCATCTCT	-135	0.93	0		AAR2	AAR2-NRg-4	GGGAGCTGCGATTGGCAGTGTGTCCTTTCTTCATCTCTGTTTTAGAGCTAGAAATAGCAAG	963.527	1010.43	896.29	815.52	576.541	722.793	687.206	560.195	816.737	638.972	687.979	808.634	2	0.440617	-0.0490919	1	1	Essential	-56.8	41666	4.68	0.584216	355	0.14	0.45	0.01	33.21	66.05	-0.64	62.8	6	0	14.2157	12.0503	13.133
YBL074C	AAAAGGAAAAAGTAATTAGG	-187	0.62	0		AAR2	AAR2-TRg-15	GGGAGCTGCGATTGGCAGAAAAGGAAAAAGTAATTAGGGTTTTAGAGCTAGAAATAGCAAG	193.505	208.183	268.482	447.279	426.512	311.47	349.456	376.298	338.665	604.111	528.502	478.506	2	-0.822606	-0.597995	1	1	Essential	-50.5	41666	4.68	0.584216	355	0.14	0.45	0.01	33.21	66.05	-0.64	62.8	6	0	14.2157	12.0503	13.133
YBL074C	GTGAAAAGGAAAAAGTAATT	-190	0.62	0		AAR2	AAR2-TRg-16	GGGAGCTGCGATTGGCAGGTGAAAAGGAAAAAGTAATTGTTTTAGAGCTAGAAATAGCAAG	153.949	136.526	123.688	276.571	449.793	312.459	258.936	199.908	227.546	405.398	380.177	213.225	2	-1.32668	-0.541167	1	1	Essential	-55.3	41666	4.68	0.584216	355	0.14	0.45	0.01	33.21	66.05	-0.64	62.8	6	0	14.2157	12.0503	13.133
YBL074C	TCCTCCTTATCGCTGGGACA	-33	0.54	0		AAR2	AAR2-TRg-3	GGGAGCTGCGATTGGCAGTCCTCCTTATCGCTGGGACAGTTTTAGAGCTAGAAATAGCAAG	78.2885	46.1642	34.4612	133.935	159.362	91.5704	111.583	88.6632	124.796	121.679	141.832	153.268	1	-1.27612	-0.358655	1	1	Essential	-56.4	41666	4.68	0.584216	355	0.14	0.45	0.01	33.21	66.05	-0.64	62.8	6	0	14.2157	12.0503	13.133
YBL074C	CACGAACACGAATATTTCAA	-90	0.55	0		AAR2	AAR2-TRg-9	GGGAGCTGCGATTGGCAGCACGAACACGAATATTTCAAGTTTTAGAGCTAGAAATAGCAAG	469.078	335.141	340.326	525.317	466.606	500.322	427.324	433.531	407.577	575.059	390.214	429.871	2	-0.382711	-0.137368	1	1	Essential	-52.7	41666	4.68	0.584216	355	0.14	0.45	0.01	33.21	66.05	-0.64	62.8	6	0	14.2157	12.0503	13.133
YLR027C	TTCTTTTGTTCATTAGAATT	-11	0.28	0		AAT2	AAT2-NRg-1	GGGAGCTGCGATTGGCAGTTCTTTTGTTCATTAGAATTGTTTTAGAGCTAGAAATAGCAAG	126.085	147.61	105.655	129.351	53.4234	77.1317	146.424	106.738	69.7757	112.276	151.3	117.58	1	0.54554	-0.239123	1	1	Respiratory	-60.7	46061.1	8.55	1.25884	418	0.23	0.63	0.34	30.89	83.36	-0.16	404	6	47	330.905	348.542	339.724
YLR027C	TTTGTTCATTAGAATTTGGA	-15	0.28	0		AAT2	AAT2-NRg-2	GGGAGCTGCGATTGGCAGTTTGTTCATTAGAATTTGGAGTTTTAGAGCTAGAAATAGCAAG	127.102	91.3283	127.013	132.407	123.321	91.5704	129.003	161.866	137.634	151.457	134.731	168.732	1	-0.0077252	-0.086306	1	1	Respiratory	-54.1	46061.1	8.55	1.25884	418	0.23	0.63	0.34	30.89	83.36	-0.16	404	6	47	330.905	348.542	339.724
YLR027C	CGTTTATATACCGACGTGCA	-69	0.98	0		AAT2	AAT2-NRg-3	GGGAGCTGCGATTGGCAGCGTTTATATACCGACGTGCAGTTTTAGAGCTAGAAATAGCAAG	182.018	164.981	159.051	127.823	112.4	144.075	136.577	157.348	123.879	132.65	122.896	143.751	1	0.397053	0.0653636	1	1	Respiratory	-56.6	46061.1	8.55	1.25884	418	0.23	0.63	0.34	30.89	83.36	-0.16	404	6	47	330.905	348.542	339.724
YLR027C	GCAAGGCGACAAGGTAAATG	-86	1	0		AAT2	AAT2-NRg-5	GGGAGCTGCGATTGGCAGGCAAGGCGACAAGGTAAATGGTTTTAGAGCTAGAAATAGCAAG	150.492	160.117	134.845	129.351	142.98	91.5704	147.938	139.273	166.062	151.457	193.904	169.922	1	0.291728	-0.184985	1	1	Respiratory	-51	46061.1	8.55	1.25884	418	0.23	0.63	0.34	30.89	83.36	-0.16	404	6	47	330.905	348.542	339.724
YLR027C	GTATGTGGATACTTTAAGAA	-51	0.72	0		AAT2	AAT2-TRg-1	GGGAGCTGCGATTGGCAGGTATGTGGATACTTTAAGAAGTTTTAGAGCTAGAAATAGCAAG	121.001	76.042	103.519	106.431	76.3587	69.256	103.251	75.107	89.9499	82.4976	122.896	67.617	1	0.253976	-0.0250704	1	1	Respiratory	-50.9	46061.1	8.55	1.25884	418	0.23	0.63	0.34	30.89	83.36	-0.16	404	6	47	330.905	348.542	339.724
YLR027C	CGTATGTGGATACTTTAAGA	-52	0.73	0		AAT2	AAT2-TRg-2	GGGAGCTGCGATTGGCAGCGTATGTGGATACTTTAAGAGTTTTAGAGCTAGAAATAGCAAG	198.289	173.319	169.018	159.911	158.27	88.9452	107.038	164.578	115.626	206.311	131.181	143.751	1	0.409154	-0.31353	1	1	Respiratory	-55.6	46061.1	8.55	1.25884	418	0.23	0.63	0.34	30.89	83.36	-0.16	404	6	47	330.905	348.542	339.724
YLR027C	TACCTTGTCGCCTTGCACGT	-83	0.96	0		AAT2	AAT2-TRg-4	GGGAGCTGCGATTGGCAGTACCTTGTCGCCTTGCACGTGTTTTAGAGCTAGAAATAGCAAG	149.475	146.22	265.842	117.127	187.758	213.644	162.329	226.032	174.315	138.919	228.225	155.647	1	0.114957	0.106073	1	1	Respiratory	-58.9	46061.1	8.55	1.25884	418	0.23	0.63	0.34	30.89	83.36	-0.16	404	6	47	330.905	348.542	339.724
YLR027C	ACCGAGTGAGTCAGCGTGAT	-113	0.8	0		AAT2	AAT2-TRg-5	GGGAGCTGCGATTGGCAGACCGAGTGAGTCAGCGTGATGTTTTAGAGCTAGAAATAGCAAG	232.866	233.074	198.919	179.775	240.182	222.832	228.982	175.423	185.319	206.311	195.088	199.662	1	0.0487049	-0.027472	1	1	Respiratory	-54.8	46061.1	8.55	1.25884	418	0.23	0.63	0.34	30.89	83.36	-0.16	404	6	47	330.905	348.542	339.724
YLR027C	GAATAACGATCGCCGAGAGT	-136	0.53	0		AAT2	AAT2-TRg-6	GGGAGCTGCGATTGGCAGGAATAACGATCGCCGAGAGTGTTTTAGAGCTAGAAATAGCAAG	92.5259	119.122	99.2478	311.182	207.417	171.64	207.774	210.669	221.999	185.937	232.958	255.572	1	-1.15067	-0.0746811	1	1	Respiratory	-55.6	46061.1	8.55	1.25884	418	0.23	0.63	0.34	30.89	83.36	-0.16	404	6	47	330.905	348.542	339.724
YLR027C	TCAATACTAATGGTCACCAC	-182	0.67	0		AAT2	AAT2-TRg-8	GGGAGCTGCGATTGGCAGTCAATACTAATGGTCACCACGTTTTAGAGCTAGAAATAGCAAG	157.611	244.192	277.233	185.887	236.905	250.397	191.111	273.931	180.734	176.533	180.886	231.78	1	0.0124755	0.132276	1	1	Respiratory	-52	46061.1	8.55	1.25884	418	0.23	0.63	0.34	30.89	83.36	-0.16	404	6	47	330.905	348.542	339.724
YBR236C	GTAGTAGTTGTCACATTAAT	-10	0.46	0		ABD1	ABD1-NRg-1	GGGAGCTGCGATTGGCAGGTAGTAGTTGTCACATTAATGTTTTAGAGCTAGAAATAGCAAG	44.729	46.1642	85.009	129.351	75.2665	120.448	107.796	90.4707	86.2818	104.439	145.382	94.9776	1	-0.885958	-0.277084	1	1	Essential	-51.1	50343.5	8.15	0.421874	436	0.16	0.48	0.08	54.7	65.9	-0.68	27.3	3	117	44.6765	46.7764	45.7264
YBR236C	GAAAAGTGTCTCACATGTAA	-32	0.71	0		ABD1	ABD1-NRg-2	GGGAGCTGCGATTGGCAGGAAAAGTGTCTCACATGTAAGTTTTAGAGCTAGAAATAGCAAG	19.3052	38.521	43.7164	114.071	146.257	192.642	163.844	127.524	137.634	140.486	176.152	167.543	1	-2.15733	-0.17456	1	1	Essential	-49.9	50343.5	8.15	0.421874	436	0.16	0.48	0.08	54.7	65.9	-0.68	27.3	3	117	44.6765	46.7764	45.7264
YKL112W	TGCCAATAAACAAAAAGAAC	-30	0.81	0		ABF1	ABF1-NRg-1	GGGAGCTGCGATTGGCAGTGCCAATAAACAAAAAGAACGTTTTAGAGCTAGAAATAGCAAG	1	1	1	104.903	136.427	113.885	77.4989	99.5081	89.9499	123.246	132.364	97.3568	1	-6.88759	-0.402928	1	1	Essential	-51.3	81693.3	4.67	0.744814	731	0.18	0.47	0.05	39.19	60.7	-1.14	71.1	6	14	128.397	165.833	147.115
YKL112W	AAAAATGCTAGACTAGTACC	-120	0.72	0		ABF1	ABF1-NRg-3	GGGAGCTGCGATTGGCAGAAAAATGCTAGACTAGTACCGTTTTAGAGCTAGAAATAGCAAG	147.441	210.145	186.816	230.198	193.219	201.83	188.081	174.519	230.252	211.013	160.767	281.743	1	-0.199754	-0.140566	1	1	Essential	-60	81693.3	4.67	0.744814	731	0.18	0.47	0.05	39.19	60.7	-1.14	71.1	6	14	128.397	165.833	147.115
YKL112W	ACCTCGTTAACAGTGACTTT	-152	0.92	0		ABF1	ABF1-NRg-4	GGGAGCTGCGATTGGCAGACCTCGTTAACAGTGACTTTGTTTTAGAGCTAGAAATAGCAAG	31.5086	48.2487	49.4119	150.743	153.902	178.203	62.3506	72.3958	83.5308	146.755	95.6769	169.922	1	-1.90231	-0.917722	1	1	Essential	-56.4	81693.3	4.67	0.744814	731	0.18	0.47	0.05	39.19	60.7	-1.14	71.1	6	14	128.397	165.833	147.115
YKL112W	TACCCGATTGGGCACCCGGC	-182	0.62	0		ABF1	ABF1-NRg-8	GGGAGCTGCGATTGGCAGTACCCGATTGGGCACCCGGCGTTTTAGAGCTAGAAATAGCAAG	177.95	180.267	154.067	167.551	191.035	175.578	216.106	165.481	148.638	168.697	222.307	150.888	1	-0.060337	-0.0314004	1	1	Essential	-62	81693.3	4.67	0.744814	731	0.18	0.47	0.05	39.19	60.7	-1.14	71.1	6	14	128.397	165.833	147.115
YKL112W	TTAACGAGGTGTGATTCAGC	-143	0.97	0		ABF1	ABF1-TRg-3	GGGAGCTGCGATTGGCAGTTAACGAGGTGTGATTCAGCGTTTTAGAGCTAGAAATAGCAAG	172.865	182.351	152.643	159.911	130.966	165.077	148.696	183.556	174.315	203.177	115.796	168.732	1	0.155542	0.0547449	1	1	Essential	-55.7	81693.3	4.67	0.744814	731	0.18	0.47	0.05	39.19	60.7	-1.14	71.1	6	14	128.397	165.833	147.115
YKL112W	ACCGAAAGTCACTGTTAACG	-157	0.8	0		ABF1	ABF1-TRg-4	GGGAGCTGCGATTGGCAGACCGAAAGTCACTGTTAACGGTTTTAGAGCTAGAAATAGCAAG	91.5089	105.92	94.2642	204.223	222.707	213.644	108.553	97.7006	126.63	201.609	202.188	161.595	1	-1.13491	-0.764234	1	1	Essential	-52.1	81693.3	4.67	0.744814	731	0.18	0.47	0.05	39.19	60.7	-1.14	71.1	6	14	128.397	165.833	147.115
YMR072W	TTTACTTGTTTATCCTAGTT	-28	0.43	0		ABF2	ABF2-NRg-1	GGGAGCTGCGATTGGCAGTTTACTTGTTTATCCTAGTTGTTTTAGAGCTAGAAATAGCAAG	134.221	137.187	146.948	121.711	140.796	163.764	189.596	131.139	161.477	179.668	131.181	166.353	1	-0.02704	0.0150687	1	1	Respiratory	-57.8	21575	10.24	1.0093	183	0.25	0.6	0.3	42.94	67.27	-0.97	201	22	24	276.766	280.411	278.589
YMR072W	TGTTTATCCTAGTTTGGATG	-34	0.57	0		ABF2	ABF2-NRg-2	GGGAGCTGCGATTGGCAGTGTTTATCCTAGTTTGGATGGTTTTAGAGCTAGAAATAGCAAG	109.814	86.4645	70.7702	115.599	110.215	132.261	151.726	118.487	87.1988	123.246	210.473	92.5984	1	-0.423163	-0.254344	1	1	Respiratory	-57.2	21575	10.24	1.0093	183	0.25	0.6	0.3	42.94	67.27	-0.97	201	22	24	276.766	280.411	278.589
YMR072W	AAGGGATCCTCATCCAAACT	-45	0.65	0		ABF2	ABF2-TRg-1	GGGAGCTGCGATTGGCAGAAGGGATCCTCATCCAAACTGTTTTAGAGCTAGAAATAGCAAG	76.2546	80.9058	96.4	106.431	149.533	146.7	77.4989	117.583	115.626	91.9012	114.612	135.424	1	-0.667249	-0.138172	1	1	Respiratory	-52.7	21575	10.24	1.0093	183	0.25	0.6	0.3	42.94	67.27	-0.97	201	22	24	276.766	280.411	278.589
YNR016C	AAAAATAAGGATGAAGCGGG	-238	0.23	0		ACC1	ACC1-NRg-11	GGGAGCTGCGATTGGCAGAAAAATAAGGATGAAGCGGGGTTTTAGAGCTAGAAATAGCAAG	1	1.69483	1	100.319	122.229	129.636	3.27224	1	1	107.574	88.5761	152.078	1	-6.57468	-6.04547	1	1	Essential	-55.1	250319	6.21	nan	2233	0.33	0.67	0.42	41.05	85.96	-0.3	830	7	17	40.6263	40.829	40.7276
YNR016C	TAAGGATGAAGCGGGAGGGA	-243	0.22	0		ACC1	ACC1-NRg-13	GGGAGCTGCGATTGGCAGTAAGGATGAAGCGGGAGGGAGTTTTAGAGCTAGAAATAGCAAG	144.72	163.786	114.846	658.225	464.02	527.019	723.219	726.264	611.726	379.832	558.613	319.337	2	-1.96189	0.712609	1	1	Essential	-54.1	250319	6.21	nan	2233	0.33	0.67	0.42	41.05	85.96	-0.3	830	7	17	40.6263	40.829	40.7276
YNR016C	CTAATTTTCTGCGCTGTTTC	6	0.48	0		ACC1	ACC1-NRg-2	GGGAGCTGCGATTGGCAGCTAATTTTCTGCGCTGTTTCGTTTTAGAGCTAGAAATAGCAAG	182.018	138.577	133.421	213.39	91.6488	140.137	136.577	119.39	131.215	138.919	147.749	131.855	1	0.0283649	-0.112292	1	1	Essential	-57.8	250319	6.21	nan	2233	0.33	0.67	0.42	41.05	85.96	-0.3	830	7	17	40.6263	40.829	40.7276
YNR016C	TTTCTGCGCTGTTTCGGGAA	1	0.43	0		ACC1	ACC1-NRg-3	GGGAGCTGCGATTGGCAGTTTCTGCGCTGTTTCGGGAAGTTTTAGAGCTAGAAATAGCAAG	623.346	793.903	589.018	502.15	453.673	538.884	347.51	424.149	476.488	408.884	584.263	459.347	2	0.424651	-0.218745	1	1	Essential	-59.3	250319	6.21	nan	2233	0.33	0.67	0.42	41.05	85.96	-0.3	830	7	17	40.6263	40.829	40.7276
YLR304C	AAGAAAGAGTGAACAGAACA	-29	0.06	0		ACO1	ACO1-NRg-1	GGGAGCTGCGATTGGCAGAAGAAAGAGTGAACAGAACAGTTTTAGAGCTAGAAATAGCAAG	71.1698	41.9952	49.4119	152.271	154.994	233.333	193.383	183.556	174.315	198.475	212.84	225.833	1	-1.73343	-0.208908	1	1	Respiratory	-52.4	85372.2	8.24	nan	778	0.46	0.74	0.54	25.61	79.48	-0.38	1426	7	108	288.953	293.367	291.16
YLR304C	TTGTTATATATATAATCTTC	-101	0.13	0		ACO1	ACO1-TRg-4	GGGAGCTGCGATTGGCAGTTGTTATATATATAATCTTCGTTTTAGAGCTAGAAATAGCAAG	170.831	98.2767	113.487	120.183	78.543	111.26	136.577	85.0482	74.3607	118.545	86.2092	91.4089	1	0.303614	-0.000860061	1	1	Respiratory	-52.3	85372.2	8.24	nan	778	0.46	0.74	0.54	25.61	79.48	-0.38	1426	7	108	288.953	293.367	291.16
YLR304C	AAAGGCAAGCACAAAAAGGG	-138	0.26	0		ACO1	ACO1-TRg-6	GGGAGCTGCGATTGGCAGAAAGGCAAGCACAAAAAGGGGTTTTAGAGCTAGAAATAGCAAG	1	1	1	104.903	144.072	129.636	46.4449	38.0535	45.0164	115.41	174.969	72.3754	1	-6.97961	-1.48588	1	1	Respiratory	-49.9	85372.2	8.24	nan	778	0.46	0.74	0.54	25.61	79.48	-0.38	1426	7	108	288.953	293.367	291.16
YLR304C	CGGAAAGGCAAGCACAAAAA	-141	0.36	0		ACO1	ACO1-TRg-7	GGGAGCTGCGATTGGCAGCGGAAAGGCAAGCACAAAAAGTTTTAGAGCTAGAAATAGCAAG	40.6612	29.4882	17.3746	66.7035	132.059	64.0055	113.855	137.465	105.539	121.679	151.3	100.926	1	-1.58604	-0.0673141	1	1	Respiratory	-54.9	85372.2	8.24	nan	778	0.46	0.74	0.54	25.61	79.48	-0.38	1426	7	108	288.953	293.367	291.16
YLR304C	ATCGCTGCCGGTTTTCGGAA	-156	0.49	0		ACO1	ACO1-TRg-9	GGGAGCTGCGATTGGCAGATCGCTGCCGGTTTTCGGAAGTTTTAGAGCTAGAAATAGCAAG	66.0851	21.845	17.3746	195.055	187.758	209.706	154.755	117.583	129.381	165.562	179.703	185.386	1	-2.49229	-0.401577	1	1	Respiratory	-58.9	85372.2	8.24	nan	778	0.46	0.74	0.54	25.61	79.48	-0.38	1426	7	108	288.953	293.367	291.16
YKL192C	TTTACTCAGAACCCGTTCGA	-85	1	0		ACP1	ACP1-NRg-1	GGGAGCTGCGATTGGCAGTTTACTCAGAACCCGTTCGAGTTTTAGAGCTAGAAATAGCAAG	2.01695	1	1	103.375	81.8194	58.7551	67.6525	60.6471	85.3648	110.708	124.08	111.632	1	-5.92434	-0.697176	1	1	Essential	-60.5	13937.8	4.57	1.96399	125	0.21	0.59	0.26	54.98	87.95	-0.25	621	1	3	655.508	620.135	637.822
YKL192C	TTACTCAGAACCCGTTCGAA	-86	0.97	0		ACP1	ACP1-NRg-2	GGGAGCTGCGATTGGCAGTTACTCAGAACCCGTTCGAAGTTTTAGAGCTAGAAATAGCAAG	24.3899	42.69	37.309	170.607	123.321	98.1335	96.4343	163.674	166.062	137.352	134.731	94.9776	1	-1.90911	0.21541	1	1	Essential	-62.4	13937.8	4.57	1.96399	125	0.21	0.59	0.26	54.98	87.95	-0.25	621	1	3	655.508	620.135	637.822
YKL192C	TACTCAGAACCCGTTCGAAG	-87	0.97	0		ACP1	ACP1-NRg-3	GGGAGCTGCGATTGGCAGTACTCAGAACCCGTTCGAAGGTTTTAGAGCTAGAAATAGCAAG	2.01695	1	1	124.767	101.478	64.0055	68.4099	62.4546	84.4478	118.545	82.6588	86.6505	1	-6.17505	-0.418906	1	1	Essential	-61.9	13937.8	4.57	1.96399	125	0.21	0.59	0.26	54.98	87.95	-0.25	621	1	3	655.508	620.135	637.822
YKL192C	GTGACTCTGATAAAACTCCA	-167	0.56	0		ACP1	ACP1-NRg-4	GGGAGCTGCGATTGGCAGGTGACTCTGATAAAACTCCAGTTTTAGAGCTAGAAATAGCAAG	4.05086	1.69483	13.8149	199.639	150.625	106.009	129.003	119.39	163.311	195.34	170.235	148.509	1	-4.54387	-0.320398	1	1	Essential	-51.8	13937.8	4.57	1.96399	125	0.21	0.59	0.26	54.98	87.95	-0.25	621	1	3	655.508	620.135	637.822
YKL192C	GGTGGTGATGACGAAGCAAA	-59	0.69	0		ACP1	ACP1-TRg-1	GGGAGCTGCGATTGGCAGGGTGGTGATGACGAAGCAAAGTTTTAGAGCTAGAAATAGCAAG	1	3.0845	1	150.743	96.0174	129.636	133.548	107.642	125.713	129.515	133.548	121.149	1	-6.21	-0.0665043	1	1	Essential	-60.6	13937.8	4.57	1.96399	125	0.21	0.59	0.26	54.98	87.95	-0.25	621	1	3	655.508	620.135	637.822
YKL192C	TTCTGAGTAAAAGAGAAAGG	-77	0.9	0		ACP1	ACP1-TRg-2	GGGAGCTGCGATTGGCAGTTCTGAGTAAAAGAGAAAGGGTTTTAGAGCTAGAAATAGCAAG	1	1	1	117.127	103.663	102.071	25.9947	33.5348	40.4314	99.7375	133.548	110.442	1	-6.74981	-1.78183	1	1	Essential	-56.5	13937.8	4.57	1.96399	125	0.21	0.59	0.26	54.98	87.95	-0.25	621	1	3	655.508	620.135	637.822
YKL192C	CTTTCTTCGCCCCTTCGAAC	-100	0.97	0		ACP1	ACP1-TRg-4	GGGAGCTGCGATTGGCAGCTTTCTTCGCCCCTTCGAACGTTTTAGAGCTAGAAATAGCAAG	1	1	1	91.1514	111.308	111.26	39.6282	35.3423	77.1117	137.352	112.245	161.595	1	-6.70836	-1.43496	1	1	Essential	-58.7	13937.8	4.57	1.96399	125	0.21	0.59	0.26	54.98	87.95	-0.25	621	1	3	655.508	620.135	637.822
YKL192C	GTGACATATATCACTGTTGA	-148	0.6	0		ACP1	ACP1-TRg-6	GGGAGCTGCGATTGGCAGGTGACATATATCACTGTTGAGTTTTAGAGCTAGAAATAGCAAG	167.78	133.018	129.149	188.943	124.413	171.64	125.973	117.583	165.145	88.7667	119.346	118.769	1	-0.173811	0.322275	1	1	Essential	-52.3	13937.8	4.57	1.96399	125	0.21	0.59	0.26	54.98	87.95	-0.25	621	1	3	655.508	620.135	637.822
YKL192C	TACACTCCGAAGAGACTCCA	-188	0.58	0		ACP1	ACP1-TRg-7	GGGAGCTGCGATTGGCAGTACACTCCGAAGAGACTCCAGTTTTAGAGCTAGAAATAGCAAG	4.05086	5.86383	6.69552	136.991	142.98	171.64	154.755	119.39	111.041	134.217	145.382	115.201	1	-4.76494	-0.0355644	1	1	Essential	-56.9	13937.8	4.57	1.96399	125	0.21	0.59	0.26	54.98	87.95	-0.25	621	1	3	655.508	620.135	637.822
YLR153C	TGTATAACAATCACTAACCG	-20	0.11	0		ACS2	ACS2-NRg-1	GGGAGCTGCGATTGGCAGTGTATAACAATCACTAACCGGTTTTAGAGCTAGAAATAGCAAG	268.459	242.802	353.41	260.758	237.998	310.777	69.1673	96.7969	80.7798	220.417	288.581	210.368	1	0.0950624	-1.54371	1	1	Essential	-56.1	75483.3	6.67	nan	683	0.37	0.69	0.45	31.91	81.33	-0.26	2324	20	143	100.92	108.503	104.712
YLR153C	AACCGCGGAGACACACAATT	-35	0.09	0		ACS2	ACS2-NRg-2	GGGAGCTGCGATTGGCAGAACCGCGGAGACACACAATTGTTTTAGAGCTAGAAATAGCAAG	59.9833	67.0092	61.5149	166.023	150.625	116.51	1	1.90374	1	127.948	193.904	147.32	1	-1.20027	-6.90911	1	1	Essential	-59.5	75483.3	6.67	nan	683	0.37	0.69	0.45	31.91	81.33	-0.26	2324	20	143	100.92	108.503	104.712
YLR153C	GTTTGATCAGGCTAAACGTG	-107	0.97	0		ACS2	ACS2-NRg-7	GGGAGCTGCGATTGGCAGGTTTGATCAGGCTAAACGTGGTTTTAGAGCTAGAAATAGCAAG	163.713	112.868	141.964	140.047	115.676	148.013	26.7521	19.0749	27.5933	151.457	163.134	116.39	1	0.0519702	-2.55338	1	1	Essential	-56.5	75483.3	6.67	nan	683	0.37	0.69	0.45	31.91	81.33	-0.26	2324	20	143	100.92	108.503	104.712
YLR153C	TTCCGAATTGTGTGTCTCCG	-41	0.12	0		ACS2	ACS2-TRg-1	GGGAGCTGCGATTGGCAGTTCCGAATTGTGTGTCTCCGGTTTTAGAGCTAGAAATAGCAAG	334.561	375.515	260.858	283.678	237.998	298.964	315.327	314.599	240.339	279.973	225.858	317.431	1	0.242626	0.0801057	1	1	Essential	-59.5	75483.3	6.67	nan	683	0.37	0.69	0.45	31.91	81.33	-0.26	2324	20	143	100.92	108.503	104.712
YFL039C	AGGCGAGTTTGGTTTCAAAA	-162	0.52	0		ACT1	ACT1-NRg-10	GGGAGCTGCGATTGGCAGAGGCGAGTTTGGTTTCAAAAGTTTTAGAGCTAGAAATAGCAAG	5.06782	4.47417	8.1194	166.023	81.8194	92.883	106.281	129.332	99.1199	124.814	68.4573	79.5129	1	-4.26994	0.295249	1	1	Essential	-57.1	41679	5.43	1.80723	375	0.71	0.89	0.8	39.88	80.6	-0.18	1218	49	554	1074.61	1075.13	1074.87
YFL039C	TTAAACAAGAGAGATTGGGA	-95	0.49	0		ACT1	ACT1-NRg-5	GGGAGCTGCGATTGGCAGTTAAACAAGAGAGATTGGGAGTTTTAGAGCTAGAAATAGCAAG	1	1	1	155.327	108.031	188.704	1	1	1	156.159	234.142	152.078	1	-7.23541	-7.49819	1	1	Essential	-53.1	41679	5.43	1.80723	375	0.71	0.89	0.8	39.88	80.6	-0.18	1218	49	554	1074.61	1075.13	1074.87
YFL039C	CAAGAGAGATTGGGAAGGAA	-100	0.46	0		ACT1	ACT1-NRg-6	GGGAGCTGCGATTGGCAGCAAGAGAGATTGGGAAGGAAGTTTTAGAGCTAGAAATAGCAAG	1	1	1	115.599	112.4	137.512	54.019	57.0321	40.4314	107.574	103.961	144.94	1	-6.92881	-1.23465	1	1	Essential	-54.7	41679	5.43	1.80723	375	0.71	0.89	0.8	39.88	80.6	-0.18	1218	49	554	1074.61	1075.13	1074.87
YFL039C	ATTTCAAAAAGGAGAGAGAG	-142	0.4	0		ACT1	ACT1-NRg-8	GGGAGCTGCGATTGGCAGATTTCAAAAAGGAGAGAGAGGTTTTAGAGCTAGAAATAGCAAG	1	1	1	190.471	175.745	142.762	1	1	1	223.551	160.767	152.078	1	-7.4065	-7.48219	1	1	Essential	-50.6	41679	5.43	1.80723	375	0.71	0.89	0.8	39.88	80.6	-0.18	1218	49	554	1074.61	1075.13	1074.87
YDR448W	TTGATTTTCACTTATTTGTT	-102	0.29	0		ADA2	ADA2-NRg-3	GGGAGCTGCGATTGGCAGTTGATTTTCACTTATTTGTTGTTTTAGAGCTAGAAATAGCAAG	159.645	110.784	146.948	91.1514	92.741	117.823	107.796	100.412	100.037	112.276	159.584	98.5464	1	0.468162	-0.265032	1	1	Respiratory	-53.1	50564.8	6.64	0.764098	434	0.12	0.42	-0.01	48.52	67.64	-0.74	23.4	64	143	56.1022	56.6687	56.3855
YDR448W	ACTTATTTGTTTGGAACGTC	-111	0.23	0		ADA2	ADA2-NRg-4	GGGAGCTGCGATTGGCAGACTTATTTGTTTGGAACGTCGTTTTAGAGCTAGAAATAGCAAG	197.272	168.455	144.812	138.519	179.021	154.576	122.186	123.909	116.543	135.785	156.033	152.078	1	0.112879	-0.291688	1	1	Respiratory	-53.4	50564.8	6.64	0.764098	434	0.12	0.42	-0.01	48.52	67.64	-0.74	23.4	64	143	56.1022	56.6687	56.3855
YDR448W	CCCTGTAACATCCATACATT	-156	0.63	0		ADA2	ADA2-NRg-5	GGGAGCTGCGATTGGCAGCCCTGTAACATCCATACATTGTTTTAGAGCTAGAAATAGCAAG	27.4408	19.0657	18.7985	132.407	104.755	133.574	83.5582	110.353	105.539	107.574	128.814	149.699	1	-2.50513	-0.366607	1	1	Respiratory	-55.8	50564.8	6.64	0.764098	434	0.12	0.42	-0.01	48.52	67.64	-0.74	23.4	64	143	56.1022	56.6687	56.3855
YDR448W	CATGCCAGAGTTCGATGTTT	-67	0.32	0		ADA2	ADA2-TRg-1	GGGAGCTGCGATTGGCAGCATGCCAGAGTTCGATGTTTGTTTTAGAGCTAGAAATAGCAAG	179.984	160.812	140.54	158.383	140.796	175.578	174.448	118.487	155.057	126.381	124.08	125.907	1	0.0198564	0.25133	1	1	Respiratory	-68.3	50564.8	6.64	0.764098	434	0.12	0.42	-0.01	48.52	67.64	-0.74	23.4	64	143	56.1022	56.6687	56.3855
YDR448W	CCGAATGTATGGATGTTACA	-160	0.61	0		ADA2	ADA2-TRg-4	GGGAGCTGCGATTGGCAGCCGAATGTATGGATGTTACAGTTTTAGAGCTAGAAATAGCAAG	13.2034	19.7605	12.391	127.823	108.031	116.51	58.5635	45.2835	35.8463	137.352	122.896	134.234	1	-2.95773	-1.4977	1	1	Respiratory	-51.9	50564.8	6.64	0.764098	434	0.12	0.42	-0.01	48.52	67.64	-0.74	23.4	64	143	56.1022	56.6687	56.3855
YMR064W	AGCGGCTAGCATTAGCCAGC	-11	0.15	0		AEP1	AEP1-NRg-1	GGGAGCTGCGATTGGCAGAGCGGCTAGCATTAGCCAGCGTTTTAGAGCTAGAAATAGCAAG	122.018	228.905	161.187	88.0954	145.164	120.448	152.483	156.444	151.389	76.2286	141.832	167.543	1	0.533894	0.255509	1	1	Respiratory	-60.3	59766.4	9.77	0.214308	518	0.12	0.41	-0.05	44.43	96.58	-0.17	6.87	nan	nan	102.329	105.38	103.854
YMR064W	GCGGCTAGCATTAGCCAGCC	-12	0.14	0		AEP1	AEP1-NRg-2	GGGAGCTGCGATTGGCAGGCGGCTAGCATTAGCCAGCCGTTTTAGAGCTAGAAATAGCAAG	118.967	85.7697	102.807	86.5674	102.57	83.6947	99.4639	86.8557	95.4519	55.8542	63.7234	73.565	1	0.172776	0.544859	1	1	Respiratory	-59.9	59766.4	9.77	0.214308	518	0.12	0.41	-0.05	44.43	96.58	-0.17	6.87	nan	nan	102.329	105.38	103.854
YMR064W	AAAAGACATAGCATGAACGT	-81	0.49	0		AEP1	AEP1-NRg-4	GGGAGCTGCGATTGGCAGAAAAGACATAGCATGAACGTGTTTTAGAGCTAGAAATAGCAAG	42.6951	43.3848	47.9881	111.015	158.27	103.384	102.494	160.963	113.792	113.843	124.08	121.149	1	-1.47493	0.0712439	1	1	Respiratory	-51.6	59766.4	9.77	0.214308	518	0.12	0.41	-0.05	44.43	96.58	-0.17	6.87	nan	nan	102.329	105.38	103.854
YMR064W	TGAACGTTGGCAGCGAAAAA	-94	0.55	0		AEP1	AEP1-NRg-5	GGGAGCTGCGATTGGCAGTGAACGTTGGCAGCGAAAAAGTTTTAGAGCTAGAAATAGCAAG	53.8816	73.2627	94.2642	78.9274	84.0037	98.1335	70.6822	97.7006	67.0246	109.141	111.062	98.5464	1	-0.237697	-0.437263	1	1	Respiratory	-52.8	59766.4	9.77	0.214308	518	0.12	0.41	-0.05	44.43	96.58	-0.17	6.87	nan	nan	102.329	105.38	103.854
YMR064W	GAACGTTGGCAGCGAAAAAA	-95	0.56	0		AEP1	AEP1-NRg-6	GGGAGCTGCGATTGGCAGGAACGTTGGCAGCGAAAAAAGTTTTAGAGCTAGAAATAGCAAG	77.2716	101.056	83.5851	144.631	180.113	179.516	126.731	166.385	178.9	140.486	124.08	122.338	1	-0.945082	0.286858	1	1	Respiratory	-52.8	59766.4	9.77	0.214308	518	0.12	0.41	-0.05	44.43	96.58	-0.17	6.87	nan	nan	102.329	105.38	103.854
YMR064W	GCCGTGAACAATAACATCTC	-117	0.64	0		AEP1	AEP1-NRg-7	GGGAGCTGCGATTGGCAGGCCGTGAACAATAACATCTCGTTTTAGAGCTAGAAATAGCAAG	85.4072	101.056	127.725	156.855	218.339	123.073	141.879	141.08	140.385	118.545	109.878	111.632	1	-0.665288	0.316065	1	1	Respiratory	-51.7	59766.4	9.77	0.214308	518	0.12	0.41	-0.05	44.43	96.58	-0.17	6.87	nan	nan	102.329	105.38	103.854
YMR064W	TGTTCATCTCCAAACTGGAC	-39	0.17	0		AEP1	AEP1-TRg-3	GGGAGCTGCGATTGGCAGTGTTCATCTCCAAACTGGACGTTTTAGAGCTAGAAATAGCAAG	161.679	194.164	221.702	146.159	128.782	150.638	150.968	193.497	175.232	168.697	171.418	171.111	1	0.440503	0.0237082	1	1	Respiratory	-54.5	59766.4	9.77	0.214308	518	0.12	0.41	-0.05	44.43	96.58	-0.17	6.87	nan	nan	102.329	105.38	103.854
YMR064W	TCTTCTGTTCATCTCCAAAC	-44	0.16	0		AEP1	AEP1-TRg-4	GGGAGCTGCGATTGGCAGTCTTCTGTTCATCTCCAAACGTTTTAGAGCTAGAAATAGCAAG	161.679	217.788	169.018	149.215	183.39	136.199	163.087	215.187	158.726	138.919	161.951	202.041	1	0.226466	0.0946195	1	1	Respiratory	-54.1	59766.4	9.77	0.214308	518	0.12	0.41	-0.05	44.43	96.58	-0.17	6.87	nan	nan	102.329	105.38	103.854
YMR064W	ACCTGAGATGTTATTGTTCA	-122	0.63	0		AEP1	AEP1-TRg-5	GGGAGCTGCGATTGGCAGACCTGAGATGTTATTGTTCAGTTTTAGAGCTAGAAATAGCAAG	113.882	121.206	129.861	123.239	185.574	137.512	187.324	173.615	133.966	127.948	169.051	110.442	1	-0.290399	0.280558	1	1	Respiratory	-60.4	59766.4	9.77	0.214308	518	0.12	0.41	-0.05	44.43	96.58	-0.17	6.87	nan	nan	102.329	105.38	103.854
YMR064W	TATCATGGTAACTCCACTAG	-149	0.45	0		AEP1	AEP1-TRg-6	GGGAGCTGCGATTGGCAGTATCATGGTAACTCCACTAGGTTTTAGAGCTAGAAATAGCAAG	204.391	201.112	214.582	173.663	149.533	167.702	97.1917	135.658	96.3689	167.13	147.749	173.491	1	0.337043	-0.568928	1	1	Respiratory	-54.3	59766.4	9.77	0.214308	518	0.12	0.41	-0.05	44.43	96.58	-0.17	6.87	nan	nan	102.329	105.38	103.854
YMR064W	TTATCATGGTAACTCCACTA	-150	0.45	0		AEP1	AEP1-TRg-7	GGGAGCTGCGATTGGCAGTTATCATGGTAACTCCACTAGTTTTAGAGCTAGAAATAGCAAG	150.492	139.967	107.079	166.023	162.639	123.073	132.79	151.925	117.46	207.879	135.915	125.907	1	-0.184383	-0.223914	1	1	Respiratory	-56.9	59766.4	9.77	0.214308	518	0.12	0.41	-0.05	44.43	96.58	-0.17	6.87	nan	nan	102.329	105.38	103.854
YMR064W	ATTATCATGGTAACTCCACT	-151	0.45	0		AEP1	AEP1-TRg-8	GGGAGCTGCGATTGGCAGATTATCATGGTAACTCCACTGTTTTAGAGCTAGAAATAGCAAG	201.34	183.741	197.496	205.751	115.676	182.141	141.879	138.369	130.298	140.486	131.181	174.68	1	0.210262	-0.120621	1	1	Respiratory	-53.8	59766.4	9.77	0.214308	518	0.12	0.41	-0.05	44.43	96.58	-0.17	6.87	nan	nan	102.329	105.38	103.854
YMR064W	AATTTTAGCAGTGATTATCA	-164	0.3	0		AEP1	AEP1-TRg-9	GGGAGCTGCGATTGGCAGAATTTTAGCAGTGATTATCAGTTTTAGAGCTAGAAATAGCAAG	111.848	66.3143	111.351	88.0954	69.8057	104.697	128.246	76.9145	99.1199	115.41	121.713	98.5464	1	0.140774	-0.141641	1	1	Respiratory	-52.1	59766.4	9.77	0.214308	518	0.12	0.41	-0.05	44.43	96.58	-0.17	6.87	nan	nan	102.329	105.38	103.854
YMR282C	TTTCATTAGCCAATGTCTGA	-39	0.64	0		AEP2	AEP2-NRg-1	GGGAGCTGCGATTGGCAGTTTCATTAGCCAATGTCTGAGTTTTAGAGCTAGAAATAGCAAG	38.6273	62.1453	61.5149	118.655	132.059	138.825	122.944	158.251	112.875	104.439	113.429	106.874	1	-1.26321	0.279161	1	1	Respiratory	-54.8	67554.4	10.07	0.259493	580	0.12	0.41	-0.04	42.35	87.04	-0.33	27.2	0	36	33.143	34.2837	33.7134
YMR282C	TCAATGAACCTTTTCTGTTC	-70	0.99	0		AEP2	AEP2-NRg-3	GGGAGCTGCGATTGGCAGTCAATGAACCTTTTCTGTTCGTTTTAGAGCTAGAAATAGCAAG	85.4072	98.9715	84.297	132.407	117.861	165.077	100.221	127.524	137.634	112.276	112.245	122.338	1	-0.628442	0.0750472	1	1	Respiratory	-52.2	67554.4	10.07	0.259493	580	0.12	0.41	-0.04	42.35	87.04	-0.33	27.2	0	36	33.143	34.2837	33.7134
YMR282C	AAAAAGAGCCCTTCAGACAT	-52	0.77	0		AEP2	AEP2-TRg-1	GGGAGCTGCGATTGGCAGAAAAAGAGCCCTTCAGACATGTTTTAGAGCTAGAAATAGCAAG	1	1	1	188.943	181.205	134.887	107.796	123.005	147.721	151.457	143.015	183.007	1	-7.39528	-0.335061	1	1	Respiratory	-52.9	67554.4	10.07	0.259493	580	0.12	0.41	-0.04	42.35	87.04	-0.33	27.2	0	36	33.143	34.2837	33.7134
YPL005W	CAAAATCACCCCGAAGTAAT	-37	0.64	0		AEP3	AEP3-NRg-1	GGGAGCTGCGATTGGCAGCAAAATCACCCCGAAGTAATGTTTTAGAGCTAGAAATAGCAAG	4.05086	1	1	169.079	162.639	179.516	106.281	115.775	109.207	85.6321	160.767	103.305	1	-6.4007	-0.0781569	1	1	Respiratory	-55	70350.1	10.31	0.190624	606	0.1	0.4	-0.05	32.35	74.48	-0.53	16.8	2	4	28.373	28.2138	28.2934
YPL005W	TGGCATCTTCTGGCACTCTT	-15	0.53	0		AEP3	AEP3-TRg-1	GGGAGCTGCGATTGGCAGTGGCATCTTCTGGCACTCTTGTTTTAGAGCTAGAAATAGCAAG	142.357	117.732	154.067	97.2633	171.376	127.011	114.612	113.968	73.4437	106.007	121.713	138.992	1	0.0659472	-0.279985	1	1	Respiratory	-58.3	70350.1	10.31	0.190624	606	0.1	0.4	-0.05	32.35	74.48	-0.53	16.8	2	4	28.373	28.2138	28.2934
YPL005W	CATAAAAGTATTATTGGTTT	-124	0.51	0		AEP3	AEP3-TRg-11	GGGAGCTGCGATTGGCAGCATAAAAGTATTATTGGTTTGTTTTAGAGCTAGAAATAGCAAG	28.4578	4.47417	13.8149	127.823	81.8194	109.947	139.607	126.62	81.6968	132.65	83.8423	114.011	1	-2.77328	0.074108	1	1	Respiratory	-56.3	70350.1	10.31	0.190624	606	0.1	0.4	-0.05	32.35	74.48	-0.53	16.8	2	4	28.373	28.2138	28.2934
YPL005W	GATTTTGTTCTGGCATCTTC	-25	0.59	0		AEP3	AEP3-TRg-3	GGGAGCTGCGATTGGCAGGATTTTGTTCTGGCATCTTCGTTTTAGAGCTAGAAATAGCAAG	173.882	141.356	130.573	129.351	85.0959	115.198	133.548	114.872	78.0287	110.708	121.713	53.342	1	0.435523	0.192033	1	1	Respiratory	-54.8	70350.1	10.31	0.190624	606	0.1	0.4	-0.05	32.35	74.48	-0.53	16.8	2	4	28.373	28.2138	28.2934
YPL005W	ACTTCGGGGTGATTTTGTTC	-35	0.63	0		AEP3	AEP3-TRg-4	GGGAGCTGCGATTGGCAGACTTCGGGGTGATTTTGTTCGTTTTAGAGCTAGAAATAGCAAG	20.3221	34.352	15.9507	129.351	101.478	69.256	109.31	129.332	98.2029	109.141	103.961	69.9962	1	-2.08712	0.250781	1	1	Respiratory	-62.5	70350.1	10.31	0.190624	606	0.1	0.4	-0.05	32.35	74.48	-0.53	16.8	2	4	28.373	28.2138	28.2934
YPL005W	GAACTAAAACCGATTACTTC	-50	0.7	0		AEP3	AEP3-TRg-6	GGGAGCTGCGATTGGCAGGAACTAAAACCGATTACTTCGTTTTAGAGCTAGAAATAGCAAG	58.9664	71.1782	75.7537	161.439	153.902	137.512	135.82	125.717	130.298	153.024	94.4934	123.528	1	-1.13711	0.078649	1	1	Respiratory	-53.2	70350.1	10.31	0.190624	606	0.1	0.4	-0.05	32.35	74.48	-0.53	16.8	2	4	28.373	28.2138	28.2934
YLR397C	GCATATTAGTTTATGTGATG	-43	0.62	0		AFG2	AFG2-NRg-1	GGGAGCTGCGATTGGCAGGCATATTAGTTTATGTGATGGTTTTAGAGCTAGAAATAGCAAG	4.05086	1	1	132.407	92.741	162.452	61.5932	67.8771	66.1076	159.293	96.8604	110.442	1	-6.00128	-0.906448	1	1	Essential	-52	84731.5	5.42	1.23043	780	0.13	0.46	0.06	40.59	90.89	-0.17	30.7	5	7	55.1072	52.1048	53.606
YLR397C	AAAATAAAGATGGATCGAAG	-119	0.41	0		AFG2	AFG2-NRg-3	GGGAGCTGCGATTGGCAGAAAATAAAGATGGATCGAAGGTTTTAGAGCTAGAAATAGCAAG	27.4408	17.676	30.1896	214.918	151.717	203.143	91.1324	105.834	120.211	240.791	206.922	196.093	1	-2.91956	-1.02133	1	1	Essential	-51.1	84731.5	5.42	1.23043	780	0.13	0.46	0.06	40.59	90.89	-0.17	30.7	5	7	55.1072	52.1048	53.606
YLR397C	TCTTTCATGTAAGCAACGGG	-95	0.75	0		AFG2	AFG2-TRg-1	GGGAGCTGCGATTGGCAGTCTTTCATGTAAGCAACGGGGTTTTAGAGCTAGAAATAGCAAG	1	1	1	97.2633	87.2802	69.256	13.8761	8.22995	4.66804	135.785	147.749	111.632	1	-6.40258	-3.88355	1	1	Essential	-56	84731.5	5.42	1.23043	780	0.13	0.46	0.06	40.59	90.89	-0.17	30.7	5	7	55.1072	52.1048	53.606
YLR397C	TTTTCTTTCATGTAAGCAAC	-98	0.75	0		AFG2	AFG2-TRg-2	GGGAGCTGCGATTGGCAGTTTTCTTTCATGTAAGCAACGTTTTAGAGCTAGAAATAGCAAG	2.01695	4.47417	1	114.071	210.694	121.761	31.2966	74.2033	58.7716	134.217	154.85	142.561	1	-5.89742	-1.39371	1	1	Essential	-52.5	84731.5	5.42	1.23043	780	0.13	0.46	0.06	40.59	90.89	-0.17	30.7	5	7	55.1072	52.1048	53.606
YER017C	CAAGTGTTGCCCGACTCTTG	-176	0.93	0		AFG3	AFG3-NRg-10	GGGAGCTGCGATTGGCAGCAAGTGTTGCCCGACTCTTGGTTTTAGAGCTAGAAATAGCAAG	128.119	160.812	175.425	172.135	149.533	136.199	210.804	142.888	169.73	157.726	190.354	134.234	1	0.0203033	0.118	1	1	Respiratory	-57.6	84557.7	9.69	nan	761	0.14	0.49	0.12	36.13	80.4	-0.36	51.6	7	52	71.4908	67.3255	69.4082
YER017C	CGGCGCTGGACCCCAAGAGT	-190	0.88	0		AFG3	AFG3-TRg-10	GGGAGCTGCGATTGGCAGCGGCGCTGGACCCCAAGAGTGTTTTAGAGCTAGAAATAGCAAG	18.2882	25.3192	14.5269	120.183	152.809	107.322	174.448	124.813	168.813	126.381	95.6769	175.87	1	-2.70973	0.234229	1	1	Respiratory	-58	84557.7	9.69	nan	761	0.14	0.49	0.12	36.13	80.4	-0.36	51.6	7	52	71.4908	67.3255	69.4082
YER017C	CTGGGCCTATGATTTAGATG	-51	0.26	0		AFG3	AFG3-TRg-2	GGGAGCTGCGATTGGCAGCTGGGCCTATGATTTAGATGGTTTTAGAGCTAGAAATAGCAAG	69.1359	57.9763	52.2597	124.767	98.2017	180.828	110.825	145.599	148.638	115.41	100.411	108.063	1	-1.17068	0.322668	1	1	Respiratory	-54	84557.7	9.69	nan	761	0.14	0.49	0.12	36.13	80.4	-0.36	51.6	7	52	71.4908	67.3255	69.4082
YER017C	GCATCTGTTCAGTTTATTCT	-69	0.44	0		AFG3	AFG3-TRg-3	GGGAGCTGCGATTGGCAGGCATCTGTTCAGTTTATTCTGTTTTAGAGCTAGAAATAGCAAG	22.356	10.0328	25.206	100.319	114.584	98.1335	153.24	122.102	126.63	140.486	176.152	163.974	1	-2.44232	-0.257778	1	1	Respiratory	-53.6	84557.7	9.69	nan	761	0.14	0.49	0.12	36.13	80.4	-0.36	51.6	7	52	71.4908	67.3255	69.4082
YER017C	CGCATCTGTTCAGTTTATTC	-70	0.43	0		AFG3	AFG3-TRg-4	GGGAGCTGCGATTGGCAGCGCATCTGTTCAGTTTATTCGTTTTAGAGCTAGAAATAGCAAG	45.746	30.8778	18.7985	133.935	136.427	90.2578	188.081	123.909	144.97	123.246	148.933	140.182	1	-1.91808	0.148163	1	1	Respiratory	-55.4	84557.7	9.69	nan	761	0.14	0.49	0.12	36.13	80.4	-0.36	51.6	7	52	71.4908	67.3255	69.4082
YER017C	CGTGGCCCGCGATATGCTTC	-114	0.52	0		AFG3	AFG3-TRg-5	GGGAGCTGCGATTGGCAGCGTGGCCCGCGATATGCTTCGTTTTAGAGCTAGAAATAGCAAG	4.05086	1	3.84776	161.439	192.127	124.386	177.478	160.963	131.215	145.188	113.429	118.769	1	-5.74714	0.315561	1	1	Respiratory	-60.5	84557.7	9.69	nan	761	0.14	0.49	0.12	36.13	80.4	-0.36	51.6	7	52	71.4908	67.3255	69.4082
YER017C	TACCGTCCAGGGCGACCTCG	-147	0.71	0		AFG3	AFG3-TRg-6	GGGAGCTGCGATTGGCAGTACCGTCCAGGGCGACCTCGGTTTTAGAGCTAGAAATAGCAAG	63.0342	50.3332	65.0746	164.495	184.482	130.949	165.359	227.84	141.302	192.206	165.501	138.992	1	-1.42736	0.10582	1	1	Respiratory	-60.5	84557.7	9.69	nan	761	0.14	0.49	0.12	36.13	80.4	-0.36	51.6	7	52	71.4908	67.3255	69.4082
YER017C	GAGCACGTGCTTACCGTCCA	-158	0.77	0		AFG3	AFG3-TRg-7	GGGAGCTGCGATTGGCAGGAGCACGTGCTTACCGTCCAGTTTTAGAGCTAGAAATAGCAAG	159.645	114.953	164.034	106.431	212.878	159.826	194.898	132.947	162.394	140.486	221.124	173.491	1	-0.127424	-0.126327	1	1	Respiratory	-54.3	84557.7	9.69	nan	761	0.14	0.49	0.12	36.13	80.4	-0.36	51.6	7	52	71.4908	67.3255	69.4082
YER017C	TGAGCACGTGCTTACCGTCC	-159	0.84	0		AFG3	AFG3-TRg-8	GGGAGCTGCGATTGGCAGTGAGCACGTGCTTACCGTCCGTTTTAGAGCTAGAAATAGCAAG	135.238	167.065	132.709	141.575	160.455	167.702	135.82	195.305	226.584	160.861	152.483	171.111	1	-0.110781	0.20315	1	1	Respiratory	-56.8	84557.7	9.69	nan	761	0.14	0.49	0.12	36.13	80.4	-0.36	51.6	7	52	71.4908	67.3255	69.4082
YER017C	GGCGCTGGACCCCAAGAGTC	-189	0.88	0		AFG3	AFG3-TRg-9	GGGAGCTGCGATTGGCAGGGCGCTGGACCCCAAGAGTCGTTTTAGAGCTAGAAATAGCAAG	170.831	254.614	147.66	178.247	117.861	123.073	197.17	247.722	204.576	127.948	132.364	179.439	1	0.451229	0.562573	1	1	Respiratory	-57	84557.7	9.69	nan	761	0.14	0.49	0.12	36.13	80.4	-0.36	51.6	7	52	71.4908	67.3255	69.4082
YER087W	AGGAAATAAAAGGGGAAAAC	-149	0.37	0		AIM10	AIM10-NRg-6	GGGAGCTGCGATTGGCAGAGGAAATAAAAGGGGAAAACGTTTTAGAGCTAGAAATAGCAAG	15.2374	16.9812	12.391	150.743	132.059	153.263	97.1917	110.353	89.0328	163.995	113.429	154.457	1	-3.28912	-0.542225	1	1	Respiratory	-49.8	65881.1	7.45	0.329174	576	0.13	0.42	-0.01	39.98	77.34	-0.51	7.21	nan	nan	9.5574	11.2966	10.427
YER087W	TGGATGAACAAATGAAAACA	-67	0.88	0		AIM10	AIM10-TRg-2	GGGAGCTGCGATTGGCAGTGGATGAACAAATGAAAACAGTTTTAGAGCTAGAAATAGCAAG	5.06782	3.0845	3.84776	123.239	117.861	119.135	92.6472	123.909	132.132	134.217	143.015	136.613	1	-4.90782	-0.247154	1	1	Respiratory	-50.2	65881.1	7.45	0.329174	576	0.13	0.42	-0.01	39.98	77.34	-0.51	7.21	nan	nan	9.5574	11.2966	10.427
YER093C-A	TTTTAATACTTATTAGGATG	-60	0.72	0		AIM11	AIM11-TRg-3	GGGAGCTGCGATTGGCAGTTTTAATACTTATTAGGATGGTTTTAGAGCTAGAAATAGCAAG	146.424	120.511	103.519	97.2633	88.3724	95.5083	129.761	90.4707	122.045	135.785	107.512	72.3754	1	0.39799	0.116738	1	1	Respiratory	-52.1	15759.5	10.13	nan	137	0.12	0.52	0.15	56.74	74.77	-0.23	17.1	nan	nan	65.073	61.259	63.166
YER093C-A	AGATCTGAGTAGCTATCCGC	-143	0.33	0		AIM11	AIM11-TRg-9	GGGAGCTGCGATTGGCAGAGATCTGAGTAGCTATCCGCGTTTTAGAGCTAGAAATAGCAAG	182.018	153.863	180.409	124.767	125.506	151.951	147.181	184.46	116.543	156.159	161.951	167.543	1	0.360185	-0.115832	1	1	Respiratory	-55.7	15759.5	10.13	nan	137	0.12	0.52	0.15	56.74	74.77	-0.23	17.1	nan	nan	65.073	61.259	63.166
YKL037W	TTGGCGACTCTCGAATACCG	13	0.53	0		AIM26	AIM26-NRg-1	GGGAGCTGCGATTGGCAGTTGGCGACTCTCGAATACCGGTTTTAGAGCTAGAAATAGCAAG	108.797	92.0232	154.067	133.935	144.072	142.762	124.459	110.353	101.871	118.545	151.3	203.23	1	-0.245669	-0.490678	1	1	Respiratory	-53.8	12944.6	9.44	nan	118	0.07	0.41	0.02	35.57	96.75	0.6	1.12	0	6	1.895	1.0184	1.4567
YKL037W	GAAGGGAGAACCTGACCTAC	-178	0.17	0		AIM26	AIM26-NRg-12	GGGAGCTGCGATTGGCAGGAAGGGAGAACCTGACCTACGTTTTAGAGCTAGAAATAGCAAG	488.856	551.67	479.593	719.192	853.318	665.445	618.099	609.922	709.063	597.138	716.975	721.68	2	-0.557997	-0.0717047	1	1	Respiratory	-54.5	12944.6	9.44	nan	118	0.07	0.41	0.02	35.57	96.75	0.6	1.12	0	6	1.895	1.0184	1.4567
YKL037W	AGAACCTGACCTACAGGAGA	-184	0.2	0		AIM26	AIM26-NRg-13	GGGAGCTGCGATTGGCAGAGAACCTGACCTACAGGAGAGTTTTAGAGCTAGAAATAGCAAG	73.2037	50.3332	27.3418	166.023	141.888	166.389	126.731	115.775	134.883	116.977	196.271	197.282	1	-1.65241	-0.435943	1	1	Respiratory	-54.4	12944.6	9.44	nan	118	0.07	0.41	0.02	35.57	96.75	0.6	1.12	0	6	1.895	1.0184	1.4567
YKL037W	TCGAATACCGTGGAAGATGG	3	0.6	0		AIM26	AIM26-NRg-3	GGGAGCTGCGATTGGCAGTCGAATACCGTGGAAGATGGGTTTTAGAGCTAGAAATAGCAAG	20.3221	33.6572	35.1731	155.327	152.809	134.887	157.027	129.332	99.1199	146.755	113.429	125.907	1	-2.31304	-0.00228879	1	1	Respiratory	-56	12944.6	9.44	nan	118	0.07	0.41	0.02	35.57	96.75	0.6	1.12	0	6	1.895	1.0184	1.4567
YKL037W	AGGCCGTGCGCACTCTGACA	-34	0.62	0		AIM26	AIM26-NRg-5	GGGAGCTGCGATTGGCAGAGGCCGTGCGCACTCTGACAGTTTTAGAGCTAGAAATAGCAAG	101.678	103.14	66.4985	156.855	142.98	113.885	207.774	189.882	164.228	162.428	119.346	168.732	1	-0.608672	0.318726	1	1	Respiratory	-60.7	12944.6	9.44	nan	118	0.07	0.41	0.02	35.57	96.75	0.6	1.12	0	6	1.895	1.0184	1.4567
YKL037W	TGACAAGGCAGTATTGTTAC	-49	0.53	0		AIM26	AIM26-NRg-6	GGGAGCTGCGATTGGCAGTGACAAGGCAGTATTGTTACGTTTTAGAGCTAGAAATAGCAAG	156.594	183.741	153.355	138.519	224.892	174.265	132.79	153.733	107.373	132.65	193.904	141.372	1	-0.12313	-0.248465	1	1	Respiratory	-55.9	12944.6	9.44	nan	118	0.07	0.41	0.02	35.57	96.75	0.6	1.12	0	6	1.895	1.0184	1.4567
YKL037W	TAAATTGGTCATTCATTGCA	-125	0.14	0		AIM26	AIM26-NRg-8	GGGAGCTGCGATTGGCAGTAAATTGGTCATTCATTGCAGTTTTAGAGCTAGAAATAGCAAG	165.747	191.384	208.887	190.471	111.308	170.327	151.726	151.022	127.547	146.755	153.666	115.201	1	0.261737	0.0500501	1	1	Respiratory	-54.1	12944.6	9.44	nan	118	0.07	0.41	0.02	35.57	96.75	0.6	1.12	0	6	1.895	1.0184	1.4567
YKL037W	TTTACGCGAATTTCTGCCTG	-154	0.14	0		AIM26	AIM26-NRg-9	GGGAGCTGCGATTGGCAGTTTACGCGAATTTCTGCCTGGTTTTAGAGCTAGAAATAGCAAG	208.459	178.877	142.676	271.454	112.4	190.017	116.884	91.3744	139.468	121.679	157.217	153.268	1	-0.1147	-0.313621	1	1	Respiratory	-58.1	12944.6	9.44	nan	118	0.07	0.41	0.02	35.57	96.75	0.6	1.12	0	6	1.895	1.0184	1.4567
YKL037W	CGAGTTAGGCTGGTATTGAC	-222	0.23	0		AIM26	AIM26-TRg-10	GGGAGCTGCGATTGGCAGCGAGTTAGGCTGGTATTGACGTTTTAGAGCTAGAAATAGCAAG	124.051	149.694	112.775	132.407	148.441	133.574	161.572	161.866	134.883	113.843	118.163	134.234	1	-0.100556	0.323573	1	1	Respiratory	-56.9	12944.6	9.44	nan	118	0.07	0.41	0.02	35.57	96.75	0.6	1.12	0	6	1.895	1.0184	1.4567
YKL037W	TGGACGATTCCGAGTTAGGC	-232	0.24	0		AIM26	AIM26-TRg-11	GGGAGCTGCGATTGGCAGTGGACGATTCCGAGTTAGGCGTTTTAGAGCTAGAAATAGCAAG	165.747	169.15	198.919	162.967	171.376	130.949	120.672	122.102	136.717	123.246	157.217	181.818	1	0.198206	-0.284706	1	1	Respiratory	-56.6	12944.6	9.44	nan	118	0.07	0.41	0.02	35.57	96.75	0.6	1.12	0	6	1.895	1.0184	1.4567
YKL037W	TAGTATCGGCTGGAAGCTGT	-252	0.17	0		AIM26	AIM26-TRg-13	GGGAGCTGCGATTGGCAGTAGTATCGGCTGGAAGCTGTGTTTTAGAGCTAGAAATAGCAAG	176.933	196.943	169.018	135.463	201.956	153.263	182.022	179.038	189.904	145.188	150.116	185.386	1	0.14588	0.196848	1	1	Respiratory	-58.1	12944.6	9.44	nan	118	0.07	0.41	0.02	35.57	96.75	0.6	1.12	0	6	1.895	1.0184	1.4567
YKL037W	TGGTGCTCCACCATCTTCCA	-8	0.68	0		AIM26	AIM26-TRg-4	GGGAGCTGCGATTGGCAGTGGTGCTCCACCATCTTCCAGTTTTAGAGCTAGAAATAGCAAG	95.5767	101.751	94.2642	143.103	167.007	130.949	194.898	140.177	226.584	171.832	164.318	150.888	1	-0.597023	0.205662	1	1	Respiratory	-58.2	12944.6	9.44	nan	118	0.07	0.41	0.02	35.57	96.75	0.6	1.12	0	6	1.895	1.0184	1.4567
YKL037W	GTGCGCACGGCCTTTTACTC	-28	0.58	0		AIM26	AIM26-TRg-5	GGGAGCTGCGATTGGCAGGTGCGCACGGCCTTTTACTCGTTTTAGAGCTAGAAATAGCAAG	92.5259	137.187	170.442	91.1514	189.943	85.0074	123.701	106.738	165.145	127.948	118.163	128.286	1	0.128316	0.0794147	1	1	Respiratory	-58.1	12944.6	9.44	nan	118	0.07	0.41	0.02	35.57	96.75	0.6	1.12	0	6	1.895	1.0184	1.4567
YPL158C	TAATTCGGTTGACAACTTAA	-29	0.14	0		AIM44	AIM44-TRg-1	GGGAGCTGCGATTGGCAGTAATTCGGTTGACAACTTAAGTTTTAGAGCTAGAAATAGCAAG	110.831	155.948	114.91	123.239	164.823	204.455	156.27	147.407	126.63	163.995	129.997	149.699	1	-0.367776	-0.0441904	1	1	Respiratory	-52.1	84843	6.63	0.463676	758	0.14	0.45	0.03	55.66	65.33	-0.84	3.08	3	266	96.0748	96.9327	96.5037
YPL158C	CAGATTGCTGGGCTTTCAGC	-101	0.29	0		AIM44	AIM44-TRg-3	GGGAGCTGCGATTGGCAGCAGATTGCTGGGCTTTCAGCGTTTTAGAGCTAGAAATAGCAAG	194.221	156.643	119.894	150.743	118.953	103.384	122.186	123.005	102.788	134.217	172.602	134.234	1	0.335502	-0.341949	1	1	Respiratory	-59.2	84843	6.63	0.463676	758	0.14	0.45	0.03	55.66	65.33	-0.84	3.08	3	266	96.0748	96.9327	96.5037
YPL158C	ACTGGGATAACCAGATTGCT	-112	0.36	0		AIM44	AIM44-TRg-4	GGGAGCTGCGATTGGCAGACTGGGATAACCAGATTGCTGTTTTAGAGCTAGAAATAGCAAG	294.9	286.576	303.575	242.422	215.062	230.708	273.669	206.15	244.007	265.867	166.685	196.093	1	0.362949	0.2034	1	1	Respiratory	-58.1	84843	6.63	0.463676	758	0.14	0.45	0.03	55.66	65.33	-0.84	3.08	3	266	96.0748	96.9327	96.5037
YPL158C	ATCCTTAAACATGTTCAACT	-129	0.42	0		AIM44	AIM44-TRg-6	GGGAGCTGCGATTGGCAGATCCTTAAACATGTTCAACTGTTTTAGAGCTAGAAATAGCAAG	146.424	155.948	152.643	138.519	153.902	136.199	147.181	109.449	120.211	142.054	153.666	173.491	1	0.0862168	-0.316278	1	1	Respiratory	-56.9	84843	6.63	0.463676	758	0.14	0.45	0.03	55.66	65.33	-0.84	3.08	3	266	96.0748	96.9327	96.5037
YPL158C	TATCCTTAAACATGTTCAAC	-130	0.45	0		AIM44	AIM44-TRg-7	GGGAGCTGCGATTGGCAGTATCCTTAAACATGTTCAACGTTTTAGAGCTAGAAATAGCAAG	342.697	335.215	381.176	221.03	314.448	346.218	295.634	322.733	304.53	273.704	289.765	267.468	1	0.264468	0.151432	1	1	Respiratory	-56.3	84843	6.63	0.463676	758	0.14	0.45	0.03	55.66	65.33	-0.84	3.08	3	266	96.0748	96.9327	96.5037
YOR335C	TTTACTCATCATCCATCGAG	-102	0.67	0		ALA1	ALA1-NRg-1	GGGAGCTGCGATTGGCAGTTTACTCATCATCCATCGAGGTTTTAGAGCTAGAAATAGCAAG	1	1	2.42388	111.015	216.154	167.702	71.4396	67.8771	70.6927	181.235	96.8604	150.888	1	-6.8056	-1.03047	1	1	Essential	-52	107253	5.18	1.88675	958	0.38	0.68	0.43	30.17	76.41	-0.48	1079	3	41	67.6063	69.0815	68.3439
YOR335C	ATCATGATTAAATAAAATAT	-163	0.79	0		ALA1	ALA1-NRg-3	GGGAGCTGCGATTGGCAGATCATGATTAAATAAAATATGTTTTAGAGCTAGAAATAGCAAG	13.2034	1.69483	5.98358	51.4236	47.9626	65.3181	46.4449	74.2033	71.6097	71.5268	74.3746	94.9776	1	-2.97956	-0.325266	1	1	Essential	-49.2	107253	5.18	1.88675	958	0.38	0.68	0.43	30.17	76.41	-0.48	1079	3	41	67.6063	69.0815	68.3439
YOR335C	TTTAATCATGATCAACGGAT	-156	0.74	0		ALA1	ALA1-TRg-4	GGGAGCTGCGATTGGCAGTTTAATCATGATCAACGGATGTTTTAGAGCTAGAAATAGCAAG	1	1	1	124.767	201.956	102.071	7.05932	1.90374	7.41906	112.276	166.685	138.992	1	-7.15918	-4.67314	1	1	Essential	-54.7	107253	5.18	1.88675	958	0.38	0.68	0.43	30.17	76.41	-0.48	1079	3	41	67.6063	69.0815	68.3439
YBR070C	ACCGCCGATTACAGTTATTG	-32	0.55	0		ALG14	ALG14-NRg-1	GGGAGCTGCGATTGGCAGACCGCCGATTACAGTTATTGGTTTTAGAGCTAGAAATAGCAAG	11.1695	3.0845	7.40746	199.639	157.178	138.825	79.7712	76.0108	60.6056	167.13	105.145	163.974	1	-4.51609	-1.01153	1	1	Essential	-56.5	27049.5	10.17	0.393923	237	0.1	0.44	0.03	20.72	109.55	0.31	8.54	5	7	66.4188	52.6896	59.5542
YBR070C	TTGTACATGAAATATTAGGA	-59	0.67	0		ALG14	ALG14-NRg-4	GGGAGCTGCGATTGGCAGTTGTACATGAAATATTAGGAGTTTTAGAGCTAGAAATAGCAAG	2.01695	2.38967	5.98358	97.2633	49.0548	142.762	24.4799	13.6524	23.0082	69.9595	98.0438	129.476	1	-4.79818	-2.28259	1	1	Essential	-52.8	27049.5	10.17	0.393923	237	0.1	0.44	0.03	20.72	109.55	0.31	8.54	5	7	66.4188	52.6896	59.5542
YBR070C	TACGACTAACTTTCGCGTAG	-143	0.77	0		ALG14	ALG14-NRg-7	GGGAGCTGCGATTGGCAGTACGACTAACTTTCGCGTAGGTTTTAGAGCTAGAAATAGCAAG	141.34	121.901	112.775	126.295	142.98	117.823	138.85	199.824	128.464	137.352	161.951	93.788	1	-0.0419072	0.248986	1	1	Essential	-53.6	27049.5	10.17	0.393923	237	0.1	0.44	0.03	20.72	109.55	0.31	8.54	5	7	66.4188	52.6896	59.5542
YBR070C	CGGCGGTTTATTATTGTATC	-20	0.36	0		ALG14	ALG14-TRg-1	GGGAGCTGCGATTGGCAGCGGCGGTTTATTATTGTATCGTTTTAGAGCTAGAAATAGCAAG	238.995	363.959	388.959	232.675	288.124	203.695	250.175	299.362	249.942	367.05	180.551	254.491	2	0.45324	-0.00470608	1	1	Essential	-54.6	27049.5	10.17	0.393923	237	0.1	0.44	0.03	20.72	109.55	0.31	8.54	5	7	66.4188	52.6896	59.5542
YBR070C	GGGCCCGCAATAACTGTAAT	-40	0.65	0		ALG14	ALG14-TRg-3	GGGAGCTGCGATTGGCAGGGGCCCGCAATAACTGTAATGTTTTAGAGCTAGAAATAGCAAG	19.3052	17.676	20.9343	103.375	88.3724	138.825	88.8601	76.9145	60.6056	126.381	114.612	86.6505	1	-2.51294	-0.53338	1	1	Essential	-52.5	27049.5	10.17	0.393923	237	0.1	0.44	0.03	20.72	109.55	0.31	8.54	5	7	66.4188	52.6896	59.5542
YGL065C	CTATTTCGTGACTTCTTAAA	-14	0.5	0		ALG2	ALG2-NRg-1	GGGAGCTGCGATTGGCAGCTATTTCGTGACTTCTTAAAGTTTTAGAGCTAGAAATAGCAAG	5.06782	15.5915	18.0866	196.583	200.864	180.828	140.364	113.064	161.477	129.515	160.767	142.561	1	-3.89964	-0.0610654	1	1	Essential	-53.1	58040.4	6.2	0.588375	503	0.17	0.49	0.09	27.63	93.01	-0.01	37.4	1	1	45.1981	37.9919	41.595
YGL065C	GTTCGCGCGTTCATCTAGCC	-84	0.85	0		ALG2	ALG2-NRg-2	GGGAGCTGCGATTGGCAGGTTCGCGCGTTCATCTAGCCGTTTTAGAGCTAGAAATAGCAAG	176.933	233.074	179.697	161.439	181.205	212.331	196.413	186.268	164.228	163.995	198.638	153.268	1	0.0875683	0.084205	1	1	Essential	-59.9	58040.4	6.2	0.588375	503	0.17	0.49	0.09	27.63	93.01	-0.01	37.4	1	1	45.1981	37.9919	41.595
YGL065C	TATTATAACATATATACGAA	-179	0.16	0		ALG2	ALG2-TRg-2	GGGAGCTGCGATTGGCAGTATTATAACATATATACGAAGTTTTAGAGCTAGAAATAGCAAG	65.0681	35.0468	57.2433	118.655	63.2528	83.6947	109.31	65.1658	78.0287	95.0357	112.245	91.4089	1	-0.755217	-0.242337	1	1	Essential	-48.7	58040.4	6.2	0.588375	503	0.17	0.49	0.09	27.63	93.01	-0.01	37.4	1	1	45.1981	37.9919	41.595
YBR243C	CGAGATTGAGGCAATATAAA	-89	0.84	0		ALG7	ALG7-NRg-1	GGGAGCTGCGATTGGCAGCGAGATTGAGGCAATATAAAGTTTTAGAGCTAGAAATAGCAAG	184.052	180.267	142.676	104.903	92.741	137.512	84.3156	66.9733	67.9416	102.872	95.6769	78.3234	1	0.597138	-0.336771	1	1	Essential	-54.4	50374.4	8.51	0.604865	448	0.13	0.46	0.07	32.97	114.65	0.59	0.137	8	6	53.4483	46.3385	49.8934
YBR243C	TGAGGCAATATAAAAGGAAA	-95	0.71	0		ALG7	ALG7-NRg-3	GGGAGCTGCGATTGGCAGTGAGGCAATATAAAAGGAAAGTTTTAGAGCTAGAAATAGCAAG	124.051	123.985	92.8403	191.999	197.588	200.517	109.31	125.717	116.543	247.06	228.225	198.472	1	-0.791717	-0.938415	1	1	Essential	-51.4	50374.4	8.51	0.604865	448	0.13	0.46	0.07	32.97	114.65	0.59	0.137	8	6	53.4483	46.3385	49.8934
YBR243C	AAAAGGAAAGGGCCATATAC	-106	0.74	0		ALG7	ALG7-NRg-4	GGGAGCTGCGATTGGCAGAAAAGGAAAGGGCCATATACGTTTTAGAGCTAGAAATAGCAAG	208.459	166.37	179.697	132.407	163.731	171.64	129.003	169.096	104.622	137.352	146.566	168.732	1	0.245431	-0.168612	1	1	Essential	-50.8	50374.4	8.51	0.604865	448	0.13	0.46	0.07	32.97	114.65	0.59	0.137	8	6	53.4483	46.3385	49.8934
YBR243C	GTTTAATACAATAATAGTAC	-145	0.26	0		ALG7	ALG7-TRg-2	GGGAGCTGCGATTGGCAGGTTTAATACAATAATAGTACGTTTTAGAGCTAGAAATAGCAAG	137.272	126.765	146.236	123.239	81.8194	112.572	144.151	136.562	89.0328	190.639	119.346	122.338	1	0.369232	-0.225575	1	1	Essential	-51.1	50374.4	8.51	0.604865	448	0.13	0.46	0.07	32.97	114.65	0.59	0.137	8	6	53.4483	46.3385	49.8934
YOL130W	AGAAAAAGAAAAGTGTTCAT	-19	0.37	0		ALR1	ALR1-NRg-1	GGGAGCTGCGATTGGCAGAGAAAAAGAAAAGTGTTCATGTTTTAGAGCTAGAAATAGCAAG	2.01695	1	1	103.375	113.492	132.261	50.9894	34.4385	46.8504	149.89	189.17	111.632	1	-6.44151	-1.76857	1	1	Essential	-54.3	95860.4	6.68	nan	859	0.14	0.48	0.09	49.73	66.27	-0.57	8.38	5	16	46.3671	51.2283	48.7977
YOL130W	ATTATGCATAATTAGTTCGA	-57	0.87	0		ALR1	ALR1-NRg-3	GGGAGCTGCGATTGGCAGATTATGCATAATTAGTTCGAGTTTTAGAGCTAGAAATAGCAAG	6.08477	1	1	98.7913	92.741	123.073	63.8654	50.7059	55.1035	148.323	111.062	130.665	1	-5.28219	-1.20089	1	1	Essential	-52.9	95860.4	6.68	nan	859	0.14	0.48	0.09	49.73	66.27	-0.57	8.38	5	16	46.3671	51.2283	48.7977
YOL130W	TTTTGTATCTCAAAGCGGAC	-117	0.92	0		ALR1	ALR1-NRg-4	GGGAGCTGCGATTGGCAGTTTTGTATCTCAAAGCGGACGTTTTAGAGCTAGAAATAGCAAG	2.01695	1	3.84776	141.575	112.4	137.512	24.4799	17.2674	40.4314	99.7375	116.979	77.1338	1	-5.83362	-1.83825	1	1	Essential	-53.1	95860.4	6.68	nan	859	0.14	0.48	0.09	49.73	66.27	-0.57	8.38	5	16	46.3671	51.2283	48.7977
YOL130W	AATAAAAAAGAAAAAAGGAG	-181	0.4	0		ALR1	ALR1-NRg-9	GGGAGCTGCGATTGGCAGAATAAAAAAGAAAAAAGGAGGTTTTAGAGCTAGAAATAGCAAG	1	1	1	77.3995	61.0685	132.261	1	1	2.83402	112.276	67.2738	91.4089	1	-6.49575	-5.8087	1	1	Essential	-47.8	95860.4	6.68	nan	859	0.14	0.48	0.09	49.73	66.27	-0.57	8.38	5	16	46.3671	51.2283	48.7977
YOL130W	TCTGAAATTAAAATTTTCTC	-92	0.53	0		ALR1	ALR1-TRg-2	GGGAGCTGCGATTGGCAGTCTGAAATTAAAATTTTCTCGTTTTAGAGCTAGAAATAGCAAG	51.8477	38.521	25.9179	123.239	49.0548	64.0055	106.281	76.0108	51.4355	115.41	61.3565	75.9442	1	-1.02293	-0.112663	1	1	Essential	-51.2	95860.4	6.68	nan	859	0.14	0.48	0.09	49.73	66.27	-0.57	8.38	5	16	46.3671	51.2283	48.7977
YBR211C	TTCATTAGCTATTATGGCAA	-87	0.31	0		AME1	AME1-TRg-1	GGGAGCTGCGATTGGCAGTTCATTAGCTATTATGGCAAGTTTTAGAGCTAGAAATAGCAAG	209.476	123.291	156.203	138.519	97.1096	129.636	122.944	111.257	139.468	115.41	122.896	112.821	1	0.420801	0.0897632	1	1	Essential	-55.3	37444.1	4.51	0.39635	324	0.13	0.41	-0.03	41.01	87.31	-0.74	17.4	30	64	53.3839	55.0353	54.2096
YNL172W	TAACGCTAGAAACTAAAGAA	19	0.2	0		APC1	APC1-NRg-1	GGGAGCTGCGATTGGCAGTAACGCTAGAAACTAAAGAAGTTTTAGAGCTAGAAATAGCAAG	38.6273	36.4365	59.3791	83.5114	81.8194	132.261	69.9248	113.064	110.124	107.574	96.8604	136.613	1	-1.14634	-0.218515	1	1	Essential	-52.7	196133	5.8	0.690966	1748	0.12	0.43	0.01	42.56	92.32	-0.19	4.09	25	4	9.3076	10.9994	10.1535
YNL172W	ATGAAAGCCCTATTTTGTGT	-161	0.43	0		APC1	APC1-NRg-2	GGGAGCTGCGATTGGCAGATGAAAGCCCTATTTTGTGTGTTTTAGAGCTAGAAATAGCAAG	150.492	123.985	114.91	159.911	82.9116	154.576	128.246	76.9145	160.56	140.486	103.961	97.3568	1	-0.0293769	0.0975684	1	1	Essential	-53.9	196133	5.8	0.690966	1748	0.12	0.43	0.01	42.56	92.32	-0.19	4.09	25	4	9.3076	10.9994	10.1535
YNL172W	TGAAAGCCCTATTTTGTGTA	-162	0.43	0		APC1	APC1-NRg-3	GGGAGCTGCGATTGGCAGTGAAAGCCCTATTTTGTGTAGTTTTAGAGCTAGAAATAGCAAG	160.662	152.474	119.894	135.463	108.031	107.322	91.8898	142.888	102.788	163.995	105.145	111.632	1	0.303751	-0.173758	1	1	Essential	-53.7	196133	5.8	0.690966	1748	0.12	0.43	0.01	42.56	92.32	-0.19	4.09	25	4	9.3076	10.9994	10.1535
YNL172W	AAATACATACTATCAAAGTA	-236	0.67	0		APC1	APC1-NRg-4	GGGAGCTGCGATTGGCAGAAATACATACTATCAAAGTAGTTTTAGAGCTAGAAATAGCAAG	212.526	113.563	140.54	201.167	92.741	130.949	107.796	118.487	77.1117	118.545	112.245	104.494	1	0.135303	-0.144193	1	1	Essential	-49.4	196133	5.8	0.690966	1748	0.12	0.43	0.01	42.56	92.32	-0.19	4.09	25	4	9.3076	10.9994	10.1535
YNL172W	GGTGCTTGCTGACAAATTCA	-76	0.02	0		APC1	APC1-TRg-1	GGGAGCTGCGATTGGCAGGGTGCTTGCTGACAAATTCAGTTTTAGAGCTAGAAATAGCAAG	135.238	237.243	205.327	156.855	181.205	211.018	127.488	160.059	135.8	160.861	165.501	166.353	1	0.0735774	-0.21891	1	1	Essential	-55.8	196133	5.8	0.690966	1748	0.12	0.43	0.01	42.56	92.32	-0.19	4.09	25	4	9.3076	10.9994	10.1535
YDR118W	CGCGTGTTCAACAGAACCCT	7	0.17	0		APC4	APC4-NRg-1	GGGAGCTGCGATTGGCAGCGCGTGTTCAACAGAACCCTGTTTTAGAGCTAGAAATAGCAAG	1	1	3.13582	117.127	164.823	145.388	66.1377	51.6097	56.9375	116.977	105.145	136.613	1	-6.37864	-1.03816	1	1	Essential	-58.3	75243.4	5.58	0.219748	652	0.11	0.39	-0.09	35.3	94.11	-0.25	14.3	21	0	8.7918	8.4944	8.6431
YDR118W	TTATCAGAAGACGTGACCTA	-13	0.24	0		APC4	APC4-TRg-1	GGGAGCTGCGATTGGCAGTTATCAGAAGACGTGACCTAGTTTTAGAGCTAGAAATAGCAAG	102.695	117.037	134.133	193.527	125.506	150.638	153.24	122.102	133.966	187.504	113.429	168.732	1	-0.408448	-0.198444	1	1	Essential	-60.6	75243.4	5.58	0.219748	652	0.11	0.39	-0.09	35.3	94.11	-0.25	14.3	21	0	8.7918	8.4944	8.6431
YDR118W	TTTATCAGAAGACGTGACCT	-14	0.27	0		APC4	APC4-TRg-2	GGGAGCTGCGATTGGCAGTTTATCAGAAGACGTGACCTGTTTTAGAGCTAGAAATAGCAAG	154.56	162.201	171.154	104.903	138.611	130.949	95.6769	117.583	148.638	129.515	126.447	136.613	1	0.381805	-0.117386	1	1	Essential	-59.6	75243.4	5.58	0.219748	652	0.11	0.39	-0.09	35.3	94.11	-0.25	14.3	21	0	8.7918	8.4944	8.6431
YOR249C	TATTGTTAATATATAAGCGT	-113	0.52	0		APC5	APC5-NRg-2	GGGAGCTGCGATTGGCAGTATTGTTAATATATAAGCGTGTTTTAGAGCTAGAAATAGCAAG	108.797	89.9387	72.906	130.879	61.0685	121.761	119.914	86.8557	100.954	113.843	94.4934	74.7546	1	-0.207718	0.120371	1	1	Essential	-52.2	79253.5	4.84	0.262226	685	0.12	0.43	-0.01	41.3	95.95	-0.16	4.58	16	125	11.9276	15.1096	13.5186
YOR249C	AAACTGCTGCAGTTTCATCG	-54	0.94	0		APC5	APC5-TRg-3	GGGAGCTGCGATTGGCAGAAACTGCTGCAGTTTCATCGGTTTTAGAGCTAGAAATAGCAAG	130.875	177.806	217.638	1047.2	1061.55	940.319	655.086	674.661	777.113	1073.58	1247.82	1060.65	2	-2.53435	-0.682807	1	1	Essential	-57.9	79253.5	4.84	0.262226	685	0.12	0.43	-0.01	41.3	95.95	-0.16	4.58	16	125	11.9276	15.1096	13.5186
YOR249C	GTACTGTCGAAGTATTGTTT	-161	0.18	0		APC5	APC5-TRg-4	GGGAGCTGCGATTGGCAGGTACTGTCGAAGTATTGTTTGTTTTAGAGCTAGAAATAGCAAG	246.086	211.534	260.858	195.055	176.837	220.207	175.963	170.904	219.248	211.013	158.4	146.13	1	0.279109	0.135001	1	1	Essential	-55.3	79253.5	4.84	0.262226	685	0.12	0.43	-0.01	41.3	95.95	-0.16	4.58	16	125	11.9276	15.1096	13.5186
YOR249C	TGTACTGTCGAAGTATTGTT	-162	0.18	0		APC5	APC5-TRg-5	GGGAGCTGCGATTGGCAGTGTACTGTCGAAGTATTGTTGTTTTAGAGCTAGAAATAGCAAG	261.34	230.99	282.928	259.23	168.1	209.706	222.165	192.594	233.003	261.165	210.473	261.52	1	0.283303	-0.178661	1	1	Essential	-57.9	79253.5	4.84	0.262226	685	0.12	0.43	-0.01	41.3	95.95	-0.16	4.58	16	125	11.9276	15.1096	13.5186
YBL019W	CGGTGAAATAGCTTCTCTCT	11	0.66	0		APN2	APN2-NRg-2	GGGAGCTGCGATTGGCAGCGGTGAAATAGCTTCTCTCTGTTTTAGAGCTAGAAATAGCAAG	145.407	132.323	148.372	153.799	90.5567	137.512	138.092	130.235	105.539	91.9012	132.364	178.249	1	0.158129	-0.106517	1	1	Respiratory	-57.2	59463	9.57	nan	520	0.12	0.43	-0.01	35.33	78.55	-0.49	5.61	2	22	33.8343	38.3071	36.0707
YBL019W	CTTGGTTGCCTATCTTTTAT	-7	0.67	0		APN2	APN2-NRg-3	GGGAGCTGCGATTGGCAGCTTGGTTGCCTATCTTTTATGTTTTAGAGCTAGAAATAGCAAG	118.967	111.478	149.084	94.2073	128.782	99.4461	114.612	106.738	89.9499	91.9012	150.116	116.39	1	0.235199	-0.203295	1	1	Respiratory	-54.7	59463	9.57	nan	520	0.12	0.43	-0.01	35.33	78.55	-0.49	5.61	2	22	33.8343	38.3071	36.0707
YBL019W	TGTTTATACATCTTTAGAAT	-182	0.09	0		APN2	APN2-NRg-6	GGGAGCTGCGATTGGCAGTGTTTATACATCTTTAGAATGTTTTAGAGCTAGAAATAGCAAG	187.103	169.844	161.899	144.631	124.413	99.4461	157.785	135.658	135.8	209.446	157.217	177.059	1	0.493678	-0.341074	1	1	Respiratory	-53	59463	9.57	nan	520	0.12	0.43	-0.01	35.33	78.55	-0.49	5.61	2	22	33.8343	38.3071	36.0707
YBL019W	CTTGTTAATAAAAGATTGTA	-215	0.19	0		APN2	APN2-NRg-7	GGGAGCTGCGATTGGCAGCTTGTTAATAAAAGATTGTAGTTTTAGAGCTAGAAATAGCAAG	56.9325	48.9435	51.5478	121.711	147.349	111.26	146.424	116.679	141.302	167.13	112.245	98.5464	1	-1.27256	0.0977152	1	1	Respiratory	-52.2	59463	9.57	nan	520	0.12	0.43	-0.01	35.33	78.55	-0.49	5.61	2	22	33.8343	38.3071	36.0707
YBL019W	TAATAAAAGATTGTATGGTT	-220	0.2	0		APN2	APN2-NRg-8	GGGAGCTGCGATTGGCAGTAATAAAAGATTGTATGGTTGTTTTAGAGCTAGAAATAGCAAG	176.933	114.953	125.59	126.295	124.413	128.324	164.602	115.775	142.219	145.188	99.2273	124.717	1	0.13937	0.195141	1	1	Respiratory	-51.3	59463	9.57	nan	520	0.12	0.43	-0.01	35.33	78.55	-0.49	5.61	2	22	33.8343	38.3071	36.0707
YBL019W	AAAATTACCCAATAAAAGAT	-19	0.65	0		APN2	APN2-TRg-2	GGGAGCTGCGATTGGCAGAAAATTACCCAATAAAAGATGTTTTAGAGCTAGAAATAGCAAG	1	1	2.42388	81.9834	69.8057	87.6326	72.9544	56.1284	43.1824	137.352	86.2092	77.1338	1	-5.7581	-0.803668	1	1	Respiratory	-50.6	59463	9.57	nan	520	0.12	0.43	-0.01	35.33	78.55	-0.49	5.61	2	22	33.8343	38.3071	36.0707
YBL019W	ATCTTTTATTAACAAGAGGG	-212	0.21	0		APN2	APN2-TRg-4	GGGAGCTGCGATTGGCAGATCTTTTATTAACAAGAGGGGTTTTAGAGCTAGAAATAGCAAG	2.01695	3.0845	4.5597	100.319	68.7136	113.885	91.1324	47.0909	81.6968	98.1702	99.2273	79.5129	1	-4.87204	-0.33244	1	1	Respiratory	-51.7	59463	9.57	nan	520	0.12	0.43	-0.01	35.33	78.55	-0.49	5.61	2	22	33.8343	38.3071	36.0707
YBL019W	ACAATCTTTTATTAACAAGA	-215	0.19	0		APN2	APN2-TRg-5	GGGAGCTGCGATTGGCAGACAATCTTTTATTAACAAGAGTTTTAGAGCTAGAAATAGCAAG	183.035	135.798	124.878	195.055	76.3587	115.198	157.785	107.642	119.294	182.802	131.181	99.736	1	0.198735	-0.10484	1	1	Respiratory	-50.4	59463	9.57	nan	520	0.12	0.43	-0.01	35.33	78.55	-0.49	5.61	2	22	33.8343	38.3071	36.0707
YER036C	AAGAAGAAGAAAAACTACAC	-49	0.11	0		ARB1	ARB1-NRg-2	GGGAGCTGCGATTGGCAGAAGAAGAAGAAAAACTACACGTTTTAGAGCTAGAAATAGCAAG	1	1	1	80.4554	73.0822	77.1317	3.27224	1	6.50205	96.603	90.943	74.7546	1	-6.26472	-4.60556	1	1	Essential	-47.8	68370.8	6.47	1.57223	610	0.37	0.69	0.46	41.45	88.72	-0.37	503	50	0	179.26	159.826	169.543
YER036C	AAAAGCCATTAATTGAGATG	-146	0.2	0		ARB1	ARB1-NRg-4	GGGAGCTGCGATTGGCAGAAAAGCCATTAATTGAGATGGTTTTAGAGCTAGAAATAGCAAG	23.373	3.77933	16.6627	152.271	152.809	192.642	24.4799	34.4385	42.2654	165.562	109.878	155.647	1	-3.50584	-2.091	1	1	Essential	-56.2	68370.8	6.47	1.57223	610	0.37	0.69	0.46	41.45	88.72	-0.37	503	50	0	179.26	159.826	169.543
YER036C	TTGACGTAGTTCAGGTAACT	-125	0.2	0		ARB1	ARB1-TRg-1	GGGAGCTGCGATTGGCAGTTGACGTAGTTCAGGTAACTGTTTTAGAGCTAGAAATAGCAAG	21.3391	35.0468	29.4776	120.183	141.888	108.634	80.5286	155.54	92.7009	126.381	144.199	143.751	1	-2.11016	-0.333705	1	1	Essential	-55.3	68370.8	6.47	1.57223	610	0.37	0.69	0.46	41.45	88.72	-0.37	503	50	0	179.26	159.826	169.543
YER036C	GCTTTTCCTTGACGTAGTTC	-133	0.22	0		ARB1	ARB1-TRg-2	GGGAGCTGCGATTGGCAGGCTTTTCCTTGACGTAGTTCGTTTTAGAGCTAGAAATAGCAAG	171.848	167.065	119.894	158.383	145.164	128.324	172.176	157.348	181.651	174.966	140.648	156.836	1	0.0872888	0.113651	1	1	Essential	-55.8	68370.8	6.47	1.57223	610	0.37	0.69	0.46	41.45	88.72	-0.37	503	50	0	179.26	159.826	169.543
YER036C	GTTCACCTCATCTCAATTAA	-155	0.15	0		ARB1	ARB1-TRg-3	GGGAGCTGCGATTGGCAGGTTCACCTCATCTCAATTAAGTTTTAGAGCTAGAAATAGCAAG	40.6612	39.9107	44.4284	103.375	114.584	140.137	77.4989	131.139	113.792	134.217	98.0438	122.338	1	-1.51842	-0.137203	1	1	Essential	-50.4	68370.8	6.47	1.57223	610	0.37	0.69	0.46	41.45	88.72	-0.37	503	50	0	179.26	159.826	169.543
YIL062C	ATAGGGGCAAAGTCTGAGAA	-68	0.87	0		ARC15	ARC15-NRg-5	GGGAGCTGCGATTGGCAGATAGGGGCAAAGTCTGAGAAGTTTTAGAGCTAGAAATAGCAAG	1	1	1	144.631	96.0174	190.017	83.5582	121.198	141.302	99.7375	116.979	161.595	1	-7.16546	-0.128558	1	1	Essential	-56	17131.6	4.92	0.79854	154	0.13	0.48	0.12	42.3	89.88	-0.32	129	10	89	473.439	500.969	487.204
YIL062C	TAGGGGCAAAGTCTGAGAAA	-69	0.84	0		ARC15	ARC15-NRg-6	GGGAGCTGCGATTGGCAGTAGGGGCAAAGTCTGAGAAAGTTTTAGAGCTAGAAATAGCAAG	1	1	1	121.711	114.584	121.761	1	1	1	104.439	95.6769	121.149	1	-6.89908	-6.74266	1	1	Essential	-52.6	17131.6	4.92	0.79854	154	0.13	0.48	0.12	42.3	89.88	-0.32	129	10	89	473.439	500.969	487.204
YIL062C	TATCCAAATTAACTGATGTG	-99	0.66	0		ARC15	ARC15-NRg-7	GGGAGCTGCGATTGGCAGTATCCAAATTAACTGATGTGGTTTTAGAGCTAGAAATAGCAAG	154.56	199.027	151.219	195.055	127.69	124.386	163.844	170.904	129.381	104.439	171.418	141.372	1	0.175036	0.153686	1	1	Essential	-52.9	17131.6	4.92	0.79854	154	0.13	0.48	0.12	42.3	89.88	-0.32	129	10	89	473.439	500.969	487.204
YIL062C	ATCCAAATTAACTGATGTGC	-100	0.67	0		ARC15	ARC15-NRg-8	GGGAGCTGCGATTGGCAGATCCAAATTAACTGATGTGCGTTTTAGAGCTAGAAATAGCAAG	206.425	155.948	196.784	155.327	201.956	142.762	193.383	146.503	169.73	195.34	68.4573	171.111	1	0.161191	0.228696	1	1	Essential	-53	17131.6	4.92	0.79854	154	0.13	0.48	0.12	42.3	89.88	-0.32	129	10	89	473.439	500.969	487.204
YIL062C	TATTACTTATATTCAATAGT	-154	0.73	0		ARC15	ARC15-NRg-9	GGGAGCTGCGATTGGCAGTATTACTTATATTCAATAGTGTTTTAGAGCTAGAAATAGCAAG	228.798	152.474	99.9597	199.639	98.2017	120.448	159.3	90.4707	96.3689	182.802	118.163	96.1672	1	0.202232	-0.198267	1	1	Essential	-50.2	17131.6	4.92	0.79854	154	0.13	0.48	0.12	42.3	89.88	-0.32	129	10	89	473.439	500.969	487.204
YKL013C	TCCGAAAGCCTCTATTTGCT	-20	0.59	0		ARC19	ARC19-NRg-1	GGGAGCTGCGATTGGCAGTCCGAAAGCCTCTATTTGCTGTTTTAGAGCTAGAAATAGCAAG	140.323	121.206	155.491	130.879	122.229	148.013	128.246	146.503	165.145	129.515	109.878	111.632	1	0.0560785	0.325576	1	1	Essential	-57.8	19910	5.1	0.609076	171	0.14	0.51	0.13	64.81	90.64	-0.18	101	10	0	308.111	330.024	319.067
YKL013C	TAGAGGCTTTCGGAACAACT	-15	0.58	0		ARC19	ARC19-TRg-1	GGGAGCTGCGATTGGCAGTAGAGGCTTTCGGAACAACTGTTTTAGAGCTAGAAATAGCAAG	1	1	1	141.575	111.308	148.013	1	1	1	126.381	101.594	135.424	1	-7.06212	-6.92045	1	1	Essential	-55.2	19910	5.1	0.609076	171	0.14	0.51	0.13	64.81	90.64	-0.18	101	10	0	308.111	330.024	319.067
YNR035C	GCAATCTTCTTGCCTCAAAA	-15	0.31	0		ARC35	ARC35-TRg-1	GGGAGCTGCGATTGGCAGGCAATCTTCTTGCCTCAAAAGTTTTAGAGCTAGAAATAGCAAG	111.848	101.056	87.1448	111.015	97.1096	142.762	112.34	76.9145	71.6097	106.007	94.4934	158.026	1	-0.22581	-0.458778	1	1	Essential	-54.1	39563.6	6.8	0.965872	342	0.22	0.61	0.31	53.11	88.04	-0.29	204	8	93	403.891	443.865	423.878
YNR035C	AGGGGCTAACTAGCGTTCAA	-60	0.92	0		ARC35	ARC35-TRg-2	GGGAGCTGCGATTGGCAGAGGGGCTAACTAGCGTTCAAGTTTTAGAGCTAGAAATAGCAAG	1	1	1	120.183	80.7273	117.823	26.7521	19.9786	32.1783	91.9012	105.145	138.992	1	-6.73124	-2.09036	1	1	Essential	-57.3	39563.6	6.8	0.965872	342	0.22	0.61	0.31	53.11	88.04	-0.29	204	8	93	403.891	443.865	423.878
YNR035C	AAGAAATACTATAAGCATAG	-78	0.94	0		ARC35	ARC35-TRg-3	GGGAGCTGCGATTGGCAGAAGAAATACTATAAGCATAGGTTTTAGAGCTAGAAATAGCAAG	1	1	1	262.286	109.123	140.137	1	1	1	221.984	163.134	131.855	1	-7.41376	-7.42898	1	1	Essential	-49.7	39563.6	6.8	0.965872	342	0.22	0.61	0.31	53.11	88.04	-0.29	204	8	93	403.891	443.865	423.878
YNR035C	ACAAGAAATACTATAAGCAT	-80	0.94	0		ARC35	ARC35-TRg-5	GGGAGCTGCGATTGGCAGACAAGAAATACTATAAGCATGTTTTAGAGCTAGAAATAGCAAG	1	1	1	216.446	146.257	205.768	1	1	6.50205	192.206	174.969	135.424	1	-7.56598	-5.88545	1	1	Essential	-50.3	39563.6	6.8	0.965872	342	0.22	0.61	0.31	53.11	88.04	-0.29	204	8	93	403.891	443.865	423.878
YNR035C	TTTGGTATATTTGGTGTATT	-150	0.61	0		ARC35	ARC35-TRg-6	GGGAGCTGCGATTGGCAGTTTGGTATATTTGGTGTATTGTTTTAGAGCTAGAAATAGCAAG	189.137	108.699	174.002	138.519	108.031	123.073	122.944	106.738	152.306	168.697	139.465	118.769	1	0.352233	-0.160476	1	1	Essential	-54.3	39563.6	6.8	0.965872	342	0.22	0.61	0.31	53.11	88.04	-0.29	204	8	93	403.891	443.865	423.878
YNR035C	AATCAATGCTTTGGTATATT	-159	0.58	0		ARC35	ARC35-TRg-7	GGGAGCTGCGATTGGCAGAATCAATGCTTTGGTATATTGTTTTAGAGCTAGAAATAGCAAG	268.459	153.168	166.882	272.982	184.482	172.953	257.764	193.497	134.883	236.089	224.674	190.145	1	-0.0992397	-0.151198	1	1	Essential	-52.9	39563.6	6.8	0.965872	342	0.22	0.61	0.31	53.11	88.04	-0.29	204	8	93	403.891	443.865	423.878
YHR013C	TTTAGGTTTCCCTTTTCACT	-21	0.68	0		ARD1	ARD1-NRg-1	GGGAGCTGCGATTGGCAGTTTAGGTTTCCCTTTTCACTGTTTTAGAGCTAGAAATAGCAAG	222.696	207.365	219.566	161.439	114.584	136.199	180.507	197.112	170.647	170.264	197.455	150.888	1	0.65619	0.080235	1	1	Respiratory	-56.2	27586.4	4.52	0.815502	238	0.18	0.51	0.13	48.44	84.9	-0.55	200	23	238	159.495	153.515	156.505
YDR376W	ACTTTCTAAATGAATGAATG	9	0.09	0		ARH1	ARH1-NRg-2	GGGAGCTGCGATTGGCAGACTTTCTAAATGAATGAATGGTTTTAGAGCTAGAAATAGCAAG	142.357	125.375	141.252	133.935	113.492	144.075	121.429	155.54	111.958	165.562	120.53	125.907	1	0.0630249	-0.0831405	1	1	Essential	-50.6	56246.8	9.36	0.372961	493	0.15	0.48	0.09	38.31	79.87	-0.46	21.9	2	0	29.6437	24.7477	27.1957
YDR376W	AATGAATGAATGAGGCGTTG	1	0.15	0		ARH1	ARH1-NRg-3	GGGAGCTGCGATTGGCAGAATGAATGAATGAGGCGTTGGTTTTAGAGCTAGAAATAGCAAG	211.509	178.182	190.376	172.135	168.1	166.389	197.928	180.845	170.647	231.387	222.307	205.61	1	0.195307	-0.263036	1	1	Essential	-51.3	56246.8	9.36	0.372961	493	0.15	0.48	0.09	38.31	79.87	-0.46	21.9	2	0	29.6437	24.7477	27.1957
YPL051W	CGTTTACATTTGTCTGAAAA	-55	0.49	0		ARL3	ARL3-NRg-1	GGGAGCTGCGATTGGCAGCGTTTACATTTGTCTGAAAAGTTTTAGAGCTAGAAATAGCAAG	187.103	133.018	117.758	77.3995	111.308	104.697	99.4639	104.027	110.124	112.276	105.145	121.149	1	0.577646	-0.110455	1	1	Respiratory	-55.7	22780.5	6.29	0.493742	198	0.13	0.46	0.04	52.45	90.22	-0.34	21.7	6	153	51.7324	48.3665	50.0495
YPL051W	TAGAAAATAGGAGGTGGGGG	-121	0.64	0		ARL3	ARL3-NRg-8	GGGAGCTGCGATTGGCAGTAGAAAATAGGAGGTGGGGGGTTTTAGAGCTAGAAATAGCAAG	7.10172	1	12.391	216.446	87.2802	78.4443	61.5932	42.5722	56.0205	132.65	145.382	127.097	1	-4.22103	-1.33863	1	1	Respiratory	-51.3	22780.5	6.29	0.493742	198	0.13	0.46	0.04	52.45	90.22	-0.34	21.7	6	153	51.7324	48.3665	50.0495
YDL029W	TATTACTGTGATTTGTCTTC	-14	0.39	0		ARP2	ARP2-NRg-1	GGGAGCTGCGATTGGCAGTATTACTGTGATTTGTCTTCGTTTTAGAGCTAGAAATAGCAAG	34.5595	19.7605	17.3746	196.583	233.629	183.453	205.502	163.674	183.485	259.598	192.721	257.951	1	-3.09751	-0.361974	1	1	Essential	-55.8	44065.9	5.52	0.653284	391	0.21	0.56	0.24	40.4	84.17	-0.25	158	40	134	178.581	196.405	187.493
YDL029W	TCCGTTTTCTTCCATTATAT	-58	0.87	0		ARP2	ARP2-NRg-3	GGGAGCTGCGATTGGCAGTCCGTTTTCTTCCATTATATGTTTTAGAGCTAGAAATAGCAAG	1	1	1	103.375	62.1606	75.8191	4.78707	12.7487	6.50205	88.7667	72.0077	119.959	1	-6.33005	-3.54582	1	1	Essential	-55	44065.9	5.52	0.653284	391	0.21	0.56	0.24	40.4	84.17	-0.25	158	40	134	178.581	196.405	187.493
YJL081C	GTACACATCGTAGATATTAA	-158	0.23	0		ARP4	ARP4-NRg-3	GGGAGCTGCGATTGGCAGGTACACATCGTAGATATTAAGTTTTAGAGCTAGAAATAGCAAG	99.6445	39.2158	47.2761	140.047	126.598	182.141	110.825	109.449	89.0328	153.024	144.199	100.926	1	-1.26967	-0.364267	1	1	Essential	-51	54821.3	5.12	0.419965	489	0.13	0.46	0.05	45.85	77.5	-0.49	19.5	33	219	78.4035	82.2841	80.3438
YJL081C	TACAGAAAACCAAGGATTTT	-2	0.47	0		ARP4	ARP4-TRg-3	GGGAGCTGCGATTGGCAGTACAGAAAACCAAGGATTTTGTTTTAGAGCTAGAAATAGCAAG	1	1	1	141.575	77.4508	108.634	42.6578	46.1872	36.7633	137.352	98.0438	117.58	1	-6.77109	-1.49064	1	1	Essential	-58.2	54821.3	5.12	0.419965	489	0.13	0.46	0.05	45.85	77.5	-0.49	19.5	33	219	78.4035	82.2841	80.3438
YJL081C	ACAAGATGTACAGAAAACCA	-10	0.44	0		ARP4	ARP4-TRg-4	GGGAGCTGCGATTGGCAGACAAGATGTACAGAAAACCAGTTTTAGAGCTAGAAATAGCAAG	1	1	1	144.631	168.1	170.327	4.02966	1	5.58504	176.533	203.372	149.699	1	-7.33109	-5.64078	1	1	Essential	-49.9	54821.3	5.12	0.419965	489	0.13	0.46	0.05	45.85	77.5	-0.49	19.5	33	219	78.4035	82.2841	80.3438
YPR034W	CCGCTTTGTTTTCTTGTTTG	-31	0.64	0		ARP7	ARP7-NRg-1	GGGAGCTGCGATTGGCAGCCGCTTTGTTTTCTTGTTTGGTTTTAGAGCTAGAAATAGCAAG	205.408	217.788	234.516	153.799	188.851	196.58	157.027	150.118	134.883	127.948	177.336	174.68	1	0.286558	-0.118787	1	1	Essential	-56.7	53802.7	5.13	0.572009	477	0.11	0.48	0.07	32.74	79.51	-0.37	54.3	30	4	158.755	151.759	155.257
YPR034W	CGTGATGCGTACGTCTTTGA	-183	0.18	0		ARP7	ARP7-NRg-4	GGGAGCTGCGATTGGCAGCGTGATGCGTACGTCTTTGAGTTTTAGAGCTAGAAATAGCAAG	157.611	191.384	149.084	135.463	192.127	96.8209	139.607	179.038	143.136	126.381	147.749	140.182	1	0.230912	0.15649	1	1	Essential	-56	53802.7	5.13	0.572009	477	0.11	0.48	0.07	32.74	79.51	-0.37	54.3	30	4	158.755	151.759	155.257
YPR034W	CATCAAAGACGTACGCATCA	-186	0.18	0		ARP7	ARP7-TRg-5	GGGAGCTGCGATTGGCAGCATCAAAGACGTACGCATCAGTTTTAGAGCTAGAAATAGCAAG	131.17	139.272	134.845	94.2073	123.321	116.51	143.394	127.524	178.9	112.276	100.411	148.509	1	0.278927	0.316561	1	1	Essential	-54.7	53802.7	5.13	0.572009	477	0.11	0.48	0.07	32.74	79.51	-0.37	54.3	30	4	158.755	151.759	155.257
YMR033W	TCAAGACACTTAACTTCGCG	11	0.17	0		ARP9	ARP9-NRg-1	GGGAGCTGCGATTGGCAGTCAAGACACTTAACTTCGCGGTTTTAGAGCTAGAAATAGCAAG	98.6276	123.291	64.3627	173.663	241.274	145.388	160.057	174.519	167.896	176.533	152.483	160.405	1	-0.968831	0.0379648	1	1	Respiratory	-53.2	53056.5	4.78	nan	467	0.16	0.48	0.07	38.7	89.03	-0.36	31.9	13	63	40.4959	47.1107	43.8033
YMR033W	ATTTGCTTTTAGCCACTGCG	-71	0.83	0		ARP9	ARP9-NRg-2	GGGAGCTGCGATTGGCAGATTTGCTTTTAGCCACTGCGGTTTTAGAGCTAGAAATAGCAAG	89.475	57.9763	74.3299	124.767	115.676	141.45	158.542	131.139	139.468	165.562	160.767	103.305	1	-0.784032	-0.00162853	1	1	Respiratory	-55.2	53056.5	4.78	nan	467	0.16	0.48	0.07	38.7	89.03	-0.36	31.9	13	63	40.4959	47.1107	43.8033
YMR033W	AAATGAACATAAAAGTGGAA	-190	0.12	0		ARP9	ARP9-NRg-4	GGGAGCTGCGATTGGCAGAAATGAACATAAAAGTGGAAGTTTTAGAGCTAGAAATAGCAAG	85.4072	28.7933	28.7657	118.655	105.847	96.8209	88.1027	78.722	122.045	146.755	131.181	105.684	1	-1.16835	-0.409258	1	1	Respiratory	-50.3	53056.5	4.78	nan	467	0.16	0.48	0.07	38.7	89.03	-0.36	31.9	13	63	40.4959	47.1107	43.8033
YMR033W	CGTGATTATTGTGTCAAAAA	-235	0.04	0		ARP9	ARP9-NRg-6	GGGAGCTGCGATTGGCAGCGTGATTATTGTGTCAAAAAGTTTTAGAGCTAGAAATAGCAAG	144.391	140.661	114.199	124.767	94.9253	87.6326	125.216	130.235	149.555	106.007	118.163	153.268	1	0.377529	0.101712	1	1	Respiratory	-56.4	53056.5	4.78	nan	467	0.16	0.48	0.07	38.7	89.03	-0.36	31.9	13	63	40.4959	47.1107	43.8033
YMR033W	TACTACATATTTCCGCGCAG	-87	0.79	0		ARP9	ARP9-TRg-2	GGGAGCTGCGATTGGCAGTACTACATATTTCCGCGCAGGTTTTAGAGCTAGAAATAGCAAG	148.458	102.446	94.2642	114.071	94.9253	109.947	151.726	127.524	95.4519	120.112	120.53	117.58	1	0.113999	0.0648912	1	1	Respiratory	-56.3	53056.5	4.78	nan	467	0.16	0.48	0.07	38.7	89.03	-0.36	31.9	13	63	40.4959	47.1107	43.8033
YMR033W	TTTCCACTTTTATGTTCATT	-192	0.11	0		ARP9	ARP9-TRg-3	GGGAGCTGCGATTGGCAGTTTCCACTTTTATGTTCATTGTTTTAGAGCTAGAAATAGCAAG	160.662	166.37	186.816	173.663	133.151	133.574	141.879	170	151.389	120.112	102.778	105.684	1	0.222569	0.495633	1	1	Respiratory	-63	53056.5	4.78	nan	467	0.16	0.48	0.07	38.7	89.03	-0.36	31.9	13	63	40.4959	47.1107	43.8033
YMR033W	ATCACGATAATTGTTAGGTC	-222	0.06	0		ARP9	ARP9-TRg-4	GGGAGCTGCGATTGGCAGATCACGATAATTGTTAGGTCGTTTTAGAGCTAGAAATAGCAAG	216.594	214.314	188.24	162.967	237.998	170.327	157.785	166.385	191.738	178.101	204.555	212.747	1	0.116058	-0.206753	1	1	Respiratory	-51.6	53056.5	4.78	nan	467	0.16	0.48	0.07	38.7	89.03	-0.36	31.9	13	63	40.4959	47.1107	43.8033
YMR033W	CAATAATCACGATAATTGTT	-227	0.05	0		ARP9	ARP9-TRg-5	GGGAGCTGCGATTGGCAGCAATAATCACGATAATTGTTGTTTTAGAGCTAGAAATAGCAAG	222.696	290.051	248.043	204.223	158.27	155.889	218.378	169.096	197.24	209.446	230.591	193.714	1	0.553484	-0.116184	1	1	Respiratory	-52.3	53056.5	4.78	nan	467	0.16	0.48	0.07	38.7	89.03	-0.36	31.9	13	63	40.4959	47.1107	43.8033
YKL052C	TTTCCATACGTTGATCAACC	-17	0.42	0		ASK1	ASK1-NRg-1	GGGAGCTGCGATTGGCAGTTTCCATACGTTGATCAACCGTTTTAGAGCTAGAAATAGCAAG	1	5.169	1	72.8155	80.7273	92.883	32.8114	61.5508	47.7675	84.0649	133.548	87.8401	1	-5.10324	-1.10374	1	1	Essential	-59.5	32043.9	4.35	0.478538	292	0.09	0.39	-0.09	55.73	62.93	-0.9	39.4	12	13	139.076	134.645	136.861
YKL052C	CAAAATAGATATCTACAGTT	-57	0.68	0		ASK1	ASK1-TRg-7	GGGAGCTGCGATTGGCAGCAAAATAGATATCTACAGTTGTTTTAGAGCTAGAAATAGCAAG	1	1	1	175.191	154.994	166.389	7.05932	1	1	209.446	161.951	186.576	1	-7.3709	-5.94465	1	1	Essential	-53.9	32043.9	4.35	0.478538	292	0.09	0.39	-0.09	55.73	62.93	-0.9	39.4	12	13	139.076	134.645	136.861
YMR301C	ACGTGATGTAATCTGATGAA	-99	0.89	0		ATM1	ATM1-NRg-3	GGGAGCTGCGATTGGCAGACGTGATGTAATCTGATGAAGTTTTAGAGCTAGAAATAGCAAG	491.493	499.485	564.701	787.476	731.743	725.759	764.1	796.633	657.38	921.354	628.872	748.208	2	-0.529157	-0.0513187	1	1	Essential	-51	77546.2	10.18	0.571897	690	0.12	0.46	0.06	28.61	99.68	0	35.5	1	3	55.6082	53.4972	54.5527
YMR301C	ATCTGATGAAGGGCACGTAT	-109	0.9	0		ATM1	ATM1-NRg-4	GGGAGCTGCGATTGGCAGATCTGATGAAGGGCACGTATGTTTTAGAGCTAGAAATAGCAAG	93.5428	126.765	65.0746	158.383	152.809	157.201	191.111	175.423	133.049	157.726	183.253	137.803	1	-0.714825	0.0613554	1	1	Essential	-57.7	77546.2	10.18	0.571897	690	0.12	0.46	0.06	28.61	99.68	0	35.5	1	3	55.6082	53.4972	54.5527
YMR301C	TTTGCTGTGCAAATTGGGTA	-141	0.54	0		ATM1	ATM1-NRg-7	GGGAGCTGCGATTGGCAGTTTGCTGTGCAAATTGGGTAGTTTTAGAGCTAGAAATAGCAAG	167.78	116.342	85.009	172.135	81.8194	124.386	127.488	109.449	157.809	87.1994	120.53	73.565	1	-0.0355475	0.488846	1	1	Essential	-56.2	77546.2	10.18	0.571897	690	0.12	0.46	0.06	28.61	99.68	0	35.5	1	3	55.6082	53.4972	54.5527
YBL099W	CGGCCGCAACTGCATCACCC	-167	1	0		ATP1	ATP1-NRg-12	GGGAGCTGCGATTGGCAGCGGCCGCAACTGCATCACCCGTTTTAGAGCTAGAAATAGCAAG	116.933	107.309	152.643	187.415	139.704	111.26	141.879	138.369	182.568	156.159	199.821	184.197	1	-0.218049	-0.222994	1	1	Respiratory	-57.5	58614.7	9.5	1.9845	545	0.47	0.78	0.63	34.25	100.5	-0.08	724	14	9	1066.02	982.218	1024.12
YBL099W	AAAAGGCGTAAAAGGCGTGA	-95	0.56	0		ATP1	ATP1-NRg-3	GGGAGCTGCGATTGGCAGAAAAGGCGTAAAAGGCGTGAGTTTTAGAGCTAGAAATAGCAAG	6.08477	3.0845	7.40746	191.999	201.956	179.516	125.973	193.497	138.551	138.919	274.38	155.647	1	-5.11249	-0.312872	1	1	Respiratory	-54	58614.7	9.5	1.9845	545	0.47	0.78	0.63	34.25	100.5	-0.08	724	14	9	1066.02	982.218	1024.12
YBL099W	AAAGGCGTAAAAGGCGTGAA	-96	0.57	0		ATP1	ATP1-NRg-4	GGGAGCTGCGATTGGCAGAAAGGCGTAAAAGGCGTGAAGTTTTAGAGCTAGAAATAGCAAG	2.01695	1	1	111.015	171.376	196.58	107.038	151.925	149.555	138.919	141.832	141.372	1	-6.89769	-0.0472595	1	1	Respiratory	-53.6	58614.7	9.5	1.9845	545	0.47	0.78	0.63	34.25	100.5	-0.08	724	14	9	1066.02	982.218	1024.12
YBL099W	GTGAAGGGGTAGAAGCGCAC	-111	0.63	0		ATP1	ATP1-NRg-6	GGGAGCTGCGATTGGCAGGTGAAGGGGTAGAAGCGCACGTTTTAGAGCTAGAAATAGCAAG	1	1	1	156.855	151.717	108.634	121.429	112.161	155.974	132.65	156.033	90.2193	1	-7.11966	0.0400331	1	1	Respiratory	-55.2	58614.7	9.5	1.9845	545	0.47	0.78	0.63	34.25	100.5	-0.08	724	14	9	1066.02	982.218	1024.12
YBL099W	TGAAGGGGTAGAAGCGCACC	-112	0.63	0		ATP1	ATP1-NRg-7	GGGAGCTGCGATTGGCAGTGAAGGGGTAGAAGCGCACCGTTTTAGAGCTAGAAATAGCAAG	95.5767	92.0232	108.503	97.2633	122.229	125.698	167.631	224.225	149.555	132.65	158.4	93.788	1	-0.221296	0.492473	1	1	Respiratory	-56.4	58614.7	9.5	1.9845	545	0.47	0.78	0.63	34.25	100.5	-0.08	724	14	9	1066.02	982.218	1024.12
YBL099W	TTAAAGGGATCTGATTGGCC	-142	0.72	0		ATP1	ATP1-NRg-8	GGGAGCTGCGATTGGCAGTTAAAGGGATCTGATTGGCCGTTTTAGAGCTAGAAATAGCAAG	3.03391	7.2535	5.98358	132.407	118.953	130.949	119.914	166.385	149.555	167.13	108.695	159.215	1	-4.55436	0.00269869	1	1	Respiratory	-58.2	58614.7	9.5	1.9845	545	0.47	0.78	0.63	34.25	100.5	-0.08	724	14	9	1066.02	982.218	1024.12
YBL099W	TAAAGGGATCTGATTGGCCA	-143	0.72	0		ATP1	ATP1-NRg-9	GGGAGCTGCGATTGGCAGTAAAGGGATCTGATTGGCCAGTTTTAGAGCTAGAAATAGCAAG	4.05086	11.4225	10.9672	166.023	149.533	142.762	151.726	110.353	164.228	146.755	165.501	160.405	1	-4.11553	-0.148917	1	1	Respiratory	-58.4	58614.7	9.5	1.9845	545	0.47	0.78	0.63	34.25	100.5	-0.08	724	14	9	1066.02	982.218	1024.12
YBL099W	CCGGGTGATGCAGTTGCGGC	-170	0.97	0		ATP1	ATP1-TRg-6	GGGAGCTGCGATTGGCAGCCGGGTGATGCAGTTGCGGCGTTTTAGAGCTAGAAATAGCAAG	49.8138	73.2627	67.2105	133.935	163.731	158.514	167.631	197.112	144.97	165.562	139.465	153.268	1	-1.26143	0.153412	1	1	Respiratory	-58.9	58614.7	9.5	1.9845	545	0.47	0.78	0.63	34.25	100.5	-0.08	724	14	9	1066.02	982.218	1024.12
YBL099W	TCGCCCGGGTGATGCAGTTG	-174	0.98	0		ATP1	ATP1-TRg-7	GGGAGCTGCGATTGGCAGTCGCCCGGGTGATGCAGTTGGTTTTAGAGCTAGAAATAGCAAG	8.11868	1	1	175.191	137.519	124.386	137.335	127.524	109.207	142.054	118.163	172.301	1	-5.43286	-0.209465	1	1	Respiratory	-56.9	58614.7	9.5	1.9845	545	0.47	0.78	0.63	34.25	100.5	-0.08	724	14	9	1066.02	982.218	1024.12
YBL099W	TCCGCGCTGATTGGTCGCCC	-188	0.93	0		ATP1	ATP1-TRg-8	GGGAGCTGCGATTGGCAGTCCGCGCTGATTGGTCGCCCGTTTTAGAGCTAGAAATAGCAAG	160.662	130.934	188.952	225.614	264.209	184.766	250.19	196.209	244.007	198.475	227.041	243.676	1	-0.48933	0.045023	1	1	Respiratory	-60.1	58614.7	9.5	1.9845	545	0.47	0.78	0.63	34.25	100.5	-0.08	724	14	9	1066.02	982.218	1024.12
YLR393W	TCAAAAACGATTTCTAGGCA	-84	0.32	0		ATP10	ATP10-NRg-3	GGGAGCTGCGATTGGCAGTCAAAAACGATTTCTAGGCAGTTTTAGAGCTAGAAATAGCAAG	237.95	176.793	251.603	288.262	247.827	245.146	263.066	215.187	227.501	220.417	290.948	235.349	1	-0.229485	-0.08139	1	1	Respiratory	-53.1	32107.3	10.1	0.887093	279	0.13	0.46	0.05	41.12	68.43	-0.43	20.9	9	75	22.4258	23.5538	22.9898
YLR393W	AGGCAAGGATATTGTGCGTA	-99	0.34	0		ATP10	ATP10-NRg-4	GGGAGCTGCGATTGGCAGAGGCAAGGATATTGTGCGTAGTTTTAGAGCTAGAAATAGCAAG	168.797	210.145	210.31	123.239	129.874	128.324	130.518	129.332	144.97	137.352	120.53	93.788	1	0.627442	0.203061	1	1	Respiratory	-52.2	32107.3	10.1	0.887093	279	0.13	0.46	0.05	41.12	68.43	-0.43	20.9	9	75	22.4258	23.5538	22.9898
YLR393W	TATATAGCTGCATAGTGATG	-149	0.16	0		ATP10	ATP10-NRg-5	GGGAGCTGCGATTGGCAGTATATAGCTGCATAGTGATGGTTTTAGAGCTAGAAATAGCAAG	211.509	126.07	174.713	109.487	123.321	136.199	128.246	158.251	145.887	129.515	161.951	130.665	1	0.473317	0.0346225	1	1	Respiratory	-55.2	32107.3	10.1	0.887093	279	0.13	0.46	0.05	41.12	68.43	-0.43	20.9	9	75	22.4258	23.5538	22.9898
YLR393W	GGAAGAGTGCATATTTAAAA	-17	0.55	0		ATP10	ATP10-TRg-1	GGGAGCTGCGATTGGCAGGGAAGAGTGCATATTTAAAAGTTTTAGAGCTAGAAATAGCAAG	62.0172	38.521	39.4448	81.9834	75.2665	98.1335	104.008	69.6845	94.5349	109.141	107.512	79.5129	1	-0.867413	-0.142944	1	1	Respiratory	-51.5	32107.3	10.1	0.887093	279	0.13	0.46	0.05	41.12	68.43	-0.43	20.9	9	75	22.4258	23.5538	22.9898
YLR393W	GATTCGCCTTCAGAAAAATA	-38	0.38	0		ATP10	ATP10-TRg-2	GGGAGCTGCGATTGGCAGGATTCGCCTTCAGAAAAATAGTTTTAGAGCTAGAAATAGCAAG	4.95559	6.45218	12.053	441.182	470.486	380.683	327.069	318.127	333.497	551.818	489.469	353.234	2	-5.78361	-0.51084	1	1	Respiratory	-56.8	32107.3	10.1	0.887093	279	0.13	0.46	0.05	41.12	68.43	-0.43	20.9	9	75	22.4258	23.5538	22.9898
YLR295C	TTGAGGACAAAGGAAGAAGT	-100	0.81	0		ATP14	ATP14-NRg-4	GGGAGCTGCGATTGGCAGTTGAGGACAAAGGAAGAAGTGTTTTAGAGCTAGAAATAGCAAG	1	1	1	123.239	192.127	150.638	99.4639	130.235	115.626	127.948	178.519	183.007	1	-7.27924	-0.503278	1	1	Respiratory	-55.2	14117.9	4.34	1.34181	124	0.23	0.58	0.28	62.13	82.39	-0.69	190	9	34	2338.03	2355.54	2346.78
YLR295C	GGACAAAGGAAGAAGTTGGT	-104	0.86	0		ATP14	ATP14-NRg-5	GGGAGCTGCGATTGGCAGGGACAAAGGAAGAAGTTGGTGTTTTAGAGCTAGAAATAGCAAG	1	1	1	205.751	194.311	213.644	104.766	162.77	154.14	206.311	178.519	231.78	1	-7.67644	-0.548224	1	1	Respiratory	-56.4	14117.9	4.34	1.34181	124	0.23	0.58	0.28	62.13	82.39	-0.69	190	9	34	2338.03	2355.54	2346.78
YLR295C	AAAGGAAGAAGTTGGTTGGT	-108	0.87	0		ATP14	ATP14-NRg-6	GGGAGCTGCGATTGGCAGAAAGGAAGAAGTTGGTTGGTGTTTTAGAGCTAGAAATAGCAAG	9.13563	1	9.54328	107.959	77.4508	115.198	95.6769	162.77	91.7839	159.293	102.778	133.045	1	-3.93316	-0.173968	1	1	Respiratory	-52.4	14117.9	4.34	1.34181	124	0.23	0.58	0.28	62.13	82.39	-0.69	190	9	34	2338.03	2355.54	2346.78
YPL271W	TTGCTAAGTACTCAATAGAA	-33	0.79	0		ATP15	ATP15-NRg-1	GGGAGCTGCGATTGGCAGTTGCTAAGTACTCAATAGAAGTTTTAGAGCTAGAAATAGCAAG	1	1	1	425.331	354.085	386.615	344.59	382.866	324.883	482.094	337.798	347.339	2	-8.60243	-0.149491	1	1	Respiratory	-53.9	6746.7	10.19	nan	62	0.17	0.52	0.13	50.47	65.9	-0.37	135	6	2	4056.24	3632.99	3844.61
YPL271W	TTAACTAGACGAAAAAGGGG	-75	0.79	0		ATP15	ATP15-NRg-5	GGGAGCTGCGATTGGCAGTTAACTAGACGAAAAAGGGGGTTTTAGAGCTAGAAATAGCAAG	1	1	1	133.935	118.953	95.5083	7.81673	6.42246	12.9211	126.381	129.997	122.338	1	-6.85962	-3.80155	1	1	Respiratory	-53.8	6746.7	10.19	nan	62	0.17	0.52	0.13	50.47	65.9	-0.37	135	6	2	4056.24	3632.99	3844.61
YPL271W	TTACTATCTCACACTAAGTC	-150	0.9	0		ATP15	ATP15-TRg-2	GGGAGCTGCGATTGGCAGTTACTATCTCACACTAAGTCGTTTTAGAGCTAGAAATAGCAAG	126.085	82.9903	161.187	169.079	182.298	250.397	169.904	195.305	205.493	127.948	225.858	163.974	1	-0.700673	0.140398	1	1	Respiratory	-53.7	6746.7	10.19	nan	62	0.17	0.52	0.13	50.47	65.9	-0.37	135	6	2	4056.24	3632.99	3844.61
YDL004W	ACTCCATAATGCGCTTTGAT	-108	0.91	0		ATP16	ATP16-NRg-4	GGGAGCTGCGATTGGCAGACTCCATAATGCGCTTTGATGTTTTAGAGCTAGAAATAGCAAG	1	1	1	635.058	579.128	493.401	114.881	126.725	105.228	632	568.65	577.249	2	-9.15278	-2.35786	1	1	Essential	-55.3	17019.6	6.53	0.981119	160	0.2	0.59	0.29	49.92	95.92	0.04	14.3	nan	nan	943.621	932.787	938.204
YDL004W	GTTCATGTTAAATTAGATGG	-56	0.4	0		ATP16	ATP16-TRg-2	GGGAGCTGCGATTGGCAGGTTCATGTTAAATTAGATGGGTTTTAGAGCTAGAAATAGCAAG	1	1	1	337.538	320.458	376.728	158.681	57.2948	87.1391	378.67	392.444	227.963	2	-8.43007	-1.72073	1	1	Essential	-54.1	17019.6	6.53	0.981119	160	0.2	0.59	0.29	49.92	95.92	0.04	14.3	nan	nan	943.621	932.787	938.204
YDL004W	CATTATGGAGTCGTCTAGGA	-100	0.98	0		ATP16	ATP16-TRg-6	GGGAGCTGCGATTGGCAGCATTATGGAGTCGTCTAGGAGTTTTAGAGCTAGAAATAGCAAG	1	1	1	297.3	414.872	347.065	85.6807	90.1334	141.407	365.888	236.313	253.017	2	-8.46385	-1.4308	1	1	Essential	-56.2	17019.6	6.53	0.981119	160	0.2	0.59	0.29	49.92	95.92	0.04	14.3	nan	nan	943.621	932.787	938.204
YDL004W	AGCGCATTATGGAGTCGTCT	-104	0.94	0		ATP16	ATP16-TRg-7	GGGAGCTGCGATTGGCAGAGCGCATTATGGAGTCGTCTGTTTTAGAGCTAGAAATAGCAAG	1	1	1	396.067	382.539	374.75	217.082	285.289	209.457	468.149	360.103	298.704	2	-8.58666	-0.662833	1	1	Essential	-60.4	17019.6	6.53	0.981119	160	0.2	0.59	0.29	49.92	95.92	0.04	14.3	nan	nan	943.621	932.787	938.204
YDL004W	AATTTGTATATTATTCACCT	-175	0.52	0		ATP16	ATP16-TRg-9	GGGAGCTGCGATTGGCAGAATTTGTATATTATTCACCTGTTTTAGAGCTAGAAATAGCAAG	1	4.11553	1	999.641	903.759	666.434	412.723	418.52	371.398	880.681	964.555	777.684	2	-8.71498	-1.12497	1	1	Essential	-51.8	17019.6	6.53	0.981119	160	0.2	0.59	0.29	49.92	95.92	0.04	14.3	nan	nan	943.621	932.787	938.204
YDR377W	TTTCTCGTTCTATTTCCCCG	-140	0.81	0		ATP17	ATP17-NRg-5	GGGAGCTGCGATTGGCAGTTTCTCGTTCTATTTCCCCGGTTTTAGAGCTAGAAATAGCAAG	3.03391	3.77933	3.13582	159.911	98.2017	108.634	116.127	169.096	124.796	143.621	167.868	127.097	1	-5.20408	-0.0971647	1	1	Respiratory	-59.9	11322.3	10.66	0.930408	101	0.21	0.54	0.19	42.82	71.53	-0.29	169	2	1	942.717	937.373	940.045
YDR377W	AAAGAAAGGCATTATTTTCT	-67	0.23	0		ATP17	ATP17-TRg-2	GGGAGCTGCGATTGGCAGAAAGAAAGGCATTATTTTCTGTTTTAGAGCTAGAAATAGCAAG	1	1	1	123.239	121.137	106.009	106.281	115.775	98.2029	151.457	100.411	106.874	1	-6.86784	-0.163705	1	1	Respiratory	-51.7	11322.3	10.66	0.930408	101	0.21	0.54	0.19	42.82	71.53	-0.29	169	2	1	942.717	937.373	940.045
YDR377W	ATAGCAAGAAAGTGAGTGCT	-108	0.81	0		ATP17	ATP17-TRg-4	GGGAGCTGCGATTGGCAGATAGCAAGAAAGTGAGTGCTGTTTTAGAGCTAGAAATAGCAAG	1	1	1	132.407	118.953	144.075	178.993	172.711	140.385	209.446	176.152	203.23	1	-7.04233	-0.258927	1	1	Respiratory	-53.8	11322.3	10.66	0.930408	101	0.21	0.54	0.19	42.82	71.53	-0.29	169	2	1	942.717	937.373	940.045
YDR377W	AGTATCCCGCGCGTGGTCCT	-161	0.98	0		ATP17	ATP17-TRg-7	GGGAGCTGCGATTGGCAGAGTATCCCGCGCGTGGTCCTGTTTTAGAGCTAGAAATAGCAAG	1	2.38967	1	179.775	137.519	174.265	241.101	167.289	172.481	225.118	202.188	236.539	1	-6.80711	-0.192632	1	1	Respiratory	-60	11322.3	10.66	0.930408	101	0.21	0.54	0.19	42.82	71.53	-0.29	169	2	1	942.717	937.373	940.045
YML081C-A	TTGTTCCTTATATTTTCTCT	-37	0.63	0		ATP18	ATP18-NRg-1	GGGAGCTGCGATTGGCAGTTGTTCCTTATATTTTCTCTGTTTTAGAGCTAGAAATAGCAAG	143.374	103.14	101.384	81.9834	81.8194	92.883	85.0731	109.449	79.8628	132.65	93.31	121.149	1	0.438659	-0.339185	1	1	Respiratory	-53.7	6691.9	10.23	nan	59	0.17	0.48	0.09	18.94	60.83	-0.17	91.1	5	84	521.747	476.033	498.89
YML081C-A	GCCGCATTGTTTGACCTTAT	-94	0.97	0		ATP18	ATP18-NRg-2	GGGAGCTGCGATTGGCAGGCCGCATTGTTTGACCTTATGTTTTAGAGCTAGAAATAGCAAG	95.5767	89.9387	93.5522	107.959	113.492	128.324	179.75	115.775	126.63	153.024	115.796	122.338	1	-0.325812	0.110022	1	1	Respiratory	-57.4	6691.9	10.23	nan	59	0.17	0.48	0.09	18.94	60.83	-0.17	91.1	5	84	521.747	476.033	498.89
YML081C-A	CCGCATTGTTTGACCTTATT	-95	0.97	0		ATP18	ATP18-NRg-3	GGGAGCTGCGATTGGCAGCCGCATTGTTTGACCTTATTGTTTTAGAGCTAGAAATAGCAAG	54.8986	62.1453	48.7	107.959	99.2939	103.384	135.82	102.219	115.626	116.977	126.447	135.424	1	-0.906274	-0.0992342	1	1	Respiratory	-60.2	6691.9	10.23	nan	59	0.17	0.48	0.09	18.94	60.83	-0.17	91.1	5	84	521.747	476.033	498.89
YML081C-A	AAAGGCCTAGAGAAAATATA	-46	0.59	0		ATP18	ATP18-TRg-1	GGGAGCTGCGATTGGCAGAAAGGCCTAGAGAAAATATAGTTTTAGAGCTAGAAATAGCAAG	2.01695	1	1	91.1514	70.8979	88.9452	64.6229	85.9519	53.2695	96.603	60.1731	89.0297	1	-5.96541	-0.270051	1	1	Respiratory	-56.8	6691.9	10.23	nan	59	0.17	0.48	0.09	18.94	60.83	-0.17	91.1	5	84	521.747	476.033	498.89
YML081C-A	TTTACACGGATAAATCTCCG	-75	0.78	0		ATP18	ATP18-TRg-4	GGGAGCTGCGATTGGCAGTTTACACGGATAAATCTCCGGTTTTAGAGCTAGAAATAGCAAG	1	1	1	101.847	124.413	112.572	117.642	115.775	96.3689	138.919	120.53	116.39	1	-6.81947	-0.188583	1	1	Respiratory	-55.8	6691.9	10.23	nan	59	0.17	0.48	0.09	18.94	60.83	-0.17	91.1	5	84	521.747	476.033	498.89
YML081C-A	TCGTGCAATAATAACACGAA	-180	0.19	0		ATP18	ATP18-TRg-9	GGGAGCTGCGATTGGCAGTCGTGCAATAATAACACGAAGTTTTAGAGCTAGAAATAGCAAG	215.577	217.093	168.306	159.911	150.625	176.89	182.022	205.246	151.389	126.381	159.584	111.632	1	0.302124	0.438064	1	1	Respiratory	-52.9	6691.9	10.23	nan	59	0.17	0.48	0.09	18.94	60.83	-0.17	91.1	5	84	521.747	476.033	498.89
YJR121W	CCCACCCGGCACGCGCTTGG	-161	0.73	0		ATP2	ATP2-NRg-13	GGGAGCTGCGATTGGCAGCCCACCCGGCACGCGCTTGGGTTTTAGAGCTAGAAATAGCAAG	1	1	1	136.991	147.349	140.137	131.275	122.102	119.294	132.65	177.336	127.097	1	-7.14458	-0.230001	1	1	Respiratory	-61.4	54785.2	5.41	1.48071	511	0.42	0.73	0.54	31.7	96.67	-0.02	1712	17	28	1840.87	1730.54	1785.71
YJR121W	GTATCTAAGAGCTCGAAGAT	-107	0.45	0		ATP2	ATP2-NRg-5	GGGAGCTGCGATTGGCAGGTATCTAAGAGCTCGAAGATGTTTTAGAGCTAGAAATAGCAAG	1	1	1	150.743	84.0037	83.6947	129.003	104.931	131.215	101.305	140.648	102.115	1	-6.72992	0.08579	1	1	Respiratory	-55.9	54785.2	5.41	1.48071	511	0.42	0.73	0.54	31.7	96.67	-0.02	1712	17	28	1840.87	1730.54	1785.71
YJR121W	GGGAATATCCTTGCGCTGCT	-127	0.56	0		ATP2	ATP2-NRg-6	GGGAGCTGCGATTGGCAGGGGAATATCCTTGCGCTGCTGTTTTAGAGCTAGAAATAGCAAG	5.06782	2.38967	1	191.999	145.164	141.45	131.275	126.62	133.966	123.246	129.997	178.249	1	-5.82249	-0.13899	1	1	Respiratory	-57.9	54785.2	5.41	1.48071	511	0.42	0.73	0.54	31.7	96.67	-0.02	1712	17	28	1840.87	1730.54	1785.71
YJR121W	ATATCCTTGCGCTGCTTGGC	-131	0.57	0		ATP2	ATP2-NRg-7	GGGAGCTGCGATTGGCAGATATCCTTGCGCTGCTTGGCGTTTTAGAGCTAGAAATAGCAAG	1	20.4721	1	176.585	273.897	308.504	267.696	289.98	306.794	242.709	354.526	372.394	2	-5.07787	-0.165618	1	1	Respiratory	-55.3	54785.2	5.41	1.48071	511	0.42	0.73	0.54	31.7	96.67	-0.02	1712	17	28	1840.87	1730.54	1785.71
YJR121W	TTGCGCTGCTTGGCCGGCGA	-137	0.65	0		ATP2	ATP2-NRg-9	GGGAGCTGCGATTGGCAGTTGCGCTGCTTGGCCGGCGAGTTTTAGAGCTAGAAATAGCAAG	3.03391	1	5.27164	257.702	194.311	159.826	188.839	227.84	251.343	146.755	269.646	196.093	1	-6.03892	0.125201	1	1	Respiratory	-57.3	54785.2	5.41	1.48071	511	0.42	0.73	0.54	31.7	96.67	-0.02	1712	17	28	1840.87	1730.54	1785.71
YJR121W	ACCTCCAAGCGCGTGCCGGG	-166	0.69	0		ATP2	ATP2-TRg-4	GGGAGCTGCGATTGGCAGACCTCCAAGCGCGTGCCGGGGTTTTAGAGCTAGAAATAGCAAG	1	1	1	178.247	177.929	91.5704	126.731	123.909	108.29	135.785	108.695	138.992	1	-7.22157	-0.095418	1	1	Respiratory	-59	54785.2	5.41	1.48071	511	0.42	0.73	0.54	31.7	96.67	-0.02	1712	17	28	1840.87	1730.54	1785.71
YJR121W	GCGACCTCCAAGCGCGTGCC	-169	0.76	0		ATP2	ATP2-TRg-5	GGGAGCTGCGATTGGCAGGCGACCTCCAAGCGCGTGCCGTTTTAGAGCTAGAAATAGCAAG	3.03391	1	1	135.463	212.878	141.45	116.127	170.904	112.875	149.89	145.382	150.888	1	-6.60434	-0.157902	1	1	Respiratory	-57.2	54785.2	5.41	1.48071	511	0.42	0.73	0.54	31.7	96.67	-0.02	1712	17	28	1840.87	1730.54	1785.71
YJR121W	GGCGACCTCCAAGCGCGTGC	-170	0.74	0		ATP2	ATP2-TRg-6	GGGAGCTGCGATTGGCAGGGCGACCTCCAAGCGCGTGCGTTTTAGAGCTAGAAATAGCAAG	8.11868	7.2535	4.5597	170.607	255.472	121.761	110.825	94.9894	133.966	120.112	131.181	98.5464	1	-4.7806	-0.0420867	1	1	Respiratory	-60.2	54785.2	5.41	1.48071	511	0.42	0.73	0.54	31.7	96.67	-0.02	1712	17	28	1840.87	1730.54	1785.71
YDR350C	ATTGGCGTACTGGCAAGAAT	-28	0.48	0		ATP22	ATP22-TRg-1	GGGAGCTGCGATTGGCAGATTGGCGTACTGGCAAGAATGTTTTAGAGCTAGAAATAGCAAG	44.729	29.4882	41.5806	130.879	134.243	175.578	117.642	143.792	140.385	135.785	145.382	154.457	1	-1.92819	-0.116538	1	1	Respiratory	-57.9	79780.5	9.61	0.13269	684	0.11	0.4	-0.04	46.04	87.42	-0.24	2.43	1	0	32.8685	31.4234	32.1459
YDR350C	TATTGGCGTACTGGCAAGAA	-29	0.49	0		ATP22	ATP22-TRg-2	GGGAGCTGCGATTGGCAGTATTGGCGTACTGGCAAGAAGTTTTAGAGCTAGAAATAGCAAG	151.509	142.051	194.648	130.879	114.584	132.261	120.672	134.754	173.398	82.4976	131.181	148.509	1	0.370161	0.243647	1	1	Respiratory	-57.7	79780.5	9.61	0.13269	684	0.11	0.4	-0.04	46.04	87.42	-0.24	2.43	1	0	32.8685	31.4234	32.1459
YDR350C	GACACACTTTATTGGCGTAC	-38	0.7	0		ATP22	ATP22-TRg-3	GGGAGCTGCGATTGGCAGGACACACTTTATTGGCGTACGTTTTAGAGCTAGAAATAGCAAG	174.899	171.929	155.491	118.655	145.164	151.951	119.157	165.481	138.551	142.054	202.188	169.922	1	0.272818	-0.280924	1	1	Respiratory	-53.3	79780.5	9.61	0.13269	684	0.11	0.4	-0.04	46.04	87.42	-0.24	2.43	1	0	32.8685	31.4234	32.1459
YDR350C	TTCTGCGCGACACACTTTAT	-46	0.74	0		ATP22	ATP22-TRg-4	GGGAGCTGCGATTGGCAGTTCTGCGCGACACACTTTATGTTTTAGAGCTAGAAATAGCAAG	18.2882	4.47417	4.5597	100.319	137.519	174.265	96.4343	133.85	138.551	140.486	169.051	96.1672	1	-3.91487	-0.137452	1	1	Respiratory	-54.9	79780.5	9.61	0.13269	684	0.11	0.4	-0.04	46.04	87.42	-0.24	2.43	1	0	32.8685	31.4234	32.1459
YMR098C	CCTCATTGTTTCTCTTTATC	-36	0.9	0		ATP25	ATP25-NRg-2	GGGAGCTGCGATTGGCAGCCTCATTGTTTCTCTTTATCGTTTTAGAGCTAGAAATAGCAAG	272.527	276.154	303.575	268.398	243.458	267.461	288.818	280.257	263.265	290.943	273.196	213.937	1	0.129075	0.0972601	1	1	Respiratory	-60.2	70432.6	9.82	0.291959	612	0.14	0.46	0.06	47.79	88.45	-0.45	22.8	1	0	35.6908	37.7787	36.7348
YBR039W	TCATTTAAGCATCTCCCTTC	-87	0.7	0		ATP3	ATP3-NRg-2	GGGAGCTGCGATTGGCAGTCATTTAAGCATCTCCCTTCGTTTTAGAGCTAGAAATAGCAAG	1	1	1	123.239	133.151	130.949	60.0784	46.1872	41.3484	135.785	215.206	119.959	1	-7.01249	-1.67374	1	1	Respiratory	-55.4	34360	9.85	1.2734	311	0.34	0.68	0.42	34.38	85.96	-0.31	547	3	1	2173.12	2165.03	2169.07
YBR039W	CATTTAAGCATCTCCCTTCC	-88	0.7	0		ATP3	ATP3-NRg-3	GGGAGCTGCGATTGGCAGCATTTAAGCATCTCCCTTCCGTTTTAGAGCTAGAAATAGCAAG	1	1	1	130.879	167.007	132.261	82.0434	77.8182	81.6968	135.785	262.545	140.182	1	-7.16373	-1.1566	1	1	Respiratory	-55.7	34360	9.85	1.2734	311	0.34	0.68	0.42	34.38	85.96	-0.31	547	3	1	2173.12	2165.03	2169.07
YBR039W	GCCTTCTTTAATCGTTATTG	-110	0.79	0		ATP3	ATP3-NRg-4	GGGAGCTGCGATTGGCAGGCCTTCTTTAATCGTTATTGGTTTTAGAGCTAGAAATAGCAAG	152.526	123.985	146.236	135.463	103.663	154.576	119.157	116.679	111.041	106.007	139.465	115.201	1	0.102694	-0.0562637	1	1	Respiratory	-53.9	34360	9.85	1.2734	311	0.34	0.68	0.42	34.38	85.96	-0.31	547	3	1	2173.12	2165.03	2169.07
YBR039W	AAGAAATGTTTATCACGTGA	-177	0.45	0		ATP3	ATP3-TRg-11	GGGAGCTGCGATTGGCAGAAGAAATGTTTATCACGTGAGTTTTAGAGCTAGAAATAGCAAG	119.984	82.9903	109.215	115.599	102.57	116.51	117.642	81.4332	133.966	138.919	109.878	142.561	1	-0.100362	-0.23279	1	1	Respiratory	-48.6	34360	9.85	1.2734	311	0.34	0.68	0.42	34.38	85.96	-0.31	547	3	1	2173.12	2165.03	2169.07
YBR039W	CTATTGAGACTGAACCGTTT	-36	0.14	0		ATP3	ATP3-TRg-3	GGGAGCTGCGATTGGCAGCTATTGAGACTGAACCGTTTGTTTTAGAGCTAGAAATAGCAAG	1	1	1	136.991	123.321	129.636	153.998	132.043	153.223	109.141	183.253	124.717	1	-7.02218	0.0746559	1	1	Respiratory	-57.7	34360	9.85	1.2734	311	0.34	0.68	0.42	34.38	85.96	-0.31	547	3	1	2173.12	2165.03	2169.07
YBR039W	CGATTAAAGAAGGCCCGGAA	-105	0.84	0		ATP3	ATP3-TRg-4	GGGAGCTGCGATTGGCAGCGATTAAAGAAGGCCCGGAAGTTTTAGAGCTAGAAATAGCAAG	1	1	1	80.4554	44.6862	39.0658	32.8114	15.4599	18.4232	178.101	166.685	190.145	1	-5.77441	-3.00371	1	1	Respiratory	-56.7	34360	9.85	1.2734	311	0.34	0.68	0.42	34.38	85.96	-0.31	547	3	1	2173.12	2165.03	2169.07
YPL078C	ATTACCCAAACCTGTGGTGA	-99	0.62	0		ATP4	ATP4-NRg-2	GGGAGCTGCGATTGGCAGATTACCCAAACCTGTGGTGAGTTTTAGAGCTAGAAATAGCAAG	215.577	123.985	194.648	159.911	151.717	130.949	196.413	160.059	146.804	215.715	156.033	187.766	1	0.27148	-0.152823	1	1	Respiratory	-54.1	26930.4	9.68	0.795924	244	0.27	0.63	0.36	48.24	96.17	-0.13	321	17	5	571.311	597.062	584.187
YPL078C	GCCAATGAGGCTCGCTCGAT	-184	0.86	0		ATP4	ATP4-NRg-8	GGGAGCTGCGATTGGCAGGCCAATGAGGCTCGCTCGATGTTTTAGAGCTAGAAATAGCAAG	100.661	94.8025	117.046	114.071	212.878	144.075	196.413	140.177	144.053	135.785	121.713	185.386	1	-0.591898	0.118037	1	1	Respiratory	-58.6	26930.4	9.68	0.795924	244	0.27	0.63	0.36	48.24	96.17	-0.13	321	17	5	571.311	597.062	584.187
YPL078C	AGTTTATACTGTGCTAGGAA	-34	0.3	0		ATP4	ATP4-TRg-1	GGGAGCTGCGATTGGCAGAGTTTATACTGTGCTAGGAAGTTTTAGAGCTAGAAATAGCAAG	2.01695	3.77933	1	129.351	102.57	91.5704	124.459	124.813	135.8	153.024	146.566	87.8401	1	-5.57284	-0.00880864	1	1	Respiratory	-55.8	26930.4	9.68	0.795924	244	0.27	0.63	0.36	48.24	96.17	-0.13	321	17	5	571.311	597.062	584.187
YPL078C	AAGTTTATACTGTGCTAGGA	-35	0.3	0		ATP4	ATP4-TRg-2	GGGAGCTGCGATTGGCAGAAGTTTATACTGTGCTAGGAGTTTTAGAGCTAGAAATAGCAAG	5.06782	3.77933	3.13582	136.991	91.6488	153.263	131.275	100.412	145.887	159.293	115.796	140.182	1	-4.99415	-0.137292	1	1	Respiratory	-53.3	26930.4	9.68	0.795924	244	0.27	0.63	0.36	48.24	96.17	-0.13	321	17	5	571.311	597.062	584.187
YPL078C	TGACAAGTTTATACTGTGCT	-39	0.31	0		ATP4	ATP4-TRg-3	GGGAGCTGCGATTGGCAGTGACAAGTTTATACTGTGCTGTTTTAGAGCTAGAAATAGCAAG	92.5259	86.4645	59.3791	159.911	138.611	153.263	191.111	178.134	168.813	168.697	164.318	171.111	1	-0.922439	0.0939762	1	1	Respiratory	-55.8	26930.4	9.68	0.795924	244	0.27	0.63	0.36	48.24	96.17	-0.13	321	17	5	571.311	597.062	584.187
YPL078C	CGGACCTTCACCACAGGTTT	-107	0.74	0		ATP4	ATP4-TRg-6	GGGAGCTGCGATTGGCAGCGGACCTTCACCACAGGTTTGTTTTAGAGCTAGAAATAGCAAG	1	1	1	112.543	187.758	90.2578	137.335	89.5669	132.132	115.41	138.281	138.992	1	-7.02444	-0.129249	1	1	Respiratory	-59.1	26930.4	9.68	0.795924	244	0.27	0.63	0.36	48.24	96.17	-0.13	321	17	5	571.311	597.062	584.187
YPL078C	TCGGACCTTCACCACAGGTT	-108	0.79	0		ATP4	ATP4-TRg-7	GGGAGCTGCGATTGGCAGTCGGACCTTCACCACAGGTTGTTTTAGAGCTAGAAATAGCAAG	1	1	1	185.887	157.178	144.075	143.394	154.636	125.713	118.545	160.767	174.68	1	-7.34323	-0.0994751	1	1	Respiratory	-57.3	26930.4	9.68	0.795924	244	0.27	0.63	0.36	48.24	96.17	-0.13	321	17	5	571.311	597.062	584.187
YPL078C	TTTTCTCTTCACCGCTCATT	-127	0.9	0		ATP4	ATP4-TRg-9	GGGAGCTGCGATTGGCAGTTTTCTCTTCACCGCTCATTGTTTTAGAGCTAGAAATAGCAAG	26.4239	31.5727	38.7328	150.743	121.137	172.953	166.874	127.524	175.232	151.457	157.217	105.684	1	-2.20124	0.180646	1	1	Respiratory	-56.6	26930.4	9.68	0.795924	244	0.27	0.63	0.36	48.24	96.17	-0.13	321	17	5	571.311	597.062	584.187
YDR298C	CTGTACACAAAGTTAACAAT	-32	0.08	0		ATP5	ATP5-NRg-1	GGGAGCTGCGATTGGCAGCTGTACACAAAGTTAACAATGTTTTAGAGCTAGAAATAGCAAG	1	1	5.98358	130.879	61.0685	120.448	94.162	111.257	110.124	80.9303	116.979	111.632	1	-5.29019	0.0277035	1	1	Respiratory	-54.9	22823.7	10.27	0.827704	212	0.23	0.58	0.28	24.03	102.69	-0.09	711	6	38	605.49	558.45	581.97
YDR298C	TCATTTACCCGGGCCCGGGT	-140	0.62	0		ATP5	ATP5-TRg-4	GGGAGCTGCGATTGGCAGTCATTTACCCGGGCCCGGGTGTTTTAGAGCTAGAAATAGCAAG	1	1	1	182.831	92.741	99.4461	113.855	94.9894	76.1947	163.995	133.548	133.045	1	-6.96585	-0.595147	1	1	Respiratory	-56.7	22823.7	10.27	0.827704	212	0.23	0.58	0.28	24.03	102.69	-0.09	711	6	38	605.49	558.45	581.97
YDR298C	AATATCATTTACCCGGGCCC	-144	0.7	0		ATP5	ATP5-TRg-6	GGGAGCTGCGATTGGCAGAATATCATTTACCCGGGCCCGTTTTAGAGCTAGAAATAGCAAG	1	1	1	164.495	98.2017	120.448	101.736	72.3958	92.7009	106.007	115.796	100.926	1	-6.99678	-0.274382	1	1	Respiratory	-55.2	22823.7	10.27	0.827704	212	0.23	0.58	0.28	24.03	102.69	-0.09	711	6	38	605.49	558.45	581.97
YDR298C	AAATATCATTTACCCGGGCC	-145	0.72	0		ATP5	ATP5-TRg-7	GGGAGCTGCGATTGGCAGAAATATCATTTACCCGGGCCGTTTTAGAGCTAGAAATAGCAAG	1	1	1	120.183	69.8057	82.3821	97.9491	66.0696	73.4437	131.083	109.878	106.874	1	-6.50447	-0.550703	1	1	Respiratory	-53.3	22823.7	10.27	0.827704	212	0.23	0.58	0.28	24.03	102.69	-0.09	711	6	38	605.49	558.45	581.97
YDR298C	ATTTGAAATATCATTTACCC	-150	0.78	0		ATP5	ATP5-TRg-8	GGGAGCTGCGATTGGCAGATTTGAAATATCATTTACCCGTTTTAGAGCTAGAAATAGCAAG	3.03391	1	14.5269	92.6793	84.0037	117.823	123.701	115.775	97.2859	106.007	159.584	142.561	1	-3.98797	-0.277373	1	1	Respiratory	-49.6	22823.7	10.27	0.827704	212	0.23	0.58	0.28	24.03	102.69	-0.09	711	6	38	605.49	558.45	581.97
YKL016C	CACCTACGCTAAGCAGCAAG	-86	0.41	0		ATP7	ATP7-NRg-1	GGGAGCTGCGATTGGCAGCACCTACGCTAAGCAGCAAGGTTTTAGAGCTAGAAATAGCAAG	1	1	1	191.999	129.874	158.514	129.761	157.348	142.219	143.621	206.922	159.215	1	-7.32309	-0.247735	1	1	Respiratory	-56.1	19812.8	9.56	0.934289	174	0.22	0.57	0.24	52.63	78.49	-0.64	156	9	20	1649.62	1666.48	1658.05
YKL016C	GCTAAGCAGCAAGTGGTAAT	-93	0.4	0		ATP7	ATP7-NRg-2	GGGAGCTGCGATTGGCAGGCTAAGCAGCAAGTGGTAATGTTTTAGAGCTAGAAATAGCAAG	1	5.86383	1	149.215	182.298	191.329	110.068	110.353	150.472	135.785	140.648	144.94	1	-6.055	-0.184095	1	1	Respiratory	-52.9	19812.8	9.56	0.934289	174	0.22	0.57	0.24	52.63	78.49	-0.64	156	9	20	1649.62	1666.48	1658.05
YKL016C	TAACCCGCTCATTAGTCACG	-184	0.81	0		ATP7	ATP7-NRg-3	GGGAGCTGCGATTGGCAGTAACCCGCTCATTAGTCACGGTTTTAGAGCTAGAAATAGCAAG	185.069	153.168	120.606	147.687	158.27	133.574	191.869	147.407	177.983	146.755	195.088	260.331	1	0.0620352	-0.219296	1	1	Respiratory	-55	19812.8	9.56	0.934289	174	0.22	0.57	0.24	52.63	78.49	-0.64	156	9	20	1649.62	1666.48	1658.05
YKL016C	TACCACTTGCTGCTTAGCGT	-92	0.41	0		ATP7	ATP7-TRg-1	GGGAGCTGCGATTGGCAGTACCACTTGCTGCTTAGCGTGTTTTAGAGCTAGAAATAGCAAG	1	1	1	111.015	163.731	111.26	160.057	127.524	133.049	121.679	141.832	155.647	1	-7.00752	0.00506043	1	1	Respiratory	-59.2	19812.8	9.56	0.934289	174	0.22	0.57	0.24	52.63	78.49	-0.64	156	9	20	1649.62	1666.48	1658.05
YKL016C	TATTTTCTCTTCGATTTGAT	-158	0.49	0		ATP7	ATP7-TRg-2	GGGAGCTGCGATTGGCAGTATTTTCTCTTCGATTTGATGTTTTAGAGCTAGAAATAGCAAG	186.086	178.182	147.66	153.799	139.704	145.388	114.612	151.925	149.555	153.024	107.512	165.163	1	0.222081	-0.032929	1	1	Respiratory	-52.9	19812.8	9.56	0.934289	174	0.22	0.57	0.24	52.63	78.49	-0.64	156	9	20	1649.62	1666.48	1658.05
YKL016C	TGACCACGTGACTAATGAGC	-191	0.97	0		ATP7	ATP7-TRg-3	GGGAGCTGCGATTGGCAGTGACCACGTGACTAATGAGCGTTTTAGAGCTAGAAATAGCAAG	225.747	338.689	327.069	315.766	334.107	274.024	294.877	327.252	279.771	290.943	331.186	362.635	1	-0.0514896	-0.126812	1	1	Respiratory	-57.9	19812.8	9.56	0.934289	174	0.22	0.57	0.24	52.63	78.49	-0.64	156	9	20	1649.62	1666.48	1658.05
YNL259C	CTAGTTCTCTCTTGTGTCGT	11	0.19	0		ATX1	ATX1-NRg-1	GGGAGCTGCGATTGGCAGCTAGTTCTCTCTTGTGTCGTGTTTTAGAGCTAGAAATAGCAAG	110.831	128.849	130.573	109.487	135.335	69.256	126.731	162.77	150.472	115.41	119.346	100.926	1	0.23739	0.390322	1	1	Respiratory	-56.9	8222.7	8.71	nan	73	0.17	0.49	0.09	27.74	94.1	-0.15	13	2	34	57.8027	50.6812	54.242
YNL259C	AATTTCGTAAATATCATCAA	-248	0.14	0		ATX1	ATX1-NRg-2	GGGAGCTGCGATTGGCAGAATTTCGTAAATATCATCAAGTTTTAGAGCTAGAAATAGCAAG	142.357	78.8213	72.906	155.327	126.598	158.514	151.726	149.214	148.638	168.697	125.263	177.059	1	-0.582713	-0.0672161	1	1	Respiratory	-49.8	8222.7	8.71	nan	73	0.17	0.49	0.09	27.74	94.1	-0.15	13	2	34	57.8027	50.6812	54.242
YNL259C	GAATCATCTTAAAACATTGC	-25	0.37	0		ATX1	ATX1-TRg-1	GGGAGCTGCGATTGGCAGGAATCATCTTAAAACATTGCGTTTTAGAGCTAGAAATAGCAAG	137.272	84.38	107.079	240.894	123.321	182.141	208.532	233.262	231.169	190.639	180.886	207.989	1	-0.732935	0.215685	1	1	Respiratory	-50.2	8222.7	8.71	nan	73	0.17	0.49	0.09	27.74	94.1	-0.15	13	2	34	57.8027	50.6812	54.242
YNL259C	CTAATAAATTTCACGTGATG	-114	0.36	0		ATX1	ATX1-TRg-2	GGGAGCTGCGATTGGCAGCTAATAAATTTCACGTGATGGTTTTAGAGCTAGAAATAGCAAG	33.5425	7.2535	32.3254	140.047	110.215	119.135	107.038	90.4707	72.5267	113.843	126.447	149.699	1	-2.33681	-0.530283	1	1	Respiratory	-51.7	8222.7	8.71	nan	73	0.17	0.49	0.09	27.74	94.1	-0.15	13	2	34	57.8027	50.6812	54.242
YNL259C	GATGATATTTACGAAATTAG	-247	0.14	0		ATX1	ATX1-TRg-5	GGGAGCTGCGATTGGCAGGATGATATTTACGAAATTAGGTTTTAGAGCTAGAAATAGCAAG	57.9494	94.8025	63.6508	216.446	179.021	186.079	179.75	206.15	181.651	203.177	151.3	169.922	1	-1.42618	0.114086	1	1	Respiratory	-53.6	8222.7	8.71	nan	73	0.17	0.49	0.09	27.74	94.1	-0.15	13	2	34	57.8027	50.6812	54.242
YKL004W	TATCAACTTCATTGCTTGGC	-50	0.41	0		AUR1	AUR1-TRg-1	GGGAGCTGCGATTGGCAGTATCAACTTCATTGCTTGGCGTTTTAGAGCTAGAAATAGCAAG	56.9325	37.8262	99.9597	30.0318	73.0822	50.8794	30.5392	52.5134	49.6015	41.7488	54.2558	72.3754	1	0.338521	-0.344052	1	1	Essential	-52	45186.5	6.02	0.766329	401	0.14	0.46	0.07	46.06	90.15	0.38	56.9	11	150	140.63	119.412	130.021
YKL004W	ATATCAACTTCATTGCTTGG	-51	0.4	0		AUR1	AUR1-TRg-2	GGGAGCTGCGATTGGCAGATATCAACTTCATTGCTTGGGTTTTAGAGCTAGAAATAGCAAG	107.78	128.154	162.61	147.687	92.741	83.6947	132.033	143.792	136.717	157.726	144.199	105.684	1	0.298203	0.0173542	1	1	Essential	-50.2	45186.5	6.02	0.766329	401	0.14	0.46	0.07	46.06	90.15	0.38	56.9	11	150	140.63	119.412	130.021
YBL089W	GCATTACCTATTTACAAAGA	-92	0.25	0		AVT5	AVT5-NRg-1	GGGAGCTGCGATTGGCAGGCATTACCTATTTACAAAGAGTTTTAGAGCTAGAAATAGCAAG	95.5767	64.9247	83.5851	158.383	123.321	150.638	107.796	123.909	109.207	187.504	106.328	141.372	1	-0.824782	-0.352293	1	1	Respiratory	-50.9	50902.5	9.03	0.352455	459	0.1	0.41	-0.02	42.41	114.17	0.57	1.03	0	27	49.2236	42.6793	45.9514
YBL089W	TTTACAAAGACGGAAATCAA	-102	0.23	0		AVT5	AVT5-NRg-2	GGGAGCTGCGATTGGCAGTTTACAAAGACGGAAATCAAGTTTTAGAGCTAGAAATAGCAAG	1	1	1	149.215	135.335	92.883	138.092	145.599	127.547	165.562	166.685	110.442	1	-6.97511	-0.10632	1	1	Respiratory	-52.3	50902.5	9.03	0.352455	459	0.1	0.41	-0.02	42.41	114.17	0.57	1.03	0	27	49.2236	42.6793	45.9514
YBL089W	TCACAATATTCAAGAGTTGA	-133	0.15	0		AVT5	AVT5-NRg-3	GGGAGCTGCGATTGGCAGTCACAATATTCAAGAGTTGAGTTTTAGAGCTAGAAATAGCAAG	83.3733	82.2955	110.639	121.711	154.994	167.702	144.909	129.332	102.788	107.574	156.033	143.751	1	-0.685606	-0.111624	1	1	Respiratory	-56	50902.5	9.03	0.352455	459	0.1	0.41	-0.02	42.41	114.17	0.57	1.03	0	27	49.2236	42.6793	45.9514
YBL089W	CGATTAGTATCCTTTCCTCT	-158	0.18	0		AVT5	AVT5-NRg-4	GGGAGCTGCGATTGGCAGCGATTAGTATCCTTTCCTCTGTTTTAGAGCTAGAAATAGCAAG	154.56	67.0092	141.964	86.5674	148.441	162.452	163.844	156.444	159.643	120.112	134.731	109.253	1	-0.128721	0.398508	1	1	Respiratory	-57.4	50902.5	9.03	0.352455	459	0.1	0.41	-0.02	42.41	114.17	0.57	1.03	0	27	49.2236	42.6793	45.9514
YBL089W	TTATTTCCATCGTCAAAAAA	-18	0.93	0		AVT5	AVT5-TRg-1	GGGAGCTGCGATTGGCAGTTATTTCCATCGTCAAAAAAGTTTTAGAGCTAGAAATAGCAAG	91.5089	51.028	89.9925	85.0394	55.6077	91.5704	50.9894	91.3744	67.0246	93.4684	82.6588	61.6691	1	0.00193645	-0.183545	1	1	Respiratory	-53.6	50902.5	9.03	0.352455	459	0.1	0.41	-0.02	42.41	114.17	0.57	1.03	0	27	49.2236	42.6793	45.9514
YBL089W	TGATTTCCGTCTTTGTAAAT	-102	0.23	0		AVT5	AVT5-TRg-2	GGGAGCTGCGATTGGCAGTGATTTCCGTCTTTGTAAATGTTTTAGAGCTAGAAATAGCAAG	124.051	158.727	154.779	117.127	141.888	112.572	117.642	132.043	160.56	115.41	138.281	131.855	1	0.235772	0.0895785	1	1	Respiratory	-53.6	50902.5	9.03	0.352455	459	0.1	0.41	-0.02	42.41	114.17	0.57	1.03	0	27	49.2236	42.6793	45.9514
YBL089W	GTTAAAGATGCCAAGAGGAA	-172	0.14	0		AVT5	AVT5-TRg-3	GGGAGCTGCGATTGGCAGGTTAAAGATGCCAAGAGGAAGTTTTAGAGCTAGAAATAGCAAG	143.374	130.239	146.236	133.935	100.386	165.077	176.72	119.39	166.062	149.89	147.749	118.769	1	0.0720415	0.150431	1	1	Respiratory	-54.3	50902.5	9.03	0.352455	459	0.1	0.41	-0.02	42.41	114.17	0.57	1.03	0	27	49.2236	42.6793	45.9514
YBL089W	AAATTGTTAAAGATGCCAAG	-177	0.24	0		AVT5	AVT5-TRg-4	GGGAGCTGCGATTGGCAGAAATTGTTAAAGATGCCAAGGTTTTAGAGCTAGAAATAGCAAG	140.323	150.389	134.845	127.823	133.151	162.452	119.157	93.1819	139.468	102.872	150.116	171.111	1	0.00724332	-0.269619	1	1	Respiratory	-52.1	50902.5	9.03	0.352455	459	0.1	0.41	-0.02	42.41	114.17	0.57	1.03	0	27	49.2236	42.6793	45.9514
YPL255W	TTCACCGAGCGACACAAAAA	-79	0.63	0		BBP1	BBP1-NRg-1	GGGAGCTGCGATTGGCAGTTCACCGAGCGACACAAAAAGTTTTAGAGCTAGAAATAGCAAG	6.08477	4.47417	1	107.959	124.413	115.198	19.178	19.9786	23.0082	95.0357	103.961	97.3568	1	-4.91022	-2.25315	1	1	Essential	-57.5	45379.8	6.45	0.278697	385	0.11	0.42	-0.01	53.78	59.94	-1.16	13.3	5	6	36.6429	40.7883	38.7156
YPL255W	TCACCGAGCGACACAAAAAC	-80	0.63	0		BBP1	BBP1-NRg-2	GGGAGCTGCGATTGGCAGTCACCGAGCGACACAAAAACGTTTTAGAGCTAGAAATAGCAAG	3.03391	2.38967	1	103.375	140.796	115.198	8.57415	21.7861	3.75103	55.8542	120.53	134.234	1	-5.80594	-3.18682	1	1	Essential	-55.2	45379.8	6.45	0.278697	385	0.11	0.42	-0.01	53.78	59.94	-1.16	13.3	5	6	36.6429	40.7883	38.7156
YPL255W	ACATAAAGAGACTGAAGACG	-24	0.84	0		BBP1	BBP1-TRg-1	GGGAGCTGCGATTGGCAGACATAAAGAGACTGAAGACGGTTTTAGAGCTAGAAATAGCAAG	1	1	1	243.95	194.311	216.269	5.54449	5.51872	5.58504	201.609	165.501	171.111	1	-7.76935	-5.01476	1	1	Essential	-51.9	45379.8	6.45	0.278697	385	0.11	0.42	-0.01	53.78	59.94	-1.16	13.3	5	6	36.6429	40.7883	38.7156
YPL255W	GAAGCAAAGATGCTTAAAAA	-172	0.06	0		BBP1	BBP1-TRg-2	GGGAGCTGCGATTGGCAGGAAGCAAAGATGCTTAAAAAGTTTTAGAGCTAGAAATAGCAAG	73.2037	84.38	75.0418	111.015	82.9116	119.135	80.5286	94.9894	98.2029	132.65	127.63	159.215	1	-0.42844	-0.615951	1	1	Essential	-52.1	45379.8	6.45	0.278697	385	0.11	0.42	-0.01	53.78	59.94	-1.16	13.3	5	6	36.6429	40.7883	38.7156
YHR040W	AGGAGTCCAGTTAATAGGGA	-16	0.54	0		BCD1	BCD1-TRg-2	GGGAGCTGCGATTGGCAGAGGAGTCCAGTTAATAGGGAGTTTTAGAGCTAGAAATAGCAAG	458.53	446.521	419.907	254.623	505.407	297.627	356.27	239.315	377.428	364.726	288.728	390.079	2	0.325075	-0.100946	1	1	Essential	-54.7	42325.4	6	0.461312	366	0.1	0.44	-0.01	47.59	57.84	-0.86	28.8	nan	nan	99.8547	95.0593	97.457
YHR040W	GAATAGGAGTCCAGTTAATA	-20	0.57	0		BCD1	BCD1-TRg-3	GGGAGCTGCGATTGGCAGGAATAGGAGTCCAGTTAATAGTTTTAGAGCTAGAAATAGCAAG	137.272	92.0232	100.672	94.2073	82.9116	96.8209	116.127	101.316	119.294	135.785	115.796	91.4089	1	0.268461	-0.0265413	1	1	Essential	-53.9	42325.4	6	0.461312	366	0.1	0.44	-0.01	47.59	57.84	-0.86	28.8	nan	nan	99.8547	95.0593	97.457
YHR040W	TCGATGAGATGAGCTGGAAT	-36	0.64	0		BCD1	BCD1-TRg-5	GGGAGCTGCGATTGGCAGTCGATGAGATGAGCTGGAATGTTTTAGAGCTAGAAATAGCAAG	77.2716	93.4128	101.384	129.351	130.966	176.89	120.672	122.102	122.045	149.89	184.436	102.115	1	-0.684352	-0.25861	1	1	Essential	-54.5	42325.4	6	0.461312	366	0.1	0.44	-0.01	47.59	57.84	-0.86	28.8	nan	nan	99.8547	95.0593	97.457
YDR361C	ATCTAAATGATAAAATTATA	-32	0.18	0		BCP1	BCP1-NRg-1	GGGAGCTGCGATTGGCAGATCTAAATGATAAAATTATAGTTTTAGAGCTAGAAATAGCAAG	15.2374	13.507	9.54328	109.487	55.6077	103.384	67.6525	87.7594	41.3484	170.264	68.4573	80.7025	1	-2.80986	-0.699034	1	1	Essential	-51	32639.5	4.44	0.724153	283	0.21	0.51	0.12	46.13	72.59	-0.69	145	7	0	60.9226	52.2861	56.6043
YDR361C	TCTACCTCAATCTCATCGCG	-98	0.98	0		BCP1	BCP1-NRg-2	GGGAGCTGCGATTGGCAGTCTACCTCAATCTCATCGCGGTTTTAGAGCTAGAAATAGCAAG	148.458	203.196	153.355	182.831	211.786	179.516	213.076	191.69	161.477	174.966	121.713	298.398	1	-0.185071	-0.0716548	1	1	Essential	-52.4	32639.5	4.44	0.724153	283	0.21	0.51	0.12	46.13	72.59	-0.69	145	7	0	60.9226	52.2861	56.6043
YDR361C	CATCGCGAGGAATATAGGCA	-111	0.94	0		BCP1	BCP1-NRg-4	GGGAGCTGCGATTGGCAGCATCGCGAGGAATATAGGCAGTTTTAGAGCTAGAAATAGCAAG	23.373	18.3708	13.103	126.295	137.519	111.26	116.884	99.5081	94.5349	165.562	163.134	191.334	1	-2.7737	-0.74202	1	1	Essential	-55.4	32639.5	4.44	0.724153	283	0.21	0.51	0.12	46.13	72.59	-0.69	145	7	0	60.9226	52.2861	56.6043
YDR361C	AAACTCGTATAAAGTGACCA	-140	0.39	0		BCP1	BCP1-NRg-5	GGGAGCTGCGATTGGCAGAAACTCGTATAAAGTGACCAGTTTTAGAGCTAGAAATAGCAAG	3.03391	3.0845	1	109.487	98.2017	116.51	34.3263	56.1284	17.5062	170.264	111.062	100.926	1	-5.50918	-1.82402	1	1	Essential	-52.7	32639.5	4.44	0.724153	283	0.21	0.51	0.12	46.13	72.59	-0.69	145	7	0	60.9226	52.2861	56.6043
YDR361C	TTTACCCTTAACTGAAGTTA	-181	0.84	0		BCP1	BCP1-NRg-6	GGGAGCTGCGATTGGCAGTTTACCCTTAACTGAAGTTAGTTTTAGAGCTAGAAATAGCAAG	193.204	193.469	139.828	130.879	158.27	132.261	198.685	133.85	140.385	154.592	139.465	117.58	1	0.32121	0.200229	1	1	Essential	-52.8	32639.5	4.44	0.724153	283	0.21	0.51	0.12	46.13	72.59	-0.69	145	7	0	60.9226	52.2861	56.6043
YDR361C	TATCATTTAGATTGTTCATG	-25	0.12	0		BCP1	BCP1-TRg-1	GGGAGCTGCGATTGGCAGTATCATTTAGATTGTTCATGGTTTTAGAGCTAGAAATAGCAAG	218.628	174.708	124.878	184.359	123.321	132.261	157.785	177.23	228.418	176.533	143.015	263.899	1	0.236237	-0.0503597	1	1	Essential	-54.9	32639.5	4.44	0.724153	283	0.21	0.51	0.12	46.13	72.59	-0.69	145	7	0	60.9226	52.2861	56.6043
YDR361C	TATTCCTCGCGATGAGATTG	-106	0.96	0		BCP1	BCP1-TRg-2	GGGAGCTGCGATTGGCAGTATTCCTCGCGATGAGATTGGTTTTAGAGCTAGAAATAGCAAG	4.05086	3.0845	1.71194	129.351	195.403	197.892	48.7171	38.0535	40.4314	146.755	273.196	177.059	1	-5.88445	-2.23064	1	1	Essential	-54.6	32639.5	4.44	0.724153	283	0.21	0.51	0.12	46.13	72.59	-0.69	145	7	0	60.9226	52.2861	56.6043
YDR361C	TATCAAATTCTCGATATCCG	-161	0.69	0		BCP1	BCP1-TRg-3	GGGAGCTGCGATTGGCAGTATCAAATTCTCGATATCCGGTTTTAGAGCTAGAAATAGCAAG	138.289	119.122	132.709	179.775	85.0959	205.768	218.378	156.444	178.9	151.457	99.2273	148.509	1	-0.270704	0.472073	1	1	Essential	-53.5	32639.5	4.44	0.724153	283	0.21	0.51	0.12	46.13	72.59	-0.69	145	7	0	60.9226	52.2861	56.6043
YDR361C	TGTGCCATAACTTCAGTTAA	-189	0.84	0		BCP1	BCP1-TRg-4	GGGAGCTGCGATTGGCAGTGTGCCATAACTTCAGTTAAGTTTTAGAGCTAGAAATAGCAAG	148.458	142.746	128.437	72.8155	98.2017	144.075	132.033	133.85	124.796	129.515	109.878	134.234	1	0.413384	0.0643825	1	1	Essential	-61.5	32639.5	4.44	0.724153	283	0.21	0.51	0.12	46.13	72.59	-0.69	145	7	0	60.9226	52.2861	56.6043
YDR361C	TTGTGCCATAACTTCAGTTA	-190	0.82	0		BCP1	BCP1-TRg-5	GGGAGCTGCGATTGGCAGTTGTGCCATAACTTCAGTTAGTTTTAGAGCTAGAAATAGCAAG	227.781	151.084	193.224	130.879	162.639	136.199	169.146	194.401	180.734	184.37	147.749	141.372	1	0.412851	0.201017	1	1	Essential	-56.1	32639.5	4.44	0.724153	283	0.21	0.51	0.12	46.13	72.59	-0.69	145	7	0	60.9226	52.2861	56.6043
YDR375C	CAACGCAGTAGACGTACCAA	-31	0.85	0		BCS1	BCS1-TRg-1	GGGAGCTGCGATTGGCAGCAACGCAGTAGACGTACCAAGTTTTAGAGCTAGAAATAGCAAG	8.11868	9.338	2.42388	78.9274	135.335	115.198	104.008	139.273	125.713	90.3339	108.695	111.632	1	-4.05067	0.248259	1	1	Respiratory	-58.7	51113.1	9.17	0.370972	456	0.15	0.49	0.12	35.36	80.28	-0.33	24	5	39	44.2061	38.7076	41.4569
YDR375C	GCAACGCAGTAGACGTACCA	-32	0.88	0		BCS1	BCS1-TRg-2	GGGAGCTGCGATTGGCAGGCAACGCAGTAGACGTACCAGTTTTAGAGCTAGAAATAGCAAG	4.05086	3.0845	1	117.127	147.349	130.949	82.8008	146.503	158.726	96.603	98.0438	136.613	1	-5.60305	0.228201	1	1	Respiratory	-56.1	51113.1	9.17	0.370972	456	0.15	0.49	0.12	35.36	80.28	-0.33	24	5	39	44.2061	38.7076	41.4569
YNL039W	GTAATGGAAAACGCGTCTTC	-102	0.87	0		BDP1	BDP1-NRg-1	GGGAGCTGCGATTGGCAGGTAATGGAAAACGCGTCTTCGTTTTAGAGCTAGAAATAGCAAG	288.798	278.238	271.537	182.831	282.776	253.022	202.472	269.412	264.182	201.609	237.692	212.747	1	0.222691	0.174855	1	1	Essential	-58.7	67685.7	6.93	0.534948	594	0.14	0.47	0.05	44.86	61.48	-1.06	7.49	8	8	85.1634	122.343	103.753
YNL039W	TAATGGAAAACGCGTCTTCT	-103	0.88	0		BDP1	BDP1-NRg-2	GGGAGCTGCGATTGGCAGTAATGGAAAACGCGTCTTCTGTTTTAGAGCTAGAAATAGCAAG	133.204	215.009	201.767	176.719	196.496	163.764	116.127	150.118	125.713	131.083	191.537	162.784	1	0.0345141	-0.308487	1	1	Essential	-55.7	67685.7	6.93	0.534948	594	0.14	0.47	0.05	44.86	61.48	-1.06	7.49	8	8	85.1634	122.343	103.753
YNL039W	TCTTTTATGTAGTTTATAAT	-143	0.63	0		BDP1	BDP1-TRg-2	GGGAGCTGCGATTGGCAGTCTTTTATGTAGTTTATAATGTTTTAGAGCTAGAAATAGCAAG	192.187	126.07	73.6179	164.495	69.8057	91.5704	153.998	109.449	124.796	142.054	86.2092	165.163	1	0.266094	-0.019132	1	1	Essential	-54.6	67685.7	6.93	0.534948	594	0.14	0.47	0.05	44.86	61.48	-1.06	7.49	8	8	85.1634	122.343	103.753
YNL039W	TCTCAGGAAGTCAATAAGCA	-176	0.37	0		BDP1	BDP1-TRg-3	GGGAGCTGCGATTGGCAGTCTCAGGAAGTCAATAAGCAGTTTTAGAGCTAGAAATAGCAAG	139.306	202.502	161.187	172.135	165.915	96.8209	167.631	194.401	166.979	156.159	111.062	181.818	1	0.209954	0.236459	1	1	Essential	-55.6	67685.7	6.93	0.534948	594	0.14	0.47	0.05	44.86	61.48	-1.06	7.49	8	8	85.1634	122.343	103.753
YIL004C	GTTTGTTTTCTACCATTCCT	-62	0.88	0		BET1	BET1-NRg-1	GGGAGCTGCGATTGGCAGGTTTGTTTTCTACCATTCCTGTTTTAGAGCTAGAAATAGCAAG	2.01695	1	1	92.6793	110.215	91.5704	18.4205	24.4973	18.4232	156.159	85.0257	97.3568	1	-6.19585	-2.46441	1	1	Essential	-53.5	15721	9.03	nan	142	0.08	0.37	-0.07	37.26	71.71	-0.28	6.9	23	5	29.0233	30.7606	29.892
YIL004C	TCGCGCCTTTTGCCAAGGAA	-78	0.62	0		BET1	BET1-TRg-1	GGGAGCTGCGATTGGCAGTCGCGCCTTTTGCCAAGGAAGTTTTAGAGCTAGAAATAGCAAG	1	1	1	159.911	234.721	99.4461	1	1	2.83402	181.235	138.281	204.42	1	-7.36363	-6.76003	1	1	Essential	-54.3	15721	9.03	nan	142	0.08	0.37	-0.07	37.26	71.71	-0.28	6.9	23	5	29.0233	30.7606	29.892
YIL004C	TCAACTCGCGCCTTTTGCCA	-83	0.57	0		BET1	BET1-TRg-2	GGGAGCTGCGATTGGCAGTCAACTCGCGCCTTTTGCCAGTTTTAGAGCTAGAAATAGCAAG	1	1	1	156.855	157.178	211.018	129.003	120.294	111.958	171.832	172.602	119.959	1	-7.45135	-0.362325	1	1	Essential	-55.6	15721	9.03	nan	142	0.08	0.37	-0.07	37.26	71.71	-0.28	6.9	23	5	29.0233	30.7606	29.892
YIL004C	AAGCTACGTAGGAACGTTCA	-168	0.27	0		BET1	BET1-TRg-4	GGGAGCTGCGATTGGCAGAAGCTACGTAGGAACGTTCAGTTTTAGAGCTAGAAATAGCAAG	154.56	151.084	140.54	161.439	137.519	158.514	125.973	123.909	136.717	146.755	157.217	144.94	1	-0.0360433	-0.215593	1	1	Essential	-55	15721	9.03	nan	142	0.08	0.37	-0.07	37.26	71.71	-0.28	6.9	23	5	29.0233	30.7606	29.892
YIL004C	ACCGTTGTTGCAAGCTACGT	-179	0.23	0		BET1	BET1-TRg-5	GGGAGCTGCGATTGGCAGACCGTTGTTGCAAGCTACGTGTTTTAGAGCTAGAAATAGCAAG	158.628	160.117	146.236	98.7913	149.533	106.009	118.399	158.251	175.232	135.785	178.519	150.888	1	0.392062	-0.0418788	1	1	Essential	-53	15721	9.03	nan	142	0.08	0.37	-0.07	37.26	71.71	-0.28	6.9	23	5	29.0233	30.7606	29.892
YPR176C	AGAATCATTAGTAACAGTAG	-30	0.16	0		BET2	BET2-NRg-1	GGGAGCTGCGATTGGCAGAGAATCATTAGTAACAGTAGGTTTTAGAGCTAGAAATAGCAAG	3.03391	3.0845	16.6627	202.695	109.123	142.762	28.2669	57.9359	19.3402	135.785	119.346	117.58	1	-4.31863	-1.82022	1	1	Essential	-49.5	36653.2	4.81	0.492997	325	0.14	0.45	0.06	30.1	91.19	-0.05	15.3	4	0	58.2097	50.8944	54.552
YKR068C	TATTATATTAAGTTCAATGT	-64	0.72	0		BET3	BET3-NRg-2	GGGAGCTGCGATTGGCAGTATTATATTAAGTTCAATGTGTTTTAGAGCTAGAAATAGCAAG	95.5767	58.6712	50.8358	88.0954	96.0174	116.51	116.127	83.2407	103.705	142.054	135.915	87.8401	1	-0.551742	-0.271423	1	1	Essential	-51.8	22122.7	4.68	0.507272	193	0.12	0.43	-0.01	40.79	92.35	-0.17	37.3	16	15	130.331	113.397	121.864
YKR068C	AGTTCAATGTTGGCCAAACC	-74	0.59	0		BET3	BET3-NRg-4	GGGAGCTGCGATTGGCAGAGTTCAATGTTGGCCAAACCGTTTTAGAGCTAGAAATAGCAAG	115.916	101.751	102.807	89.6234	125.506	94.1957	114.612	124.813	138.551	126.381	144.199	114.011	1	0.0510861	-0.0250277	1	1	Essential	-53.3	22122.7	4.68	0.507272	193	0.12	0.43	-0.01	40.79	92.35	-0.17	37.3	16	15	130.331	113.397	121.864
YKR068C	GGGTAACATGTAACACTTTC	-94	0.8	0		BET3	BET3-NRg-5	GGGAGCTGCGATTGGCAGGGGTAACATGTAACACTTTCGTTTTAGAGCTAGAAATAGCAAG	128.119	148.999	155.491	173.663	97.1096	120.448	180.507	132.043	106.456	127.948	197.455	135.424	1	0.145085	-0.137252	1	1	Essential	-53.3	22122.7	4.68	0.507272	193	0.12	0.43	-0.01	40.79	92.35	-0.17	37.3	16	15	130.331	113.397	121.864
YKR068C	TTTCAGGTTGGCCTTACCTT	-110	1	0		BET3	BET3-NRg-7	GGGAGCTGCGATTGGCAGTTTCAGGTTGGCCTTACCTTGTTTTAGAGCTAGAAATAGCAAG	15.2374	5.169	16.6627	88.0954	114.584	74.5064	52.5042	57.0321	52.3525	126.381	151.3	96.1672	1	-2.90257	-1.20745	1	1	Essential	-63.1	22122.7	4.68	0.507272	193	0.12	0.43	-0.01	40.79	92.35	-0.17	37.3	16	15	130.331	113.397	121.864
YKR068C	GGTTGGCCTTACCTTTGGCT	-115	0.97	0		BET3	BET3-NRg-8	GGGAGCTGCGATTGGCAGGGTTGGCCTTACCTTTGGCTGTTTTAGAGCTAGAAATAGCAAG	107.78	101.751	125.59	141.575	135.335	137.512	111.583	108.546	136.717	145.188	135.915	131.855	1	-0.30642	-0.210694	1	1	Essential	-60.2	22122.7	4.68	0.507272	193	0.12	0.43	-0.01	40.79	92.35	-0.17	37.3	16	15	130.331	113.397	121.864
YKR068C	ATTACCCATAGCTATAGAGA	-18	0.66	0		BET3	BET3-TRg-2	GGGAGCTGCGATTGGCAGATTACCCATAGCTATAGAGAGTTTTAGAGCTAGAAATAGCAAG	134.221	82.2955	67.2105	121.711	79.6351	150.638	111.583	87.7594	111.958	148.323	106.328	106.874	1	-0.311008	-0.215786	1	1	Essential	-54	22122.7	4.68	0.507272	193	0.12	0.43	-0.01	40.79	92.35	-0.17	37.3	16	15	130.331	113.397	121.864
YML077W	TCAACACTAGTCAATAGTAA	-136	0.98	0		BET5	BET5-NRg-2	GGGAGCTGCGATTGGCAGTCAACACTAGTCAATAGTAAGTTTTAGAGCTAGAAATAGCAAG	9.13563	23.2347	17.3746	129.351	138.611	196.58	147.181	132.947	106.456	106.007	148.933	154.457	1	-3.22319	-0.0827172	1	1	Essential	-53.6	18438.1	9.04	0.32165	159	0.12	0.43	-0.02	26.9	74.62	-0.33	1.95	9	11	98.7307	94.4921	96.6114
YML077W	AAAGGACAACATTTCGACTG	-154	0.95	0		BET5	BET5-NRg-3	GGGAGCTGCGATTGGCAGAAAGGACAACATTTCGACTGGTTTTAGAGCTAGAAATAGCAAG	109.119	99.1392	164.584	486.298	581.715	535.918	470.151	499.209	578.993	606.435	535.193	736.418	2	-2.10497	-0.278498	1	1	Essential	-53.9	18438.1	9.04	0.32165	159	0.12	0.43	-0.02	26.9	74.62	-0.33	1.95	9	11	98.7307	94.4921	96.6114
YML077W	TGATATAAATCATAAATCAG	-17	0.31	0		BET5	BET5-TRg-1	GGGAGCTGCGATTGGCAGTGATATAAATCATAAATCAGGTTTTAGAGCTAGAAATAGCAAG	119.984	56.5867	59.3791	106.431	100.386	108.634	118.399	171.808	138.551	178.101	115.796	181.818	1	-0.418942	-0.14993	1	1	Essential	-50.6	18438.1	9.04	0.32165	159	0.12	0.43	-0.02	26.9	74.62	-0.33	1.95	9	11	98.7307	94.4921	96.6114
YML077W	AAATCAACCAACTTTTATTC	-185	0.27	0		BET5	BET5-TRg-3	GGGAGCTGCGATTGGCAGAAATCAACCAACTTTTATTCGTTTTAGAGCTAGAAATAGCAAG	163.713	122.596	141.964	138.519	89.4645	87.6326	142.637	139.273	125.713	102.872	109.878	83.0817	1	0.440359	0.462455	1	1	Essential	-50	18438.1	9.04	0.32165	159	0.12	0.43	-0.02	26.9	74.62	-0.33	1.95	9	11	98.7307	94.4921	96.6114
YDR299W	TAAATTCGGGTAACGATCAG	-109	0.68	0		BFR2	BFR2-NRg-2	GGGAGCTGCGATTGGCAGTAAATTCGGGTAACGATCAGGTTTTAGAGCTAGAAATAGCAAG	100.661	175.403	112.063	138.519	69.8057	102.071	54.019	65.1658	63.3566	96.603	132.364	131.855	1	0.32242	-0.983063	1	1	Essential	-54	61162.5	4.41	0.681319	534	0.21	0.52	0.14	52.79	70.47	-1.03	208	9	0	131.122	152.853	141.988
YDR299W	CCGCAGTAATAGGCTTGCAA	-145	0.86	0		BFR2	BFR2-NRg-4	GGGAGCTGCGATTGGCAGCCGCAGTAATAGGCTTGCAAGTTTTAGAGCTAGAAATAGCAAG	65.0681	64.2298	91.4164	135.463	111.308	106.009	117.642	71.492	115.626	132.65	67.2738	114.011	1	-0.676588	-0.0427915	1	1	Essential	-58.8	61162.5	4.41	0.681319	534	0.21	0.52	0.14	52.79	70.47	-1.03	208	9	0	131.122	152.853	141.988
YDR299W	ATATGTAGTCGCATCTTGAT	-27	0.69	0		BFR2	BFR2-TRg-1	GGGAGCTGCGATTGGCAGATATGTAGTCGCATCTTGATGTTTTAGAGCTAGAAATAGCAAG	11.1695	3.0845	8.1194	191.999	133.151	157.201	20.6928	26.3048	13.8381	123.246	159.584	117.58	1	-4.43022	-2.71849	1	1	Essential	-54.2	61162.5	4.41	0.681319	534	0.21	0.52	0.14	52.79	70.47	-1.03	208	9	0	131.122	152.853	141.988
YDR299W	TGATCGTTACCCGAATTTAT	-109	0.68	0		BFR2	BFR2-TRg-3	GGGAGCTGCGATTGGCAGTGATCGTTACCCGAATTTATGTTTTAGAGCTAGAAATAGCAAG	14.2204	19.0657	18.0866	204.223	229.26	204.455	10.089	8.22995	8.33607	182.802	178.519	196.093	1	-3.63434	-4.38627	1	1	Essential	-53.8	61162.5	4.41	0.681319	534	0.21	0.52	0.14	52.79	70.47	-1.03	208	9	0	131.122	152.853	141.988
YDR299W	ACTGCTGCATATGCTGTCTT	-173	0.7	0		BFR2	BFR2-TRg-6	GGGAGCTGCGATTGGCAGACTGCTGCATATGCTGTCTTGTTTTAGAGCTAGAAATAGCAAG	152.526	188.605	161.187	198.111	161.547	154.576	148.696	132.947	134.883	115.41	154.85	152.078	1	-0.0338227	-0.0199921	1	1	Essential	-60	61162.5	4.41	0.681319	534	0.21	0.52	0.14	52.79	70.47	-1.03	208	9	0	131.122	152.853	141.988
YHR101C	TTCCTAACTACAAAACAGAT	-14	0.2	0		BIG1	BIG1-NRg-1	GGGAGCTGCGATTGGCAGTTCCTAACTACAAAACAGATGTTTTAGAGCTAGAAATAGCAAG	5.06782	3.0845	1	71.2875	135.335	111.26	82.0434	154.636	100.037	156.159	146.566	77.1338	1	-5.11821	-0.173926	1	1	Essential	-58.4	39061.9	4.93	nan	335	0.13	0.46	0.03	44.56	89.37	-0.31	31.1	2	49	20.7983	21.2892	21.0438
YHR101C	ACCTCCGCTGCTGATATTCT	-53	0.46	0		BIG1	BIG1-NRg-2	GGGAGCTGCGATTGGCAGACCTCCGCTGCTGATATTCTGTTTTAGAGCTAGAAATAGCAAG	1	3.0845	1	103.375	134.243	121.761	38.8707	29.9198	63.3566	126.381	120.53	96.1672	1	-6.14326	-1.37639	1	1	Essential	-53.9	39061.9	4.93	nan	335	0.13	0.46	0.03	44.56	89.37	-0.31	31.1	2	49	20.7983	21.2892	21.0438
YHR101C	TTCTTGGCCGTAGTTAAGAG	-69	0.64	0		BIG1	BIG1-NRg-3	GGGAGCTGCGATTGGCAGTTCTTGGCCGTAGTTAAGAGGTTTTAGAGCTAGAAATAGCAAG	5.06782	6.55867	7.40746	161.439	129.874	172.953	126.731	89.5669	110.124	167.13	191.537	198.472	1	-4.6083	-0.7713	1	1	Essential	-56.5	39061.9	4.93	nan	335	0.13	0.46	0.03	44.56	89.37	-0.31	31.1	2	49	20.7983	21.2892	21.0438
YHR101C	AAAGAATGCACATATGTCAG	-143	0.25	0		BIG1	BIG1-NRg-4	GGGAGCTGCGATTGGCAGAAAGAATGCACATATGTCAGGTTTTAGAGCTAGAAATAGCAAG	100.661	103.835	73.6179	106.431	145.164	155.889	175.963	188.979	152.306	178.101	163.134	166.353	1	-0.551064	0.027199	1	1	Essential	-53	39061.9	4.93	nan	335	0.13	0.46	0.03	44.56	89.37	-0.31	31.1	2	49	20.7983	21.2892	21.0438
YHR101C	GCCAAGAATATCAGCAGCGG	-58	0.37	0		BIG1	BIG1-TRg-3	GGGAGCTGCGATTGGCAGGCCAAGAATATCAGCAGCGGGTTTTAGAGCTAGAAATAGCAAG	1	2.38967	5.27164	43.7837	29.396	52.192	85.8305	38.0535	33.0953	68.3923	85.0257	61.6691	1	-3.85548	-0.454347	1	1	Essential	-53.9	39061.9	4.93	nan	335	0.13	0.46	0.03	44.56	89.37	-0.31	31.1	2	49	20.7983	21.2892	21.0438
YHR101C	ACGGCCAAGAATATCAGCAG	-61	0.46	0		BIG1	BIG1-TRg-4	GGGAGCTGCGATTGGCAGACGGCCAAGAATATCAGCAGGTTTTAGAGCTAGAAATAGCAAG	1	1	1	121.711	91.6488	128.324	1.75741	2.80749	12.9211	184.37	158.4	133.045	1	-6.83155	-4.76613	1	1	Essential	-57.6	39061.9	4.93	nan	335	0.13	0.46	0.03	44.56	89.37	-0.31	31.1	2	49	20.7983	21.2892	21.0438
YHR101C	ATGTAAACCTCTCTTAACTA	-80	0.87	0		BIG1	BIG1-TRg-5	GGGAGCTGCGATTGGCAGATGTAAACCTCTCTTAACTAGTTTTAGAGCTAGAAATAGCAAG	1	1	1	161.439	87.2802	132.261	11.6038	26.3048	17.5062	113.843	141.832	98.5464	1	-6.98861	-2.67631	1	1	Essential	-51.6	39061.9	4.93	nan	335	0.13	0.46	0.03	44.56	89.37	-0.31	31.1	2	49	20.7983	21.2892	21.0438
YHR101C	TCGATGATATCATGCAACAC	-117	0.64	0		BIG1	BIG1-TRg-6	GGGAGCTGCGATTGGCAGTCGATGATATCATGCAACACGTTTTAGAGCTAGAAATAGCAAG	1	3.77933	1	124.767	204.141	190.017	47.9597	66.0696	70.6927	132.65	210.473	222.264	1	-6.48848	-1.61388	1	1	Essential	-50.2	39061.9	4.93	nan	335	0.13	0.46	0.03	44.56	89.37	-0.31	31.1	2	49	20.7983	21.2892	21.0438
YHR101C	ATCGATGATATCATGCAACA	-118	0.56	0		BIG1	BIG1-TRg-7	GGGAGCTGCGATTGGCAGATCGATGATATCATGCAACAGTTTTAGAGCTAGAAATAGCAAG	232.866	304.642	353.41	214.918	248.919	253.022	266.853	250.433	192.655	214.148	253.077	248.435	1	0.313602	-0.0115747	1	1	Essential	-49.7	39061.9	4.93	nan	335	0.13	0.46	0.03	44.56	89.37	-0.31	31.1	2	49	20.7983	21.2892	21.0438
YPL217C	TAACTCAGATGGCTGATTAA	15	0.12	0		BMS1	BMS1-NRg-1	GGGAGCTGCGATTGGCAGTAACTCAGATGGCTGATTAAGTTTTAGAGCTAGAAATAGCAAG	95.5767	82.9903	87.8567	127.823	105.847	136.199	100.979	140.177	121.128	124.814	127.63	83.0817	1	-0.473293	0.110696	1	1	Essential	-55	135565	6.79	1.22136	1183	0.19	0.52	0.15	45.73	63.76	-0.84	35.9	55	64	42.9622	55.4101	49.1861
YPL217C	TTTGTACGGACATTAAACTT	-99	0.57	0		BMS1	BMS1-NRg-2	GGGAGCTGCGATTGGCAGTTTGTACGGACATTAAACTTGTTTTAGAGCTAGAAATAGCAAG	13.2034	19.0657	1.71194	135.463	128.782	130.949	10.089	10.0374	14.7551	116.977	112.245	97.3568	1	-3.53976	-3.2269	1	1	Essential	-59.9	135565	6.79	1.22136	1183	0.19	0.52	0.15	45.73	63.76	-0.84	35.9	55	64	42.9622	55.4101	49.1861
YPL217C	GGAAAGTATTTGCGCTGTTA	-34	0.43	0		BMS1	BMS1-TRg-1	GGGAGCTGCGATTGGCAGGGAAAGTATTTGCGCTGTTAGTTTTAGAGCTAGAAATAGCAAG	128.119	126.07	104.231	92.6793	111.308	142.762	129.761	117.583	122.962	178.101	140.648	125.907	1	0.0477604	-0.263973	1	1	Essential	-53.9	135565	6.79	1.22136	1183	0.19	0.52	0.15	45.73	63.76	-0.84	35.9	55	64	42.9622	55.4101	49.1861
YDL141W	AACGTTTGGCAAACAATTAC	-14	0.09	0		BPL1	BPL1-NRg-1	GGGAGCTGCGATTGGCAGAACGTTTGGCAAACAATTACGTTTTAGAGCTAGAAATAGCAAG	164.73	144.136	128.437	114.071	165.915	170.327	129.761	141.08	132.132	138.919	132.364	123.528	1	-0.0422989	0.0295215	1	1	Essential	-53	76359.6	6.91	1.03201	690	0.13	0.46	0.07	33.67	83.39	-0.17	45.8	3	13	35.2622	36.5633	35.9128
YDL141W	AAAAGCCAAGTCCGTAGCTC	-41	0.16	0		BPL1	BPL1-NRg-2	GGGAGCTGCGATTGGCAGAAAAGCCAAGTCCGTAGCTCGTTTTAGAGCTAGAAATAGCAAG	84.3902	145.525	156.915	100.319	149.533	116.51	132.79	95.8931	134.883	118.545	81.4754	90.2193	1	0.0784301	0.324977	1	1	Essential	-60.7	76359.6	6.91	1.03201	690	0.13	0.46	0.07	33.67	83.39	-0.17	45.8	3	13	35.2622	36.5633	35.9128
YDL141W	AAAGCCAAGTCCGTAGCTCT	-42	0.16	0		BPL1	BPL1-NRg-3	GGGAGCTGCGATTGGCAGAAAGCCAAGTCCGTAGCTCTGTTTTAGAGCTAGAAATAGCAAG	92.5259	85.0748	111.351	91.1514	90.5567	100.759	124.459	71.492	107.373	99.7375	116.979	71.1858	1	0.032746	0.0752779	1	1	Essential	-61.6	76359.6	6.91	1.03201	690	0.13	0.46	0.07	33.67	83.39	-0.17	45.8	3	13	35.2622	36.5633	35.9128
YDL141W	GTAATTGTTTGCCAAACGTT	-15	0.09	0		BPL1	BPL1-TRg-1	GGGAGCTGCGATTGGCAGGTAATTGTTTGCCAAACGTTGTTTTAGAGCTAGAAATAGCAAG	154.56	190.689	187.528	135.463	129.874	116.51	185.052	135.658	126.63	154.592	159.584	147.32	1	0.480538	-0.0449437	1	1	Essential	-57.4	76359.6	6.91	1.03201	690	0.13	0.46	0.07	33.67	83.39	-0.17	45.8	3	13	35.2622	36.5633	35.9128
YDL141W	TGTAATTGTTTGCCAAACGT	-16	0.09	0		BPL1	BPL1-TRg-2	GGGAGCTGCGATTGGCAGTGTAATTGTTTGCCAAACGTGTTTTAGAGCTAGAAATAGCAAG	160.662	155.253	134.133	136.991	101.478	140.137	144.151	123.005	130.298	82.4976	139.465	147.32	1	0.249379	0.106068	1	1	Essential	-55.5	76359.6	6.91	1.03201	690	0.13	0.46	0.07	33.67	83.39	-0.17	45.8	3	13	35.2622	36.5633	35.9128
YDL141W	TGTAAGAGATCCCAGAGCTA	-56	0.23	0		BPL1	BPL1-TRg-4	GGGAGCTGCGATTGGCAGTGTAAGAGATCCCAGAGCTAGTTTTAGAGCTAGAAATAGCAAG	214.56	205.976	193.936	159.911	158.27	191.329	195.656	170.904	200.908	187.504	152.483	160.405	1	0.270236	0.181478	1	1	Essential	-62.6	76359.6	6.91	1.03201	690	0.13	0.46	0.07	33.67	83.39	-0.17	45.8	3	13	35.2622	36.5633	35.9128
YGR246C	ATTGCAAGATTTCTAATGAG	-180	0.11	0		BRF1	BRF1-NRg-4	GGGAGCTGCGATTGGCAGATTGCAAGATTTCTAATGAGGTTTTAGAGCTAGAAATAGCAAG	47.7799	53.1125	56.5313	140.047	76.3587	120.448	131.275	92.2781	81.6968	138.919	121.713	105.684	1	-1.09747	-0.263096	1	1	Essential	-52.6	66903.3	6.92	0.623289	596	0.18	0.53	0.16	45.41	73.75	-0.63	40.2	11	9	46.2628	59.8814	53.0721
YGR246C	AACAATCCCAATGGTAAAAA	-15	0.63	0		BRF1	BRF1-TRg-1	GGGAGCTGCGATTGGCAGAACAATCCCAATGGTAAAAAGTTTTAGAGCTAGAAATAGCAAG	59.9833	72.5678	53.6836	94.2073	90.5567	62.6929	46.4449	39.861	38.5974	95.0357	79.1084	55.7211	1	-0.410055	-0.879978	1	1	Essential	-51.5	66903.3	6.92	0.623289	596	0.18	0.53	0.16	45.41	73.75	-0.63	40.2	11	9	46.2628	59.8814	53.0721
YGR246C	CGCATCAAGAACAATCCCAA	-24	0.59	0		BRF1	BRF1-TRg-2	GGGAGCTGCGATTGGCAGCGCATCAAGAACAATCCCAAGTTTTAGAGCTAGAAATAGCAAG	45.746	51.7228	78.6015	63.6476	162.639	129.636	60.0784	66.0696	54.1865	116.977	150.116	149.699	1	-1.01541	-1.20865	1	1	Essential	-56.3	66903.3	6.92	0.623289	596	0.18	0.53	0.16	45.41	73.75	-0.63	40.2	11	9	46.2628	59.8814	53.0721
YGR246C	TAAGGTTTTCGCGAAGTATC	-74	0.8	0		BRF1	BRF1-TRg-3	GGGAGCTGCGATTGGCAGTAAGGTTTTCGCGAAGTATCGTTTTAGAGCTAGAAATAGCAAG	105.746	123.985	102.096	210.334	217.247	209.706	82.0434	77.8182	67.0246	145.188	279.113	196.093	1	-0.94151	-1.45122	1	1	Essential	-56	66903.3	6.92	0.623289	596	0.18	0.53	0.16	45.41	73.75	-0.63	40.2	11	9	46.2628	59.8814	53.0721
YGR246C	TGGCCTTATTTGCTATTCTA	-92	0.61	0		BRF1	BRF1-TRg-4	GGGAGCTGCGATTGGCAGTGGCCTTATTTGCTATTCTAGTTTTAGAGCTAGAAATAGCAAG	190.153	186.52	213.158	156.855	117.861	120.448	169.904	111.257	137.634	143.621	116.979	127.097	1	0.577855	0.111315	1	1	Essential	-65.9	66903.3	6.92	0.623289	596	0.18	0.53	0.16	45.41	73.75	-0.63	40.2	11	9	46.2628	59.8814	53.0721
YGR246C	TTTGTCTATTAATGTTGCGA	-112	0.51	0		BRF1	BRF1-TRg-5	GGGAGCTGCGATTGGCAGTTTGTCTATTAATGTTGCGAGTTTTAGAGCTAGAAATAGCAAG	201.34	194.858	149.084	136.991	90.5567	111.26	150.211	148.31	125.713	221.984	139.465	180.628	1	0.686537	-0.353637	1	1	Essential	-52.8	66903.3	6.92	0.623289	596	0.18	0.53	0.16	45.41	73.75	-0.63	40.2	11	9	46.2628	59.8814	53.0721
YHR036W	TTATTTGCTTCCACTTAGAT	-107	0.58	0		BRL1	BRL1-NRg-1	GGGAGCTGCGATTGGCAGTTATTTGCTTCCACTTAGATGTTTTAGAGCTAGAAATAGCAAG	162.696	215.703	142.676	159.911	176.837	144.075	152.483	150.118	159.643	102.872	205.739	119.959	1	0.115987	0.109122	1	1	Essential	-52.9	53355.5	4.49	0.361491	471	0.13	0.46	0.04	59.21	68.29	-0.63	14.5	1	2	58.7933	64.751	61.7722
YHR036W	TCCTTGTCAGTGATGTCCAA	-180	0.12	0		BRL1	BRL1-NRg-3	GGGAGCTGCGATTGGCAGTCCTTGTCAGTGATGTCCAAGTTTTAGAGCTAGAAATAGCAAG	132.187	215.703	144.1	140.047	186.666	145.388	172.933	146.503	136.717	156.159	161.951	173.491	1	0.0595354	-0.107967	1	1	Essential	-56.1	53355.5	4.49	0.361491	471	0.13	0.46	0.04	59.21	68.29	-0.63	14.5	1	2	58.7933	64.751	61.7722
YHR036W	GCACTTTGCGACGCCTGTAT	-69	0.93	0		BRL1	BRL1-TRg-1	GGGAGCTGCGATTGGCAGGCACTTTGCGACGCCTGTATGTTTTAGAGCTAGAAATAGCAAG	1	1	1	175.191	162.639	146.7	19.178	8.22995	18.4232	142.054	190.354	193.714	1	-7.33548	-3.521	1	1	Essential	-54.9	53355.5	4.49	0.361491	471	0.13	0.46	0.04	59.21	68.29	-0.63	14.5	1	2	58.7933	64.751	61.7722
YHR036W	ATCACTGACAAGGAAACTCT	-175	0.17	0		BRL1	BRL1-TRg-4	GGGAGCTGCGATTGGCAGATCACTGACAAGGAAACTCTGTTTTAGAGCTAGAAATAGCAAG	41.6782	41.9952	44.4284	109.487	110.215	142.762	92.6472	166.385	100.954	134.217	152.483	134.234	1	-1.50055	-0.225653	1	1	Essential	-53.6	53355.5	4.49	0.361491	471	0.13	0.46	0.04	59.21	68.29	-0.63	14.5	1	2	58.7933	64.751	61.7722
YHR036W	TCCCTTGGACATCACTGACA	-185	0.09	0		BRL1	BRL1-TRg-5	GGGAGCTGCGATTGGCAGTCCCTTGGACATCACTGACAGTTTTAGAGCTAGAAATAGCAAG	212.526	256.004	172.578	170.607	177.929	149.325	196.413	332.674	202.742	192.206	223.491	242.487	1	0.364823	0.153017	1	1	Essential	-54.6	53355.5	4.49	0.361491	471	0.13	0.46	0.04	59.21	68.29	-0.63	14.5	1	2	58.7933	64.751	61.7722
YBL097W	TAATCCTCTCCTAGCGTACA	-212	0.11	0		BRN1	BRN1-NRg-2	GGGAGCTGCGATTGGCAGTAATCCTCTCCTAGCGTACAGTTTTAGAGCTAGAAATAGCAAG	172.865	192.774	142.676	237.838	145.164	121.761	138.092	104.931	170.647	113.843	143.015	125.907	1	0.0101169	0.112018	1	1	Essential	-56.7	86152	4.33	1.03435	754	0.15	0.44	-0.01	35.1	65.62	-0.89	9.83	10	18	8.5027	14.5338	11.5183
YBL097W	CCTCTCCTAGCGTACACGGA	-216	0.11	0		BRN1	BRN1-NRg-3	GGGAGCTGCGATTGGCAGCCTCTCCTAGCGTACACGGAGTTTTAGAGCTAGAAATAGCAAG	135.238	121.206	177.561	162.967	140.796	145.388	166.874	145.599	209.161	123.246	125.263	193.714	1	-0.0494855	0.238262	1	1	Essential	-58.2	86152	4.33	1.03435	754	0.15	0.44	-0.01	35.1	65.62	-0.89	9.83	10	18	8.5027	14.5338	11.5183
YBL097W	TTGGAGCAAAAAAAACCAGC	32	0.06	0		BRN1	BRN1-TRg-1	GGGAGCTGCGATTGGCAGTTGGAGCAAAAAAAACCAGCGTTTTAGAGCTAGAAATAGCAAG	105.746	93.4128	88.5687	100.319	101.478	85.0074	84.3156	116.679	89.9499	77.7958	94.4934	105.684	1	0.00463498	0.0657994	1	1	Essential	-53.3	86152	4.33	1.03435	754	0.15	0.44	-0.01	35.1	65.62	-0.89	9.83	10	18	8.5027	14.5338	11.5183
YBL097W	GCACCAAAAAATCATCTTAG	4	0.13	0		BRN1	BRN1-TRg-3	GGGAGCTGCGATTGGCAGGCACCAAAAAATCATCTTAGGTTTTAGAGCTAGAAATAGCAAG	9.13563	11.4225	5.98358	72.8155	87.2802	102.071	96.4343	81.4332	70.6927	79.3631	103.961	110.442	1	-3.30415	-0.241075	1	1	Essential	-51.9	86152	4.33	1.03435	754	0.15	0.44	-0.01	35.1	65.62	-0.89	9.83	10	18	8.5027	14.5338	11.5183
YBL097W	TTGTCAAGATAATATCCATA	-59	0.74	0		BRN1	BRN1-TRg-4	GGGAGCTGCGATTGGCAGTTGTCAAGATAATATCCATAGTTTTAGAGCTAGAAATAGCAAG	1	1	1	169.079	108.031	155.889	5.54449	4.61498	11.0871	112.276	86.2092	81.8921	1	-7.17326	-3.72207	1	1	Essential	-54.3	86152	4.33	1.03435	754	0.15	0.44	-0.01	35.1	65.62	-0.89	9.83	10	18	8.5027	14.5338	11.5183
YBL097W	TGATCACGCGAAACGGTAAA	-121	0.96	0		BRN1	BRN1-TRg-5	GGGAGCTGCGATTGGCAGTGATCACGCGAAACGGTAAAGTTTTAGAGCTAGAAATAGCAAG	1	1	1	88.0954	148.441	113.885	1	1	1	107.574	105.145	156.836	1	-6.86798	-6.94468	1	1	Essential	-56.8	86152	4.33	1.03435	754	0.15	0.44	-0.01	35.1	65.62	-0.89	9.83	10	18	8.5027	14.5338	11.5183
YBL097W	CCATCCGTGTACGCTAGGAG	-220	0.11	0		BRN1	BRN1-TRg-7	GGGAGCTGCGATTGGCAGCCATCCGTGTACGCTAGGAGGTTTTAGAGCTAGAAATAGCAAG	1	1	1	164.495	126.598	117.823	148.696	130.235	157.809	170.264	222.307	168.732	1	-7.0907	-0.362008	1	1	Essential	-60.6	86152	4.33	1.03435	754	0.15	0.44	-0.01	35.1	65.62	-0.89	9.83	10	18	8.5027	14.5338	11.5183
YBL097W	TCTTGCCATCCGTGTACGCT	-225	0.12	0		BRN1	BRN1-TRg-8	GGGAGCTGCGATTGGCAGTCTTGCCATCCGTGTACGCTGTTTTAGAGCTAGAAATAGCAAG	220.662	258.783	218.142	153.799	237.998	145.388	199.443	235.973	252.26	129.515	235.325	267.468	1	0.376957	0.121101	1	1	Essential	-55.9	86152	4.33	1.03435	754	0.15	0.44	-0.01	35.1	65.62	-0.89	9.83	10	18	8.5027	14.5338	11.5183
YPL084W	CTTGCTTGCTTTCTGTTTCT	-62	0.83	0		BRO1	BRO1-NRg-1	GGGAGCTGCGATTGGCAGCTTGCTTGCTTTCTGTTTCTGTTTTAGAGCTAGAAATAGCAAG	186.086	103.14	166.17	126.295	75.2665	134.887	116.884	88.6632	97.2859	90.3339	103.961	115.201	1	0.436738	-0.0313941	1	1	Respiratory	-60.6	97253.6	5.05	0.691147	844	0.14	0.44	0.01	47.38	75.83	-0.6	121	13	43	44.3542	40.0135	42.1838
YPL084W	TTAATCGAAGCAAGAAAATG	-114	0.75	0		BRO1	BRO1-NRg-4	GGGAGCTGCGATTGGCAGTTAATCGAAGCAAGAAAATGGTTTTAGAGCTAGAAATAGCAAG	199.306	205.976	156.915	138.519	187.758	220.207	97.1917	143.792	160.56	187.504	153.666	162.784	1	0.0408957	-0.327741	1	1	Respiratory	-50	97253.6	5.05	0.691147	844	0.14	0.44	0.01	47.38	75.83	-0.6	121	13	43	44.3542	40.0135	42.1838
YPL084W	AAGTACTAAGGGGGTTGTCG	-23	0.51	0		BRO1	BRO1-TRg-1	GGGAGCTGCGATTGGCAGAAGTACTAAGGGGGTTGTCGGTTTTAGAGCTAGAAATAGCAAG	76.2546	60.0608	39.4448	213.39	177.929	166.389	251.704	166.385	174.315	237.657	133.548	218.695	1	-1.6659	0.00611345	1	1	Respiratory	-54.5	97253.6	5.05	0.691147	844	0.14	0.44	0.01	47.38	75.83	-0.6	121	13	43	44.3542	40.0135	42.1838
YPL084W	AATTCGAAGAAGTACTAAGG	-32	0.64	0		BRO1	BRO1-TRg-2	GGGAGCTGCGATTGGCAGAATTCGAAGAAGTACTAAGGGTTTTAGAGCTAGAAATAGCAAG	48.7968	77.4317	75.7537	164.495	141.888	124.386	115.37	130.235	135.8	157.726	254.261	197.282	1	-1.09268	-0.675755	1	1	Respiratory	-50.1	97253.6	5.05	0.691147	844	0.14	0.44	0.01	47.38	75.83	-0.6	121	13	43	44.3542	40.0135	42.1838
YPL084W	CAATTCGAAGAAGTACTAAG	-33	0.65	0		BRO1	BRO1-TRg-3	GGGAGCTGCGATTGGCAGCAATTCGAAGAAGTACTAAGGTTTTAGAGCTAGAAATAGCAAG	4.05086	4.47417	15.9507	144.631	212.878	132.261	101.736	123.909	87.1988	129.515	139.465	162.784	1	-4.32268	-0.464801	1	1	Respiratory	-51.6	97253.6	5.05	0.691147	844	0.14	0.44	0.01	47.38	75.83	-0.6	121	13	43	44.3542	40.0135	42.1838
YPL084W	TACAATTCGAAGAAGTACTA	-35	0.68	0		BRO1	BRO1-TRg-5	GGGAGCTGCGATTGGCAGTACAATTCGAAGAAGTACTAGTTTTAGAGCTAGAAATAGCAAG	39.6443	40.6055	75.7537	89.6234	74.1743	94.1957	115.37	114.872	127.547	146.755	89.7596	94.9776	1	-0.725756	0.110131	1	1	Respiratory	-51.7	97253.6	5.05	0.691147	844	0.14	0.44	0.01	47.38	75.83	-0.6	121	13	43	44.3542	40.0135	42.1838
YPL084W	CGAGAAACAGAAAGCAAGCA	-65	0.89	0		BRO1	BRO1-TRg-6	GGGAGCTGCGATTGGCAGCGAGAAACAGAAAGCAAGCAGTTTTAGAGCTAGAAATAGCAAG	14.2204	19.7605	33.7493	173.663	196.496	199.205	89.6175	86.8557	111.958	145.188	139.465	185.386	1	-3.07148	-0.704554	1	1	Respiratory	-52.9	97253.6	5.05	0.691147	844	0.14	0.44	0.01	47.38	75.83	-0.6	121	13	43	44.3542	40.0135	42.1838
YPL084W	TAATGCAGGACGCCGGTTCC	-98	0.87	0		BRO1	BRO1-TRg-8	GGGAGCTGCGATTGGCAGTAATGCAGGACGCCGGTTCCGTTTTAGAGCTAGAAATAGCAAG	85.4072	86.4645	43.0045	123.239	152.809	146.7	147.938	116.679	218.331	146.755	141.832	184.197	1	-0.976295	0.0306888	1	1	Respiratory	-56.1	97253.6	5.05	0.691147	844	0.14	0.44	0.01	47.38	75.83	-0.6	121	13	43	44.3542	40.0135	42.1838
YPL084W	TTAATGCAGGACGCCGGTTC	-99	0.9	0		BRO1	BRO1-TRg-9	GGGAGCTGCGATTGGCAGTTAATGCAGGACGCCGGTTCGTTTTAGAGCTAGAAATAGCAAG	95.5767	65.6195	68.6343	196.583	223.799	213.644	198.685	157.348	240.339	200.042	219.94	175.87	1	-1.46397	0.00125856	1	1	Respiratory	-56	97253.6	5.05	0.691147	844	0.14	0.44	0.01	47.38	75.83	-0.6	121	13	43	44.3542	40.0135	42.1838
YER172C	GTAAATATAAGTAATTGCTT	-9	0.05	0		BRR2	BRR2-TRg-1	GGGAGCTGCGATTGGCAGGTAAATATAAGTAATTGCTTGTTTTAGAGCTAGAAATAGCAAG	134.221	83.6852	86.4328	112.543	65.4371	116.51	146.424	104.931	119.294	124.814	101.594	60.4795	1	0.0474584	0.369567	1	1	Essential	-53.5	246125	5.18	nan	2163	0.13	0.44	0.01	43.57	88.63	-0.32	28.9	78	67	12.2456	13.4197	12.8327
YER172C	TCTTGAGTAAAATAAGGTGA	-31	0.18	0		BRR2	BRR2-TRg-2	GGGAGCTGCGATTGGCAGTCTTGAGTAAAATAAGGTGAGTTTTAGAGCTAGAAATAGCAAG	2.01695	4.47417	2.42388	147.687	136.427	150.638	72.9544	106.738	100.954	154.592	160.767	110.442	1	-5.60781	-0.601426	1	1	Essential	-52.6	246125	5.18	nan	2163	0.13	0.44	0.01	43.57	88.63	-0.32	28.9	78	67	12.2456	13.4197	12.8327
YER172C	AGATAATCTTGAGTAAAATA	-37	0.2	0		BRR2	BRR2-TRg-3	GGGAGCTGCGATTGGCAGAGATAATCTTGAGTAAAATAGTTTTAGAGCTAGAAATAGCAAG	9.13563	8.64317	8.1194	88.0954	40.3176	73.1938	88.1027	104.931	53.2695	116.977	105.145	81.8921	1	-2.96062	-0.303705	1	1	Essential	-49.6	246125	5.18	nan	2163	0.13	0.44	0.01	43.57	88.63	-0.32	28.9	78	67	12.2456	13.4197	12.8327
YGL247W	ACTAGTATTTTGCTTGCTCC	-80	0.77	0		BRR6	BRR6-NRg-2	GGGAGCTGCGATTGGCAGACTAGTATTTTGCTTGCTCCGTTTTAGAGCTAGAAATAGCAAG	155.577	120.511	141.252	140.047	144.072	120.448	178.235	149.214	148.638	116.977	139.465	144.94	1	0.0448459	0.246248	1	1	Essential	-59.7	22809.6	8.32	0.137075	197	0.09	0.4	-0.06	30.61	92.42	-0.06	6.63	2	17	26.4527	27.9816	27.2172
YGL247W	CTAGTATTTTGCTTGCTCCC	-81	0.77	0		BRR6	BRR6-NRg-3	GGGAGCTGCGATTGGCAGCTAGTATTTTGCTTGCTCCCGTTTTAGAGCTAGAAATAGCAAG	227.781	224.041	249.467	263.814	222.707	171.64	235.799	196.209	225.667	204.744	195.088	200.851	1	0.0915685	0.13077	1	1	Essential	-57.1	22809.6	8.32	0.137075	197	0.09	0.4	-0.06	30.61	92.42	-0.06	6.63	2	17	26.4527	27.9816	27.2172
YGL247W	TACATTATAGAAACAAAGTG	-156	0.61	0		BRR6	BRR6-NRg-4	GGGAGCTGCGATTGGCAGTACATTATAGAAACAAAGTGGTTTTAGAGCTAGAAATAGCAAG	308.12	205.976	217.43	176.719	144.072	108.634	175.205	143.792	184.402	162.428	241.243	209.178	1	0.768501	-0.28383	1	1	Essential	-49.3	22809.6	8.32	0.137075	197	0.09	0.4	-0.06	30.61	92.42	-0.06	6.63	2	17	26.4527	27.9816	27.2172
YGL247W	AGCGGAAAAATTCATTACCC	-102	0.68	0		BRR6	BRR6-TRg-1	GGGAGCTGCGATTGGCAGAGCGGAAAAATTCATTACCCGTTTTAGAGCTAGAAATAGCAAG	125.068	110.784	112.063	130.879	109.123	137.512	113.097	167.289	99.1199	106.007	140.648	97.3568	1	-0.117798	0.141666	1	1	Essential	-53.4	22809.6	8.32	0.137075	197	0.09	0.4	-0.06	30.61	92.42	-0.06	6.63	2	17	26.4527	27.9816	27.2172
YOL077C	GAAAGACGTGAAGCAAAATA	-21	0.15	0		BRX1	BRX1-NRg-1	GGGAGCTGCGATTGGCAGGAAAGACGTGAAGCAAAATAGTTTTAGAGCTAGAAATAGCAAG	3.03391	2.38967	5.27164	117.127	113.492	132.261	29.7818	17.2674	40.4314	102.872	105.145	130.665	1	-5.08446	-1.9529	1	1	Essential	-50.4	33540.8	9.81	0.768473	291	0.23	0.56	0.23	44.53	78.27	-0.64	192	43	10	240.89	234.599	237.744
YOL077C	TATAATATTTACGAGTTAGA	-56	0.22	0		BRX1	BRX1-TRg-1	GGGAGCTGCGATTGGCAGTATAATATTTACGAGTTAGAGTTTTAGAGCTAGAAATAGCAAG	14.2204	19.0657	10.9672	92.6793	58.8842	46.9415	91.1324	88.6632	91.7839	120.112	68.4573	105.684	1	-2.16532	-0.115683	1	1	Essential	-52.5	33540.8	9.81	0.768473	291	0.23	0.56	0.23	44.53	78.27	-0.64	192	43	10	240.89	234.599	237.744
YEL029C	TACGCAAACTAATAAATTTT	-33	0.43	0		BUD16	BUD16-NRg-1	GGGAGCTGCGATTGGCAGTACGCAAACTAATAAATTTTGTTTTAGAGCTAGAAATAGCAAG	147.441	73.2627	91.4164	71.2875	89.4645	130.949	80.5286	79.6257	80.7798	116.977	61.3565	104.494	1	0.0976132	-0.231288	1	1	Respiratory	-53.5	35556.5	6.51	0.415702	312	0.14	0.45	0.03	30.31	88.85	-0.14	4.28	0	6	22.3734	21.461	21.9172
YER159C	AAAAAAAATTAATTTTGGCC	-56	0.11	0		BUR6	BUR6-NRg-2	GGGAGCTGCGATTGGCAGAAAAAAAATTAATTTTGGCCGTTTTAGAGCTAGAAATAGCAAG	29.4747	16.2863	29.4776	162.967	90.5567	100.759	71.4396	33.5348	74.3607	131.083	111.062	103.305	1	-2.23535	-0.945816	1	1	Essential	-52.4	15511.8	4.84	0.506904	142	0.08	0.41	-0.05	40.42	76.71	-0.5	76.6	4	31	721.335	922.184	821.76
YER159C	CACAACGTAACACAGATGCC	-158	0.97	0		BUR6	BUR6-NRg-4	GGGAGCTGCGATTGGCAGCACAACGTAACACAGATGCCGTTTTAGAGCTAGAAATAGCAAG	115.916	210.145	200.343	123.239	151.717	130.949	138.092	175.423	157.809	102.872	219.94	175.87	1	0.375027	-0.0814036	1	1	Essential	-58.4	15511.8	4.84	0.506904	142	0.08	0.41	-0.05	40.42	76.71	-0.5	76.6	4	31	721.335	922.184	821.76
YER159C	TTTAAGGAGAAGAATTTTCC	-78	0.13	0		BUR6	BUR6-TRg-1	GGGAGCTGCGATTGGCAGTTTAAGGAGAAGAATTTTCCGTTTTAGAGCTAGAAATAGCAAG	72.1868	51.7228	29.4776	103.375	116.768	108.634	57.8061	58.8396	61.5226	109.141	77.925	83.0817	1	-1.09994	-0.600508	1	1	Essential	-57	15511.8	4.84	0.506904	142	0.08	0.41	-0.05	40.42	76.71	-0.5	76.6	4	31	721.335	922.184	821.76
YDR531W	ATAAAATTTCGGCCGATATT	-88	0.64	0		CAB1	CAB1-NRg-3	GGGAGCTGCGATTGGCAGATAAAATTTCGGCCGATATTGTTTTAGAGCTAGAAATAGCAAG	2.01695	1	1	121.711	52.3313	77.1317	2.51483	1	1	120.112	80.2919	109.253	1	-5.96644	-6.09985	1	1	Essential	-54.4	40897.5	6.35	0.369498	367	0.14	0.47	0.06	32.13	79.04	-0.25	63.1	1	67	38.188	32.0037	35.0958
YDR531W	TAAAATTTCGGCCGATATTG	-89	0.65	0		CAB1	CAB1-NRg-4	GGGAGCTGCGATTGGCAGTAAAATTTCGGCCGATATTGGTTTTAGAGCTAGAAATAGCAAG	2.01695	1	3.84776	83.5114	57.792	129.636	123.701	71.492	67.9416	112.276	122.896	123.528	1	-5.30263	-0.446975	1	1	Essential	-52.8	40897.5	6.35	0.369498	367	0.14	0.47	0.06	32.13	79.04	-0.25	63.1	1	67	38.188	32.0037	35.0958
YDR531W	AAAATTTCGGCCGATATTGG	-90	0.65	0		CAB1	CAB1-NRg-5	GGGAGCTGCGATTGGCAGAAAATTTCGGCCGATATTGGGTTTTAGAGCTAGAAATAGCAAG	2.01695	1	1	118.655	98.2017	94.1957	1	1	1	126.381	75.5581	96.1672	1	-6.27491	-6.63472	1	1	Essential	-55.3	40897.5	6.35	0.369498	367	0.14	0.47	0.06	32.13	79.04	-0.25	63.1	1	67	38.188	32.0037	35.0958
YDR531W	TACTTCTGACTGTTCCACTT	-150	0.58	0		CAB1	CAB1-TRg-2	GGGAGCTGCGATTGGCAGTACTTCTGACTGTTCCACTTGTTTTAGAGCTAGAAATAGCAAG	162.696	119.816	169.018	152.271	206.325	130.949	172.933	188.075	195.406	132.65	146.566	127.097	1	-0.116619	0.45357	1	1	Essential	-57.6	40897.5	6.35	0.369498	367	0.14	0.47	0.06	32.13	79.04	-0.25	63.1	1	67	38.188	32.0037	35.0958
YDR531W	TCCTTTAGTTTGTAATTGCC	-190	0.44	0		CAB1	CAB1-TRg-3	GGGAGCTGCGATTGGCAGTCCTTTAGTTTGTAATTGCCGTTTTAGAGCTAGAAATAGCAAG	140.323	112.173	81.4493	127.823	118.953	85.0074	101.736	141.984	106.456	151.457	126.447	135.424	1	0.00937126	-0.239205	1	1	Essential	-56.9	40897.5	6.35	0.369498	367	0.14	0.47	0.06	32.13	79.04	-0.25	63.1	1	67	38.188	32.0037	35.0958
YIL083C	TTTTGTCGTTTGGCGAATTC	-75	0.84	0		CAB2	CAB2-NRg-2	GGGAGCTGCGATTGGCAGTTTTGTCGTTTGGCGAATTCGTTTTAGAGCTAGAAATAGCAAG	111.848	168.455	144.1	130.879	111.308	90.2578	83.5582	111.257	93.6179	98.1702	103.961	133.045	1	0.352321	-0.216683	1	1	Essential	-54.6	41869.3	8.55	1.07875	365	0.17	0.5	0.12	36.19	84.22	-0.39	74.1	2	45	106.794	99.4102	103.102
YIL083C	TCTTCCCTTGCCAATAAAGT	-107	0.73	0		CAB2	CAB2-NRg-3	GGGAGCTGCGATTGGCAGTCTTCCCTTGCCAATAAAGTGTTTTAGAGCTAGAAATAGCAAG	133.204	190.689	167.594	149.215	168.1	188.704	132.033	164.578	111.958	160.861	113.429	119.959	1	-0.0420353	0.0514727	1	1	Essential	-55.4	41869.3	8.55	1.07875	365	0.17	0.5	0.12	36.19	84.22	-0.39	74.1	2	45	106.794	99.4102	103.102
YIL083C	TCCCTTGCCAATAAAGTTGG	-110	0.68	0		CAB2	CAB2-NRg-4	GGGAGCTGCGATTGGCAGTCCCTTGCCAATAAAGTTGGGTTTTAGAGCTAGAAATAGCAAG	154.56	167.065	245.907	213.39	225.984	214.956	239.586	292.006	257.762	173.399	190.354	175.87	1	-0.205316	0.548722	1	1	Essential	-57.3	41869.3	8.55	1.07875	365	0.17	0.5	0.12	36.19	84.22	-0.39	74.1	2	45	106.794	99.4102	103.102
YIL083C	AATTGCGTGCCTGAAATCTG	-169	0.25	0		CAB2	CAB2-TRg-10	GGGAGCTGCGATTGGCAGAATTGCGTGCCTGAAATCTGGTTTTAGAGCTAGAAATAGCAAG	187.103	208.06	205.327	179.775	132.059	188.704	176.72	222.417	179.817	189.071	186.803	191.334	1	0.262662	0.0295684	1	1	Essential	-58.9	41869.3	8.55	1.07875	365	0.17	0.5	0.12	36.19	84.22	-0.39	74.1	2	45	106.794	99.4102	103.102
YIL083C	CGCCAAACGACAAAAACTGG	-71	0.95	0		CAB2	CAB2-TRg-2	GGGAGCTGCGATTGGCAGCGCCAAACGACAAAAACTGGGTTTTAGAGCTAGAAATAGCAAG	16.2543	4.47417	30.1896	144.631	170.284	108.634	105.523	138.369	90.8669	132.65	127.63	165.163	1	-3.05628	-0.345845	1	1	Essential	-55.1	41869.3	8.55	1.07875	365	0.17	0.5	0.12	36.19	84.22	-0.39	74.1	2	45	106.794	99.4102	103.102
YIL083C	TCCACCAACTTTATTGGCAA	-115	0.68	0		CAB2	CAB2-TRg-4	GGGAGCTGCGATTGGCAGTCCACCAACTTTATTGGCAAGTTTTAGAGCTAGAAATAGCAAG	134.221	185.826	142.676	124.767	88.3724	134.887	109.31	171.808	123.879	160.861	114.612	142.561	1	0.410952	-0.0457092	1	1	Essential	-55	41869.3	8.55	1.07875	365	0.17	0.5	0.12	36.19	84.22	-0.39	74.1	2	45	106.794	99.4102	103.102
YIL083C	TTCCACCAACTTTATTGGCA	-116	0.69	0		CAB2	CAB2-TRg-5	GGGAGCTGCGATTGGCAGTTCCACCAACTTTATTGGCAGTTTTAGAGCTAGAAATAGCAAG	172.865	144.83	136.981	191.999	160.455	112.572	147.181	153.733	141.302	135.785	100.411	143.751	1	-0.0324698	0.218957	1	1	Essential	-58.1	41869.3	8.55	1.07875	365	0.17	0.5	0.12	36.19	84.22	-0.39	74.1	2	45	106.794	99.4102	103.102
YIL083C	GTATTTTCCACCAACTTTAT	-121	0.66	0		CAB2	CAB2-TRg-6	GGGAGCTGCGATTGGCAGGTATTTTCCACCAACTTTATGTTTTAGAGCTAGAAATAGCAAG	81.3394	85.7697	90.7045	121.711	98.2017	92.883	131.275	73.2995	86.2818	101.305	113.429	91.4089	1	-0.278894	-0.0738943	1	1	Essential	-51.4	41869.3	8.55	1.07875	365	0.17	0.5	0.12	36.19	84.22	-0.39	74.1	2	45	106.794	99.4102	103.102
YIL083C	TGATATGTAGGCGATGTTTT	-143	0.36	0		CAB2	CAB2-TRg-7	GGGAGCTGCGATTGGCAGTGATATGTAGGCGATGTTTTGTTTTAGAGCTAGAAATAGCAAG	95.5767	71.1782	91.4164	49.8956	54.5156	43.0037	50.9894	43.476	47.7675	77.7958	87.3927	85.4609	1	0.808446	-0.817416	1	1	Essential	-58.4	41869.3	8.55	1.07875	365	0.17	0.5	0.12	36.19	84.22	-0.39	74.1	2	45	106.794	99.4102	103.102
YKL088W	CACACCTAATAACTCTTTGC	19	0.15	0		CAB3	CAB3-NRg-1	GGGAGCTGCGATTGGCAGCACACCTAATAACTCTTTGCGTTTTAGAGCTAGAAATAGCAAG	263.374	179.572	298.591	228.67	172.468	209.706	212.319	255.856	211.912	223.551	307.516	266.279	1	0.279714	-0.229488	1	1	Essential	-53.7	65205.8	4.64	nan	571	0.12	0.44	-0.01	53.62	66.47	-0.95	42.2	16	0	73.2552	81.6779	77.4665
YKL088W	AGGACCAGCAAAGAGTTATT	11	0.16	0		CAB3	CAB3-TRg-1	GGGAGCTGCGATTGGCAGAGGACCAGCAAAGAGTTATTGTTTTAGAGCTAGAAATAGCAAG	90.492	60.0608	76.4657	107.959	76.3587	109.947	135.062	121.198	134.883	102.872	67.2738	161.595	1	-0.374306	0.237644	1	1	Essential	-55.6	65205.8	4.64	nan	571	0.12	0.44	-0.01	53.62	66.47	-0.95	42.2	16	0	73.2552	81.6779	77.4665
YKL088W	TGTACTGAAGAAATATAACT	-169	0.79	0		CAB3	CAB3-TRg-3	GGGAGCTGCGATTGGCAGTGTACTGAAGAAATATAACTGTTTTAGAGCTAGAAATAGCAAG	201.34	169.15	125.59	144.631	168.1	148.013	131.275	124.813	118.377	171.832	163.134	160.405	1	0.106607	-0.403676	1	1	Essential	-55.3	65205.8	4.64	nan	571	0.12	0.44	-0.01	53.62	66.47	-0.95	42.2	16	0	73.2552	81.6779	77.4665
YKL088W	ACAGTACGTTTGACACTTTT	-227	0.16	0		CAB3	CAB3-TRg-4	GGGAGCTGCGATTGGCAGACAGTACGTTTGACACTTTTGTTTTAGAGCTAGAAATAGCAAG	178.967	177.488	201.055	170.607	160.455	132.261	163.844	139.273	130.298	173.399	131.181	140.182	1	0.26698	-0.037282	1	1	Essential	-52.3	65205.8	4.64	nan	571	0.12	0.44	-0.01	53.62	66.47	-0.95	42.2	16	0	73.2552	81.6779	77.4665
YKL088W	GACAGTACGTTTGACACTTT	-228	0.16	0		CAB3	CAB3-TRg-5	GGGAGCTGCGATTGGCAGGACAGTACGTTTGACACTTTGTTTTAGAGCTAGAAATAGCAAG	272.527	274.764	284.352	188.943	217.247	201.83	196.413	187.171	210.078	229.82	216.39	223.453	1	0.451848	-0.173794	1	1	Essential	-57.7	65205.8	4.64	nan	571	0.12	0.44	-0.01	53.62	66.47	-0.95	42.2	16	0	73.2552	81.6779	77.4665
YDR196C	CTTTCACTGAGCTTTTAATT	-34	0.43	0		CAB5	CAB5-NRg-1	GGGAGCTGCGATTGGCAGCTTTCACTGAGCTTTTAATTGTTTTAGAGCTAGAAATAGCAAG	143.374	103.14	107.791	129.351	179.021	113.885	164.602	120.294	121.128	149.89	125.263	129.476	1	-0.25313	0.00496522	1	1	Essential	-61	27344.1	8.81	0.4014	241	0.12	0.44	0.03	44.93	95.42	-0.19	21.7	3	9	94.9976	104.476	99.7366
YFL029C	GATACATATTTTCTATACAG	-106	0.29	0		CAK1	CAK1-NRg-3	GGGAGCTGCGATTGGCAGGATACATATTTTCTATACAGGTTTTAGAGCTAGAAATAGCAAG	2.01695	3.0845	6.69552	187.415	57.792	64.0055	61.5932	32.631	54.1865	93.4684	89.7596	89.0297	1	-4.71211	-0.875377	1	1	Essential	-49.2	42178.8	5.67	0.399996	368	0.14	0.47	0.05	37.68	84.49	-0.3	18.3	8	57	100.294	105.513	102.903
YOR125C	AACTCTCGTCTGTAAAAATA	-54	0.58	0		CAT5	CAT5-NRg-1	GGGAGCTGCGATTGGCAGAACTCTCGTCTGTAAAAATAGTTTTAGAGCTAGAAATAGCAAG	28.4578	21.845	41.5806	156.855	100.386	100.759	133.548	99.5081	90.8669	151.457	128.814	104.494	1	-1.96208	-0.24833	1	1	Respiratory	-51.9	26061	8.14	nan	233	0.17	0.51	0.14	37.83	81.85	-0.31	1.72	6	8	58.8672	72.6044	65.7358
YOR125C	TATAGACAGAGTACGTACAA	-162	0.76	0		CAT5	CAT5-NRg-4	GGGAGCTGCGATTGGCAGTATAGACAGAGTACGTACAAGTTTTAGAGCTAGAAATAGCAAG	80.3224	74.6523	73.6179	126.295	158.27	129.636	128.246	101.316	153.223	106.007	120.53	103.305	1	-0.857554	0.214763	1	1	Respiratory	-56.8	26061	8.14	nan	233	0.17	0.51	0.14	37.83	81.85	-0.31	1.72	6	8	58.8672	72.6044	65.7358
YOR125C	TTTTCATATACGGGATTTTC	-114	0.65	0		CAT5	CAT5-TRg-1	GGGAGCTGCGATTGGCAGTTTTCATATACGGGATTTTCGTTTTAGAGCTAGAAATAGCAAG	63.0342	43.3848	52.2597	162.967	156.086	121.761	96.4343	93.1819	146.804	148.323	138.281	110.442	1	-1.47406	-0.239042	1	1	Respiratory	-58.7	26061	8.14	nan	233	0.17	0.51	0.14	37.83	81.85	-0.31	1.72	6	8	58.8672	72.6044	65.7358
YMR280C	TTACAATATCACAGGTTTAA	-41	0.17	0		CAT8	CAT8-NRg-1	GGGAGCTGCGATTGGCAGTTACAATATCACAGGTTTAAGTTTTAGAGCTAGAAATAGCAAG	104.729	92.0232	95.6881	78.9274	124.413	121.761	138.85	119.39	117.46	116.977	124.08	92.5984	1	-0.152747	0.171221	1	1	Respiratory	-52.4	160515	9.48	0.205842	1433	0.13	0.43	0.02	38.06	76.23	-0.57	2.34	6	7	15.041	18.1597	16.6003
YMR280C	ACAATATCACAGGTTTAAAG	-43	0.17	0		CAT8	CAT8-NRg-3	GGGAGCTGCGATTGGCAGACAATATCACAGGTTTAAAGGTTTTAGAGCTAGAAATAGCAAG	3.03391	1	3.13582	153.799	132.059	87.6326	88.8601	88.6632	100.954	131.083	131.181	68.8066	1	-5.70301	-0.249577	1	1	Respiratory	-50.3	160515	9.48	0.205842	1433	0.13	0.43	0.02	38.06	76.23	-0.57	2.34	6	7	15.041	18.1597	16.6003
YMR280C	TAACAAAATCTACTATTTTA	-70	0.19	0		CAT8	CAT8-NRg-4	GGGAGCTGCGATTGGCAGTAACAAAATCTACTATTTTAGTTTTAGAGCTAGAAATAGCAAG	25.4069	37.1313	38.0209	170.607	127.69	162.452	179.75	107.642	96.3689	242.358	150.116	115.201	1	-2.19593	-0.403699	1	1	Respiratory	-49.8	160515	9.48	0.205842	1433	0.13	0.43	0.02	38.06	76.23	-0.57	2.34	6	7	15.041	18.1597	16.6003
YMR280C	GTGGGGTACGAAAGCATGAT	-124	0.85	0		CAT8	CAT8-TRg-1	GGGAGCTGCGATTGGCAGGTGGGGTACGAAAGCATGATGTTTTAGAGCTAGAAATAGCAAG	90.492	93.4128	101.384	184.359	183.39	191.329	165.359	163.674	155.057	159.293	88.5761	141.372	1	-0.970628	0.314612	1	1	Respiratory	-54.4	160515	9.48	0.205842	1433	0.13	0.43	0.02	38.06	76.23	-0.57	2.34	6	7	15.041	18.1597	16.6003
YMR280C	CCGAGACATGCATGGAGCGG	-159	0.81	0		CAT8	CAT8-TRg-7	GGGAGCTGCGATTGGCAGCCGAGACATGCATGGAGCGGGTTTTAGAGCTAGAAATAGCAAG	168.797	164.286	99.2478	106.431	162.639	133.574	186.567	190.786	106.456	127.948	138.281	149.699	1	0.102631	0.218102	1	1	Respiratory	-54.9	160515	9.48	0.205842	1433	0.13	0.43	0.02	38.06	76.23	-0.57	2.34	6	7	15.041	18.1597	16.6003
YMR280C	TAACCGAGACATGCATGGAG	-162	0.86	0		CAT8	CAT8-TRg-8	GGGAGCTGCGATTGGCAGTAACCGAGACATGCATGGAGGTTTTAGAGCTAGAAATAGCAAG	1	1	1	138.519	138.611	142.762	94.162	111.257	144.053	143.621	124.08	122.338	1	-7.12892	-0.158441	1	1	Respiratory	-55.5	160515	9.48	0.205842	1433	0.13	0.43	0.02	38.06	76.23	-0.57	2.34	6	7	15.041	18.1597	16.6003
YMR280C	AGCGATAACCGAGACATGCA	-167	0.85	0		CAT8	CAT8-TRg-9	GGGAGCTGCGATTGGCAGAGCGATAACCGAGACATGCAGTTTTAGAGCTAGAAATAGCAAG	213.543	271.985	233.804	271.454	292.605	242.521	234.284	235.973	209.161	211.013	228.225	266.279	1	-0.165159	-0.0543792	1	1	Respiratory	-57.3	160515	9.48	0.205842	1433	0.13	0.43	0.02	38.06	76.23	-0.57	2.34	6	7	15.041	18.1597	16.6003
YGR140W	TTTTCTTGTTTGTTTGTATG	13	0.66	0		CBF2	CBF2-NRg-1	GGGAGCTGCGATTGGCAGTTTTCTTGTTTGTTTGTATGGTTTTAGAGCTAGAAATAGCAAG	133.204	123.291	99.9597	161.439	106.939	151.951	141.122	160.059	86.2818	143.621	114.612	112.821	1	-0.2378	0.0624255	1	1	Essential	-56.8	111899	6.1	0.528585	956	0.14	0.43	-0.01	41.65	70.62	-0.72	15.9	20	64	22.4408	23.8651	23.153
YGR140W	AAAGGTTCCTGGTATCAAAG	-38	0.8	0		CBF2	CBF2-NRg-4	GGGAGCTGCGATTGGCAGAAAGGTTCCTGGTATCAAAGGTTTTAGAGCTAGAAATAGCAAG	57.9494	68.3988	56.5313	179.775	80.7273	119.135	124.459	124.813	112.875	159.293	166.685	161.595	1	-1.05373	-0.429043	1	1	Essential	-52.2	111899	6.1	0.528585	956	0.14	0.43	-0.01	41.65	70.62	-0.72	15.9	20	64	22.4408	23.8651	23.153
YGR140W	AAGGTTCCTGGTATCAAAGT	-39	0.8	0		CBF2	CBF2-NRg-5	GGGAGCTGCGATTGGCAGAAGGTTCCTGGTATCAAAGTGTTTTAGAGCTAGAAATAGCAAG	14.2204	14.8967	14.5269	166.023	147.349	196.58	72.197	68.7808	101.871	163.995	139.465	110.442	1	-3.54651	-0.769233	1	1	Essential	-54.1	111899	6.1	0.528585	956	0.14	0.43	-0.01	41.65	70.62	-0.72	15.9	20	64	22.4408	23.8651	23.153
YGR140W	AGGTTCCTGGTATCAAAGTG	-40	0.8	0		CBF2	CBF2-NRg-6	GGGAGCTGCGATTGGCAGAGGTTCCTGGTATCAAAGTGGTTTTAGAGCTAGAAATAGCAAG	18.2882	28.7933	31.6134	129.351	152.809	138.825	114.612	85.0482	98.2029	102.872	184.436	152.078	1	-2.41943	-0.56084	1	1	Essential	-53	111899	6.1	0.528585	956	0.14	0.43	-0.01	41.65	70.62	-0.72	15.9	20	64	22.4408	23.8651	23.153
YGR140W	AAAGTGGGGTAACGGATACC	-54	0.99	0		CBF2	CBF2-NRg-8	GGGAGCTGCGATTGGCAGAAAGTGGGGTAACGGATACCGTTTTAGAGCTAGAAATAGCAAG	37.6103	37.8262	48.7	140.047	144.072	186.079	38.1133	75.107	25.7592	85.6321	95.6769	160.405	1	-1.92134	-1.29792	1	1	Essential	-60.4	111899	6.1	0.528585	956	0.14	0.43	-0.01	41.65	70.62	-0.72	15.9	20	64	22.4408	23.8651	23.153
YGR140W	GATAGTGTATTCTTCTTGTT	-97	0.5	0		CBF2	CBF2-TRg-3	GGGAGCTGCGATTGGCAGGATAGTGTATTCTTCTTGTTGTTTTAGAGCTAGAAATAGCAAG	1079.56	1046.26	1378.2	682.612	947.733	845.399	1176.8	988.973	889.094	824.902	952.287	701.047	2	0.501148	0.301794	1	1	Essential	-56.3	111899	6.1	0.528585	956	0.14	0.43	-0.01	41.65	70.62	-0.72	15.9	20	64	22.4408	23.8651	23.153
YGR140W	CATTTGTTATGGGCTATAAT	-119	0.31	0		CBF2	CBF2-TRg-4	GGGAGCTGCGATTGGCAGCATTTGTTATGGGCTATAATGTTTTAGAGCTAGAAATAGCAAG	451.278	533.756	569.122	383.873	554.554	450.885	531.471	392.249	432.557	453.042	402.481	407.764	2	0.161761	0.102468	1	1	Essential	-55.9	111899	6.1	0.528585	956	0.14	0.43	-0.01	41.65	70.62	-0.72	15.9	20	64	22.4408	23.8651	23.153
YGR140W	CGCATACTGCCATTTGTTAT	-129	0.2	0		CBF2	CBF2-TRg-5	GGGAGCTGCGATTGGCAGCGCATACTGCCATTTGTTATGTTTTAGAGCTAGAAATAGCAAG	137.272	153.168	136.981	155.327	128.782	109.947	139.607	147.407	95.4519	126.381	151.3	173.491	1	0.117257	-0.238345	1	1	Essential	-57.3	111899	6.1	0.528585	956	0.14	0.43	-0.01	41.65	70.62	-0.72	15.9	20	64	22.4408	23.8651	23.153
YLR175W	TGTATATCGGTCCTCTGTGT	17	0.53	0		CBF5	CBF5-NRg-1	GGGAGCTGCGATTGGCAGTGTATATCGGTCCTCTGTGTGTTTTAGAGCTAGAAATAGCAAG	217.611	152.474	167.594	176.719	230.352	196.58	162.329	173.615	116.543	220.417	137.098	129.476	1	-0.166969	-0.106015	1	1	Essential	-55.4	54718.6	9.34	0.893801	483	0.38	0.69	0.45	43.96	75.93	-0.74	462	101	2	237.657	238.703	238.18
YLR175W	GTTCGTTACAACCTACACAG	2	0.6	0		CBF5	CBF5-TRg-1	GGGAGCTGCGATTGGCAGGTTCGTTACAACCTACACAGGTTTTAGAGCTAGAAATAGCAAG	23.373	51.028	51.5478	164.495	100.386	148.013	133.548	117.583	101.871	118.545	133.548	140.182	1	-1.71293	-0.152188	1	1	Essential	-52.8	54718.6	9.34	0.893801	483	0.38	0.69	0.45	43.96	75.93	-0.74	462	101	2	237.657	238.703	238.18
YLR175W	AATGATGAGATGTTTAGCTT	-96	0.62	0		CBF5	CBF5-TRg-3	GGGAGCTGCGATTGGCAGAATGATGAGATGTTTAGCTTGTTTTAGAGCTAGAAATAGCAAG	30.4917	24.6243	25.206	182.831	141.888	146.7	48.7171	65.1658	52.3525	153.024	132.364	146.13	1	-2.55314	-1.37619	1	1	Essential	-57.1	54718.6	9.34	0.893801	483	0.38	0.69	0.45	43.96	75.93	-0.74	462	101	2	237.657	238.703	238.18
YNL161W	GCTCTAGGACGCGTGTCGGT	-170	0.95	0		CBK1	CBK1-TRg-3	GGGAGCTGCGATTGGCAGGCTCTAGGACGCGTGTCGGTGTTTTAGAGCTAGAAATAGCAAG	87.4411	75.3472	75.7537	161.439	154.994	184.766	160.057	141.984	166.062	134.217	159.584	167.543	1	-1.07114	0.0209836	1	1	Essential	-62.2	86948	8.04	0.829735	756	0.15	0.48	0.1	66.2	59.08	-0.87	8.92	51	53	65.0949	84.9398	75.0173
YNL161W	GGGCGCTCTAGGACGCGTGT	-174	0.96	0		CBK1	CBK1-TRg-4	GGGAGCTGCGATTGGCAGGGGCGCTCTAGGACGCGTGTGTTTTAGAGCTAGAAATAGCAAG	75.2376	80.9058	98.5358	153.799	85.0959	125.698	126.731	120.294	194.489	123.246	180.886	106.874	1	-0.517606	0.103299	1	1	Essential	-61.6	86948	8.04	0.829735	756	0.15	0.48	0.1	66.2	59.08	-0.87	8.92	51	53	65.0949	84.9398	75.0173
YNL161W	TAGTACGGTTCGGGCGCTCT	-185	0.97	0		CBK1	CBK1-TRg-5	GGGAGCTGCGATTGGCAGTAGTACGGTTCGGGCGCTCTGTTTTAGAGCTAGAAATAGCAAG	132.187	132.323	133.421	141.575	127.69	145.388	141.879	145.599	138.551	145.188	137.098	154.457	1	-0.059383	-0.0358319	1	1	Essential	-60	86948	8.04	0.829735	756	0.15	0.48	0.1	66.2	59.08	-0.87	8.92	51	53	65.0949	84.9398	75.0173
YJL209W	AACGCTGTACGGGACGATGT	-41	0.5	0		CBP1	CBP1-TRg-1	GGGAGCTGCGATTGGCAGAACGCTGTACGGGACGATGTGTTTTAGAGCTAGAAATAGCAAG	3.03391	5.169	1	210.334	322.093	190.017	234.284	290.198	201.825	203.177	240.059	231.78	1	-6.29465	0.105657	1	1	Respiratory	-54.8	76207.7	10.05	0.116733	654	0.15	0.48	0.07	35.8	93.48	-0.32	23.2	1	0	23.7413	25.6527	24.697
YJL209W	GAACGCTGTACGGGACGATG	-42	0.52	0		CBP1	CBP1-TRg-2	GGGAGCTGCGATTGGCAGGAACGCTGTACGGGACGATGGTTTTAGAGCTAGAAATAGCAAG	7.10172	16.2863	18.7985	164.495	194.311	171.64	41.143	33.5348	73.4437	112.276	140.648	153.268	1	-3.65235	-1.45538	1	1	Respiratory	-53.9	76207.7	10.05	0.116733	654	0.15	0.48	0.07	35.8	93.48	-0.32	23.2	1	0	23.7413	25.6527	24.697
YJL209W	ATCATCATGGAACGCTGTAC	-51	0.57	0		CBP1	CBP1-TRg-3	GGGAGCTGCGATTGGCAGATCATCATGGAACGCTGTACGTTTTAGAGCTAGAAATAGCAAG	1	8.64317	20.2224	173.663	264.209	235.958	140.364	197.112	244.007	145.188	202.188	152.078	1	-4.49583	0.219387	1	1	Respiratory	-52.1	76207.7	10.05	0.116733	654	0.15	0.48	0.07	35.8	93.48	-0.32	23.2	1	0	23.7413	25.6527	24.697
YJL209W	TATCATCATGGAACGCTGTA	-52	0.62	0		CBP1	CBP1-TRg-4	GGGAGCTGCGATTGGCAGTATCATCATGGAACGCTGTAGTTTTAGAGCTAGAAATAGCAAG	195.238	212.229	201.767	250.062	227.076	239.896	196.413	232.358	288.024	221.984	243.61	241.297	1	-0.235044	0.0200741	1	1	Respiratory	-53.4	76207.7	10.05	0.116733	654	0.15	0.48	0.07	35.8	93.48	-0.32	23.2	1	0	23.7413	25.6527	24.697
YJL209W	GAAGTGGTATAATATCATCA	-64	0.53	0		CBP1	CBP1-TRg-5	GGGAGCTGCGATTGGCAGGAAGTGGTATAATATCATCAGTTTTAGAGCTAGAAATAGCAAG	7.10172	1	1	179.775	109.123	165.077	129.761	116.679	144.97	165.562	133.548	96.1672	1	-5.64033	-0.014184	1	1	Respiratory	-51.3	76207.7	10.05	0.116733	654	0.15	0.48	0.07	35.8	93.48	-0.32	23.2	1	0	23.7413	25.6527	24.697
YHL038C	ACACCCATACACACCAATCT	-96	0.44	0		CBP2	CBP2-NRg-1	GGGAGCTGCGATTGGCAGACACCCATACACACCAATCTGTTTTAGAGCTAGAAATAGCAAG	7.10172	4.47417	13.103	149.215	210.694	83.6947	64.6229	69.6845	80.7798	123.246	154.85	102.115	1	-4.16792	-0.821881	1	1	Respiratory	-53.5	73875.9	9.42	0.415741	630	0.14	0.49	0.08	40.6	78.82	-0.45	18.2	1	11	31.3778	32.0818	31.7298
YHL038C	CACCAATCTTGGATTCTACT	-107	0.53	0		CBP2	CBP2-NRg-2	GGGAGCTGCGATTGGCAGCACCAATCTTGGATTCTACTGTTTTAGAGCTAGAAATAGCAAG	178.967	192.774	222.413	130.879	132.059	138.825	131.275	113.064	140.385	107.574	144.199	116.39	1	0.564496	0.0634835	1	1	Respiratory	-55.4	73875.9	9.42	0.415741	630	0.14	0.49	0.08	40.6	78.82	-0.45	18.2	1	11	31.3778	32.0818	31.7298
YHL038C	CAATCTTGGATTCTACTCGG	-110	0.56	0		CBP2	CBP2-NRg-3	GGGAGCTGCGATTGGCAGCAATCTTGGATTCTACTCGGGTTTTAGAGCTAGAAATAGCAAG	133.204	109.394	127.725	149.215	116.768	99.4461	132.79	103.123	114.709	113.843	93.31	111.632	1	0.0191929	0.137336	1	1	Respiratory	-55.6	73875.9	9.42	0.415741	630	0.14	0.49	0.08	40.6	78.82	-0.45	18.2	1	11	31.3778	32.0818	31.7298
YHL038C	AGGCTTCTCTTGAAGGAGTA	-16	0.51	0		CBP2	CBP2-TRg-1	GGGAGCTGCGATTGGCAGAGGCTTCTCTTGAAGGAGTAGTTTTAGAGCTAGAAATAGCAAG	4.05086	3.77933	3.13582	169.079	102.57	120.448	137.335	157.348	104.622	160.861	105.145	109.253	1	-5.1601	0.0896062	1	1	Respiratory	-55.2	73875.9	9.42	0.415741	630	0.14	0.49	0.08	40.6	78.82	-0.45	18.2	1	11	31.3778	32.0818	31.7298
YHL038C	AGGTGAAGTTGGGGAACTAA	-178	0.13	0		CBP2	CBP2-TRg-10	GGGAGCTGCGATTGGCAGAGGTGAAGTTGGGGAACTAAGTTTTAGAGCTAGAAATAGCAAG	34.5595	26.7088	29.4776	118.655	129.874	159.826	143.394	127.524	98.2029	131.083	125.263	122.338	1	-2.16992	-0.0369015	1	1	Respiratory	-53.2	73875.9	9.42	0.415741	630	0.14	0.49	0.08	40.6	78.82	-0.45	18.2	1	11	31.3778	32.0818	31.7298
YHL038C	GTTCGATAAGAGGTGAAGTT	-188	0.1	0		CBP2	CBP2-TRg-12	GGGAGCTGCGATTGGCAGGTTCGATAAGAGGTGAAGTTGTTTTAGAGCTAGAAATAGCAAG	97.6106	90.6335	94.2642	130.879	145.164	127.011	158.542	138.369	175.232	162.428	165.501	136.613	1	-0.512682	0.0234141	1	1	Respiratory	-57.4	73875.9	9.42	0.415741	630	0.14	0.49	0.08	40.6	78.82	-0.45	18.2	1	11	31.3778	32.0818	31.7298
YHL038C	AGTTCGATAAGAGGTGAAGT	-189	0.1	0		CBP2	CBP2-TRg-13	GGGAGCTGCGATTGGCAGAGTTCGATAAGAGGTGAAGTGTTTTAGAGCTAGAAATAGCAAG	208.459	175.403	130.573	159.911	124.413	199.205	150.968	143.792	134.883	195.34	146.566	144.94	1	0.0893857	-0.180329	1	1	Respiratory	-53.5	73875.9	9.42	0.415741	630	0.14	0.49	0.08	40.6	78.82	-0.45	18.2	1	11	31.3778	32.0818	31.7298
YHL038C	ACAATGAAGGCTTCTCTTGA	-23	0.64	0		CBP2	CBP2-TRg-2	GGGAGCTGCGATTGGCAGACAATGAAGGCTTCTCTTGAGTTTTAGAGCTAGAAATAGCAAG	20.3221	24.6243	22.3582	173.663	89.4645	103.384	104.766	119.39	114.709	146.755	139.465	140.182	1	-2.44508	-0.331503	1	1	Respiratory	-57.5	73875.9	9.42	0.415741	630	0.14	0.49	0.08	40.6	78.82	-0.45	18.2	1	11	31.3778	32.0818	31.7298
YHL038C	CTTAAGTGAATGGACAATGA	-36	0.72	0		CBP2	CBP2-TRg-3	GGGAGCTGCGATTGGCAGCTTAAGTGAATGGACAATGAGTTTTAGAGCTAGAAATAGCAAG	150.492	210.84	135.557	106.431	146.257	137.512	163.087	152.829	142.219	118.545	93.31	184.197	1	0.34871	0.210085	1	1	Respiratory	-55.1	73875.9	9.42	0.415741	630	0.14	0.49	0.08	40.6	78.82	-0.45	18.2	1	11	31.3778	32.0818	31.7298
YHL038C	ACAAATTATGCTTAAGTGAA	-46	0.94	0		CBP2	CBP2-TRg-4	GGGAGCTGCGATTGGCAGACAAATTATGCTTAAGTGAAGTTTTAGAGCTAGAAATAGCAAG	1	1	1	140.047	80.7273	137.512	134.305	127.524	95.4519	189.071	125.263	109.253	1	-6.90001	-0.2456	1	1	Respiratory	-49.5	73875.9	9.42	0.415741	630	0.14	0.49	0.08	40.6	78.82	-0.45	18.2	1	11	31.3778	32.0818	31.7298
YHL038C	GAATCCAAGATTGGTGTGTA	-104	0.46	0		CBP2	CBP2-TRg-6	GGGAGCTGCGATTGGCAGGAATCCAAGATTGGTGTGTAGTTTTAGAGCTAGAAATAGCAAG	281.188	248.685	280.64	300.958	299.764	387.604	364.056	424.149	428.25	411.208	413.633	266.281	2	-0.286153	0.15687	1	1	Respiratory	-54.9	73875.9	9.42	0.415741	630	0.14	0.49	0.08	40.6	78.82	-0.45	18.2	1	11	31.3778	32.0818	31.7298
YPL215W	TCTTACTAATGCGTCAGTCG	-40	0.49	0		CBP3	CBP3-NRg-1	GGGAGCTGCGATTGGCAGTCTTACTAATGCGTCAGTCGGTTTTAGAGCTAGAAATAGCAAG	3.03391	3.77933	3.84776	77.3995	67.6214	64.0055	118.399	117.583	148.638	102.872	107.512	93.788	1	-4.29327	0.338551	1	1	Respiratory	-57.5	39096.2	9.78	0.405741	335	0.14	0.43	0.02	40.69	69.5	-0.56	162	5	0	49.7553	43.2387	46.497
YPL215W	TTTGACGTTGTTTTCCTTGC	-69	0.68	0		CBP3	CBP3-NRg-2	GGGAGCTGCGATTGGCAGTTTGACGTTGTTTTCCTTGCGTTTTAGAGCTAGAAATAGCAAG	152.526	175.403	226.685	88.0954	154.994	123.073	127.488	160.963	122.045	153.024	90.943	134.234	1	0.599002	0.118214	1	1	Respiratory	-56.6	39096.2	9.78	0.405741	335	0.14	0.43	0.02	40.69	69.5	-0.56	162	5	0	49.7553	43.2387	46.497
YPL215W	CCAGTCAGACGCCCTGAAAT	-134	1	0		CBP3	CBP3-NRg-6	GGGAGCTGCGATTGGCAGCCAGTCAGACGCCCTGAAATGTTTTAGAGCTAGAAATAGCAAG	238.995	162.229	187.795	213.166	268.724	338.166	249.202	328.448	217.209	240.385	337.798	253.017	2	-0.477409	-0.0644965	1	1	Respiratory	-56.7	39096.2	9.78	0.405741	335	0.14	0.43	0.02	40.69	69.5	-0.56	162	5	0	49.7553	43.2387	46.497
YPL215W	AATGGGCCAATTTATATACG	-151	0.7	0		CBP3	CBP3-NRg-7	GGGAGCTGCGATTGGCAGAATGGGCCAATTTATATACGGTTTTAGAGCTAGAAATAGCAAG	181.001	142.051	153.355	133.935	75.2665	96.8209	135.062	124.813	84.4478	121.679	118.163	112.821	1	0.638558	-0.034528	1	1	Respiratory	-51.5	39096.2	9.78	0.405741	335	0.14	0.43	0.02	40.69	69.5	-0.56	162	5	0	49.7553	43.2387	46.497
YPL215W	TATATACGAGGAATAATGAA	-163	0.57	0		CBP3	CBP3-NRg-8	GGGAGCTGCGATTGGCAGTATATACGAGGAATAATGAAGTTTTAGAGCTAGAAATAGCAAG	76.2546	57.2815	71.4821	83.5114	97.1096	104.697	88.8601	96.7969	89.0328	95.0357	94.4934	98.5464	1	-0.476817	-0.0686435	1	1	Respiratory	-49.9	39096.2	9.78	0.405741	335	0.14	0.43	0.02	40.69	69.5	-0.56	162	5	0	49.7553	43.2387	46.497
YPL215W	AAGGAAAACAACGTCAAAAT	-68	0.62	0		CBP3	CBP3-TRg-1	GGGAGCTGCGATTGGCAGAAGGAAAACAACGTCAAAATGTTTTAGAGCTAGAAATAGCAAG	9.13563	6.55867	16.6627	120.183	135.335	74.5064	115.37	138.369	107.373	162.428	112.245	96.1672	1	-3.35042	-0.0383534	1	1	Respiratory	-49.2	39096.2	9.78	0.405741	335	0.14	0.43	0.02	40.69	69.5	-0.56	162	5	0	49.7553	43.2387	46.497
YPL215W	TTCTGAATTTATAGCCAGCA	-87	0.65	0		CBP3	CBP3-TRg-2	GGGAGCTGCGATTGGCAGTTCTGAATTTATAGCCAGCAGTTTTAGAGCTAGAAATAGCAAG	54.8986	48.2487	31.6134	130.879	94.9253	123.073	116.127	116.679	133.966	112.276	137.098	89.0297	1	-1.37232	0.116142	1	1	Respiratory	-57	39096.2	9.78	0.405741	335	0.14	0.43	0.02	40.69	69.5	-0.56	162	5	0	49.7553	43.2387	46.497
YPL215W	AGTTGTATTTAGGCTTTACC	-115	0.89	0		CBP3	CBP3-TRg-3	GGGAGCTGCGATTGGCAGAGTTGTATTTAGGCTTTACCGTTTTAGAGCTAGAAATAGCAAG	4.05086	7.94833	3.13582	123.239	110.215	163.764	123.701	199.824	147.721	126.381	159.584	116.39	1	-4.71397	0.228012	1	1	Respiratory	-52.9	39096.2	9.78	0.405741	335	0.14	0.43	0.02	40.69	69.5	-0.56	162	5	0	49.7553	43.2387	46.497
YPL215W	CCCATTTCAGGGCGTCTGAC	-138	0.92	0		CBP3	CBP3-TRg-5	GGGAGCTGCGATTGGCAGCCCATTTCAGGGCGTCTGACGTTTTAGAGCTAGAAATAGCAAG	13.2034	25.3192	23.7821	190.471	173.56	182.141	149.453	132.947	141.302	151.457	138.281	161.595	1	-3.13194	-0.0911422	1	1	Respiratory	-58.2	39096.2	9.78	0.405741	335	0.14	0.43	0.02	40.69	69.5	-0.56	162	5	0	49.7553	43.2387	46.497
YPL215W	TATATAAATTGGCCCATTTC	-150	0.7	0		CBP3	CBP3-TRg-7	GGGAGCTGCGATTGGCAGTATATAAATTGGCCCATTTCGTTTTAGAGCTAGAAATAGCAAG	101.678	77.4317	54.3955	141.575	98.2017	46.9415	135.062	107.642	86.2818	142.054	85.0257	97.3568	1	-0.296176	0.0200921	1	1	Respiratory	-55	39096.2	9.78	0.405741	335	0.14	0.43	0.02	40.69	69.5	-0.56	162	5	0	49.7553	43.2387	46.497
YPL215W	ATTATTCCTCGTATATAAAT	-161	0.56	0		CBP3	CBP3-TRg-8	GGGAGCTGCGATTGGCAGATTATTCCTCGTATATAAATGTTTTAGAGCTAGAAATAGCAAG	68.119	29.4882	42.2925	124.767	78.543	39.0658	121.429	60.6471	70.6927	173.399	124.08	91.4089	1	-0.792854	-0.621535	1	1	Respiratory	-50.9	39096.2	9.78	0.405741	335	0.14	0.43	0.02	40.69	69.5	-0.56	162	5	0	49.7553	43.2387	46.497
YGR174C	AAAAATGCCTCCAACAGAAA	-167	0.23	0		CBP4	CBP4-TRg-4	GGGAGCTGCGATTGGCAGAAAAATGCCTCCAACAGAAAGTTTTAGAGCTAGAAATAGCAAG	89.475	61.4505	62.9388	107.959	97.1096	100.759	111.583	97.7006	89.0328	135.785	98.0438	104.494	1	-0.516023	-0.181558	1	1	Respiratory	-51.9	20225.4	9.97	0.621216	170	0.11	0.45	0.03	60.92	70.51	-0.85	16.7	6	50	107.703	113.96	110.831
YDL069C	CTTGCAAAAGTAATCAATCG	-183	0.06	0		CBS1	CBS1-NRg-2	GGGAGCTGCGATTGGCAGCTTGCAAAAGTAATCAATCGGTTTTAGAGCTAGAAATAGCAAG	119.984	95.4973	57.2433	121.711	112.4	163.764	156.27	149.214	89.9499	129.515	128.814	140.182	1	-0.544873	-0.011184	1	1	Respiratory	-56.1	26602.6	10.59	0.191815	229	0.1	0.43	-0.03	28.59	100.07	-0.26	5.86	0	1	18.065	19.5215	18.7933
YDL069C	AGAGTTATAGAAAATGTATG	-24	0.31	0		CBS1	CBS1-TRg-1	GGGAGCTGCGATTGGCAGAGAGTTATAGAAAATGTATGGTTTTAGAGCTAGAAATAGCAAG	31.5086	16.2863	9.54328	191.999	89.4645	128.324	122.186	126.62	110.124	181.235	102.778	108.063	1	-2.8373	-0.127427	1	1	Respiratory	-50.4	26602.6	10.59	0.191815	229	0.1	0.43	-0.03	28.59	100.07	-0.26	5.86	0	1	18.065	19.5215	18.7933
YDL069C	TTTGCAAGAGTTTGTAGGGA	-172	0.07	0		CBS1	CBS1-TRg-2	GGGAGCTGCGATTGGCAGTTTGCAAGAGTTTGTAGGGAGTTTTAGAGCTAGAAATAGCAAG	182.018	137.187	224.549	94.2073	130.966	129.636	106.281	130.235	149.555	138.919	151.3	121.149	1	0.615909	-0.0915587	1	1	Respiratory	-60.1	26602.6	10.59	0.191815	229	0.1	0.43	-0.03	28.59	100.07	-0.26	5.86	0	1	18.065	19.5215	18.7933
YDL069C	TACTTTTGCAAGAGTTTGTA	-176	0.07	0		CBS1	CBS1-TRg-3	GGGAGCTGCGATTGGCAGTACTTTTGCAAGAGTTTGTAGTTTTAGAGCTAGAAATAGCAAG	198.289	190.689	127.725	169.079	105.847	186.079	175.963	142.888	165.145	215.715	165.501	153.268	1	0.164558	-0.143153	1	1	Respiratory	-54.9	26602.6	10.59	0.191815	229	0.1	0.43	-0.03	28.59	100.07	-0.26	5.86	0	1	18.065	19.5215	18.7933
YDL069C	TTACTTTTGCAAGAGTTTGT	-177	0.07	0		CBS1	CBS1-TRg-4	GGGAGCTGCGATTGGCAGTTACTTTTGCAAGAGTTTGTGTTTTAGAGCTAGAAATAGCAAG	185.069	128.154	107.079	147.687	113.492	91.5704	132.033	128.428	108.29	134.217	121.713	133.045	1	0.252784	-0.0770307	1	1	Respiratory	-56.6	26602.6	10.59	0.191815	229	0.1	0.43	-0.03	28.59	100.07	-0.26	5.86	0	1	18.065	19.5215	18.7933
YDR197W	AAATATGCTTTAGATGAATT	-21	0.26	0		CBS2	CBS2-NRg-1	GGGAGCTGCGATTGGCAGAAATATGCTTTAGATGAATTGTTTTAGAGCTAGAAATAGCAAG	3.03391	1	3.84776	193.527	109.123	171.64	155.513	193.497	117.46	187.504	127.63	84.2713	1	-5.91112	0.22393	1	1	Respiratory	-51.8	44625.2	10.05	0.244504	389	0.13	0.45	0.05	41.33	94.09	-0.29	21.8	0	66	98.1421	87.2787	92.7104
YDR197W	GCAGACCCAAATATATGCAA	-43	0.26	0		CBS2	CBS2-NRg-2	GGGAGCTGCGATTGGCAGGCAGACCCAAATATATGCAAGTTTTAGAGCTAGAAATAGCAAG	2.01695	1	1	106.431	57.792	107.322	63.8654	46.1872	52.3525	102.872	140.648	91.4089	1	-6.07895	-1.04426	1	1	Respiratory	-51	44625.2	10.05	0.244504	389	0.13	0.45	0.05	41.33	94.09	-0.29	21.8	0	66	98.1421	87.2787	92.7104
YKL208W	TTACTACTTTTCCAAGCTAT	-201	0.4	0		CBT1	CBT1-NRg-2	GGGAGCTGCGATTGGCAGTTACTACTTTTCCAAGCTATGTTTTAGAGCTAGAAATAGCAAG	769.703	589.056	821.13	632.619	531.274	755.422	621.019	636.193	737.489	552.98	692.44	665.677	2	0.183664	0.0617718	1	1	Respiratory	-55.5	31168.1	9.91	0.364388	271	0.11	0.46	0.08	47.48	82.47	-0.48	2.28	0	10	66.5965	63.0686	64.8325
YKL208W	TTTTCCAAGCTATAGGCAAA	-208	0.42	0		CBT1	CBT1-NRg-3	GGGAGCTGCGATTGGCAGTTTTCCAAGCTATAGGCAAAGTTTTAGAGCTAGAAATAGCAAG	89.475	98.2767	90.7045	97.2633	80.7273	83.6947	157.785	123.005	118.377	129.515	134.731	93.788	1	0.0896171	0.156895	1	1	Respiratory	-53.9	31168.1	9.91	0.364388	271	0.11	0.46	0.08	47.48	82.47	-0.48	2.28	0	10	66.5965	63.0686	64.8325
YKL208W	AAGGAGAGAGAAATATTGCA	2	0.13	0		CBT1	CBT1-TRg-1	GGGAGCTGCGATTGGCAGAAGGAGAGAGAAATATTGCAGTTTTAGAGCTAGAAATAGCAAG	42.6951	42.69	54.3955	107.959	77.4508	91.5704	130.518	102.219	114.709	148.323	114.612	91.4089	1	-0.98662	-0.0283591	1	1	Respiratory	-50.9	31168.1	9.91	0.364388	271	0.11	0.46	0.08	47.48	82.47	-0.48	2.28	0	10	66.5965	63.0686	64.8325
YKL208W	GGTAAAGAAGCATTAAACAA	-17	0.25	0		CBT1	CBT1-TRg-2	GGGAGCTGCGATTGGCAGGGTAAAGAAGCATTAAACAAGTTTTAGAGCTAGAAATAGCAAG	1	2.38967	1	118.655	117.861	87.6326	76.7415	122.102	99.1199	127.948	121.713	119.959	1	-6.2064	-0.31091	1	1	Respiratory	-50.1	31168.1	9.91	0.364388	271	0.11	0.46	0.08	47.48	82.47	-0.48	2.28	0	10	66.5965	63.0686	64.8325
YKL208W	CAGAAGTTTACTGCGCTTTT	-38	0.32	0		CBT1	CBT1-TRg-3	GGGAGCTGCGATTGGCAGCAGAAGTTTACTGCGCTTTTGTTTTAGAGCTAGAAATAGCAAG	163.713	148.999	129.861	136.991	161.547	104.697	158.542	134.754	153.223	171.832	164.318	141.372	1	0.134298	-0.0968391	1	1	Respiratory	-56.5	31168.1	9.91	0.364388	271	0.11	0.46	0.08	47.48	82.47	-0.48	2.28	0	10	66.5965	63.0686	64.8325
YKL208W	AATGACCTTAAAAATGAAGC	-237	0.93	0		CBT1	CBT1-TRg-7	GGGAGCTGCGATTGGCAGAATGACCTTAAAAATGAAGCGTTTTAGAGCTAGAAATAGCAAG	95.5767	85.7697	97.1119	91.1514	64.345	150.638	85.8305	80.5295	106.456	106.007	105.145	79.5129	1	-0.136704	-0.0914246	1	1	Respiratory	-49.5	31168.1	9.91	0.364388	271	0.11	0.46	0.08	47.48	82.47	-0.48	2.28	0	10	66.5965	63.0686	64.8325
YER168C	AATCAGATGACCTAAGGGTT	-148	0.8	0		CCA1	CCA1-NRg-4	GGGAGCTGCGATTGGCAGAATCAGATGACCTAAGGGTTGTTTTAGAGCTAGAAATAGCAAG	238.967	194.858	224.549	190.471	164.823	142.762	191.869	173.615	143.136	143.621	201.005	187.766	1	0.402601	-0.0658989	1	1	Essential	-55.4	62488.6	8.42	0.655539	546	0.14	0.45	0.03	41.23	90.23	-0.35	140	2	0	38.5898	27.088	32.8389
YER168C	CCATATTAACAATGTACTAA	-45	0.87	0		CCA1	CCA1-TRg-1	GGGAGCTGCGATTGGCAGCCATATTAACAATGTACTAAGTTTTAGAGCTAGAAATAGCAAG	20.3221	9.338	18.7985	130.879	127.69	154.576	132.79	170	173.398	178.101	157.217	181.818	1	-3.09182	-0.11901	1	1	Essential	-51.2	62488.6	8.42	0.655539	546	0.14	0.45	0.03	41.23	90.23	-0.35	140	2	0	38.5898	27.088	32.8389
YER168C	GCCCTAAAAAACATTCGTTA	-101	0.27	0		CCA1	CCA1-TRg-2	GGGAGCTGCGATTGGCAGGCCCTAAAAAACATTCGTTAGTTTTAGAGCTAGAAATAGCAAG	139.306	85.7697	124.166	106.431	90.5567	95.5083	169.146	143.792	119.294	84.0649	119.346	125.907	1	0.255806	0.392324	1	1	Essential	-54.8	62488.6	8.42	0.655539	546	0.14	0.45	0.03	41.23	90.23	-0.35	140	2	0	38.5898	27.088	32.8389
YER168C	TCTCGATTCACCAAACCCTT	-162	0.85	0		CCA1	CCA1-TRg-4	GGGAGCTGCGATTGGCAGTCTCGATTCACCAAACCCTTGTTTTAGAGCTAGAAATAGCAAG	118.967	145.525	102.807	193.527	188.851	116.51	158.542	181.749	137.634	163.995	141.832	122.338	1	-0.441757	0.158618	1	1	Essential	-59.2	62488.6	8.42	0.655539	546	0.14	0.45	0.03	41.23	90.23	-0.35	140	2	0	38.5898	27.088	32.8389
YDR270W	TATATACAAGTGTGTGCAAA	-89	0.51	0		CCC2	CCC2-NRg-1	GGGAGCTGCGATTGGCAGTATATACAAGTGTGTGCAAAGTTTTAGAGCTAGAAATAGCAAG	66.0851	50.3332	48.7	81.9834	67.6214	56.1298	101.736	97.7006	109.207	127.948	101.594	90.2193	1	-0.317286	-0.0510539	1	1	Respiratory	-56.1	109802	4.79	0.712318	1004	0.14	0.48	0.07	30.43	100.57	0.21	3.89	1	12	12.9116	11.7255	12.3186
YDR270W	CAAGTGTGTGCAAAAGGTCT	-95	0.52	0		CCC2	CCC2-NRg-2	GGGAGCTGCGATTGGCAGCAAGTGTGTGCAAAAGGTCTGTTTTAGAGCTAGAAATAGCAAG	18.2882	15.5915	35.8851	144.631	141.888	98.1335	140.364	94.9894	95.4519	115.41	107.512	161.595	1	-2.46298	-0.217061	1	1	Respiratory	-60.2	109802	4.79	0.712318	1004	0.14	0.48	0.07	30.43	100.57	0.21	3.89	1	12	12.9116	11.7255	12.3186
YDR270W	GCAAAAGGTCTCGGAATCAC	-104	0.63	0		CCC2	CCC2-NRg-3	GGGAGCTGCGATTGGCAGGCAAAAGGTCTCGGAATCACGTTTTAGAGCTAGAAATAGCAAG	25.4069	5.86383	20.9343	127.823	150.625	179.516	147.181	103.123	178.9	145.188	191.537	154.457	1	-3.13297	-0.194596	1	1	Respiratory	-54	109802	4.79	0.712318	1004	0.14	0.48	0.07	30.43	100.57	0.21	3.89	1	12	12.9116	11.7255	12.3186
YDR270W	AATCACCGGTGCAAACCCTT	-118	0.64	0		CCC2	CCC2-NRg-4	GGGAGCTGCGATTGGCAGAATCACCGGTGCAAACCCTTGTTTTAGAGCTAGAAATAGCAAG	81.3394	94.1077	70.0582	92.6793	104.755	95.5083	136.577	89.5669	146.804	110.708	101.594	104.494	1	-0.254863	0.235419	1	1	Respiratory	-61.6	109802	4.79	0.712318	1004	0.14	0.48	0.07	30.43	100.57	0.21	3.89	1	12	12.9116	11.7255	12.3186
YDR270W	GGAAAAGAACGGGTGCAGTG	-164	0.89	0		CCC2	CCC2-TRg-10	GGGAGCTGCGATTGGCAGGGAAAAGAACGGGTGCAGTGGTTTTAGAGCTAGAAATAGCAAG	3.03391	7.2535	5.98358	132.407	129.874	103.384	132.79	149.214	109.207	163.995	111.062	108.063	1	-4.49015	0.0301508	1	1	Respiratory	-56.4	109802	4.79	0.712318	1004	0.14	0.48	0.07	30.43	100.57	0.21	3.89	1	12	12.9116	11.7255	12.3186
YDR270W	GTAGCGATTTTCGCGGGCAG	-185	0.66	0		CCC2	CCC2-TRg-13	GGGAGCTGCGATTGGCAGGTAGCGATTTTCGCGGGCAGGTTTTAGAGCTAGAAATAGCAAG	21.3391	28.0985	18.7985	146.159	101.478	127.011	122.944	141.08	147.721	104.439	121.713	114.011	1	-2.45693	0.275525	1	1	Respiratory	-56.3	109802	4.79	0.712318	1004	0.14	0.48	0.07	30.43	100.57	0.21	3.89	1	12	12.9116	11.7255	12.3186
YDR270W	TTTGTAGTAGCGATTTTCGC	-191	0.66	0		CCC2	CCC2-TRg-14	GGGAGCTGCGATTGGCAGTTTGTAGTAGCGATTTTCGCGTTTTAGAGCTAGAAATAGCAAG	47.7799	62.8402	74.3299	149.215	126.598	148.013	115.37	123.909	176.149	118.545	124.08	99.736	1	-1.19634	0.27908	1	1	Respiratory	-58.8	109802	4.79	0.712318	1004	0.14	0.48	0.07	30.43	100.57	0.21	3.89	1	12	12.9116	11.7255	12.3186
YDR270W	CTTCTCAAATTTGAGACATA	-40	0.08	0		CCC2	CCC2-TRg-2	GGGAGCTGCGATTGGCAGCTTCTCAAATTTGAGACATAGTTTTAGAGCTAGAAATAGCAAG	36.5934	19.0657	31.6134	118.655	86.188	94.1957	108.553	89.5669	109.207	76.2286	129.997	116.39	1	-1.77673	-0.0700443	1	1	Respiratory	-58	109802	4.79	0.712318	1004	0.14	0.48	0.07	30.43	100.57	0.21	3.89	1	12	12.9116	11.7255	12.3186
YDR270W	AGGGAAGTCACGGTAACTAA	-67	0.32	0		CCC2	CCC2-TRg-3	GGGAGCTGCGATTGGCAGAGGGAAGTCACGGTAACTAAGTTTTAGAGCTAGAAATAGCAAG	52.8647	46.859	82.1612	95.7353	154.994	115.198	129.761	162.77	141.302	196.908	172.602	134.234	1	-1.00853	-0.21555	1	1	Respiratory	-52.4	109802	4.79	0.712318	1004	0.14	0.48	0.07	30.43	100.57	0.21	3.89	1	12	12.9116	11.7255	12.3186
YDR270W	GTATATATTTAGGGAAGTCA	-77	0.42	0		CCC2	CCC2-TRg-4	GGGAGCTGCGATTGGCAGGTATATATTTAGGGAAGTCAGTTTTAGAGCTAGAAATAGCAAG	13.2034	14.8967	3.13582	175.191	70.8979	85.0074	111.583	85.0482	87.1988	146.755	82.6588	100.926	1	-3.40597	-0.218925	1	1	Respiratory	-53.5	109802	4.79	0.712318	1004	0.14	0.48	0.07	30.43	100.57	0.21	3.89	1	12	12.9116	11.7255	12.3186
YDR270W	CACACACTTGTATATATTTA	-86	0.48	0		CCC2	CCC2-TRg-5	GGGAGCTGCGATTGGCAGCACACACTTGTATATATTTAGTTTTAGAGCTAGAAATAGCAAG	3.03391	6.55867	1	173.663	85.0959	117.823	152.483	106.738	104.622	182.802	112.245	110.442	1	-5.15184	-0.15635	1	1	Respiratory	-56	109802	4.79	0.712318	1004	0.14	0.48	0.07	30.43	100.57	0.21	3.89	1	12	12.9116	11.7255	12.3186
YDR270W	GCACACACTTGTATATATTT	-87	0.49	0		CCC2	CCC2-TRg-6	GGGAGCTGCGATTGGCAGGCACACACTTGTATATATTTGTTTTAGAGCTAGAAATAGCAAG	38.6273	21.1502	18.7985	176.719	94.9253	151.951	186.567	144.695	125.713	232.955	193.904	174.68	1	-2.43052	-0.396543	1	1	Respiratory	-52.8	109802	4.79	0.712318	1004	0.14	0.48	0.07	30.43	100.57	0.21	3.89	1	12	12.9116	11.7255	12.3186
YDR270W	GAGTGCAATTAGCTGCCGAA	-137	0.86	0		CCC2	CCC2-TRg-8	GGGAGCTGCGATTGGCAGGAGTGCAATTAGCTGCCGAAGTTTTAGAGCTAGAAATAGCAAG	21.3391	7.2535	23.7821	89.6234	128.782	60.0677	103.251	78.722	126.63	137.352	101.594	87.8401	1	-2.4106	-0.0825933	1	1	Respiratory	-56.7	109802	4.79	0.712318	1004	0.14	0.48	0.07	30.43	100.57	0.21	3.89	1	12	12.9116	11.7255	12.3186
YDR270W	TGAGTGCAATTAGCTGCCGA	-138	0.88	0		CCC2	CCC2-TRg-9	GGGAGCTGCGATTGGCAGTGAGTGCAATTAGCTGCCGAGTTTTAGAGCTAGAAATAGCAAG	68.119	34.352	41.5806	69.7595	97.1096	100.759	166.116	80.5295	144.97	127.948	143.015	115.201	1	-0.893643	0.0202265	1	1	Respiratory	-58.1	109802	4.79	0.712318	1004	0.14	0.48	0.07	30.43	100.57	0.21	3.89	1	12	12.9116	11.7255	12.3186
YPR025C	GTGAACGGCTTAAACAACGA	-106	0.59	0		CCL1	CCL1-NRg-3	GGGAGCTGCGATTGGCAGGTGAACGGCTTAAACAACGAGTTTTAGAGCTAGAAATAGCAAG	211.509	240.023	198.207	173.663	229.26	205.768	228.224	291.102	214.663	185.937	273.196	231.78	1	0.0941517	0.0872542	1	1	Essential	-53.2	45208.8	6.88	0.295664	393	0.13	0.42	-0.04	40.72	76.06	-0.61	91.5	14	10	62.1647	71.9089	67.0368
YPR025C	TGAACGGCTTAAACAACGAA	-107	0.7	0		CCL1	CCL1-NRg-4	GGGAGCTGCGATTGGCAGTGAACGGCTTAAACAACGAAGTTTTAGAGCTAGAAATAGCAAG	229.106	208.183	296.114	602.136	672.249	562.614	563.591	573.33	519.557	351.943	612.144	488.822	2	-1.32467	0.189176	1	1	Essential	-52.4	45208.8	6.88	0.295664	393	0.13	0.42	-0.04	40.72	76.06	-0.61	91.5	14	10	62.1647	71.9089	67.0368
YPR025C	ATGAGAGGCCCTTTCTTCTC	-142	0.86	0		CCL1	CCL1-NRg-7	GGGAGCTGCGATTGGCAGATGAGAGGCCCTTTCTTCTCGTTTTAGAGCTAGAAATAGCAAG	200.323	178.182	181.121	202.695	170.284	167.702	189.596	192.594	145.887	232.955	160.767	202.041	1	0.0496874	-0.173988	1	1	Essential	-56.4	45208.8	6.88	0.295664	393	0.13	0.42	-0.04	40.72	76.06	-0.61	91.5	14	10	62.1647	71.9089	67.0368
YPR025C	GAGGCCCTTTCTTCTCTGGA	-146	0.81	0		CCL1	CCL1-NRg-8	GGGAGCTGCGATTGGCAGGAGGCCCTTTCTTCTCTGGAGTTTTAGAGCTAGAAATAGCAAG	220.662	145.525	188.24	120.183	122.229	148.013	137.335	134.754	148.638	159.293	154.85	140.182	1	0.505953	-0.110841	1	1	Essential	-55.1	45208.8	6.88	0.295664	393	0.13	0.42	-0.04	40.72	76.06	-0.61	91.5	14	10	62.1647	71.9089	67.0368
YPR025C	TGCTATCAAAGTCTGTACCA	-180	0.3	0		CCL1	CCL1-NRg-9	GGGAGCTGCGATTGGCAGTGCTATCAAAGTCTGTACCAGTTTTAGAGCTAGAAATAGCAAG	1122.41	1156.86	989.135	877.707	797.704	1040.18	1004.52	820.089	952.837	776.096	835.189	944.222	2	0.267319	0.120147	1	1	Essential	-53.9	45208.8	6.88	0.295664	393	0.13	0.42	-0.04	40.72	76.06	-0.61	91.5	14	10	62.1647	71.9089	67.0368
YPR025C	GTTTGCCATCCAGAGAAGAA	-155	0.69	0		CCL1	CCL1-TRg-6	GGGAGCTGCGATTGGCAGGTTTGCCATCCAGAGAAGAAGTTTTAGAGCTAGAAATAGCAAG	256.795	275.946	241.955	465.569	498.94	379.694	390.337	313.436	367.091	377.508	268.654	415.133	2	-0.795051	0.0129483	1	1	Essential	-55.9	45208.8	6.88	0.295664	393	0.13	0.42	-0.04	40.72	76.06	-0.61	91.5	14	10	62.1647	71.9089	67.0368
YGR150C	TGCTATTTTCCTGTGCACTA	-37	0.49	0		CCM1	CCM1-NRg-1	GGGAGCTGCGATTGGCAGTGCTATTTTCCTGTGCACTAGTTTTAGAGCTAGAAATAGCAAG	165.747	146.915	146.948	158.383	138.611	233.333	181.265	147.407	211.912	185.937	160.767	204.42	1	-0.206475	-0.0278601	1	1	Respiratory	-56.9	101434	8.92	0.162023	864	0.14	0.43	-0.01	41.63	76.58	-0.49	38.8	nan	nan	11.8645	14.1843	13.0244
YGR150C	TTCCTGTGCACTATGGACTA	-44	0.53	0		CCM1	CCM1-NRg-2	GGGAGCTGCGATTGGCAGTTCCTGTGCACTATGGACTAGTTTTAGAGCTAGAAATAGCAAG	130.153	135.798	114.199	211.862	237.998	208.393	214.591	268.508	250.426	248.627	257.811	163.974	1	-0.792076	0.129799	1	1	Respiratory	-66	101434	8.92	0.162023	864	0.14	0.43	-0.01	41.63	76.58	-0.49	38.8	nan	nan	11.8645	14.1843	13.0244
YGR150C	CCGACGCTCAGATATTGGTG	-110	0.89	0		CCM1	CCM1-NRg-4	GGGAGCTGCGATTGGCAGCCGACGCTCAGATATTGGTGGTTTTAGAGCTAGAAATAGCAAG	15.2374	23.2347	22.3582	237.838	145.164	174.265	208.532	200.727	220.165	228.253	212.84	238.918	1	-3.19551	-0.111524	1	1	Respiratory	-56.3	101434	8.92	0.162023	864	0.14	0.43	-0.01	41.63	76.58	-0.49	38.8	nan	nan	11.8645	14.1843	13.0244
YGR150C	AGCCATAGTCCATAGTGCAC	-50	0.55	0		CCM1	CCM1-TRg-1	GGGAGCTGCGATTGGCAGAGCCATAGTCCATAGTGCACGTTTTAGAGCTAGAAATAGCAAG	160.662	228.21	149.084	178.247	188.851	179.516	201.715	233.262	169.73	196.908	173.785	222.264	1	-0.0230318	0.0283088	1	1	Respiratory	-57.3	101434	8.92	0.162023	864	0.14	0.43	-0.01	41.63	76.58	-0.49	38.8	nan	nan	11.8645	14.1843	13.0244
YGR150C	ACAGGATTGTGAAAAATTGG	-91	0.62	0		CCM1	CCM1-TRg-2	GGGAGCTGCGATTGGCAGACAGGATTGTGAAAAATTGGGTTTTAGAGCTAGAAATAGCAAG	1	1	1	156.855	104.755	183.453	100.221	85.9519	68.8587	135.785	124.08	133.045	1	-7.2129	-0.623517	1	1	Respiratory	-49.8	101434	8.92	0.162023	864	0.14	0.43	-0.01	41.63	76.58	-0.49	38.8	nan	nan	11.8645	14.1843	13.0244
YIL142W	ATGAAAGGTGGCCATTAAAT	-25	0.49	0		CCT2	CCT2-TRg-1	GGGAGCTGCGATTGGCAGATGAAAGGTGGCCATTAAATGTTTTAGAGCTAGAAATAGCAAG	1	1	1	191.999	126.598	243.834	2.51483	2.80749	1	102.872	88.5761	91.4089	1	-7.55057	-5.48348	1	1	Essential	-53.9	57197	5.96	1.04193	527	0.19	0.56	0.23	34.81	96.62	-0.15	112	5	16	190.728	179.49	185.109
YDL143W	ATGAATTGTAATTGGAGGTG	-15	0.23	0		CCT4	CCT4-TRg-1	GGGAGCTGCGATTGGCAGATGAATTGTAATTGGAGGTGGTTTTAGAGCTAGAAATAGCAAG	64.9487	145.872	165.689	560.678	733.037	539.873	525.631	413.828	589.33	655.241	685.748	798.317	2	-2.28391	-0.484754	1	1	Essential	-50.5	57606.3	8.07	0.980468	528	0.23	0.62	0.32	41.66	105.19	-0.09	318	10	21	125.944	123.516	124.73
YDL143W	AGAGGTTGATATAGCTAAGT	-48	0.86	0		CCT4	CCT4-TRg-5	GGGAGCTGCGATTGGCAGAGAGGTTGATATAGCTAAGTGTTTTAGAGCTAGAAATAGCAAG	1	14.241	10.9477	635.058	532.567	796.95	90.5474	72.3067	46.6537	661.052	662.329	447.556	2	-6.22913	-3.07944	1	1	Essential	-56.8	57606.3	8.07	0.980468	528	0.23	0.62	0.32	41.66	105.19	-0.09	318	10	21	125.944	123.516	124.73
YDL143W	AAGAGGTTGATATAGCTAAG	-49	0.92	0		CCT4	CCT4-TRg-6	GGGAGCTGCGATTGGCAGAAGAGGTTGATATAGCTAAGGTTTTAGAGCTAGAAATAGCAAG	12.8668	9.56771	1	498.492	567.488	421.222	153.815	74.1832	172.417	577.383	414.749	496.191	2	-5.98782	-1.89412	1	1	Essential	-56	57606.3	8.07	0.980468	528	0.23	0.62	0.32	41.66	105.19	-0.09	318	10	21	125.944	123.516	124.73
YJR064W	CTTGGTGGATGTGGCAAATG	-48	0.98	0		CCT5	CCT5-TRg-1	GGGAGCTGCGATTGGCAGCTTGGTGGATGTGGCAAATGGTTTTAGAGCTAGAAATAGCAAG	58.9664	84.38	104.943	175.191	138.611	151.951	153.998	165.481	175.232	129.515	143.015	169.922	1	-0.907541	0.161063	1	1	Essential	-55.3	61900.8	5.17	1.03422	562	0.22	0.56	0.21	30.12	93.78	-0.25	244	1	0	73.3015	70.255	71.7782
YJR064W	TAATAGTGTCTTGGTGGATG	-57	0.89	0		CCT5	CCT5-TRg-2	GGGAGCTGCGATTGGCAGTAATAGTGTCTTGGTGGATGGTTTTAGAGCTAGAAATAGCAAG	3.03391	5.169	3.84776	188.943	170.284	176.89	71.4396	59.7434	54.1865	160.861	108.695	168.732	1	-5.47536	-1.24148	1	1	Essential	-55.2	61900.8	5.17	1.03422	562	0.22	0.56	0.21	30.12	93.78	-0.25	244	1	0	73.3015	70.255	71.7782
YJR064W	GAAATATAATAGTGTCTTGG	-63	0.88	0		CCT5	CCT5-TRg-3	GGGAGCTGCGATTGGCAGGAAATATAATAGTGTCTTGGGTTTTAGAGCTAGAAATAGCAAG	1	1	1	159.911	130.966	129.636	2.51483	1	1	142.054	164.318	131.855	1	-7.13105	-6.60086	1	1	Essential	-50.2	61900.8	5.17	1.03422	562	0.22	0.56	0.21	30.12	93.78	-0.25	244	1	0	73.3015	70.255	71.7782
YDR188W	ATGTGTGCAGTGTGTGGAAA	-15	0.38	0		CCT6	CCT6-TRg-1	GGGAGCTGCGATTGGCAGATGTGTGCAGTGTGTGGAAAGTTTTAGAGCTAGAAATAGCAAG	2.01695	3.0845	8.83134	112.543	154.994	102.071	62.3506	63.3583	58.7716	66.825	148.933	104.494	1	-4.72944	-0.795739	1	1	Essential	-57.2	59915.4	5.59	1.54449	546	0.18	0.58	0.27	37.17	97.57	-0.17	116	49	6	134.775	135.514	135.145
YJL111W	TTTCCGGGTAAGGATAATGC	-149	0.56	0		CCT7	CCT7-NRg-2	GGGAGCTGCGATTGGCAGTTTCCGGGTAAGGATAATGCGTTTTAGAGCTAGAAATAGCAAG	98.6276	79.5162	97.8239	158.383	144.072	96.8209	66.8951	69.6845	75.2777	146.755	134.731	179.439	1	-0.532887	-1.12144	1	1	Essential	-59.6	59725.2	5.22	0.805466	550	0.19	0.52	0.15	28.86	94.18	-0.09	251	6	0	84.0848	86.8463	85.4656
YJL111W	GGGTAAGGATAATGCAGGTA	-154	0.61	0		CCT7	CCT7-NRg-3	GGGAGCTGCGATTGGCAGGGGTAAGGATAATGCAGGTAGTTTTAGAGCTAGAAATAGCAAG	126.085	113.563	131.285	126.295	141.888	113.885	188.081	133.85	152.306	148.323	180.886	135.424	1	-0.0426688	0.0295226	1	1	Essential	-54.7	59725.2	5.22	0.805466	550	0.19	0.52	0.15	28.86	94.18	-0.09	251	6	0	84.0848	86.8463	85.4656
YJL111W	AATAATGATTAATATTTAAG	-115	0.43	0		CCT7	CCT7-TRg-1	GGGAGCTGCGATTGGCAGAATAATGATTAATATTTAAGGTTTTAGAGCTAGAAATAGCAAG	1	2.38967	1	143.103	74.1743	115.198	29.7818	47.9947	13.8381	146.755	63.7234	89.0297	1	-6.24299	-1.70895	1	1	Essential	-48.4	59725.2	5.22	0.805466	550	0.19	0.52	0.15	28.86	94.18	-0.09	251	6	0	84.0848	86.8463	85.4656
YJL111W	ATACCTGCATTATCCTTACC	-156	0.66	0		CCT7	CCT7-TRg-2	GGGAGCTGCGATTGGCAGATACCTGCATTATCCTTACCGTTTTAGAGCTAGAAATAGCAAG	129.136	196.943	164.034	109.487	163.731	146.7	185.052	167.289	182.568	124.814	166.685	160.405	1	0.223007	0.243278	1	1	Essential	-53.4	59725.2	5.22	0.805466	550	0.19	0.52	0.15	28.86	94.18	-0.09	251	6	0	84.0848	86.8463	85.4656
YJL111W	TCATATTACTACAGATGTCT	-190	0.97	0		CCT7	CCT7-TRg-3	GGGAGCTGCGATTGGCAGTCATATTACTACAGATGTCTGTTTTAGAGCTAGAAATAGCAAG	191.17	167.76	210.31	135.463	116.768	91.5704	110.068	169.096	90.8669	132.65	161.951	163.974	1	0.727462	-0.30951	1	1	Essential	-52.2	59725.2	5.22	0.805466	550	0.19	0.52	0.15	28.86	94.18	-0.09	251	6	0	84.0848	86.8463	85.4656
YJL008C	TGATGATTTTATTGCCCTTG	26	0.24	0		CCT8	CCT8-NRg-1	GGGAGCTGCGATTGGCAGTGATGATTTTATTGCCCTTGGTTTTAGAGCTAGAAATAGCAAG	138.289	152.474	149.796	126.295	110.215	149.325	147.181	151.022	131.215	140.486	88.5761	67.617	1	0.191344	0.533477	1	1	Essential	-56	61651	5.44	1.01045	568	0.2	0.57	0.25	32.51	98.8	-0.09	155	2	0	93.5013	82.9621	88.2317
YJL008C	TGAGGTTCAAGTTGTCTTGT	8	0.43	0		CCT8	CCT8-NRg-2	GGGAGCTGCGATTGGCAGTGAGGTTCAAGTTGTCTTGTGTTTTAGAGCTAGAAATAGCAAG	149.475	226.126	211.022	179.775	156.086	133.574	209.289	95.8931	187.153	200.042	152.483	143.751	1	0.321511	-0.0115025	1	1	Essential	-55.3	61651	5.44	1.01045	568	0.2	0.57	0.25	32.51	98.8	-0.09	155	2	0	93.5013	82.9621	88.2317
YJL008C	TGACAAAAACACCATTAACT	-111	0.79	0		CCT8	CCT8-NRg-3	GGGAGCTGCGATTGGCAGTGACAAAAACACCATTAACTGTTTTAGAGCTAGAAATAGCAAG	33.5425	16.9812	2.42388	112.543	139.704	170.327	52.5042	72.3958	56.9375	115.41	95.6769	98.5464	1	-2.99657	-0.767911	1	1	Essential	-51.7	61651	5.44	1.01045	568	0.2	0.57	0.25	32.51	98.8	-0.09	155	2	0	93.5013	82.9621	88.2317
YJL008C	ACAAGACAACTTGAACCTCA	7	0.47	0		CCT8	CCT8-TRg-2	GGGAGCTGCGATTGGCAGACAAGACAACTTGAACCTCAGTTTTAGAGCTAGAAATAGCAAG	1	1	1	75.8715	106.939	70.5686	3.27224	1	2.83402	40.1815	57.8061	48.5836	1	-6.40019	-4.36637	1	1	Essential	-53.9	61651	5.44	1.01045	568	0.2	0.57	0.25	32.51	98.8	-0.09	155	2	0	93.5013	82.9621	88.2317
YJL008C	ATGTTCATCACCTCCGCTAG	-73	0.86	0		CCT8	CCT8-TRg-3	GGGAGCTGCGATTGGCAGATGTTCATCACCTCCGCTAGGTTTTAGAGCTAGAAATAGCAAG	1	1	1	81.9834	159.362	204.455	2.51483	1	1	118.545	147.749	122.338	1	-7.21529	-6.42759	1	1	Essential	-51.5	61651	5.44	1.01045	568	0.2	0.57	0.25	32.51	98.8	-0.09	155	2	0	93.5013	82.9621	88.2317
YJR076C	TACTGGCGATCCTGCATGGT	-86	0.74	0		CDC11	CDC11-NRg-3	GGGAGCTGCGATTGGCAGTACTGGCGATCCTGCATGGTGTTTTAGAGCTAGAAATAGCAAG	160.662	189.995	141.252	133.935	146.257	98.1335	138.092	135.658	117.46	123.246	144.199	131.855	1	0.378764	-0.02953	1	1	Essential	-57.5	47626.9	4.65	0.913384	415	0.17	0.53	0.18	56.09	88.49	-0.58	115	35	163	128.08	154.705	141.392
YJR076C	TTACACAACACAATGCTCGT	-120	0.73	0		CDC11	CDC11-TRg-3	GGGAGCTGCGATTGGCAGTTACACAACACAATGCTCGTGTTTTAGAGCTAGAAATAGCAAG	84.3902	107.309	104.943	144.631	171.376	116.51	168.389	190.786	136.717	99.7375	151.3	90.2193	1	-0.54403	0.539171	1	1	Essential	-50.9	47626.9	4.65	0.913384	415	0.17	0.53	0.18	56.09	88.49	-0.58	115	35	163	128.08	154.705	141.392
YJR076C	TTTACACAACACAATGCTCG	-121	0.73	0		CDC11	CDC11-TRg-4	GGGAGCTGCGATTGGCAGTTTACACAACACAATGCTCGGTTTTAGAGCTAGAAATAGCAAG	173.882	109.394	127.013	98.7913	154.994	174.265	131.275	133.85	142.219	135.785	127.63	143.751	1	-0.0611375	0.000635658	1	1	Essential	-51.9	47626.9	4.65	0.913384	415	0.17	0.53	0.18	56.09	88.49	-0.58	115	35	163	128.08	154.705	141.392
YLR215C	GACGCACGTTTTAGTTTCAC	3	0.37	0		CDC123	CDC123-NRg-2	GGGAGCTGCGATTGGCAGGACGCACGTTTTAGTTTCACGTTTTAGAGCTAGAAATAGCAAG	92.5259	125.375	62.9388	112.543	132.059	145.388	103.251	101.316	108.29	87.1994	111.062	123.528	1	-0.473687	-0.0406136	1	1	Essential	-54.2	41825.1	4.39	0.752211	360	0.14	0.45	0.02	39.04	80.04	-0.53	47.7	5	3	89.3713	79.0367	84.204
YLR215C	TAGTTTCACTGGTGGAGTTA	-8	0.54	0		CDC123	CDC123-NRg-4	GGGAGCTGCGATTGGCAGTAGTTTCACTGGTGGAGTTAGTTTTAGAGCTAGAAATAGCAAG	69.1359	58.6712	55.8194	120.183	132.059	155.889	149.453	113.064	132.132	134.217	172.602	129.476	1	-1.15226	-0.14473	1	1	Essential	-55	41825.1	4.39	0.752211	360	0.14	0.45	0.02	39.04	80.04	-0.53	47.7	5	3	89.3713	79.0367	84.204
YLR215C	TCCGATGTCCATTTATGCAG	-57	0.9	0		CDC123	CDC123-TRg-2	GGGAGCTGCGATTGGCAGTCCGATGTCCATTTATGCAGGTTTTAGAGCTAGAAATAGCAAG	8.11868	6.55867	6.69552	257.702	235.813	275.337	143.394	131.139	133.966	265.867	274.38	312.673	1	-5.16885	-1.06208	1	1	Essential	-56.3	41825.1	4.39	0.752211	360	0.14	0.45	0.02	39.04	80.04	-0.53	47.7	5	3	89.3713	79.0367	84.204
YFR028C	TCGAACGAATCGGAAATATT	-18	0.29	0		CDC14	CDC14-NRg-1	GGGAGCTGCGATTGGCAGTCGAACGAATCGGAAATATTGTTTTAGAGCTAGAAATAGCAAG	1	1	2.42388	164.495	154.994	82.3821	83.5582	47.0909	94.5349	176.533	116.979	155.647	1	-6.50528	-0.996122	1	1	Essential	-52.1	61909.4	8.09	0.425769	551	0.13	0.46	0.05	38.66	72.35	-0.5	83.5	130	77	128.97	130.767	129.868
YFR028C	CTTGATTGACACAATAGCAA	-140	0.87	0		CDC14	CDC14-NRg-3	GGGAGCTGCGATTGGCAGCTTGATTGACACAATAGCAAGTTTTAGAGCTAGAAATAGCAAG	150.492	144.136	107.791	86.5674	135.335	148.013	135.062	86.8557	130.298	137.352	125.263	111.632	1	0.121503	-0.087529	1	1	Essential	-54.5	61909.4	8.09	0.425769	551	0.13	0.46	0.05	38.66	72.35	-0.5	83.5	130	77	128.97	130.767	129.868
YFR028C	AAATATTTCCGATTCGTTCG	-20	0.29	0		CDC14	CDC14-TRg-1	GGGAGCTGCGATTGGCAGAAATATTTCCGATTCGTTCGGTTTTAGAGCTAGAAATAGCAAG	133.204	144.136	75.0418	117.127	114.584	113.885	127.488	113.968	89.9499	142.054	127.63	67.617	1	0.0280511	-0.0254359	1	1	Essential	-56.9	61909.4	8.09	0.425769	551	0.13	0.46	0.05	38.66	72.35	-0.5	83.5	130	77	128.97	130.767	129.868
YFR028C	AAGCTGTATCACTTTCAACG	-120	0.85	0		CDC14	CDC14-TRg-2	GGGAGCTGCGATTGGCAGAAGCTGTATCACTTTCAACGGTTTTAGAGCTAGAAATAGCAAG	21.3391	16.2863	28.7657	117.127	149.533	106.009	49.4746	57.0321	44.0994	189.071	184.436	100.926	1	-2.48883	-1.65543	1	1	Essential	-53.1	61909.4	8.09	0.425769	551	0.13	0.46	0.05	38.66	72.35	-0.5	83.5	130	77	128.97	130.767	129.868
YFR028C	AAAGCTGTATCACTTTCAAC	-121	0.81	0		CDC14	CDC14-TRg-3	GGGAGCTGCGATTGGCAGAAAGCTGTATCACTTTCAACGTTTTAGAGCTAGAAATAGCAAG	57.9494	54.5022	97.1119	201.167	219.431	204.455	103.251	138.369	108.29	201.609	204.555	225.833	1	-1.57659	-0.852934	1	1	Essential	-51.6	61909.4	8.09	0.425769	551	0.13	0.46	0.05	38.66	72.35	-0.5	83.5	130	77	128.97	130.767	129.868
YFR028C	GAAAGCTGTATCACTTTCAA	-122	0.81	0		CDC14	CDC14-TRg-4	GGGAGCTGCGATTGGCAGGAAAGCTGTATCACTTTCAAGTTTTAGAGCTAGAAATAGCAAG	157.611	187.215	80.7373	95.7353	104.755	103.384	115.37	78.722	107.373	112.276	133.548	134.234	1	0.485902	-0.334228	1	1	Essential	-53.5	61909.4	8.09	0.425769	551	0.13	0.46	0.05	38.66	72.35	-0.5	83.5	130	77	128.97	130.767	129.868
YFR028C	TAGTAGAGATATGCATTTGA	-167	0.83	0		CDC14	CDC14-TRg-5	GGGAGCTGCGATTGGCAGTAGTAGAGATATGCATTTGAGTTTTAGAGCTAGAAATAGCAAG	129.136	136.492	129.861	162.967	135.335	107.322	115.37	126.62	115.626	79.3631	119.346	119.959	1	-0.0365009	0.166357	1	1	Essential	-52.9	61909.4	8.09	0.425769	551	0.13	0.46	0.05	38.66	72.35	-0.5	83.5	130	77	128.97	130.767	129.868
YAR019C	TAGAAGATATACCTTTTGTG	-42	0.97	0		CDC15	CDC15-NRg-1	GGGAGCTGCGATTGGCAGTAGAAGATATACCTTTTGTGGTTTTAGAGCTAGAAATAGCAAG	1	1	1	123.239	76.3587	116.51	72.197	65.1658	66.1076	77.7958	62.54	83.0817	1	-6.71931	-0.134923	1	1	Essential	-51.5	110246	8	0.426402	974	0.14	0.48	0.07	45.26	94.5	-0.11	5.95	22	40	15.6273	14.9935	15.3104
YAR019C	AAGACCATCGCAAGGTGGAA	-105	0.67	0		CDC15	CDC15-NRg-5	GGGAGCTGCGATTGGCAGAAGACCATCGCAAGGTGGAAGTTTTAGAGCTAGAAATAGCAAG	25.4069	12.1173	10.9672	201.167	163.731	127.011	106.281	92.2781	121.128	118.545	164.318	119.959	1	-3.34259	-0.33348	1	1	Essential	-54.9	110246	8	0.426402	974	0.14	0.48	0.07	45.26	94.5	-0.11	5.95	22	40	15.6273	14.9935	15.3104
YAR019C	ATCTTCTACTTGGAGGCTCG	-31	0.73	0		CDC15	CDC15-TRg-2	GGGAGCTGCGATTGGCAGATCTTCTACTTGGAGGCTCGGTTTTAGAGCTAGAAATAGCAAG	1	1	1	132.407	105.847	151.951	72.197	73.2995	95.4519	143.621	82.6588	177.059	1	-7.02312	-0.743268	1	1	Essential	-57.3	110246	8	0.426402	974	0.14	0.48	0.07	45.26	94.5	-0.11	5.95	22	40	15.6273	14.9935	15.3104
YAR019C	TAATCCTTTCCACCTTGCGA	-113	0.67	0		CDC15	CDC15-TRg-6	GGGAGCTGCGATTGGCAGTAATCCTTTCCACCTTGCGAGTTTTAGAGCTAGAAATAGCAAG	118.967	87.1593	110.639	146.159	188.851	104.697	128.246	102.219	147.721	160.861	128.814	154.457	1	-0.473127	-0.23189	1	1	Essential	-54.6	110246	8	0.426402	974	0.14	0.48	0.07	45.26	94.5	-0.11	5.95	22	40	15.6273	14.9935	15.3104
YAR019C	CTATACTGTAGTGCTCTGTG	-153	0.33	0		CDC15	CDC15-TRg-7	GGGAGCTGCGATTGGCAGCTATACTGTAGTGCTCTGTGGTTTTAGAGCTAGAAATAGCAAG	183.035	205.281	161.187	169.079	120.045	119.135	176.72	255.856	138.551	145.188	167.868	159.215	1	0.428641	0.274196	1	1	Essential	-55.3	110246	8	0.426402	974	0.14	0.48	0.07	45.26	94.5	-0.11	5.95	22	40	15.6273	14.9935	15.3104
YKL022C	CTGAGCTGCACGCATGTATA	-44	0.23	0		CDC16	CDC16-NRg-1	GGGAGCTGCGATTGGCAGCTGAGCTGCACGCATGTATAGTTTTAGAGCTAGAAATAGCAAG	189.137	202.502	177.561	166.023	181.205	150.638	150.968	197.112	179.817	160.861	122.896	193.714	1	0.193175	0.144845	1	1	Essential	-53.9	94987.3	6.75	0.560782	840	0.12	0.42	-0.01	38.36	75.54	-0.48	39.9	17	10	39.0818	42.4185	40.7502
YKL022C	TATCACTTTCCACCTCACTT	-171	0.32	0		CDC16	CDC16-NRg-3	GGGAGCTGCGATTGGCAGTATCACTTTCCACCTCACTTGTTTTAGAGCTAGAAATAGCAAG	126.085	76.042	96.4	140.047	201.956	237.271	207.017	193.497	155.974	276.838	116.979	225.833	1	-0.956383	-0.1551	1	1	Essential	-55.6	94987.3	6.75	0.560782	840	0.12	0.42	-0.01	38.36	75.54	-0.48	39.9	17	10	39.0818	42.4185	40.7502
YKL022C	GAATTAAAGAAGATAATGTT	-147	0.13	0		CDC16	CDC16-TRg-2	GGGAGCTGCGATTGGCAGGAATTAAAGAAGATAATGTTGTTTTAGAGCTAGAAATAGCAAG	228.798	126.07	127.725	123.239	98.2017	82.3821	132.79	114.872	78.0287	135.785	113.429	125.907	1	0.667576	-0.203851	1	1	Essential	-50.8	94987.3	6.75	0.560782	840	0.12	0.42	-0.01	38.36	75.54	-0.48	39.9	17	10	39.0818	42.4185	40.7502
YKL022C	TATAGGTGACCAAAGTGAGG	-184	0.51	0		CDC16	CDC16-TRg-3	GGGAGCTGCGATTGGCAGTATAGGTGACCAAAGTGAGGGTTTTAGAGCTAGAAATAGCAAG	224.73	269.9	198.919	181.303	251.103	249.084	196.413	170.904	188.987	195.34	183.253	254.383	1	0.0253063	-0.186278	1	1	Essential	-56.4	94987.3	6.75	0.560782	840	0.12	0.42	-0.01	38.36	75.54	-0.48	39.9	17	10	39.0818	42.4185	40.7502
YKL022C	TGATATAGGTGACCAAAGTG	-187	0.56	0		CDC16	CDC16-TRg-4	GGGAGCTGCGATTGGCAGTGATATAGGTGACCAAAGTGGTTTTAGAGCTAGAAATAGCAAG	213.543	180.962	243.06	135.463	137.519	165.077	133.548	171.808	195.406	192.206	154.85	140.182	1	0.541446	0.0394961	1	1	Essential	-52.6	94987.3	6.75	0.560782	840	0.12	0.42	-0.01	38.36	75.54	-0.48	39.9	17	10	39.0818	42.4185	40.7502
YKL022C	GATGCTGAAACAGCTGATAT	-201	0.55	0		CDC16	CDC16-TRg-5	GGGAGCTGCGATTGGCAGGATGCTGAAACAGCTGATATGTTTTAGAGCTAGAAATAGCAAG	92.5259	116.342	89.9925	118.655	138.611	130.949	192.626	116.679	124.796	137.352	114.612	168.732	1	-0.377384	0.0452532	1	1	Essential	-54	94987.3	6.75	0.560782	840	0.12	0.42	-0.01	38.36	75.54	-0.48	39.9	17	10	39.0818	42.4185	40.7502
YAL038W	GTAGAGAATAACTTTGAAAG	-97	0.29	0		CDC19	CDC19-NRg-4	GGGAGCTGCGATTGGCAGGTAGAGAATAACTTTGAAAGGTTTTAGAGCTAGAAATAGCAAG	163.713	106.615	123.454	156.855	92.741	99.4461	104.008	111.257	102.788	121.679	73.1911	97.3568	1	0.173993	0.122178	1	1	Essential	-50.6	54546.3	7.78	nan	500	0.89	0.96	0.93	23.07	89.15	-0.15	15578	1	24	3457.06	3543.57	3500.31
YAL038W	AAAGGGGACCATGATATAAC	-113	0.28	0		CDC19	CDC19-NRg-5	GGGAGCTGCGATTGGCAGAAAGGGGACCATGATATAACGTTTTAGAGCTAGAAATAGCAAG	112.865	134.408	118.47	88.0954	81.8194	120.448	33.5688	77.8182	36.7633	170.264	129.997	153.268	1	0.332974	-1.61413	1	1	Essential	-52.9	54546.3	7.78	nan	500	0.89	0.96	0.93	23.07	89.15	-0.15	15578	1	24	3457.06	3543.57	3500.31
YGL116W	GTCTGATTTAAACTATTAAT	-11	0.05	0		CDC20	CDC20-NRg-1	GGGAGCTGCGATTGGCAGGTCTGATTTAAACTATTAATGTTTTAGAGCTAGAAATAGCAAG	38.6273	16.9812	13.103	103.375	70.8979	71.8812	95.6769	111.257	90.8669	140.486	106.328	90.2193	1	-1.84094	-0.178546	1	1	Essential	-53.2	67371.8	9.11	0.502372	610	0.14	0.47	0.07	49.19	73.62	-0.53	4.07	33	202	75.6842	74.0818	74.883
YGL116W	AACTATTAATTGGCTGAATT	-21	0.07	0		CDC20	CDC20-NRg-2	GGGAGCTGCGATTGGCAGAACTATTAATTGGCTGAATTGTTTTAGAGCTAGAAATAGCAAG	172.865	122.596	91.4164	114.071	67.6214	95.5083	90.375	105.834	74.3607	126.381	85.0257	116.39	1	0.480945	-0.276801	1	1	Essential	-54.1	67371.8	9.11	0.502372	610	0.14	0.47	0.07	49.19	73.62	-0.53	4.07	33	202	75.6842	74.0818	74.883
YGL116W	ATAAATTCTTTGCCTGCTAG	-80	0.45	0		CDC20	CDC20-NRg-4	GGGAGCTGCGATTGGCAGATAAATTCTTTGCCTGCTAGGTTTTAGAGCTAGAAATAGCAAG	1	1	1	112.543	116.768	117.823	94.162	77.8182	94.5349	182.802	112.245	123.528	1	-6.85439	-0.65127	1	1	Essential	-54.9	67371.8	9.11	0.502372	610	0.14	0.47	0.07	49.19	73.62	-0.53	4.07	33	202	75.6842	74.0818	74.883
YGL116W	TATTTACGTTTTGCCTCTTT	-155	0.89	0		CDC20	CDC20-NRg-5	GGGAGCTGCGATTGGCAGTATTTACGTTTTGCCTCTTTGTTTTAGAGCTAGAAATAGCAAG	219.645	208.06	236.652	141.575	171.376	208.393	158.542	170	177.983	179.668	223.491	156.836	1	0.349724	-0.14478	1	1	Essential	-58.6	67371.8	9.11	0.502372	610	0.14	0.47	0.07	49.19	73.62	-0.53	4.07	33	202	75.6842	74.0818	74.883
YGL116W	AAAGAGGCAAAACGTAAATA	-156	0.88	0		CDC20	CDC20-TRg-6	GGGAGCTGCGATTGGCAGAAAGAGGCAAAACGTAAATAGTTTTAGAGCTAGAAATAGCAAG	1	1	1	149.215	144.072	207.081	5.54449	5.51872	6.50205	184.37	236.509	161.595	1	-7.38188	-5.05139	1	1	Essential	-50.3	67371.8	9.11	0.502372	610	0.14	0.47	0.07	49.19	73.62	-0.53	4.07	33	202	75.6842	74.0818	74.883
YOR074C	TTCAATGCGGTCCTACGTTG	-160	0.27	0		CDC21	CDC21-NRg-5	GGGAGCTGCGATTGGCAGTTCAATGCGGTCCTACGTTGGTTTTAGAGCTAGAAATAGCAAG	147.441	165.675	220.278	153.799	211.786	170.327	193.383	180.845	158.726	134.217	165.501	148.509	1	-0.00679327	0.24978	1	1	Essential	-55	35046.6	7.16	1.00805	304	0.19	0.52	0.16	41.98	72.72	-0.51	33.9	0	2	80.4328	89.5524	84.9926
YOR074C	ACACAAAGCTAATCTCTTTG	-183	0.16	0		CDC21	CDC21-NRg-6	GGGAGCTGCGATTGGCAGACACAAAGCTAATCTCTTTGGTTTTAGAGCTAGAAATAGCAAG	190.153	139.967	144.812	115.599	84.0037	106.009	148.696	103.123	133.966	106.007	174.969	137.803	1	0.636019	-0.118388	1	1	Essential	-52.1	35046.6	7.16	1.00805	304	0.19	0.52	0.16	41.98	72.72	-0.51	33.9	0	2	80.4328	89.5524	84.9926
YOR074C	TCTTTCTCAAACTTAATATT	-110	0.77	0		CDC21	CDC21-TRg-1	GGGAGCTGCGATTGGCAGTCTTTCTCAAACTTAATATTGTTTTAGAGCTAGAAATAGCAAG	44.729	37.8262	40.1567	118.655	104.755	116.51	78.2563	50.7059	67.9416	107.574	112.245	99.736	1	-1.46992	-0.698573	1	1	Essential	-53.9	35046.6	7.16	1.00805	304	0.19	0.52	0.16	41.98	72.72	-0.51	33.9	0	2	80.4328	89.5524	84.9926
YOR074C	CGCATTGAACAGGTTGGAAG	-150	0.35	0		CDC21	CDC21-TRg-2	GGGAGCTGCGATTGGCAGCGCATTGAACAGGTTGGAAGGTTTTAGAGCTAGAAATAGCAAG	228.798	233.074	252.315	126.295	113.492	144.075	188.081	170	157.809	129.515	144.199	124.717	1	0.895714	0.372732	1	1	Essential	-53.2	35046.6	7.16	1.00805	304	0.19	0.52	0.16	41.98	72.72	-0.51	33.9	0	2	80.4328	89.5524	84.9926
YOR074C	TAGGACCGCATTGAACAGGT	-156	0.34	0		CDC21	CDC21-TRg-3	GGGAGCTGCGATTGGCAGTAGGACCGCATTGAACAGGTGTTTTAGAGCTAGAAATAGCAAG	181.001	143.441	178.273	164.495	204.141	165.077	167.631	101.316	148.638	110.708	150.116	174.68	1	-0.0863223	-0.060617	1	1	Essential	-52.6	35046.6	7.16	1.00805	304	0.19	0.52	0.16	41.98	72.72	-0.51	33.9	0	2	80.4328	89.5524	84.9926
YOR074C	AACGTAGGACCGCATTGAAC	-160	0.27	0		CDC21	CDC21-TRg-4	GGGAGCTGCGATTGGCAGAACGTAGGACCGCATTGAACGTTTTAGAGCTAGAAATAGCAAG	184.052	203.196	239.5	176.719	269.67	251.709	182.78	206.15	223.833	171.832	222.307	273.416	1	-0.155544	-0.123558	1	1	Essential	-51.2	35046.6	7.16	1.00805	304	0.19	0.52	0.16	41.98	72.72	-0.51	33.9	0	2	80.4328	89.5524	84.9926
YOR074C	TAGCTTTGTGTCCTCAACGT	-175	0.15	0		CDC21	CDC21-TRg-5	GGGAGCTGCGATTGGCAGTAGCTTTGTGTCCTCAACGTGTTTTAGAGCTAGAAATAGCAAG	147.441	238.633	181.121	78.9274	163.731	132.261	85.8305	166.385	173.398	58.9887	137.098	135.424	1	0.597263	0.360489	1	1	Essential	-53.7	35046.6	7.16	1.00805	304	0.19	0.52	0.16	41.98	72.72	-0.51	33.9	0	2	80.4328	89.5524	84.9926
YAL041W	TTATGTAGTAGTATGTAGAA	-173	0.46	0		CDC24	CDC24-NRg-1	GGGAGCTGCGATTGGCAGTTATGTAGTAGTATGTAGAAGTTTTAGAGCTAGAAATAGCAAG	83.3733	108.699	138.404	147.687	184.482	133.574	144.151	123.005	125.713	170.264	127.63	171.111	1	-0.494985	-0.255554	1	1	Essential	-52.2	96946.8	8.72	0.652495	854	0.13	0.45	0.04	50.46	79.55	-0.48	23.9	30	111	74.9277	84.6325	79.7801
YAL041W	TATGTAGTAGTATGTAGAAA	-174	0.39	0		CDC24	CDC24-NRg-2	GGGAGCTGCGATTGGCAGTATGTAGTAGTATGTAGAAAGTTTTAGAGCTAGAAATAGCAAG	139.306	119.816	147.66	166.023	113.492	163.764	144.909	131.139	122.962	116.977	122.896	114.011	1	-0.123959	0.173145	1	1	Essential	-52.2	96946.8	8.72	0.652495	854	0.13	0.45	0.04	50.46	79.55	-0.48	23.9	30	111	74.9277	84.6325	79.7801
YAL041W	AACAAGAATGTGGCTATGGT	-30	0.75	0		CDC24	CDC24-TRg-1	GGGAGCTGCGATTGGCAGAACAAGAATGTGGCTATGGTGTTTTAGAGCTAGAAATAGCAAG	2.01695	3.77933	1	100.319	146.257	100.759	88.8601	48.8984	50.5185	156.159	127.63	180.628	1	-5.67544	-1.30256	1	1	Essential	-53.4	96946.8	8.72	0.652495	854	0.13	0.45	0.04	50.46	79.55	-0.48	23.9	30	111	74.9277	84.6325	79.7801
YAL041W	ACAGAACAAGAATGTGGCTA	-34	0.72	0		CDC24	CDC24-TRg-2	GGGAGCTGCGATTGGCAGACAGAACAAGAATGTGGCTAGTTTTAGAGCTAGAAATAGCAAG	1	1	1	208.807	124.413	192.642	157.027	177.23	162.394	218.849	156.033	243.676	1	-7.45358	-0.316679	1	1	Essential	-55.9	96946.8	8.72	0.652495	854	0.13	0.45	0.04	50.46	79.55	-0.48	23.9	30	111	74.9277	84.6325	79.7801
YAL041W	GTAGAAACAGAACAAGAATG	-40	0.71	0		CDC24	CDC24-TRg-3	GGGAGCTGCGATTGGCAGGTAGAAACAGAACAAGAATGGTTTTAGAGCTAGAAATAGCAAG	1	1	1	149.215	162.639	169.015	41.9004	32.631	53.2695	168.697	180.886	123.528	1	-7.32454	-1.88828	1	1	Essential	-52.6	96946.8	8.72	0.652495	854	0.13	0.45	0.04	50.46	79.55	-0.48	23.9	30	111	74.9277	84.6325	79.7801
YAL041W	GACGCACTGGTGGGAAGAAG	-80	0.83	0		CDC24	CDC24-TRg-5	GGGAGCTGCGATTGGCAGGACGCACTGGTGGGAAGAAGGTTTTAGAGCTAGAAATAGCAAG	2.01695	1	1	117.127	145.164	95.5083	25.2373	19.9786	19.3402	110.708	112.245	159.215	1	-6.47691	-2.56559	1	1	Essential	-53.4	96946.8	8.72	0.652495	854	0.13	0.45	0.04	50.46	79.55	-0.48	23.9	30	111	74.9277	84.6325	79.7801
YAL041W	GCGAAGAACGACGCACTGGT	-89	0.88	0		CDC24	CDC24-TRg-6	GGGAGCTGCGATTGGCAGGCGAAGAACGACGCACTGGTGTTTTAGAGCTAGAAATAGCAAG	1	1	1	240.894	245.643	197.892	42.6578	29.9198	63.3566	167.13	121.713	161.595	1	-7.83379	-1.72842	1	1	Essential	-55.3	96946.8	8.72	0.652495	854	0.13	0.45	0.04	50.46	79.55	-0.48	23.9	30	111	74.9277	84.6325	79.7801
YLR310C	GAAACAGTCTATCTAACTAA	-74	0.07	0		CDC25	CDC25-NRg-2	GGGAGCTGCGATTGGCAGGAAACAGTCTATCTAACTAAGTTTTAGAGCTAGAAATAGCAAG	14.2204	15.5915	10.9672	123.239	47.9626	87.6326	104.008	65.1658	131.215	120.112	96.8604	75.9442	1	-2.66613	0.0363454	1	1	Essential	-51.4	179088	7.12	0.498832	1589	0.13	0.43	0	46.35	75.35	-0.53	23.2	44	27	37.8528	39.5577	38.7052
YLR310C	TAACTAAAGGAATTGCTTCA	-87	0.1	0		CDC25	CDC25-NRg-3	GGGAGCTGCGATTGGCAGTAACTAAAGGAATTGCTTCAGTTTTAGAGCTAGAAATAGCAAG	197.272	144.136	162.61	213.39	170.284	183.453	200.958	212.476	210.078	206.311	204.555	203.23	1	-0.170198	0.0219502	1	1	Essential	-54.5	179088	7.12	0.498832	1589	0.13	0.43	0	46.35	75.35	-0.53	23.2	44	27	37.8528	39.5577	38.7052
YLR310C	TATAACTGTCTCCGCCGTGT	-122	0.36	0		CDC25	CDC25-NRg-4	GGGAGCTGCGATTGGCAGTATAACTGTCTCCGCCGTGTGTTTTAGAGCTAGAAATAGCAAG	4.05086	7.94833	9.54328	155.327	194.311	121.761	127.488	130.235	103.705	167.13	138.281	168.732	1	-4.45169	-0.391613	1	1	Essential	-54.9	179088	7.12	0.498832	1589	0.13	0.43	0	46.35	75.35	-0.53	23.2	44	27	37.8528	39.5577	38.7052
YLR310C	TAGCGAATTACATAATAACC	-247	0.84	0		CDC25	CDC25-NRg-5	GGGAGCTGCGATTGGCAGTAGCGAATTACATAATAACCGTTTTAGAGCTAGAAATAGCAAG	1	1	3.13582	92.6793	124.413	90.2578	82.0434	84.1444	56.0205	129.515	121.713	127.097	1	-5.90315	-0.767713	1	1	Essential	-51.1	179088	7.12	0.498832	1589	0.13	0.43	0	46.35	75.35	-0.53	23.2	44	27	37.8528	39.5577	38.7052
YLR310C	CGAATTACATAATAACCTGG	-250	0.79	0		CDC25	CDC25-NRg-6	GGGAGCTGCGATTGGCAGCGAATTACATAATAACCTGGGTTTTAGAGCTAGAAATAGCAAG	1	1	1	129.351	85.0959	149.325	50.232	66.9733	63.3566	121.679	94.4934	127.097	1	-6.92193	-0.926847	1	1	Essential	-55.6	179088	7.12	0.498832	1589	0.13	0.43	0	46.35	75.35	-0.53	23.2	44	27	37.8528	39.5577	38.7052
YLR310C	CGAAAAAGCAAGGTGGATAT	10	0.19	0		CDC25	CDC25-TRg-1	GGGAGCTGCGATTGGCAGCGAAAAAGCAAGGTGGATATGTTTTAGAGCTAGAAATAGCAAG	1	1	1	176.719	183.39	179.516	75.9841	66.0696	80.7798	211.013	180.886	135.424	1	-7.49085	-1.24272	1	1	Essential	-53.9	179088	7.12	0.498832	1589	0.13	0.43	0	46.35	75.35	-0.53	23.2	44	27	37.8528	39.5577	38.7052
YLR310C	AAAACGACTTTTAAACATCG	-229	0.74	0		CDC25	CDC25-TRg-10	GGGAGCTGCGATTGGCAGAAAACGACTTTTAAACATCGGTTTTAGAGCTAGAAATAGCAAG	1	1	1	135.463	109.123	149.325	81.286	63.3583	50.5185	107.574	96.8604	122.338	1	-7.03677	-0.743608	1	1	Essential	-48.7	179088	7.12	0.498832	1589	0.13	0.43	0	46.35	75.35	-0.53	23.2	44	27	37.8528	39.5577	38.7052
YLR310C	AAACGACTTTTAAACATCGC	-228	0.87	0		CDC25	CDC25-TRg-9	GGGAGCTGCGATTGGCAGAAACGACTTTTAAACATCGCGTTTTAGAGCTAGAAATAGCAAG	1	1	1	166.023	161.547	112.572	21.4502	4.61498	18.4232	163.995	166.685	130.665	1	-7.19686	-3.37435	1	1	Essential	-50.2	179088	7.12	0.498832	1589	0.13	0.43	0	46.35	75.35	-0.53	23.2	44	27	37.8528	39.5577	38.7052
YBL084C	TGCTTGCACTTTGATCCTTT	-104	0.7	0		CDC27	CDC27-NRg-3	GGGAGCTGCGATTGGCAGTGCTTGCACTTTGATCCTTTGTTTTAGAGCTAGAAATAGCAAG	92.5259	121.206	89.9925	111.015	100.386	158.514	144.151	124.813	113.792	109.141	106.328	133.045	1	-0.28443	0.135212	1	1	Essential	-56.5	85410.8	8.84	0.294404	758	0.12	0.41	-0.04	44.9	80.01	-0.43	10.8	34	48	22.5147	25.1801	23.8474
YBL084C	AAAAAAGGAAAATCAAGCGC	-163	0.43	0		CDC27	CDC27-NRg-6	GGGAGCTGCGATTGGCAGAAAAAAGGAAAATCAAGCGCGTTTTAGAGCTAGAAATAGCAAG	111.848	108.699	157.627	138.519	110.215	85.0074	98.7065	96.7969	81.6968	135.785	90.943	156.836	1	0.180318	-0.468539	1	1	Essential	-48.5	85410.8	8.84	0.294404	758	0.12	0.41	-0.04	44.9	80.01	-0.43	10.8	34	48	22.5147	25.1801	23.8474
YBL084C	TCGACACGAACTTTTCGTGC	3	0.14	0		CDC27	CDC27-TRg-1	GGGAGCTGCGATTGGCAGTCGACACGAACTTTTCGTGCGTTTTAGAGCTAGAAATAGCAAG	147.441	187.215	187.528	111.015	198.68	161.139	179.75	163.674	182.568	143.621	116.979	117.58	1	0.149342	0.475967	1	1	Essential	-55.7	85410.8	8.84	0.294404	758	0.12	0.41	-0.04	44.9	80.01	-0.43	10.8	34	48	22.5147	25.1801	23.8474
YBR160W	AATTTTCTTTCAAGAGGACT	-33	0.65	0		CDC28	CDC28-NRg-2	GGGAGCTGCGATTGGCAGAATTTTCTTTCAAGAGGACTGTTTTAGAGCTAGAAATAGCAAG	4.05086	2.38967	3.84776	109.487	99.2939	75.8191	108.553	59.7434	111.041	113.843	87.3927	106.874	1	-4.78986	-0.141432	1	1	Essential	-53.6	34064.8	8.55	0.693543	298	0.17	0.51	0.15	27.48	95.17	-0.24	113	550	258	210.174	182.424	196.299
YBR160W	TGGCGTTTGTTGCCCTAATA	-139	0.82	0		CDC28	CDC28-NRg-3	GGGAGCTGCGATTGGCAGTGGCGTTTGTTGCCCTAATAGTTTTAGAGCTAGAAATAGCAAG	213.543	176.793	142.676	115.599	77.4508	108.634	138.85	141.08	81.6968	181.235	127.63	134.234	1	0.821129	-0.29313	1	1	Essential	-53.5	34064.8	8.55	0.693543	298	0.17	0.51	0.15	27.48	95.17	-0.24	113	550	258	210.174	182.424	196.299
YBR160W	AAGGCCATATATGTATATAT	-158	0.96	0		CDC28	CDC28-NRg-4	GGGAGCTGCGATTGGCAGAAGGCCATATATGTATATATGTTTTAGAGCTAGAAATAGCAAG	10.1526	14.2018	15.2388	132.407	67.6214	107.322	85.8305	68.7808	64.2736	123.246	55.4392	68.8066	1	-2.95656	-0.177211	1	1	Essential	-51.7	34064.8	8.55	0.693543	298	0.17	0.51	0.15	27.48	95.17	-0.24	113	550	258	210.174	182.424	196.299
YBR160W	GAGAAAAAAAGAGAAAAATT	-99	0.62	0		CDC28	CDC28-TRg-4	GGGAGCTGCGATTGGCAGGAGAAAAAAAGAGAAAAATTGTTTTAGAGCTAGAAATAGCAAG	14.2204	8.64317	5.98358	109.487	40.3176	98.1335	29.7818	20.8824	25.7592	115.41	64.9069	81.8921	1	-3.10348	-1.77863	1	1	Essential	-51.4	34064.8	8.55	0.693543	298	0.17	0.51	0.15	27.48	95.17	-0.24	113	550	258	210.174	182.424	196.299
YBR160W	ATACATATATGGCCTTATTA	-155	0.94	0		CDC28	CDC28-TRg-5	GGGAGCTGCGATTGGCAGATACATATATGGCCTTATTAGTTTTAGAGCTAGAAATAGCAAG	124.051	67.704	70.7702	169.079	103.663	119.135	49.4746	74.2033	48.6845	115.41	160.767	102.115	1	-0.577942	-1.13406	1	1	Essential	-55	34064.8	8.55	0.693543	298	0.17	0.51	0.15	27.48	95.17	-0.24	113	550	258	210.174	182.424	196.299
YBR160W	TATACATATATGGCCTTATT	-156	0.94	0		CDC28	CDC28-TRg-6	GGGAGCTGCGATTGGCAGTATACATATATGGCCTTATTGTTTTAGAGCTAGAAATAGCAAG	70.1529	85.7697	57.9552	138.519	85.0959	77.1317	74.4692	102.219	81.6968	107.574	111.062	84.2713	1	-0.491762	-0.229351	1	1	Essential	-58.4	34064.8	8.55	0.693543	298	0.17	0.51	0.15	27.48	95.17	-0.24	113	550	258	210.174	182.424	196.299
YBR160W	TGTACCAATATATACATATA	-166	0.99	0		CDC28	CDC28-TRg-7	GGGAGCTGCGATTGGCAGTGTACCAATATATACATATAGTTTTAGAGCTAGAAATAGCAAG	3.03391	3.0845	1	182.831	79.6351	90.2578	102.494	82.337	85.3648	157.726	116.979	144.94	1	-5.63084	-0.635169	1	1	Essential	-59.2	34064.8	8.55	0.693543	298	0.17	0.51	0.15	27.48	95.17	-0.24	113	550	258	210.174	182.424	196.299
YLR314C	GACAAAAAATGGCAAAAAAT	-78	0.42	0		CDC3	CDC3-NRg-3	GGGAGCTGCGATTGGCAGGACAAAAAATGGCAAAAAATGTTTTAGAGCTAGAAATAGCAAG	4.05086	4.47417	4.5597	86.5674	58.8842	77.1317	9.33156	4.61498	1.91701	93.4684	75.5581	67.617	1	-4.08839	-3.89893	1	1	Essential	-52.4	60035.8	5.14	1.17829	520	0.18	0.51	0.12	50.65	73.41	-0.88	362	105	400	128.05	143.593	135.822
YLR314C	ACGTGTGTAATGATATGGTG	-119	0.99	0		CDC3	CDC3-TRg-3	GGGAGCTGCGATTGGCAGACGTGTGTAATGATATGGTGGTTTTAGAGCTAGAAATAGCAAG	14.2204	24.6243	12.391	147.687	138.611	128.324	6.3019	2.80749	11.0871	203.177	172.602	146.13	1	-3.01657	-4.69162	1	1	Essential	-53.1	60035.8	5.14	1.17829	520	0.18	0.51	0.12	50.65	73.41	-0.88	362	105	400	128.05	143.593	135.822
YLR314C	TACGTGTGTAATGATATGGT	-120	0.99	0		CDC3	CDC3-TRg-4	GGGAGCTGCGATTGGCAGTACGTGTGTAATGATATGGTGTTTTAGAGCTAGAAATAGCAAG	4.05086	7.94833	7.40746	173.663	145.164	170.327	1.75741	1	9.25308	215.715	160.767	198.472	1	-4.65567	-5.58108	1	1	Essential	-55.3	60035.8	5.14	1.17829	520	0.18	0.51	0.12	50.65	73.41	-0.88	362	105	400	128.05	143.593	135.822
YLR314C	TTCGTAAAAAGGAACCACCT	-175	0.36	0		CDC3	CDC3-TRg-8	GGGAGCTGCGATTGGCAGTTCGTAAAAAGGAACCACCTGTTTTAGAGCTAGAAATAGCAAG	1	1	5.98358	161.439	101.478	162.452	69.1673	61.5508	83.5308	154.592	125.263	168.732	1	-5.73553	-1.0661	1	1	Essential	-57	60035.8	5.14	1.17829	520	0.18	0.51	0.12	50.65	73.41	-0.88	362	105	400	128.05	143.593	135.822
YLR314C	TTTCGTAAAAAGGAACCACC	-176	0.33	0		CDC3	CDC3-TRg-9	GGGAGCTGCGATTGGCAGTTTCGTAAAAAGGAACCACCGTTTTAGAGCTAGAAATAGCAAG	2.01695	4.47417	1	170.607	113.492	158.514	48.7171	75.107	76.1947	88.7667	120.53	155.647	1	-5.88472	-0.867535	1	1	Essential	-53.6	60035.8	5.14	1.17829	520	0.18	0.51	0.12	50.65	73.41	-0.88	362	105	400	128.05	143.593	135.822
YOL139C	AATGTAAAACTCTCTTTATC	-56	0.85	0		CDC33	CDC33-NRg-1	GGGAGCTGCGATTGGCAGAATGTAAAACTCTCTTTATCGTTTTAGAGCTAGAAATAGCAAG	1	2.38967	1	146.159	88.3724	125.698	11.6038	12.7487	23.9252	91.9012	125.263	78.3234	1	-6.35866	-2.61367	1	1	Essential	-52.1	24245.3	5.17	1.75677	213	0.39	0.66	0.41	36.33	75.32	-0.59	478	29	9	785.406	724.242	754.824
YOL139C	GACGAAAAAAATTTTCTTTT	-101	0.7	0		CDC33	CDC33-NRg-2	GGGAGCTGCGATTGGCAGGACGAAAAAAATTTTCTTTTGTTTTAGAGCTAGAAATAGCAAG	357.003	453.531	690.705	502.15	633.449	604.142	576.245	628.687	627.231	558.79	576.456	447.556	2	-0.212718	0.211066	1	1	Essential	-51.9	24245.3	5.17	1.75677	213	0.39	0.66	0.41	36.33	75.32	-0.59	478	29	9	785.406	724.242	754.824
YOL139C	GCAAGAGGTAGTGTTAATTC	-37	0.51	0		CDC33	CDC33-TRg-1	GGGAGCTGCGATTGGCAGGCAAGAGGTAGTGTTAATTCGTTTTAGAGCTAGAAATAGCAAG	264.391	311.59	258.722	312.71	294.79	296.338	175.205	245.011	236.671	262.733	230.591	275.795	1	-0.114799	-0.227561	1	1	Essential	-52.5	24245.3	5.17	1.75677	213	0.39	0.66	0.41	36.33	75.32	-0.59	478	29	9	785.406	724.242	754.824
YOL139C	AGAGAGTTTTACATTGCAAG	-52	0.83	0		CDC33	CDC33-TRg-2	GGGAGCTGCGATTGGCAGAGAGAGTTTTACATTGCAAGGTTTTAGAGCTAGAAATAGCAAG	29.4747	23.2347	33.0373	159.911	94.9253	157.201	99.4639	76.0108	90.8669	140.486	166.685	75.9442	1	-2.26462	-0.5245	1	1	Essential	-54.4	24245.3	5.17	1.75677	213	0.39	0.66	0.41	36.33	75.32	-0.59	478	29	9	785.406	724.242	754.824
YOL139C	TATTACCCGTCAAAAAGGTC	-147	0.81	0		CDC33	CDC33-TRg-3	GGGAGCTGCGATTGGCAGTATTACCCGTCAAAAAGGTCGTTTTAGAGCTAGAAATAGCAAG	1	1	1	164.495	120.045	129.636	82.0434	83.2407	102.788	113.843	144.199	187.766	1	-7.10914	-0.733799	1	1	Essential	-52.7	24245.3	5.17	1.75677	213	0.39	0.66	0.41	36.33	75.32	-0.59	478	29	9	785.406	724.242	754.824
YOL139C	ATATTACCCGTCAAAAAGGT	-148	0.8	0		CDC33	CDC33-TRg-4	GGGAGCTGCGATTGGCAGATATTACCCGTCAAAAAGGTGTTTTAGAGCTAGAAATAGCAAG	1	1	1	153.799	123.321	98.1335	53.2616	65.1658	40.4314	132.65	146.566	161.595	1	-6.96676	-1.47241	1	1	Essential	-51.2	24245.3	5.17	1.75677	213	0.39	0.66	0.41	36.33	75.32	-0.59	478	29	9	785.406	724.242	754.824
YDR054C	TTGTTCTTTACAGATTCAAG	-52	0.25	0		CDC34	CDC34-NRg-1	GGGAGCTGCGATTGGCAGTTGTTCTTTACAGATTCAAGGTTTTAGAGCTAGAAATAGCAAG	272.527	290.051	284.352	198.111	149.533	188.704	228.982	183.556	170.647	168.697	204.555	222.264	1	0.659074	-0.0301873	1	1	Essential	-51.2	34019.8	3.92	1.01314	295	0.19	0.49	0.07	61.98	59.47	-0.96	94.2	32	119	241.148	299.372	270.26
YDR054C	TTTCCCAAAATGAAAGTGTA	-110	0.21	0		CDC34	CDC34-NRg-2	GGGAGCTGCGATTGGCAGTTTCCCAAAATGAAAGTGTAGTTTTAGAGCTAGAAATAGCAAG	55.9155	60.0608	37.309	140.047	139.704	115.198	95.6769	109.449	54.1865	146.755	80.2919	121.149	1	-1.36544	-0.425206	1	1	Essential	-55.2	34019.8	3.92	1.01314	295	0.19	0.49	0.07	61.98	59.47	-0.96	94.2	32	119	241.148	299.372	270.26
YDR054C	ACACAAGACGATGCTGCACG	-182	0.92	0		CDC34	CDC34-NRg-7	GGGAGCTGCGATTGGCAGACACAAGACGATGCTGCACGGTTTTAGAGCTAGAAATAGCAAG	143.374	164.981	193.936	107.959	170.284	123.073	110.825	141.984	133.966	109.141	126.447	142.561	1	0.323781	0.032541	1	1	Essential	-53	34019.8	3.92	1.01314	295	0.19	0.49	0.07	61.98	59.47	-0.96	94.2	32	119	241.148	299.372	270.26
YDR054C	TTTTCCTTACACTTTCATTT	-118	0.27	0		CDC34	CDC34-TRg-3	GGGAGCTGCGATTGGCAGTTTTCCTTACACTTTCATTTGTTTTAGAGCTAGAAATAGCAAG	420.952	557.901	616.65	343.635	270.017	386.615	364.056	374.422	359.339	295.002	416.979	331.128	2	0.673626	0.0737483	1	1	Essential	-55.9	34019.8	3.92	1.01314	295	0.19	0.49	0.07	61.98	59.47	-0.96	94.2	32	119	241.148	299.372	270.26
YDR054C	GTCCGTCCCTTGGGGTTCTT	-161	0.91	0		CDC34	CDC34-TRg-4	GGGAGCTGCGATTGGCAGGTCCGTCCCTTGGGGTTCTTGTTTTAGAGCTAGAAATAGCAAG	148.458	149.694	124.166	172.135	153.902	146.7	107.038	173.615	112.875	112.276	120.53	177.059	1	-0.162706	-0.0586797	1	1	Essential	-62.2	34019.8	3.92	1.01314	295	0.19	0.49	0.07	61.98	59.47	-0.96	94.2	32	119	241.148	299.372	270.26
YDR054C	CTTGTGTTTGTCCGTCCCTT	-170	0.89	0		CDC34	CDC34-TRg-6	GGGAGCTGCGATTGGCAGCTTGTGTTTGTCCGTCCCTTGTTTTAGAGCTAGAAATAGCAAG	132.187	90.6335	92.1284	133.935	144.072	82.3821	110.068	115.775	111.041	113.843	111.062	122.338	1	-0.194439	-0.0436921	1	1	Essential	-62.4	34019.8	3.92	1.01314	295	0.19	0.49	0.07	61.98	59.47	-0.96	94.2	32	119	241.148	299.372	270.26
YDR054C	TCTTGTGTTTGTCCGTCCCT	-171	0.9	0		CDC34	CDC34-TRg-7	GGGAGCTGCGATTGGCAGTCTTGTGTTTGTCCGTCCCTGTTTTAGAGCTAGAAATAGCAAG	101.678	128.849	103.519	133.935	152.809	69.256	107.796	170	89.0328	123.246	113.429	166.353	1	-0.0918273	-0.135775	1	1	Essential	-55.8	34019.8	3.92	1.01314	295	0.19	0.49	0.07	61.98	59.47	-0.96	94.2	32	119	241.148	299.372	270.26
YDR168W	ATGAAGTGTTGGTGCAACGG	-25	0.84	0		CDC37	CDC37-NRg-2	GGGAGCTGCGATTGGCAGATGAAGTGTTGGTGCAACGGGTTTTAGAGCTAGAAATAGCAAG	1	1.69483	1	219.502	223.799	220.207	23.7224	22.6899	21.1742	196.908	183.253	173.491	1	-7.48846	-3.03417	1	1	Essential	-51.9	58354.4	4.68	0.944089	506	0.2	0.5	0.08	44.19	75.63	-0.75	176	22	159	37.6207	63.1584	50.3895
YDR168W	GCCCAGACTTTTATCGTTAG	-229	0.21	0		CDC37	CDC37-TRg-3	GGGAGCTGCGATTGGCAGGCCCAGACTTTTATCGTTAGGTTTTAGAGCTAGAAATAGCAAG	144.391	133.018	176.137	152.271	74.1743	162.452	176.72	129.332	94.5349	126.381	109.878	148.509	1	0.221862	0.0581241	1	1	Essential	-60	58354.4	4.68	0.944089	506	0.2	0.5	0.08	44.19	75.63	-0.75	176	22	159	37.6207	63.1584	50.3895
YCR093W	ACAGGGGCAAAGGTGAGTCG	-37	0.78	0		CDC39	CDC39-TRg-4	GGGAGCTGCGATTGGCAGACAGGGGCAAAGGTGAGTCGGTTTTAGAGCTAGAAATAGCAAG	31.3262	29.8187	57.3701	465.569	527.394	596.232	173.281	244.944	230.991	742.396	559.728	550.721	2	-3.74515	-1.51297	1	1	Essential	-54.9	240261	6.39	1.62787	2108	0.17	0.5	0.12	42.47	100.15	-0.09	115	30	12	19.9195	21.2594	20.5894
YCR093W	AAACAGGGGCAAAGGTGAGT	-39	0.8	0		CDC39	CDC39-TRg-6	GGGAGCTGCGATTGGCAGAAACAGGGGCAAAGGTGAGTGTTTTAGAGCTAGAAATAGCAAG	7.59265	36.8286	41.896	341.196	405.819	477.581	209.295	286.227	181.892	408.884	429.247	344.392	2	-3.82651	-0.803758	1	1	Essential	-54.7	240261	6.39	1.62787	2108	0.17	0.5	0.12	42.47	100.15	-0.09	115	30	12	19.9195	21.2594	20.5894
YLR229C	ATAGACGCGATTCTTGGAAA	-24	0.34	0		CDC42	CDC42-TRg-1	GGGAGCTGCGATTGGCAGATAGACGCGATTCTTGGAAAGTTTTAGAGCTAGAAATAGCAAG	1	1	2.42388	120.183	99.2939	157.201	104.008	109.449	100.954	148.323	151.3	190.145	1	-6.41188	-0.639441	1	1	Essential	-51.2	21321.9	6.74	1.12036	191	0.18	0.52	0.16	38.02	91.28	-0.03	29.5	28	102	379.069	315.083	347.076
YLR229C	GTCTTCCACCGTCGATTCAA	-148	0.69	0		CDC42	CDC42-TRg-10	GGGAGCTGCGATTGGCAGGTCTTCCACCGTCGATTCAAGTTTTAGAGCTAGAAATAGCAAG	133.204	121.206	159.051	167.551	169.192	225.457	150.968	170.904	202.742	115.41	140.648	142.561	1	-0.443332	0.396243	1	1	Essential	-56.1	21321.9	6.74	1.12036	191	0.18	0.52	0.16	38.02	91.28	-0.03	29.5	28	102	379.069	315.083	347.076
YLR229C	TTCCAAATGAAACAAGATAC	-89	0.63	0		CDC42	CDC42-TRg-4	GGGAGCTGCGATTGGCAGTTCCAAATGAAACAAGATACGTTTTAGAGCTAGAAATAGCAAG	1	1	1	133.935	145.164	127.011	3.27224	1	1.91701	145.188	191.537	171.111	1	-7.08077	-6.35846	1	1	Essential	-56.6	21321.9	6.74	1.12036	191	0.18	0.52	0.16	38.02	91.28	-0.03	29.5	28	102	379.069	315.083	347.076
YLR229C	CGGGTAATACTGCTTCCATT	-115	0.94	0		CDC42	CDC42-TRg-6	GGGAGCTGCGATTGGCAGCGGGTAATACTGCTTCCATTGTTTTAGAGCTAGAAATAGCAAG	2.01695	4.47417	9.54328	37.6717	59.9763	24.6271	22.965	11.8449	11.0871	46.4506	53.0723	58.1003	1	-2.93089	-1.78001	1	1	Essential	-58	21321.9	6.74	1.12036	191	0.18	0.52	0.16	38.02	91.28	-0.03	29.5	28	102	379.069	315.083	347.076
YLR229C	ACGGGTAATACTGCTTCCAT	-116	0.94	0		CDC42	CDC42-TRg-7	GGGAGCTGCGATTGGCAGACGGGTAATACTGCTTCCATGTTTTAGAGCTAGAAATAGCAAG	1	1	1	97.2633	118.953	107.322	79.7712	56.1284	76.1947	109.141	126.447	193.714	1	-6.75283	-1.01729	1	1	Essential	-55.2	21321.9	6.74	1.12036	191	0.18	0.52	0.16	38.02	91.28	-0.03	29.5	28	102	379.069	315.083	347.076
YLR229C	ATTCAAGGGTCATTCAATAC	-134	0.87	0		CDC42	CDC42-TRg-8	GGGAGCTGCGATTGGCAGATTCAAGGGTCATTCAATACGTTTTAGAGCTAGAAATAGCAAG	44.729	40.6055	35.1731	143.103	116.768	141.45	122.186	131.139	130.298	154.592	125.263	158.026	1	-1.73563	-0.190847	1	1	Essential	-53.8	21321.9	6.74	1.12036	191	0.18	0.52	0.16	38.02	91.28	-0.03	29.5	28	102	379.069	315.083	347.076
YGL155W	ACCAAGTAATAGTTTTGAAC	-26	0.19	0		CDC43	CDC43-NRg-1	GGGAGCTGCGATTGGCAGACCAAGTAATAGTTTTGAACGTTTTAGAGCTAGAAATAGCAAG	65.0681	41.3003	58.6672	107.959	103.663	134.887	80.5286	113.968	131.215	160.861	98.0438	130.665	1	-1.07011	-0.258286	1	1	Essential	-53	42682	6.31	0.284871	376	0.11	0.39	-0.07	36.22	76.34	-0.23	41.9	15	29	51.4209	51.7452	51.5831
YGL155W	AGTAATAGTTTTGAACTGGC	-30	0.18	0		CDC43	CDC43-NRg-3	GGGAGCTGCGATTGGCAGAGTAATAGTTTTGAACTGGCGTTTTAGAGCTAGAAATAGCAAG	121.001	88.549	78.6015	100.319	71.99	66.6307	102.494	101.316	69.7757	87.1994	111.062	105.684	1	0.270177	-0.151823	1	1	Essential	-54.4	42682	6.31	0.284871	376	0.11	0.39	-0.07	36.22	76.34	-0.23	41.9	15	29	51.4209	51.7452	51.5831
YGL155W	ATTGCTTTTCCATTCTTCCA	-85	0.65	0		CDC43	CDC43-NRg-4	GGGAGCTGCGATTGGCAGATTGCTTTTCCATTCTTCCAGTTTTAGAGCTAGAAATAGCAAG	11.1695	9.338	4.5597	150.743	149.533	184.766	85.8305	100.412	49.6015	138.919	151.3	118.769	1	-4.27423	-0.794227	1	1	Essential	-54.3	42682	6.31	0.284871	376	0.11	0.39	-0.07	36.22	76.34	-0.23	41.9	15	29	51.4209	51.7452	51.5831
YGL155W	AAAAAACAAGTGAATAAAAC	-126	0.3	0		CDC43	CDC43-NRg-5	GGGAGCTGCGATTGGCAGAAAAAACAAGTGAATAAAACGTTTTAGAGCTAGAAATAGCAAG	28.4578	24.6243	36.597	78.9274	64.345	142.762	28.2669	74.2033	44.0994	110.708	95.6769	105.684	1	-1.67335	-1.09028	1	1	Essential	-47.8	42682	6.31	0.284871	376	0.11	0.39	-0.07	36.22	76.34	-0.23	41.9	15	29	51.4209	51.7452	51.5831
YGL155W	TTTTCTGAGTTGTTGCGCCT	-106	0.38	0		CDC43	CDC43-TRg-3	GGGAGCTGCGATTGGCAGTTTTCTGAGTTGTTGCGCCTGTTTTAGAGCTAGAAATAGCAAG	187.103	208.755	176.137	193.527	137.519	91.5704	150.211	126.62	169.73	121.679	143.015	168.732	1	0.436654	0.0430686	1	1	Essential	-64	42682	6.31	0.284871	376	0.11	0.39	-0.07	36.22	76.34	-0.23	41.9	15	29	51.4209	51.7452	51.5831
YLR103C	GTTGTATAAAGTAGCCACAA	-15	0.66	0		CDC45	CDC45-NRg-1	GGGAGCTGCGATTGGCAGGTTGTATAAAGTAGCCACAAGTTTTAGAGCTAGAAATAGCAAG	3.03391	1	1	136.991	199.772	192.642	19.178	28.1123	21.1742	135.785	141.832	183.007	1	-6.71655	-2.75016	1	1	Essential	-59	74209.6	4.39	0.387613	650	0.13	0.45	0.04	45.72	91.53	-0.44	17.8	26	106	38.9554	44.2817	41.6185
YLR103C	CGTCGTGAATGAAACTTATT	-117	0.3	0		CDC45	CDC45-NRg-3	GGGAGCTGCGATTGGCAGCGTCGTGAATGAAACTTATTGTTTTAGAGCTAGAAATAGCAAG	88.458	87.1593	81.4493	118.655	184.482	192.642	112.34	113.064	152.306	159.293	89.7596	99.736	1	-0.947554	0.114927	1	1	Essential	-56	74209.6	4.39	0.387613	650	0.13	0.45	0.04	45.72	91.53	-0.44	17.8	26	106	38.9554	44.2817	41.6185
YLR103C	CACTTTGAATTTATTCTAGT	-192	0.14	0		CDC45	CDC45-NRg-4	GGGAGCTGCGATTGGCAGCACTTTGAATTTATTCTAGTGTTTTAGAGCTAGAAATAGCAAG	215.577	113.563	165.458	198.111	160.455	100.759	157.785	103.123	149.555	212.58	122.896	116.39	1	0.106746	-0.138645	1	1	Essential	-54.9	74209.6	4.39	0.387613	650	0.13	0.45	0.04	45.72	91.53	-0.44	17.8	26	106	38.9554	44.2817	41.6185
YLR103C	TTATTCTAGTAGGATTCGCA	-202	0.1	0		CDC45	CDC45-NRg-5	GGGAGCTGCGATTGGCAGTTATTCTAGTAGGATTCGCAGTTTTAGAGCTAGAAATAGCAAG	195.238	152.474	149.084	127.823	172.468	153.263	131.275	101.316	152.306	120.112	131.181	136.613	1	0.131376	-0.0112327	1	1	Essential	-57.3	74209.6	4.39	0.387613	650	0.13	0.45	0.04	45.72	91.53	-0.44	17.8	26	106	38.9554	44.2817	41.6185
YLR103C	AGCAATAAACACTAGAGAGA	27	0.09	0		CDC45	CDC45-TRg-1	GGGAGCTGCGATTGGCAGAGCAATAAACACTAGAGAGAGTTTTAGAGCTAGAAATAGCAAG	468.419	443.405	317.115	420.454	312.698	352.998	392.283	466.37	339.527	468.149	346.72	384.184	2	0.178192	-0.0010506	1	1	Essential	-52.4	74209.6	4.39	0.387613	650	0.13	0.45	0.04	45.72	91.53	-0.44	17.8	26	106	38.9554	44.2817	41.6185
YLR103C	GTAATGCCAACAATCCATTG	-33	0.9	0		CDC45	CDC45-TRg-2	GGGAGCTGCGATTGGCAGGTAATGCCAACAATCCATTGGTTTTAGAGCTAGAAATAGCAAG	2.01695	3.77933	1	179.775	165.915	211.018	91.1324	83.2407	111.958	204.744	176.152	178.249	1	-6.35603	-0.965538	1	1	Essential	-54.3	74209.6	4.39	0.387613	650	0.13	0.45	0.04	45.72	91.53	-0.44	17.8	26	106	38.9554	44.2817	41.6185
YDL126C	TAAGGTATCGATAGCAACGA	-176	0.52	0		CDC48	CDC48-NRg-14	GGGAGCTGCGATTGGCAGTAAGGTATCGATAGCAACGAGTTTTAGAGCTAGAAATAGCAAG	794.755	768.199	869.763	699.683	616.635	693.13	518.818	619.304	688.39	554.142	625.526	734.944	2	0.275769	-0.0679612	1	1	Essential	-53.3	91954.8	4.56	2.26504	835	0.31	0.64	0.36	30.67	83.86	-0.37	1224	38	152	261.418	261.7	261.559
YDL126C	TGCCACCGAATTCACATTCG	-94	0.89	0		CDC48	CDC48-NRg-3	GGGAGCTGCGATTGGCAGTGCCACCGAATTCACATTCGGTTTTAGAGCTAGAAATAGCAAG	205.408	303.252	283.64	153.799	181.205	151.951	186.567	170	203.659	118.545	211.656	165.163	1	0.702259	0.177519	1	1	Essential	-57.2	91954.8	4.56	2.26504	835	0.31	0.64	0.36	30.67	83.86	-0.37	1224	38	152	261.418	261.7	261.559
YDL126C	GCCACCGAATTCACATTCGA	-95	0.87	0		CDC48	CDC48-NRg-4	GGGAGCTGCGATTGGCAGGCCACCGAATTCACATTCGAGTTTTAGAGCTAGAAATAGCAAG	140.764	128.737	144.689	489.956	376.072	466.705	440.95	483.258	466.151	499.525	380.177	534.51	2	-1.68602	-0.0245392	1	1	Essential	-52.3	91954.8	4.56	2.26504	835	0.31	0.64	0.36	30.67	83.86	-0.37	1224	38	152	261.418	261.7	261.559
YDL126C	ATTCACATTCGAGGGGTTGC	-103	0.79	0		CDC48	CDC48-NRg-6	GGGAGCTGCGATTGGCAGATTCACATTCGAGGGGTTGCGTTTTAGAGCTAGAAATAGCAAG	17.4816	15.0199	16.4742	535.072	497.647	510.21	161.601	149.243	181.892	589.004	617.72	403.343	2	-4.97746	-1.70823	1	1	Essential	-55.3	91954.8	4.56	2.26504	835	0.31	0.64	0.36	30.67	83.86	-0.37	1224	38	152	261.418	261.7	261.559
YDL126C	TTCACATTCGAGGGGTTGCC	-104	0.79	0		CDC48	CDC48-NRg-7	GGGAGCTGCGATTGGCAGTTCACATTCGAGGGGTTGCCGTTTTAGAGCTAGAAATAGCAAG	9.13563	19.0657	15.2388	182.831	216.154	140.137	95.6769	76.9145	74.3607	223.551	205.739	181.818	1	-3.63351	-1.3072	1	1	Essential	-58.2	91954.8	4.56	2.26504	835	0.31	0.64	0.36	30.67	83.86	-0.37	1224	38	152	261.418	261.7	261.559
YDL126C	GCCGGGTAGTGCGCAAAAGG	-121	0.85	0		CDC48	CDC48-NRg-9	GGGAGCTGCGATTGGCAGGCCGGGTAGTGCGCAAAAGGGTTTTAGAGCTAGAAATAGCAAG	1	1	26.4218	604.574	617.928	576.457	101.254	162.378	156.912	514.632	518.465	643.57	2	-5.98402	-1.99527	1	1	Essential	-55.5	91954.8	4.56	2.26504	835	0.31	0.64	0.36	30.67	83.86	-0.37	1224	38	152	261.418	261.7	261.559
YDL126C	GCAAAAAAGGACATATATCA	-78	0.71	0		CDC48	CDC48-TRg-1	GGGAGCTGCGATTGGCAGGCAAAAAAGGACATATATCAGTTTTAGAGCTAGAAATAGCAAG	1	1	1	118.655	80.7273	151.951	1	2.80749	1	168.697	99.2273	115.201	1	-6.87173	-6.31639	1	1	Essential	-50.4	91954.8	4.56	2.26504	835	0.31	0.64	0.36	30.67	83.86	-0.37	1224	38	152	261.418	261.7	261.559
YDL126C	TGTGAATTCGGTGGCAAAAA	-91	1	0		CDC48	CDC48-TRg-3	GGGAGCTGCGATTGGCAGTGTGAATTCGGTGGCAAAAAGTTTTAGAGCTAGAAATAGCAAG	22.0965	16.5777	52.9489	213.166	233.803	247.201	276.456	245.882	201.704	271.761	269.769	365.025	2	-2.9215	-0.32432	1	1	Essential	-53.1	91954.8	4.56	2.26504	835	0.31	0.64	0.36	30.67	83.86	-0.37	1224	38	152	261.418	261.7	261.559
YDL126C	CAACCCCTCGAATGTGAATT	-103	0.79	0		CDC48	CDC48-TRg-5	GGGAGCTGCGATTGGCAGCAACCCCTCGAATGTGAATTGTTTTAGAGCTAGAAATAGCAAG	6.27412	5.6733	4.31589	320.468	378.658	458.795	99.3075	74.1832	105.228	463.501	347.835	422.502	2	-6.15377	-2.14627	1	1	Essential	-56.4	91954.8	4.56	2.26504	835	0.31	0.64	0.36	30.67	83.86	-0.37	1224	38	152	261.418	261.7	261.559
YDL126C	ACCGCCTTTTGCGCACTACC	-126	0.81	0		CDC48	CDC48-TRg-6	GGGAGCTGCGATTGGCAGACCGCCTTTTGCGCACTACCGTTTTAGAGCTAGAAATAGCAAG	166.476	164.565	169.005	361.925	323.044	282.796	70.1073	109.837	99.1986	219.468	269.769	369.446	2	-0.952597	-1.62112	1	1	Essential	-57.4	91954.8	4.56	2.26504	835	0.31	0.64	0.36	30.67	83.86	-0.37	1224	38	152	261.418	261.7	261.559
YDL132W	TTGTAAAGTGAAGTTCTGCT	-220	0.15	0		CDC53	CDC53-NRg-10	GGGAGCTGCGATTGGCAGTTGTAAAGTGAAGTTCTGCTGTTTTAGAGCTAGAAATAGCAAG	177.95	174.708	178.273	135.463	137.519	136.199	184.294	116.679	155.974	110.708	146.566	140.182	1	0.375784	0.201235	1	1	Essential	-58.1	93950.9	8.7	0.527041	815	0.16	0.49	0.09	45.25	83.69	-0.41	165	36	17	67.8144	73.6401	70.7272
YDL132W	AAAATGTAATCAACAATGAA	-111	0.23	0		CDC53	CDC53-NRg-4	GGGAGCTGCGATTGGCAGAAAATGTAATCAACAATGAAGTTTTAGAGCTAGAAATAGCAAG	52.8647	27.4037	33.7493	155.327	206.325	192.642	175.963	181.749	214.663	184.37	212.84	235.349	1	-2.28139	-0.144239	1	1	Essential	-48.1	93950.9	8.7	0.527041	815	0.16	0.49	0.09	45.25	83.69	-0.41	165	36	17	67.8144	73.6401	70.7272
YDL132W	AAATGTAATCAACAATGAAA	-112	0.23	0		CDC53	CDC53-NRg-5	GGGAGCTGCGATTGGCAGAAATGTAATCAACAATGAAAGTTTTAGAGCTAGAAATAGCAAG	165.747	89.2438	119.894	143.103	118.953	142.762	89.6175	111.257	109.207	116.977	122.896	144.94	1	-0.110828	-0.311515	1	1	Essential	-48.2	93950.9	8.7	0.527041	815	0.16	0.49	0.09	45.25	83.69	-0.41	165	36	17	67.8144	73.6401	70.7272
YDL132W	AATGTAATCAACAATGAAAG	-113	0.26	0		CDC53	CDC53-NRg-6	GGGAGCTGCGATTGGCAGAATGTAATCAACAATGAAAGGTTTTAGAGCTAGAAATAGCAAG	47.7799	37.1313	40.8687	83.5114	126.598	146.7	119.914	110.353	125.713	113.843	113.429	133.045	1	-1.50425	-0.0174656	1	1	Essential	-49.1	93950.9	8.7	0.527041	815	0.16	0.49	0.09	45.25	83.69	-0.41	165	36	17	67.8144	73.6401	70.7272
YDL132W	TGCACAGAAGTTAGAAGATG	-136	0.28	0		CDC53	CDC53-NRg-7	GGGAGCTGCGATTGGCAGTGCACAGAAGTTAGAAGATGGTTTTAGAGCTAGAAATAGCAAG	118.967	78.1265	65.7866	233.254	175.745	191.329	170.661	242.3	179.817	151.457	215.206	102.115	1	-1.19135	0.338583	1	1	Essential	-55	93950.9	8.7	0.527041	815	0.16	0.49	0.09	45.25	83.69	-0.41	165	36	17	67.8144	73.6401	70.7272
YDL132W	GTTGTAAAGTGAAGTTCTGC	-219	0.15	0		CDC53	CDC53-NRg-9	GGGAGCTGCGATTGGCAGGTTGTAAAGTGAAGTTCTGCGTTTTAGAGCTAGAAATAGCAAG	174.899	130.239	93.5522	144.631	117.861	90.2578	119.157	85.9519	100.954	71.5268	107.512	136.613	1	0.176626	-0.0445059	1	1	Essential	-58	93950.9	8.7	0.527041	815	0.16	0.49	0.09	45.25	83.69	-0.41	165	36	17	67.8144	73.6401	70.7272
YGL190C	ATCTCATTAAAGGGAAGAAA	-92	0.64	0		CDC55	CDC55-NRg-2	GGGAGCTGCGATTGGCAGATCTCATTAAAGGGAAGAAAGTTTTAGAGCTAGAAATAGCAAG	1	1	1	81.9834	57.792	75.8191	20.6928	32.631	53.2695	80.9303	95.6769	56.9107	1	-6.16721	-1.13142	1	1	Respiratory	-52.1	59653.8	6.36	0.361876	526	0.13	0.41	-0.06	42.95	67.71	-0.67	93	40	101	125.392	123.6	124.496
YGL190C	CTATCTGTATATATTGCATT	-27	0.53	0		CDC55	CDC55-TRg-1	GGGAGCTGCGATTGGCAGCTATCTGTATATATTGCATTGTTTTAGAGCTAGAAATAGCAAG	25.4069	23.2347	29.4776	129.351	98.2017	78.4443	160.057	101.316	100.037	135.785	108.695	80.7025	1	-1.96977	0.152388	1	1	Respiratory	-55.3	59653.8	6.36	0.361876	526	0.13	0.41	-0.06	42.95	67.71	-0.67	93	40	101	125.392	123.6	124.496
YGL190C	AGTTAATTATTAACTATGAG	-54	0.39	0		CDC55	CDC55-TRg-3	GGGAGCTGCGATTGGCAGAGTTAATTATTAACTATGAGGTTTTAGAGCTAGAAATAGCAAG	1	2.38967	3.13582	138.519	76.3587	123.073	88.1027	68.7808	78.0287	126.381	66.0904	106.874	1	-5.69458	-0.349686	1	1	Respiratory	-50.5	59653.8	6.36	0.361876	526	0.13	0.41	-0.06	42.95	67.71	-0.67	93	40	101	125.392	123.6	124.496
YJL194W	TCTGGAAACTCCGACGCGTG	-157	0.59	0		CDC6	CDC6-NRg-4	GGGAGCTGCGATTGGCAGTCTGGAAACTCCGACGCGTGGTTTTAGAGCTAGAAATAGCAAG	143.374	126.765	119.894	114.071	156.086	132.261	136.577	166.385	178.9	179.668	178.519	181.818	1	-0.0451029	-0.164352	1	1	Essential	-56	58055.3	10.04	3.84448	513	0.13	0.47	0.08	46.67	92.25	-0.23	2.4	20	84	14.2455	13.3104	13.778
YJL194W	CCTCGCGTCGCTTTCTTCTT	-180	0.75	0		CDC6	CDC6-NRg-5	GGGAGCTGCGATTGGCAGCCTCGCGTCGCTTTCTTCTTGTTTTAGAGCTAGAAATAGCAAG	176.933	123.985	131.285	132.407	144.072	86.32	108.553	132.947	133.049	135.785	135.915	168.732	1	0.25254	-0.233763	1	1	Essential	-61.9	58055.3	10.04	3.84448	513	0.13	0.47	0.08	46.67	92.25	-0.23	2.4	20	84	14.2455	13.3104	13.778
YJL194W	TATAGTAGAGGTATATTCTC	-43	0.05	0		CDC6	CDC6-TRg-2	GGGAGCTGCGATTGGCAGTATAGTAGAGGTATATTCTCGTTTTAGAGCTAGAAATAGCAAG	1	1	1	89.6234	89.4645	66.6307	1	1	1	73.094	81.4754	81.8921	1	-6.3559	-6.3005	1	1	Essential	-55.6	58055.3	10.04	3.84448	513	0.13	0.47	0.08	46.67	92.25	-0.23	2.4	20	84	14.2455	13.3104	13.778
YJL194W	ACTTAGGAAATTGAGTTGGC	-124	0.49	0		CDC6	CDC6-TRg-3	GGGAGCTGCGATTGGCAGACTTAGGAAATTGAGTTGGCGTTTTAGAGCTAGAAATAGCAAG	1	1	1	132.407	139.704	102.071	18.4205	19.0749	5.58504	138.919	154.85	173.491	1	-6.96263	-3.43912	1	1	Essential	-54	58055.3	10.04	3.84448	513	0.13	0.47	0.08	46.67	92.25	-0.23	2.4	20	84	14.2455	13.3104	13.778
YJL194W	GATCAGGAAATTACCCACTT	-140	0.45	0		CDC6	CDC6-TRg-5	GGGAGCTGCGATTGGCAGGATCAGGAAATTACCCACTTGTTTTAGAGCTAGAAATAGCAAG	28.4578	16.2863	36.597	184.359	146.257	170.327	57.8061	40.7647	48.6845	187.504	159.584	125.907	1	-2.62259	-1.6835	1	1	Essential	-56.3	58055.3	10.04	3.84448	513	0.13	0.47	0.08	46.67	92.25	-0.23	2.4	20	84	14.2455	13.3104	13.778
YPL160W	GTTTGAATAGAATATGCGTT	-46	0.2	0		CDC60	CDC60-NRg-1	GGGAGCTGCGATTGGCAGGTTTGAATAGAATATGCGTTGTTTTAGAGCTAGAAATAGCAAG	1	4.47417	1	158.383	141.888	141.45	38.1133	48.8984	23.9252	146.755	141.832	97.3568	1	-6.0923	-1.79865	1	1	Essential	-57	124120	5.6	2.52325	1090	0.3	0.63	0.33	42.29	71.52	-0.44	1834	5	29	91.9618	102.967	97.4642
YPL160W	GCCAGACCTCGTATAAAGTG	-155	0.67	0		CDC60	CDC60-NRg-3	GGGAGCTGCGATTGGCAGGCCAGACCTCGTATAAAGTGGTTTTAGAGCTAGAAATAGCAAG	53.8816	51.028	58.6672	72.8155	70.8979	113.885	98.7065	82.337	125.713	104.439	137.098	149.699	1	-0.655155	-0.350945	1	1	Essential	-55.8	124120	5.6	2.52325	1090	0.3	0.63	0.33	42.29	71.52	-0.44	1834	5	29	91.9618	102.967	97.4642
YPL160W	ATACGAGGTCTGGCCGTTAA	-150	0.63	0		CDC60	CDC60-TRg-1	GGGAGCTGCGATTGGCAGATACGAGGTCTGGCCGTTAAGTTTTAGAGCTAGAAATAGCAAG	127.102	101.751	156.915	149.215	140.796	127.011	169.146	200.727	157.809	126.381	103.961	171.111	1	-0.112389	0.394436	1	1	Essential	-59.8	124120	5.6	2.52325	1090	0.3	0.63	0.33	42.29	71.52	-0.44	1834	5	29	91.9618	102.967	97.4642
YPL160W	AGTTATCCTCACTTTATACG	-165	0.69	0		CDC60	CDC60-TRg-3	GGGAGCTGCGATTGGCAGAGTTATCCTCACTTTATACGGTTTTAGAGCTAGAAATAGCAAG	131.17	120.511	125.59	109.487	112.4	141.45	125.216	125.717	107.373	98.1702	100.411	92.5984	1	0.0542938	0.299283	1	1	Essential	-48.7	124120	5.6	2.52325	1090	0.3	0.63	0.33	42.29	71.52	-0.44	1834	5	29	91.9618	102.967	97.4642
YDL017W	ATGGTTCTTGCATTGATTTT	-31	0.41	0		CDC7	CDC7-NRg-1	GGGAGCTGCGATTGGCAGATGGTTCTTGCATTGATTTTGTTTTAGAGCTAGAAATAGCAAG	106.763	56.5867	117.758	109.487	51.2391	31.1901	85.8305	102.219	85.3648	104.439	80.2919	103.305	1	0.550647	-0.0751584	1	1	Essential	-52.4	58308.8	5.67	0.535826	507	0.13	0.43	-0.01	35.4	77.19	-0.46	25.8	42	158	23.222	22.6317	22.9269
YDL017W	GCCGTTCAAGAAGACGCCCC	-91	0.82	0		CDC7	CDC7-NRg-3	GGGAGCTGCGATTGGCAGGCCGTTCAAGAAGACGCCCCGTTTTAGAGCTAGAAATAGCAAG	52.8647	51.028	64.3627	132.407	127.69	140.137	79.7712	85.0482	100.954	135.785	137.098	106.874	1	-1.25019	-0.514877	1	1	Essential	-54.4	58308.8	5.67	0.535826	507	0.13	0.43	-0.01	35.4	77.19	-0.46	25.8	42	158	23.222	22.6317	22.9269
YDL017W	ACATAATTTAAAAGCTGACC	-123	0.45	0		CDC7	CDC7-NRg-6	GGGAGCTGCGATTGGCAGACATAATTTAAAAGCTGACCGTTTTAGAGCTAGAAATAGCAAG	30.4917	60.0608	60.803	114.071	56.6999	171.64	103.251	125.717	99.1199	153.024	108.695	111.632	1	-1.17779	-0.186452	1	1	Essential	-50.2	58308.8	5.67	0.535826	507	0.13	0.43	-0.01	35.4	77.19	-0.46	25.8	42	158	23.222	22.6317	22.9269
YDL017W	TTAAGATTTATGTAGGCCTA	-155	0.17	0		CDC7	CDC7-NRg-9	GGGAGCTGCGATTGGCAGTTAAGATTTATGTAGGCCTAGTTTTAGAGCTAGAAATAGCAAG	171.848	135.798	171.866	179.775	124.413	162.452	145.666	219.706	144.053	178.101	134.731	106.874	1	0.0392564	0.279495	1	1	Essential	-56.1	58308.8	5.67	0.535826	507	0.13	0.43	-0.01	35.4	77.19	-0.46	25.8	42	158	23.222	22.6317	22.9269
YDL017W	ATTATGTCTTCTTTGCCCTG	-111	0.63	0		CDC7	CDC7-TRg-2	GGGAGCTGCGATTGGCAGATTATGTCTTCTTTGCCCTGGTTTTAGAGCTAGAAATAGCAAG	332.527	278.933	270.113	298.958	339.568	377.72	347.896	361.594	370.555	341.096	320.535	332.896	1	-0.205097	0.11901	1	1	Essential	-52.9	58308.8	5.67	0.535826	507	0.13	0.43	-0.01	35.4	77.19	-0.46	25.8	42	158	23.222	22.6317	22.9269
YDL017W	AATTATGTCTTCTTTGCCCT	-112	0.63	0		CDC7	CDC7-TRg-3	GGGAGCTGCGATTGGCAGAATTATGTCTTCTTTGCCCTGTTTTAGAGCTAGAAATAGCAAG	250.154	281.713	335.612	228.67	145.164	190.017	225.195	179.941	197.24	229.82	192.721	203.23	1	0.621513	-0.054971	1	1	Essential	-54.3	58308.8	5.67	0.535826	507	0.13	0.43	-0.01	35.4	77.19	-0.46	25.8	42	158	23.222	22.6317	22.9269
YDL017W	AAATTATGTCTTCTTTGCCC	-113	0.63	0		CDC7	CDC7-TRg-4	GGGAGCTGCGATTGGCAGAAATTATGTCTTCTTTGCCCGTTTTAGAGCTAGAAATAGCAAG	38.6273	46.1642	43.0045	106.431	170.284	148.013	113.097	138.369	99.1199	134.217	103.961	114.011	1	-1.7327	-0.00658137	1	1	Essential	-51.2	58308.8	5.67	0.535826	507	0.13	0.43	-0.01	35.4	77.19	-0.46	25.8	42	158	23.222	22.6317	22.9269
YDL017W	AAATCTTAAACATTTGTCCC	-145	0.22	0		CDC7	CDC7-TRg-5	GGGAGCTGCGATTGGCAGAAATCTTAAACATTTGTCCCGTTTTAGAGCTAGAAATAGCAAG	151.509	111.478	104.943	143.103	105.847	142.762	103.251	80.5295	118.377	137.352	120.53	105.684	1	-0.090359	-0.266913	1	1	Essential	-52.7	58308.8	5.67	0.535826	507	0.13	0.43	-0.01	35.4	77.19	-0.46	25.8	42	158	23.222	22.6317	22.9269
YDL017W	TTTAGCTCGATAAACGCCTT	-175	0.13	0		CDC7	CDC7-TRg-6	GGGAGCTGCGATTGGCAGTTTAGCTCGATAAACGCCTTGTTTTAGAGCTAGAAATAGCAAG	136.255	195.553	154.067	129.351	126.598	142.762	110.068	149.214	116.543	184.37	83.8423	138.992	1	0.285242	-0.115692	1	1	Essential	-58.9	58308.8	5.67	0.535826	507	0.13	0.43	-0.01	35.4	77.19	-0.46	25.8	42	158	23.222	22.6317	22.9269
YJR057W	TAGTTTAGAAGCGTACTTCT	-41	0.45	0		CDC8	CDC8-NRg-1	GGGAGCTGCGATTGGCAGTAGTTTAGAAGCGTACTTCTGTTTTAGAGCTAGAAATAGCAAG	20.3221	30.183	55.8194	152.271	104.755	125.698	137.335	123.909	175.232	151.457	128.814	119.959	1	-1.84783	0.125072	1	1	Essential	-55.8	24683.6	5.41	0.453985	216	0.15	0.47	0.07	23.61	90.46	-0.34	30.2	5	77	53.0666	46.5974	49.832
YJR057W	AGTTTAGAAGCGTACTTCTT	-42	0.45	0		CDC8	CDC8-NRg-2	GGGAGCTGCGATTGGCAGAGTTTAGAAGCGTACTTCTTGTTTTAGAGCTAGAAATAGCAAG	3.03391	4.47417	1	170.607	121.137	175.578	66.8951	58.8396	89.0328	148.323	182.07	111.632	1	-5.77944	-1.04135	1	1	Essential	-58.1	24683.6	5.41	0.453985	216	0.15	0.47	0.07	23.61	90.46	-0.34	30.2	5	77	53.0666	46.5974	49.832
YJR057W	AAACTAAATATGATTCATAG	-28	0.38	0		CDC8	CDC8-TRg-1	GGGAGCTGCGATTGGCAGAAACTAAATATGATTCATAGGTTTTAGAGCTAGAAATAGCAAG	17.2713	5.169	18.7985	153.799	104.755	180.828	129.761	144.695	101.871	187.504	150.116	158.026	1	-3.4134	-0.397324	1	1	Essential	-50.4	24683.6	5.41	0.453985	216	0.15	0.47	0.07	23.61	90.46	-0.34	30.2	5	77	53.0666	46.5974	49.832
YJR057W	GTTAGGCGTGGTGCTAAAGA	-88	0.78	0		CDC8	CDC8-TRg-2	GGGAGCTGCGATTGGCAGGTTAGGCGTGGTGCTAAAGAGTTTTAGAGCTAGAAATAGCAAG	5.06782	1.69483	5.98358	120.183	181.205	108.634	10.089	12.7487	23.9252	124.814	158.4	210.368	1	-5.00756	-3.39985	1	1	Essential	-53.8	24683.6	5.41	0.453985	216	0.15	0.47	0.07	23.61	90.46	-0.34	30.2	5	77	53.0666	46.5974	49.832
YJR057W	GACTTTTGACGCGTTAGGCG	-100	0.93	0		CDC8	CDC8-TRg-3	GGGAGCTGCGATTGGCAGGACTTTTGACGCGTTAGGCGGTTTTAGAGCTAGAAATAGCAAG	4.05086	6.55867	5.27164	150.743	108.031	171.64	91.8898	141.08	96.3689	110.708	157.217	147.32	1	-4.76034	-0.334388	1	1	Essential	-55.6	24683.6	5.41	0.453985	216	0.15	0.47	0.07	23.61	90.46	-0.34	30.2	5	77	53.0666	46.5974	49.832
YJR057W	GTTGTGACTTTTGACGCGTT	-105	0.98	0		CDC8	CDC8-TRg-4	GGGAGCTGCGATTGGCAGGTTGTGACTTTTGACGCGTTGTTTTAGAGCTAGAAATAGCAAG	22.356	11.4225	34.4612	140.047	151.717	184.766	100.979	85.0482	116.543	116.977	146.566	156.836	1	-2.80388	-0.474423	1	1	Essential	-62	24683.6	5.41	0.453985	216	0.15	0.47	0.07	23.61	90.46	-0.34	30.2	5	77	53.0666	46.5974	49.832
YDL164C	TACAGCGAGATGCAAACGCA	-30	0.92	0		CDC9	CDC9-NRg-1	GGGAGCTGCGATTGGCAGTACAGCGAGATGCAAACGCAGTTTTAGAGCTAGAAATAGCAAG	151.509	91.3283	114.199	141.575	104.755	85.0074	153.998	153.733	83.5308	120.112	93.31	148.509	1	0.10777	0.112418	1	1	Essential	-61.3	84830.3	7.56	1.12034	755	0.16	0.5	0.13	40.24	80.67	-0.42	25.6	14	11	38.391	35.3491	36.87
YDL164C	TTTCACGCGTTTTCGCGTTA	-74	0.41	0		CDC9	CDC9-NRg-2	GGGAGCTGCGATTGGCAGTTTCACGCGTTTTCGCGTTAGTTTTAGAGCTAGAAATAGCAAG	162.696	208.06	212.446	260.758	205.233	222.832	183.537	249.53	183.485	203.177	204.555	249.624	1	-0.240137	-0.0924547	1	1	Essential	-59.6	84830.3	7.56	1.12034	755	0.16	0.5	0.13	40.24	80.67	-0.42	25.6	14	11	38.391	35.3491	36.87
YDL164C	ATTCCATCAGCCATCTCAAG	-103	0.86	0		CDC9	CDC9-NRg-3	GGGAGCTGCGATTGGCAGATTCCATCAGCCATCTCAAGGTTTTAGAGCTAGAAATAGCAAG	130.153	165.675	154.067	120.183	146.257	142.762	129.761	108.546	118.377	93.4684	128.814	86.6505	1	0.136777	0.207351	1	1	Essential	-55.2	84830.3	7.56	1.12034	755	0.16	0.5	0.13	40.24	80.67	-0.42	25.6	14	11	38.391	35.3491	36.87
YDL164C	CCATCAGCCATCTCAAGTGG	-106	0.85	0		CDC9	CDC9-NRg-4	GGGAGCTGCGATTGGCAGCCATCAGCCATCTCAAGTGGGTTTTAGAGCTAGAAATAGCAAG	131.17	192.774	170.442	147.687	221.615	154.576	135.062	147.407	129.381	106.007	229.408	173.491	1	-0.0835935	-0.305277	1	1	Essential	-57.8	84830.3	7.56	1.12034	755	0.16	0.5	0.13	40.24	80.67	-0.42	25.6	14	11	38.391	35.3491	36.87
YDL164C	TTAAACAGCAATAGAACCAG	-161	0.16	0		CDC9	CDC9-NRg-5	GGGAGCTGCGATTGGCAGTTAAACAGCAATAGAACCAGGTTTTAGAGCTAGAAATAGCAAG	154.56	160.117	112.775	170.607	101.478	142.762	122.186	93.1819	219.248	121.679	163.134	149.699	1	0.04318	0.000346238	1	1	Essential	-54.4	84830.3	7.56	1.12034	755	0.16	0.5	0.13	40.24	80.67	-0.42	25.6	14	11	38.391	35.3491	36.87
YDL164C	ATGTGTTCCTCCACTTGAGA	-117	0.8	0		CDC9	CDC9-TRg-2	GGGAGCTGCGATTGGCAGATGTGTTCCTCCACTTGAGAGTTTTAGAGCTAGAAATAGCAAG	166.764	226.126	197.496	127.823	173.56	205.768	226.71	250.433	164.228	146.755	217.573	179.439	1	0.21924	0.238169	1	1	Essential	-53.8	84830.3	7.56	1.12034	755	0.16	0.5	0.13	40.24	80.67	-0.42	25.6	14	11	38.391	35.3491	36.87
YDL164C	GGAATTCGTACTGCAGCCGC	-181	0.09	0		CDC9	CDC9-TRg-3	GGGAGCTGCGATTGGCAGGGAATTCGTACTGCAGCCGCGTTTTAGAGCTAGAAATAGCAAG	140.323	193.469	122.03	103.375	203.049	184.766	224.437	149.214	139.468	157.726	129.997	159.215	1	-0.107812	0.199218	1	1	Essential	-59.8	84830.3	7.56	1.12034	755	0.16	0.5	0.13	40.24	80.67	-0.42	25.6	14	11	38.391	35.3491	36.87
YBR029C	CATCTGAAAAATTTTCAAGA	-88	0.61	0		CDS1	CDS1-NRg-1	GGGAGCTGCGATTGGCAGCATCTGAAAAATTTTCAAGAGTTTTAGAGCTAGAAATAGCAAG	179.984	110.784	136.269	182.831	135.335	141.45	163.844	132.043	104.622	165.562	138.281	152.078	1	-0.106069	-0.186952	1	1	Essential	-55.2	51832.3	8.74	nan	457	0.17	0.52	0.15	21.5	99.41	0.39	33.9	2	2	74.3056	53.4714	63.8885
YBR029C	CGTTTTCAGGCACTGTATAT	-157	0.59	0		CDS1	CDS1-TRg-6	GGGAGCTGCGATTGGCAGCGTTTTCAGGCACTGTATATGTTTTAGAGCTAGAAATAGCAAG	84.3902	57.9763	49.4119	112.543	121.137	102.071	54.7765	84.1444	105.539	121.679	101.594	65.2379	1	-0.807953	-0.239029	1	1	Essential	-55.8	51832.3	8.74	nan	457	0.17	0.52	0.15	21.5	99.41	0.39	33.9	2	2	74.3056	53.4714	63.8885
YBR029C	TGATCGCTTTGGCTTATTCC	-180	0.21	0		CDS1	CDS1-TRg-8	GGGAGCTGCGATTGGCAGTGATCGCTTTGGCTTATTCCGTTTTAGAGCTAGAAATAGCAAG	241.001	251.14	261.57	202.695	198.68	217.581	208.532	245.011	228.418	215.715	258.995	265.089	1	0.284175	-0.117443	1	1	Essential	-53	51832.3	8.74	nan	457	0.17	0.52	0.15	21.5	99.41	0.39	33.9	2	2	74.3056	53.4714	63.8885
YBR029C	GAGCTCCACCTTGATCGCTT	-191	0.18	0		CDS1	CDS1-TRg-9	GGGAGCTGCGATTGGCAGGAGCTCCACCTTGATCGCTTGTTTTAGAGCTAGAAATAGCAAG	167.78	193.469	170.442	140.047	114.584	119.135	109.31	131.139	145.887	123.246	140.648	135.424	1	0.508451	-0.0476806	1	1	Essential	-61.1	51832.3	8.74	nan	457	0.17	0.52	0.15	21.5	99.41	0.39	33.9	2	2	74.3056	53.4714	63.8885
YER061C	AATTAAATTTTAATCCGTTG	18	0.42	0		CEM1	CEM1-NRg-1	GGGAGCTGCGATTGGCAGAATTAAATTTTAATCCGTTGGTTTTAGAGCTAGAAATAGCAAG	113.882	62.8402	94.9761	138.519	76.3587	88.9452	119.157	82.337	127.547	131.083	80.2919	74.7546	1	-0.161226	0.2016	1	1	Respiratory	-50.3	47559.9	8.26	0.502798	442	0.12	0.44	0.04	33.86	92.05	-0.1	23.9	0	88	20.5056	22.7519	21.6288
YER061C	TAATAACCTGATAACGTTTA	-26	0.7	0		CEM1	CEM1-NRg-2	GGGAGCTGCGATTGGCAGTAATAACCTGATAACGTTTAGTTTTAGAGCTAGAAATAGCAAG	98.6276	100.361	160.475	153.799	116.768	148.013	107.038	150.118	100.037	124.814	132.364	162.784	1	-0.219659	-0.233556	1	1	Respiratory	-55.8	47559.9	8.26	0.502798	442	0.12	0.44	0.04	33.86	92.05	-0.1	23.9	0	88	20.5056	22.7519	21.6288
YER061C	TAGCATCATTACTTGTTTTG	-190	0.19	0		CEM1	CEM1-NRg-3	GGGAGCTGCGATTGGCAGTAGCATCATTACTTGTTTTGGTTTTAGAGCTAGAAATAGCAAG	358.968	371.346	327.069	318.822	220.523	305.527	301.694	291.102	312.783	309.751	211.656	216.316	1	0.323694	0.295762	1	1	Respiratory	-53.2	47559.9	8.26	0.502798	442	0.12	0.44	0.04	33.86	92.05	-0.1	23.9	0	88	20.5056	22.7519	21.6288
YER061C	TTTTGTGGCGAATATAGAAT	-205	0.27	0		CEM1	CEM1-NRg-4	GGGAGCTGCGATTGGCAGTTTTGTGGCGAATATAGAATGTTTTAGAGCTAGAAATAGCAAG	154.56	136.492	122.742	112.543	51.2391	73.1938	91.1324	118.487	77.1117	76.2286	89.7596	58.1003	1	0.804172	0.355629	1	1	Respiratory	-53.5	47559.9	8.26	0.502798	442	0.12	0.44	0.04	33.86	92.05	-0.1	23.9	0	88	20.5056	22.7519	21.6288
YER061C	GAAAGTGACAGGAGCCACAA	0	0.72	0		CEM1	CEM1-TRg-1	GGGAGCTGCGATTGGCAGGAAAGTGACAGGAGCCACAAGTTTTAGAGCTAGAAATAGCAAG	69.1359	89.9387	89.2806	129.351	82.9116	191.329	129.761	153.733	123.879	134.217	145.382	144.94	1	-0.700492	-0.0595517	1	1	Respiratory	-55.8	47559.9	8.26	0.502798	442	0.12	0.44	0.04	33.86	92.05	-0.1	23.9	0	88	20.5056	22.7519	21.6288
YER061C	ATTAGCAACTTGAAAGTGAC	-11	0.93	0		CEM1	CEM1-TRg-2	GGGAGCTGCGATTGGCAGATTAGCAACTTGAAAGTGACGTTTTAGAGCTAGAAATAGCAAG	175.916	144.83	156.203	100.319	149.533	137.512	146.424	179.038	196.323	131.083	171.418	129.476	1	0.300146	0.272499	1	1	Respiratory	-53.5	47559.9	8.26	0.502798	442	0.12	0.44	0.04	33.86	92.05	-0.1	23.9	0	88	20.5056	22.7519	21.6288
YMR168C	TCTCTTACGCTTAGCTTACA	-26	0.91	0		CEP3	CEP3-NRg-1	GGGAGCTGCGATTGGCAGTCTCTTACGCTTAGCTTACAGTTTTAGAGCTAGAAATAGCAAG	1	1	1	248.534	181.205	174.265	37.3559	54.3209	52.3525	167.13	187.987	213.937	1	-7.65345	-1.9822	1	1	Essential	-55.1	71350.7	6.25	0.368788	608	0.13	0.43	0.01	40.35	86.93	-0.24	25.1	10	30	17.2945	19.0798	18.1871
YMR168C	TATCCAATGAAAGATCCACA	-149	0.09	0		CEP3	CEP3-NRg-2	GGGAGCTGCGATTGGCAGTATCCAATGAAAGATCCACAGTTTTAGAGCTAGAAATAGCAAG	140.323	119.122	117.046	120.183	106.939	123.073	133.548	100.412	108.29	157.726	122.896	128.286	1	0.104454	-0.256731	1	1	Essential	-55.5	71350.7	6.25	0.368788	608	0.13	0.43	0.01	40.35	86.93	-0.24	25.1	10	30	17.2945	19.0798	18.1871
YMR168C	TTGTAAATAGTTATCAACGC	-183	0.05	0		CEP3	CEP3-NRg-3	GGGAGCTGCGATTGGCAGTTGTAAATAGTTATCAACGCGTTTTAGAGCTAGAAATAGCAAG	124.051	107.309	144.1	166.023	126.598	138.825	150.968	115.775	145.887	120.112	124.08	136.613	1	-0.200514	0.115799	1	1	Essential	-51.5	71350.7	6.25	0.368788	608	0.13	0.43	0.01	40.35	86.93	-0.24	25.1	10	30	17.2945	19.0798	18.1871
YMR168C	ACAAATAAAATCAGTCCATG	-168	0.06	0		CEP3	CEP3-TRg-2	GGGAGCTGCGATTGGCAGACAAATAAAATCAGTCCATGGTTTTAGAGCTAGAAATAGCAAG	122.018	58.6712	53.6836	106.431	91.6488	100.759	168.389	160.059	123.879	176.533	127.63	119.959	1	-0.350566	0.092884	1	1	Essential	-51.8	71350.7	6.25	0.368788	608	0.13	0.43	0.01	40.35	86.93	-0.24	25.1	10	30	17.2945	19.0798	18.1871
YPL228W	ATTATGTATGGCTTGACTTT	-176	0.39	0		CET1	CET1-NRg-10	GGGAGCTGCGATTGGCAGATTATGTATGGCTTGACTTTGTTTTAGAGCTAGAAATAGCAAG	182.018	140.661	134.845	109.487	109.123	88.9452	92.6472	135.658	138.551	116.977	147.749	122.338	1	0.573	-0.0773595	1	1	Essential	-56	61836.4	5.27	0.895179	549	0.16	0.46	0.04	49.15	71.44	-0.84	56.1	5	60	78.6491	83.6181	81.1336
YPL228W	GACGAAACTAACTAAAATGT	-71	0.66	0		CET1	CET1-NRg-2	GGGAGCTGCGATTGGCAGGACGAAACTAACTAAAATGTGTTTTAGAGCTAGAAATAGCAAG	96.5937	107.309	149.084	112.543	105.847	83.6947	129.761	133.85	118.377	87.1994	140.648	121.149	1	0.224661	0.130315	1	1	Essential	-52.6	61836.4	5.27	0.895179	549	0.16	0.46	0.04	49.15	71.44	-0.84	56.1	5	60	78.6491	83.6181	81.1336
YPL228W	GGTCTATATATCATTTGTAA	-92	0.58	0		CET1	CET1-NRg-3	GGGAGCTGCGATTGGCAGGGTCTATATATCATTTGTAAGTTTTAGAGCTAGAAATAGCAAG	67.102	46.1642	36.597	207.279	100.386	170.327	70.6822	64.2621	81.6968	189.071	139.465	181.818	1	-1.67334	-1.23619	1	1	Essential	-50.2	61836.4	5.27	0.895179	549	0.16	0.46	0.04	49.15	71.44	-0.84	56.1	5	60	78.6491	83.6181	81.1336
YPL228W	TATCATTTGTAACGGCACGT	-100	0.69	0		CET1	CET1-NRg-4	GGGAGCTGCGATTGGCAGTATCATTTGTAACGGCACGTGTTTTAGAGCTAGAAATAGCAAG	54.8986	60.0608	82.1612	162.967	132.059	146.7	102.494	126.62	163.311	113.843	203.372	122.338	1	-1.16407	-0.163621	1	1	Essential	-55.3	61836.4	5.27	0.895179	549	0.16	0.46	0.04	49.15	71.44	-0.84	56.1	5	60	78.6491	83.6181	81.1336
YPL228W	ATCATTTGTAACGGCACGTT	-101	0.71	0		CET1	CET1-NRg-5	GGGAGCTGCGATTGGCAGATCATTTGTAACGGCACGTTGTTTTAGAGCTAGAAATAGCAAG	36.5934	32.2675	50.1239	152.271	165.915	117.823	60.0784	116.679	86.2818	153.024	143.015	153.268	1	-1.87358	-0.772423	1	1	Essential	-57.1	61836.4	5.27	0.895179	549	0.16	0.46	0.04	49.15	71.44	-0.84	56.1	5	60	78.6491	83.6181	81.1336
YIL003W	CATGGTGTTTACTCTGTGAT	-139	0.62	0		CFD1	CFD1-NRg-3	GGGAGCTGCGATTGGCAGCATGGTGTTTACTCTGTGATGTTTTAGAGCTAGAAATAGCAAG	96.5937	144.83	150.507	129.351	127.69	136.199	113.097	86.8557	124.796	148.323	166.685	153.268	1	-0.00480924	-0.528029	1	1	Essential	-60	31916.1	5.23	0.31573	293	0.11	0.43	0.01	42.45	90.48	-0.12	8.33	2	4	68.6872	51.1978	59.9425
YIL003W	CAATTACAAAGCGATAATTA	-177	0.14	0		CFD1	CFD1-TRg-10	GGGAGCTGCGATTGGCAGCAATTACAAAGCGATAATTAGTTTTAGAGCTAGAAATAGCAAG	233.721	223.76	280.64	216.824	235.097	252.144	365.03	293.733	270.615	268.274	222.93	303.126	2	0.0681499	0.226527	1	1	Essential	-51.8	31916.1	5.23	0.31573	293	0.11	0.43	0.01	42.45	90.48	-0.12	8.33	2	4	68.6872	51.1978	59.9425
YIL003W	AGCGATAATTACGGGATCTT	-168	0.26	0		CFD1	CFD1-TRg-8	GGGAGCTGCGATTGGCAGAGCGATAATTACGGGATCTTGTTTTAGAGCTAGAAATAGCAAG	69.1359	71.873	49.4119	138.519	121.137	155.889	150.968	195.305	152.306	112.276	157.217	140.182	1	-1.12581	0.283346	1	1	Essential	-57.8	31916.1	5.23	0.31573	293	0.11	0.43	0.01	42.45	90.48	-0.12	8.33	2	4	68.6872	51.1978	59.9425
YIL003W	AATTACAAAGCGATAATTAC	-176	0.14	0		CFD1	CFD1-TRg-9	GGGAGCTGCGATTGGCAGAATTACAAAGCGATAATTACGTTTTAGAGCTAGAAATAGCAAG	102.695	79.5162	104.231	112.543	136.427	116.51	179.75	123.005	111.958	135.785	158.4	147.32	1	-0.351547	-0.0903131	1	1	Essential	-49.2	31916.1	5.23	0.31573	293	0.11	0.43	0.01	42.45	90.48	-0.12	8.33	2	4	68.6872	51.1978	59.9425
YDR301W	CACTTACTACGTTGTCTTAT	-97	0.9	0		CFT1	CFT1-NRg-1	GGGAGCTGCGATTGGCAGCACTTACTACGTTGTCTTATGTTTTAGAGCTAGAAATAGCAAG	109.814	89.2438	127.725	132.407	158.27	169.015	143.394	179.038	145.887	137.352	118.163	171.111	1	-0.492333	0.13452	1	1	Essential	-55.4	153381	5.7	0.930063	1357	0.15	0.47	0.07	36.85	89.77	-0.27	11.4	24	4	15.0834	15.5076	15.2955
YDR301W	CACAGTGAATCATAATATAT	-172	0.29	0		CFT1	CFT1-NRg-10	GGGAGCTGCGATTGGCAGCACAGTGAATCATAATATATGTTTTAGAGCTAGAAATAGCAAG	106.763	70.4833	91.4164	101.847	57.792	88.9452	113.097	96.7969	67.9416	76.2286	61.3565	84.2713	1	0.112061	0.324607	1	1	Essential	-60.6	153381	5.7	0.930063	1357	0.15	0.47	0.07	36.85	89.77	-0.27	11.4	24	4	15.0834	15.5076	15.2955
YDR301W	ACTTACTACGTTGTCTTATT	-98	0.9	0		CFT1	CFT1-NRg-2	GGGAGCTGCGATTGGCAGACTTACTACGTTGTCTTATTGTTTTAGAGCTAGAAATAGCAAG	82.3563	46.1642	48.7	136.991	135.335	117.823	133.548	101.316	103.705	127.948	137.098	154.457	1	-1.13848	-0.309236	1	1	Essential	-52.7	153381	5.7	0.930063	1357	0.15	0.47	0.07	36.85	89.77	-0.27	11.4	24	4	15.0834	15.5076	15.2955
YDR301W	GTTGTCTTATTGGGAGCCGA	-107	0.95	0		CFT1	CFT1-NRg-3	GGGAGCTGCGATTGGCAGGTTGTCTTATTGGGAGCCGAGTTTTAGAGCTAGAAATAGCAAG	114.899	102.446	82.8731	130.879	156.086	116.51	132.79	158.251	134.883	160.861	156.033	130.665	1	-0.426471	-0.07148	1	1	Essential	-62	153381	5.7	0.930063	1357	0.15	0.47	0.07	36.85	89.77	-0.27	11.4	24	4	15.0834	15.5076	15.2955
YDR301W	TTGTCTTATTGGGAGCCGAC	-108	0.94	0		CFT1	CFT1-NRg-4	GGGAGCTGCGATTGGCAGTTGTCTTATTGGGAGCCGACGTTTTAGAGCTAGAAATAGCAAG	3.03391	8.64317	4.5597	103.375	162.639	172.953	123.701	108.546	158.726	156.159	134.731	221.074	1	-4.75677	-0.388977	1	1	Essential	-56.6	153381	5.7	0.930063	1357	0.15	0.47	0.07	36.85	89.77	-0.27	11.4	24	4	15.0834	15.5076	15.2955
YDR301W	TATTGGGAGCCGACGGGATG	-114	0.88	0		CFT1	CFT1-NRg-5	GGGAGCTGCGATTGGCAGTATTGGGAGCCGACGGGATGGTTTTAGAGCTAGAAATAGCAAG	193.204	262.952	141.964	143.103	123.321	128.324	151.726	139.273	134.883	143.621	143.015	183.007	1	0.599505	-0.141113	1	1	Essential	-57.6	153381	5.7	0.930063	1357	0.15	0.47	0.07	36.85	89.77	-0.27	11.4	24	4	15.0834	15.5076	15.2955
YDR301W	AGCACAAAATGTCACTAATA	-138	0.57	0		CFT1	CFT1-NRg-7	GGGAGCTGCGATTGGCAGAGCACAAAATGTCACTAATAGTTTTAGAGCTAGAAATAGCAAG	123.034	152.474	132.709	86.5674	67.6214	151.951	128.246	110.353	100.037	142.054	106.328	79.5129	1	0.415147	0.0465021	1	1	Essential	-50.3	153381	5.7	0.930063	1357	0.15	0.47	0.07	36.85	89.77	-0.27	11.4	24	4	15.0834	15.5076	15.2955
YDR301W	TCACTAATAGGGCTGGTCAG	-149	0.55	0		CFT1	CFT1-NRg-9	GGGAGCTGCGATTGGCAGTCACTAATAGGGCTGGTCAGGTTTTAGAGCTAGAAATAGCAAG	110.831	85.0748	66.4985	138.519	99.2939	130.949	169.146	123.909	123.879	148.323	98.0438	174.68	1	-0.490897	-0.0141591	1	1	Essential	-61	153381	5.7	0.930063	1357	0.15	0.47	0.07	36.85	89.77	-0.27	11.4	24	4	15.0834	15.5076	15.2955
YDR301W	TAGTAAGTGATCTTAATATA	-87	0.91	0		CFT1	CFT1-TRg-3	GGGAGCTGCGATTGGCAGTAGTAAGTGATCTTAATATAGTTTTAGAGCTAGAAATAGCAAG	1	1.69483	1	224.086	134.243	176.89	122.944	108.546	144.053	167.13	225.858	197.282	1	-7.17848	-0.652397	1	1	Essential	-49.5	153381	5.7	0.930063	1357	0.15	0.47	0.07	36.85	89.77	-0.27	11.4	24	4	15.0834	15.5076	15.2955
YDR301W	TTTGTGCTTCCTCATCCCGT	-127	0.68	0		CFT1	CFT1-TRg-4	GGGAGCTGCGATTGGCAGTTTGTGCTTCCTCATCCCGTGTTTTAGAGCTAGAAATAGCAAG	147.441	211.534	133.421	104.903	150.625	115.198	156.27	180.845	187.153	120.112	111.062	141.372	1	0.409468	0.492888	1	1	Essential	-55.5	153381	5.7	0.930063	1357	0.15	0.47	0.07	36.85	89.77	-0.27	11.4	24	4	15.0834	15.5076	15.2955
YLR115W	TGCAGATTGTTTAAGAAAAG	-76	0.79	0		CFT2	CFT2-NRg-1	GGGAGCTGCGATTGGCAGTGCAGATTGTTTAAGAAAAGGTTTTAGAGCTAGAAATAGCAAG	4.05086	1	5.98358	152.271	127.69	175.578	113.097	102.219	124.796	126.381	119.346	99.736	1	-5.36749	-0.0225175	1	1	Essential	-54	96256	7.72	0.378783	859	0.13	0.44	0.01	40.8	91.5	-0.36	39	17	0	32.6462	34.2778	33.462
YLR115W	GCAGATTGTTTAAGAAAAGC	-77	0.8	0		CFT2	CFT2-NRg-2	GGGAGCTGCGATTGGCAGGCAGATTGTTTAAGAAAAGCGTTTTAGAGCTAGAAATAGCAAG	1	1	1	219.502	235.813	237.271	154.755	111.257	138.551	265.867	261.361	278.175	1	-7.85089	-0.993346	1	1	Essential	-50.7	96256	7.72	0.378783	859	0.13	0.44	0.01	40.8	91.5	-0.36	39	17	0	32.6462	34.2778	33.462
YLR115W	TTGAATGACTTCAATCCGTA	-164	0.34	0		CFT2	CFT2-NRg-3	GGGAGCTGCGATTGGCAGTTGAATGACTTCAATCCGTAGTTTTAGAGCTAGAAATAGCAAG	253.205	258.088	255.875	140.047	244.55	200.517	170.661	178.134	203.659	203.177	144.199	193.714	1	0.390822	0.0299873	1	1	Essential	-55.8	96256	7.72	0.378783	859	0.13	0.44	0.01	40.8	91.5	-0.36	39	17	0	32.6462	34.2778	33.462
YLR115W	TGAATGACTTCAATCCGTAA	-165	0.32	0		CFT2	CFT2-NRg-4	GGGAGCTGCGATTGGCAGTGAATGACTTCAATCCGTAAGTTTTAGAGCTAGAAATAGCAAG	87.4411	121.206	77.1776	81.9834	106.939	111.26	102.494	123.005	98.2029	109.141	96.8604	119.959	1	-0.0707063	-0.0100306	1	1	Essential	-53.8	96256	7.72	0.378783	859	0.13	0.44	0.01	40.8	91.5	-0.36	39	17	0	32.6462	34.2778	33.462
YLR115W	GGGTTCATTGCTTGTATAGT	-185	0.05	0		CFT2	CFT2-NRg-5	GGGAGCTGCGATTGGCAGGGGTTCATTGCTTGTATAGTGTTTTAGAGCTAGAAATAGCAAG	149.475	121.206	165.458	135.463	93.8331	108.634	109.31	113.968	76.1947	112.276	132.364	125.907	1	0.368063	-0.307229	1	1	Essential	-52.1	96256	7.72	0.378783	859	0.13	0.44	0.01	40.8	91.5	-0.36	39	17	0	32.6462	34.2778	33.462
YLR115W	ATACAAGCAATGAACCCTTA	-183	0.05	0		CFT2	CFT2-TRg-1	GGGAGCTGCGATTGGCAGATACAAGCAATGAACCCTTAGTTTTAGAGCTAGAAATAGCAAG	56.9325	46.1642	65.0746	188.943	183.39	161.139	171.418	151.925	104.622	209.446	182.07	217.505	1	-1.66548	-0.508997	1	1	Essential	-52.3	96256	7.72	0.378783	859	0.13	0.44	0.01	40.8	91.5	-0.36	39	17	0	32.6462	34.2778	33.462
YBR038W	TGGAAGATAGTTAAATAGAC	-62	0.39	0		CHS2	CHS2-NRg-2	GGGAGCTGCGATTGGCAGTGGAAGATAGTTAAATAGACGTTTTAGAGCTAGAAATAGCAAG	17.2713	24.6243	20.9343	136.991	108.031	116.51	96.4343	68.7808	52.3525	71.5268	159.584	112.821	1	-2.5246	-0.66066	1	1	Essential	-51	109895	8.86	1.39745	963	0.17	0.52	0.15	43.16	76.99	-0.26	1.54	2	31	60.8304	55.0711	57.9507
YBR038W	ATAGACTGGGGCCATCCCAA	-76	0.48	0		CHS2	CHS2-NRg-6	GGGAGCTGCGATTGGCAGATAGACTGGGGCCATCCCAAGTTTTAGAGCTAGAAATAGCAAG	16.2543	21.845	32.3254	100.319	117.861	53.5046	83.5582	54.3209	99.1199	90.3339	74.3746	140.182	1	-1.94778	-0.36341	1	1	Essential	-56.1	109895	8.86	1.39745	963	0.17	0.52	0.15	43.16	76.99	-0.26	1.54	2	31	60.8304	55.0711	57.9507
YBR038W	TGACTCAGAAGAGAAAACAG	-23	0.19	0		CHS2	CHS2-TRg-1	GGGAGCTGCGATTGGCAGTGACTCAGAAGAGAAAACAGGTTTTAGAGCTAGAAATAGCAAG	12.1865	16.2863	8.1194	248.534	239.09	207.081	129.761	138.369	132.132	259.598	275.563	294.829	1	-4.24679	-1.05215	1	1	Essential	-56.6	109895	8.86	1.39745	963	0.17	0.52	0.15	43.16	76.99	-0.26	1.54	2	31	60.8304	55.0711	57.9507
YBR038W	TCGAGGACTCTCCCTTGGGA	-91	0.46	0		CHS2	CHS2-TRg-2	GGGAGCTGCGATTGGCAGTCGAGGACTCTCCCTTGGGAGTTTTAGAGCTAGAAATAGCAAG	15.2374	37.1313	12.391	146.159	145.164	116.51	114.612	85.0482	89.9499	112.276	182.07	159.215	1	-2.65481	-0.647183	1	1	Essential	-57.5	109895	8.86	1.39745	963	0.17	0.52	0.15	43.16	76.99	-0.26	1.54	2	31	60.8304	55.0711	57.9507
YBR038W	TAGTTTCAATTGGGAATTCG	-108	0.42	0		CHS2	CHS2-TRg-5	GGGAGCTGCGATTGGCAGTAGTTTCAATTGGGAATTCGGTTTTAGAGCTAGAAATAGCAAG	218.628	187.91	182.545	152.271	122.229	102.071	160.057	141.984	151.389	171.832	161.951	108.063	1	0.645548	0.0373404	1	1	Essential	-54.8	109895	8.86	1.39745	963	0.17	0.52	0.15	43.16	76.99	-0.26	1.54	2	31	60.8304	55.0711	57.9507
YBR038W	ACTTCAATTTAGTTTCAATT	-117	0.25	0		CHS2	CHS2-TRg-6	GGGAGCTGCGATTGGCAGACTTCAATTTAGTTTCAATTGTTTTAGAGCTAGAAATAGCAAG	46.7629	18.3708	24.494	205.751	115.676	175.578	143.394	126.62	137.634	156.159	159.584	124.717	1	-2.47124	-0.111685	1	1	Essential	-58	109895	8.86	1.39745	963	0.17	0.52	0.15	43.16	76.99	-0.26	1.54	2	31	60.8304	55.0711	57.9507
YBR038W	AACTTCAATTTAGTTTCAAT	-118	0.24	0		CHS2	CHS2-TRg-7	GGGAGCTGCGATTGGCAGAACTTCAATTTAGTTTCAATGTTTTAGAGCTAGAAATAGCAAG	148.458	112.868	114.199	140.047	123.321	121.761	133.548	112.161	128.464	157.726	131.181	148.509	1	-0.0364323	-0.225303	1	1	Essential	-54.6	109895	8.86	1.39745	963	0.17	0.52	0.15	43.16	76.99	-0.26	1.54	2	31	60.8304	55.0711	57.9507
YDR267C	GTATTTATTCGCAATTAATG	-19	0.61	0		CIA1	CIA1-NRg-1	GGGAGCTGCGATTGGCAGGTATTTATTCGCAATTAATGGTTTTAGAGCTAGAAATAGCAAG	26.4239	17.676	20.2224	77.3995	89.4645	119.135	85.8305	117.583	76.1947	127.948	98.0438	91.4089	1	-2.15262	-0.182899	1	1	Essential	-49.2	37247.7	4.36	0.649817	330	0.13	0.47	0.04	29.57	80.83	-0.27	49.6	7	0	49.2776	53.6719	51.4748
YDR267C	GTTTTAGATGACCTATTTGA	-102	0.86	0		CIA1	CIA1-NRg-2	GGGAGCTGCGATTGGCAGGTTTTAGATGACCTATTTGAGTTTTAGAGCTAGAAATAGCAAG	93.5428	65.6195	56.5313	162.967	68.7136	169.015	122.186	104.931	112.875	120.112	99.2273	100.926	1	-0.893521	0.086236	1	1	Essential	-55.4	37247.7	4.36	0.649817	330	0.13	0.47	0.04	29.57	80.83	-0.27	49.6	7	0	49.2776	53.6719	51.4748
YDR267C	TAAAACTTTCTGCTCTCAGC	-89	0.88	0		CIA1	CIA1-TRg-1	GGGAGCTGCGATTGGCAGTAAAACTTTCTGCTCTCAGCGTTTTAGAGCTAGAAATAGCAAG	86.4241	73.9575	92.1284	230.198	246.735	212.331	260.793	213.38	266.933	242.358	257.811	173.491	1	-1.44872	0.137659	1	1	Essential	-56.3	37247.7	4.36	0.649817	330	0.13	0.47	0.04	29.57	80.83	-0.27	49.6	7	0	49.2776	53.6719	51.4748
YDR267C	CTAAAACTTTCTGCTCTCAG	-90	0.88	0		CIA1	CIA1-TRg-2	GGGAGCTGCGATTGGCAGCTAAAACTTTCTGCTCTCAGGTTTTAGAGCTAGAAATAGCAAG	43.7121	27.4037	26.6299	133.935	111.308	146.7	121.429	148.31	112.875	126.381	164.318	131.855	1	-2.00354	-0.143243	1	1	Essential	-56.3	37247.7	4.36	0.649817	330	0.13	0.47	0.04	29.57	80.83	-0.27	49.6	7	0	49.2776	53.6719	51.4748
YDR267C	CATCGTGATTGCCTTCAAAT	-117	0.57	0		CIA1	CIA1-TRg-3	GGGAGCTGCGATTGGCAGCATCGTGATTGCCTTCAAATGTTTTAGAGCTAGAAATAGCAAG	42.6951	56.5867	64.3627	247.006	241.274	297.651	297.149	244.107	231.169	306.616	267.279	296.018	1	-2.26384	-0.171475	1	1	Essential	-56.2	37247.7	4.36	0.649817	330	0.13	0.47	0.04	29.57	80.83	-0.27	49.6	7	0	49.2776	53.6719	51.4748
YHR122W	CATTGCGACTGAGAAGAGAG	-108	1	0		CIA2	CIA2-NRg-1	GGGAGCTGCGATTGGCAGCATTGCGACTGAGAAGAGAGGTTTTAGAGCTAGAAATAGCAAG	113.882	146.915	102.096	112.543	189.943	133.574	143.394	111.257	119.294	149.89	109.878	163.974	1	-0.264985	-0.180361	1	1	Essential	-55.4	25653.1	4.29	0.706957	231	0.13	0.48	0.1	52.27	106.2	-0.37	28.9	2	0	90.7156	79.5062	85.1109
YHR122W	TGCGACTGAGAAGAGAGTGG	-111	0.93	0		CIA2	CIA2-NRg-2	GGGAGCTGCGATTGGCAGTGCGACTGAGAAGAGAGTGGGTTTTAGAGCTAGAAATAGCAAG	23.373	51.7228	31.6134	115.599	188.851	119.135	110.068	118.487	124.796	102.872	112.245	173.491	1	-1.98897	-0.137215	1	1	Essential	-54.8	25653.1	4.29	0.706957	231	0.13	0.48	0.1	52.27	106.2	-0.37	28.9	2	0	90.7156	79.5062	85.1109
YHR122W	AGTCGCAATGCTTGGGTGTA	-99	0.82	0		CIA2	CIA2-TRg-1	GGGAGCTGCGATTGGCAGAGTCGCAATGCTTGGGTGTAGTTTTAGAGCTAGAAATAGCAAG	37.6103	23.9295	25.206	239.366	266.394	260.898	153.24	106.738	133.049	207.879	214.023	212.747	1	-3.14372	-0.691327	1	1	Essential	-56.5	25653.1	4.29	0.706957	231	0.13	0.48	0.1	52.27	106.2	-0.37	28.9	2	0	90.7156	79.5062	85.1109
YHR122W	TCTTCTCAGTCGCAATGCTT	-106	0.98	0		CIA2	CIA2-TRg-2	GGGAGCTGCGATTGGCAGTCTTCTCAGTCGCAATGCTTGTTTTAGAGCTAGAAATAGCAAG	823.763	818.048	881.921	746.018	567.488	672.366	813.74	837.916	762.47	706.372	669.02	776.21	2	0.345786	0.166089	1	1	Essential	-61.5	25653.1	4.29	0.706957	231	0.13	0.48	0.1	52.27	106.2	-0.37	28.9	2	0	90.7156	79.5062	85.1109
YHR122W	CTCTTCTCAGTCGCAATGCT	-107	0.97	0		CIA2	CIA2-TRg-3	GGGAGCTGCGATTGGCAGCTCTTCTCAGTCGCAATGCTGTTTTAGAGCTAGAAATAGCAAG	155.577	198.333	139.828	184.359	235.813	158.514	119.157	167.289	140.385	99.7375	179.703	177.059	1	-0.229034	-0.0969483	1	1	Essential	-65.5	25653.1	4.29	0.706957	231	0.13	0.48	0.1	52.27	106.2	-0.37	28.9	2	0	90.7156	79.5062	85.1109
YBR135W	TAGACCCTAAAACAGATCTC	-126	0.56	0		CKS1	CKS1-NRg-1	GGGAGCTGCGATTGGCAGTAGACCCTAAAACAGATCTCGTTTTAGAGCTAGAAATAGCAAG	126.085	150.389	82.1612	143.103	152.809	130.949	131.275	80.5295	129.381	107.574	103.961	144.94	1	-0.251248	-0.0632434	1	1	Essential	-54.3	17789.9	6.41	1.22592	150	0.14	0.53	0.16	74.89	59.21	-0.99	136	38	53	185.296	186.304	185.8
YBR135W	GCGGGTTATAAAAATATGTC	-103	0.47	0		CKS1	CKS1-TRg-5	GGGAGCTGCGATTGGCAGGCGGGTTATAAAAATATGTCGTTTTAGAGCTAGAAATAGCAAG	6.93338	6.45218	31.9483	400.944	537.741	456.817	107.094	68.5537	50.0993	526.252	549.691	562.512	2	-4.94405	-2.85956	1	1	Essential	-50.3	17789.9	6.41	1.22592	150	0.14	0.53	0.16	74.89	59.21	-0.99	136	38	53	185.296	186.304	185.8
YBR135W	TGTTTTAGGGTCTAAAAGGC	-121	0.61	0		CKS1	CKS1-TRg-6	GGGAGCTGCGATTGGCAGTGTTTTAGGGTCTAAAAGGCGTTTTAGAGCTAGAAATAGCAAG	252.188	266.426	154.779	198.111	196.496	263.523	180.507	192.594	190.821	207.879	275.563	187.766	1	0.033078	-0.251263	1	1	Essential	-58.3	17789.9	6.41	1.22592	150	0.14	0.53	0.16	74.89	59.21	-0.99	136	38	53	185.296	186.304	185.8
YGR167W	AGGGTTTTACAGCTTTACTT	-15	0.36	0		CLC1	CLC1-TRg-1	GGGAGCTGCGATTGGCAGAGGGTTTTACAGCTTTACTTGTTTTAGAGCTAGAAATAGCAAG	4.05086	1	1	127.823	177.929	165.077	80.5286	53.4172	78.0287	134.217	113.429	92.5984	1	-6.28192	-0.682681	1	1	Respiratory	-56.8	26500.6	4.08	0.916662	233	0.23	0.53	0.14	51.75	56.57	-1.21	125	10	364	263.262	311.162	287.212
YGR167W	AAATATACGTGCTAGAAAAA	-34	0.37	0		CLC1	CLC1-TRg-2	GGGAGCTGCGATTGGCAGAAATATACGTGCTAGAAAAAGTTTTAGAGCTAGAAATAGCAAG	1	1	1	95.7353	67.6214	75.8191	12.3612	22.6899	12.0041	82.4976	98.0438	59.2899	1	-6.31697	-2.34959	1	1	Respiratory	-52.7	26500.6	4.08	0.916662	233	0.23	0.53	0.14	51.75	56.57	-1.21	125	10	364	263.262	311.162	287.212
YLR117C	ACCCCAACTATTTGGCACCA	-84	0.8	0		CLF1	CLF1-NRg-2	GGGAGCTGCGATTGGCAGACCCCAACTATTTGGCACCAGTTTTAGAGCTAGAAATAGCAAG	1	1	1	150.743	163.731	103.384	57.0487	49.8022	50.5185	163.995	106.328	122.338	1	-7.12191	-1.31913	1	1	Essential	-58.8	82430.5	5.27	0.373182	687	0.13	0.45	0.01	42.13	79.21	-0.6	21.2	37	17	34.2988	52.4357	43.3672
YLR117C	TATTTAACCAAGTATAATAG	-146	0.71	0		CLF1	CLF1-NRg-4	GGGAGCTGCGATTGGCAGTATTTAACCAAGTATAATAGGTTTTAGAGCTAGAAATAGCAAG	189.137	107.309	112.063	81.9834	77.4508	70.5686	66.1377	85.9519	84.4478	123.246	119.346	56.9107	1	0.828715	-0.340503	1	1	Essential	-50.1	82430.5	5.27	0.373182	687	0.13	0.45	0.01	42.13	79.21	-0.6	21.2	37	17	34.2988	52.4357	43.3672
YLR117C	TAAATTGAACTCGCAATATT	-170	0.46	0		CLF1	CLF1-NRg-5	GGGAGCTGCGATTGGCAGTAAATTGAACTCGCAATATTGTTTTAGAGCTAGAAATAGCAAG	75.2376	64.2298	77.1776	92.6793	82.9116	86.32	88.1027	80.5295	58.7716	121.679	100.411	93.788	1	-0.273743	-0.474111	1	1	Essential	-51.9	82430.5	5.27	0.373182	687	0.13	0.45	0.01	42.13	79.21	-0.6	21.2	37	17	34.2988	52.4357	43.3672
YLR117C	ACCTTGGTGCCAAATAGTTG	-89	0.73	0		CLF1	CLF1-TRg-1	GGGAGCTGCGATTGGCAGACCTTGGTGCCAAATAGTTGGTTTTAGAGCTAGAAATAGCAAG	1	1	1	167.551	101.478	106.009	14.6335	19.9786	16.5892	174.966	133.548	138.992	1	-6.96593	-3.12766	1	1	Essential	-57.6	82430.5	5.27	0.373182	687	0.13	0.45	0.01	42.13	79.21	-0.6	21.2	37	17	34.2988	52.4357	43.3672
YOR250C	GTTCTTTTCCCTCGATAGAA	-18	0.81	0		CLP1	CLP1-NRg-1	GGGAGCTGCGATTGGCAGGTTCTTTTCCCTCGATAGAAGTTTTAGAGCTAGAAATAGCAAG	44.729	34.352	27.3418	107.959	94.9253	171.64	122.186	150.118	159.643	159.293	125.263	105.684	1	-1.81525	0.146489	1	1	Essential	-53.7	50217.1	5.67	0.394852	445	0.12	0.43	0	39.52	97.03	-0.14	22.6	14	15	96.7725	91.8479	94.3102
YOR250C	CTGTTATTTTCTATTTTACC	-76	0.91	0		CLP1	CLP1-NRg-3	GGGAGCTGCGATTGGCAGCTGTTATTTTCTATTTTACCGTTTTAGAGCTAGAAATAGCAAG	56.9325	41.9952	26.6299	111.015	99.2939	121.761	156.27	123.005	100.954	138.919	144.199	114.011	1	-1.40314	-0.062737	1	1	Essential	-55	50217.1	5.67	0.394852	445	0.12	0.43	0	39.52	97.03	-0.14	22.6	14	15	96.7725	91.8479	94.3102
YOR250C	AGCACAAATAAGACAAAGAA	-113	0.94	0		CLP1	CLP1-NRg-4	GGGAGCTGCGATTGGCAGAGCACAAATAAGACAAAGAAGTTTTAGAGCTAGAAATAGCAAG	21.3391	18.3708	18.0866	86.5674	133.151	148.013	60.0784	94.9894	56.9375	127.948	116.979	134.234	1	-2.6696	-0.838712	1	1	Essential	-52	50217.1	5.67	0.394852	445	0.12	0.43	0	39.52	97.03	-0.14	22.6	14	15	96.7725	91.8479	94.3102
YOR250C	GAGCAGAGACCTTTCTATCG	-31	0.84	0		CLP1	CLP1-TRg-2	GGGAGCTGCGATTGGCAGGAGCAGAGACCTTTCTATCGGTTTTAGAGCTAGAAATAGCAAG	69.1359	59.366	57.9552	92.6793	136.427	108.634	153.998	129.332	130.298	118.545	131.181	171.111	1	-0.857073	-0.0249278	1	1	Essential	-56.5	50217.1	5.67	0.394852	445	0.12	0.43	0	39.52	97.03	-0.14	22.6	14	15	96.7725	91.8479	94.3102
YOR250C	ACAGCAAAAAATAAGACTGC	-61	0.58	0		CLP1	CLP1-TRg-3	GGGAGCTGCGATTGGCAGACAGCAAAAAATAAGACTGCGTTTTAGAGCTAGAAATAGCAAG	1	1	1	144.631	67.6214	134.887	1	1	1	124.814	79.1084	110.442	1	-6.85441	-6.71133	1	1	Essential	-53.8	50217.1	5.67	0.394852	445	0.12	0.43	0	39.52	97.03	-0.14	22.6	14	15	96.7725	91.8479	94.3102
YOR250C	TGCTCTTCATTGTTATTGCC	-98	0.93	0		CLP1	CLP1-TRg-4	GGGAGCTGCGATTGGCAGTGCTCTTCATTGTTATTGCCGTTTTAGAGCTAGAAATAGCAAG	5.06782	1	3.13582	173.663	142.98	169.015	157.027	120.294	146.804	181.235	166.685	110.442	1	-5.72159	-0.111994	1	1	Essential	-54.3	50217.1	5.67	0.394852	445	0.12	0.43	0	39.52	97.03	-0.14	22.6	14	15	96.7725	91.8479	94.3102
YOR250C	TATCTATCTACTTACTTAAA	-147	0.38	0		CLP1	CLP1-TRg-5	GGGAGCTGCGATTGGCAGTATCTATCTACTTACTTAAAGTTTTAGAGCTAGAAATAGCAAG	45.746	31.5727	26.6299	81.9834	74.1743	136.199	103.251	99.5081	104.622	118.545	100.411	92.5984	1	-1.49186	-0.0194528	1	1	Essential	-50.5	50217.1	5.67	0.394852	445	0.12	0.43	0	39.52	97.03	-0.14	22.6	14	15	96.7725	91.8479	94.3102
YOR250C	TTATCTATCTACTTACTTAA	-148	0.35	0		CLP1	CLP1-TRg-6	GGGAGCTGCGATTGGCAGTTATCTATCTACTTACTTAAGTTTTAGAGCTAGAAATAGCAAG	10.1526	22.5398	19.5104	25.4478	21.7509	31.1901	95.6769	120.294	142.219	195.34	118.163	89.0297	1	-0.58652	-0.168379	1	1	Essential	-50.6	50217.1	5.67	0.394852	445	0.12	0.43	0	39.52	97.03	-0.14	22.6	14	15	96.7725	91.8479	94.3102
YBR109C	ATAGAAATCTTATTCTTGAC	-27	0.41	0		CMD1	CMD1-TRg-1	GGGAGCTGCGATTGGCAGATAGAAATCTTATTCTTGACGTTTTAGAGCTAGAAATAGCAAG	1	5.169	1	136.991	120.045	109.947	88.8601	94.9894	97.2859	104.439	146.566	168.732	1	-5.6778	-0.578221	1	1	Essential	-50.8	16115.9	3.92	0.708734	147	0.22	0.54	0.2	43.95	88.98	-0.29	198	72	78	149.1	148.289	148.695
YBR109C	ACTCACAAGGGTACTCTGAC	-50	0.7	0		CMD1	CMD1-TRg-2	GGGAGCTGCGATTGGCAGACTCACAAGGGTACTCTGACGTTTTAGAGCTAGAAATAGCAAG	1	1	1	153.799	134.243	134.887	11.6038	13.6524	28.5103	134.217	140.648	124.717	1	-7.13931	-2.89372	1	1	Essential	-56.4	16115.9	3.92	0.708734	147	0.22	0.54	0.2	43.95	88.98	-0.29	198	72	78	149.1	148.289	148.695
YBR155W	ACTGCGTTAAGAAAGAGATG	-156	0.85	0		CNS1	CNS1-NRg-2	GGGAGCTGCGATTGGCAGACTGCGTTAAGAAAGAGATGGTTTTAGAGCTAGAAATAGCAAG	56.9325	56.5867	57.2433	120.183	127.69	136.199	11.6038	7.32621	4.66804	124.814	150.116	136.613	1	-1.16939	-4.1243	1	1	Essential	-52	44107.9	5.51	0.633509	385	0.18	0.52	0.15	42.02	71.95	-0.72	62	15	2	59.4716	54.7339	57.1028
YBR155W	AAAAGAATATGTGTAATTTC	-107	0.59	0		CNS1	CNS1-TRg-2	GGGAGCTGCGATTGGCAGAAAAGAATATGTGTAATTTCGTTTTAGAGCTAGAAATAGCAAG	1	1	3.13582	88.0954	73.0822	41.6911	4.02966	5.51872	2.83402	112.276	60.1731	48.5836	1	-5.30381	-4.15789	1	1	Essential	-50.1	44107.9	5.51	0.633509	385	0.18	0.52	0.15	42.02	71.95	-0.72	62	15	2	59.4716	54.7339	57.1028
YJL062W-A	AAAGGGAGTCTTTACTATGG	-50	0.93	0		COA3	COA3-TRg-1	GGGAGCTGCGATTGGCAGAAAGGGAGTCTTTACTATGGGTTTTAGAGCTAGAAATAGCAAG	1	3.0845	1	143.103	147.349	117.823	113.855	121.198	123.879	113.843	133.548	116.39	1	-6.32729	-0.0193587	1	1	Respiratory	-52.3	9885.7	9.83	nan	85	0.11	0.49	0.11	20.9	69.52	-0.48	26.2	14	0	511.304	520.356	515.83
YLR218C	AGAAAGTTGAAAATGGTATT	-149	0.16	0		COA4	COA4-NRg-2	GGGAGCTGCGATTGGCAGAGAAAGTTGAAAATGGTATTGTTTTAGAGCTAGAAATAGCAAG	113.882	124.68	89.9925	126.295	126.598	134.887	134.305	117.583	133.049	160.861	158.4	93.788	1	-0.239103	-0.10169	1	1	Respiratory	-56.4	17257.9	8.8	nan	150	0.11	0.43	0	34.13	48.15	-1	16.3	5	44	24.8057	24.0911	24.4484
YLR218C	TGGTATTTGGTTTTACAAAG	-162	0.11	0		COA4	COA4-NRg-3	GGGAGCTGCGATTGGCAGTGGTATTTGGTTTTACAAAGGTTTTAGAGCTAGAAATAGCAAG	295.917	225.431	201.055	106.431	142.98	163.764	97.9491	104.931	120.211	185.937	86.2092	84.2713	1	0.806049	-0.141628	1	1	Respiratory	-53	17257.9	8.8	nan	150	0.11	0.43	0	34.13	48.15	-1	16.3	5	44	24.8057	24.0911	24.4484
YLR218C	TTGGTTTTACAAAGAGGGAC	-168	0.11	0		COA4	COA4-NRg-5	GGGAGCTGCGATTGGCAGTTGGTTTTACAAAGAGGGACGTTTTAGAGCTAGAAATAGCAAG	267.442	283.102	202.479	272.982	248.919	221.519	247.16	198.92	206.41	248.627	244.793	292.45	1	0.0185164	-0.268335	1	1	Respiratory	-53.8	17257.9	8.8	nan	150	0.11	0.43	0	34.13	48.15	-1	16.3	5	44	24.8057	24.0911	24.4484
YGL223C	GATGAACTGTAACAGAAAAT	-99	0.67	0		COG1	COG1-NRg-1	GGGAGCTGCGATTGGCAGGATGAACTGTAACAGAAAATGTTTTAGAGCTAGAAATAGCAAG	2.01695	1	1	136.991	123.321	107.322	9.33156	10.0374	5.58504	192.206	112.245	118.769	1	-6.51602	-4.08406	1	1	Respiratory	-50.6	48322	4.96	0.430905	417	0.17	0.47	0.07	36.77	95.87	-0.41	29.9	9	26	112.547	102.062	107.305
YGL223C	TGTCATCTGAGAAATTGCTT	-132	0.31	0		COG1	COG1-NRg-2	GGGAGCTGCGATTGGCAGTGTCATCTGAGAAATTGCTTGTTTTAGAGCTAGAAATAGCAAG	66.0851	35.7417	50.1239	158.383	167.007	157.201	112.34	114.872	131.215	132.65	96.8604	165.163	1	-1.6672	-0.138981	1	1	Respiratory	-58.2	48322	4.96	0.430905	417	0.17	0.47	0.07	36.77	95.87	-0.41	29.9	9	26	112.547	102.062	107.305
YGL223C	GACATAAGCATTCGTATAAT	-173	0.56	0		COG1	COG1-NRg-3	GGGAGCTGCGATTGGCAGGACATAAGCATTCGTATAATGTTTTAGAGCTAGAAATAGCAAG	48.7968	21.845	18.0866	149.215	101.478	145.388	99.4639	146.503	109.207	121.679	139.465	103.305	1	-2.15833	-0.0371913	1	1	Respiratory	-52.3	48322	4.96	0.430905	417	0.17	0.47	0.07	36.77	95.87	-0.41	29.9	9	26	112.547	102.062	107.305
YGL223C	CATTCGTATAATTGGTACAT	-181	0.53	0		COG1	COG1-NRg-4	GGGAGCTGCGATTGGCAGCATTCGTATAATTGGTACATGTTTTAGAGCTAGAAATAGCAAG	7.10172	5.169	5.27164	182.831	163.731	191.329	122.186	162.77	78.0287	204.744	195.088	200.851	1	-4.9384	-0.726692	1	1	Respiratory	-55	48322	4.96	0.430905	417	0.17	0.47	0.07	36.77	95.87	-0.41	29.9	9	26	112.547	102.062	107.305
YGL223C	CATTCGTACAACAAATCTTG	-34	0.79	0		COG1	COG1-TRg-1	GGGAGCTGCGATTGGCAGCATTCGTACAACAAATCTTGGTTTTAGAGCTAGAAATAGCAAG	1	4.47417	2.42388	100.319	173.56	104.697	29.0244	11.8449	15.6721	87.1994	132.364	98.5464	1	-5.58294	-2.49215	1	1	Respiratory	-54.9	48322	4.96	0.430905	417	0.17	0.47	0.07	36.77	95.87	-0.41	29.9	9	26	112.547	102.062	107.305
YGL223C	TGAAGAAAAATGAAACATGG	-73	0.94	0		COG1	COG1-TRg-2	GGGAGCTGCGATTGGCAGTGAAGAAAAATGAAACATGGGTTTTAGAGCTAGAAATAGCAAG	1	1	1	114.071	79.6351	86.32	1	1	1	120.112	103.961	134.234	1	-6.54446	-6.90009	1	1	Respiratory	-52.2	48322	4.96	0.430905	417	0.17	0.47	0.07	36.77	95.87	-0.41	29.9	9	26	112.547	102.062	107.305
YGL223C	TGCTGAAGAAAAATGAAACA	-76	1	0		COG1	COG1-TRg-3	GGGAGCTGCGATTGGCAGTGCTGAAGAAAAATGAAACAGTTTTAGAGCTAGAAATAGCAAG	1	1	1	488.737	365.725	477.581	21.4402	15.0737	1	578.545	456.012	450.504	2	-8.79446	-5.30695	1	1	Respiratory	-50.3	48322	4.96	0.430905	417	0.17	0.47	0.07	36.77	95.87	-0.41	29.9	9	26	112.547	102.062	107.305
YGL223C	GCTTATGTCTGTTTTGGATC	-163	0.46	0		COG1	COG1-TRg-4	GGGAGCTGCGATTGGCAGGCTTATGTCTGTTTTGGATCGTTTTAGAGCTAGAAATAGCAAG	100.661	161.506	109.215	167.551	138.611	91.5704	127.488	144.695	144.97	123.246	120.53	129.476	1	-0.0988917	0.160431	1	1	Respiratory	-54.7	48322	4.96	0.430905	417	0.17	0.47	0.07	36.77	95.87	-0.41	29.9	9	26	112.547	102.062	107.305
YGL223C	ACGAATGCTTATGTCTGTTT	-169	0.55	0		COG1	COG1-TRg-5	GGGAGCTGCGATTGGCAGACGAATGCTTATGTCTGTTTGTTTTAGAGCTAGAAATAGCAAG	174.899	175.403	181.833	153.799	106.939	197.892	129.003	154.636	135.8	129.515	139.465	142.561	1	0.214462	0.0274257	1	1	Respiratory	-54.1	48322	4.96	0.430905	417	0.17	0.47	0.07	36.77	95.87	-0.41	29.9	9	26	112.547	102.062	107.305
YGR120C	AAATACGTATTTAGGTATAA	-165	0.17	0		COG2	COG2-TRg-9	GGGAGCTGCGATTGGCAGAAATACGTATTTAGGTATAAGTTTTAGAGCTAGAAATAGCAAG	164.73	103.14	136.981	135.463	81.8194	115.198	131.275	111.257	79.8628	137.352	124.08	121.149	1	0.284123	-0.246934	1	1	Essential	-50.2	30301.2	4.25	0.363808	262	0.14	0.46	0.06	50.5	99.8	-0.43	50.7	15	49	43.2815	37.9961	40.6388
YER157W	TTGGGTAAAACAATTCATGC	-23	0.26	0		COG3	COG3-NRg-1	GGGAGCTGCGATTGGCAGTTGGGTAAAACAATTCATGCGTTTTAGAGCTAGAAATAGCAAG	42.6951	52.4177	40.1567	166.023	274.039	348.843	157.785	214.284	150.472	153.024	206.922	171.111	1	-2.54401	-0.0233254	1	1	Essential	-50	92525.8	5.08	0.518392	801	0.18	0.51	0.12	37.79	89.53	-0.39	49.3	33	210	24.183	25.5472	24.8651
YER157W	TCCATTGTTATGTAAAGTCT	-75	0.69	0		COG3	COG3-TRg-1	GGGAGCTGCGATTGGCAGTCCATTGTTATGTAAAGTCTGTTTTAGAGCTAGAAATAGCAAG	3.03391	1	2.42388	120.183	132.059	136.199	24.4799	26.3048	20.2572	134.217	114.612	127.097	1	-5.91051	-2.40371	1	1	Essential	-54.8	92525.8	5.08	0.518392	801	0.18	0.51	0.12	37.79	89.53	-0.39	49.3	33	210	24.183	25.5472	24.8651
YER157W	AGTATTAATATAGAATATAG	-137	0.39	0		COG3	COG3-TRg-4	GGGAGCTGCGATTGGCAGAGTATTAATATAGAATATAGGTTTTAGAGCTAGAAATAGCAAG	59.9833	29.4882	23.7821	127.823	31.5803	44.3163	96.4343	26.3048	53.2695	143.621	77.925	35.4981	1	-0.847029	-0.546369	1	1	Essential	-50.1	92525.8	5.08	0.518392	801	0.18	0.51	0.12	37.79	89.53	-0.39	49.3	33	210	24.183	25.5472	24.8651
YER157W	GTAACTCTAAGTATCAGCTG	-173	0.13	0		COG3	COG3-TRg-6	GGGAGCTGCGATTGGCAGGTAACTCTAAGTATCAGCTGGTTTTAGAGCTAGAAATAGCAAG	166.764	198.333	98.5358	107.959	121.137	140.137	111.583	127.524	136.717	143.621	139.465	77.1338	1	0.328447	0.061181	1	1	Essential	-53.5	92525.8	5.08	0.518392	801	0.18	0.51	0.12	37.79	89.53	-0.39	49.3	33	210	24.183	25.5472	24.8651
YPR105C	ATTCAAAAAAGTGACGTAAA	-72	0.35	0		COG4	COG4-NRg-1	GGGAGCTGCGATTGGCAGATTCAAAAAAGTGACGTAAAGTTTTAGAGCTAGAAATAGCAAG	11.1695	5.169	5.27164	111.015	71.99	128.324	13.1186	19.0749	18.4232	113.843	98.0438	85.4609	1	-3.84866	-2.55447	1	1	Essential	-51.5	98651.3	5.98	0.355054	861	0.13	0.43	-0.01	41.52	95.5	-0.27	23.5	21	10	24.6508	28.2324	26.4416
YPR105C	AGGAATTGTGAAAAAAGTGT	-41	0.49	0		COG4	COG4-TRg-1	GGGAGCTGCGATTGGCAGAGGAATTGTGAAAAAAGTGTGTTTTAGAGCTAGAAATAGCAAG	4.05086	1	1	182.831	171.376	187.391	13.1186	10.0374	9.25308	195.34	138.281	154.457	1	-6.48394	-3.91264	1	1	Essential	-50.3	98651.3	5.98	0.355054	861	0.13	0.43	-0.01	41.52	95.5	-0.27	23.5	21	10	24.6508	28.2324	26.4416
YPR105C	AAGGAATTGTGAAAAAAGTG	-42	0.48	0		COG4	COG4-TRg-2	GGGAGCTGCGATTGGCAGAAGGAATTGTGAAAAAAGTGGTTTTAGAGCTAGAAATAGCAAG	8.91118	28.2609	12.053	307.055	486.007	350.031	104.174	61.0477	69.9113	391.453	367.909	465.242	2	-4.53741	-2.38077	1	1	Essential	-49.6	98651.3	5.98	0.355054	861	0.13	0.43	-0.01	41.52	95.5	-0.27	23.5	21	10	24.6508	28.2324	26.4416
YPR105C	TTTTGAATTTTCGCCTGTAA	-61	0.33	0		COG4	COG4-TRg-3	GGGAGCTGCGATTGGCAGTTTTGAATTTTCGCCTGTAAGTTTTAGAGCTAGAAATAGCAAG	91.5089	71.1782	96.4	172.135	94.9253	128.324	111.583	123.909	110.124	153.024	122.896	142.561	1	-0.609816	-0.275997	1	1	Essential	-56.2	98651.3	5.98	0.355054	861	0.13	0.43	-0.01	41.52	95.5	-0.27	23.5	21	10	24.6508	28.2324	26.4416
YPR105C	AAGCAGCTGAGATATAGTGA	-170	0.5	0		COG4	COG4-TRg-5	GGGAGCTGCGATTGGCAGAAGCAGCTGAGATATAGTGAGTTTTAGAGCTAGAAATAGCAAG	99.6445	73.2627	80.7373	60.5916	46.8705	94.1957	63.108	60.6471	74.3607	69.9595	56.6227	86.6505	1	0.330899	-0.106084	1	1	Essential	-52.4	98651.3	5.98	0.355054	861	0.13	0.43	-0.01	41.52	95.5	-0.27	23.5	21	10	24.6508	28.2324	26.4416
YDL145C	GATCTGTTATTTATTCAAGT	-61	0.47	0		COP1	COP1-NRg-3	GGGAGCTGCGATTGGCAGGATCTGTTATTTATTCAAGTGTTTTAGAGCTAGAAATAGCAAG	1	1	1	115.599	85.0959	90.2578	43.4152	55.2246	50.5185	142.054	115.796	128.286	1	-6.59968	-1.37226	1	1	Essential	-50.6	135581	5.84	1.27969	1201	0.24	0.58	0.25	31.95	85.73	-0.29	585	24	97	103.672	103.13	103.401
YDL145C	TTTCGTGTTGTCGAAATTTT	-100	0.6	0		COP1	COP1-NRg-4	GGGAGCTGCGATTGGCAGTTTCGTGTTGTCGAAATTTTGTTTTAGAGCTAGAAATAGCAAG	251.171	291.44	322.797	242.422	240.182	192.642	241.858	229.647	288.941	279.973	299.232	271.037	1	0.357968	-0.161027	1	1	Essential	-58.9	135581	5.84	1.27969	1201	0.24	0.58	0.25	31.95	85.73	-0.29	585	24	97	103.672	103.13	103.401
YDL145C	GCCTCGATTCAGTAGCATAC	-18	0.4	0		COP1	COP1-TRg-2	GGGAGCTGCGATTGGCAGGCCTCGATTCAGTAGCATACGTTTTAGAGCTAGAAATAGCAAG	3.03391	5.169	1	239.366	310.08	275.337	44.1727	79.6257	58.7716	261.165	295.682	303.156	1	-6.48578	-2.23589	1	1	Essential	-52.2	135581	5.84	1.27969	1201	0.24	0.58	0.25	31.95	85.73	-0.29	585	24	97	103.672	103.13	103.401
YOL096C	GGGTGATAATACATTATGAA	-123	0.4	0		COQ3	COQ3-NRg-3	GGGAGCTGCGATTGGCAGGGGTGATAATACATTATGAAGTTTTAGAGCTAGAAATAGCAAG	92.5259	68.3988	72.906	126.295	134.243	94.1957	132.79	88.6632	136.717	132.65	107.512	118.769	1	-0.601272	-0.00305893	1	1	Respiratory	-52.6	36329.3	6.98	0.287286	312	0.14	0.46	0.04	36.31	82.17	-0.34	5.37	20	8	46.479	39.6899	43.0845
YOL096C	AGGCATACAAAACAATTAAA	-18	0.88	0		COQ3	COQ3-TRg-1	GGGAGCTGCGATTGGCAGAGGCATACAAAACAATTAAAGTTTTAGAGCTAGAAATAGCAAG	8.11868	2.38967	6.69552	103.375	86.188	91.5704	73.7118	45.2835	77.1117	62.1232	95.6769	74.7546	1	-4.03045	-0.245929	1	1	Respiratory	-47.5	36329.3	6.98	0.287286	312	0.14	0.46	0.04	36.31	82.17	-0.34	5.37	20	8	46.479	39.6899	43.0845
YOL096C	AAGGCATACAAAACAATTAA	-19	0.88	0		COQ3	COQ3-TRg-2	GGGAGCTGCGATTGGCAGAAGGCATACAAAACAATTAAGTTTTAGAGCTAGAAATAGCAAG	89.475	56.5867	93.5522	104.903	99.2939	121.761	65.3803	94.9894	102.788	163.995	90.943	84.2713	1	-0.443973	-0.36625	1	1	Respiratory	-48.5	36329.3	6.98	0.287286	312	0.14	0.46	0.04	36.31	82.17	-0.34	5.37	20	8	46.479	39.6899	43.0845
YOL096C	CCATTGTTCAAAAAGAGGGA	-55	0.86	0		COQ3	COQ3-TRg-4	GGGAGCTGCGATTGGCAGCCATTGTTCAAAAAGAGGGAGTTTTAGAGCTAGAAATAGCAAG	2.01695	6.55867	8.83134	112.543	161.547	132.261	129.003	123.909	119.294	120.112	122.896	165.163	1	-4.54499	-0.133074	1	1	Respiratory	-53	36329.3	6.98	0.287286	312	0.14	0.46	0.04	36.31	82.17	-0.34	5.37	20	8	46.479	39.6899	43.0845
YML110C	AGCAGCTGTATAAGGAGTGA	-15	0.46	0		COQ5	COQ5-NRg-1	GGGAGCTGCGATTGGCAGAGCAGCTGTATAAGGAGTGAGTTTTAGAGCTAGAAATAGCAAG	12.1865	4.47417	5.27164	138.519	122.229	107.322	163.844	144.695	157.809	143.621	88.5761	110.442	1	-4.06885	0.444717	1	1	Respiratory	-56.5	34681.9	6.52	0.811384	307	0.18	0.52	0.15	34.82	75.22	-0.34	79.6	5	1	82.584	87.7615	85.1728
YML110C	GGAAGCTAGTTTCCATATTA	-105	0.73	0		COQ5	COQ5-NRg-4	GGGAGCTGCGATTGGCAGGGAAGCTAGTTTCCATATTAGTTTTAGAGCTAGAAATAGCAAG	156.594	133.713	139.828	173.663	101.478	179.516	176.72	151.925	144.97	167.13	135.915	75.9442	1	-0.0799861	0.321564	1	1	Respiratory	-55.4	34681.9	6.52	0.811384	307	0.18	0.52	0.15	34.82	75.22	-0.34	79.6	5	1	82.584	87.7615	85.1728
YML110C	TTTCCATATTAGGGAAGAGC	-114	0.92	0		COQ5	COQ5-NRg-5	GGGAGCTGCGATTGGCAGTTTCCATATTAGGGAAGAGCGTTTTAGAGCTAGAAATAGCAAG	95.5767	101.751	112.063	178.247	187.758	171.64	153.998	171.808	138.551	218.849	225.858	146.13	1	-0.797226	-0.347526	1	1	Respiratory	-57.9	34681.9	6.52	0.811384	307	0.18	0.52	0.15	34.82	75.22	-0.34	79.6	5	1	82.584	87.7615	85.1728
YML110C	ATTAGGGAAGAGCAGGCAAC	-121	0.99	0		COQ5	COQ5-NRg-6	GGGAGCTGCGATTGGCAGATTAGGGAAGAGCAGGCAACGTTTTAGAGCTAGAAATAGCAAG	307.103	267.816	307.134	231.726	218.339	214.956	172.933	227.84	224.75	200.042	192.721	272.227	1	0.407466	-0.0882684	1	1	Respiratory	-53.3	34681.9	6.52	0.811384	307	0.18	0.52	0.15	34.82	75.22	-0.34	79.6	5	1	82.584	87.7615	85.1728
YML110C	TTAGGGAAGAGCAGGCAACA	-122	0.98	0		COQ5	COQ5-NRg-7	GGGAGCTGCGATTGGCAGTTAGGGAAGAGCAGGCAACAGTTTTAGAGCTAGAAATAGCAAG	127.102	117.732	175.425	135.463	213.97	133.574	184.294	151.925	197.24	201.609	195.088	154.457	1	-0.200764	-0.0470772	1	1	Respiratory	-52.7	34681.9	6.52	0.811384	307	0.18	0.52	0.15	34.82	75.22	-0.34	79.6	5	1	82.584	87.7615	85.1728
YML110C	AAATGAAAGTCTTTCCGTAT	-155	0.41	0		COQ5	COQ5-TRg-5	GGGAGCTGCGATTGGCAGAAATGAAAGTCTTTCCGTATGTTTTAGAGCTAGAAATAGCAAG	134.221	117.037	125.59	158.383	139.704	226.77	137.335	227.84	190.821	201.609	151.3	148.509	1	-0.477941	0.149058	1	1	Respiratory	-50.4	34681.9	6.52	0.811384	307	0.18	0.52	0.15	34.82	75.22	-0.34	79.6	5	1	82.584	87.7615	85.1728
YML110C	GATATTGGAACACAGTTATT	-191	0.08	0		COQ5	COQ5-TRg-6	GGGAGCTGCGATTGGCAGGATATTGGAACACAGTTATTGTTTTAGAGCTAGAAATAGCAAG	145.407	117.037	109.215	136.991	101.478	150.638	98.7065	98.6044	121.128	134.217	95.6769	130.665	1	-0.0661864	-0.17922	1	1	Respiratory	-56.3	34681.9	6.52	0.811384	307	0.18	0.52	0.15	34.82	75.22	-0.34	79.6	5	1	82.584	87.7615	85.1728
YGR255C	TGTCGTATCACAATTCCAGA	-12	0.19	0		COQ6	COQ6-NRg-1	GGGAGCTGCGATTGGCAGTGTCGTATCACAATTCCAGAGTTTTAGAGCTAGAAATAGCAAG	137.272	152.474	197.496	173.663	147.349	165.077	199.443	198.92	132.132	123.246	146.566	117.58	1	0.00341717	0.453545	1	1	Respiratory	-59.7	53526	7.02	0.448866	479	0.15	0.47	0.09	35.26	90.19	-0.19	55.4	13	5	63.2753	57.6004	60.4378
YGR255C	GTCGTATCACAATTCCAGAA	-13	0.19	0		COQ6	COQ6-NRg-2	GGGAGCTGCGATTGGCAGGTCGTATCACAATTCCAGAAGTTTTAGAGCTAGAAATAGCAAG	5.06782	1.69483	8.83134	83.5114	67.6214	119.135	73.7118	119.39	109.207	121.679	96.8604	92.5984	1	-4.11533	-0.0415288	1	1	Respiratory	-55.4	53526	7.02	0.448866	479	0.15	0.47	0.09	35.26	90.19	-0.19	55.4	13	5	63.2753	57.6004	60.4378
YGR255C	TGTTCCTTCTGCAAGAAGAA	-66	0.6	0		COQ6	COQ6-NRg-4	GGGAGCTGCGATTGGCAGTGTTCCTTCTGCAAGAAGAAGTTTTAGAGCTAGAAATAGCAAG	8.91118	46.9541	44.1066	318.029	258.377	303.56	341.67	373.484	351.586	236.899	312.148	298.704	2	-3.13785	0.331495	1	1	Respiratory	-55.7	53526	7.02	0.448866	479	0.15	0.47	0.09	35.26	90.19	-0.19	55.4	13	5	63.2753	57.6004	60.4378
YGR255C	GGTTTGCCTCCTTAGCTTAG	-165	0.73	0		COQ6	COQ6-NRg-6	GGGAGCTGCGATTGGCAGGGTTTGCCTCCTTAGCTTAGGTTTTAGAGCTAGAAATAGCAAG	161.679	153.863	153.355	112.543	148.441	77.1317	110.068	75.107	126.63	109.141	154.85	159.215	1	0.471755	-0.440718	1	1	Respiratory	-57.8	53526	7.02	0.448866	479	0.15	0.47	0.09	35.26	90.19	-0.19	55.4	13	5	63.2753	57.6004	60.4378
YGR255C	TTTCTGAGAAATATCCCTTC	-31	0.37	0		COQ6	COQ6-TRg-1	GGGAGCTGCGATTGGCAGTTTCTGAGAAATATCCCTTCGTTTTAGAGCTAGAAATAGCAAG	53.8816	59.366	19.5104	106.431	151.717	92.883	144.909	139.273	122.045	126.381	93.31	127.097	1	-1.4028	0.228234	1	1	Respiratory	-61	53526	7.02	0.448866	479	0.15	0.47	0.09	35.26	90.19	-0.19	55.4	13	5	63.2753	57.6004	60.4378
YGR255C	TTTTCCCTTCTTCTTGCAGA	-74	0.97	0		COQ6	COQ6-TRg-2	GGGAGCTGCGATTGGCAGTTTTCCCTTCTTCTTGCAGAGTTTTAGAGCTAGAAATAGCAAG	216.594	251.14	225.973	175.191	191.035	207.081	230.497	211.572	209.161	176.533	197.455	250.814	1	0.275021	0.0597688	1	1	Respiratory	-57.2	53526	7.02	0.448866	479	0.15	0.47	0.09	35.26	90.19	-0.19	55.4	13	5	63.2753	57.6004	60.4378
YGL119W	TTTCATCATTTTCCAAACTA	-150	0.56	0		COQ8	COQ8-NRg-5	GGGAGCTGCGATTGGCAGTTTCATCATTTTCCAAACTAGTTTTAGAGCTAGAAATAGCAAG	119.984	110.089	155.491	124.767	139.704	191.329	145.666	115.775	107.373	143.621	154.85	118.769	1	-0.241432	-0.177982	1	1	Respiratory	-54.9	56759.4	9.86	0.713164	501	0.13	0.44	0.03	35.92	80.8	-0.37	19.7	2	43	44.8379	41.2075	43.0227
YGL119W	CAGTCAGCAAACTATGATCC	-109	0.84	0		COQ8	COQ8-TRg-2	GGGAGCTGCGATTGGCAGCAGTCAGCAAACTATGATCCGTTTTAGAGCTAGAAATAGCAAG	173.882	221.262	224.549	141.575	195.403	211.018	170.661	179.038	220.165	206.311	152.483	210.368	1	0.177387	0.00177695	1	1	Respiratory	-56.1	56759.4	9.86	0.713164	501	0.13	0.44	0.03	35.92	80.8	-0.37	19.7	2	43	44.8379	41.2075	43.0227
YGL119W	TCAGTCAGCAAACTATGATC	-110	0.85	0		COQ8	COQ8-TRg-3	GGGAGCTGCGATTGGCAGTCAGTCAGCAAACTATGATCGTTTTAGAGCTAGAAATAGCAAG	178.967	184.436	232.381	152.271	185.574	169.015	145.666	138.369	191.738	258.031	209.289	131.855	1	0.233202	-0.332703	1	1	Respiratory	-52.5	56759.4	9.86	0.713164	501	0.13	0.44	0.03	35.92	80.8	-0.37	19.7	2	43	44.8379	41.2075	43.0227
YGL119W	AAAACTAAACGACCTTAGTT	-166	0.25	0		COQ8	COQ8-TRg-4	GGGAGCTGCGATTGGCAGAAAACTAAACGACCTTAGTTGTTTTAGAGCTAGAAATAGCAAG	146.424	92.0232	85.009	98.7913	102.57	123.073	124.459	126.62	96.3689	96.603	127.63	121.149	1	-0.00435687	0.00860445	1	1	Respiratory	-52.1	56759.4	9.86	0.713164	501	0.13	0.44	0.03	35.92	80.8	-0.37	19.7	2	43	44.8379	41.2075	43.0227
YLR201C	TGGGGTGAAGTACCTTATGT	-24	0.53	0		COQ9	COQ9-NRg-1	GGGAGCTGCGATTGGCAGTGGGGTGAAGTACCTTATGTGTTTTAGAGCTAGAAATAGCAAG	10.1526	19.0657	9.54328	150.743	185.574	137.512	221.408	207.957	186.236	160.861	217.573	179.439	1	-3.61167	0.14206	1	1	Respiratory	-56.1	29962.8	9.13	0.690117	260	0.18	0.51	0.15	38.68	78.44	-0.34	37.7	9	43	133.953	115.016	124.485
YLR201C	GAAAAGGAAAGGATATGTCA	-122	0.84	0		COQ9	COQ9-NRg-4	GGGAGCTGCGATTGGCAGGAAAAGGAAAGGATATGTCAGTTTTAGAGCTAGAAATAGCAAG	115.916	94.1077	86.4328	121.711	117.861	127.011	87.3453	178.134	137.634	151.457	143.015	109.253	1	-0.306319	-0.00218759	1	1	Respiratory	-53.2	29962.8	9.13	0.690117	260	0.18	0.51	0.15	38.68	78.44	-0.34	37.7	9	43	133.953	115.016	124.485
YLR201C	TAGTCAGTATACTACTGTAT	-151	0.76	0		COQ9	COQ9-NRg-5	GGGAGCTGCGATTGGCAGTAGTCAGTATACTACTGTATGTTTTAGAGCTAGAAATAGCAAG	174.899	135.798	117.758	162.967	156.086	184.766	123.701	170	135.8	134.217	138.281	121.149	1	-0.233761	0.12576	1	1	Respiratory	-55.5	29962.8	9.13	0.690117	260	0.18	0.51	0.15	38.68	78.44	-0.34	37.7	9	43	133.953	115.016	124.485
YLR201C	TATACTACTGTATAGGTGAA	-158	0.63	0		COQ9	COQ9-NRg-6	GGGAGCTGCGATTGGCAGTATACTACTGTATAGGTGAAGTTTTAGAGCTAGAAATAGCAAG	131.17	133.713	154.779	129.351	145.164	192.642	215.348	183.556	188.987	211.013	192.721	143.751	1	-0.154679	0.102732	1	1	Respiratory	-52.6	29962.8	9.13	0.690117	260	0.18	0.51	0.15	38.68	78.44	-0.34	37.7	9	43	133.953	115.016	124.485
YLR201C	TAAGGTACTTCACCCCAATT	-22	0.54	0		COQ9	COQ9-TRg-1	GGGAGCTGCGATTGGCAGTAAGGTACTTCACCCCAATTGTTTTAGAGCTAGAAATAGCAAG	76.2546	67.0092	70.0582	149.215	138.611	169.015	148.696	188.979	137.634	215.715	148.933	172.301	1	-1.09866	-0.175918	1	1	Respiratory	-53.3	29962.8	9.13	0.690117	260	0.18	0.51	0.15	38.68	78.44	-0.34	37.7	9	43	133.953	115.016	124.485
YLR201C	ATAGTAAGAAACAATAATAC	-68	0.51	0		COQ9	COQ9-TRg-3	GGGAGCTGCGATTGGCAGATAGTAAGAAACAATAATACGTTTTAGAGCTAGAAATAGCAAG	4.05086	1	3.13582	121.711	91.6488	121.761	97.1917	136.562	111.041	127.948	109.878	104.494	1	-5.35526	0.0103865	1	1	Respiratory	-47.8	29962.8	9.13	0.690117	260	0.18	0.51	0.15	38.68	78.44	-0.34	37.7	9	43	133.953	115.016	124.485
YLR201C	AATAGTAAGAAACAATAATA	-69	0.51	0		COQ9	COQ9-TRg-4	GGGAGCTGCGATTGGCAGAATAGTAAGAAACAATAATAGTTTTAGAGCTAGAAATAGCAAG	7.10172	1.69483	3.13582	135.463	74.1743	99.4461	91.8898	56.1284	79.8628	134.217	72.0077	104.494	1	-4.69504	-0.447331	1	1	Respiratory	-48.8	29962.8	9.13	0.690117	260	0.18	0.51	0.15	38.68	78.44	-0.34	37.7	9	43	133.953	115.016	124.485
YLR201C	CCTTTTCGGACTATATTAGG	-110	0.71	0		COQ9	COQ9-TRg-5	GGGAGCTGCGATTGGCAGCCTTTTCGGACTATATTAGGGTTTTAGAGCTAGAAATAGCAAG	7.10172	2.38967	5.98358	80.4554	92.741	124.386	138.092	70.5883	73.4437	110.708	159.584	90.2193	1	-4.26528	-0.353715	1	1	Respiratory	-55.1	29962.8	9.13	0.690117	260	0.18	0.51	0.15	38.68	78.44	-0.34	37.7	9	43	133.953	115.016	124.485
YLR201C	TTTCCTTTTCGGACTATATT	-113	0.74	0		COQ9	COQ9-TRg-6	GGGAGCTGCGATTGGCAGTTTCCTTTTCGGACTATATTGTTTTAGAGCTAGAAATAGCAAG	3.03391	1.69483	6.69552	146.159	89.4645	141.45	105.523	89.5669	78.0287	148.323	186.803	185.386	1	-5.04467	-0.930403	1	1	Respiratory	-62	29962.8	9.13	0.690117	260	0.18	0.51	0.15	38.68	78.44	-0.34	37.7	9	43	133.953	115.016	124.485
YBL045C	TTTGGTGCAGCTGACAGCGC	-97	0.51	0		COR1	COR1-NRg-10	GGGAGCTGCGATTGGCAGTTTGGTGCAGCTGACAGCGCGTTTTAGAGCTAGAAATAGCAAG	12.1865	10.0328	15.9507	149.215	189.943	132.261	99.4639	151.022	155.057	159.293	116.979	148.509	1	-3.6265	-0.0668673	1	1	Respiratory	-56.1	50227.3	7.35	1.4373	457	0.29	0.66	0.41	30.7	89.28	-0.23	387	77	0	1283.82	1387.52	1335.67
YBL045C	AAGACGGGGAAAGAGAGTAG	-23	0.3	0		COR1	COR1-NRg-3	GGGAGCTGCGATTGGCAGAAGACGGGGAAAGAGAGTAGGTTTTAGAGCTAGAAATAGCAAG	1	1	1	114.071	118.953	82.3821	119.914	141.08	113.792	162.428	159.584	123.528	1	-6.7161	-0.249484	1	1	Respiratory	-53	50227.3	7.35	1.4373	457	0.29	0.66	0.41	30.7	89.28	-0.23	387	77	0	1283.82	1387.52	1335.67
YBL045C	AGAGTAGGGGAATATCGGTT	-36	0.47	0		COR1	COR1-NRg-5	GGGAGCTGCGATTGGCAGAGAGTAGGGGAATATCGGTTGTTTTAGAGCTAGAAATAGCAAG	2.01695	1	1.71194	176.719	120.045	130.949	124.459	177.23	119.294	154.592	141.832	81.8921	1	-6.49899	0.154171	1	1	Respiratory	-55.5	50227.3	7.35	1.4373	457	0.29	0.66	0.41	30.7	89.28	-0.23	387	77	0	1283.82	1387.52	1335.67
YBL045C	AGGCCTTTAATTTTCTTGTT	-68	0.4	0		COR1	COR1-NRg-8	GGGAGCTGCGATTGGCAGAGGCCTTTAATTTTCTTGTTGTTTTAGAGCTAGAAATAGCAAG	1	1	1	40.7277	52.3313	37.7532	64.6229	38.9572	53.2695	69.9595	67.2738	58.1003	1	-5.44639	-0.316559	1	1	Respiratory	-58.9	50227.3	7.35	1.4373	457	0.29	0.66	0.41	30.7	89.28	-0.23	387	77	0	1283.82	1387.52	1335.67
YPL172C	TCTTTGATTAATCTCACTTG	-30	0.34	0		COX10	COX10-NRg-1	GGGAGCTGCGATTGGCAGTCTTTGATTAATCTCACTTGGTTTTAGAGCTAGAAATAGCAAG	224.73	153.863	185.393	152.271	153.902	162.452	163.844	159.155	119.294	126.381	176.152	162.784	1	0.267227	-0.073211	1	1	Respiratory	-51.9	52176.4	10.33	0.387426	462	0.11	0.44	0.03	40.67	83.53	-0.07	2.15	1	95	23.037	25.8789	24.458
YPL172C	TTGCGGTGGATTTACGTCAA	-47	0.54	0		COX10	COX10-NRg-3	GGGAGCTGCGATTGGCAGTTGCGGTGGATTTACGTCAAGTTTTAGAGCTAGAAATAGCAAG	346.764	337.299	337.748	228.67	305.711	218.894	185.052	147.407	218.331	171.832	159.584	128.286	1	0.439879	0.260804	1	1	Respiratory	-55.6	52176.4	10.33	0.387426	462	0.11	0.44	0.03	40.67	83.53	-0.07	2.15	1	95	23.037	25.8789	24.458
YPL172C	TGCGGTGGATTTACGTCAAT	-48	0.55	0		COX10	COX10-NRg-4	GGGAGCTGCGATTGGCAGTGCGGTGGATTTACGTCAATGTTTTAGAGCTAGAAATAGCAAG	55.9155	49.6383	41.5806	179.775	256.564	277.962	246.402	284.776	214.663	212.58	205.739	265.089	1	-2.2794	0.126121	1	1	Respiratory	-57.2	52176.4	10.33	0.387426	462	0.11	0.44	0.03	40.67	83.53	-0.07	2.15	1	95	23.037	25.8789	24.458
YPL172C	GTGCCCGCGCGCTGTTCAAA	-106	0.83	0		COX10	COX10-TRg-1	GGGAGCTGCGATTGGCAGGTGCCCGCGCGCTGTTCAAAGTTTTAGAGCTAGAAATAGCAAG	2.01695	1	3.84776	150.743	105.847	144.075	160.815	116.679	116.543	124.814	159.584	102.115	1	-5.86705	0.0278152	1	1	Respiratory	-57.4	52176.4	10.33	0.387426	462	0.11	0.44	0.03	40.67	83.53	-0.07	2.15	1	95	23.037	25.8789	24.458
YPL172C	CGTGCCCGCGCGCTGTTCAA	-107	0.86	0		COX10	COX10-TRg-2	GGGAGCTGCGATTGGCAGCGTGCCCGCGCGCTGTTCAAGTTTTAGAGCTAGAAATAGCAAG	3.03391	3.0845	11.6791	132.407	154.994	149.325	171.418	124.813	127.547	137.352	137.098	147.32	1	-4.61698	0.00685606	1	1	Respiratory	-67.3	52176.4	10.33	0.387426	462	0.11	0.44	0.03	40.67	83.53	-0.07	2.15	1	95	23.037	25.8789	24.458
YPL172C	GACTCGATCTTTGTTTATAT	-140	0.63	0		COX10	COX10-TRg-4	GGGAGCTGCGATTGGCAGGACTCGATCTTTGTTTATATGTTTTAGAGCTAGAAATAGCAAG	3.03391	10.0328	10.9672	207.279	127.69	137.512	194.141	133.85	148.638	159.293	157.217	154.457	1	-4.29711	0.0172413	1	1	Respiratory	-56.8	52176.4	10.33	0.387426	462	0.11	0.44	0.03	40.67	83.53	-0.07	2.15	1	95	23.037	25.8789	24.458
YPL132W	TATCATGTTTCATCCGTCAA	-47	0.47	0		COX11	COX11-NRg-1	GGGAGCTGCGATTGGCAGTATCATGTTTCATCCGTCAAGTTTTAGAGCTAGAAATAGCAAG	172.865	159.422	202.479	106.431	115.676	169.015	118.399	152.829	191.738	165.562	173.785	212.747	1	0.451289	-0.254009	1	1	Respiratory	-56	34049.5	8.87	0.45527	300	0.15	0.47	0.06	49.31	79.81	-0.21	1.68	8	11	42.6264	46.6477	44.6371
YPL132W	ATCATGTTTCATCCGTCAAA	-48	0.47	0		COX11	COX11-NRg-2	GGGAGCTGCGATTGGCAGATCATGTTTCATCCGTCAAAGTTTTAGAGCTAGAAATAGCAAG	63.0342	29.4882	45.8522	114.071	161.547	132.261	143.394	130.235	122.962	102.872	133.548	127.097	1	-1.55956	0.125634	1	1	Respiratory	-51.7	34049.5	8.87	0.45527	300	0.15	0.47	0.06	49.31	79.81	-0.21	1.68	8	11	42.6264	46.6477	44.6371
YPL132W	TTTCATCCGTCAAAGGGCAT	-54	0.52	0		COX11	COX11-NRg-3	GGGAGCTGCGATTGGCAGTTTCATCCGTCAAAGGGCATGTTTTAGAGCTAGAAATAGCAAG	1	1	1	138.519	187.758	158.514	58.5635	122.102	94.5349	142.054	153.666	144.94	1	-7.33626	-0.679186	1	1	Respiratory	-56.7	34049.5	8.87	0.45527	300	0.15	0.47	0.06	49.31	79.81	-0.21	1.68	8	11	42.6264	46.6477	44.6371
YPL132W	TCCGTCAAAGGGCATTGGTT	-59	0.55	0		COX11	COX11-NRg-4	GGGAGCTGCGATTGGCAGTCCGTCAAAGGGCATTGGTTGTTTTAGAGCTAGAAATAGCAAG	5.06782	2.38967	8.1194	257.702	206.325	235.958	215.348	252.241	330.206	203.177	238.876	275.795	1	-5.48985	0.152341	1	1	Respiratory	-56	34049.5	8.87	0.45527	300	0.15	0.47	0.06	49.31	79.81	-0.21	1.68	8	11	42.6264	46.6477	44.6371
YPL132W	AAGGGCATTGGTTAGGGAAA	-66	0.62	0		COX11	COX11-NRg-7	GGGAGCTGCGATTGGCAGAAGGGCATTGGTTAGGGAAAGTTTTAGAGCTAGAAATAGCAAG	1	1	3.13582	146.159	137.519	146.7	107.038	134.754	131.215	135.785	205.739	136.613	1	-6.38887	-0.358218	1	1	Respiratory	-51.9	34049.5	8.87	0.45527	300	0.15	0.47	0.06	49.31	79.81	-0.21	1.68	8	11	42.6264	46.6477	44.6371
YPL132W	GAAACATGATATATCTTTTA	-39	0.28	0		COX11	COX11-TRg-1	GGGAGCTGCGATTGGCAGGAAACATGATATATCTTTTAGTTTTAGAGCTAGAAATAGCAAG	45.746	19.7605	35.1731	123.239	87.2802	104.697	107.038	76.0108	90.8669	132.65	154.85	55.7211	1	-1.64657	-0.325406	1	1	Respiratory	-49.9	34049.5	8.87	0.45527	300	0.15	0.47	0.06	49.31	79.81	-0.21	1.68	8	11	42.6264	46.6477	44.6371
YPL132W	CCCTAACCAATGCCCTTTGA	-64	0.63	0		COX11	COX11-TRg-2	GGGAGCTGCGATTGGCAGCCCTAACCAATGCCCTTTGAGTTTTAGAGCTAGAAATAGCAAG	3.03391	4.47417	1	133.935	231.445	171.64	140.364	211.572	141.302	168.697	177.336	148.509	1	-5.98	-0.00380568	1	1	Respiratory	-57.5	34049.5	8.87	0.45527	300	0.15	0.47	0.06	49.31	79.81	-0.21	1.68	8	11	42.6264	46.6477	44.6371
YLR038C	TCACCTTTTAAAGATCCTGA	-90	0.88	0		COX12	COX12-NRg-2	GGGAGCTGCGATTGGCAGTCACCTTTTAAAGATCCTGAGTTTTAGAGCTAGAAATAGCAAG	7.10172	3.0845	4.5597	138.519	115.676	106.009	119.914	135.658	97.2859	98.1702	118.163	137.803	1	-4.61043	-0.00521502	1	1	Respiratory	-55.4	9784	5.02	nan	83	0.35	0.6	0.26	38.53	42.45	-0.86	132	0	73	830.73	843.477	837.103
YLR038C	TTTTAAAGATCCTGAAGGGA	-95	0.95	0		COX12	COX12-NRg-4	GGGAGCTGCGATTGGCAGTTTTAAAGATCCTGAAGGGAGTTTTAGAGCTAGAAATAGCAAG	17.2713	19.7605	19.5104	210.334	163.731	186.079	203.987	215.187	155.057	228.253	154.85	169.922	1	-3.3084	0.0542899	1	1	Respiratory	-54.9	9784	5.02	nan	83	0.35	0.6	0.26	38.53	42.45	-0.86	132	0	73	830.73	843.477	837.103
YLR038C	TTTAAAGATCCTGAAGGGAT	-96	0.95	0		COX12	COX12-NRg-5	GGGAGCTGCGATTGGCAGTTTAAAGATCCTGAAGGGATGTTTTAGAGCTAGAAATAGCAAG	3.03391	8.64317	4.5597	298.958	121.137	217.581	197.17	186.268	161.477	234.522	178.519	172.301	1	-5.29549	-0.10325	1	1	Respiratory	-56.3	9784	5.02	nan	83	0.35	0.6	0.26	38.53	42.45	-0.86	132	0	73	830.73	843.477	837.103
YLR038C	CCCGATATCCCCATCCCTTC	-109	0.96	0		COX12	COX12-TRg-2	GGGAGCTGCGATTGGCAGCCCGATATCCCCATCCCTTCGTTTTAGAGCTAGAAATAGCAAG	23.373	29.4882	16.6627	121.711	189.943	119.135	130.518	126.62	119.294	93.4684	141.832	85.4609	1	-2.6314	0.230892	1	1	Respiratory	-57.9	9784	5.02	nan	83	0.35	0.6	0.26	38.53	42.45	-0.86	132	0	73	830.73	843.477	837.103
YML129C	TCCTCTCCGATTTCGTATAC	-78	0.62	0		COX14	COX14-NRg-1	GGGAGCTGCGATTGGCAGTCCTCTCCGATTTCGTATACGTTTTAGAGCTAGAAATAGCAAG	136.255	160.812	164.746	164.495	156.086	154.576	114.612	132.043	189.904	129.515	166.685	130.665	1	-0.0410951	0.0323954	1	1	Respiratory	-58.5	7959.1	7.51	nan	70	0.19	0.56	0.25	68.66	67.92	-0.59	73.4	16	14	226.352	276.557	251.454
YML129C	CCTCTCCGATTTCGTATACC	-79	0.62	0		COX14	COX14-NRg-2	GGGAGCTGCGATTGGCAGCCTCTCCGATTTCGTATACCGTTTTAGAGCTAGAAATAGCAAG	110.831	173.319	150.507	164.495	170.284	161.139	147.938	190.786	143.136	132.65	138.281	183.007	1	-0.190223	0.0861197	1	1	Respiratory	-62.3	7959.1	7.51	nan	70	0.19	0.56	0.25	68.66	67.92	-0.59	73.4	16	14	226.352	276.557	251.454
YML129C	ACCGGGTAACATTAATCGCA	-96	0.59	0		COX14	COX14-NRg-3	GGGAGCTGCGATTGGCAGACCGGGTAACATTAATCGCAGTTTTAGAGCTAGAAATAGCAAG	15.2374	10.7277	12.391	143.103	149.533	158.514	127.488	130.235	84.4478	106.007	116.979	94.9776	1	-3.55608	0.105859	1	1	Respiratory	-55.2	7959.1	7.51	nan	70	0.19	0.56	0.25	68.66	67.92	-0.59	73.4	16	14	226.352	276.557	251.454
YML129C	AGAAGCAAAGCTCAGAAGTA	-123	0.78	0		COX14	COX14-NRg-5	GGGAGCTGCGATTGGCAGAGAAGCAAAGCTCAGAAGTAGTTTTAGAGCTAGAAATAGCAAG	137.272	104.53	122.03	150.743	109.123	157.201	141.122	117.583	141.302	127.948	131.181	140.182	1	-0.197009	0.00251289	1	1	Respiratory	-51.5	7959.1	7.51	nan	70	0.19	0.56	0.25	68.66	67.92	-0.59	73.4	16	14	226.352	276.557	251.454
YML129C	GAAATCTGCTTCCGAGAGTG	-155	0.42	0		COX14	COX14-NRg-6	GGGAGCTGCGATTGGCAGGAAATCTGCTTCCGAGAGTGGTTTTAGAGCTAGAAATAGCAAG	141.34	133.713	99.2478	144.631	146.257	119.135	140.364	128.428	118.377	156.159	129.997	134.234	1	-0.131507	-0.118764	1	1	Respiratory	-57.2	7959.1	7.51	nan	70	0.19	0.56	0.25	68.66	67.92	-0.59	73.4	16	14	226.352	276.557	251.454
YML129C	TCTATACAGCGGTTTGGCAA	-29	0.87	0		COX14	COX14-TRg-2	GGGAGCTGCGATTGGCAGTCTATACAGCGGTTTGGCAAGTTTTAGAGCTAGAAATAGCAAG	2.01695	3.0845	1	127.823	126.598	100.759	117.642	123.005	127.547	171.832	109.878	143.751	1	-5.86325	-0.208558	1	1	Respiratory	-55.8	7959.1	7.51	nan	70	0.19	0.56	0.25	68.66	67.92	-0.59	73.4	16	14	226.352	276.557	251.454
YML129C	AGGAGCATAAATCTATACAG	-40	0.93	0		COX14	COX14-TRg-4	GGGAGCTGCGATTGGCAGAGGAGCATAAATCTATACAGGTTTTAGAGCTAGAAATAGCAAG	1	1	1	141.575	110.215	141.45	125.216	82.337	67.9416	160.861	138.281	96.1672	1	-7.0343	-0.520958	1	1	Respiratory	-50.3	7959.1	7.51	nan	70	0.19	0.56	0.25	68.66	67.92	-0.59	73.4	16	14	226.352	276.557	251.454
YML129C	ATCAGAATAAATGCATTGAA	-60	0.9	0		COX14	COX14-TRg-5	GGGAGCTGCGATTGGCAGATCAGAATAAATGCATTGAAGTTTTAGAGCTAGAAATAGCAAG	1	1.69483	3.13582	135.463	76.3587	99.4461	85.0731	21.7861	92.7009	118.545	86.2092	102.115	1	-5.73835	-0.6208	1	1	Respiratory	-49.9	7959.1	7.51	nan	70	0.19	0.56	0.25	68.66	67.92	-0.59	73.4	16	14	226.352	276.557	251.454
YML129C	CCCGGTATACGAAATCGGAG	-83	0.61	0		COX14	COX14-TRg-6	GGGAGCTGCGATTGGCAGCCCGGTATACGAAATCGGAGGTTTTAGAGCTAGAAATAGCAAG	1	1	1	144.631	128.782	99.4461	104.766	83.2407	68.8587	138.919	163.134	143.751	1	-6.95752	-0.795398	1	1	Respiratory	-55.4	7959.1	7.51	nan	70	0.19	0.56	0.25	68.66	67.92	-0.59	73.4	16	14	226.352	276.557	251.454
YML129C	TCCTTGCGATTAATGTTACC	-101	0.71	0		COX14	COX14-TRg-8	GGGAGCTGCGATTGGCAGTCCTTGCGATTAATGTTACCGTTTTAGAGCTAGAAATAGCAAG	175.916	160.812	176.849	130.879	152.809	138.825	101.736	153.733	113.792	95.0357	165.501	155.647	1	0.281585	-0.172579	1	1	Respiratory	-53	7959.1	7.51	nan	70	0.19	0.56	0.25	68.66	67.92	-0.59	73.4	16	14	226.352	276.557	251.454
YML129C	AAACACTATTTCCTCACTCT	-170	0.35	0		COX14	COX14-TRg-9	GGGAGCTGCGATTGGCAGAAACACTATTTCCTCACTCTGTTTTAGAGCTAGAAATAGCAAG	171.848	146.22	139.828	221.03	125.506	191.329	180.507	153.733	178.9	181.235	174.969	169.922	1	-0.232222	-0.0360556	1	1	Respiratory	-52.7	7959.1	7.51	nan	70	0.19	0.56	0.25	68.66	67.92	-0.59	73.4	16	14	226.352	276.557	251.454
YER141W	GGAAAGATCAATAATTCAAA	-32	0.28	0		COX15	COX15-NRg-2	GGGAGCTGCGATTGGCAGGGAAAGATCAATAATTCAAAGTTTTAGAGCTAGAAATAGCAAG	213.943	319.563	345.853	263.159	391.592	349.043	324.149	476.691	277.507	350.781	307.687	261.86	2	-0.190939	0.228602	1	1	Respiratory	-48.7	54690.2	10.83	1.2738	486	0.18	0.56	0.25	38.71	95.46	0.08	52.3	1	0	85.5682	80.38	82.9741
YER141W	TTATCGCGGCTTACGGCTTT	-137	0.89	0		COX15	COX15-TRg-2	GGGAGCTGCGATTGGCAGTTATCGCGGCTTACGGCTTTGTTTTAGAGCTAGAAATAGCAAG	91.5089	126.07	94.9761	109.487	129.874	127.011	103.251	107.642	136.717	106.007	103.961	161.595	1	-0.229201	-0.0961341	1	1	Respiratory	-65.5	54690.2	10.83	1.2738	486	0.18	0.56	0.25	38.71	95.46	0.08	52.3	1	0	85.5682	80.38	82.9741
YER141W	TCCGCATTTATCGCGGCTTA	-144	0.86	0		COX15	COX15-TRg-3	GGGAGCTGCGATTGGCAGTCCGCATTTATCGCGGCTTAGTTTTAGAGCTAGAAATAGCAAG	40.6612	54.5022	40.8687	164.495	162.639	150.638	123.701	101.316	128.464	132.65	121.713	144.94	1	-1.81238	-0.175853	1	1	Respiratory	-57.8	54690.2	10.83	1.2738	486	0.18	0.56	0.25	38.71	95.46	0.08	52.3	1	0	85.5682	80.38	82.9741
YER141W	TCTAAGATCCGCATTTATCG	-151	0.88	0		COX15	COX15-TRg-4	GGGAGCTGCGATTGGCAGTCTAAGATCCGCATTTATCGGTTTTAGAGCTAGAAATAGCAAG	62.0172	37.8262	92.1284	153.799	218.339	90.2578	105.523	123.909	139.468	93.4684	147.749	96.1672	1	-1.26823	0.128838	1	1	Respiratory	-55	54690.2	10.83	1.2738	486	0.18	0.56	0.25	38.71	95.46	0.08	52.3	1	0	85.5682	80.38	82.9741
YJL003W	AAGACTTCCTTTTATTAACT	-30	0.18	0		COX16	COX16-NRg-1	GGGAGCTGCGATTGGCAGAAGACTTCCTTTTATTAACTGTTTTAGAGCTAGAAATAGCAAG	133.204	119.122	84.297	170.607	134.243	112.572	158.542	118.487	129.381	157.726	132.364	122.338	1	-0.310374	-0.0212074	1	1	Respiratory	-51.7	14080.2	9.4	0.795889	118	0.1	0.39	-0.07	54.01	68.56	-0.65	7.63	nan	nan	36.7636	37.0009	36.8822
YJL003W	ACTTGTGTACGGCCATAACC	-89	0.28	0		COX16	COX16-NRg-4	GGGAGCTGCGATTGGCAGACTTGTGTACGGCCATAACCGTTTTAGAGCTAGAAATAGCAAG	88.458	110.784	132.709	153.799	173.56	120.448	179.75	160.059	176.149	140.486	98.0438	140.182	1	-0.431909	0.446151	1	1	Respiratory	-53.2	14080.2	9.4	0.795889	118	0.1	0.39	-0.07	54.01	68.56	-0.65	7.63	nan	nan	36.7636	37.0009	36.8822
YJL003W	CGCCAAACGTAACAAGAGAT	-146	0.35	0		COX16	COX16-NRg-6	GGGAGCTGCGATTGGCAGCGCCAAACGTAACAAGAGATGTTTTAGAGCTAGAAATAGCAAG	37.6103	58.6712	40.1567	89.6234	84.0037	73.1938	110.825	157.348	96.3689	107.574	73.1911	89.0297	1	-0.855217	0.434223	1	1	Respiratory	-54.9	14080.2	9.4	0.795889	118	0.1	0.39	-0.07	54.01	68.56	-0.65	7.63	nan	nan	36.7636	37.0009	36.8822
YLL009C	ACTAGAGACAAGTAGTTAGG	-16	0.64	0		COX17	COX17-NRg-2	GGGAGCTGCGATTGGCAGACTAGAGACAAGTAGTTAGGGTTTTAGAGCTAGAAATAGCAAG	1	1	1	123.239	145.164	129.636	157.785	141.984	145.887	127.948	183.253	165.163	1	-7.05181	-0.0961347	1	1	Respiratory	-53.8	8051.2	4.58	nan	69	0.25	0.6	0.24	58.24	25.35	-1.31	68.5	2	2	81.0246	93.8803	87.4524
YLL009C	GATAAAATGACGATATATAG	-61	0.69	0		COX17	COX17-TRg-1	GGGAGCTGCGATTGGCAGGATAAAATGACGATATATAGGTTTTAGAGCTAGAAATAGCAAG	1	2.38967	1	136.991	58.8842	81.0695	97.9491	98.6044	91.7839	106.007	146.566	191.334	1	-5.97934	-0.622499	1	1	Respiratory	-49.4	8051.2	4.58	nan	69	0.25	0.6	0.24	58.24	25.35	-1.31	68.5	2	2	81.0246	93.8803	87.4524
YLL018C-A	AGTATAGAAGAAGGAAAGAA	-20	0.46	0		COX19	COX19-NRg-2	GGGAGCTGCGATTGGCAGAGTATAGAAGAAGGAAAGAAGTTTTAGAGCTAGAAATAGCAAG	3.03391	3.0845	1	91.1514	63.2528	103.384	66.1377	98.6044	122.962	121.679	93.31	61.6691	1	-5.17849	0.0564816	1	1	Respiratory	-49.1	11101.7	5.1	nan	98	0.13	0.46	0.1	46.77	53.49	-0.92	67.8	nan	nan	361.976	367.84	364.908
YLL018C-A	TTAAGCTGTTGTTTTAAAAA	-181	0.13	0		COX19	COX19-NRg-5	GGGAGCTGCGATTGGCAGTTAAGCTGTTGTTTTAAAAAGTTTTAGAGCTAGAAATAGCAAG	192.187	110.784	97.8239	172.135	116.768	116.51	153.998	188.075	169.73	151.457	139.465	142.561	1	-0.0165291	0.239611	1	1	Respiratory	-51.6	11101.7	5.1	nan	98	0.13	0.46	0.1	46.77	53.49	-0.92	67.8	nan	nan	361.976	367.84	364.908
YLL018C-A	TCCAAATAAAGCGAACAAGA	-63	0.6	0		COX19	COX19-TRg-1	GGGAGCTGCGATTGGCAGTCCAAATAAAGCGAACAAGAGTTTTAGAGCTAGAAATAGCAAG	3.03391	7.2535	3.13582	156.855	174.653	151.951	144.151	270.316	193.572	145.188	203.372	174.68	1	-5.17059	0.216691	1	1	Respiratory	-53.1	11101.7	5.1	nan	98	0.13	0.46	0.1	46.77	53.49	-0.92	67.8	nan	nan	361.976	367.84	364.908
YLL018C-A	ATCCAAATAAAGCGAACAAG	-64	0.61	0		COX19	COX19-TRg-2	GGGAGCTGCGATTGGCAGATCCAAATAAAGCGAACAAGGTTTTAGAGCTAGAAATAGCAAG	197.272	203.196	159.051	133.935	147.349	224.145	165.359	204.342	235.754	174.966	163.134	191.334	1	0.146682	0.193569	1	1	Respiratory	-53.1	11101.7	5.1	nan	98	0.13	0.46	0.1	46.77	53.49	-0.92	67.8	nan	nan	361.976	367.84	364.908
YLL018C-A	AAGAAAAGGGCTCAAATTCG	-104	0.88	0		COX19	COX19-TRg-3	GGGAGCTGCGATTGGCAGAAGAAAAGGGCTCAAATTCGGTTTTAGAGCTAGAAATAGCAAG	281.679	226.821	273.673	265.342	278.407	287.15	319.114	253.145	277.937	336.394	243.61	252.004	1	-0.0871855	0.0311989	1	1	Respiratory	-51.9	11101.7	5.1	nan	98	0.13	0.46	0.1	46.77	53.49	-0.92	67.8	nan	nan	361.976	367.84	364.908
YLL018C-A	TCTCTCCGGGGTCTAAGAAA	-118	0.91	0		COX19	COX19-TRg-5	GGGAGCTGCGATTGGCAGTCTCTCCGGGGTCTAAGAAAGTTTTAGAGCTAGAAATAGCAAG	113.882	83.6852	61.5149	126.295	106.939	85.0074	112.34	80.5295	89.0328	115.41	113.429	138.992	1	-0.296713	-0.383849	1	1	Respiratory	-62.7	11101.7	5.1	nan	98	0.13	0.46	0.1	46.77	53.49	-0.92	67.8	nan	nan	361.976	367.84	364.908
YLL018C-A	ACATCTCTGCATCTTCTCTC	-132	0.89	0		COX19	COX19-TRg-8	GGGAGCTGCGATTGGCAGACATCTCTGCATCTTCTCTCGTTTTAGAGCTAGAAATAGCAAG	319.307	260.173	243.772	193.527	212.878	211.018	311.54	279.353	321.036	206.311	223.491	291.26	1	0.415073	0.338799	1	1	Respiratory	-53.7	11101.7	5.1	nan	98	0.13	0.46	0.1	46.77	53.49	-0.92	67.8	nan	nan	361.976	367.84	364.908
YLL018C-A	ACAACAGCTTAAAAGCTTTT	-174	0.11	0		COX19	COX19-TRg-9	GGGAGCTGCGATTGGCAGACAACAGCTTAAAAGCTTTTGTTTTAGAGCTAGAAATAGCAAG	223.713	176.098	191.8	169.079	176.837	150.638	162.329	109.449	118.377	157.726	143.015	147.32	1	0.252699	-0.199645	1	1	Respiratory	-54.8	11101.7	5.1	nan	98	0.13	0.46	0.1	46.77	53.49	-0.92	67.8	nan	nan	361.976	367.84	364.908
YDR231C	CTGCTCGTTACGCACTGCTG	-13	0.27	0		COX20	COX20-NRg-1	GGGAGCTGCGATTGGCAGCTGCTCGTTACGCACTGCTGGTTTTAGAGCTAGAAATAGCAAG	218.557	96.0237	106.003	189.998	262.257	210.617	149.921	207.414	223.239	252.006	187.243	248.596	2	-0.656334	-0.2446	1	1	Respiratory	-58.4	23766.3	10.11	0.602002	205	0.11	0.48	0.1	47.91	57.3	-0.83	18.3	4	4	182.154	163.54	172.847
YDR231C	AGCAGTGGAGTTTGATATAG	-58	0.64	0		COX20	COX20-NRg-3	GGGAGCTGCGATTGGCAGAGCAGTGGAGTTTGATATAGGTTTTAGAGCTAGAAATAGCAAG	179.984	158.727	145.524	156.855	94.9253	90.2578	104.008	153.733	122.045	145.188	143.015	110.442	1	0.501551	-0.0699191	1	1	Respiratory	-54.9	23766.3	10.11	0.602002	205	0.11	0.48	0.1	47.91	57.3	-0.83	18.3	4	4	182.154	163.54	172.847
YDR231C	AGTGGAGTTTGATATAGTGG	-61	0.63	0		COX20	COX20-NRg-4	GGGAGCTGCGATTGGCAGAGTGGAGTTTGATATAGTGGGTTTTAGAGCTAGAAATAGCAAG	14.2204	12.8122	10.9672	205.751	97.1096	130.949	141.879	92.2781	133.049	223.551	132.364	90.2193	1	-3.513	-0.280887	1	1	Respiratory	-53.4	23766.3	10.11	0.602002	205	0.11	0.48	0.1	47.91	57.3	-0.83	18.3	4	4	182.154	163.54	172.847
YDR231C	CTATAATAAGCTTGCCTGCA	-98	0.9	0		COX20	COX20-NRg-6	GGGAGCTGCGATTGGCAGCTATAATAAGCTTGCCTGCAGTTTTAGAGCTAGAAATAGCAAG	332.61	251.8	183.374	232.675	302.351	193.808	303.709	217.735	262.863	215.982	174.975	167.538	2	0.0751121	0.489876	1	1	Respiratory	-58.8	23766.3	10.11	0.602002	205	0.11	0.48	0.1	47.91	57.3	-0.83	18.3	4	4	182.154	163.54	172.847
YDR231C	GCACGGCTTACCCTACCGCT	-115	0.83	0		COX20	COX20-NRg-7	GGGAGCTGCGATTGGCAGGCACGGCTTACCCTACCGCTGTTTTAGAGCTAGAAATAGCAAG	149.475	130.934	228.821	123.239	127.69	134.887	98.7065	185.364	164.228	135.785	119.346	198.472	1	0.400405	-0.0169712	1	1	Respiratory	-60.2	23766.3	10.11	0.602002	205	0.11	0.48	0.1	47.91	57.3	-0.83	18.3	4	4	182.154	163.54	172.847
YDR231C	GCTTACCCTACCGCTCGGAA	-120	0.79	0		COX20	COX20-NRg-8	GGGAGCTGCGATTGGCAGGCTTACCCTACCGCTCGGAAGTTTTAGAGCTAGAAATAGCAAG	9.13563	2.38967	1	169.079	206.325	124.386	82.8008	44.3797	60.6056	173.399	154.85	135.424	1	-5.3184	-1.30402	1	1	Respiratory	-54.7	23766.3	10.11	0.602002	205	0.11	0.48	0.1	47.91	57.3	-0.83	18.3	4	4	182.154	163.54	172.847
YDR231C	AGCTTATTATAGCACCGTCG	-91	0.93	0		COX20	COX20-TRg-3	GGGAGCTGCGATTGGCAGAGCTTATTATAGCACCGTCGGTTTTAGAGCTAGAAATAGCAAG	102.695	104.53	104.943	115.599	134.243	61.3803	108.553	109.449	129.381	131.083	128.814	121.149	1	0.00438115	-0.133433	1	1	Respiratory	-56.1	23766.3	10.11	0.602002	205	0.11	0.48	0.1	47.91	57.3	-0.83	18.3	4	4	182.154	163.54	172.847
YDR231C	CAAGCTTATTATAGCACCGT	-93	0.93	0		COX20	COX20-TRg-5	GGGAGCTGCGATTGGCAGCAAGCTTATTATAGCACCGTGTTTTAGAGCTAGAAATAGCAAG	113.882	151.084	195.36	103.375	99.2939	129.636	141.122	147.407	126.63	146.755	151.3	100.926	1	0.470145	0.0573441	1	1	Respiratory	-56.9	23766.3	10.11	0.602002	205	0.11	0.48	0.1	47.91	57.3	-0.83	18.3	4	4	182.154	163.54	172.847
YDR231C	AGCGGTAGGGTAAGCCGTGC	-116	0.85	0		COX20	COX20-TRg-6	GGGAGCTGCGATTGGCAGAGCGGTAGGGTAAGCCGTGCGTTTTAGAGCTAGAAATAGCAAG	438.752	366.296	292.798	370.461	381.245	295.65	223.895	277.783	281.813	462.339	337.798	415.133	2	0.0679247	-0.633288	1	1	Respiratory	-58.8	23766.3	10.11	0.602002	205	0.11	0.48	0.1	47.91	57.3	-0.83	18.3	4	4	182.154	163.54	172.847
YHR116W	AGATACTTCATCCACGTCTG	-42	0.38	0		COX23	COX23-NRg-1	GGGAGCTGCGATTGGCAGAGATACTTCATCCACGTCTGGTTTTAGAGCTAGAAATAGCAAG	187.103	215.703	260.858	166.023	154.994	145.388	197.17	158.251	159.643	184.37	150.116	116.39	1	0.508873	0.192022	1	1	Respiratory	-51.7	17319	7.88	0.747701	151	0.11	0.47	0.07	57.89	24.39	-1.42	19.5	1	85	54.333	58.5027	56.4179
YHR116W	ATCCACGTCTGTGGCTAACC	-51	0.38	0		COX23	COX23-NRg-2	GGGAGCTGCGATTGGCAGATCCACGTCTGTGGCTAACCGTTTTAGAGCTAGAAATAGCAAG	153.543	160.812	193.224	136.991	192.127	162.452	165.359	191.69	169.73	126.381	182.07	148.509	1	0.0462355	0.20513	1	1	Respiratory	-56.4	17319	7.88	0.747701	151	0.11	0.47	0.07	57.89	24.39	-1.42	19.5	1	85	54.333	58.5027	56.4179
YHR116W	TCCACGTCTGTGGCTAACCA	-52	0.38	0		COX23	COX23-NRg-3	GGGAGCTGCGATTGGCAGTCCACGTCTGTGGCTAACCAGTTTTAGAGCTAGAAATAGCAAG	163.713	214.314	146.236	166.023	169.192	162.452	258.521	191.69	229.335	195.34	241.243	263.899	1	0.0751103	-0.0437772	1	1	Respiratory	-56.7	17319	7.88	0.747701	151	0.11	0.47	0.07	57.89	24.39	-1.42	19.5	1	85	54.333	58.5027	56.4179
YHR116W	TTTTCTTTGACCCCATTATC	-77	0.44	0		COX23	COX23-NRg-4	GGGAGCTGCGATTGGCAGTTTTCTTTGACCCCATTATCGTTTTAGAGCTAGAAATAGCAAG	245.069	226.126	174.002	129.351	137.519	125.698	142.637	176.326	178.9	181.235	186.803	148.509	1	0.716793	-0.0531537	1	1	Respiratory	-54.3	17319	7.88	0.747701	151	0.11	0.47	0.07	57.89	24.39	-1.42	19.5	1	85	54.333	58.5027	56.4179
YHR116W	TGACCCCATTATCAGGACTG	-84	0.36	0		COX23	COX23-NRg-5	GGGAGCTGCGATTGGCAGTGACCCCATTATCAGGACTGGTTTTAGAGCTAGAAATAGCAAG	116.933	169.844	206.039	176.719	146.257	120.448	129.003	113.064	189.904	113.843	100.411	138.992	1	0.152365	0.290262	1	1	Respiratory	-59.7	17319	7.88	0.747701	151	0.11	0.47	0.07	57.89	24.39	-1.42	19.5	1	85	54.333	58.5027	56.4179
YHR116W	GACCCCATTATCAGGACTGC	-85	0.35	0		COX23	COX23-NRg-6	GGGAGCTGCGATTGGCAGGACCCCATTATCAGGACTGCGTTTTAGAGCTAGAAATAGCAAG	203.374	271.29	183.257	162.967	191.035	178.203	180.507	186.268	131.215	116.977	118.163	211.557	1	0.305932	0.156819	1	1	Respiratory	-55.3	17319	7.88	0.747701	151	0.11	0.47	0.07	57.89	24.39	-1.42	19.5	1	85	54.333	58.5027	56.4179
YHR116W	ATTATCAGGACTGCGGGCGC	-91	0.35	0		COX23	COX23-NRg-7	GGGAGCTGCGATTGGCAGATTATCAGGACTGCGGGCGCGTTTTAGAGCTAGAAATAGCAAG	143.374	135.798	134.133	143.103	89.4645	82.3821	124.459	194.401	120.211	123.246	114.612	197.282	1	0.392083	0.0129711	1	1	Respiratory	-55.5	17319	7.88	0.747701	151	0.11	0.47	0.07	57.89	24.39	-1.42	19.5	1	85	54.333	58.5027	56.4179
YHR116W	GCAGGCTCGCAAATTATCAT	-109	0.43	0		COX23	COX23-NRg-8	GGGAGCTGCGATTGGCAGGCAGGCTCGCAAATTATCATGTTTTAGAGCTAGAAATAGCAAG	31.5086	23.9295	23.0702	132.407	104.755	141.45	159.3	134.754	170.647	112.276	128.814	118.769	1	-2.2698	0.36887	1	1	Respiratory	-54.3	17319	7.88	0.747701	151	0.11	0.47	0.07	57.89	24.39	-1.42	19.5	1	85	54.333	58.5027	56.4179
YHR116W	GGATGAAGTATCTATAAACG	-36	0.45	0		COX23	COX23-TRg-1	GGGAGCTGCGATTGGCAGGGATGAAGTATCTATAAACGGTTTTAGAGCTAGAAATAGCAAG	230.832	205.281	218.854	150.743	136.427	138.825	145.666	96.7969	97.2859	187.504	154.85	100.926	1	0.620585	-0.383748	1	1	Respiratory	-51	17319	7.88	0.747701	151	0.11	0.47	0.07	57.89	24.39	-1.42	19.5	1	85	54.333	58.5027	56.4179
YHR116W	ACTACGGGATGATACTGATC	-176	0.58	0		COX23	COX23-TRg-11	GGGAGCTGCGATTGGCAGACTACGGGATGATACTGATCGTTTTAGAGCTAGAAATAGCAAG	277.612	331.046	292.896	173.663	186.666	179.516	153.998	202.535	163.311	204.744	198.638	180.628	1	0.739868	-0.167917	1	1	Respiratory	-52.4	17319	7.88	0.747701	151	0.11	0.47	0.07	57.89	24.39	-1.42	19.5	1	85	54.333	58.5027	56.4179
YHR116W	ACTTTTGATTTGAACACTAC	-191	0.8	0		COX23	COX23-TRg-12	GGGAGCTGCGATTGGCAGACTTTTGATTTGAACACTACGTTTTAGAGCTAGAAATAGCAAG	131.17	162.201	136.269	181.303	114.584	138.825	133.548	134.754	107.373	132.65	165.501	142.561	1	-0.016929	-0.230353	1	1	Respiratory	-51.6	17319	7.88	0.747701	151	0.11	0.47	0.07	57.89	24.39	-1.42	19.5	1	85	54.333	58.5027	56.4179
YHR116W	ACCCTGGTTAGCCACAGACG	-57	0.34	0		COX23	COX23-TRg-4	GGGAGCTGCGATTGGCAGACCCTGGTTAGCCACAGACGGTTTTAGAGCTAGAAATAGCAAG	199.306	221.957	213.158	185.887	221.615	138.825	185.052	145.599	185.319	157.726	164.318	137.803	1	0.215678	0.166133	1	1	Respiratory	-55.2	17319	7.88	0.747701	151	0.11	0.47	0.07	57.89	24.39	-1.42	19.5	1	85	54.333	58.5027	56.4179
YHR116W	TGGGGTCAAAGAAAAGACCC	-73	0.42	0		COX23	COX23-TRg-5	GGGAGCTGCGATTGGCAGTGGGGTCAAAGAAAAGACCCGTTTTAGAGCTAGAAATAGCAAG	224.73	208.06	227.397	115.599	78.543	109.947	116.127	124.813	106.456	145.188	151.3	112.821	1	1.11838	-0.23661	1	1	Respiratory	-60	17319	7.88	0.747701	151	0.11	0.47	0.07	57.89	24.39	-1.42	19.5	1	85	54.333	58.5027	56.4179
YHR116W	TGCGCCCGCAGTCCTGATAA	-93	0.36	0		COX23	COX23-TRg-8	GGGAGCTGCGATTGGCAGTGCGCCCGCAGTCCTGATAAGTTTTAGAGCTAGAAATAGCAAG	96.5937	146.915	115.622	146.159	157.178	91.5704	113.097	123.909	142.219	95.0357	158.4	137.803	1	-0.137004	-0.0449921	1	1	Respiratory	-57.6	17319	7.88	0.747701	151	0.11	0.47	0.07	57.89	24.39	-1.42	19.5	1	85	54.333	58.5027	56.4179
YNL052W	CTTTTCGCCGCCGCTTGTAT	-82	0.74	0		COX5A	COX5A-NRg-3	GGGAGCTGCGATTGGCAGCTTTTCGCCGCCGCTTGTATGTTTTAGAGCTAGAAATAGCAAG	1	1	1	104.903	116.768	83.6947	147.938	95.8931	108.29	135.785	119.346	109.253	1	-6.66943	-0.049383	1	1	Respiratory	-57.2	17147.8	10.42	1.26097	153	0.16	0.54	0.22	50.06	66.32	-0.52	75.5	2	2	1198.88	1248.86	1223.87
YNL052W	CGTAGGGCCAATCACAAACG	-112	0.98	0		COX5A	COX5A-NRg-6	GGGAGCTGCGATTGGCAGCGTAGGGCCAATCACAAACGGTTTTAGAGCTAGAAATAGCAAG	3.03391	1	3.84776	92.6793	153.902	83.6947	120.672	132.043	102.788	134.217	99.2273	80.7025	1	-5.38903	0.178419	1	1	Respiratory	-56.3	17147.8	10.42	1.26097	153	0.16	0.54	0.22	50.06	66.32	-0.52	75.5	2	2	1198.88	1248.86	1223.87
YNL052W	TTTTGCGCCGATACAAGCGG	-93	0.89	0		COX5A	COX5A-TRg-1	GGGAGCTGCGATTGGCAGTTTTGCGCCGATACAAGCGGGTTTTAGAGCTAGAAATAGCAAG	1	1	1	155.327	129.874	144.075	127.488	105.834	164.228	132.65	148.933	188.955	1	-7.1608	-0.243174	1	1	Respiratory	-57.6	17147.8	10.42	1.26097	153	0.16	0.54	0.22	50.06	66.32	-0.52	75.5	2	2	1198.88	1248.86	1223.87
YNL052W	ACGTTTTCCTCGTTTGTGAT	-123	0.77	0		COX5A	COX5A-TRg-3	GGGAGCTGCGATTGGCAGACGTTTTCCTCGTTTGTGATGTTTTAGAGCTAGAAATAGCAAG	103.712	98.2767	124.166	182.831	237.998	221.519	174.448	185.364	199.074	135.785	182.07	200.851	1	-0.977798	0.107638	1	1	Respiratory	-53.5	17147.8	10.42	1.26097	153	0.16	0.54	0.22	50.06	66.32	-0.52	75.5	2	2	1198.88	1248.86	1223.87
YHR051W	TAAATAAGTGTGCTAAAATG	-32	0.04	0		COX6	COX6-NRg-1	GGGAGCTGCGATTGGCAGTAAATAAGTGTGCTAAAATGGTTTTAGAGCTAGAAATAGCAAG	29.4747	23.2347	40.1567	123.239	100.386	109.947	110.068	104.931	155.057	95.0357	116.979	97.3568	1	-1.84478	0.258402	1	1	Respiratory	-53.3	17339.8	5.86	0.995653	148	0.25	0.58	0.26	52.17	73.63	-0.58	408	9	36	1007.33	1045.45	1026.39
YHR051W	TAAGCGGCGGAAATAACGCG	-184	0.62	0		COX6	COX6-NRg-10	GGGAGCTGCGATTGGCAGTAAGCGGCGGAAATAACGCGGTTTTAGAGCTAGAAATAGCAAG	61.0003	88.549	63.6508	150.743	137.519	196.58	149.453	170	115.626	159.293	103.961	137.803	1	-1.18531	0.11747	1	1	Respiratory	-56.1	17339.8	5.86	0.995653	148	0.25	0.58	0.26	52.17	73.63	-0.58	408	9	36	1007.33	1045.45	1026.39
YHR051W	AATGAGGTAACCTTGAGATC	-69	0.12	0		COX6	COX6-NRg-3	GGGAGCTGCGATTGGCAGAATGAGGTAACCTTGAGATCGTTTTAGAGCTAGAAATAGCAAG	1	1	1	104.903	110.215	133.574	161.572	148.31	109.207	115.41	108.695	173.491	1	-6.86085	0.0759557	1	1	Respiratory	-53.5	17339.8	5.86	0.995653	148	0.25	0.58	0.26	52.17	73.63	-0.58	408	9	36	1007.33	1045.45	1026.39
YHR051W	ATGCTTTGACCGGACCAATT	-129	0.52	0		COX6	COX6-NRg-5	GGGAGCTGCGATTGGCAGATGCTTTGACCGGACCAATTGTTTTAGAGCTAGAAATAGCAAG	1	1	1	100.319	84.0037	83.6947	95.6769	97.7006	78.9458	121.679	88.5761	142.561	1	-6.48122	-0.373598	1	1	Respiratory	-56.1	17339.8	5.86	0.995653	148	0.25	0.58	0.26	52.17	73.63	-0.58	408	9	36	1007.33	1045.45	1026.39
YHR051W	CCAATTAGGTCCCTTTTCAT	-143	0.61	0		COX6	COX6-NRg-6	GGGAGCTGCGATTGGCAGCCAATTAGGTCCCTTTTCATGTTTTAGAGCTAGAAATAGCAAG	1	1	1	107.959	104.755	98.1335	98.7065	107.642	121.128	157.726	115.796	124.717	1	-6.6951	-0.282244	1	1	Respiratory	-54.8	17339.8	5.86	0.995653	148	0.25	0.58	0.26	52.17	73.63	-0.58	408	9	36	1007.33	1045.45	1026.39
YHR051W	CAATTAGGTCCCTTTTCATA	-144	0.64	0		COX6	COX6-NRg-7	GGGAGCTGCGATTGGCAGCAATTAGGTCCCTTTTCATAGTTTTAGAGCTAGAAATAGCAAG	5.06782	2.38967	10.9672	130.879	101.478	102.071	116.127	76.9145	88.1158	115.41	92.1265	114.011	1	-4.18199	-0.193655	1	1	Respiratory	-54.5	17339.8	5.86	0.995653	148	0.25	0.58	0.26	52.17	73.63	-0.58	408	9	36	1007.33	1045.45	1026.39
YHR051W	TATCAAGGTGCCAGATCTCA	-83	0.14	0		COX6	COX6-TRg-1	GGGAGCTGCGATTGGCAGTATCAAGGTGCCAGATCTCAGTTTTAGAGCTAGAAATAGCAAG	133.204	145.525	121.318	173.663	175.745	232.02	217.621	205.246	199.991	232.955	232.958	166.353	1	-0.539429	-0.0216293	1	1	Respiratory	-57	17339.8	5.86	0.995653	148	0.25	0.58	0.26	52.17	73.63	-0.58	408	9	36	1007.33	1045.45	1026.39
YHR051W	ACAATTGCTCTTGCTTATCA	-98	0.19	0		COX6	COX6-TRg-2	GGGAGCTGCGATTGGCAGACAATTGCTCTTGCTTATCAGTTTTAGAGCTAGAAATAGCAAG	3.03391	3.0845	8.1194	121.711	88.3724	106.009	113.855	116.679	141.302	76.2286	92.1265	114.011	1	-4.47255	0.397101	1	1	Respiratory	-53	17339.8	5.86	0.995653	148	0.25	0.58	0.26	52.17	73.63	-0.58	408	9	36	1007.33	1045.45	1026.39
YHR051W	GAAAAGGGACCTAATTGGTC	-142	0.61	0		COX6	COX6-TRg-3	GGGAGCTGCGATTGGCAGGAAAAGGGACCTAATTGGTCGTTTTAGAGCTAGAAATAGCAAG	1	1	1	181.303	196.496	154.576	153.24	188.075	145.887	176.533	274.38	205.61	1	-7.47133	-0.430322	1	1	Respiratory	-55.8	17339.8	5.86	0.995653	148	0.25	0.58	0.26	52.17	73.63	-0.58	408	9	36	1007.33	1045.45	1026.39
YMR256C	TATCGAGTTCTACTATTCAT	-27	0.32	0		COX7	COX7-NRg-2	GGGAGCTGCGATTGGCAGTATCGAGTTCTACTATTCATGTTTTAGAGCTAGAAATAGCAAG	1	1.69483	1	118.655	112.4	78.4443	153.24	140.177	149.555	118.545	72.0077	110.442	1	-6.38828	0.557479	1	1	Respiratory	-54.4	6941.5	11.16	nan	60	0.2	0.56	0.22	48.97	101.05	0.24	39.7	3	51	459.409	400.243	429.826
YMR256C	TTTTCAAACCTGCCCCTACC	-86	0.77	0		COX7	COX7-NRg-3	GGGAGCTGCGATTGGCAGTTTTCAAACCTGCCCCTACCGTTTTAGAGCTAGAAATAGCAAG	2.01695	1	7.40746	198.111	169.192	166.389	222.165	189.882	210.995	145.188	209.289	198.472	1	-5.67797	0.172184	1	1	Respiratory	-56.3	6941.5	11.16	nan	60	0.2	0.56	0.22	48.97	101.05	0.24	39.7	3	51	459.409	400.243	429.826
YMR256C	CGGATTTCTCGGACGATGCG	-110	1	0		COX7	COX7-NRg-6	GGGAGCTGCGATTGGCAGCGGATTTCTCGGACGATGCGGTTTTAGAGCTAGAAATAGCAAG	58.9664	39.2158	94.2642	136.991	117.861	128.324	133.548	147.407	86.2818	91.9012	128.814	117.58	1	-0.993548	0.118426	1	1	Respiratory	-57.6	6941.5	11.16	nan	60	0.2	0.56	0.22	48.97	101.05	0.24	39.7	3	51	459.409	400.243	429.826
YMR256C	TAGGGGCAGGTTTGAAAAGG	-85	0.76	0		COX7	COX7-TRg-1	GGGAGCTGCGATTGGCAGTAGGGGCAGGTTTGAAAAGGGTTTTAGAGCTAGAAATAGCAAG	1	1	1	91.1514	120.045	179.516	116.127	151.022	126.63	132.65	182.07	118.769	1	-7.025	-0.13861	1	1	Respiratory	-52.9	6941.5	11.16	nan	60	0.2	0.56	0.22	48.97	101.05	0.24	39.7	3	51	459.409	400.243	429.826
YMR256C	TGGTAGGGGCAGGTTTGAAA	-88	0.74	0		COX7	COX7-TRg-2	GGGAGCTGCGATTGGCAGTGGTAGGGGCAGGTTTGAAAGTTTTAGAGCTAGAAATAGCAAG	1	1	1	121.711	109.123	172.953	157.785	159.155	120.211	178.101	128.814	172.301	1	-7.07249	-0.132542	1	1	Respiratory	-58.7	6941.5	11.16	nan	60	0.2	0.56	0.22	48.97	101.05	0.24	39.7	3	51	459.409	400.243	429.826
YMR256C	CGAGAAATCCGGCCTGGTAG	-102	0.92	0		COX7	COX7-TRg-4	GGGAGCTGCGATTGGCAGCGAGAAATCCGGCCTGGTAGGTTTTAGAGCTAGAAATAGCAAG	214.56	155.253	111.351	193.527	98.2017	129.636	185.052	195.305	129.381	174.966	154.85	165.163	1	0.19146	0.0423874	1	1	Respiratory	-56.8	6941.5	11.16	nan	60	0.2	0.56	0.22	48.97	101.05	0.24	39.7	3	51	459.409	400.243	429.826
YMR256C	CCGAGAAATCCGGCCTGGTA	-103	0.94	0		COX7	COX7-TRg-5	GGGAGCTGCGATTGGCAGCCGAGAAATCCGGCCTGGTAGTTTTAGAGCTAGAAATAGCAAG	1	1	1	166.023	120.045	128.324	175.963	180.845	122.045	176.533	143.015	135.424	1	-7.10989	0.0738043	1	1	Respiratory	-55.9	6941.5	11.16	nan	60	0.2	0.56	0.22	48.97	101.05	0.24	39.7	3	51	459.409	400.243	429.826
YMR256C	TCCGAGAAATCCGGCCTGGT	-104	0.93	0		COX7	COX7-TRg-6	GGGAGCTGCGATTGGCAGTCCGAGAAATCCGGCCTGGTGTTTTAGAGCTAGAAATAGCAAG	1	1	1	150.743	123.321	133.574	116.127	98.6044	105.539	82.4976	96.8604	97.3568	1	-7.08618	0.210891	1	1	Respiratory	-59.7	6941.5	11.16	nan	60	0.2	0.56	0.22	48.97	101.05	0.24	39.7	3	51	459.409	400.243	429.826
YMR256C	AAAAAAAGGCAGTACTTGAT	-142	0.61	0		COX7	COX7-TRg-9	GGGAGCTGCGATTGGCAGAAAAAAAGGCAGTACTTGATGTTTTAGAGCTAGAAATAGCAAG	1	1	1	107.959	66.5293	82.3821	63.8654	104.027	80.7798	91.9012	67.2738	85.4609	1	-6.41994	0.0236081	1	1	Respiratory	-50.5	6941.5	11.16	nan	60	0.2	0.56	0.22	48.97	101.05	0.24	39.7	3	51	459.409	400.243	429.826
YLR395C	AAATCACTAAGCCAGCACAA	-59	0.65	0		COX8	COX8-NRg-2	GGGAGCTGCGATTGGCAGAAATCACTAAGCCAGCACAAGTTTTAGAGCTAGAAATAGCAAG	24.3899	28.7933	15.9507	141.575	120.045	196.58	150.211	124.813	145.887	162.428	107.512	127.097	1	-2.72851	0.0842456	1	1	Respiratory	-51.5	8917.9	11.05	nan	78	0.23	0.58	0.24	48.99	68.66	0.07	34	4	27	2544.93	2381.5	2463.22
YLR395C	TATGATTGGTGCAAACCGTT	-159	0.79	0		COX8	COX8-NRg-4	GGGAGCTGCGATTGGCAGTATGATTGGTGCAAACCGTTGTTTTAGAGCTAGAAATAGCAAG	89.475	119.122	83.5851	208.807	254.38	150.638	203.987	194.401	222.916	154.592	248.343	238.918	1	-1.07096	-0.0469424	1	1	Respiratory	-54.1	8917.9	11.05	nan	78	0.23	0.58	0.24	48.99	68.66	0.07	34	4	27	2544.93	2381.5	2463.22
YLR395C	GGTGTTTACGGAAAAGCTAG	-126	0.86	0		COX8	COX8-TRg-4	GGGAGCTGCGATTGGCAGGGTGTTTACGGAAAAGCTAGGTTTTAGAGCTAGAAATAGCAAG	19.3052	35.7417	26.6299	118.655	84.0037	75.8191	98.7065	123.909	150.472	113.843	125.263	136.613	1	-1.76957	-0.0101396	1	1	Respiratory	-61.6	8917.9	11.05	nan	78	0.23	0.58	0.24	48.99	68.66	0.07	34	4	27	2544.93	2381.5	2463.22
YLR395C	CGGTGTTTACGGAAAAGCTA	-127	0.86	0		COX8	COX8-TRg-5	GGGAGCTGCGATTGGCAGCGGTGTTTACGGAAAAGCTAGTTTTAGAGCTAGAAATAGCAAG	75.2376	82.9903	99.2478	124.767	120.045	136.199	159.3	93.1819	124.796	118.545	128.814	98.5464	1	-0.565397	0.125252	1	1	Respiratory	-59.2	8917.9	11.05	nan	78	0.23	0.58	0.24	48.99	68.66	0.07	34	4	27	2544.93	2381.5	2463.22
YDL067C	TCTGCTAAAGACCATAACAA	-146	0.35	0		COX9	COX9-NRg-11	GGGAGCTGCGATTGGCAGTCTGCTAAAGACCATAACAAGTTTTAGAGCTAGAAATAGCAAG	117.95	134.408	138.404	126.295	114.584	113.885	135.062	198.016	126.63	129.515	190.354	203.23	1	0.139431	-0.186365	1	1	Respiratory	-52.5	6967.3	10.39	nan	59	0.26	0.71	0.47	45.72	73.47	-0.25	316	5	21	1278.88	1174.97	1226.93
YDL067C	TAATACCACAGGAACAAAGC	-68	0.92	0		COX9	COX9-NRg-3	GGGAGCTGCGATTGGCAGTAATACCACAGGAACAAAGCGTTTTAGAGCTAGAAATAGCAAG	1	1	1	141.575	127.69	130.949	158.542	116.679	144.97	134.217	116.979	158.026	1	-7.05966	0.0381636	1	1	Respiratory	-52.6	6967.3	10.39	nan	59	0.26	0.71	0.47	45.72	73.47	-0.25	316	5	21	1278.88	1174.97	1226.93
YDL067C	CAAAGCGGGCATCGTGGTAG	-82	1	0		COX9	COX9-NRg-5	GGGAGCTGCGATTGGCAGCAAAGCGGGCATCGTGGTAGGTTTTAGAGCTAGAAATAGCAAG	77.2716	82.9903	88.5687	175.191	184.482	166.389	195.656	147.407	155.057	148.323	152.483	232.97	1	-1.08007	-0.0997413	1	1	Respiratory	-58	6967.3	10.39	nan	59	0.26	0.71	0.47	45.72	73.47	-0.25	316	5	21	1278.88	1174.97	1226.93
YDL067C	AAAGCGGGCATCGTGGTAGC	-83	1	0		COX9	COX9-NRg-6	GGGAGCTGCGATTGGCAGAAAGCGGGCATCGTGGTAGCGTTTTAGAGCTAGAAATAGCAAG	6.08477	14.2018	12.391	103.375	160.455	157.201	100.979	100.412	112.875	101.305	96.8604	104.494	1	-3.68755	0.0542894	1	1	Respiratory	-57.2	6967.3	10.39	nan	59	0.26	0.71	0.47	45.72	73.47	-0.25	316	5	21	1278.88	1174.97	1226.93
YDL067C	TAAATGAAGAGATATAGAGG	-121	0.57	0		COX9	COX9-NRg-9	GGGAGCTGCGATTGGCAGTAAATGAAGAGATATAGAGGGTTTTAGAGCTAGAAATAGCAAG	1	1	2.42388	179.775	121.137	158.514	128.246	108.546	148.638	185.937	170.235	102.115	1	-6.69837	-0.249784	1	1	Respiratory	-51.4	6967.3	10.39	nan	59	0.26	0.71	0.47	45.72	73.47	-0.25	316	5	21	1278.88	1174.97	1226.93
YDL067C	TCTTATCTTCAGGGAAAATT	-29	0.48	0		COX9	COX9-TRg-1	GGGAGCTGCGATTGGCAGTCTTATCTTCAGGGAAAATTGTTTTAGAGCTAGAAATAGCAAG	2.01695	1	1	92.6793	94.9253	113.885	102.494	108.546	90.8669	149.89	115.796	105.684	1	-6.22986	-0.298756	1	1	Respiratory	-56.7	6967.3	10.39	nan	59	0.26	0.71	0.47	45.72	73.47	-0.25	316	5	21	1278.88	1174.97	1226.93
YDL067C	TTCATTTACTGCAACCTGAT	-110	0.83	0		COX9	COX9-TRg-5	GGGAGCTGCGATTGGCAGTTCATTTACTGCAACCTGATGTTTTAGAGCTAGAAATAGCAAG	121.001	135.103	139.116	135.463	193.219	134.887	150.968	158.251	154.14	148.323	148.933	163.974	1	-0.230129	0.00665029	1	1	Respiratory	-56	6967.3	10.39	nan	59	0.26	0.71	0.47	45.72	73.47	-0.25	316	5	21	1278.88	1174.97	1226.93
YDL142C	ATTGTATACTCCCGATTAAG	-32	0.74	0		CRD1	CRD1-NRg-1	GGGAGCTGCGATTGGCAGATTGTATACTCCCGATTAAGGTTTTAGAGCTAGAAATAGCAAG	67.102	67.0092	75.7537	129.351	135.335	175.578	193.383	176.326	188.987	142.054	166.685	153.268	1	-1.06891	0.274154	1	1	Respiratory	-54.3	32035	10.14	0.323702	283	0.08	0.36	-0.1	39.49	101.97	0.14	9.55	0	30	69.8304	57.13	63.4802
YDL142C	TATACTCCCGATTAAGAGGA	-36	0.76	0		CRD1	CRD1-NRg-2	GGGAGCTGCGATTGGCAGTATACTCCCGATTAAGAGGAGTTTTAGAGCTAGAAATAGCAAG	1	1.69483	1	143.103	105.847	123.073	111.583	112.161	128.464	85.6321	109.878	144.94	1	-6.65374	0.0489779	1	1	Respiratory	-57.2	32035	10.14	0.323702	283	0.08	0.36	-0.1	39.49	101.97	0.14	9.55	0	30	69.8304	57.13	63.4802
YDL142C	ATGAAGCCATCCTCTTAATC	-46	0.87	0		CRD1	CRD1-TRg-1	GGGAGCTGCGATTGGCAGATGAAGCCATCCTCTTAATCGTTTTAGAGCTAGAAATAGCAAG	96.5937	133.713	117.758	233.254	236.905	161.139	207.017	261.278	251.343	228.253	237.692	190.145	1	-0.858966	0.133379	1	1	Respiratory	-51	32035	10.14	0.323702	283	0.08	0.36	-0.1	39.49	101.97	0.14	9.55	0	30	69.8304	57.13	63.4802
YDL142C	CATGAAGCCATCCTCTTAAT	-47	0.87	0		CRD1	CRD1-TRg-2	GGGAGCTGCGATTGGCAGCATGAAGCCATCCTCTTAATGTTTTAGAGCTAGAAATAGCAAG	119.984	152.474	119.894	150.743	167.007	165.077	169.146	191.69	127.547	149.89	161.951	115.201	1	-0.299361	0.193639	1	1	Respiratory	-53	32035	10.14	0.323702	283	0.08	0.36	-0.1	39.49	101.97	0.14	9.55	0	30	69.8304	57.13	63.4802
YGR218W	ATTCATAATAATGCTAACGT	-23	0.65	0		CRM1	CRM1-NRg-1	GGGAGCTGCGATTGGCAGATTCATAATAATGCTAACGTGTTTTAGAGCTAGAAATAGCAAG	1	1	1	158.383	138.611	169.015	14.6335	8.22995	6.50205	138.919	206.922	180.628	1	-7.27925	-4.16416	1	1	Essential	-50.7	124076	5.14	1.60233	1084	0.2	0.53	0.16	41.27	96.77	-0.09	194	760	26	60.7578	54.8658	57.8118
YGR218W	ATGCTAACGTAGGAAGAATA	-33	0.75	0		CRM1	CRM1-NRg-2	GGGAGCTGCGATTGGCAGATGCTAACGTAGGAAGAATAGTTTTAGAGCTAGAAATAGCAAG	1	1	1	112.543	146.257	130.949	1.75741	1	1	129.515	75.5581	128.286	1	-7.02144	-6.4712	1	1	Essential	-53.2	124076	5.14	1.60233	1084	0.2	0.53	0.16	41.27	96.77	-0.09	194	760	26	60.7578	54.8658	57.8118
YGR218W	TCCAAATAGTATATATCTCC	-108	0.7	0		CRM1	CRM1-NRg-6	GGGAGCTGCGATTGGCAGTCCAAATAGTATATATCTCCGTTTTAGAGCTAGAAATAGCAAG	42.6951	32.2675	40.1567	182.831	85.0959	86.32	129.003	122.102	116.543	142.054	124.08	90.2193	1	-1.62162	0.0450187	1	1	Essential	-52.3	124076	5.14	1.60233	1084	0.2	0.53	0.16	41.27	96.77	-0.09	194	760	26	60.7578	54.8658	57.8118
YGR218W	TTGTATTGAAACGATATAAG	-165	0.95	0		CRM1	CRM1-NRg-7	GGGAGCTGCGATTGGCAGTTGTATTGAAACGATATAAGGTTTTAGAGCTAGAAATAGCAAG	181.001	159.422	220.278	153.799	159.362	182.141	129.003	143.792	165.145	163.995	148.933	186.576	1	0.178921	-0.189765	1	1	Essential	-52.5	124076	5.14	1.60233	1084	0.2	0.53	0.16	41.27	96.77	-0.09	194	760	26	60.7578	54.8658	57.8118
YGR218W	TTGAAACGATATAAGAGGAG	-170	0.99	0		CRM1	CRM1-NRg-8	GGGAGCTGCGATTGGCAGTTGAAACGATATAAGAGGAGGTTTTAGAGCTAGAAATAGCAAG	2.01695	3.0845	1	175.191	91.6488	172.953	111.583	126.62	188.987	154.592	147.749	138.992	1	-6.17152	-0.0469913	1	1	Essential	-52	124076	5.14	1.60233	1084	0.2	0.53	0.16	41.27	96.77	-0.09	194	760	26	60.7578	54.8658	57.8118
YGR218W	ACCCGGAGATATATACTATT	-113	0.7	0		CRM1	CRM1-TRg-2	GGGAGCTGCGATTGGCAGACCCGGAGATATATACTATTGTTTTAGAGCTAGAAATAGCAAG	1	1	2.42388	101.847	69.8057	49.5668	40.3856	17.2674	23.0082	74.6613	70.8242	85.4609	1	-5.64402	-1.51761	1	1	Essential	-61.1	124076	5.14	1.60233	1084	0.2	0.53	0.16	41.27	96.77	-0.09	194	760	26	60.7578	54.8658	57.8118
YGR218W	TACAAATAATATATTATGAA	-151	0.92	0		CRM1	CRM1-TRg-4	GGGAGCTGCGATTGGCAGTACAAATAATATATTATGAAGTTTTAGAGCTAGAAATAGCAAG	26.4239	7.2535	18.0866	118.655	49.0548	90.2578	70.6822	65.1658	59.6886	109.141	54.2558	58.1003	1	-2.31717	-0.17985	1	1	Essential	-49.2	124076	5.14	1.60233	1084	0.2	0.53	0.16	41.27	96.77	-0.09	194	760	26	60.7578	54.8658	57.8118
YGR218W	ATACAAATAATATATTATGA	-152	0.93	0		CRM1	CRM1-TRg-5	GGGAGCTGCGATTGGCAGATACAAATAATATATTATGAGTTTTAGAGCTAGAAATAGCAAG	1	1	1	144.631	66.5293	71.8812	20.6928	6.42246	15.6721	110.708	96.8604	112.821	1	-6.55991	-2.90457	1	1	Essential	-48.3	124076	5.14	1.60233	1084	0.2	0.53	0.16	41.27	96.77	-0.09	194	760	26	60.7578	54.8658	57.8118
YKL049C	TCCGCGATTTCGCGACACAG	-115	0.9	0		CSE4	CSE4-NRg-1	GGGAGCTGCGATTGGCAGTCCGCGATTTCGCGACACAGGTTTTAGAGCTAGAAATAGCAAG	25.4069	47.5538	13.103	150.743	110.215	124.386	71.4396	135.658	120.211	85.6321	140.648	177.059	1	-2.16267	-0.301345	1	1	Essential	-57.9	26846.8	9.78	0.655953	229	0.12	0.46	0.06	72.79	73.32	-0.89	11.8	306	34	56.3551	56.8059	56.5805
YKL049C	CCGCGATTTCGCGACACAGT	-116	0.95	0		CSE4	CSE4-NRg-2	GGGAGCTGCGATTGGCAGCCGCGATTTCGCGACACAGTGTTTTAGAGCTAGAAATAGCAAG	169.814	205.976	247.331	205.751	265.301	243.834	221.408	214.284	212.829	185.937	217.573	203.23	1	-0.198199	0.0960721	1	1	Essential	-61.5	26846.8	9.78	0.655953	229	0.12	0.46	0.06	72.79	73.32	-0.89	11.8	306	34	56.3551	56.8059	56.5805
YKL049C	CCCACTGTGTCGCGAAATCG	-120	1	0		CSE4	CSE4-TRg-2	GGGAGCTGCGATTGGCAGCCCACTGTGTCGCGAAATCGGTTTTAGAGCTAGAAATAGCAAG	17.2713	16.9812	13.103	193.527	123.321	148.013	129.761	138.369	152.306	134.217	150.116	209.178	1	-3.2952	-0.231198	1	1	Essential	-57.3	26846.8	9.78	0.655953	229	0.12	0.46	0.06	72.79	73.32	-0.89	11.8	306	34	56.3551	56.8059	56.5805
YKL049C	TTTATCAATTGAGAGTTTAG	-185	0.22	0		CSE4	CSE4-TRg-3	GGGAGCTGCGATTGGCAGTTTATCAATTGAGAGTTTAGGTTTTAGAGCTAGAAATAGCAAG	85.4072	92.0232	93.5522	92.6793	76.3587	66.6307	107.796	114.872	60.6056	62.1232	82.6588	77.1338	1	0.20144	0.35218	1	1	Essential	-56.2	26846.8	9.78	0.655953	229	0.12	0.46	0.06	72.79	73.32	-0.89	11.8	306	34	56.3551	56.8059	56.5805
YLR087C	CGTGCCAACAGCTTTATAGT	-128	0.11	0		CSF1	CSF1-NRg-5	GGGAGCTGCGATTGGCAGCGTGCCAACAGCTTTATAGTGTTTTAGAGCTAGAAATAGCAAG	169.814	187.215	238.788	130.879	184.482	175.578	191.111	177.23	233.003	163.995	176.152	191.334	1	0.279328	0.178171	1	1	Respiratory	-63.9	338196	5.77	0.422585	2958	0.13	0.43	-0.01	39.54	84.57	-0.26	1.56	0	216	6.7552	6.0914	6.4233
YLR087C	CAGCTTTATAGTGGGGAGTT	-136	0.23	0		CSF1	CSF1-NRg-7	GGGAGCTGCGATTGGCAGCAGCTTTATAGTGGGGAGTTGTTTTAGAGCTAGAAATAGCAAG	176.933	139.967	150.507	176.719	82.9116	133.574	185.052	132.947	144.053	123.246	133.548	172.301	1	0.2494	0.106757	1	1	Respiratory	-57.1	338196	5.77	0.422585	2958	0.13	0.43	-0.01	39.54	84.57	-0.26	1.56	0	216	6.7552	6.0914	6.4233
YLR087C	CCACTATAAAGCTGTTGGCA	-131	0.12	0		CSF1	CSF1-TRg-6	GGGAGCTGCGATTGGCAGCCACTATAAAGCTGTTGGCAGTTTTAGAGCTAGAAATAGCAAG	194.221	133.713	151.931	175.191	133.151	134.887	197.928	151.925	145.887	115.41	128.814	122.338	1	0.114581	0.435528	1	1	Respiratory	-57.5	338196	5.77	0.422585	2958	0.13	0.43	-0.01	39.54	84.57	-0.26	1.56	0	216	6.7552	6.0914	6.4233
YLR087C	ACTCCCCACTATAAAGCTGT	-136	0.23	0		CSF1	CSF1-TRg-7	GGGAGCTGCGATTGGCAGACTCCCCACTATAAAGCTGTGTTTTAGAGCTAGAAATAGCAAG	688.613	592.951	513.858	508.246	511.874	529.985	530.498	518.912	522.142	618.055	442.629	614.094	2	0.211957	-0.0917811	1	1	Respiratory	-59.3	338196	5.77	0.422585	2958	0.13	0.43	-0.01	39.54	84.57	-0.26	1.56	0	216	6.7552	6.0914	6.4233
YNL232W	ATTCACTGATGATGAGCTTA	-42	0.65	0		CSL4	CSL4-TRg-2	GGGAGCTGCGATTGGCAGATTCACTGATGATGAGCTTAGTTTTAGAGCTAGAAATAGCAAG	1	1	1	106.431	99.2939	158.514	49.4746	32.631	29.4273	124.814	146.566	102.115	1	-6.92378	-1.74362	1	1	Essential	-58.1	31578.7	4.97	0.673345	292	0.12	0.45	0.04	45.36	71.32	-0.48	183	17	5	114.406	104.126	109.266
YNL232W	GGTGTTATGTGTTGTATTTG	-161	0.65	0		CSL4	CSL4-TRg-3	GGGAGCTGCGATTGGCAGGGTGTTATGTGTTGTATTTGGTTTTAGAGCTAGAAATAGCAAG	112.865	110.784	146.236	112.543	66.5293	158.514	112.34	128.428	89.9499	96.603	62.54	96.1672	1	0.131818	0.37335	1	1	Essential	-57.3	31578.7	4.97	0.673345	292	0.12	0.45	0.04	45.36	71.32	-0.48	183	17	5	114.406	104.126	109.266
YNL232W	ATAATTTATCGCAAGAATCT	-183	0.46	0		CSL4	CSL4-TRg-5	GGGAGCTGCGATTGGCAGATAATTTATCGCAAGAATCTGTTTTAGAGCTAGAAATAGCAAG	73.2037	62.1453	54.3955	111.015	65.4371	109.947	120.672	85.9519	75.2777	101.305	106.328	162.784	1	-0.59397	-0.393961	1	1	Essential	-49.5	31578.7	4.97	0.673345	292	0.12	0.45	0.04	45.36	71.32	-0.48	183	17	5	114.406	104.126	109.266
YIL036W	TTCTATTTCTGTTAACAAGA	-15	0.28	0		CST6	CST6-NRg-1	GGGAGCTGCGATTGGCAGTTCTATTTCTGTTAACAAGAGTTTTAGAGCTAGAAATAGCAAG	170.831	113.563	91.4164	156.855	103.663	167.702	147.938	99.5081	122.962	135.785	120.53	71.1858	1	-0.188344	0.177624	1	1	Respiratory	-55.3	65266.2	8.22	0.682889	587	0.14	0.48	0.09	44.56	63.29	-0.89	28.1	3	2	118.925	138.051	128.488
YIL036W	ATTATCATTGTCAGCAATTT	-118	0.89	0		CST6	CST6-NRg-2	GGGAGCTGCGATTGGCAGATTATCATTGTCAGCAATTTGTTTTAGAGCTAGAAATAGCAAG	14.2204	7.94833	13.8149	133.935	180.113	132.261	137.335	122.102	126.63	176.533	151.3	138.992	1	-3.63263	-0.274033	1	1	Respiratory	-53.5	65266.2	8.22	0.682889	587	0.14	0.48	0.09	44.56	63.29	-0.89	28.1	3	2	118.925	138.051	128.488
YIL036W	TTGTCAGCAATTTCGGAGAA	-125	0.88	0		CST6	CST6-NRg-4	GGGAGCTGCGATTGGCAGTTGTCAGCAATTTCGGAGAAGTTTTAGAGCTAGAAATAGCAAG	2.01695	1	6.69552	176.719	184.482	151.951	144.151	131.139	130.298	143.621	124.08	127.097	1	-5.7234	0.0389056	1	1	Respiratory	-58.8	65266.2	8.22	0.682889	587	0.14	0.48	0.09	44.56	63.29	-0.89	28.1	3	2	118.925	138.051	128.488
YIL036W	TGTCAGCAATTTCGGAGAAG	-126	0.88	0		CST6	CST6-NRg-5	GGGAGCTGCGATTGGCAGTGTCAGCAATTTCGGAGAAGGTTTTAGAGCTAGAAATAGCAAG	2.01695	1	1	81.9834	73.0822	57.4424	104.008	58.8396	62.4396	110.708	105.145	75.9442	1	-5.72527	-0.373197	1	1	Respiratory	-55.2	65266.2	8.22	0.682889	587	0.14	0.48	0.09	44.56	63.29	-0.89	28.1	3	2	118.925	138.051	128.488
YIL036W	GTCAGCAATTTCGGAGAAGG	-127	0.86	0		CST6	CST6-NRg-6	GGGAGCTGCGATTGGCAGGTCAGCAATTTCGGAGAAGGGTTTTAGAGCTAGAAATAGCAAG	1	1	1	109.487	134.243	132.261	84.3156	84.1444	99.1199	107.574	237.692	118.769	1	-6.96959	-0.794265	1	1	Respiratory	-54.7	65266.2	8.22	0.682889	587	0.14	0.48	0.09	44.56	63.29	-0.89	28.1	3	2	118.925	138.051	128.488
YIL036W	GGGCAACTATGTTCCGTGTA	-147	0.85	0		CST6	CST6-NRg-7	GGGAGCTGCGATTGGCAGGGGCAACTATGTTCCGTGTAGTTTTAGAGCTAGAAATAGCAAG	136.255	115.647	131.285	111.015	110.215	119.135	114.612	125.717	98.2029	120.112	126.447	160.405	1	0.170963	-0.265609	1	1	Respiratory	-53.4	65266.2	8.22	0.682889	587	0.14	0.48	0.09	44.56	63.29	-0.89	28.1	3	2	118.925	138.051	128.488
YIL036W	TGTGTCACAATTTCAACTTC	-184	0.47	0		CST6	CST6-NRg-8	GGGAGCTGCGATTGGCAGTGTGTCACAATTTCAACTTCGTTTTAGAGCTAGAAATAGCAAG	164.73	180.962	129.149	130.879	149.533	203.143	141.122	157.348	140.385	137.352	256.628	171.111	1	-0.0262358	-0.364739	1	1	Respiratory	-54.2	65266.2	8.22	0.682889	587	0.14	0.48	0.09	44.56	63.29	-0.89	28.1	3	2	118.925	138.051	128.488
YIL036W	GTGTCACAATTTCAACTTCT	-185	0.49	0		CST6	CST6-NRg-9	GGGAGCTGCGATTGGCAGGTGTCACAATTTCAACTTCTGTTTTAGAGCTAGAAATAGCAAG	126.085	119.816	132.709	153.799	79.6351	145.388	150.211	121.198	111.041	163.995	137.098	83.0817	1	-0.000803268	-0.00649328	1	1	Respiratory	-54.7	65266.2	8.22	0.682889	587	0.14	0.48	0.09	44.56	63.29	-0.89	28.1	3	2	118.925	138.051	128.488
YIL036W	AATTGCTGACAATGATAATC	-118	0.89	0		CST6	CST6-TRg-3	GGGAGCTGCGATTGGCAGAATTGCTGACAATGATAATCGTTTTAGAGCTAGAAATAGCAAG	2.01695	1	1	175.191	153.902	176.89	162.329	188.979	155.057	198.475	196.271	212.747	1	-6.97684	-0.262689	1	1	Respiratory	-50.5	65266.2	8.22	0.682889	587	0.14	0.48	0.09	44.56	63.29	-0.89	28.1	3	2	118.925	138.051	128.488
YIL036W	AAATTGCTGACAATGATAAT	-119	0.82	0		CST6	CST6-TRg-4	GGGAGCTGCGATTGGCAGAAATTGCTGACAATGATAATGTTTTAGAGCTAGAAATAGCAAG	1	1	1	155.327	123.321	107.322	72.197	110.353	65.1906	123.246	139.465	81.8921	1	-7.00738	-0.476107	1	1	Respiratory	-51.8	65266.2	8.22	0.682889	587	0.14	0.48	0.09	44.56	63.29	-0.89	28.1	3	2	118.925	138.051	128.488
YIL036W	TTGAGTAATATCACCTTACA	-164	0.84	0		CST6	CST6-TRg-5	GGGAGCTGCGATTGGCAGTTGAGTAATATCACCTTACAGTTTTAGAGCTAGAAATAGCAAG	132.187	69.7885	89.2806	188.943	102.57	130.949	144.151	125.717	100.037	124.814	106.328	111.632	1	-0.536533	0.109899	1	1	Respiratory	-54.4	65266.2	8.22	0.682889	587	0.14	0.48	0.09	44.56	63.29	-0.89	28.1	3	2	118.925	138.051	128.488
YMR094W	TTTTGTTTTCAAGCCCTCGA	-65	0.89	0		CTF13	CTF13-NRg-1	GGGAGCTGCGATTGGCAGTTTTGTTTTCAAGCCCTCGAGTTTTAGAGCTAGAAATAGCAAG	3.03391	12.1173	16.6627	118.655	99.2939	112.572	109.31	91.3744	111.041	142.054	146.566	155.647	1	-3.37701	-0.511146	1	1	Essential	-55.5	56349.6	9.53	0.335983	478	0.12	0.42	-0.03	45.44	88.19	-0.37	0.11	9	8	6.9824	9.1271	8.05475
YMR094W	CTCTAAAATGAAATTTATAC	-123	0.53	0		CTF13	CTF13-NRg-2	GGGAGCTGCGATTGGCAGCTCTAAAATGAAATTTATACGTTTTAGAGCTAGAAATAGCAAG	127.102	62.8402	82.8731	107.959	82.9116	81.0695	54.7765	122.102	80.7798	85.6321	103.961	85.4609	1	0.00463607	-0.0942587	1	1	Essential	-57.2	56349.6	9.53	0.335983	478	0.12	0.42	-0.03	45.44	88.19	-0.37	0.11	9	8	6.9824	9.1271	8.05475
YMR094W	TCGCGTTTAACTACCTTCGA	-82	0.89	0		CTF13	CTF13-TRg-1	GGGAGCTGCGATTGGCAGTCGCGTTTAACTACCTTCGAGTTTTAGAGCTAGAAATAGCAAG	1	1	1	133.935	126.598	172.953	87.3453	64.2621	67.9416	127.948	143.015	141.372	1	-7.17488	-0.909274	1	1	Essential	-55	56349.6	9.53	0.335983	478	0.12	0.42	-0.03	45.44	88.19	-0.37	0.11	9	8	6.9824	9.1271	8.05475
YMR094W	TTCGCGTTTAACTACCTTCG	-83	0.89	0		CTF13	CTF13-TRg-2	GGGAGCTGCGATTGGCAGTTCGCGTTTAACTACCTTCGGTTTTAGAGCTAGAAATAGCAAG	1	1	1	173.663	129.874	99.4461	14.6335	4.61498	27.5933	146.755	186.803	116.39	1	-7.06961	-3.2639	1	1	Essential	-57.9	56349.6	9.53	0.335983	478	0.12	0.42	-0.03	45.44	88.19	-0.37	0.11	9	8	6.9824	9.1271	8.05475
YMR094W	TATCTATTTTATAGATATTC	-220	0.07	0		CTF13	CTF13-TRg-3	GGGAGCTGCGATTGGCAGTATCTATTTTATAGATATTCGTTTTAGAGCTAGAAATAGCAAG	141.34	73.2627	80.7373	74.3435	71.99	54.8172	112.34	89.5669	118.377	131.083	93.31	77.1338	1	0.554098	0.0870673	1	1	Essential	-54.8	56349.6	9.53	0.335983	478	0.12	0.42	-0.03	45.44	88.19	-0.37	0.11	9	8	6.9824	9.1271	8.05475
YMR094W	CTTCAACTTTTAACGAGTTA	-270	0.09	0		CTF13	CTF13-TRg-4	GGGAGCTGCGATTGGCAGCTTCAACTTTTAACGAGTTAGTTTTAGAGCTAGAAATAGCAAG	160.662	137.882	124.166	147.687	114.584	99.4461	152.483	80.5295	86.2818	124.814	141.832	100.926	1	0.224805	-0.203137	1	1	Essential	-57.7	56349.6	9.53	0.335983	478	0.12	0.42	-0.03	45.44	88.19	-0.37	0.11	9	8	6.9824	9.1271	8.05475
YPR124W	TAATGTGAACTAATCATAAG	-12	0.17	0		CTR1	CTR1-NRg-1	GGGAGCTGCGATTGGCAGTAATGTGAACTAATCATAAGGTTTTAGAGCTAGAAATAGCAAG	21.3391	12.8122	39.4448	114.071	91.6488	102.071	99.4639	101.316	111.958	104.439	158.4	102.115	1	-2.06425	-0.222765	1	1	Respiratory	-50.8	44436.3	6.1	0.937561	406	0.12	0.44	0.02	59.38	60.03	-0.23	51.6	7	19	408.829	488.093	448.461
YPR124W	TCTTGAAAAGTGCTCTTTTC	-103	0.96	0		CTR1	CTR1-NRg-2	GGGAGCTGCGATTGGCAGTCTTGAAAAGTGCTCTTTTCGTTTTAGAGCTAGAAATAGCAAG	148.458	104.53	79.3134	159.911	209.601	169.015	169.146	222.417	195.406	206.311	219.94	230.591	1	-0.696524	-0.162262	1	1	Respiratory	-54.2	44436.3	6.1	0.937561	406	0.12	0.44	0.02	59.38	60.03	-0.23	51.6	7	19	408.829	488.093	448.461
YPR124W	GTTGTATTGTCATCTCGAGA	-55	0.46	0		CTR1	CTR1-TRg-1	GGGAGCTGCGATTGGCAGGTTGTATTGTCATCTCGAGAGTTTTAGAGCTAGAAATAGCAAG	11.1695	1	3.84776	115.599	171.376	187.391	118.399	150.118	91.7839	135.785	114.612	211.557	1	-4.8883	-0.358547	1	1	Respiratory	-53.7	44436.3	6.1	0.937561	406	0.12	0.44	0.02	59.38	60.03	-0.23	51.6	7	19	408.829	488.093	448.461
YPR124W	TGTTGTATTGTCATCTCGAG	-56	0.45	0		CTR1	CTR1-TRg-2	GGGAGCTGCGATTGGCAGTGTTGTATTGTCATCTCGAGGTTTTAGAGCTAGAAATAGCAAG	219.645	230.99	170.442	158.383	201.956	224.145	189.596	168.193	193.572	132.65	156.033	168.732	1	0.0876084	0.269491	1	1	Respiratory	-56.2	44436.3	6.1	0.937561	406	0.12	0.44	0.02	59.38	60.03	-0.23	51.6	7	19	408.829	488.093	448.461
YPR124W	AAGAGCACTTTTCAAGATTC	-101	0.97	0		CTR1	CTR1-TRg-3	GGGAGCTGCGATTGGCAGAAGAGCACTTTTCAAGATTCGTTTTAGAGCTAGAAATAGCAAG	3.03391	3.77933	18.7985	138.519	124.413	137.512	135.062	97.7006	188.07	135.785	124.08	156.836	1	-3.96672	0.0142356	1	1	Respiratory	-53.7	44436.3	6.1	0.937561	406	0.12	0.44	0.02	59.38	60.03	-0.23	51.6	7	19	408.829	488.093	448.461
YPR124W	AAAGAGCACTTTTCAAGATT	-102	0.97	0		CTR1	CTR1-TRg-4	GGGAGCTGCGATTGGCAGAAAGAGCACTTTTCAAGATTGTTTTAGAGCTAGAAATAGCAAG	115.916	98.9715	102.096	133.935	127.69	163.764	192.626	152.829	126.63	95.0357	101.594	109.253	1	-0.424379	0.626069	1	1	Respiratory	-53	44436.3	6.1	0.937561	406	0.12	0.44	0.02	59.38	60.03	-0.23	51.6	7	19	408.829	488.093	448.461
YPR124W	CATGTATTGATGCAAATCAT	-174	0.68	0		CTR1	CTR1-TRg-7	GGGAGCTGCGATTGGCAGCATGTATTGATGCAAATCATGTTTTAGAGCTAGAAATAGCAAG	24.3899	26.014	40.8687	115.599	172.468	124.386	101.736	140.177	117.46	127.948	133.548	163.974	1	-2.17598	-0.243575	1	1	Respiratory	-53.5	44436.3	6.1	0.937561	406	0.12	0.44	0.02	59.38	60.03	-0.23	51.6	7	19	408.829	488.093	448.461
YPR124W	TCATGTATTGATGCAAATCA	-175	0.68	0		CTR1	CTR1-TRg-8	GGGAGCTGCGATTGGCAGTCATGTATTGATGCAAATCAGTTTTAGAGCTAGAAATAGCAAG	81.3394	66.3143	103.519	141.575	145.164	123.073	157.027	135.658	143.136	123.246	169.051	212.747	1	-0.706282	-0.212674	1	1	Respiratory	-51.3	44436.3	6.1	0.937561	406	0.12	0.44	0.02	59.38	60.03	-0.23	51.6	7	19	408.829	488.093	448.461
YCR054C	GCGATGATGCCTTATATATA	-126	0.68	0		CTR86	CTR86-NRg-2	GGGAGCTGCGATTGGCAGGCGATGATGCCTTATATATAGTTTTAGAGCTAGAAATAGCAAG	12.1865	12.1173	9.54328	100.319	101.478	141.45	76.7415	108.546	100.037	88.7667	125.263	79.5129	1	-3.34214	-0.0409709	1	1	Essential	-53.4	65179	4.58	0.515409	563	0.15	0.47	0.05	38.42	94.08	-0.2	84	nan	nan	30.1342	28.2819	29.2081
YCR054C	TACCGTTTCATACTATCATC	-28	0.26	0		CTR86	CTR86-TRg-1	GGGAGCTGCGATTGGCAGTACCGTTTCATACTATCATCGTTTTAGAGCTAGAAATAGCAAG	183.035	222.652	204.615	170.607	210.694	146.7	165.359	188.979	177.066	126.381	138.281	158.026	1	0.208982	0.330213	1	1	Essential	-53.1	65179	4.58	0.515409	563	0.15	0.47	0.05	38.42	94.08	-0.2	84	nan	nan	30.1342	28.2819	29.2081
YCR054C	GAGTCGTCCTTTGACTGACG	-160	0.69	0		CTR86	CTR86-TRg-10	GGGAGCTGCGATTGGCAGGAGTCGTCCTTTGACTGACGGTTTTAGAGCTAGAAATAGCAAG	1021.54	992.518	1102.98	891.12	777.011	780.141	903.288	867.939	767.638	881.844	762.699	820.424	2	0.348414	0.0426158	1	1	Essential	-53.2	65179	4.58	0.515409	563	0.15	0.47	0.05	38.42	94.08	-0.2	84	nan	nan	30.1342	28.2819	29.2081
YCR054C	GGAAAAAATGAAGAATTGAT	-83	0.2	0		CTR86	CTR86-TRg-4	GGGAGCTGCGATTGGCAGGGAAAAAATGAAGAATTGATGTTTTAGAGCTAGAAATAGCAAG	21.3391	17.676	34.4612	95.7353	126.598	88.9452	17.6631	8.22995	6.50205	143.621	102.778	104.494	1	-2.08285	-3.43718	1	1	Essential	-50.3	65179	4.58	0.515409	563	0.15	0.47	0.05	38.42	94.08	-0.2	84	nan	nan	30.1342	28.2819	29.2081
YCR054C	GGCTATTTTCCTTATATATA	-139	0.86	0		CTR86	CTR86-TRg-9	GGGAGCTGCGATTGGCAGGGCTATTTTCCTTATATATAGTTTTAGAGCTAGAAATAGCAAG	43.7121	15.5915	23.0702	118.655	59.9763	75.8191	158.542	64.2621	60.6056	98.1702	70.8242	72.3754	1	-1.62713	0.231645	1	1	Essential	-53.5	65179	4.58	0.515409	563	0.15	0.47	0.05	38.42	94.08	-0.2	84	nan	nan	30.1342	28.2819	29.2081
YMR240C	ACAATACCAATATACTGTAT	-34	0.23	0		CUS1	CUS1-NRg-1	GGGAGCTGCGATTGGCAGACAATACCAATATACTGTATGTTTTAGAGCTAGAAATAGCAAG	1	1	1	109.487	118.953	108.634	20.6928	29.0161	36.7633	116.977	94.4934	111.632	1	-6.81196	-1.90168	1	1	Essential	-51.3	50258.5	8.94	0.382172	436	0.12	0.43	-0.01	45.49	65.61	-1.01	19.9	30	3	91.4213	99.944	95.6826
YMR240C	TCTCAAGACCTAGGTCCTGT	-165	0.52	0		CUS1	CUS1-NRg-5	GGGAGCTGCGATTGGCAGTCTCAAGACCTAGGTCCTGTGTTTTAGAGCTAGAAATAGCAAG	158.628	223.347	164.034	173.663	157.178	149.325	160.815	135.658	125.713	102.872	167.868	125.907	1	0.18539	0.0900218	1	1	Essential	-57.6	50258.5	8.94	0.382172	436	0.12	0.43	-0.01	45.49	65.61	-1.01	19.9	30	3	91.4213	99.944	95.6826
YMR240C	GGAATTTGCCGACAGGACCT	-177	0.76	0		CUS1	CUS1-TRg-12	GGGAGCTGCGATTGGCAGGGAATTTGCCGACAGGACCTGTTTTAGAGCTAGAAATAGCAAG	453.915	505.716	425.434	482.64	533.861	315.425	569.431	484.197	458.399	439.098	489.469	437.24	2	0.0564401	0.146731	1	1	Essential	-57.5	50258.5	8.94	0.382172	436	0.12	0.43	-0.01	45.49	65.61	-1.01	19.9	30	3	91.4213	99.944	95.6826
YMR240C	CAATCACGCAGCTTCATTAC	-102	0.79	0		CUS1	CUS1-TRg-5	GGGAGCTGCGATTGGCAGCAATCACGCAGCTTCATTACGTTTTAGAGCTAGAAATAGCAAG	401.833	315.669	371.274	363.145	418.752	298.616	464.311	316.251	279.229	329.864	180.551	266.281	2	0.0109909	0.448357	1	1	Essential	-58.4	50258.5	8.94	0.382172	436	0.12	0.43	-0.01	45.49	65.61	-1.01	19.9	30	3	91.4213	99.944	95.6826
YMR240C	GTAATGGAAGAAGAGGGCAC	-127	0.69	0		CUS1	CUS1-TRg-6	GGGAGCTGCGATTGGCAGGTAATGGAAGAAGAGGGCACGTTTTAGAGCTAGAAATAGCAAG	391.944	550.891	478.488	471.666	698.116	772.231	658.006	701.87	616.895	587.842	653.407	689.257	2	-0.450318	0.0341663	1	1	Essential	-56.1	50258.5	8.94	0.382172	436	0.12	0.43	-0.01	45.49	65.61	-1.01	19.9	30	3	91.4213	99.944	95.6826
YDL209C	CTAACGTCGTTACTACCTTA	-19	0.59	0		CWC2	CWC2-NRg-1	GGGAGCTGCGATTGGCAGCTAACGTCGTTACTACCTTAGTTTTAGAGCTAGAAATAGCAAG	12.1865	13.507	3.84776	199.639	223.799	144.075	102.494	108.546	94.5349	126.381	134.731	169.922	1	-4.26385	-0.496279	1	1	Essential	-60.7	38433	8.11	0.394968	339	0.11	0.4	-0.04	38.7	69.67	-0.66	32.7	45	3	47.4429	47.0154	47.2292
YDL209C	ATCCAGCCTTCAATACATAA	-67	0.61	0		CWC2	CWC2-NRg-2	GGGAGCTGCGATTGGCAGATCCAGCCTTCAATACATAAGTTTTAGAGCTAGAAATAGCAAG	31.9855	17.3565	7.63178	268.036	321.751	316.414	343.616	318.127	338.665	270.599	284.267	244.174	2	-3.99146	0.32425	1	1	Essential	-54.1	38433	8.11	0.394968	339	0.11	0.4	-0.04	38.7	69.67	-0.66	32.7	45	3	47.4429	47.0154	47.2292
YDL209C	ACTACTGGCGATGGGCCTTA	-38	0.68	0		CWC2	CWC2-TRg-1	GGGAGCTGCGATTGGCAGACTACTGGCGATGGGCCTTAGTTTTAGAGCTAGAAATAGCAAG	5.06782	9.338	5.27164	107.959	112.4	98.1335	73.7118	46.1872	60.6056	127.948	108.695	123.528	1	-4.01664	-0.996646	1	1	Essential	-59.2	38433	8.11	0.394968	339	0.11	0.4	-0.04	38.7	69.67	-0.66	32.7	45	3	47.4429	47.0154	47.2292
YDL209C	TAATAAAGACTACTGGCGAT	-46	0.83	0		CWC2	CWC2-TRg-2	GGGAGCTGCGATTGGCAGTAATAAAGACTACTGGCGATGTTTTAGAGCTAGAAATAGCAAG	31.5086	42.69	60.803	184.359	126.598	157.201	176.72	97.7006	154.14	124.814	172.602	168.732	1	-1.79402	-0.121286	1	1	Essential	-57.8	38433	8.11	0.394968	339	0.11	0.4	-0.04	38.7	69.67	-0.66	32.7	45	3	47.4429	47.0154	47.2292
YDL209C	ATAATAAAGACTACTGGCGA	-47	0.8	0		CWC2	CWC2-TRg-3	GGGAGCTGCGATTGGCAGATAATAAAGACTACTGGCGAGTTTTAGAGCTAGAAATAGCAAG	26.4239	12.1173	17.3746	155.327	127.69	90.2578	157.027	124.813	121.128	162.428	178.519	159.215	1	-2.73891	-0.31173	1	1	Essential	-55.4	38433	8.11	0.394968	339	0.11	0.4	-0.04	38.7	69.67	-0.66	32.7	45	3	47.4429	47.0154	47.2292
YDL209C	TGGATCATAATAAAGACTAC	-53	0.78	0		CWC2	CWC2-TRg-4	GGGAGCTGCGATTGGCAGTGGATCATAATAAAGACTACGTTTTAGAGCTAGAAATAGCAAG	2.01695	1	1.71194	144.631	112.4	129.636	32.8114	45.2835	38.5974	157.726	111.062	133.045	1	-6.35344	-1.78389	1	1	Essential	-55.4	38433	8.11	0.394968	339	0.11	0.4	-0.04	38.7	69.67	-0.66	32.7	45	3	47.4429	47.0154	47.2292
YDL209C	TTCCATTATGTATTGAAGGC	-73	0.61	0		CWC2	CWC2-TRg-5	GGGAGCTGCGATTGGCAGTTCCATTATGTATTGAAGGCGTTTTAGAGCTAGAAATAGCAAG	4.05086	11.4225	6.69552	156.855	111.308	87.6326	104.766	183.556	92.7009	87.1994	105.145	186.576	1	-4.00444	0.00798475	1	1	Essential	-56.6	38433	8.11	0.394968	339	0.11	0.4	-0.04	38.7	69.67	-0.66	32.7	45	3	47.4429	47.0154	47.2292
YGL128C	TCGTGGCGAGGCTTGTAGTA	-6	0.96	0		CWC23	CWC23-NRg-1	GGGAGCTGCGATTGGCAGTCGTGGCGAGGCTTGTAGTAGTTTTAGAGCTAGAAATAGCAAG	7.10172	1.69483	5.27164	94.2073	197.588	153.263	114.612	123.005	122.045	196.908	145.382	221.074	1	-4.98349	-0.647423	1	1	Essential	-55.8	33226.6	6.1	0.789359	283	0.14	0.48	0.08	46.75	91.17	-0.59	8.5	9	8	107.052	131.499	119.275
YGL128C	CGAGGCTTGTAGTACGGCGA	-12	0.99	0		CWC23	CWC23-NRg-2	GGGAGCTGCGATTGGCAGCGAGGCTTGTAGTACGGCGAGTTTTAGAGCTAGAAATAGCAAG	3.03391	5.86383	22.3582	132.407	157.178	104.697	150.211	142.888	133.966	157.726	172.602	179.439	1	-3.65702	-0.255382	1	1	Essential	-58	33226.6	6.1	0.789359	283	0.14	0.48	0.08	46.75	91.17	-0.59	8.5	9	8	107.052	131.499	119.275
YGL128C	GTCTTGCGAGATAATATGCA	-68	0.71	0		CWC23	CWC23-NRg-3	GGGAGCTGCGATTGGCAGGTCTTGCGAGATAATATGCAGTTTTAGAGCTAGAAATAGCAAG	10.1526	7.2535	18.0866	204.223	116.768	162.452	120.672	73.2995	104.622	229.82	154.85	166.353	1	-3.76775	-0.883932	1	1	Essential	-55	33226.6	6.1	0.789359	283	0.14	0.48	0.08	46.75	91.17	-0.59	8.5	9	8	107.052	131.499	119.275
YGL128C	GTGCGAATGTAGTTATAATT	-223	0.32	0		CWC23	CWC23-NRg-6	GGGAGCTGCGATTGGCAGGTGCGAATGTAGTTATAATTGTTTTAGAGCTAGAAATAGCAAG	98.6276	41.3003	42.2925	129.351	70.8979	107.322	125.973	114.872	101.871	160.861	141.832	79.5129	1	-0.755233	-0.157334	1	1	Essential	-53.7	33226.6	6.1	0.789359	283	0.14	0.48	0.08	46.75	91.17	-0.59	8.5	9	8	107.052	131.499	119.275
YGL128C	TATAATTAGGTGTGTTCAGT	-236	0.28	0		CWC23	CWC23-NRg-7	GGGAGCTGCGATTGGCAGTATAATTAGGTGTGTTCAGTGTTTTAGAGCTAGAAATAGCAAG	115.916	131.629	103.519	120.183	103.663	149.325	135.062	78.722	92.7009	116.977	128.814	137.803	1	-0.0881039	-0.323762	1	1	Essential	-56.5	33226.6	6.1	0.789359	283	0.14	0.48	0.08	46.75	91.17	-0.59	8.5	9	8	107.052	131.499	119.275
YGL128C	ACCATTTCATTCATCCATTG	-270	0.22	0		CWC23	CWC23-NRg-8	GGGAGCTGCGATTGGCAGACCATTTCATTCATCCATTGGTTTTAGAGCTAGAAATAGCAAG	193.204	144.83	220.278	136.991	134.243	175.578	185.052	151.925	165.145	173.399	209.289	211.557	1	0.321406	-0.243022	1	1	Essential	-53.2	33226.6	6.1	0.789359	283	0.14	0.48	0.08	46.75	91.17	-0.59	8.5	9	8	107.052	131.499	119.275
YGL128C	CCATTTCATTCATCCATTGC	-271	0.22	0		CWC23	CWC23-NRg-9	GGGAGCTGCGATTGGCAGCCATTTCATTCATCCATTGCGTTTTAGAGCTAGAAATAGCAAG	235.916	237.938	190.376	199.639	186.666	214.956	189.596	211.572	205.493	154.592	127.63	212.747	1	0.143693	0.293554	1	1	Essential	-52.3	33226.6	6.1	0.789359	283	0.14	0.48	0.08	46.75	91.17	-0.59	8.5	9	8	107.052	131.499	119.275
YGL128C	GAATGAAATGGTAGAAAGAT	-263	0.24	0		CWC23	CWC23-TRg-1	GGGAGCTGCGATTGGCAGGAATGAAATGGTAGAAAGATGTTTTAGAGCTAGAAATAGCAAG	158.628	110.784	99.9597	195.055	138.611	178.203	141.122	162.77	170.647	163.995	146.566	142.561	1	-0.470703	0.0666253	1	1	Essential	-52.7	33226.6	6.1	0.789359	283	0.14	0.48	0.08	46.75	91.17	-0.59	8.5	9	8	107.052	131.499	119.275
YNL245C	TATCTCTGTATGTAAGCCCG	-86	0.76	0		CWC25	CWC25-NRg-1	GGGAGCTGCGATTGGCAGTATCTCTGTATGTAAGCCCGGTTTTAGAGCTAGAAATAGCAAG	12.1865	1	20.9343	143.103	94.9253	133.574	103.251	104.931	140.385	146.755	177.336	136.613	1	-3.44504	-0.402405	1	1	Essential	-55.4	20386.7	10.43	1.02234	179	0.12	0.44	0.06	41	68.33	-1.11	12.3	4	12	59.4402	53.2378	56.339
YNL245C	TCTGTATGTAAGCCCGCGGC	-90	0.7	0		CWC25	CWC25-NRg-3	GGGAGCTGCGATTGGCAGTCTGTATGTAAGCCCGCGGCGTTTTAGAGCTAGAAATAGCAAG	1	1	1	117.127	89.4645	113.885	2.51483	1	1.91701	115.41	193.904	118.769	1	-6.73911	-6.30031	1	1	Essential	-57.5	20386.7	10.43	1.02234	179	0.12	0.44	0.06	41	68.33	-1.11	12.3	4	12	59.4402	53.2378	56.339
YNL245C	GTTTTGAGTACAGGGAAGAA	-16	0.31	0		CWC25	CWC25-TRg-1	GGGAGCTGCGATTGGCAGGTTTTGAGTACAGGGAAGAAGTTTTAGAGCTAGAAATAGCAAG	14.2204	30.183	6.69552	127.823	97.1096	119.135	95.6769	76.0108	56.9375	132.65	145.382	62.8587	1	-2.75133	-0.576326	1	1	Essential	-52.9	20386.7	10.43	1.02234	179	0.12	0.44	0.06	41	68.33	-1.11	12.3	4	12	59.4402	53.2378	56.339
YNL245C	GAGCGTTCAGTTTTGAGTAC	-25	0.36	0		CWC25	CWC25-TRg-3	GGGAGCTGCGATTGGCAGGAGCGTTCAGTTTTGAGTACGTTTTAGAGCTAGAAATAGCAAG	161.679	176.793	231.669	147.687	197.588	151.951	226.71	142.888	181.651	132.65	116.979	150.888	1	0.197417	0.460837	1	1	Essential	-53.5	20386.7	10.43	1.02234	179	0.12	0.44	0.06	41	68.33	-1.11	12.3	4	12	59.4402	53.2378	56.339
YJR048W	TGCAAAGGTCCTAATGTATA	-22	0.13	0		CYC1	CYC1-NRg-1	GGGAGCTGCGATTGGCAGTGCAAAGGTCCTAATGTATAGTTTTAGAGCTAGAAATAGCAAG	21.3391	26.014	31.6134	106.431	161.547	130.949	147.938	88.6632	155.974	116.977	139.465	117.58	1	-2.33681	0.0698489	1	1	Respiratory	-53	12190.2	9.96	1.35514	109	0.37	0.69	0.46	29.34	54.6	-0.81	125	4	44	697.277	675.552	686.415
YJR048W	GTGTCAGCACTAAAGTTGCC	-150	0.43	0		CYC1	CYC1-NRg-2	GGGAGCTGCGATTGGCAGGTGTCAGCACTAAAGTTGCCGTTTTAGAGCTAGAAATAGCAAG	21.3391	7.94833	18.7985	308.126	363.595	274.024	343.352	270.316	369.638	290.943	268.462	338.844	1	-4.29776	0.130523	1	1	Respiratory	-56.4	12190.2	9.96	1.35514	109	0.37	0.69	0.46	29.34	54.6	-0.81	125	4	44	697.277	675.552	686.415
YJR048W	CCACGCTATATATACACGCC	-177	0.53	0		CYC1	CYC1-NRg-3	GGGAGCTGCGATTGGCAGCCACGCTATATATACACGCCGTTTTAGAGCTAGAAATAGCAAG	5.06782	1	5.27164	124.767	163.731	132.261	159.3	187.171	177.066	137.352	140.648	136.613	1	-5.21357	0.336524	1	1	Respiratory	-54.7	12190.2	9.96	1.35514	109	0.37	0.69	0.46	29.34	54.6	-0.81	125	4	44	697.277	675.552	686.415
YJR048W	ATATTCTTTCCTTATACATT	-35	0.1	0		CYC1	CYC1-TRg-1	GGGAGCTGCGATTGGCAGATATTCTTTCCTTATACATTGTTTTAGAGCTAGAAATAGCAAG	131.17	73.9575	112.775	167.551	102.57	165.077	165.359	111.257	92.7009	182.802	163.134	117.58	1	-0.453089	-0.327762	1	1	Respiratory	-50.7	12190.2	9.96	1.35514	109	0.37	0.69	0.46	29.34	54.6	-0.81	125	4	44	697.277	675.552	686.415
YJR048W	TGCGACGACACATGATCATA	-110	0.42	0		CYC1	CYC1-TRg-2	GGGAGCTGCGATTGGCAGTGCGACGACACATGATCATAGTTTTAGAGCTAGAAATAGCAAG	9.13563	14.8967	8.83134	156.855	154.994	134.887	153.24	127.524	115.626	112.276	152.483	183.007	1	-3.76486	-0.175822	1	1	Respiratory	-53.4	12190.2	9.96	1.35514	109	0.37	0.69	0.46	29.34	54.6	-0.81	125	4	44	697.277	675.552	686.415
YJR048W	TATATATAGCGTGGATGGCC	-172	0.52	0		CYC1	CYC1-TRg-4	GGGAGCTGCGATTGGCAGTATATATAGCGTGGATGGCCGTTTTAGAGCTAGAAATAGCAAG	16.2543	23.2347	18.0866	202.695	151.717	111.26	172.933	111.257	144.97	120.112	164.318	136.613	1	-3.01578	0.0275499	1	1	Respiratory	-57.7	12190.2	9.96	1.35514	109	0.37	0.69	0.46	29.34	54.6	-0.81	125	4	44	697.277	675.552	686.415
YJR048W	GCGTGTATATATAGCGTGGA	-177	0.53	0		CYC1	CYC1-TRg-5	GGGAGCTGCGATTGGCAGGCGTGTATATATAGCGTGGAGTTTTAGAGCTAGAAATAGCAAG	27.4408	12.1173	35.1731	140.047	103.663	162.452	162.329	98.6044	131.215	178.101	135.915	100.926	1	-2.44227	-0.0815033	1	1	Respiratory	-53.8	12190.2	9.96	1.35514	109	0.37	0.69	0.46	29.34	54.6	-0.81	125	4	44	697.277	675.552	686.415
YJR048W	CCAGGCGTGTATATATAGCG	-181	0.53	0		CYC1	CYC1-TRg-6	GGGAGCTGCGATTGGCAGCCAGGCGTGTATATATAGCGGTTTTAGAGCTAGAAATAGCAAG	5.06782	5.169	1	115.599	91.6488	109.947	130.518	126.62	85.3648	77.7958	113.429	128.286	1	-4.81907	0.100253	1	1	Respiratory	-57.1	12190.2	9.96	1.35514	109	0.37	0.69	0.46	29.34	54.6	-0.81	125	4	44	697.277	675.552	686.415
YOR037W	GTGAATTTTCACTCTTCATT	-30	0.76	0		CYC2	CYC2-NRg-1	GGGAGCTGCGATTGGCAGGTGAATTTTCACTCTTCATTGTTTTAGAGCTAGAAATAGCAAG	181.001	149.694	104.231	143.103	120.045	120.448	175.963	145.599	134.883	173.399	125.263	123.528	1	0.181185	0.112549	1	1	Respiratory	-54.4	42386.4	10.06	0.29552	366	0.11	0.41	-0.02	50.59	83.79	-0.45	25.1	6	50	73.7521	71.1291	72.4406
YOR037W	TGCGGCTGGTTAAGATGCGA	-127	0.58	0		CYC2	CYC2-NRg-10	GGGAGCTGCGATTGGCAGTGCGGCTGGTTAAGATGCGAGTTTTAGAGCTAGAAATAGCAAG	131.17	137.187	86.4328	136.991	84.0037	100.759	100.221	111.257	139.468	101.305	138.281	147.32	1	0.141011	-0.140731	1	1	Respiratory	-54.5	42386.4	10.06	0.29552	366	0.11	0.41	-0.02	50.59	83.79	-0.45	25.1	6	50	73.7521	71.1291	72.4406
YOR037W	ATATTAACAACATTTCAGAA	-61	0.92	0		CYC2	CYC2-NRg-4	GGGAGCTGCGATTGGCAGATATTAACAACATTTCAGAAGTTTTAGAGCTAGAAATAGCAAG	87.4411	76.042	45.8522	155.327	113.492	109.947	129.761	148.31	116.543	107.574	131.181	135.424	1	-0.85549	0.0767164	1	1	Respiratory	-50	42386.4	10.06	0.29552	366	0.11	0.41	-0.02	50.59	83.79	-0.45	25.1	6	50	73.7521	71.1291	72.4406
YOR037W	AACAACATTTCAGAAGGGCA	-66	0.82	0		CYC2	CYC2-NRg-5	GGGAGCTGCGATTGGCAGAACAACATTTCAGAAGGGCAGTTTTAGAGCTAGAAATAGCAAG	271.51	157.337	141.252	228.67	191.035	209.706	185.052	203.439	211.912	218.849	240.059	179.439	1	-0.142789	-0.0884109	1	1	Respiratory	-51.2	42386.4	10.06	0.29552	366	0.11	0.41	-0.02	50.59	83.79	-0.45	25.1	6	50	73.7521	71.1291	72.4406
YOR037W	ATATACTCTCTCTTTGCGGC	-113	0.61	0		CYC2	CYC2-NRg-9	GGGAGCTGCGATTGGCAGATATACTCTCTCTTTGCGGCGTTTTAGAGCTAGAAATAGCAAG	205.408	112.173	161.187	166.023	120.045	144.075	146.424	118.487	126.63	107.574	179.703	121.149	1	0.15451	-0.0609094	1	1	Respiratory	-56.4	42386.4	10.06	0.29552	366	0.11	0.41	-0.02	50.59	83.79	-0.45	25.1	6	50	73.7521	71.1291	72.4406
YOR037W	ACTTTCACTGTACAATGCAT	-175	0.41	0		CYC2	CYC2-TRg-1	GGGAGCTGCGATTGGCAGACTTTCACTGTACAATGCATGTTTTAGAGCTAGAAATAGCAAG	72.1868	87.8542	90.7045	112.543	161.547	130.949	135.062	128.428	165.145	121.679	169.051	129.476	1	-0.691837	0.0286514	1	1	Respiratory	-54.9	42386.4	10.06	0.29552	366	0.11	0.41	-0.02	50.59	83.79	-0.45	25.1	6	50	73.7521	71.1291	72.4406
YOR037W	CACTTTCACTGTACAATGCA	-176	0.4	0		CYC2	CYC2-TRg-2	GGGAGCTGCGATTGGCAGCACTTTCACTGTACAATGCAGTTTTAGAGCTAGAAATAGCAAG	166.764	256.699	208.175	185.887	147.349	169.015	164.602	222.417	206.41	185.937	211.656	183.007	1	0.330689	0.03153	1	1	Respiratory	-55.8	42386.4	10.06	0.29552	366	0.11	0.41	-0.02	50.59	83.79	-0.45	25.1	6	50	73.7521	71.1291	72.4406
YAL039C	GAAAAAATAGAAAATTTGGG	-142	0.47	0		CYC3	CYC3-NRg-6	GGGAGCTGCGATTGGCAGGAAAAAATAGAAAATTTGGGGTTTTAGAGCTAGAAATAGCAAG	1	1	1	92.6793	47.9626	94.1957	1.75741	1.90374	1	123.246	79.1084	96.1672	1	-6.29056	-6.00101	1	1	Respiratory	-49	30071.2	5.18	0.962938	269	0.11	0.47	0.11	61.33	54.55	-0.65	59.7	1	3	210.971	193.902	202.437
YJL005W	TGGTTGTGAACTGCAGCAAG	-54	0.19	0		CYR1	CYR1-NRg-3	GGGAGCTGCGATTGGCAGTGGTTGTGAACTGCAGCAAGGTTTTAGAGCTAGAAATAGCAAG	140.323	139.967	114.199	91.1514	153.902	104.697	160.057	138.369	111.041	145.188	153.666	146.13	1	0.173659	-0.120007	1	1	Essential	-56.4	227831	7.32	0.801825	2026	0.12	0.43	0.01	48.89	78.24	-0.52	17.4	11	16	13.6755	16.1648	14.9201
YJL005W	AAGGTTATGATTGAATATTT	-249	0.25	0		CYR1	CYR1-NRg-8	GGGAGCTGCGATTGGCAGAAGGTTATGATTGAATATTTGTTTTAGAGCTAGAAATAGCAAG	104.505	192.605	160.163	374.119	270.017	377.717	202.482	214.92	161.219	346.133	337.798	415.133	2	-1.16006	-0.925586	1	1	Essential	-52	227831	7.32	0.801825	2026	0.12	0.43	0.01	48.89	78.24	-0.52	17.4	11	16	13.6755	16.1648	14.9201
YJL005W	AACAGAGGAGAGAAAGCATA	-84	0.48	0		CYR1	CYR1-TRg-2	GGGAGCTGCGATTGGCAGAACAGAGGAGAGAAAGCATAGTTTTAGAGCTAGAAATAGCAAG	1	3.77933	3.13582	112.543	110.215	90.2578	88.8601	66.0696	64.2736	134.217	135.915	74.7546	1	-5.30548	-0.653852	1	1	Essential	-53.3	227831	7.32	0.801825	2026	0.12	0.43	0.01	48.89	78.24	-0.52	17.4	11	16	13.6755	16.1648	14.9201
YJL005W	GCTGGGAAGTATAGTAACAG	-99	0.6	0		CYR1	CYR1-TRg-3	GGGAGCTGCGATTGGCAGGCTGGGAAGTATAGTAACAGGTTTTAGAGCTAGAAATAGCAAG	23.373	26.7088	14.5269	121.711	110.215	172.953	159.3	125.717	111.958	171.832	139.465	116.39	1	-2.64769	-0.107508	1	1	Essential	-52.4	227831	7.32	0.801825	2026	0.12	0.43	0.01	48.89	78.24	-0.52	17.4	11	16	13.6755	16.1648	14.9201
YJL005W	AAAGTTCAGTAAAGACAGCT	-116	0.6	0		CYR1	CYR1-TRg-4	GGGAGCTGCGATTGGCAGAAAGTTCAGTAAAGACAGCTGTTTTAGAGCTAGAAATAGCAAG	1	1	1	234.782	142.98	200.517	49.4746	41.6685	60.6056	170.264	135.915	115.201	1	-7.59066	-1.47344	1	1	Essential	-53	227831	7.32	0.801825	2026	0.12	0.43	0.01	48.89	78.24	-0.52	17.4	11	16	13.6755	16.1648	14.9201
YJL005W	TATTTTGGAAGGAAAGCAGG	-184	0.82	0		CYR1	CYR1-TRg-7	GGGAGCTGCGATTGGCAGTATTTTGGAAGGAAAGCAGGGTTTTAGAGCTAGAAATAGCAAG	1	1	1	166.023	207.417	137.512	16.9057	24.4973	26.6762	153.024	209.289	280.554	1	-7.41208	-3.23923	1	1	Essential	-52.8	227831	7.32	0.801825	2026	0.12	0.43	0.01	48.89	78.24	-0.52	17.4	11	16	13.6755	16.1648	14.9201
YAL012W	CGGCACAAGTTCCATCTACC	-38	0.69	0		CYS3	CYS3-NRg-3	GGGAGCTGCGATTGGCAGCGGCACAAGTTCCATCTACCGTTTTAGAGCTAGAAATAGCAAG	151.509	151.084	151.219	143.103	182.298	133.574	167.631	145.599	155.057	99.7375	135.915	134.234	1	-0.016318	0.340314	1	1	Respiratory	-54.7	42535.4	6.52	1.72208	394	0.42	0.78	0.62	30.26	93.53	-0.14	684	1	65	677.62	658.351	667.985
YAL012W	AAAAAGTGTGGCGCCACAAC	-126	0.72	0		CYS3	CYS3-NRg-4	GGGAGCTGCGATTGGCAGAAAAAGTGTGGCGCCACAACGTTTTAGAGCTAGAAATAGCAAG	77.2716	83.6852	77.8896	156.855	98.2017	127.011	114.612	92.2781	111.958	112.276	90.943	77.1338	1	-0.677746	0.18563	1	1	Respiratory	-55.1	42535.4	6.52	1.72208	394	0.42	0.78	0.62	30.26	93.53	-0.14	684	1	65	677.62	658.351	667.985
YAL012W	AGCATAAGATGCCAGGTAGA	-53	0.73	0		CYS3	CYS3-TRg-1	GGGAGCTGCGATTGGCAGAGCATAAGATGCCAGGTAGAGTTTTAGAGCTAGAAATAGCAAG	95.5767	86.4645	105.655	146.159	117.861	133.574	127.488	66.9733	144.053	137.352	147.749	163.974	1	-0.466747	-0.407736	1	1	Respiratory	-53.6	42535.4	6.52	1.72208	394	0.42	0.78	0.62	30.26	93.53	-0.14	684	1	65	677.62	658.351	667.985
YAL012W	CACGTGATCTCAGCCAGTTG	-143	0.9	0		CYS3	CYS3-TRg-3	GGGAGCTGCGATTGGCAGCACGTGATCTCAGCCAGTTGGTTTTAGAGCTAGAAATAGCAAG	175.916	171.929	182.545	190.471	181.205	200.517	182.78	182.653	196.323	176.533	177.336	177.059	1	-0.10945	0.0814239	1	1	Respiratory	-56.9	42535.4	6.52	1.72208	394	0.42	0.78	0.62	30.26	93.53	-0.14	684	1	65	677.62	658.351	667.985
YGR155W	TCAAGTGTTGCCTTTTACTT	-35	0.18	0		CYS4	CYS4-NRg-1	GGGAGCTGCGATTGGCAGTCAAGTGTTGCCTTTTACTTGTTTTAGAGCTAGAAATAGCAAG	130.153	139.967	139.828	100.319	148.441	113.885	146.424	165.481	144.053	148.323	137.098	154.457	1	0.176884	0.0517997	1	1	Respiratory	-56	56019.3	6.66	1.13479	507	0.35	0.67	0.41	28.39	92.54	-0.33	1271	15	22	263.894	242.733	253.314
YGR155W	GACATTTATATATACAAGCC	-72	0.52	0		CYS4	CYS4-NRg-2	GGGAGCTGCGATTGGCAGGACATTTATATATACAAGCCGTTTTAGAGCTAGAAATAGCAAG	13.2034	10.0328	6.69552	121.711	94.9253	79.7569	85.8305	52.5134	57.8545	85.6321	81.4754	74.7546	1	-3.30776	-0.301871	1	1	Respiratory	-53.3	56019.3	6.66	1.13479	507	0.35	0.67	0.41	28.39	92.54	-0.33	1271	15	22	263.894	242.733	253.314
YGR155W	TTGCGTTTACTTTAACCTTT	-104	0.54	0		CYS4	CYS4-NRg-3	GGGAGCTGCGATTGGCAGTTGCGTTTACTTTAACCTTTGTTTTAGAGCTAGAAATAGCAAG	76.2546	78.1265	119.182	133.935	115.676	119.135	157.027	147.407	122.045	140.486	128.814	156.836	1	-0.430756	0.00116	1	1	Respiratory	-56.6	56019.3	6.66	1.13479	507	0.35	0.67	0.41	28.39	92.54	-0.33	1271	15	22	263.894	242.733	253.314
YGR155W	GAGAAAAAAATTTTCGGTGT	-126	0.34	0		CYS4	CYS4-NRg-5	GGGAGCTGCGATTGGCAGGAGAAAAAAATTTTCGGTGTGTTTTAGAGCTAGAAATAGCAAG	27.4408	16.9812	21.6463	173.663	98.2017	74.5064	115.37	64.2621	104.622	156.159	137.098	59.2899	1	-2.39029	-0.310636	1	1	Respiratory	-51.6	56019.3	6.66	1.13479	507	0.35	0.67	0.41	28.39	92.54	-0.33	1271	15	22	263.894	242.733	253.314
YGR155W	ACACTTGAAGATTTCGTTGT	-24	0.14	0		CYS4	CYS4-TRg-1	GGGAGCTGCGATTGGCAGACACTTGAAGATTTCGTTGTGTTTTAGAGCTAGAAATAGCAAG	183.035	201.807	185.393	221.03	235.813	191.329	185.052	218.802	269.684	214.148	227.041	188.955	1	-0.184824	0.0960774	1	1	Respiratory	-56.7	56019.3	6.66	1.13479	507	0.35	0.67	0.41	28.39	92.54	-0.33	1271	15	22	263.894	242.733	253.314
YGR155W	TGCTTCTATGCCAAAGTAAA	-49	0.27	0		CYS4	CYS4-TRg-2	GGGAGCTGCGATTGGCAGTGCTTCTATGCCAAAGTAAAGTTTTAGAGCTAGAAATAGCAAG	47.7799	91.3283	72.194	130.879	96.0174	134.887	117.642	76.0108	151.389	146.755	126.447	98.5464	1	-0.775817	-0.107555	1	1	Respiratory	-53.9	56019.3	6.66	1.13479	507	0.35	0.67	0.41	28.39	92.54	-0.33	1271	15	22	263.894	242.733	253.314
YGR155W	TAAACGCAAGGCACTTCACC	-94	0.67	0		CYS4	CYS4-TRg-3	GGGAGCTGCGATTGGCAGTAAACGCAAGGCACTTCACCGTTTTAGAGCTAGAAATAGCAAG	24.3899	36.4365	17.3746	158.383	138.611	159.826	137.335	129.332	112.875	107.574	164.318	119.959	1	-2.54637	-0.0460458	1	1	Respiratory	-51.8	56019.3	6.66	1.13479	507	0.35	0.67	0.41	28.39	92.54	-0.33	1271	15	22	263.894	242.733	253.314
YOR065W	CTAAAAGCTTAGATAGTCTA	-62	0.11	0		CYT1	CYT1-NRg-2	GGGAGCTGCGATTGGCAGCTAAAAGCTTAGATAGTCTAGTTTTAGAGCTAGAAATAGCAAG	1	1	1	115.599	122.229	128.324	110.068	138.369	135.8	98.1702	98.0438	85.4609	1	-6.93134	0.447966	1	1	Respiratory	-57.9	34056.9	8.29	1.03925	309	0.3	0.66	0.41	31.64	66.37	-0.4	380	7	68	1118.7	1141.12	1129.91
YOR065W	AGATAGTCTATGGATCCAGT	-72	0.13	0		CYT1	CYT1-NRg-3	GGGAGCTGCGATTGGCAGAGATAGTCTATGGATCCAGTGTTTTAGAGCTAGAAATAGCAAG	1	1	1	129.351	92.741	103.384	180.507	132.947	147.721	154.592	145.382	128.286	1	-6.76144	0.106828	1	1	Respiratory	-53.5	34056.9	8.29	1.03925	309	0.3	0.66	0.41	31.64	66.37	-0.4	380	7	68	1118.7	1141.12	1129.91
YOR065W	GCCCCCTTAGTATCTACGCA	-140	0.59	0		CYT1	CYT1-NRg-5	GGGAGCTGCGATTGGCAGGCCCCCTTAGTATCTACGCAGTTTTAGAGCTAGAAATAGCAAG	1	1.69483	1	136.991	117.861	128.324	109.31	82.337	116.543	131.083	118.163	138.992	1	-6.69635	-0.333119	1	1	Respiratory	-56.1	34056.9	8.29	1.03925	309	0.3	0.66	0.41	31.64	66.37	-0.4	380	7	68	1118.7	1141.12	1129.91
YOR065W	TTAGTATCTACGCAGGGTAA	-146	0.71	0		CYT1	CYT1-NRg-6	GGGAGCTGCGATTGGCAGTTAGTATCTACGCAGGGTAAGTTTTAGAGCTAGAAATAGCAAG	1	1	1	266.87	93.8331	159.826	175.205	148.31	158.726	229.82	231.775	173.491	1	-7.43887	-0.397196	1	1	Respiratory	-55.7	34056.9	8.29	1.03925	309	0.3	0.66	0.41	31.64	66.37	-0.4	380	7	68	1118.7	1141.12	1129.91
YOR065W	CGAGGATTTGGTTGGTGGAG	-181	0.78	0		CYT1	CYT1-TRg-10	GGGAGCTGCGATTGGCAGCGAGGATTTGGTTGGTGGAGGTTTTAGAGCTAGAAATAGCAAG	1	1	1	85.0394	78.543	74.5064	158.542	104.931	57.8545	110.708	107.512	67.617	1	-6.31039	0.168852	1	1	Respiratory	-55.2	34056.9	8.29	1.03925	309	0.3	0.66	0.41	31.64	66.37	-0.4	380	7	68	1118.7	1141.12	1129.91
YOR065W	ACCCTGCGTAGATACTAAGG	-145	0.64	0		CYT1	CYT1-TRg-5	GGGAGCTGCGATTGGCAGACCCTGCGTAGATACTAAGGGTTTTAGAGCTAGAAATAGCAAG	1	1	3.84776	123.239	123.321	155.889	159.3	152.829	133.049	151.457	163.134	205.61	1	-6.10478	-0.224686	1	1	Respiratory	-55.1	34056.9	8.29	1.03925	309	0.3	0.66	0.41	31.64	66.37	-0.4	380	7	68	1118.7	1141.12	1129.91
YOR065W	TTTACCCTGCGTAGATACTA	-148	0.79	0		CYT1	CYT1-TRg-8	GGGAGCTGCGATTGGCAGTTTACCCTGCGTAGATACTAGTTTTAGAGCTAGAAATAGCAAG	1	1	1	112.543	152.809	159.826	130.518	111.257	78.9458	126.381	122.896	152.078	1	-7.14696	-0.323564	1	1	Respiratory	-58.9	34056.9	8.29	1.03925	309	0.3	0.66	0.41	31.64	66.37	-0.4	380	7	68	1118.7	1141.12	1129.91
YKL087C	AAATATGCCGTTACCCGTTG	-111	0.57	0		CYT2	CYT2-NRg-3	GGGAGCTGCGATTGGCAGAAATATGCCGTTACCCGTTGGTTTTAGAGCTAGAAATAGCAAG	84.3902	94.1077	73.6179	141.575	116.768	144.075	147.938	102.219	174.315	173.399	153.666	222.264	1	-0.67461	-0.371999	1	1	Respiratory	-54.2	26075.5	7.11	0.953168	224	0.14	0.44	0.01	37.35	54.1	-0.95	2.11	1	1	179.641	194.513	187.077
YKL087C	AATATGCCGTTACCCGTTGC	-112	0.57	0		CYT2	CYT2-NRg-4	GGGAGCTGCGATTGGCAGAATATGCCGTTACCCGTTGCGTTTTAGAGCTAGAAATAGCAAG	102.695	137.882	136.981	149.215	158.27	112.572	196.413	162.77	144.053	146.755	132.364	152.078	1	-0.153888	0.222888	1	1	Respiratory	-54.2	26075.5	7.11	0.953168	224	0.14	0.44	0.01	37.35	54.1	-0.95	2.11	1	1	179.641	194.513	187.077
YDR016C	TTACTACCTCCTCTTGTTAA	-32	0.75	0		DAD1	DAD1-NRg-1	GGGAGCTGCGATTGGCAGTTACTACCTCCTCTTGTTAAGTTTTAGAGCTAGAAATAGCAAG	1	2.55777	23.1059	411.918	379.952	510.21	293.976	207.414	266.308	229.926	384.638	388.605	2	-5.6098	-0.385953	1	1	Essential	-53.1	10506.7	3.95	nan	94	0.1	0.42	-0.01	63.18	90.04	-0.46	17.6	16	6	18.5024	13.1724	15.8374
YDR016C	CTAGAACCATTGAGCGGAAA	-113	0.95	0		DAD1	DAD1-TRg-10	GGGAGCTGCGATTGGCAGCTAGAACCATTGAGCGGAAAGTTTTAGAGCTAGAAATAGCAAG	513.249	393.557	482.909	559.459	762.784	698.074	650.219	732.832	662.548	727.289	543	454.925	2	-0.539792	0.245748	1	1	Essential	-54.7	10506.7	3.95	nan	94	0.1	0.42	-0.01	63.18	90.04	-0.46	17.6	16	6	18.5024	13.1724	15.8374
YDR016C	GAGCGGAAAGGGCCACCTCC	-102	0.88	0		DAD1	DAD1-TRg-8	GGGAGCTGCGATTGGCAGGAGCGGAAAGGGCCACCTCCGTTTTAGAGCTAGAAATAGCAAG	20.1187	8.78883	5.42119	333.88	323.044	269.942	215.135	224.303	249.942	384.481	193.934	241.227	2	-4.75487	-0.249694	1	1	Essential	-58	10506.7	3.95	nan	94	0.1	0.42	-0.01	63.18	90.04	-0.46	17.6	16	6	18.5024	13.1724	15.8374
YDR016C	TGAGCGGAAAGGGCCACCTC	-103	0.88	0		DAD1	DAD1-TRg-9	GGGAGCTGCGATTGGCAGTGAGCGGAAAGGGCCACCTCGTTTTAGAGCTAGAAATAGCAAG	119.008	56.3007	75.0549	269.255	206.643	264.998	293.976	244.006	311.101	291.516	303.226	264.807	2	-1.56524	-0.0176756	1	1	Essential	-57.7	10506.7	3.95	nan	94	0.1	0.42	-0.01	63.18	90.04	-0.46	17.6	16	6	18.5024	13.1724	15.8374
YKR083C	ACCCTTCTACTGAGTTATTT	-168	0.31	0		DAD2	DAD2-NRg-2	GGGAGCTGCGATTGGCAGACCCTTCTACTGAGTTATTTGTTTTAGAGCTAGAAATAGCAAG	189.137	112.868	114.199	178.247	171.376	146.7	215.348	123.005	160.56	237.657	167.868	140.182	1	-0.253992	-0.129336	1	1	Essential	-57.3	15053.6	3.89	0.405291	133	0.1	0.37	-0.13	49.79	80.83	-0.92	13.6	28	0	36.6987	39.2019	37.9503
YKR083C	AAGTACTTACAAAAGGTTAG	-32	0.82	0		DAD2	DAD2-TRg-2	GGGAGCTGCGATTGGCAGAAGTACTTACAAAAGGTTAGGTTTTAGAGCTAGAAATAGCAAG	1	1	1	126.295	180.113	141.45	3.27224	8.22995	8.33607	154.592	131.181	124.717	1	-7.22194	-4.37099	1	1	Essential	-50.6	15053.6	3.89	0.405291	133	0.1	0.37	-0.13	49.79	80.83	-0.92	13.6	28	0	36.6987	39.2019	37.9503
YKR083C	ATCCGAAATAACTCAGTAGA	-174	0.33	0		DAD2	DAD2-TRg-5	GGGAGCTGCGATTGGCAGATCCGAAATAACTCAGTAGAGTTTTAGAGCTAGAAATAGCAAG	230.832	214.314	168.306	176.719	192.127	211.018	240.343	170	143.136	207.879	167.868	174.68	1	0.0812341	0.00797969	1	1	Essential	-54.8	15053.6	3.89	0.405291	133	0.1	0.37	-0.13	49.79	80.83	-0.92	13.6	28	0	36.6987	39.2019	37.9503
YBR233W-A	TGTTTCACAGCGACTTTGAC	7	0.62	0		DAD3	DAD3-NRg-1	GGGAGCTGCGATTGGCAGTGTTTCACAGCGACTTTGACGTTTTAGAGCTAGAAATAGCAAG	7.10172	3.0845	1	150.743	195.403	204.455	103.251	127.524	127.547	143.621	157.217	210.368	1	-5.62121	-0.512645	1	1	Essential	-55.6	10844.3	5.14	nan	94	0.1	0.41	0	63.92	95.3	-0.77	10.5	7	0	50.2885	39.5172	44.9029
YBR233W-A	AGCTCTTCTTTTGTATTCTT	-24	0.75	0		DAD3	DAD3-NRg-2	GGGAGCTGCGATTGGCAGAGCTCTTCTTTTGTATTCTTGTTTTAGAGCTAGAAATAGCAAG	3.03391	1	1	136.991	92.741	134.887	120.672	114.872	102.788	132.65	102.778	108.063	1	-6.17857	-0.0218347	1	1	Essential	-59.5	10844.3	5.14	nan	94	0.1	0.41	0	63.92	95.3	-0.77	10.5	7	0	50.2885	39.5172	44.9029
YBR233W-A	TATCAATAGAAATACGTACG	-151	0.19	0		DAD3	DAD3-TRg-2	GGGAGCTGCGATTGGCAGTATCAATAGAAATACGTACGGTTTTAGAGCTAGAAATAGCAAG	158.628	157.337	141.252	127.823	124.413	111.26	163.844	95.8931	115.626	135.785	122.896	123.528	1	0.330941	-0.0260728	1	1	Essential	-52.1	10844.3	5.14	nan	94	0.1	0.41	0	63.92	95.3	-0.77	10.5	7	0	50.2885	39.5172	44.9029
YGR113W	GCTCCAAGTTTCAGTGCAAT	-10	0.3	0		DAM1	DAM1-NRg-1	GGGAGCTGCGATTGGCAGGCTCCAAGTTTCAGTGCAATGTTTTAGAGCTAGAAATAGCAAG	116.933	153.863	176.137	159.911	173.56	140.137	169.904	183.556	163.311	185.937	163.134	191.334	1	-0.0836349	-0.0645189	1	1	Essential	-60.4	38428.5	9.76	0.359674	343	0.13	0.46	0.06	44.37	70.11	-0.86	25.9	24	61	146.586	143.761	145.173
YGR113W	TTGGACAAGTTTAACGCCAA	-29	0.36	0		DAM1	DAM1-NRg-2	GGGAGCTGCGATTGGCAGTTGGACAAGTTTAACGCCAAGTTTTAGAGCTAGAAATAGCAAG	109.814	128.154	118.47	144.631	180.113	151.951	142.637	160.963	133.049	121.679	129.997	162.784	1	-0.419412	0.0752374	1	1	Essential	-55.6	38428.5	9.76	0.359674	343	0.13	0.46	0.06	44.37	70.11	-0.86	25.9	24	61	146.586	143.761	145.173
YGR113W	TCGATAAAACATGTTTGTTT	-61	0.46	0		DAM1	DAM1-NRg-3	GGGAGCTGCGATTGGCAGTCGATAAAACATGTTTGTTTGTTTTAGAGCTAGAAATAGCAAG	1	1	1	155.327	103.663	183.453	59.3209	49.8022	47.7675	165.562	127.63	114.011	1	-7.20438	-1.37599	1	1	Essential	-52.2	38428.5	9.76	0.359674	343	0.13	0.46	0.06	44.37	70.11	-0.86	25.9	24	61	146.586	143.761	145.173
YGR113W	TATTATTTATCGATATTGTC	-85	0.6	0		DAM1	DAM1-NRg-4	GGGAGCTGCGATTGGCAGTATTATTTATCGATATTGTCGTTTTAGAGCTAGAAATAGCAAG	152.526	124.68	136.981	94.2073	104.755	96.8209	69.1673	84.1444	121.128	106.007	100.411	60.4795	1	0.485744	0.0402086	1	1	Essential	-51.8	38428.5	9.76	0.359674	343	0.13	0.46	0.06	44.37	70.11	-0.86	25.9	24	61	146.586	143.761	145.173
YGR113W	ATTATTTATCGATATTGTCC	-86	0.6	0		DAM1	DAM1-NRg-5	GGGAGCTGCGATTGGCAGATTATTTATCGATATTGTCCGTTTTAGAGCTAGAAATAGCAAG	7.10172	1	5.27164	190.471	115.676	163.764	78.2563	61.5508	76.1947	168.697	193.904	147.32	1	-5.13495	-1.23923	1	1	Essential	-49.1	38428.5	9.76	0.359674	343	0.13	0.46	0.06	44.37	70.11	-0.86	25.9	24	61	146.586	143.761	145.173
YGR113W	TGTCCAATTGCACTGAAACT	-17	0.33	0		DAM1	DAM1-TRg-1	GGGAGCTGCGATTGGCAGTGTCCAATTGCACTGAAACTGTTTTAGAGCTAGAAATAGCAAG	204.391	223.347	173.29	149.215	203.049	195.267	162.329	207.957	165.145	220.417	147.749	156.836	1	0.13449	0.0283783	1	1	Essential	-57.3	38428.5	9.76	0.359674	343	0.13	0.46	0.06	44.37	70.11	-0.86	25.9	24	61	146.586	143.761	145.173
YGR113W	TTATCGACGCATGAATCCTT	-49	0.45	0		DAM1	DAM1-TRg-2	GGGAGCTGCGATTGGCAGTTATCGACGCATGAATCCTTGTTTTAGAGCTAGAAATAGCAAG	1	1	1	129.351	140.796	132.261	5.54449	3.71123	7.41906	102.872	206.922	194.903	1	-7.06755	-4.91968	1	1	Essential	-57.8	38428.5	9.76	0.359674	343	0.13	0.46	0.06	44.37	70.11	-0.86	25.9	24	61	146.586	143.761	145.173
YGR113W	TATGAACATTGCGCGTTGCC	-108	0.83	0		DAM1	DAM1-TRg-3	GGGAGCTGCGATTGGCAGTATGAACATTGCGCGTTGCCGTTTTAGAGCTAGAAATAGCAAG	127.102	142.051	157.627	143.103	179.021	107.322	126.731	149.214	143.136	132.65	145.382	129.476	1	-0.0089829	0.0404017	1	1	Essential	-55.4	38428.5	9.76	0.359674	343	0.13	0.46	0.06	44.37	70.11	-0.86	25.9	24	61	146.586	143.761	145.173
YDR052C	AATAATAACGGTAATGGCTC	-25	0.57	0		DBF4	DBF4-TRg-1	GGGAGCTGCGATTGGCAGAATAATAACGGTAATGGCTCGTTTTAGAGCTAGAAATAGCAAG	3.03391	1	1	161.439	195.403	151.951	32.8114	47.0909	37.6804	240.791	262.545	212.747	1	-6.65926	-2.60645	1	1	Essential	-58.6	80714.3	9.89	0.316426	704	0.14	0.45	0.02	38.64	66.11	-0.87	4.19	20	75	54.248	80.0027	67.1253
YDR052C	AACGATAATAATAACGGTAA	-31	0.58	0		DBF4	DBF4-TRg-2	GGGAGCTGCGATTGGCAGAACGATAATAATAACGGTAAGTTTTAGAGCTAGAAATAGCAAG	1	1	1	114.071	89.4645	81.0695	7.81673	10.0374	3.75103	109.141	72.0077	80.7025	1	-6.56786	-3.5993	1	1	Essential	-52.9	80714.3	9.89	0.316426	704	0.14	0.45	0.02	38.64	66.11	-0.87	4.19	20	75	54.248	80.0027	67.1253
YDL031W	GTGACTTTACTTCAAGCAGT	-11	0.19	0		DBP10	DBP10-NRg-1	GGGAGCTGCGATTGGCAGGTGACTTTACTTCAAGCAGTGTTTTAGAGCTAGAAATAGCAAG	151.509	180.267	139.116	140.047	156.086	142.762	181.265	209.765	159.643	184.37	122.896	174.68	1	0.101521	0.192321	1	1	Essential	-55.2	112967	9.71	0.874548	995	0.19	0.52	0.16	43.57	71.83	-0.75	76.5	19	4	38.1768	43.3411	40.7589
YNL112W	AGTATAAGTTATTTGAGCGT	-50	0.25	0		DBP2	DBP2-NRg-2	GGGAGCTGCGATTGGCAGAGTATAAGTTATTTGAGCGTGTTTTAGAGCTAGAAATAGCAAG	18.2882	18.3708	3.13582	169.079	124.413	138.825	40.3856	26.3048	20.2572	160.861	137.098	174.68	1	-3.44143	-2.44252	1	1	Essential	-52.2	61007.3	9.03	nan	546	0.42	0.74	0.55	36.03	66.62	-0.73	616	12	7	109.102	79.9755	94.5385
YNL112W	TTATAAGACAAATAAACTGA	-82	0.18	0		DBP2	DBP2-NRg-3	GGGAGCTGCGATTGGCAGTTATAAGACAAATAAACTGAGTTTTAGAGCTAGAAATAGCAAG	7.10172	5.86383	14.5269	127.823	117.861	163.764	54.019	55.2246	62.4396	137.352	99.2273	104.494	1	-3.89657	-0.990333	1	1	Essential	-53.4	61007.3	9.03	nan	546	0.42	0.74	0.55	36.03	66.62	-0.73	616	12	7	109.102	79.9755	94.5385
YNL112W	AAATTTTCTGCGATGAGCAT	-107	0.21	0		DBP2	DBP2-NRg-4	GGGAGCTGCGATTGGCAGAAATTTTCTGCGATGAGCATGTTTTAGAGCTAGAAATAGCAAG	13.526	7.23106	16.4742	326.564	323.044	322.346	8.78673	2.87649	19.9506	362.402	319.954	288.388	2	-4.7063	-4.94046	1	1	Essential	-57.5	61007.3	9.03	nan	546	0.42	0.74	0.55	36.03	66.62	-0.73	616	12	7	109.102	79.9755	94.5385
YOR046C	GTTGCTGATCGAGTATTTTA	-17	0.62	0		DBP5	DBP5-NRg-1	GGGAGCTGCGATTGGCAGGTTGCTGATCGAGTATTTTAGTTTTAGAGCTAGAAATAGCAAG	29.4747	7.94833	8.1194	136.991	86.188	85.0074	95.6769	74.2033	103.705	126.381	96.8604	98.5464	1	-2.75852	-0.234119	1	1	Essential	-56.9	53874.5	7.55	1.12299	482	0.21	0.53	0.17	32.2	88.69	-0.37	341	11	127	93.4817	104.596	99.0389
YOR046C	TAAAGGTCAACTGGTTTTAA	-44	0.74	0		DBP5	DBP5-NRg-4	GGGAGCTGCGATTGGCAGTAAAGGTCAACTGGTTTTAAGTTTTAGAGCTAGAAATAGCAAG	1	1	1	213.39	150.625	116.51	65.3803	56.1284	51.4355	232.955	174.969	194.903	1	-7.32351	-1.80144	1	1	Essential	-54.8	53874.5	7.55	1.12299	482	0.21	0.53	0.17	32.2	88.69	-0.37	341	11	127	93.4817	104.596	99.0389
YOR046C	TGATTGAAAAATTTGCATAC	-93	0.84	0		DBP5	DBP5-NRg-6	GGGAGCTGCGATTGGCAGTGATTGAAAAATTTGCATACGTTTTAGAGCTAGAAATAGCAAG	108.797	89.9387	107.791	94.2073	108.031	140.137	110.068	93.1819	73.4437	121.679	102.778	99.736	1	-0.159567	-0.228564	1	1	Essential	-50.6	53874.5	7.55	1.12299	482	0.21	0.53	0.17	32.2	88.69	-0.37	341	11	127	93.4817	104.596	99.0389
YOR046C	TTGTTACATTATTATCAACG	-125	0.87	0		DBP5	DBP5-TRg-1	GGGAGCTGCGATTGGCAGTTGTTACATTATTATCAACGGTTTTAGAGCTAGAAATAGCAAG	73.2037	74.6523	85.009	107.959	116.768	85.0074	120.672	78.722	98.2029	71.5268	107.512	71.1858	1	-0.41154	0.250137	1	1	Essential	-50.3	53874.5	7.55	1.12299	482	0.21	0.53	0.17	32.2	88.69	-0.37	341	11	127	93.4817	104.596	99.0389
YNR038W	ACACCTTTACCATTGGTGAC	-18	0.4	0		DBP6	DBP6-TRg-1	GGGAGCTGCGATTGGCAGACACCTTTACCATTGGTGACGTTTTAGAGCTAGAAATAGCAAG	169.814	114.258	139.828	111.015	234.721	153.263	103.251	153.733	173.398	121.679	210.473	103.305	1	-0.235313	-0.0169129	1	1	Essential	-53.5	70354.4	6.17	1.55144	629	0.19	0.53	0.18	41.41	92.15	-0.37	127	12	3	80.7216	75.7047	78.2131
YNR038W	CGATGAGATGTGCTCGAAAC	-41	0.52	0		DBP6	DBP6-TRg-3	GGGAGCTGCGATTGGCAGCGATGAGATGTGCTCGAAACGTTTTAGAGCTAGAAATAGCAAG	172.865	153.168	178.273	207.279	230.352	132.261	167.631	204.342	281.605	167.13	179.703	229.401	1	-0.176388	0.181706	1	1	Essential	-57.2	70354.4	6.17	1.55144	629	0.19	0.53	0.18	41.41	92.15	-0.37	127	12	3	80.7216	75.7047	78.2131
YNR038W	TATTATATAGAAAGCATAAC	-64	0.49	0		DBP6	DBP6-TRg-4	GGGAGCTGCGATTGGCAGTATTATATAGAAAGCATAACGTTTTAGAGCTAGAAATAGCAAG	3.03391	1	3.13582	106.431	124.413	116.51	4.02966	11.8449	4.66804	96.603	134.731	131.855	1	-5.59835	-4.14403	1	1	Essential	-48.6	70354.4	6.17	1.55144	629	0.19	0.53	0.18	41.41	92.15	-0.37	127	12	3	80.7216	75.7047	78.2131
YLR276C	CATTACGTAAAGAGTGATTA	-134	0.88	0		DBP9	DBP9-NRg-2	GGGAGCTGCGATTGGCAGCATTACGTAAAGAGTGATTAGTTTTAGAGCTAGAAATAGCAAG	170.831	132.323	196.072	259.23	341.752	197.892	142.637	169.096	161.477	215.715	254.261	209.178	1	-0.678275	-0.521259	1	1	Essential	-55.8	68077.4	9.72	0.531629	594	0.18	0.5	0.12	39.55	89.07	-0.51	65.5	3	32	124.288	127.99	126.139
YLR276C	AGGCAGTTCTAACCAGATTT	-168	0.7	0		DBP9	DBP9-NRg-4	GGGAGCTGCGATTGGCAGAGGCAGTTCTAACCAGATTTGTTTTAGAGCTAGAAATAGCAAG	15.2374	7.94833	8.83134	136.991	147.349	119.135	140.364	121.198	111.041	176.533	157.217	118.769	1	-3.65557	-0.28034	1	1	Essential	-59.2	68077.4	9.72	0.531629	594	0.18	0.5	0.12	39.55	89.07	-0.51	65.5	3	32	124.288	127.99	126.139
YLR276C	GTTCTAACCAGATTTTGGTT	-173	0.67	0		DBP9	DBP9-NRg-5	GGGAGCTGCGATTGGCAGGTTCTAACCAGATTTTGGTTGTTTTAGAGCTAGAAATAGCAAG	16.2543	6.55867	7.40746	140.047	129.874	149.325	101.736	65.1658	66.1076	185.937	127.63	121.149	1	-3.7942	-0.899683	1	1	Essential	-59.1	68077.4	9.72	0.531629	594	0.18	0.5	0.12	39.55	89.07	-0.51	65.5	3	32	124.288	127.99	126.139
YLR276C	AGTAATACCAAACCAAAATC	-184	0.56	0		DBP9	DBP9-TRg-1	GGGAGCTGCGATTGGCAGAGTAATACCAAACCAAAATCGTTTTAGAGCTAGAAATAGCAAG	255.239	215.009	238.076	213.39	168.1	167.702	166.874	155.54	232.086	200.042	219.94	183.007	1	0.367097	-0.120945	1	1	Essential	-50.9	68077.4	9.72	0.531629	594	0.18	0.5	0.12	39.55	89.07	-0.51	65.5	3	32	124.288	127.99	126.139
YNL118C	TGATGTCTCAATATTCCCGC	-140	0.45	0		DCP2	DCP2-NRg-5	GGGAGCTGCGATTGGCAGTGATGTCTCAATATTCCCGCGTTTTAGAGCTAGAAATAGCAAG	219.645	271.985	213.87	214.918	241.274	229.395	160.815	165.481	219.248	179.668	178.519	238.918	1	0.0413059	-0.130289	1	1	Essential	-54.4	108652	5.65	0.539033	970	0.13	0.43	0.02	52.31	69.32	-0.79	158	57	77	64.443	108.806	86.6246
YNL118C	CAAATATTGAATCCTTGTGA	-63	0.26	0		DCP2	DCP2-TRg-1	GGGAGCTGCGATTGGCAGCAAATATTGAATCCTTGTGAGTTTTAGAGCTAGAAATAGCAAG	57.9494	40.6055	52.9716	176.719	128.782	169.015	134.305	162.77	122.962	104.439	161.951	159.215	1	-1.64688	-0.018999	1	1	Essential	-55.6	108652	5.65	0.539033	970	0.13	0.43	0.02	52.31	69.32	-0.79	158	57	77	64.443	108.806	86.6246
YNL118C	AAGCACGAATTTTACGTCTG	-119	0.51	0		DCP2	DCP2-TRg-4	GGGAGCTGCGATTGGCAGAAGCACGAATTTTACGTCTGGTTTTAGAGCTAGAAATAGCAAG	132.187	134.408	118.47	136.991	134.243	127.011	154.755	154.636	125.713	138.919	127.63	121.149	1	-0.0485531	0.16643	1	1	Essential	-52	108652	5.65	0.539033	970	0.13	0.43	0.02	52.31	69.32	-0.79	158	57	77	64.443	108.806	86.6246
YNL118C	TATTGAATTTTATTACCCTG	-160	0.64	0		DCP2	DCP2-TRg-6	GGGAGCTGCGATTGGCAGTATTGAATTTTATTACCCTGGTTTTAGAGCTAGAAATAGCAAG	127.102	74.6523	108.503	167.551	100.386	144.075	178.993	129.332	166.979	192.206	135.915	136.613	1	-0.409219	0.0324423	1	1	Essential	-52.4	108652	5.65	0.539033	970	0.13	0.43	0.02	52.31	69.32	-0.79	158	57	77	64.443	108.806	86.6246
YLR270W	ATTCGATCATCCAAAAGAGT	-28	0.19	0		DCS1	DCS1-NRg-1	GGGAGCTGCGATTGGCAGATTCGATCATCCAAAAGAGTGTTTTAGAGCTAGAAATAGCAAG	20.3221	19.0657	22.3582	190.471	153.902	145.388	125.216	111.257	137.634	171.832	164.318	210.368	1	-2.98766	-0.546815	1	1	Respiratory	-51.7	40763	6.19	1.04489	350	0.25	0.59	0.27	50.4	88.41	-0.42	138	3	5	110.71	131.096	120.903
YLR270W	AAAGACTCCCTAAAAAGTGC	-92	0.89	0		DCS1	DCS1-NRg-2	GGGAGCTGCGATTGGCAGAAAGACTCCCTAAAAAGTGCGTTTTAGAGCTAGAAATAGCAAG	52.8647	23.9295	42.2925	111.015	136.427	195.267	152.483	124.813	134.883	95.0357	161.951	134.234	1	-1.89435	0.0752897	1	1	Respiratory	-55.7	40763	6.19	1.04489	350	0.25	0.59	0.27	50.4	88.41	-0.42	138	3	5	110.71	131.096	120.903
YLR270W	CTAAAAAGTGCAGGTGCGGC	-101	0.98	0		DCS1	DCS1-NRg-5	GGGAGCTGCGATTGGCAGCTAAAAAGTGCAGGTGCGGCGTTTTAGAGCTAGAAATAGCAAG	197.272	124.68	159.051	221.03	179.021	167.702	219.893	193.497	187.153	181.235	195.088	179.439	1	-0.239219	0.111803	1	1	Respiratory	-57.3	40763	6.19	1.04489	350	0.25	0.59	0.27	50.4	88.41	-0.42	138	3	5	110.71	131.096	120.903
YLR270W	ACTATATATCGAAGGAAAAG	-59	0.6	0		DCS1	DCS1-TRg-2	GGGAGCTGCGATTGGCAGACTATATATCGAAGGAAAAGGTTTTAGAGCTAGAAATAGCAAG	37.6103	48.2487	30.1896	98.7913	121.137	87.6326	127.488	114.872	106.456	131.083	121.713	117.58	1	-1.40614	-0.0865226	1	1	Respiratory	-48.6	40763	6.19	1.04489	350	0.25	0.59	0.27	50.4	88.41	-0.42	138	3	5	110.71	131.096	120.903
YLR270W	ATATCATCACTATATATCGA	-67	0.63	0		DCS1	DCS1-TRg-3	GGGAGCTGCGATTGGCAGATATCATCACTATATATCGAGTTTTAGAGCTAGAAATAGCAAG	78.2885	49.6383	53.6836	95.7353	62.1606	113.885	113.855	137.465	105.539	123.246	87.3927	155.647	1	-0.581597	-0.0376149	1	1	Respiratory	-49.9	40763	6.19	1.04489	350	0.25	0.59	0.27	50.4	88.41	-0.42	138	3	5	110.71	131.096	120.903
YLR270W	AGTTCAGTATTAGTATAGTA	-176	0.68	0		DCS1	DCS1-TRg-4	GGGAGCTGCGATTGGCAGAGTTCAGTATTAGTATAGTAGTTTTAGAGCTAGAAATAGCAAG	30.4917	11.4225	20.9343	147.687	138.611	103.384	109.31	72.3958	109.207	127.948	115.796	125.907	1	-2.63235	-0.345575	1	1	Respiratory	-51.7	40763	6.19	1.04489	350	0.25	0.59	0.27	50.4	88.41	-0.42	138	3	5	110.71	131.096	120.903
YOR204W	TTGTGGTGATAGGTGGCAAG	-31	0.62	0		DED1	DED1-TRg-1	GGGAGCTGCGATTGGCAGTTGTGGTGATAGGTGGCAAGGTTTTAGAGCTAGAAATAGCAAG	3.03391	1	5.27164	190.471	156.086	188.704	60.8358	86.8557	57.8545	184.37	212.84	194.903	1	-5.84601	-1.52641	1	1	Essential	-56.5	65554.7	7.98	nan	604	0.38	0.71	0.51	42.4	66.71	-0.52	265	4	19	55.2898	52.465	53.8774
YOR204W	AAGTTAGTTGTGGTGATAGG	-38	0.66	0		DED1	DED1-TRg-2	GGGAGCTGCGATTGGCAGAAGTTAGTTGTGGTGATAGGGTTTTAGAGCTAGAAATAGCAAG	31.5086	14.8967	21.6463	164.495	209.601	205.768	160.815	147.407	182.568	178.101	128.814	175.87	1	-3.09102	0.0237242	1	1	Essential	-60.3	65554.7	7.98	nan	604	0.38	0.71	0.51	42.4	66.71	-0.52	265	4	19	55.2898	52.465	53.8774
YOR204W	AAAAAGTTAGTTGTGGTGAT	-41	0.66	0		DED1	DED1-TRg-3	GGGAGCTGCGATTGGCAGAAAAAGTTAGTTGTGGTGATGTTTTAGAGCTAGAAATAGCAAG	2.01695	1	1	123.239	117.861	100.759	27.5095	50.7059	34.0123	104.439	115.796	87.8401	1	-6.41115	-1.45685	1	1	Essential	-53.5	65554.7	7.98	nan	604	0.38	0.71	0.51	42.4	66.71	-0.52	265	4	19	55.2898	52.465	53.8774
YOR204W	GAACGGGAAAAAGTTAGTTG	-48	0.56	0		DED1	DED1-TRg-4	GGGAGCTGCGATTGGCAGGAACGGGAAAAAGTTAGTTGGTTTTAGAGCTAGAAATAGCAAG	2.01695	3.0845	1.71194	237.838	150.625	170.327	26.7521	18.1711	11.0871	176.533	146.566	197.282	1	-6.35779	-3.2158	1	1	Essential	-54	65554.7	7.98	nan	604	0.38	0.71	0.51	42.4	66.71	-0.52	265	4	19	55.2898	52.465	53.8774
YOR204W	TATAAAAGAGATGGAGGAAC	-64	0.26	0		DED1	DED1-TRg-5	GGGAGCTGCGATTGGCAGTATAAAAGAGATGGAGGAACGTTTTAGAGCTAGAAATAGCAAG	101.678	119.816	94.9761	138.519	122.229	71.8812	79.0137	94.9894	129.381	113.843	109.878	75.9442	1	-0.0718419	0.017794	1	1	Essential	-52.1	65554.7	7.98	nan	604	0.38	0.71	0.51	42.4	66.71	-0.52	265	4	19	55.2898	52.465	53.8774
YOR204W	ATATAAAAGAGATGGAGGAA	-65	0.29	0		DED1	DED1-TRg-6	GGGAGCTGCGATTGGCAGATATAAAAGAGATGGAGGAAGTTTTAGAGCTAGAAATAGCAAG	3.03391	1	1	135.463	67.6214	120.448	2.51483	5.51872	6.50205	171.832	139.465	111.632	1	-6.00609	-4.86275	1	1	Essential	-51.7	65554.7	7.98	nan	604	0.38	0.71	0.51	42.4	66.71	-0.52	265	4	19	55.2898	52.465	53.8774
YOR204W	TATACGTGTCATTCTGAACG	-148	0.78	0		DED1	DED1-TRg-9	GGGAGCTGCGATTGGCAGTATACGTGTCATTCTGAACGGTTTTAGAGCTAGAAATAGCAAG	45.746	55.8918	34.4612	123.239	86.188	144.075	73.7118	55.2246	95.4519	149.89	121.713	97.3568	1	-1.37706	-0.717465	1	1	Essential	-54.3	65554.7	7.98	nan	604	0.38	0.71	0.51	42.4	66.71	-0.52	265	4	19	55.2898	52.465	53.8774
YHR019C	GTATGACTGATCGAACTATC	-98	0.9	0		DED81	DED81-NRg-2	GGGAGCTGCGATTGGCAGGTATGACTGATCGAACTATCGTTTTAGAGCTAGAAATAGCAAG	2.01695	6.55867	1	159.911	165.915	169.015	44.9301	47.0909	49.6015	179.668	153.666	173.491	1	-5.69145	-1.83944	1	1	Essential	-53.6	62196.4	5.59	1.59462	554	0.4	0.75	0.56	40.22	79.05	-0.38	373	25	85	822.086	757.385	789.736
YHR019C	TGCGTAGTAGTAGTCGGTGC	-20	0.27	0		DED81	DED81-TRg-2	GGGAGCTGCGATTGGCAGTGCGTAGTAGTAGTCGGTGCGTTTTAGAGCTAGAAATAGCAAG	94.5598	145.525	99.9597	158.383	208.509	192.642	170.661	181.749	167.896	131.083	178.519	229.401	1	-0.718501	-0.0509353	1	1	Essential	-56.3	62196.4	5.59	1.59462	554	0.4	0.75	0.56	40.22	79.05	-0.38	373	25	85	822.086	757.385	789.736
YHR019C	AAGGTAGAAGAAATTACGTT	-54	0.29	0		DED81	DED81-TRg-5	GGGAGCTGCGATTGGCAGAAGGTAGAAGAAATTACGTTGTTTTAGAGCTAGAAATAGCAAG	149.335	310.216	293.904	308.274	425.219	233.358	347.51	369.731	344.695	299.65	530.732	382.71	2	-0.359773	-0.191993	1	1	Essential	-54.1	62196.4	5.59	1.59462	554	0.4	0.75	0.56	40.22	79.05	-0.38	373	25	85	822.086	757.385	789.736
YOR236W	GATGCCATCTCACGCACGTA	-90	0.98	0		DFR1	DFR1-NRg-2	GGGAGCTGCGATTGGCAGGATGCCATCTCACGCACGTAGTTTTAGAGCTAGAAATAGCAAG	191.17	232.379	166.882	213.39	197.588	140.137	157.027	235.973	184.402	127.948	174.969	203.23	1	0.0994163	0.190021	1	1	Essential	-54.4	24262.3	8.05	0.6922	211	0.1	0.42	-0.01	36.86	76.33	-0.44	32.1	4	32	217.052	155.485	186.268
YOR236W	CGTCGCTCTTGACGAATTTT	-142	0.53	0		DFR1	DFR1-NRg-3	GGGAGCTGCGATTGGCAGCGTCGCTCTTGACGAATTTTGTTTTAGAGCTAGAAATAGCAAG	64.0512	60.0608	62.2269	66.7035	111.308	125.698	172.933	111.257	99.1199	113.843	93.31	98.5464	1	-0.704764	0.326399	1	1	Essential	-58.2	24262.3	8.05	0.6922	211	0.1	0.42	-0.01	36.86	76.33	-0.44	32.1	4	32	217.052	155.485	186.268
YOR236W	AGATGGCATCGCTGGCCAAA	-81	0.97	0		DFR1	DFR1-TRg-1	GGGAGCTGCGATTGGCAGAGATGGCATCGCTGGCCAAAGTTTTAGAGCTAGAAATAGCAAG	30.4917	54.5022	36.597	74.3435	46.8705	62.6929	21.4502	29.9198	44.0994	27.6434	31.77	24.7918	1	-0.596941	0.181129	1	1	Essential	-60.3	24262.3	8.05	0.6922	211	0.1	0.42	-0.01	36.86	76.33	-0.44	32.1	4	32	217.052	155.485	186.268
YOR236W	GAGATGGCATCGCTGGCCAA	-82	0.98	0		DFR1	DFR1-TRg-2	GGGAGCTGCGATTGGCAGGAGATGGCATCGCTGGCCAAGTTTTAGAGCTAGAAATAGCAAG	52.8647	78.1265	48.7	86.5674	123.321	157.201	105.523	158.251	130.298	93.4684	126.447	94.9776	1	-1.03061	0.323601	1	1	Essential	-63.7	24262.3	8.05	0.6922	211	0.1	0.42	-0.01	36.86	76.33	-0.44	32.1	4	32	217.052	155.485	186.268
YOR236W	CGTGCGTGAGATGGCATCGC	-89	0.98	0		DFR1	DFR1-TRg-3	GGGAGCTGCGATTGGCAGCGTGCGTGAGATGGCATCGCGTTTTAGAGCTAGAAATAGCAAG	21.3391	31.5727	11.6791	109.487	246.735	130.949	116.884	80.5295	119.294	121.679	134.731	175.87	1	-2.91503	-0.448812	1	1	Essential	-59.6	24262.3	8.05	0.6922	211	0.1	0.42	-0.01	36.86	76.33	-0.44	32.1	4	32	217.052	155.485	186.268
YOR236W	GCATCCTTACGTGCGTGAGA	-98	0.94	0		DFR1	DFR1-TRg-4	GGGAGCTGCGATTGGCAGGCATCCTTACGTGCGTGAGAGTTTTAGAGCTAGAAATAGCAAG	256.255	276.154	337.748	337.158	338.476	360.656	356.985	352.556	450.334	301.914	333.553	442.338	1	-0.252079	0.105874	1	1	Essential	-54.7	24262.3	8.05	0.6922	211	0.1	0.42	-0.01	36.86	76.33	-0.44	32.1	4	32	217.052	155.485	186.268
YOR236W	TCTTGGTTAGCTTAATGTAT	-189	0.79	0		DFR1	DFR1-TRg-6	GGGAGCTGCGATTGGCAGTCTTGGTTAGCTTAATGTATGTTTTAGAGCTAGAAATAGCAAG	129.136	169.844	197.496	155.327	137.519	193.954	197.17	158.251	171.564	196.908	125.263	191.334	1	0.0283937	0.0373836	1	1	Essential	-54.1	24262.3	8.05	0.6922	211	0.1	0.42	-0.01	36.86	76.33	-0.44	32.1	4	32	217.052	155.485	186.268
YKL078W	ACTCTTGCAACCTCTTCTTG	9	0.32	0		DHR2	DHR2-NRg-1	GGGAGCTGCGATTGGCAGACTCTTGCAACCTCTTCTTGGTTTTAGAGCTAGAAATAGCAAG	152.526	219.178	94.9761	175.191	162.639	140.137	184.294	141.08	123.879	157.726	118.163	174.68	1	-0.034477	-0.0042169	1	1	Essential	-53.8	82730.5	9.22	0.694849	735	0.14	0.48	0.1	41.75	88.76	-0.26	11.1	8	16	16.6457	15.2939	15.9698
YKL078W	GCTATTCGTTTACAATGATT	-93	0.6	0		DHR2	DHR2-TRg-3	GGGAGCTGCGATTGGCAGGCTATTCGTTTACAATGATTGTTTTAGAGCTAGAAATAGCAAG	9.13563	7.2535	23.7821	158.383	141.888	146.7	62.3506	71.492	83.5308	198.475	179.703	142.561	1	-3.47595	-1.26038	1	1	Essential	-53.7	82730.5	9.22	0.694849	735	0.14	0.48	0.1	41.75	88.76	-0.26	11.1	8	16	16.6457	15.2939	15.9698
YHR011W	TATGATTCGTTTTGTCGTTA	-93	0.84	0		DIA4	DIA4-NRg-1	GGGAGCTGCGATTGGCAGTATGATTCGTTTTGTCGTTAGTTTTAGAGCTAGAAATAGCAAG	184.052	226.821	217.43	107.959	140.796	104.697	127.488	170	134.883	203.177	183.253	135.424	1	0.829947	-0.271373	1	1	Respiratory	-54	50399.6	9.06	0.263664	446	0.1	0.41	-0.05	37.88	84.49	-0.42	9.46	26	0	53.8894	55.6919	54.7906
YHR011W	AGGGGAACGATAATATATAA	-65	0.82	0		DIA4	DIA4-TRg-1	GGGAGCTGCGATTGGCAGAGGGGAACGATAATATATAAGTTTTAGAGCTAGAAATAGCAAG	1	1	1	88.0954	77.4508	100.759	79.7712	77.8182	49.6015	112.276	75.5581	99.736	1	-6.47197	-0.472951	1	1	Respiratory	-50	50399.6	9.06	0.263664	446	0.1	0.41	-0.05	37.88	84.49	-0.42	9.46	26	0	53.8894	55.6919	54.7906
YHR011W	ACGAATCATAACGCGGTAAA	-84	0.95	0		DIA4	DIA4-TRg-3	GGGAGCTGCGATTGGCAGACGAATCATAACGCGGTAAAGTTTTAGAGCTAGAAATAGCAAG	1	1	1	104.903	126.598	146.7	115.37	160.059	104.622	140.486	119.346	96.1672	1	-6.97805	0.0943158	1	1	Respiratory	-51.4	50399.6	9.06	0.263664	446	0.1	0.41	-0.05	37.88	84.49	-0.42	9.46	26	0	53.8894	55.6919	54.7906
YHR011W	CGACAAAACGAATCATAACG	-91	0.85	0		DIA4	DIA4-TRg-5	GGGAGCTGCGATTGGCAGCGACAAAACGAATCATAACGGTTTTAGAGCTAGAAATAGCAAG	1	1	1	89.6234	149.533	154.576	134.305	153.733	154.14	129.515	171.418	90.2193	1	-7.03611	0.176895	1	1	Respiratory	-52.8	50399.6	9.06	0.263664	446	0.1	0.41	-0.05	37.88	84.49	-0.42	9.46	26	0	53.8894	55.6919	54.7906
YHR011W	CATATAAGTATACGCAAATG	-156	0.62	0		DIA4	DIA4-TRg-7	GGGAGCTGCGATTGGCAGCATATAAGTATACGCAAATGGTTTTAGAGCTAGAAATAGCAAG	319.307	246.276	265.842	169.079	201.956	138.825	211.561	185.364	162.394	185.937	165.501	210.368	1	0.705485	-0.00640109	1	1	Respiratory	-50.5	50399.6	9.06	0.263664	446	0.1	0.41	-0.05	37.88	84.49	-0.42	9.46	26	0	53.8894	55.6919	54.7906
YHR011W	ACATATAAGTATACGCAAAT	-157	0.62	0		DIA4	DIA4-TRg-8	GGGAGCTGCGATTGGCAGACATATAAGTATACGCAAATGTTTTAGAGCTAGAAATAGCAAG	22.356	26.014	13.103	230.198	123.321	158.514	175.205	146.503	147.721	131.083	191.537	184.197	1	-3.05821	-0.110556	1	1	Respiratory	-49.2	50399.6	9.06	0.263664	446	0.1	0.41	-0.05	37.88	84.49	-0.42	9.46	26	0	53.8894	55.6919	54.7906
YPL266W	ACCCGGGTAATACACAAGGA	-133	0.93	0		DIM1	DIM1-NRg-2	GGGAGCTGCGATTGGCAGACCCGGGTAATACACAAGGAGTTTTAGAGCTAGAAATAGCAAG	1	1	1	69.7595	86.188	111.26	1	1	1	148.323	131.181	135.424	1	-6.47685	-7.11175	1	1	Essential	-54.4	35964.4	10.16	0.839101	318	0.18	0.52	0.16	24.02	83.98	-0.3	23	7	14	118.972	105.669	112.32
YPL266W	CATTATACAGTGGACTCATT	-25	0.5	0		DIM1	DIM1-TRg-1	GGGAGCTGCGATTGGCAGCATTATACAGTGGACTCATTGTTTTAGAGCTAGAAATAGCAAG	179.984	119.816	172.578	136.991	137.519	136.199	153.24	172.711	161.477	101.305	137.098	121.149	1	0.201823	0.438992	1	1	Essential	-55.2	35964.4	10.16	0.839101	318	0.18	0.52	0.16	24.02	83.98	-0.3	23	7	14	118.972	105.669	112.32
YPL266W	TGTGTATTACCCGGGTTAGA	-130	0.92	0		DIM1	DIM1-TRg-5	GGGAGCTGCGATTGGCAGTGTGTATTACCCGGGTTAGAGTTTTAGAGCTAGAAATAGCAAG	4.05086	3.0845	3.13582	80.4554	68.7136	98.1335	3.27224	1	8.33607	124.814	103.961	87.8401	1	-4.5896	-4.65028	1	1	Essential	-54.7	35964.4	10.16	0.839101	318	0.18	0.52	0.16	24.02	83.98	-0.3	23	7	14	118.972	105.669	112.32
YPL266W	TTGTGTATTACCCGGGTTAG	-131	0.92	0		DIM1	DIM1-TRg-6	GGGAGCTGCGATTGGCAGTTGTGTATTACCCGGGTTAGGTTTTAGAGCTAGAAATAGCAAG	57.9494	29.4882	50.8358	100.319	96.0174	130.949	75.2267	85.9519	69.7757	98.1702	115.796	118.769	1	-1.24303	-0.526768	1	1	Essential	-57.9	35964.4	10.16	0.839101	318	0.18	0.52	0.16	24.02	83.98	-0.3	23	7	14	118.972	105.669	112.32
YPL266W	TCCATCCTTGTGTATTACCC	-138	0.98	0		DIM1	DIM1-TRg-7	GGGAGCTGCGATTGGCAGTCCATCCTTGTGTATTACCCGTTTTAGAGCTAGAAATAGCAAG	19.3052	7.2535	28.7657	147.687	168.1	120.448	47.9597	57.9359	56.0205	98.1702	133.548	134.234	1	-2.97912	-1.17641	1	1	Essential	-54.2	35964.4	10.16	0.839101	318	0.18	0.52	0.16	24.02	83.98	-0.3	23	7	14	118.972	105.669	112.32
YPL266W	ATCCATCCTTGTGTATTACC	-139	0.99	0		DIM1	DIM1-TRg-8	GGGAGCTGCGATTGGCAGATCCATCCTTGTGTATTACCGTTTTAGAGCTAGAAATAGCAAG	118.967	172.624	171.866	124.767	125.506	111.26	127.488	122.102	150.472	109.141	185.62	159.215	1	0.358308	-0.182392	1	1	Essential	-52.8	35964.4	10.16	0.839101	318	0.18	0.52	0.16	24.02	83.98	-0.3	23	7	14	118.972	105.669	112.32
YLR129W	ATAGATGTAGATATTGTATA	-16	0.72	0		DIP2	DIP2-TRg-1	GGGAGCTGCGATTGGCAGATAGATGTAGATATTGTATAGTTTTAGAGCTAGAAATAGCAAG	3.03391	1	3.13582	205.751	138.611	207.081	7.05932	7.32621	5.58504	193.773	151.3	174.68	1	-6.26515	-4.70188	1	1	Essential	-49.2	106322	5.89	0.867988	943	0.17	0.47	0.07	40.97	87.63	-0.31	154	4	0	38.7943	44.3551	41.5747
YLR129W	ATAAAAAACGCGATGAGCAG	-73	0.42	0		DIP2	DIP2-TRg-2	GGGAGCTGCGATTGGCAGATAAAAAACGCGATGAGCAGGTTTTAGAGCTAGAAATAGCAAG	1	1.69483	1	123.239	87.2802	121.761	1.75741	1	1	109.141	147.749	149.699	1	-6.49075	-6.75769	1	1	Essential	-54.6	106322	5.89	0.867988	943	0.17	0.47	0.07	40.97	87.63	-0.31	154	4	0	38.7943	44.3551	41.5747
YLR129W	GTTACCCTTCTAAGATAGAT	-108	0.87	0		DIP2	DIP2-TRg-5	GGGAGCTGCGATTGGCAGGTTACCCTTCTAAGATAGATGTTTTAGAGCTAGAAATAGCAAG	13.2034	5.169	8.83134	129.351	85.0959	129.636	11.6038	7.32621	7.41906	110.708	152.483	143.751	1	-3.66088	-3.949	1	1	Essential	-54.4	106322	5.89	0.867988	943	0.17	0.47	0.07	40.97	87.63	-0.31	154	4	0	38.7943	44.3551	41.5747
YPL265W	TTATATATAAAAAGGACCGG	-61	0.13	0		DIP5	DIP5-NRg-3	GGGAGCTGCGATTGGCAGTTATATATAAAAAGGACCGGGTTTTAGAGCTAGAAATAGCAAG	149.994	170.018	237.533	255.842	250.617	368.818	417.59	377.237	547.983	247.357	286.498	401.869	2	-0.650652	0.5211	1	1	Respiratory	-51.7	68111	9.17	1.19577	608	0.23	0.59	0.27	34.1	93.22	0.29	123	7	12	62.6463	81.6378	72.142
YPL265W	CGGTGGAACCGATATGTTGT	-78	0.17	0		DIP5	DIP5-NRg-4	GGGAGCTGCGATTGGCAGCGGTGGAACCGATATGTTGTGTTTTAGAGCTAGAAATAGCAAG	125.068	118.427	121.318	217.974	213.97	205.768	226.71	227.84	176.149	135.785	204.555	221.074	1	-0.805748	0.167885	1	1	Respiratory	-55.3	68111	9.17	1.19577	608	0.23	0.59	0.27	34.1	93.22	0.29	123	7	12	62.6463	81.6378	72.142
YPL265W	GGTGGAACCGATATGTTGTT	-79	0.17	0		DIP5	DIP5-NRg-5	GGGAGCTGCGATTGGCAGGGTGGAACCGATATGTTGTTGTTTTAGAGCTAGAAATAGCAAG	139.306	73.9575	126.302	158.383	146.257	109.947	178.235	132.947	141.302	104.439	121.713	142.561	1	-0.287986	0.295367	1	1	Respiratory	-55.9	68111	9.17	1.19577	608	0.23	0.59	0.27	34.1	93.22	0.29	123	7	12	62.6463	81.6378	72.142
YPL265W	TTTGACTGAGACTGACGGTA	-178	0.29	0		DIP5	DIP5-NRg-8	GGGAGCTGCGATTGGCAGTTTGACTGAGACTGACGGTAGTTTTAGAGCTAGAAATAGCAAG	107.78	130.239	118.47	202.695	141.888	161.139	153.998	152.829	150.472	135.785	137.098	211.557	1	-0.504484	-0.0831794	1	1	Respiratory	-56.3	68111	9.17	1.19577	608	0.23	0.59	0.27	34.1	93.22	0.29	123	7	12	62.6463	81.6378	72.142
YPL265W	TAGATGCACTCGAGTATTCT	-31	0.1	0		DIP5	DIP5-TRg-1	GGGAGCTGCGATTGGCAGTAGATGCACTCGAGTATTCTGTTTTAGAGCTAGAAATAGCAAG	115.916	128.849	159.763	111.015	136.427	133.574	135.82	154.636	136.717	153.024	134.731	143.751	1	0.0863856	-0.014559	1	1	Respiratory	-52.4	68111	9.17	1.19577	608	0.23	0.59	0.27	34.1	93.22	0.29	123	7	12	62.6463	81.6378	72.142
YPL265W	CAACAACATATCGGTTCCAC	-81	0.17	0		DIP5	DIP5-TRg-2	GGGAGCTGCGATTGGCAGCAACAACATATCGGTTCCACGTTTTAGAGCTAGAAATAGCAAG	87.4411	135.103	145.524	161.439	150.625	157.201	166.116	200.727	141.302	159.293	187.987	159.215	1	-0.350432	0.0046935	1	1	Respiratory	-54.3	68111	9.17	1.19577	608	0.23	0.59	0.27	34.1	93.22	0.29	123	7	12	62.6463	81.6378	72.142
YPL265W	GATAGCAAAGTTGGAACTTG	-140	0.21	0		DIP5	DIP5-TRg-5	GGGAGCTGCGATTGGCAGGATAGCAAAGTTGGAACTTGGTTTTAGAGCTAGAAATAGCAAG	95.5767	125.375	146.948	199.639	138.611	90.2578	159.3	137.465	125.713	156.159	189.17	148.509	1	-0.220009	-0.225162	1	1	Respiratory	-54.4	68111	9.17	1.19577	608	0.23	0.59	0.27	34.1	93.22	0.29	123	7	12	62.6463	81.6378	72.142
YPL265W	TGATAGCAAAGTTGGAACTT	-141	0.21	0		DIP5	DIP5-TRg-6	GGGAGCTGCGATTGGCAGTGATAGCAAAGTTGGAACTTGTTTTAGAGCTAGAAATAGCAAG	131.17	139.272	134.133	114.071	103.663	163.764	191.869	122.102	138.551	195.34	128.814	144.94	1	0.0847311	-0.0518925	1	1	Respiratory	-57.7	68111	9.17	1.19577	608	0.23	0.59	0.27	34.1	93.22	0.29	123	7	12	62.6463	81.6378	72.142
YPL265W	CTGATAGCAAAGTTGGAACT	-142	0.21	0		DIP5	DIP5-TRg-7	GGGAGCTGCGATTGGCAGCTGATAGCAAAGTTGGAACTGTTTTAGAGCTAGAAATAGCAAG	203.374	168.455	210.31	146.159	118.953	195.267	193.383	136.562	182.568	129.515	163.134	131.855	1	0.338543	0.271808	1	1	Respiratory	-54.6	68111	9.17	1.19577	608	0.23	0.59	0.27	34.1	93.22	0.29	123	7	12	62.6463	81.6378	72.142
YOL021C	TTGATTTAAGCCCTATTTCC	-117	0.07	0		DIS3	DIS3-TRg-4	GGGAGCTGCGATTGGCAGTTGATTTAAGCCCTATTTCCGTTTTAGAGCTAGAAATAGCAAG	116.933	76.042	111.351	112.543	92.741	175.578	107.038	114.872	164.228	113.843	171.418	124.717	1	-0.323653	-0.0864343	1	1	Essential	-51.9	113699	6.63	1.24629	1001	0.18	0.52	0.15	39.96	84.69	-0.36	76.3	29	15	50.6277	50.7604	50.694
YOL021C	CTTGATTTAAGCCCTATTTC	-118	0.07	0		DIS3	DIS3-TRg-5	GGGAGCTGCGATTGGCAGCTTGATTTAAGCCCTATTTCGTTTTAGAGCTAGAAATAGCAAG	193.204	177.488	161.187	152.271	136.427	103.384	142.637	135.658	147.721	88.7667	132.364	119.959	1	0.439941	0.320755	1	1	Essential	-57.9	113699	6.63	1.24629	1001	0.18	0.52	0.15	39.96	84.69	-0.36	76.3	29	15	50.6277	50.7604	50.694
YMR211W	CAATTAACCCTCTTCTTCCA	-30	0.53	0		DML1	DML1-NRg-1	GGGAGCTGCGATTGGCAGCAATTAACCCTCTTCTTCCAGTTTTAGAGCTAGAAATAGCAAG	8.11868	33.6572	5.98358	141.575	145.164	120.448	110.068	104.931	79.8628	203.177	120.53	89.0297	1	-3.09184	-0.485184	1	1	Essential	-53.7	55291.6	4.95	nan	475	0.14	0.45	0.02	43.19	57.06	-0.8	9.74	nan	nan	37.6953	35.5478	36.6215
YMR211W	GATGCGATGAATTAAAACCT	-51	0.86	0		DML1	DML1-TRg-3	GGGAGCTGCGATTGGCAGGATGCGATGAATTAAAACCTGTTTTAGAGCTAGAAATAGCAAG	2.01695	1	3.84776	153.799	160.455	128.324	27.5095	32.631	34.9293	124.814	134.731	144.94	1	-6.01059	-2.08903	1	1	Essential	-54.7	55291.6	4.95	nan	475	0.14	0.45	0.02	43.19	57.06	-0.8	9.74	nan	nan	37.6953	35.5478	36.6215
YMR211W	TTAAAATGGAAAATTTCGAA	-88	0.59	0		DML1	DML1-TRg-4	GGGAGCTGCGATTGGCAGTTAAAATGGAAAATTTCGAAGTTTTAGAGCTAGAAATAGCAAG	33.5425	12.8122	18.7985	135.463	118.953	140.137	141.122	158.251	118.377	138.919	115.796	123.528	1	-2.59831	0.143329	1	1	Essential	-53.5	55291.6	4.95	nan	475	0.14	0.45	0.02	43.19	57.06	-0.8	9.74	nan	nan	37.6953	35.5478	36.6215
YHR164C	TATAAGTTCTTTCTGCCGCA	-82	0.9	0		DNA2	DNA2-NRg-1	GGGAGCTGCGATTGGCAGTATAAGTTCTTTCTGCCGCAGTTTTAGAGCTAGAAATAGCAAG	152.526	174.013	122.742	106.431	74.1743	132.261	130.518	121.198	144.97	124.814	137.098	131.855	1	0.52207	0.0106577	1	1	Essential	-55.6	171684	6.43	0.465294	1522	0.12	0.43	-0.01	48	87.33	-0.45	10.7	13	58	14.8451	14.8118	14.8285
YHR164C	TATGAAGGACATAATGGAAT	-150	0.77	0		DNA2	DNA2-NRg-5	GGGAGCTGCGATTGGCAGTATGAAGGACATAATGGAATGTTTTAGAGCTAGAAATAGCAAG	86.4241	109.394	129.861	146.159	117.861	207.081	135.062	125.717	125.713	142.054	98.0438	128.286	1	-0.532581	0.0692313	1	1	Essential	-52.4	171684	6.43	0.465294	1522	0.12	0.43	-0.01	48	87.33	-0.45	10.7	13	58	14.8451	14.8118	14.8285
YDR069C	TCTAGGCTTTTACTAATACA	-90	0.69	0		DOA4	DOA4-NRg-1	GGGAGCTGCGATTGGCAGTCTAGGCTTTTACTAATACAGTTTTAGAGCTAGAAATAGCAAG	143.374	116.342	85.009	191.999	138.611	170.327	85.8305	96.7969	106.456	151.457	185.62	167.543	1	-0.539185	-0.803711	1	1	Respiratory	-52.9	105201	8.27	0.471756	926	0.15	0.46	0.05	48.46	82.29	-0.43	12.5	11	57	16.3874	17.6042	16.9958
[truncated: 7,635 more rows]

## Sheet: Continuous Correlations
Category	Spearman_P	Spearman_R	Bonferroni_Spearman_P	-log10-bonferroni-p
YPEG_RNAseq_Avg	1.22292e-24	-0.251531	2.20126e-23	22.6573
protein_abundance	8.22448e-20	-0.225555	1.48041e-18	17.8296
FOP_Score	6.81125e-14	-0.185287	1.22603e-12	11.9115
Codon_Bias	2.24618e-13	-0.18144	4.04313e-12	11.3933
[truncated: 12 more rows]

## Sheet: GO term data
ORF	ATPase_activity	DNA_binding	DNA_recombination	DNA_repair	DNA_replication	DNA-templated_transcription,_elongation	DNA-templated_transcription,_initiation	DNA-templated_transcription,_termination	GTPase_activity	Golgi_apparatus	Golgi_vesicle_transport	RNA_binding	RNA_catabolic_process	RNA_modification	RNA_modification_guide_activity	RNA_splicing	amino_acid_transport	biological_process_unknown	carbohydrate_metabolic_process	carbohydrate_transport	cell_budding	cell_cortex	cell_morphogenesis	cell_wall	cell_wall_organization_or_biogenesis	cellular_amino_acid_metabolic_process	cellular_bud	cellular_component_unknown	cellular_ion_homeostasis	cellular_respiration	cellular_response_to_DNA_damage_stimulus	chromatin_binding	chromatin_organization	chromosome	chromosome_segregation	cofactor_metabolic_process	conjugation	cytokinesis	cytoplasm	cytoplasmic_translation	cytoplasmic,_membrane-bounded_vesicle	cytoskeletal_protein_binding	cytoskeleton	cytoskeleton_organization	endocytosis	endomembrane_system	endoplasmic_reticulum	endosomal_transport	enzyme_binding
[truncated: 1,609 more rows]
[truncated: 121 more columns]

[truncated: 1 more sheets: GO Correlations]
