# Supplementary material for: A method for high‐throughput production of sequence‐verified DNA libraries and strain collections
Source: Mol Syst Biol. 2017 Feb 13;13(2):913. doi: 10.15252/msb.20167233 (PMC5327727; doi:10.15252/msb.20167233)
Supplement: Supplementary file 11 — Table EV10 [file MSB-13-913-s011.xlsx]

## Sheet: README
Table EV10: MiSeq Run Information
Header Name	Description
MiSeq Run Date	Date of Sequencing Run
MiSeq Run Name	BaseSpace Run name
Fwd Primer Sequence	Forward primer used to geneate the sequencing library
Rev Primer Sequence	Reverse primer used to generate the sequencing library
Sample #	Sample number
Sample_Name	Unique sample identifier
Sample_type	Brief description of the sample
Fwd_Index	Short index included in the Fwd Primer that identifies this sample
Rev_Index	Short index included in the Rev Primer that identifies this sample

## Sheet: MiSeq Run Information
MiSeq Run Date	MiSeq Run Name	Fwd Primer Sequence	Rev Primer Sequence	Sample #	Sample_Name	Sample_type	Fwd_Index	Rev_Index
2015-04-02	Sewage_RAS_Sec14_OLS	AATGATACGGCGACCACCGAGATCTACACTCTTTCCCTACACGACGCTCTTCCGATCTTGCTAATTAATATGGACTAAAGGAGGCTTTT	CAAGCAGAAGACGGCATACGAGATCGGTCTCGGCATTCCTGCTGAACCGCTCTTCCGATCT TGCTAA TTAGATCTGATATCGGTACC	1	OLS39	Diploid_Recombinants_Molecular_probes	TGCTAA	TGCTAA
2015-04-02	Sewage_RAS_Sec14_OLS	AATGATACGGCGACCACCGAGATCTACACTCTTTCCCTACACGACGCTCTTCCGATCTTGCTAATTAATATGGACTAAAGGAGGCTTTT	CAAGCAGAAGACGGCATACGAGATCGGTCTCGGCATTCCTGCTGAACCGCTCTTCCGATCT AGGTCA TTAGATCTGATATCGGTACC	2	OLS40	Diploid_Recombinants_Molecular_probes	TGCTAA	AGGTCA
2015-04-02	Sewage_RAS_Sec14_OLS	AATGATACGGCGACCACCGAGATCTACACTCTTTCCCTACACGACGCTCTTCCGATCTTGCTAATTAATATGGACTAAAGGAGGCTTTT	CAAGCAGAAGACGGCATACGAGATCGGTCTCGGCATTCCTGCTGAACCGCTCTTCCGATCT GGATTATTAGATCTGATATCGGTACC	3	OLS41	Diploid_Recombinants_Molecular_probes	TGCTAA	GGATTA
2015-04-02	Sewage_RAS_Sec14_OLS	AATGATACGGCGACCACCGAGATCTACACTCTTTCCCTACACGACGCTCTTCCGATCTTGCTAATTAATATGGACTAAAGGAGGCTTTT	CAAGCAGAAGACGGCATACGAGATCGGTCTCGGCATTCCTGCTGAACCGCTCTTCCGATCT CGTTGATTAGATCTGATATCGGTACC	4	OLS42	Diploid_Recombinants_Molecular_probes	TGCTAA	CGTTGA
2015-04-02	Sewage_RAS_Sec14_OLS	AATGATACGGCGACCACCGAGATCTACACTCTTTCCCTACACGACGCTCTTCCGATCTTGCTAATTAATATGGACTAAAGGAGGCTTTT	CAAGCAGAAGACGGCATACGAGATCGGTCTCGGCATTCCTGCTGAACCGCTCTTCCGATCT ATGATCTTAGATCTGATATCGGTACC	5	OLS43	Diploid_Recombinants_Molecular_probes	TGCTAA	ATGATC
2015-04-02	Sewage_RAS_Sec14_OLS	AATGATACGGCGACCACCGAGATCTACACTCTTTCCCTACACGACGCTCTTCCGATCTTGCTAATTAATATGGACTAAAGGAGGCTTTT	CAAGCAGAAGACGGCATACGAGATCGGTCTCGGCATTCCTGCTGAACCGCTCTTCCGATCT CTTAACTTAGATCTGATATCGGTACC	6	OLS44	Diploid_Recombinants_Molecular_probes	TGCTAA	CTTAAC
2015-04-02	Sewage_RAS_Sec14_OLS	AATGATACGGCGACCACCGAGATCTACACTCTTTCCCTACACGACGCTCTTCCGATCTTGCTAATTAATATGGACTAAAGGAGGCTTTT	CAAGCAGAAGACGGCATACGAGATCGGTCTCGGCATTCCTGCTGAACCGCTCTTCCGATCT TTCAGCTTAGATCTGATATCGGTACC	7	OLS45	Diploid_Recombinants_Molecular_probes	TGCTAA	TTCAGC
2015-04-23	Cherry Pick_Sewage_RAS_Sec14_OLS58-62_tiling	AATGATACGGCGACCACCGAGATCTACACTCTTTCCCTACACGACGCTCTTCCGATCT CGTTGA TTAATATGGACTAAAGGAGGCTTTT	CAAGCAGAAGACGGCATACGAGATCGGTCTCGGCATTCCTGCTGAACCGCTCTTCCGATCT CGTTGA TTAGATCTGATATCGGTACC	8	OLS58	Diploid_Recombinants_Molecular_probes	CGTTGA	CGTTGA
2015-04-23	Cherry Pick_Sewage_RAS_Sec14_OLS58-62_tiling	AATGATACGGCGACCACCGAGATCTACACTCTTTCCCTACACGACGCTCTTCCGATCT ATGATC TTAATATGGACTAAAGGAGGCTTTT	CAAGCAGAAGACGGCATACGAGATCGGTCTCGGCATTCCTGCTGAACCGCTCTTCCGATCT ATGATC TTAGATCTGATATCGGTACC	9	OLS59	Diploid_Recombinants_Molecular_probes	ATGATC	ATGATC
2015-04-23	Cherry Pick_Sewage_RAS_Sec14_OLS58-62_tiling	AATGATACGGCGACCACCGAGATCTACACTCTTTCCCTACACGACGCTCTTCCGATCT CTTAAC TTAATATGGACTAAAGGAGGCTTTT	CAAGCAGAAGACGGCATACGAGATCGGTCTCGGCATTCCTGCTGAACCGCTCTTCCGATCT CTTAAC TTAGATCTGATATCGGTACC	10	OLS60	Diploid_Recombinants_Molecular_probes	CTTAAC	CTTAAC
2015-04-23	Cherry Pick_Sewage_RAS_Sec14_OLS58-62_tiling	AATGATACGGCGACCACCGAGATCTACACTCTTTCCCTACACGACGCTCTTCCGATCT TTCAGC TTAATATGGACTAAAGGAGGCTTTT	CAAGCAGAAGACGGCATACGAGATCGGTCTCGGCATTCCTGCTGAACCGCTCTTCCGATCT TTCAGC TTAGATCTGATATCGGTACC	11	OLS61	Diploid_Recombinants_Molecular_probes	TTCAGC	TTCAGC
2015-04-23	Cherry Pick_Sewage_RAS_Sec14_OLS58-62_tiling	AATGATACGGCGACCACCGAGATCTACACTCTTTCCCTACACGACGCTCTTCCGATCT GTAACC TTAATATGGACTAAAGGAGGCTTTT	CAAGCAGAAGACGGCATACGAGATCGGTCTCGGCATTCCTGCTGAACCGCTCTTCCGATCT GTAACC TTAGATCTGATATCGGTACC	12	OLS62	Diploid_Recombinants_Molecular_probes	GTAACC	GTAACC
2015-05-04	OLS63-79_ERG1-4_2877.001H	AATGATACGGCGACCACCGAGATCTACACTCTTTCCCTACACGACGCTCTTCCGATCT TGCTAA TTAATATGGACTAAAGGAGGCTTTT	CAAGCAGAAGACGGCATACGAGATCGGTCTCGGCATTCCTGCTGAACCGCTCTTCCGATCT TGCTAA TTAGATCTGATATCGGTACC	1	OLS 63	Diploid_Recombinants_Molecular_probes	TGCTAA	TGCTAA
2015-05-04	OLS63-79_ERG1-4_2877.001H	AATGATACGGCGACCACCGAGATCTACACTCTTTCCCTACACGACGCTCTTCCGATCT AGGTCA TTAATATGGACTAAAGGAGGCTTTT	CAAGCAGAAGACGGCATACGAGATCGGTCTCGGCATTCCTGCTGAACCGCTCTTCCGATCT TGCTAA TTAGATCTGATATCGGTACC	2	OLS 64	Diploid_Recombinants_Molecular_probes	AGGTCA	TGCTAA
2015-05-04	OLS63-79_ERG1-4_2877.001H	AATGATACGGCGACCACCGAGATCTACACTCTTTCCCTACACGACGCTCTTCCGATCT GGATTA TTAATATGGACTAAAGGAGGCTTTT	CAAGCAGAAGACGGCATACGAGATCGGTCTCGGCATTCCTGCTGAACCGCTCTTCCGATCT TGCTAA TTAGATCTGATATCGGTACC	3	OLS 65	Diploid_Recombinants_Molecular_probes	GGATTA	TGCTAA
2015-05-04	OLS63-79_ERG1-4_2877.001H	AATGATACGGCGACCACCGAGATCTACACTCTTTCCCTACACGACGCTCTTCCGATCT CGTTGA TTAATATGGACTAAAGGAGGCTTTT	CAAGCAGAAGACGGCATACGAGATCGGTCTCGGCATTCCTGCTGAACCGCTCTTCCGATCT TGCTAA TTAGATCTGATATCGGTACC	4	OLS 66	Diploid_Recombinants_Molecular_probes	CGTTGA	TGCTAA
2015-05-04	OLS63-79_ERG1-4_2877.001H	AATGATACGGCGACCACCGAGATCTACACTCTTTCCCTACACGACGCTCTTCCGATCT ATGATC TTAATATGGACTAAAGGAGGCTTTT	CAAGCAGAAGACGGCATACGAGATCGGTCTCGGCATTCCTGCTGAACCGCTCTTCCGATCT TGCTAA TTAGATCTGATATCGGTACC	5	OLS 67	Diploid_Recombinants_Molecular_probes	ATGATC	TGCTAA
2015-05-04	OLS63-79_ERG1-4_2877.001H	AATGATACGGCGACCACCGAGATCTACACTCTTTCCCTACACGACGCTCTTCCGATCT CTTAAC TTAATATGGACTAAAGGAGGCTTTT	CAAGCAGAAGACGGCATACGAGATCGGTCTCGGCATTCCTGCTGAACCGCTCTTCCGATCT TGCTAA TTAGATCTGATATCGGTACC	6	OLS 68	Diploid_Recombinants_Molecular_probes	CTTAAC	TGCTAA
2015-05-04	OLS63-79_ERG1-4_2877.001H	AATGATACGGCGACCACCGAGATCTACACTCTTTCCCTACACGACGCTCTTCCGATCT TTCAGC TTAATATGGACTAAAGGAGGCTTTT	CAAGCAGAAGACGGCATACGAGATCGGTCTCGGCATTCCTGCTGAACCGCTCTTCCGATCT TGCTAA TTAGATCTGATATCGGTACC	7	OLS 69	Diploid_Recombinants_Molecular_probes	TTCAGC	TGCTAA
2015-05-04	OLS63-79_ERG1-4_2877.001H	AATGATACGGCGACCACCGAGATCTACACTCTTTCCCTACACGACGCTCTTCCGATCT GTAACC TTAATATGGACTAAAGGAGGCTTTT	CAAGCAGAAGACGGCATACGAGATCGGTCTCGGCATTCCTGCTGAACCGCTCTTCCGATCT TGCTAA TTAGATCTGATATCGGTACC	8	OLS 70	Diploid_Recombinants_Molecular_probes	GTAACC	TGCTAA
2015-05-04	OLS63-79_ERG1-4_2877.001H	AATGATACGGCGACCACCGAGATCTACACTCTTTCCCTACACGACGCTCTTCCGATCT TGCTAA TTAATATGGACTAAAGGAGGCTTTT	CAAGCAGAAGACGGCATACGAGATCGGTCTCGGCATTCCTGCTGAACCGCTCTTCCGATCT CGTTGA TTAGATCTGATATCGGTACC	9	OLS 71	Diploid_Recombinants_Molecular_probes	TGCTAA	CGTTGA
2015-05-04	OLS63-79_ERG1-4_2877.001H	AATGATACGGCGACCACCGAGATCTACACTCTTTCCCTACACGACGCTCTTCCGATCT AGGTCA TTAATATGGACTAAAGGAGGCTTTT	CAAGCAGAAGACGGCATACGAGATCGGTCTCGGCATTCCTGCTGAACCGCTCTTCCGATCT CGTTGA TTAGATCTGATATCGGTACC	10	OLS 72	Diploid_Recombinants_Molecular_probes	AGGTCA	CGTTGA
2015-05-04	OLS63-79_ERG1-4_2877.001H	AATGATACGGCGACCACCGAGATCTACACTCTTTCCCTACACGACGCTCTTCCGATCT GGATTA TTAATATGGACTAAAGGAGGCTTTT	CAAGCAGAAGACGGCATACGAGATCGGTCTCGGCATTCCTGCTGAACCGCTCTTCCGATCT CGTTGA TTAGATCTGATATCGGTACC	11	OLS 73	Diploid_Recombinants_Molecular_probes	GGATTA	CGTTGA
2015-05-04	OLS63-79_ERG1-4_2877.001H	AATGATACGGCGACCACCGAGATCTACACTCTTTCCCTACACGACGCTCTTCCGATCT CGTTGA TTAATATGGACTAAAGGAGGCTTTT	CAAGCAGAAGACGGCATACGAGATCGGTCTCGGCATTCCTGCTGAACCGCTCTTCCGATCT CGTTGA TTAGATCTGATATCGGTACC	12	OLS 74	Diploid_Recombinants_Molecular_probes	CGTTGA	CGTTGA
2015-05-04	OLS63-79_ERG1-4_2877.001H	AATGATACGGCGACCACCGAGATCTACACTCTTTCCCTACACGACGCTCTTCCGATCT ATGATC TTAATATGGACTAAAGGAGGCTTTT	CAAGCAGAAGACGGCATACGAGATCGGTCTCGGCATTCCTGCTGAACCGCTCTTCCGATCT CGTTGA TTAGATCTGATATCGGTACC	13	OLS 75	Diploid_Recombinants_Molecular_probes	ATGATC	CGTTGA
2015-05-04	OLS63-79_ERG1-4_2877.001H	AATGATACGGCGACCACCGAGATCTACACTCTTTCCCTACACGACGCTCTTCCGATCT CTTAAC TTAATATGGACTAAAGGAGGCTTTT	CAAGCAGAAGACGGCATACGAGATCGGTCTCGGCATTCCTGCTGAACCGCTCTTCCGATCT CGTTGA TTAGATCTGATATCGGTACC	14	OLS 76	Diploid_Recombinants_Molecular_probes	CTTAAC	CGTTGA
2015-05-04	OLS63-79_ERG1-4_2877.001H	AATGATACGGCGACCACCGAGATCTACACTCTTTCCCTACACGACGCTCTTCCGATCT TTCAGC TTAATATGGACTAAAGGAGGCTTTT	CAAGCAGAAGACGGCATACGAGATCGGTCTCGGCATTCCTGCTGAACCGCTCTTCCGATCT CGTTGA TTAGATCTGATATCGGTACC	15	OLS 77	Diploid_Recombinants_Molecular_probes	TTCAGC	CGTTGA
2015-05-04	OLS63-79_ERG1-4_2877.001H	AATGATACGGCGACCACCGAGATCTACACTCTTTCCCTACACGACGCTCTTCCGATCT GTAACC TTAATATGGACTAAAGGAGGCTTTT	CAAGCAGAAGACGGCATACGAGATCGGTCTCGGCATTCCTGCTGAACCGCTCTTCCGATCT CGTTGA TTAGATCTGATATCGGTACC	16	OLS 78	Diploid_Recombinants_Molecular_probes	GTAACC	CGTTGA
2015-05-04	OLS63-79_ERG1-4_2877.001H	AATGATACGGCGACCACCGAGATCTACACTCTTTCCCTACACGACGCTCTTCCGATCT TGCTAA TTAATATGGACTAAAGGAGGCTTTT	CAAGCAGAAGACGGCATACGAGATCGGTCTCGGCATTCCTGCTGAACCGCTCTTCCGATCT GGATTA TTAGATCTGATATCGGTACC	17	OLS 79	Diploid_Recombinants_Molecular_probes	TGCTAA	GGATTA
2015-10-05	CA2_OLS1to22_mCherry	aatgatacggcgaccaccgagatctacactctttccctacacgacgctcttccgatctACTGCTgggagctgcgattggcag	CAAGCAGAAGACGGCATACGAGATCGGTCTCGGCATTCCTGCTGAACCGCTCTTCCGATCT CGTTGA TTAGATCTGATATCGGTACC	6	CA2-OLS 6	Diploid_Recombinants_CRISPRi_strains	ACTGCT	CGTTGA
2015-10-05	CA2_OLS1to22_mCherry	aatgatacggcgaccaccgagatctacactctttccctacacgacgctcttccgatctCGTTGAgggagctgcgattggcag	CAAGCAGAAGACGGCATACGAGATCGGTCTCGGCATTCCTGCTGAACCGCTCTTCCGATCT CGTTGA TTAGATCTGATATCGGTACC	7	CA2-OLS 7	Diploid_Recombinants_CRISPRi_strains	CGTTGA	CGTTGA
2015-10-05	CA2_OLS1to22_mCherry	aatgatacggcgaccaccgagatctacactctttccctacacgacgctcttccgatctGCCGTgggagctgcgattggcag	CAAGCAGAAGACGGCATACGAGATCGGTCTCGGCATTCCTGCTGAACCGCTCTTCCGATCT CGTTGA TTAGATCTGATATCGGTACC	8	CA2-OLS 8	Diploid_Recombinants_CRISPRi_strains	GCCGT	CGTTGA
2015-10-05	CA2_OLS1to22_mCherry	aatgatacggcgaccaccgagatctacactctttccctacacgacgctcttccgatctTCGTgggagctgcgattggcag	CAAGCAGAAGACGGCATACGAGATCGGTCTCGGCATTCCTGCTGAACCGCTCTTCCGATCT CGTTGA TTAGATCTGATATCGGTACC	9	CA2-OLS 9	Diploid_Recombinants_CRISPRi_strains	TCGT	CGTTGA
2015-10-05	CA2_OLS1to22_mCherry	aatgatacggcgaccaccgagatctacactctttccctacacgacgctcttccgatctATGATgggagctgcgattggcag	CAAGCAGAAGACGGCATACGAGATCGGTCTCGGCATTCCTGCTGAACCGCTCTTCCGATCT CGTTGA TTAGATCTGATATCGGTACC	10	CA2-OLS 10	Diploid_Recombinants_CRISPRi_strains	ATGAT	CGTTGA
2015-10-05	CA2_OLS1to22_mCherry	aatgatacggcgaccaccgagatctacactctttccctacacgacgctcttccgatctCTTAgggagctgcgattggcag	CAAGCAGAAGACGGCATACGAGATCGGTCTCGGCATTCCTGCTGAACCGCTCTTCCGATCT CGTTGA TTAGATCTGATATCGGTACC	11	CA2-OLS 11	Diploid_Recombinants_CRISPRi_strains	CTTA	CGTTGA
2015-10-05	CA2_OLS1to22_mCherry	aatgatacggcgaccaccgagatctacactctttccctacacgacgctcttccgatctACTGCTgggagctgcgattggcag	CAAGCAGAAGACGGCATACGAGATCGGTCTCGGCATTCCTGCTGAACCGCTCTTCCGATCT AGGTCA TTAGATCTGATATCGGTACC	12	CA2-OLS 12	Diploid_Recombinants_CRISPRi_strains	ACTGCT	AGGTCA
2015-10-05	CA2_OLS1to22_mCherry	aatgatacggcgaccaccgagatctacactctttccctacacgacgctcttccgatctTAACGgggagctgcgattggcag	CAAGCAGAAGACGGCATACGAGATCGGTCTCGGCATTCCTGCTGAACCGCTCTTCCGATCT CGTTGA TTAGATCTGATATCGGTACC	13	CA2-OLS 13	Diploid_Recombinants_CRISPRi_strains	TAACG	CGTTGA
2015-10-05	CA2_OLS1to22_mCherry	aatgatacggcgaccaccgagatctacactctttccctacacgacgctcttccgatctACTGCTgggagctgcgattggcag	CAAGCAGAAGACGGCATACGAGATCGGTCTCGGCATTCCTGCTGAACCGCTCTTCCGATCT GGATTA TTAGATCTGATATCGGTACC	14	CA2-OLS 14	Diploid_Recombinants_CRISPRi_strains	ACTGCT	GGATTA
2015-10-05	CA2_OLS1to22_mCherry	aatgatacggcgaccaccgagatctacactctttccctacacgacgctcttccgatctCGTTGAgggagctgcgattggcag	CAAGCAGAAGACGGCATACGAGATCGGTCTCGGCATTCCTGCTGAACCGCTCTTCCGATCT GGATTA TTAGATCTGATATCGGTACC	15	CA2-OLS 15	Diploid_Recombinants_CRISPRi_strains	CGTTGA	GGATTA
2015-10-05	CA2_OLS1to22_mCherry	aatgatacggcgaccaccgagatctacactctttccctacacgacgctcttccgatctGCCGTgggagctgcgattggcag	CAAGCAGAAGACGGCATACGAGATCGGTCTCGGCATTCCTGCTGAACCGCTCTTCCGATCT GGATTA TTAGATCTGATATCGGTACC	16	CA2-OLS 16	Diploid_Recombinants_CRISPRi_strains	GCCGT	GGATTA
2015-10-05	CA2_OLS1to22_mCherry	aatgatacggcgaccaccgagatctacactctttccctacacgacgctcttccgatctTCGTgggagctgcgattggcag	CAAGCAGAAGACGGCATACGAGATCGGTCTCGGCATTCCTGCTGAACCGCTCTTCCGATCT GGATTA TTAGATCTGATATCGGTACC	17	CA2-OLS 17	Diploid_Recombinants_CRISPRi_strains	TCGT	GGATTA
2015-10-05	CA2_OLS1to22_mCherry	aatgatacggcgaccaccgagatctacactctttccctacacgacgctcttccgatctATGATgggagctgcgattggcag	CAAGCAGAAGACGGCATACGAGATCGGTCTCGGCATTCCTGCTGAACCGCTCTTCCGATCT GGATTA TTAGATCTGATATCGGTACC	18	CA2-OLS 18	Diploid_Recombinants_CRISPRi_strains	ATGAT	GGATTA
2015-10-05	CA2_OLS1to22_mCherry	aatgatacggcgaccaccgagatctacactctttccctacacgacgctcttccgatctCTTAgggagctgcgattggcag	CAAGCAGAAGACGGCATACGAGATCGGTCTCGGCATTCCTGCTGAACCGCTCTTCCGATCT GGATTA TTAGATCTGATATCGGTACC	19	CA2-OLS 19	Diploid_Recombinants_CRISPRi_strains	CTTA	GGATTA
2015-10-05	CA2_OLS1to22_mCherry	aatgatacggcgaccaccgagatctacactctttccctacacgacgctcttccgatctATGATgggagctgcgattggcag	CAAGCAGAAGACGGCATACGAGATCGGTCTCGGCATTCCTGCTGAACCGCTCTTCCGATCT AGGTCA TTAGATCTGATATCGGTACC	20	CA2-OLS 20	Diploid_Recombinants_CRISPRi_strains	ATGAT	AGGTCA
2015-10-05	CA2_OLS1to22_mCherry	aatgatacggcgaccaccgagatctacactctttccctacacgacgctcttccgatctCTTAgggagctgcgattggcag	CAAGCAGAAGACGGCATACGAGATCGGTCTCGGCATTCCTGCTGAACCGCTCTTCCGATCT AGGTCA TTAGATCTGATATCGGTACC	21	CA2-OLS 21	Diploid_Recombinants_CRISPRi_strains	CTTA	AGGTCA
2015-10-05	CA2_OLS1to22_mCherry	aatgatacggcgaccaccgagatctacactctttccctacacgacgctcttccgatctCGTTGAgggagctgcgattggcag	CAAGCAGAAGACGGCATACGAGATCGGTCTCGGCATTCCTGCTGAACCGCTCTTCCGATCT AGGTCA TTAGATCTGATATCGGTACC	22	CA2-OLS 22	Diploid_Recombinants_CRISPRi_strains	CGTTGA	AGGTCA
2015-10-22	CA2-OLS 23-44_Norcadia	aatgatacggcgaccaccgagatctacactctttccctacacgacgctcttccgatctACTGCTgggagctgcgattggcag	CAAGCAGAAGACGGCATACGAGATCGGTCTCGGCATTCCTGCTGAACCGCTCTTCCGATCT CGTTGA TTAGATCTGATATCGGTACC	1	CA2-OLS 23	Diploid_Recombinants_CRISPRi_strains	ACTGCT	CGTTGA
2015-10-22	CA2-OLS 23-44_Norcadia	aatgatacggcgaccaccgagatctacactctttccctacacgacgctcttccgatctCGTTGAgggagctgcgattggcag	CAAGCAGAAGACGGCATACGAGATCGGTCTCGGCATTCCTGCTGAACCGCTCTTCCGATCT CGTTGA TTAGATCTGATATCGGTACC	2	CA2-OLS 24	Diploid_Recombinants_CRISPRi_strains	CGTTGA	CGTTGA
2015-10-22	CA2-OLS 23-44_Norcadia	aatgatacggcgaccaccgagatctacactctttccctacacgacgctcttccgatctGCCGTgggagctgcgattggcag	CAAGCAGAAGACGGCATACGAGATCGGTCTCGGCATTCCTGCTGAACCGCTCTTCCGATCT CGTTGA TTAGATCTGATATCGGTACC	3	CA2-OLS 25	Diploid_Recombinants_CRISPRi_strains	GCCGT	CGTTGA
2015-10-22	CA2-OLS 23-44_Norcadia	aatgatacggcgaccaccgagatctacactctttccctacacgacgctcttccgatctTCGTgggagctgcgattggcag	CAAGCAGAAGACGGCATACGAGATCGGTCTCGGCATTCCTGCTGAACCGCTCTTCCGATCT CGTTGA TTAGATCTGATATCGGTACC	4	CA2-OLS 26	Diploid_Recombinants_CRISPRi_strains	TCGT	CGTTGA
2015-10-22	CA2-OLS 23-44_Norcadia	aatgatacggcgaccaccgagatctacactctttccctacacgacgctcttccgatctATGATgggagctgcgattggcag	CAAGCAGAAGACGGCATACGAGATCGGTCTCGGCATTCCTGCTGAACCGCTCTTCCGATCT CGTTGA TTAGATCTGATATCGGTACC	5	CA2-OLS 27	Diploid_Recombinants_CRISPRi_strains	ATGAT	CGTTGA
2015-10-22	CA2-OLS 23-44_Norcadia	aatgatacggcgaccaccgagatctacactctttccctacacgacgctcttccgatctCTTAgggagctgcgattggcag	CAAGCAGAAGACGGCATACGAGATCGGTCTCGGCATTCCTGCTGAACCGCTCTTCCGATCT CGTTGA TTAGATCTGATATCGGTACC	6	CA2-OLS 28	Diploid_Recombinants_CRISPRi_strains	CTTA	CGTTGA
2015-10-22	CA2-OLS 23-44_Norcadia	aatgatacggcgaccaccgagatctacactctttccctacacgacgctcttccgatctACTGCTgggagctgcgattggcag	CAAGCAGAAGACGGCATACGAGATCGGTCTCGGCATTCCTGCTGAACCGCTCTTCCGATCT TGCTAA TTAGATCTGATATCGGTACC	7	CA2-OLS 29	Diploid_Recombinants_CRISPRi_strains	ACTGCT	TGCTAA
2015-10-22	CA2-OLS 23-44_Norcadia	aatgatacggcgaccaccgagatctacactctttccctacacgacgctcttccgatctTAACGgggagctgcgattggcag	CAAGCAGAAGACGGCATACGAGATCGGTCTCGGCATTCCTGCTGAACCGCTCTTCCGATCT CGTTGA TTAGATCTGATATCGGTACC	8	CA2-OLS 30	Diploid_Recombinants_CRISPRi_strains	TAACG	CGTTGA
2015-10-22	CA2-OLS 23-44_Norcadia	aatgatacggcgaccaccgagatctacactctttccctacacgacgctcttccgatctACTGCTgggagctgcgattggcag	CAAGCAGAAGACGGCATACGAGATCGGTCTCGGCATTCCTGCTGAACCGCTCTTCCGATCT AGGTCA TTAGATCTGATATCGGTACC	9	CA2-OLS 31	Diploid_Recombinants_CRISPRi_strains	ACTGCT	AGGTCA
2015-10-22	CA2-OLS 23-44_Norcadia	aatgatacggcgaccaccgagatctacactctttccctacacgacgctcttccgatctCGTTGAgggagctgcgattggcag	CAAGCAGAAGACGGCATACGAGATCGGTCTCGGCATTCCTGCTGAACCGCTCTTCCGATCT AGGTCA TTAGATCTGATATCGGTACC	10	CA2-OLS 32	Diploid_Recombinants_CRISPRi_strains	CGTTGA	AGGTCA
2015-10-22	CA2-OLS 23-44_Norcadia	aatgatacggcgaccaccgagatctacactctttccctacacgacgctcttccgatctGCCGTgggagctgcgattggcag	CAAGCAGAAGACGGCATACGAGATCGGTCTCGGCATTCCTGCTGAACCGCTCTTCCGATCT AGGTCA TTAGATCTGATATCGGTACC	11	CA2-OLS 33	Diploid_Recombinants_CRISPRi_strains	GCCGT	AGGTCA
2015-10-22	CA2-OLS 23-44_Norcadia	aatgatacggcgaccaccgagatctacactctttccctacacgacgctcttccgatctTCGTgggagctgcgattggcag	CAAGCAGAAGACGGCATACGAGATCGGTCTCGGCATTCCTGCTGAACCGCTCTTCCGATCT AGGTCA TTAGATCTGATATCGGTACC	12	CA2-OLS 34	Diploid_Recombinants_CRISPRi_strains	TCGT	AGGTCA
2015-10-22	CA2-OLS 23-44_Norcadia	aatgatacggcgaccaccgagatctacactctttccctacacgacgctcttccgatctATGATgggagctgcgattggcag	CAAGCAGAAGACGGCATACGAGATCGGTCTCGGCATTCCTGCTGAACCGCTCTTCCGATCT AGGTCA TTAGATCTGATATCGGTACC	13	CA2-OLS 35	Diploid_Recombinants_CRISPRi_strains	ATGAT	AGGTCA
2015-10-22	CA2-OLS 23-44_Norcadia	aatgatacggcgaccaccgagatctacactctttccctacacgacgctcttccgatctCTTAgggagctgcgattggcag	CAAGCAGAAGACGGCATACGAGATCGGTCTCGGCATTCCTGCTGAACCGCTCTTCCGATCT AGGTCA TTAGATCTGATATCGGTACC	14	CA2-OLS 36	Diploid_Recombinants_CRISPRi_strains	CTTA	AGGTCA
2015-10-22	CA2-OLS 23-44_Norcadia	aatgatacggcgaccaccgagatctacactctttccctacacgacgctcttccgatctCAGCAGgggagctgcgattggcag	CAAGCAGAAGACGGCATACGAGATCGGTCTCGGCATTCCTGCTGAACCGCTCTTCCGATCT AGGTCA TTAGATCTGATATCGGTACC	15	CA2-OLS 37	Diploid_Recombinants_CRISPRi_strains	CAGCAG	AGGTCA
2015-10-22	CA2-OLS 23-44_Norcadia	aatgatacggcgaccaccgagatctacactctttccctacacgacgctcttccgatctTAACGgggagctgcgattggcag	CAAGCAGAAGACGGCATACGAGATCGGTCTCGGCATTCCTGCTGAACCGCTCTTCCGATCT AGGTCA TTAGATCTGATATCGGTACC	16	CA2-OLS 38	Diploid_Recombinants_CRISPRi_strains	TAACG	AGGTCA
2015-10-22	CA2-OLS 23-44_Norcadia	aatgatacggcgaccaccgagatctacactctttccctacacgacgctcttccgatctACTGCTgggagctgcgattggcag	CAAGCAGAAGACGGCATACGAGATCGGTCTCGGCATTCCTGCTGAACCGCTCTTCCGATCT GGATTA TTAGATCTGATATCGGTACC	17	CA2-OLS 39	Diploid_Recombinants_CRISPRi_strains	ACTGCT	GGATTA
2015-10-22	CA2-OLS 23-44_Norcadia	aatgatacggcgaccaccgagatctacactctttccctacacgacgctcttccgatctCGTTGAgggagctgcgattggcag	CAAGCAGAAGACGGCATACGAGATCGGTCTCGGCATTCCTGCTGAACCGCTCTTCCGATCT GGATTA TTAGATCTGATATCGGTACC	18	CA2-OLS 40	Diploid_Recombinants_CRISPRi_strains	CGTTGA	GGATTA
2015-10-22	CA2-OLS 23-44_Norcadia	aatgatacggcgaccaccgagatctacactctttccctacacgacgctcttccgatctGCCGTgggagctgcgattggcag	CAAGCAGAAGACGGCATACGAGATCGGTCTCGGCATTCCTGCTGAACCGCTCTTCCGATCT GGATTA TTAGATCTGATATCGGTACC	19	CA2-OLS 41	Diploid_Recombinants_CRISPRi_strains	GCCGT	GGATTA
2015-10-22	CA2-OLS 23-44_Norcadia	aatgatacggcgaccaccgagatctacactctttccctacacgacgctcttccgatctTCGTgggagctgcgattggcag	CAAGCAGAAGACGGCATACGAGATCGGTCTCGGCATTCCTGCTGAACCGCTCTTCCGATCT GGATTA TTAGATCTGATATCGGTACC	20	CA2-OLS 42	Diploid_Recombinants_CRISPRi_strains	TCGT	GGATTA
2015-10-22	CA2-OLS 23-44_Norcadia	aatgatacggcgaccaccgagatctacactctttccctacacgacgctcttccgatctATGATgggagctgcgattggcag	CAAGCAGAAGACGGCATACGAGATCGGTCTCGGCATTCCTGCTGAACCGCTCTTCCGATCT GGATTA TTAGATCTGATATCGGTACC	21	CA2-OLS 43	Diploid_Recombinants_CRISPRi_strains	ATGAT	GGATTA
2015-10-22	CA2-OLS 23-44_Norcadia	aatgatacggcgaccaccgagatctacactctttccctacacgacgctcttccgatctCTTAgggagctgcgattggcag	CAAGCAGAAGACGGCATACGAGATCGGTCTCGGCATTCCTGCTGAACCGCTCTTCCGATCT GGATTA TTAGATCTGATATCGGTACC	22	CA2-OLS 44	Diploid_Recombinants_CRISPRi_strains	CTTA	GGATTA
2015-11-20	NorcadiaCP_mcherry_R2877H_Ess6_RH	aatgatacggcgaccaccgagatctacactctttccctacacgacgctcttccgatctACTGCTgggagctgcgattggcag	CAAGCAGAAGACGGCATACGAGATCGGTCTCGGCATTCCTGCTGAACCGCTCTTCCGATCT GGATTA TTAGATCTGATATCGGTACC	2	CA2-OLS 45	Diploid_Recombinants_CRISPRi_strains	ACTGCT	GGATTA
2015-11-20	NorcadiaCP_mcherry_R2877H_Ess6_RH	aatgatacggcgaccaccgagatctacactctttccctacacgacgctcttccgatctCGTTGAgggagctgcgattggcag	CAAGCAGAAGACGGCATACGAGATCGGTCTCGGCATTCCTGCTGAACCGCTCTTCCGATCT GGATTA TTAGATCTGATATCGGTACC	3	CA2-OLS 46	Diploid_Recombinants_CRISPRi_strains	CGTTGA	GGATTA
2015-11-20	NorcadiaCP_mcherry_R2877H_Ess6_RH	aatgatacggcgaccaccgagatctacactctttccctacacgacgctcttccgatctGCCGTgggagctgcgattggcag	CAAGCAGAAGACGGCATACGAGATCGGTCTCGGCATTCCTGCTGAACCGCTCTTCCGATCT GGATTA TTAGATCTGATATCGGTACC	4	CA2-OLS 47	Diploid_Recombinants_CRISPRi_strains	GCCGT	GGATTA
2015-11-20	NorcadiaCP_mcherry_R2877H_Ess6_RH	aatgatacggcgaccaccgagatctacactctttccctacacgacgctcttccgatctTCGTgggagctgcgattggcag	CAAGCAGAAGACGGCATACGAGATCGGTCTCGGCATTCCTGCTGAACCGCTCTTCCGATCT GGATTA TTAGATCTGATATCGGTACC	5	CA2-OLS 48	Diploid_Recombinants_CRISPRi_strains	TCGT	GGATTA
2015-11-20	NorcadiaCP_mcherry_R2877H_Ess6_RH	AATGATACGGCGACCACCGAGATCTACACTCTTTCCCTACACGACGCTCTTCCGATCT AGAGGA TACTGAGGTCGGTACACTCT	CAAGCAGAAGACGGCATACGAGATCGGTCTCGGCATTCCTGCTGAACCGCTCTTCCGATCT GTCGGA AGTAGCCGTGACTATCGACA	10	RH 101	Molecular_Probe_Reaction	AGAGGA	GTCGGA
2015-12-15	Cas9_Sec14_RH	aatgatacggcgaccaccgagatctacactctttccctacacgacgctcttccgatctGCCGTgggagctgcgattggcag	caagcagaagacggcatacgagatcggtctcggcattcctgctgaaccgctcttccgatctGACTcttgctatttctagctctaaaac	14	YPEG_ATC 1	CRISPRi_competitive_growth_assays	GCCGT	GACT
2015-12-15	Cas9_Sec14_RH	aatgatacggcgaccaccgagatctacactctttccctacacgacgctcttccgatctGCCGTgggagctgcgattggcag	caagcagaagacggcatacgagatcggtctcggcattcctgctgaaccgctcttccgatctGGATTcttgctatttctagctctaaaac	15	YPEG_ATC 2	CRISPRi_competitive_growth_assays	GCCGT	GGATT
2015-12-15	Cas9_Sec14_RH	aatgatacggcgaccaccgagatctacactctttccctacacgacgctcttccgatctTCGTgggagctgcgattggcag	caagcagaagacggcatacgagatcggtctcggcattcctgctgaaccgctcttccgatctAACCcttgctatttctagctctaaaac	16	YPEG_ATC 3	CRISPRi_competitive_growth_assays	TCGT	AACC
2015-12-15	Cas9_Sec14_RH	aatgatacggcgaccaccgagatctacactctttccctacacgacgctcttccgatctTCGTgggagctgcgattggcag	caagcagaagacggcatacgagatcggtctcggcattcctgctgaaccgctcttccgatctAGGTCcttgctatttctagctctaaaac	17	YPEG 4	CRISPRi_competitive_growth_assays	TCGT	AGGTC
2015-12-15	Cas9_Sec14_RH	aatgatacggcgaccaccgagatctacactctttccctacacgacgctcttccgatctTCGTgggagctgcgattggcag	caagcagaagacggcatacgagatcggtctcggcattcctgctgaaccgctcttccgatctCCAGGTcttgctatttctagctctaaaac	18	YPEG 5	CRISPRi_competitive_growth_assays	TCGT	CCAGGT
2015-12-15	Cas9_Sec14_RH	aatgatacggcgaccaccgagatctacactctttccctacacgacgctcttccgatctTCGTgggagctgcgattggcag	caagcagaagacggcatacgagatcggtctcggcattcctgctgaaccgctcttccgatctGACTcttgctatttctagctctaaaac	19	YPEG 6	CRISPRi_competitive_growth_assays	TCGT	GACT
2015-12-15	Cas9_Sec14_RH	aatgatacggcgaccaccgagatctacactctttccctacacgacgctcttccgatctTCGTgggagctgcgattggcag	caagcagaagacggcatacgagatcggtctcggcattcctgctgaaccgctcttccgatctGGATTcttgctatttctagctctaaaac	20	YPD_ATC 7	CRISPRi_competitive_growth_assays	TCGT	GGATT
2015-12-15	Cas9_Sec14_RH	aatgatacggcgaccaccgagatctacactctttccctacacgacgctcttccgatctATGATgggagctgcgattggcag	caagcagaagacggcatacgagatcggtctcggcattcctgctgaaccgctcttccgatctAACCcttgctatttctagctctaaaac	21	YPD_ATC 8	CRISPRi_competitive_growth_assays	ATGAT	AACC
2015-12-15	Cas9_Sec14_RH	aatgatacggcgaccaccgagatctacactctttccctacacgacgctcttccgatctATGATgggagctgcgattggcag	caagcagaagacggcatacgagatcggtctcggcattcctgctgaaccgctcttccgatctAGGTCcttgctatttctagctctaaaac	22	YPD_ATC 9	CRISPRi_competitive_growth_assays	ATGAT	AGGTC
2015-12-15	Cas9_Sec14_RH	aatgatacggcgaccaccgagatctacactctttccctacacgacgctcttccgatctATGATgggagctgcgattggcag	caagcagaagacggcatacgagatcggtctcggcattcctgctgaaccgctcttccgatctCCAGGTcttgctatttctagctctaaaac	23	YPD 10	CRISPRi_competitive_growth_assays	ATGAT	CCAGGT
2015-12-15	Cas9_Sec14_RH	aatgatacggcgaccaccgagatctacactctttccctacacgacgctcttccgatctATGATgggagctgcgattggcag	caagcagaagacggcatacgagatcggtctcggcattcctgctgaaccgctcttccgatctGACTcttgctatttctagctctaaaac	24	YPD 11	CRISPRi_competitive_growth_assays	ATGAT	GACT
2015-12-15	Cas9_Sec14_RH	aatgatacggcgaccaccgagatctacactctttccctacacgacgctcttccgatctATGATgggagctgcgattggcag	caagcagaagacggcatacgagatcggtctcggcattcctgctgaaccgctcttccgatctGGATTcttgctatttctagctctaaaac	25	YPD 12	CRISPRi_competitive_growth_assays	ATGAT	GGATT
2016-01-26	DirMPCA-Mp3322_Sec14_RH	AATGATACGGCGACCACCGAGATCTACACTCTTTCCCTACACGACGCTCTTCCGATCTCTGACTTAGACGTAAGCCTGGTCTCA	CAAGCAGAAGACGGCATACGAGATCGGTCTCGGCATTCCTGCTGAACCGCTCTTCCGATCTCTGACTATCGGGAATCGAGTCTACCT	1	CA #1	Molecular_Probe_Library_Analysis	CTGACT	CTGACT
2016-01-26	DirMPCA-Mp3322_Sec14_RH	AATGATACGGCGACCACCGAGATCTACACTCTTTCCCTACACGACGCTCTTCCGATCT GGATTA TAGACGTAAGCCTGGTCTCA	CAAGCAGAAGACGGCATACGAGATCGGTCTCGGCATTCCTGCTGAACCGCTCTTCCGATCT GGATTA ATCGGGAATCGAGTCTACCT	2	CA #2	Molecular_Probe_Library_Analysis	GGATTA	GGATTA
2016-01-26	DirMPCA-Mp3322_Sec14_RH	AATGATACGGCGACCACCGAGATCTACACTCTTTCCCTACACGACGCTCTTCCGATCTCTGACTTAGACGTAAGCCTGGTCTCA	CAAGCAGAAGACGGCATACGAGATCGGTCTCGGCATTCCTGCTGAACCGCTCTTCCGATCT GGATTA ATCGGGAATCGAGTCTACCT	3	MP #3	Molecular_Probe_Library_Analysis	CTGACT	GGATTA
2016-01-26	DirMPCA-Mp3322_Sec14_RH	AATGATACGGCGACCACCGAGATCTACACTCTTTCCCTACACGACGCTCTTCCGATCT GGATTA TAGACGTAAGCCTGGTCTCA	CAAGCAGAAGACGGCATACGAGATCGGTCTCGGCATTCCTGCTGAACCGCTCTTCCGATCTCTGACTATCGGGAATCGAGTCTACCT	4	MP #4	Molecular_Probe_Library_Analysis	GGATTA	CTGACT
2016-03-11	Cond.R2877H_MP-49mol_Sec14_RH_CANIY	AATGATACGGCGACCACCGAGATCTACACTCTTTCCCTACACGACGCTCTTCCGATCT GGATTA TAGACGTAAGCCTGGTCTCA	CAAGCAGAAGACGGCATACGAGATCGGTCTCGGCATTCCTGCTGAACCGCTCTTCCGATCT GGATTA ATCGGGAATCGAGTCTACCT	2	MP_49mol	Molecular_Probe_Library_Analysis	GGATTA	GGATTA
2015-11-13	Justin-Becky	aatgatacggcgaccaccgagatctacactctttccctacacgacgctcttccgatctACTGCTgggagctgcgattggcag	caagcagaagacggcatacgagatcggtctcggcattcctgctgaaccgctcttccgatctAACCcttgctatttctagctctaaaac	1	1 YPEG + ATC	CRISPRi_competitive_growth_assays	ACTGCT	AACC
2015-11-13	Justin-Becky	aatgatacggcgaccaccgagatctacactctttccctacacgacgctcttccgatctACTGCTgggagctgcgattggcag	caagcagaagacggcatacgagatcggtctcggcattcctgctgaaccgctcttccgatctAGGTCcttgctatttctagctctaaaac	2	4 YPEG	CRISPRi_competitive_growth_assays	ACTGCT	AGGTC
2015-11-13	Justin-Becky	aatgatacggcgaccaccgagatctacactctttccctacacgacgctcttccgatctACTGCTgggagctgcgattggcag	caagcagaagacggcatacgagatcggtctcggcattcctgctgaaccgctcttccgatctCCAGGTcttgctatttctagctctaaaac	3	7 YPD + ATC	CRISPRi_competitive_growth_assays	ACTGCT	CCAGGT
2015-11-13	Justin-Becky	aatgatacggcgaccaccgagatctacactctttccctacacgacgctcttccgatctACTGCTgggagctgcgattggcag	caagcagaagacggcatacgagatcggtctcggcattcctgctgaaccgctcttccgatctGACTcttgctatttctagctctaaaac	4	10 YPD	CRISPRi_competitive_growth_assays	ACTGCT	GACT
2015-11-20	NorcadiaCP_mcherry_R2877H_Ess6_RH	aatgatacggcgaccaccgagatctacactctttccctacacgacgctcttccgatctGCCGTgggagctgcgattggcag	caagcagaagacggcatacgagatcggtctcggcattcctgctgaaccgctcttccgatctAACCcttgctatttctagctctaaaac	22	R2877--H #2	CRISPRi_competitive_growth_assays	GCCGT	AACC
2015-11-20	NorcadiaCP_mcherry_R2877H_Ess6_RH	aatgatacggcgaccaccgagatctacactctttccctacacgacgctcttccgatctGCCGTgggagctgcgattggcag	caagcagaagacggcatacgagatcggtctcggcattcctgctgaaccgctcttccgatctAGGTCcttgctatttctagctctaaaac	23	R2877--H #3	CRISPRi_competitive_growth_assays	GCCGT	AGGTC
2015-11-20	NorcadiaCP_mcherry_R2877H_Ess6_RH	aatgatacggcgaccaccgagatctacactctttccctacacgacgctcttccgatctGCCGTgggagctgcgattggcag	caagcagaagacggcatacgagatcggtctcggcattcctgctgaaccgctcttccgatctCCAGGTcttgctatttctagctctaaaac	24	R2877--H #5	CRISPRi_competitive_growth_assays	GCCGT	CCAGGT
2015-11-20	NorcadiaCP_mcherry_R2877H_Ess6_RH	aatgatacggcgaccaccgagatctacactctttccctacacgacgctcttccgatctGCCGTgggagctgcgattggcag	caagcagaagacggcatacgagatcggtctcggcattcctgctgaaccgctcttccgatctGACTcttgctatttctagctctaaaac	25	R2877--H #6	CRISPRi_competitive_growth_assays	GCCGT	GACT
2015-11-20	NorcadiaCP_mcherry_R2877H_Ess6_RH	aatgatacggcgaccaccgagatctacactctttccctacacgacgctcttccgatctGCCGTgggagctgcgattggcag	caagcagaagacggcatacgagatcggtctcggcattcctgctgaaccgctcttccgatctGGATTcttgctatttctagctctaaaac	26	R2877--H #8	CRISPRi_competitive_growth_assays	GCCGT	GGATT
2015-11-20	NorcadiaCP_mcherry_R2877H_Ess6_RH	aatgatacggcgaccaccgagatctacactctttccctacacgacgctcttccgatctTCGTgggagctgcgattggcag	caagcagaagacggcatacgagatcggtctcggcattcctgctgaaccgctcttccgatctAACCcttgctatttctagctctaaaac	27	R2877--H #9	CRISPRi_competitive_growth_assays	TCGT	AACC
2015-11-20	NorcadiaCP_mcherry_R2877H_Ess6_RH	aatgatacggcgaccaccgagatctacactctttccctacacgacgctcttccgatctTCGTgggagctgcgattggcag	caagcagaagacggcatacgagatcggtctcggcattcctgctgaaccgctcttccgatctAGGTCcttgctatttctagctctaaaac	28	R2877--H #11	CRISPRi_competitive_growth_assays	TCGT	AGGTC
2015-11-20	NorcadiaCP_mcherry_R2877H_Ess6_RH	aatgatacggcgaccaccgagatctacactctttccctacacgacgctcttccgatctTCGTgggagctgcgattggcag	caagcagaagacggcatacgagatcggtctcggcattcctgctgaaccgctcttccgatctCCAGGTcttgctatttctagctctaaaac	29	R2877--H #12	CRISPRi_competitive_growth_assays	TCGT	CCAGGT
